# Supplementary material for: GRAPE for fast and scalable graph processing and random-walk-based embedding
Source: Nat Comput Sci. 2023 Jun 26;3(6):552–68. doi: 10.1038/s43588-023-00465-8 (PMC10768636; doi:10.1038/s43588-023-00465-8)
Supplement: Supplementary file 4 — CSVs with time series data with time and memory requirements for the different libraries on the 44 considered graphs and on the different tasks considered (loading graphs, first- and second-order RWs). [file 43588_2023_465_MOESM4_ESM.zip]

Archive with 1,835 entries (1,417 files):
- bio-ce-cx/
- bio-ce-cx/Networkx/
- bio-ce-cx/Networkx/load_graph.csv
- bio-ce-cx/EnsmallenGraph20PercentCache/
- bio-ce-cx/EnsmallenGraph20PercentCache/second_order_walk_only_q.csv
- bio-ce-cx/EnsmallenGraph20PercentCache/second_order_walk_only_p.csv
- bio-ce-cx/EnsmallenGraph20PercentCache/second_order_walk.csv
- bio-ce-cx/EnsmallenGraph20PercentCache/first_order_walk.csv
- bio-ce-cx/EnsmallenGraph20PercentCache/load_graph.csv
- bio-ce-cx/CSRgraph/
- bio-ce-cx/CSRgraph/second_order_walk_only_q.csv
- bio-ce-cx/CSRgraph/second_order_walk_only_p.csv
- bio-ce-cx/CSRgraph/second_order_walk.csv
- bio-ce-cx/CSRgraph/first_order_walk.csv
- bio-ce-cx/CSRgraph/load_graph.csv
- bio-ce-cx/iGraph/
- bio-ce-cx/iGraph/first_order_walk.csv
- bio-ce-cx/iGraph/load_graph.csv
- bio-ce-cx/PecanPy/
- bio-ce-cx/PecanPy/second_order_walk_only_q.csv
- bio-ce-cx/PecanPy/second_order_walk_only_p.csv
- bio-ce-cx/PecanPy/second_order_walk.csv
- bio-ce-cx/PecanPy/first_order_walk.csv
- bio-ce-cx/PecanPy/load_graph.csv
- bio-ce-cx/Node2Vec/
- bio-ce-cx/Node2Vec/second_order_walk_only_q.csv
- bio-ce-cx/Node2Vec/second_order_walk_only_p.csv
- bio-ce-cx/Node2Vec/second_order_walk.csv
- bio-ce-cx/Node2Vec/first_order_walk.csv
- bio-ce-cx/GraphEmbedding/
- bio-ce-cx/GraphEmbedding/second_order_walk_only_q.csv
- bio-ce-cx/GraphEmbedding/second_order_walk_only_p.csv
- bio-ce-cx/GraphEmbedding/second_order_walk.csv
- bio-ce-cx/GraphEmbedding/first_order_walk.csv
- bio-ce-cx/FastEnsmallenGraph/
- bio-ce-cx/FastEnsmallenGraph/second_order_walk_only_q.csv
- bio-ce-cx/FastEnsmallenGraph/second_order_walk_only_p.csv
- bio-ce-cx/FastEnsmallenGraph/second_order_walk.csv
- bio-ce-cx/FastEnsmallenGraph/first_order_walk.csv
- bio-ce-cx/FastEnsmallenGraph/load_graph.csv
- bio-ce-gn/
- bio-ce-gn/Networkx/
- bio-ce-gn/Networkx/load_graph.csv
- bio-ce-gn/EnsmallenGraph20PercentCache/
- bio-ce-gn/EnsmallenGraph20PercentCache/second_order_walk_only_q.csv
- bio-ce-gn/EnsmallenGraph20PercentCache/second_order_walk_only_p.csv
- bio-ce-gn/EnsmallenGraph20PercentCache/second_order_walk.csv
- bio-ce-gn/EnsmallenGraph20PercentCache/first_order_walk.csv
- bio-ce-gn/EnsmallenGraph20PercentCache/load_graph.csv
- bio-ce-gn/CSRgraph/
- bio-ce-gn/CSRgraph/second_order_walk_only_q.csv
- bio-ce-gn/CSRgraph/second_order_walk_only_p.csv
- bio-ce-gn/CSRgraph/second_order_walk.csv
- bio-ce-gn/CSRgraph/first_order_walk.csv
- bio-ce-gn/CSRgraph/load_graph.csv
- bio-ce-gn/iGraph/
- bio-ce-gn/iGraph/first_order_walk.csv
- bio-ce-gn/iGraph/load_graph.csv
- bio-ce-gn/PecanPy/
- bio-ce-gn/PecanPy/second_order_walk_only_q.csv
- bio-ce-gn/PecanPy/second_order_walk_only_p.csv
- bio-ce-gn/PecanPy/second_order_walk.csv
- bio-ce-gn/PecanPy/first_order_walk.csv
- bio-ce-gn/PecanPy/load_graph.csv
- bio-ce-gn/Node2Vec/
- bio-ce-gn/Node2Vec/second_order_walk_only_q.csv
- bio-ce-gn/Node2Vec/second_order_walk_only_p.csv
- bio-ce-gn/Node2Vec/second_order_walk.csv
- bio-ce-gn/Node2Vec/first_order_walk.csv
- bio-ce-gn/GraphEmbedding/
- bio-ce-gn/GraphEmbedding/second_order_walk_only_q.csv
- bio-ce-gn/GraphEmbedding/second_order_walk_only_p.csv
- bio-ce-gn/GraphEmbedding/second_order_walk.csv
- bio-ce-gn/GraphEmbedding/first_order_walk.csv
- bio-ce-gn/FastEnsmallenGraph/
- bio-ce-gn/FastEnsmallenGraph/second_order_walk_only_q.csv
- bio-ce-gn/FastEnsmallenGraph/second_order_walk_only_p.csv
- bio-ce-gn/FastEnsmallenGraph/second_order_walk.csv
- bio-ce-gn/FastEnsmallenGraph/first_order_walk.csv
- bio-ce-gn/FastEnsmallenGraph/load_graph.csv
- bio-ce-gt/
- bio-ce-gt/Networkx/
- bio-ce-gt/Networkx/load_graph.csv
- bio-ce-gt/EnsmallenGraph20PercentCache/
- bio-ce-gt/EnsmallenGraph20PercentCache/second_order_walk_only_q.csv
- bio-ce-gt/EnsmallenGraph20PercentCache/second_order_walk_only_p.csv
- bio-ce-gt/EnsmallenGraph20PercentCache/second_order_walk.csv
- bio-ce-gt/EnsmallenGraph20PercentCache/first_order_walk.csv
- bio-ce-gt/EnsmallenGraph20PercentCache/load_graph.csv
- bio-ce-gt/CSRgraph/
- bio-ce-gt/CSRgraph/second_order_walk_only_q.csv
- bio-ce-gt/CSRgraph/second_order_walk_only_p.csv
- bio-ce-gt/CSRgraph/second_order_walk.csv
- bio-ce-gt/CSRgraph/first_order_walk.csv
- bio-ce-gt/CSRgraph/load_graph.csv
- bio-ce-gt/iGraph/
- bio-ce-gt/iGraph/first_order_walk.csv
- bio-ce-gt/iGraph/load_graph.csv
- bio-ce-gt/PecanPy/
- bio-ce-gt/PecanPy/second_order_walk_only_q.csv
- bio-ce-gt/PecanPy/second_order_walk_only_p.csv
- bio-ce-gt/PecanPy/second_order_walk.csv
- bio-ce-gt/PecanPy/first_order_walk.csv
- bio-ce-gt/PecanPy/load_graph.csv
- bio-ce-gt/Node2Vec/
- bio-ce-gt/Node2Vec/second_order_walk_only_q.csv
- bio-ce-gt/Node2Vec/second_order_walk_only_p.csv
- bio-ce-gt/Node2Vec/second_order_walk.csv
- bio-ce-gt/Node2Vec/first_order_walk.csv
- bio-ce-gt/GraphEmbedding/
- bio-ce-gt/GraphEmbedding/second_order_walk_only_q.csv
- bio-ce-gt/GraphEmbedding/second_order_walk_only_p.csv
- bio-ce-gt/GraphEmbedding/second_order_walk.csv
- bio-ce-gt/GraphEmbedding/first_order_walk.csv
- bio-ce-gt/FastEnsmallenGraph/
- bio-ce-gt/FastEnsmallenGraph/second_order_walk_only_q.csv
- bio-ce-gt/FastEnsmallenGraph/second_order_walk_only_p.csv
- bio-ce-gt/FastEnsmallenGraph/second_order_walk.csv
- bio-ce-gt/FastEnsmallenGraph/first_order_walk.csv
- bio-ce-gt/FastEnsmallenGraph/load_graph.csv
- bio-ce-ht/
- bio-ce-ht/Networkx/
- bio-ce-ht/Networkx/load_graph.csv
- bio-ce-ht/EnsmallenGraph20PercentCache/
- bio-ce-ht/EnsmallenGraph20PercentCache/second_order_walk_only_q.csv
- bio-ce-ht/EnsmallenGraph20PercentCache/second_order_walk_only_p.csv
- bio-ce-ht/EnsmallenGraph20PercentCache/second_order_walk.csv
- bio-ce-ht/EnsmallenGraph20PercentCache/first_order_walk.csv
- bio-ce-ht/EnsmallenGraph20PercentCache/load_graph.csv
- bio-ce-ht/CSRgraph/
- bio-ce-ht/CSRgraph/second_order_walk_only_q.csv
- bio-ce-ht/CSRgraph/second_order_walk_only_p.csv
- bio-ce-ht/CSRgraph/second_order_walk.csv
- bio-ce-ht/CSRgraph/first_order_walk.csv
- bio-ce-ht/CSRgraph/load_graph.csv
- bio-ce-ht/iGraph/
- bio-ce-ht/iGraph/first_order_walk.csv
- bio-ce-ht/iGraph/load_graph.csv
- bio-ce-ht/PecanPy/
- bio-ce-ht/PecanPy/second_order_walk_only_q.csv
- bio-ce-ht/PecanPy/second_order_walk_only_p.csv
- bio-ce-ht/PecanPy/second_order_walk.csv
- bio-ce-ht/PecanPy/first_order_walk.csv
- bio-ce-ht/PecanPy/load_graph.csv
- bio-ce-ht/Node2Vec/
- bio-ce-ht/Node2Vec/second_order_walk_only_q.csv
- bio-ce-ht/Node2Vec/second_order_walk_only_p.csv
- bio-ce-ht/Node2Vec/second_order_walk.csv
- bio-ce-ht/Node2Vec/first_order_walk.csv
- bio-ce-ht/GraphEmbedding/
- bio-ce-ht/GraphEmbedding/second_order_walk_only_q.csv
- bio-ce-ht/GraphEmbedding/second_order_walk_only_p.csv
- bio-ce-ht/GraphEmbedding/second_order_walk.csv
- bio-ce-ht/GraphEmbedding/first_order_walk.csv
- bio-ce-ht/FastEnsmallenGraph/
- bio-ce-ht/FastEnsmallenGraph/second_order_walk_only_q.csv
- bio-ce-ht/FastEnsmallenGraph/second_order_walk_only_p.csv
- bio-ce-ht/FastEnsmallenGraph/second_order_walk.csv
- bio-ce-ht/FastEnsmallenGraph/first_order_walk.csv
- bio-ce-ht/FastEnsmallenGraph/load_graph.csv
- bio-ce-lc/
- bio-ce-lc/Networkx/
- bio-ce-lc/Networkx/load_graph.csv
- bio-ce-lc/EnsmallenGraph20PercentCache/
- bio-ce-lc/EnsmallenGraph20PercentCache/second_order_walk_only_q.csv
- bio-ce-lc/EnsmallenGraph20PercentCache/second_order_walk_only_p.csv
- bio-ce-lc/EnsmallenGraph20PercentCache/second_order_walk.csv
- bio-ce-lc/EnsmallenGraph20PercentCache/first_order_walk.csv
- bio-ce-lc/EnsmallenGraph20PercentCache/load_graph.csv
- bio-ce-lc/CSRgraph/
- bio-ce-lc/CSRgraph/second_order_walk_only_q.csv
- bio-ce-lc/CSRgraph/second_order_walk_only_p.csv
- bio-ce-lc/CSRgraph/second_order_walk.csv
- bio-ce-lc/CSRgraph/first_order_walk.csv
- bio-ce-lc/CSRgraph/load_graph.csv
- bio-ce-lc/iGraph/
- bio-ce-lc/iGraph/first_order_walk.csv
- bio-ce-lc/iGraph/load_graph.csv
- bio-ce-lc/PecanPy/
- bio-ce-lc/PecanPy/second_order_walk_only_q.csv
- bio-ce-lc/PecanPy/second_order_walk_only_p.csv
- bio-ce-lc/PecanPy/second_order_walk.csv
- bio-ce-lc/PecanPy/first_order_walk.csv
- bio-ce-lc/PecanPy/load_graph.csv
- bio-ce-lc/Node2Vec/
- bio-ce-lc/Node2Vec/second_order_walk_only_q.csv
- bio-ce-lc/Node2Vec/second_order_walk_only_p.csv
- bio-ce-lc/Node2Vec/second_order_walk.csv
- bio-ce-lc/Node2Vec/first_order_walk.csv
- bio-ce-lc/GraphEmbedding/
- bio-ce-lc/GraphEmbedding/second_order_walk_only_q.csv
- bio-ce-lc/GraphEmbedding/second_order_walk_only_p.csv
- bio-ce-lc/GraphEmbedding/second_order_walk.csv
- bio-ce-lc/GraphEmbedding/first_order_walk.csv
- bio-ce-lc/FastEnsmallenGraph/
- bio-ce-lc/FastEnsmallenGraph/second_order_walk_only_q.csv
- bio-ce-lc/FastEnsmallenGraph/second_order_walk_only_p.csv
- bio-ce-lc/FastEnsmallenGraph/second_order_walk.csv
- bio-ce-lc/FastEnsmallenGraph/first_order_walk.csv
- bio-ce-lc/FastEnsmallenGraph/load_graph.csv
- bio-celegans/
- bio-celegans/Networkx/
- bio-celegans/Networkx/load_graph.csv
- bio-celegans/EnsmallenGraph20PercentCache/
- bio-celegans/EnsmallenGraph20PercentCache/second_order_walk_only_q.csv
- bio-celegans/EnsmallenGraph20PercentCache/second_order_walk_only_p.csv
- bio-celegans/EnsmallenGraph20PercentCache/second_order_walk.csv
- bio-celegans/EnsmallenGraph20PercentCache/first_order_walk.csv
- bio-celegans/EnsmallenGraph20PercentCache/load_graph.csv
- bio-celegans/CSRgraph/
- bio-celegans/CSRgraph/second_order_walk_only_q.csv
- bio-celegans/CSRgraph/second_order_walk_only_p.csv
- bio-celegans/CSRgraph/second_order_walk.csv
- bio-celegans/CSRgraph/first_order_walk.csv
- bio-celegans/CSRgraph/load_graph.csv
- bio-celegans/iGraph/
- bio-celegans/iGraph/first_order_walk.csv
- bio-celegans/iGraph/load_graph.csv
- bio-celegans/PecanPy/
- bio-celegans/PecanPy/second_order_walk_only_q.csv
- bio-celegans/PecanPy/second_order_walk_only_p.csv
- bio-celegans/PecanPy/second_order_walk.csv
- bio-celegans/PecanPy/first_order_walk.csv
- bio-celegans/PecanPy/load_graph.csv
- bio-celegans/Node2Vec/
- bio-celegans/Node2Vec/second_order_walk_only_q.csv
- bio-celegans/Node2Vec/second_order_walk_only_p.csv
- bio-celegans/Node2Vec/second_order_walk.csv
- bio-celegans/Node2Vec/first_order_walk.csv
- bio-celegans/GraphEmbedding/
- bio-celegans/GraphEmbedding/second_order_walk_only_q.csv
- bio-celegans/GraphEmbedding/second_order_walk_only_p.csv
- bio-celegans/GraphEmbedding/second_order_walk.csv
- bio-celegans/GraphEmbedding/first_order_walk.csv
- bio-celegans/FastEnsmallenGraph/
- bio-celegans/FastEnsmallenGraph/second_order_walk_only_q.csv
- bio-celegans/FastEnsmallenGraph/second_order_walk_only_p.csv
- bio-celegans/FastEnsmallenGraph/second_order_walk.csv
- bio-celegans/FastEnsmallenGraph/first_order_walk.csv
- bio-celegans/FastEnsmallenGraph/load_graph.csv
- bio-celegans-dir/
- bio-celegans-dir/Networkx/
- bio-celegans-dir/Networkx/load_graph.csv
- bio-celegans-dir/EnsmallenGraph20PercentCache/
- bio-celegans-dir/EnsmallenGraph20PercentCache/second_order_walk_only_q.csv
- bio-celegans-dir/EnsmallenGraph20PercentCache/second_order_walk_only_p.csv
- bio-celegans-dir/EnsmallenGraph20PercentCache/second_order_walk.csv
- bio-celegans-dir/EnsmallenGraph20PercentCache/first_order_walk.csv
- bio-celegans-dir/EnsmallenGraph20PercentCache/load_graph.csv
- bio-celegans-dir/CSRgraph/
- bio-celegans-dir/CSRgraph/second_order_walk_only_q.csv
- bio-celegans-dir/CSRgraph/second_order_walk_only_p.csv
- bio-celegans-dir/CSRgraph/second_order_walk.csv
- bio-celegans-dir/CSRgraph/first_order_walk.csv
- bio-celegans-dir/CSRgraph/load_graph.csv
- bio-celegans-dir/iGraph/
- bio-celegans-dir/iGraph/first_order_walk.csv
- bio-celegans-dir/iGraph/load_graph.csv
- bio-celegans-dir/PecanPy/
- bio-celegans-dir/PecanPy/second_order_walk_only_q.csv
- bio-celegans-dir/PecanPy/second_order_walk_only_p.csv
- bio-celegans-dir/PecanPy/second_order_walk.csv
- bio-celegans-dir/PecanPy/first_order_walk.csv
- bio-celegans-dir/PecanPy/load_graph.csv
- bio-celegans-dir/Node2Vec/
- bio-celegans-dir/Node2Vec/second_order_walk_only_q.csv
- bio-celegans-dir/Node2Vec/second_order_walk_only_p.csv
- bio-celegans-dir/Node2Vec/second_order_walk.csv
- bio-celegans-dir/Node2Vec/first_order_walk.csv
- bio-celegans-dir/GraphEmbedding/
- bio-celegans-dir/GraphEmbedding/second_order_walk_only_q.csv
- bio-celegans-dir/GraphEmbedding/second_order_walk_only_p.csv
- bio-celegans-dir/GraphEmbedding/second_order_walk.csv
- bio-celegans-dir/GraphEmbedding/first_order_walk.csv
- bio-celegans-dir/FastEnsmallenGraph/
- bio-celegans-dir/FastEnsmallenGraph/second_order_walk_only_q.csv
- bio-celegans-dir/FastEnsmallenGraph/second_order_walk_only_p.csv
- bio-celegans-dir/FastEnsmallenGraph/second_order_walk.csv
- bio-celegans-dir/FastEnsmallenGraph/first_order_walk.csv
- bio-celegans-dir/FastEnsmallenGraph/load_graph.csv
- bio-ce-pg/
- bio-ce-pg/Networkx/
- bio-ce-pg/Networkx/load_graph.csv
- bio-ce-pg/EnsmallenGraph20PercentCache/
- bio-ce-pg/EnsmallenGraph20PercentCache/second_order_walk_only_q.csv
- bio-ce-pg/EnsmallenGraph20PercentCache/second_order_walk_only_p.csv
- bio-ce-pg/EnsmallenGraph20PercentCache/second_order_walk.csv
- bio-ce-pg/EnsmallenGraph20PercentCache/first_order_walk.csv
- bio-ce-pg/EnsmallenGraph20PercentCache/load_graph.csv
- bio-ce-pg/CSRgraph/
- bio-ce-pg/CSRgraph/second_order_walk_only_q.csv
- bio-ce-pg/CSRgraph/second_order_walk_only_p.csv
- bio-ce-pg/CSRgraph/second_order_walk.csv
- bio-ce-pg/CSRgraph/first_order_walk.csv
- bio-ce-pg/CSRgraph/load_graph.csv
- bio-ce-pg/iGraph/
- bio-ce-pg/iGraph/first_order_walk.csv
- bio-ce-pg/iGraph/load_graph.csv
- bio-ce-pg/PecanPy/
- bio-ce-pg/PecanPy/second_order_walk_only_q.csv
[truncated: 1,535 more entries]
