# Supplementary material for: GRAPE for fast and scalable graph processing and random-walk-based embedding
Source: Nat Comput Sci. 2023 Jun 26;3(6):552–68. doi: 10.1038/s43588-023-00465-8 (PMC10768636; doi:10.1038/s43588-023-00465-8)
Supplement: Supplementary file 4 — CSVs with time series data with time and memory requirements for the different libraries on the 44 considered graphs and on the different tasks considered (loading graphs, first- and second-order RWs). [file 43588_2023_465_MOESM4_ESM.zip › bio-ce-cx/Networkx/load_graph.csv]

delta	ram
0	0.0031373977661131036
0.0002685189974727109	0.0036180496215818536
0.0004043749941047281	0.0036180496215818536
0.0004998359945602715	0.0036180496215818536
0.0005957599933026358	0.0036180496215818536
0.0006821449933340773	0.0036180496215818536
0.0007659579860046506	0.0036180496215818536
0.0008494049980072305	0.0036180496215818536
0.000932581999222748	0.0036180496215818536
0.0010168309963773936	0.0036180496215818536
0.0011106999882031232	0.0036180496215818536
0.0011975639936281368	0.0036180496215818536
0.0012821809941669926	0.0036180496215818536
0.0013659639953402802	0.0036180496215818536
0.0014494829956674948	0.0036180496215818536
0.001539317992865108	0.004098701477050604
0.0016239979886449873	0.004098701477050604
0.0017073189956136048	0.004098701477050604
0.0017914329946506768	0.004098701477050604
0.0018746379937510937	0.004098701477050604
0.001959317989530973	0.004098701477050604
0.0020428249990800396	0.004098701477050604
0.002125306986272335	0.004098701477050604
0.002208455989602953	0.004098701477050604
0.0022920709889149293	0.004098701477050604
0.0023754349967930466	0.004098701477050604
0.0024612349952803925	0.004098701477050604
0.0025503099896013737	0.004098701477050604
0.002635697994264774	0.004098701477050604
0.0027259749913355336	0.004098701477050604
0.002810579986544326	0.004098701477050604
0.002894322999054566	0.004098701477050604
0.002977578988065943	0.004098701477050604
0.0030612719856435433	0.004098701477050604
0.0031445639906451106	0.004098701477050604
0.003227636989322491	0.004098701477050604
0.003311483989818953	0.004098701477050604
0.0034006749920081347	0.004098701477050604
0.0034854609984904528	0.004098701477050604
0.0035751659888774157	0.004098701477050604
0.003658649991848506	0.004098701477050604
0.003742287997738458	0.004098701477050604
0.0038251809892244637	0.004098701477050604
0.003907901991624385	0.004098701477050604
0.003990321987657808	0.004579353332519354
0.004091984999831766	0.004579353332519354
0.004179556999588385	0.004579353332519354
0.004263562994310632	0.004579353332519354
0.004346594985690899	0.004579353332519354
0.004429568987688981	0.004579353332519354
0.00451861199690029	0.004579353332519354
0.004604092988302	0.004579353332519354
0.004686885993578471	0.004579353332519354
0.004769450999447145	0.004579353332519354
0.004852926998864859	0.004579353332519354
0.0049357169918948784	0.004579353332519354
0.00501901499228552	0.004579353332519354
0.0051020579994656146	0.004579353332519354
0.005185502988751978	0.004579353332519354
0.005268456996418536	0.004579353332519354
0.005355577988666482	0.004579353332519354
0.005439269996713847	0.004579353332519354
0.005529192989342846	0.004579353332519354
0.005613362998701632	0.004579353332519354
0.005696686988812871	0.004579353332519354
0.005781816988019273	0.004579353332519354
0.005866063991561532	0.004579353332519354
0.005951153987552971	0.004579353332519354
0.0060341539938235655	0.004579353332519354
0.006117013996117748	0.004579353332519354
0.0061993769922992215	0.005060005187988104
0.00628242599486839	0.005060005187988104
0.006364255998050794	0.005060005187988104
0.006447476989706047	0.005060005187988104
0.006542830989928916	0.005060005187988104
0.00663269599317573	0.005060005187988104
0.006716167990816757	0.005060005187988104
0.006800005998229608	0.005060005187988104
0.006884232992888428	0.005060005187988104
0.006968422996578738	0.005060005187988104
0.0070529369986616075	0.005060005187988104
0.007137634995160624	0.005060005187988104
0.007223035994684324	0.005060005187988104
0.007306848987354897	0.005060005187988104
0.007390201993985102	0.005060005187988104
0.007474650992662646	0.005060005187988104
0.007577942989883013	0.005060005187988104
0.007670445993426256	0.005060005187988104
0.007755587997962721	0.005060005187988104
0.007839706988306716	0.005060005187988104
0.00792384598753415	0.005060005187988104
0.008007798998733051	0.005060005187988104
0.008115833988995291	0.005060005187988104
0.008203285993658938	0.005060005187988104
0.008288516997708939	0.005060005187988104
0.008372299998882227	0.005060005187988104
0.008455933988443576	0.005060005187988104
0.008545592994778417	0.005060005187988104
0.008630433992948383	0.005060005187988104
0.008713589995750226	0.005060005187988104
0.008796708993031643	0.005540657043456854
0.00889226199069526	0.005540657043456854
0.00897792199975811	0.005540657043456854
0.009061748991371132	0.005540657043456854
0.009145828997134231	0.005540657043456854
0.009228584996890277	0.005540657043456854
0.009312272988609038	0.005540657043456854
0.009396308989380486	0.005540657043456854
0.009479521992034279	0.005540657043456854
0.009568734996719286	0.005540657043456854
0.009654578985646367	0.005540657043456854
0.009739632994751446	0.005540657043456854
0.009823264990700409	0.005540657043456854
0.009906779989250936	0.005540657043456854
0.009990465987357311	0.005540657043456854
0.010074443998746574	0.005540657043456854
0.010243653989164159	0.005540657043456854
0.010420558988698758	0.005540657043456854
0.010607083997456357	0.005540657043456854
0.01078366998990532	0.005540657043456854
0.010947795992251486	0.005540657043456854
0.011109566999948584	0.005540657043456854
0.011269059992628172	0.005540657043456854
0.011426422992371954	0.005540657043456854
0.011592881986871362	0.005540657043456854
0.011752130987588316	0.005540657043456854
0.011911076988326386	0.005540657043456854
0.012072393990820274	0.006021308898925604
0.01224480799282901	0.006021308898925604
0.01241230899177026	0.006021308898925604
0.01257233698561322	0.006021308898925604
0.01273073699849192	0.006021308898925604
0.012890279991552234	0.006021308898925604
0.013048963999608532	0.006021308898925604
0.013205876995925792	0.006021308898925604
0.013363762991502881	0.006021308898925604
0.013521526998374611	0.006021308898925604
0.01368963299319148	0.006021308898925604
0.013849142997059971	0.006021308898925604
0.01400880899745971	0.006021308898925604
0.014167202985845506	0.006021308898925604
0.014324922987725586	0.006021308898925604
0.014483520993962884	0.006021308898925604
0.014647126998170279	0.006021308898925604
0.01480596799228806	0.006021308898925604
0.014964824993512593	0.006021308898925604
0.01512290199752897	0.006021308898925604
0.015283855987945572	0.006021308898925604
0.015443749987753108	0.006021308898925604
0.015607462992193177	0.006021308898925604
0.015777270993567072	0.006501960754394354
0.01594140598899685	0.006501960754394354
0.016073117993073538	0.006501960754394354
0.016233688991633244	0.006501960754394354
0.016755458986153826	0.006501960754394354
0.01694271199812647	0.006501960754394354
0.01710967198596336	0.006501960754394354
0.017272873999900185	0.006501960754394354
0.01743457499833312	0.006501960754394354
0.017601867992198095	0.006501960754394354
0.01776583699393086	0.006501960754394354
0.017925270993146114	0.006501960754394354
0.018082923998008482	0.006501960754394354
0.018240806995891035	0.006501960754394354
0.018399490989395417	0.006501960754394354
0.01855981699191034	0.006501960754394354
0.018719277999480255	0.006501960754394354
0.018879253999330103	0.006501960754394354
0.019042188985622488	0.006501960754394354
0.019200337992515415	0.006501960754394354
0.01935836199845653	0.006501960754394354
0.01951906799513381	0.006501960754394354
0.019676893993164413	0.006501960754394354
0.019835011989925988	0.006982612609863104
0.019992804998764768	0.006982612609863104
0.020179510989692062	0.006982612609863104
0.020345263998024166	0.006982612609863104
0.02050287599558942	0.006982612609863104
0.020665793999796733	0.006982612609863104
0.020824429986532778	0.006982612609863104
0.020982582995202392	0.006982612609863104
0.021140566997928545	0.006982612609863104
0.02129744899866637	0.006982612609863104
0.021456058995681815	0.006982612609863104
0.021620038998662494	0.006982612609863104
0.021777219997602515	0.006982612609863104
0.021934358999715187	0.006982612609863104
0.022097935987403616	0.006982612609863104
0.022256346986978315	0.006982612609863104
0.02241439498902764	0.006982612609863104
0.02257231599651277	0.006982612609863104
0.022731041986844502	0.006982612609863104
0.022889761996339075	0.006982612609863104
0.023047427996061742	0.006982612609863104
0.02320438799506519	0.007463264465331854
0.02336211598594673	0.007463264465331854
0.023520918999565765	0.007463264465331854
0.023680437996517867	0.007463264465331854
0.023839029992814176	0.007463264465331854
0.023996557996724732	0.007463264465331854
0.024173987985705025	0.007463264465331854
0.024335447989869863	0.007463264465331854
0.024495632998878136	0.007463264465331854
0.024673355990671553	0.007463264465331854
0.02483306999783963	0.007463264465331854
0.024992440987261944	0.007463264465331854
0.025150877991109155	0.007463264465331854
0.025308990996563807	0.007463264465331854
0.025467644998570904	0.007463264465331854
0.025631827986217104	0.007463264465331854
0.02579183799389284	0.007463264465331854
0.02595028799260035	0.007463264465331854
0.02610978599113878	0.007463264465331854
0.02626951898855623	0.007463264465331854
0.02642846199159976	0.007463264465331854
0.0265926669962937	0.007463264465331854
0.026752887992188334	0.007463264465331854
0.026911680994089693	0.007943916320800604
0.027077780992840417	0.007943916320800604
0.027235746994847432	0.007943916320800604
0.027394187985919416	0.007943916320800604
0.02760120399761945	0.007943916320800604
0.027780961987446062	0.007943916320800604
0.02794277599605266	0.007943916320800604
0.02807322698936332	0.007943916320800604
0.028233575998456217	0.007943916320800604
0.02839279899490066	0.007943916320800604
0.028551707990118302	0.007943916320800604
0.02871524798683822	0.007943916320800604
0.028887351989396848	0.007943916320800604
0.029058956992230378	0.007943916320800604
0.029217861985671334	0.007943916320800604
0.029376035992754623	0.007943916320800604
0.029533621986047365	0.007943916320800604
0.029692057985812426	0.007943916320800604
0.02985250999336131	0.007943916320800604
0.030025061991182156	0.007943916320800604
0.030206419993191957	0.007943916320800604
0.030373682995559648	0.007943916320800604
0.030535518992110156	0.008424568176269354
0.030695672990987077	0.008424568176269354
0.03085458799614571	0.008424568176269354
0.03101326098840218	0.008424568176269354
0.03117039099743124	0.008424568176269354
0.03132940499926917	0.008424568176269354
0.03148767499078531	0.008424568176269354
0.03165164598613046	0.008424568176269354
0.03180954199342523	0.008424568176269354
0.0319677589868661	0.008424568176269354
0.03212627398897894	0.008905220031738104
0.03228642499016132	0.008905220031738104
0.03244550499948673	0.008905220031738104
0.03261191699129995	0.008905220031738104
0.032770545993116684	0.008905220031738104
0.032928600994637236	0.008905220031738104
0.03308574999391567	0.008905220031738104
0.03324344599968754	0.008905220031738104
0.03340100099740084	0.008905220031738104
0.033559041999978945	0.008905220031738104
0.03371821298787836	0.008905220031738104
0.03387755999574438	0.008905220031738104
0.03403685998637229	0.008905220031738104
0.03419681599189062	0.008905220031738104
0.03435534599702805	0.008905220031738104
0.03451909899013117	0.008905220031738104
0.0346811999916099	0.008905220031738104
0.03484060798655264	0.008905220031738104
0.03500060499936808	0.008905220031738104
0.03515961198718287	0.009385871887206854
0.035318412992637604	0.009385871887206854
0.035476835997542366	0.009385871887206854
0.03564090399595443	0.009385871887206854
0.0358025499881478	0.009385871887206854
0.03596169599040877	0.009385871887206854
0.03609426799812354	0.009385871887206854
0.03625585598638281	0.009385871887206854
0.03641522199905012	0.009385871887206854
0.03657449998718221	0.009385871887206854
0.03673507599160075	0.009385871887206854
0.036893861994030885	0.009385871887206854
0.037056671993923374	0.009385871887206854
0.037226158994599245	0.009385871887206854
0.037386063995654695	0.009385871887206854
0.0375449419952929	0.009385871887206854
0.03770332399290055	0.009385871887206854
0.037861308999708854	0.009385871887206854
0.03801994299283251	0.009385871887206854
0.038184167991857976	0.009385871887206854
0.038345089997164905	0.009385871887206854
0.03850378899369389	0.009385871887206854
0.03866755199851468	0.009385871887206854
0.038882232998730615	0.009385871887206854
0.03905206298804842	0.009385871887206854
0.039211255992995575	0.009385871887206854
0.03936922199500259	0.009866523742675604
0.0395274849870475	0.009866523742675604
0.039687707991106436	0.009866523742675604
0.03984581599070225	0.009866523742675604
0.04000324998924043	0.009866523742675604
0.0401807179878233	0.009866523742675604
0.04034150199731812	0.009866523742675604
0.04049902698898222	0.009866523742675604
0.04066151598817669	0.009866523742675604
0.04081918399606366	0.009866523742675604
0.04097723799350206	0.009866523742675604
0.04113593099464197	0.009866523742675604
0.041293682996183634	0.009866523742675604
0.04145413798687514	0.009866523742675604
0.04162006599653978	0.009866523742675604
0.04177992198674474	0.009866523742675604
0.04194274399196729	0.009866523742675604
0.04210521699860692	0.009866523742675604
0.04226393198769074	0.009866523742675604
0.04242105799494311	0.009866523742675604
0.0425839239906054	0.009866523742675604
0.042744666992803104	0.009866523742675604
0.042903101988486014	0.009866523742675604
0.043061441989266314	0.009866523742675604
0.04322070498892572	0.009866523742675604
0.043380346993217245	0.009866523742675604
0.04353777499636635	0.009866523742675604
0.043697560991859064	0.010347175598144354
0.04385499899217393	0.010347175598144354
0.04401243799657095	0.010347175598144354
0.04418404599709902	0.010347175598144354
0.0443428009893978	0.010347175598144354
0.04450286699284334	0.010347175598144354
0.04466560098808259	0.010347175598144354
0.04482315499626566	0.010347175598144354
0.044980928985751234	0.010347175598144354
0.045140386995626613	0.010347175598144354
0.04529908299446106	0.010347175598144354
0.04545806899841409	0.010347175598144354
0.04562241799430922	0.010347175598144354
0.045781114997225814	0.010347175598144354
0.04593910899711773	0.010347175598144354
0.04609705299662892	0.010347175598144354
0.04626163499779068	0.010347175598144354
0.04642238999076653	0.010347175598144354
0.046587000993895344	0.010347175598144354
0.046745045998250134	0.010347175598144354
0.046901742985937744	0.010347175598144354
0.04705902899149805	0.010827827453613104
0.04721691898885183	0.010827827453613104
0.04737804199976381	0.010827827453613104
0.04753662798611913	0.010827827453613104
0.04769619899161626	0.010827827453613104
0.047864114996627904	0.010827827453613104
0.04802234699309338	0.010827827453613104
0.048195228999247774	0.010827827453613104
0.04835259998799302	0.010827827453613104
0.04850990799604915	0.010827827453613104
0.04867263599589933	0.010827827453613104
0.04885072099568788	0.010827827453613104
0.04901620399323292	0.010827827453613104
0.04917609899712261	0.010827827453613104
0.04933429398806766	0.010827827453613104
0.049495291998027824	0.010827827453613104
0.049665392987662926	0.010827827453613104
0.04982316899986472	0.010827827453613104
0.04998146199795883	0.010827827453613104
0.050138648992287926	0.010827827453613104
0.05029527799342759	0.010827827453613104
0.0504634749959223	0.010827827453613104
0.05062815098790452	0.010827827453613104
0.05078646099718753	0.010827827453613104
0.05094519899284933	0.011308479309081854
0.051103147998219356	0.011308479309081854
0.0512617279891856	0.011308479309081854
0.05141912399267312	0.011308479309081854
0.051577174992416985	0.011308479309081854
0.05173578798712697	0.011308479309081854
0.051893530995585024	0.011308479309081854
0.05205180098710116	0.011308479309081854
0.05225427598634269	0.011308479309081854
0.05241512598877307	0.011308479309081854
0.05257334098860156	0.011308479309081854
0.05273259799287189	0.011308479309081854
0.05289137799991295	0.011308479309081854
0.05304967099800706	0.011308479309081854
0.05320898498757742	0.011308479309081854
0.05336670899123419	0.011308479309081854
0.05352588399546221	0.011308479309081854
0.053685876991949044	0.011308479309081854
0.053842738998355344	0.011308479309081854
0.054000900985556655	0.011308479309081854
0.05415932399046142	0.011789131164550604
0.054327702993759885	0.011789131164550604
0.05448810498637613	0.011789131164550604
0.05465232999995351	0.011789131164550604
0.05481106099614408	0.011789131164550604
0.054969726988929324	0.011789131164550604
0.05512809898937121	0.011789131164550604
0.05528711598890368	0.011789131164550604
0.05544680899765808	0.011789131164550604
0.055612383992411196	0.011789131164550604
0.05577147798612714	0.011789131164550604
0.05593504899297841	0.011789131164550604
0.05607309099286795	0.011789131164550604
0.056233548995805904	0.011789131164550604
0.056394575993181206	0.011789131164550604
0.05655482498696074	0.011789131164550604
0.056716303995926864	0.011789131164550604
0.05687595799099654	0.011789131164550604
0.0570361579884775	0.011789131164550604
0.0572035159857478	0.011789131164550604
0.057368649999261834	0.011789131164550604
0.05753679799090605	0.011789131164550604
0.05769745098950807	0.012269783020019354
0.05785587699210737	0.012269783020019354
0.058015320988488384	0.012269783020019354
0.058174779987894	0.012269783020019354
0.05833293098839931	0.012269783020019354
0.05849235899222549	0.012269783020019354
0.05865726599586196	0.012269783020019354
0.058822521998081356	0.012269783020019354
0.05898636899655685	0.012269783020019354
0.059147980995476246	0.012269783020019354
0.05930628899659496	0.012269783020019354
0.059463854995556176	0.012269783020019354
0.05962564499350265	0.012269783020019354
0.059785482997540385	0.012269783020019354
0.05994456099870149	0.012269783020019354
0.060071683998103254	0.012269783020019354
0.06023134299903177	0.012269783020019354
0.060390006998204626	0.012269783020019354
0.060547500994289294	0.012269783020019354
0.060705596988555044	0.012269783020019354
0.06086237999261357	0.012269783020019354
0.061020550987450406	0.012269783020019354
0.061177440991741605	0.012269783020019354
0.06133464799495414	0.012750434875488104
0.06149303998972755	0.012750434875488104
0.06165639999380801	0.012750434875488104
0.061814531989512034	0.012750434875488104
0.06197418698866386	0.012750434875488104
0.06213445999310352	0.012750434875488104
0.06230045399570372	0.012750434875488104
0.06246038799872622	0.012750434875488104
0.06262434799282346	0.012750434875488104
0.06278448298689909	0.012750434875488104
0.06294405199878383	0.012750434875488104
0.06310298899188638	0.012750434875488104
0.06326072799856775	0.012750434875488104
0.06342057298752479	0.012750434875488104
0.06358573399484158	0.012750434875488104
0.0637466539919842	0.012750434875488104
0.06390776799526066	0.012750434875488104
0.06407380299060605	0.012750434875488104
0.06423320798785426	0.012750434875488104
0.06439420099195559	0.012750434875488104
0.0645546019950416	0.012750434875488104
0.06471361899457406	0.012750434875488104
0.06487233999359887	0.012750434875488104
0.06503174899262376	0.012750434875488104
0.06519268998818006	0.013231086730956854
0.06535433899261989	0.013231086730956854
0.06551959599892143	0.013231086730956854
0.06567902798997238	0.013231086730956854
0.06583812499593478	0.013231086730956854
0.06599709199508652	0.013231086730956854
0.06615857999713626	0.013231086730956854
0.06631637499958742	0.013231086730956854
0.06647438698564656	0.013231086730956854
0.06663832599588204	0.013231086730956854
0.06679838598938659	0.013231086730956854
0.06695660599507391	0.013231086730956854
0.0671148619876476	0.013231086730956854
0.06727345898980275	0.013231086730956854
0.06743161899794359	0.013231086730956854
0.06760116698569618	0.013231086730956854
0.06776002398692071	0.013231086730956854
0.06791816199256573	0.013231086730956854
0.0680882339947857	0.013231086730956854
0.06824840199260507	0.013231086730956854
0.06840701699547935	0.013231086730956854
0.06856669498665724	0.013231086730956854
0.06872684699192178	0.013231086730956854
0.06888535399048124	0.013231086730956854
0.06904431799193844	0.013711738586425604
0.06920034199720249	0.013711738586425604
0.0693559459905373	0.013711738586425604
0.06951577198924497	0.013711738586425604
0.06967304399586283	0.013711738586425604
0.06983004898938816	0.013711738586425604
0.06998866598587483	0.013711738586425604
0.07014618899847846	0.013711738586425604
0.07031266199192032	0.013711738586425604
0.0704847669985611	0.013711738586425604
0.07064958498813212	0.013711738586425604
0.07080698099161964	0.013711738586425604
0.07096437799918931	0.013711738586425604
0.07112090999726206	0.013711738586425604
0.07127830899844412	0.013711738586425604
0.07143575098598376	0.013711738586425604
0.07159717498871032	0.013711738586425604
0.07175542799814139	0.013711738586425604
0.0719149279902922	0.013711738586425604
0.07207107199064922	0.013711738586425604
0.07222942999214865	0.013711738586425604
0.07238674299151171	0.013711738586425604
0.07254387698776554	0.013711738586425604
0.07270374198560603	0.013711738586425604
0.07286190999730024	0.013711738586425604
0.07302069599973038	0.014192390441894354
0.07317862499621697	0.014192390441894354
0.07333629899949301	0.014192390441894354
0.07349689399416093	0.014192390441894354
0.07366208899475168	0.014192390441894354
0.0738210339914076	0.014192390441894354
0.07397821398626547	0.014192390441894354
0.07413501699920744	0.014192390441894354
0.07429560199670959	0.014192390441894354
0.0744548069924349	0.014192390441894354
0.07461896698805504	0.014192390441894354
0.07478106899361592	0.014192390441894354
0.07494449999649078	0.014192390441894354
0.07510763799655251	0.014192390441894354
0.07526773998688441	0.014192390441894354
0.07542893299250863	0.014192390441894354
0.07559518399648368	0.014192390441894354
0.0757555639866041	0.014192390441894354
0.07591459099785425	0.014192390441894354
0.07607238998753019	0.014192390441894354
0.07623108099505771	0.014192390441894354
0.07638965999649372	0.014192390441894354
0.07654863799689338	0.014192390441894354
0.0767113239999162	0.014192390441894354
0.07687202299712226	0.014673042297363104
0.0770310459920438	0.014673042297363104
0.07719191799697	0.014673042297363104
0.0773522649978986	0.014673042297363104
0.07751539499440696	0.014673042297363104
0.07768270399537869	0.014673042297363104
0.07784277199243661	0.014673042297363104
0.07800130698888097	0.014673042297363104
0.07816139998612925	0.014673042297363104
0.07832763899932615	0.014673042297363104
0.07848661299794912	0.014673042297363104
0.07865022399346344	0.014673042297363104
0.07880850599030964	0.014673042297363104
0.07897909799066838	0.014673042297363104
0.0791389659862034	0.014673042297363104
0.07929695399070624	0.014673042297363104
0.07945519998611417	0.014673042297363104
0.079619604992331	0.014673042297363104
0.07978001699666493	0.014673042297363104
0.07993791298940778	0.014673042297363104
0.08007338199240621	0.014673042297363104
0.08023471498745494	0.014673042297363104
0.08039340699906461	0.014673042297363104
0.08055256099032704	0.014673042297363104
0.08071052198647521	0.015153694152831854
0.08086779099539854	0.015153694152831854
0.08102680899901316	0.015153694152831854
0.08118544898752589	0.015153694152831854
0.08134279499063268	0.015153694152831854
0.08150305999151897	0.015153694152831854
0.08166835398878902	0.015153694152831854
0.08182657898578327	0.015153694152831854
0.08198495699616615	0.015153694152831854
0.08214316298835911	0.015153694152831854
0.08230037199973594	0.015153694152831854
0.08245827199425548	0.015153694152831854
0.08262110699433833	0.015153694152831854
0.08278171898564324	0.015153694152831854
0.0829400989896385	0.015153694152831854
0.08310223699663766	0.015153694152831854
0.08326916399528272	0.015153694152831854
0.08343555299506988	0.015153694152831854
0.08360179699957371	0.015153694152831854
0.08376436099933926	0.015153694152831854
0.08392434098641388	0.015153694152831854
0.08409629299421795	0.015153694152831854
0.0842571209941525	0.015153694152831854
0.0844153619982535	0.015153694152831854
0.08457513299072161	0.015153694152831854
0.08473622599558439	0.015634346008300604
0.08489516998815816	0.015634346008300604
0.08505274998606183	0.015634346008300604
0.08521000998734962	0.015634346008300604
0.08536906699009705	0.015634346008300604
0.085527192990412	0.015634346008300604
0.08568701399781276	0.015634346008300604
0.08584500399592798	0.015634346008300604
0.08600451399979647	0.015634346008300604
0.0861623189994134	0.015634346008300604
0.0863273729919456	0.015634346008300604
0.08648780699877534	0.015634346008300604
0.08665085899701808	0.015634346008300604
0.08680965298844967	0.015634346008300604
0.08697037999809254	0.015634346008300604
0.0871301389997825	0.015634346008300604
0.08728944999165833	0.015634346008300604
0.08744799699343275	0.015634346008300604
0.08761303999926895	0.015634346008300604
0.08777861599810421	0.015634346008300604
0.08794159798708279	0.015634346008300604
0.08807214499393012	0.015634346008300604
0.08823019599367399	0.015634346008300604
0.088389198994264	0.015634346008300604
0.08854761198745109	0.015634346008300604
0.08870607199787628	0.015634346008300604
0.0888936669944087	0.016114997863769354
0.08906396498787217	0.016114997863769354
0.08922428399091586	0.016114997863769354
0.08938363699417096	0.016114997863769354
0.08954231199459173	0.016114997863769354
0.0897016519884346	0.016114997863769354
0.0898618999926839	0.016114997863769354
0.0900229979888536	0.016114997863769354
0.09018208699126262	0.016114997863769354
0.09034162499301601	0.016114997863769354
0.09051587899739388	0.016114997863769354
0.0906778249918716	0.016114997863769354
0.09083724199444987	0.016114997863769354
0.09099725299165584	0.016114997863769354
0.09115957799076568	0.016114997863769354
0.0913203449890716	0.016114997863769354
0.0914794999989681	0.016114997863769354
0.09164590699947439	0.016114997863769354
0.09180931399168912	0.016114997863769354
0.09196853298635688	0.016114997863769354
0.09212614499847405	0.016114997863769354
0.0922863579908153	0.016114997863769354
0.09244503299123608	0.016114997863769354
0.09261093199893367	0.016114997863769354
0.09277087799273431	0.016595649719238104
0.09292856699903496	0.016595649719238104
0.09308706999581773	0.016595649719238104
0.09324590998585336	0.016595649719238104
0.09340449199953582	0.016595649719238104
0.09356216499872971	0.016595649719238104
0.09372189299028832	0.016595649719238104
0.09387923699978273	0.016595649719238104
0.09403730499616358	0.016595649719238104
0.09419542399700731	0.016595649719238104
0.09436225598619785	0.016595649719238104
0.09452295499795582	0.016595649719238104
0.09468288499920163	0.016595649719238104
0.0948434809979517	0.016595649719238104
0.09500293999735732	0.016595649719238104
0.09516275599889923	0.016595649719238104
0.09531952498946339	0.016595649719238104
0.09547799099527765	0.016595649719238104
0.0956418109999504	0.016595649719238104
0.09580257299239747	0.016595649719238104
0.09596064999641385	0.016595649719238104
0.09612016599567141	0.016595649719238104
0.09628020599484444	0.016595649719238104
0.09643890899315011	0.016595649719238104
0.09660298199742101	0.017076301574706854
0.09676375999697484	0.017076301574706854
0.0969238589896122	0.017076301574706854
0.09708181499445345	0.017556953430175604
0.0972402809857158	0.017556953430175604
0.09739877498941496	0.017556953430175604
0.09755902898905333	0.017556953430175604
0.09772204099863302	0.017556953430175604
0.09788727198611014	0.017556953430175604
0.0980471039947588	0.017556953430175604
0.09820445699733682	0.017556953430175604
0.09836158399411943	0.017556953430175604
0.09852092599612661	0.017556953430175604
0.09868115399149247	0.017556953430175604
0.09889063399168663	0.017556953430175604
0.0990607579878997	0.017556953430175604
0.09922228498908225	0.017556953430175604
0.09938125299231615	0.017556953430175604
0.09953877498628572	0.017556953430175604
0.09969801899569575	0.017556953430175604
0.09985721499833744	0.017556953430175604
0.10001609999744687	0.017556953430175604
0.11022426999988966	0.018998908996581854
0.12054359298781492	0.019960212707519354
0.1308963759947801	0.021402168273925604
0.14124761099810712	0.022363471984863104
0.15161944399005733	0.023324775695800604
0.16195663799589965	0.024766731262206854
0.17227325699059293	0.026208686828613104
0.18261452399019618	0.027169990539550604
0.19295944699842948	0.028131294250488104
0.20330312199075706	0.029573249816894354
0.21364901498600375	0.030534553527831854
0.22397293298854493	0.031976509094238104
0.2343189159873873	0.032937812805175604
0.24465466699621174	0.034379768371581854
0.255018146999646	0.035341072082519354
0.26535771699855104	0.036783027648925604
0.27574346598703414	0.037744331359863104
0.2861020849959459	0.038705635070800604
0.2964679409924429	0.040147590637206854
0.30682613998942543	0.041108894348144354
0.3171748889872106	0.042550849914550604
0.32751527898653876	0.043512153625488104
0.33783166798821185	0.044954109191894354
0.34811175598588306	0.045915412902831854
0.35845268999401014	0.046876716613769354
0.36878340199473314	0.048318672180175604
0.37915748098748736	0.049279975891113104
0.3895135539933108	0.050721931457519354
0.39988430999801494	0.051683235168456854
0.4102661319921026	0.053125190734863104
0.4206270039867377	0.054086494445800604
0.43098416599968914	0.055528450012206854
0.44131713098613545	0.056489753723144354
0.4516764569998486	0.057451057434081854
0.4620402919972548	0.058893013000488104
0.47237500999472104	0.059854316711425604
0.4827536649972899	0.061296272277831854
0.49310339499788824	0.062257575988769354
0.5034567349939607	0.06321887969970685
0.5138129459955962	0.0646608352661131
0.5241145229956601	0.0656221389770506
0.5344594999914989	0.06706409454345685
0.5447845539893024	0.06802539825439435
0.5551189389952924	0.06898670196533185
0.5654393859877018	0.0704286575317381
0.5757844559993828	0.0713899612426756
0.586121281987289	0.07283191680908185
0.5964599029975943	0.07475452423095685
0.6068041259859456	0.07571582794189435
0.6171253249922302	0.07667713165283185
0.6274702989903744	0.0781190872192381
0.6377810439880705	0.0790803909301756
0.6481034799944609	0.0800416946411131
0.6584497229923727	0.08148365020751935
0.668782235996332	0.08244495391845685
0.679121999986819	0.0838869094848631
0.6894573519966798	0.0848482131958006
0.6998117539915256	0.0858095169067381
0.7101441099948715	0.08725147247314435
0.7205501059943344	0.08821277618408185
0.7308949869911885	0.0896547317504881
0.7412369979865616	0.0906160354614256
0.7515729129954707	0.0915773391723631
0.7619049949862529	0.09301929473876935
0.7722574139916105	0.0944612503051756
0.7826089759910246	0.0954225540161131
0.7929576159949647	0.0963838577270506
0.803298269995139	0.09782581329345685
0.8136323309881845	0.09878711700439435
0.8239746299950639	0.09974842071533185
0.8343192329921294	0.1011903762817381
0.8446397299994715	0.1021516799926756
0.8549559429957299	0.1031129837036131
0.8652734919887735	0.10455493927001935
0.8756382899882738	0.10551624298095685
0.8859894939960213	0.10647754669189435
0.8963322729978245	0.1079195022583006
0.9066713839856675	0.1088808059692381
0.9169802309916122	0.1098421096801756
0.927316149987746	0.11128406524658185
0.9376644739968469	0.11224536895751935
0.9480196639924543	0.11320667266845685
0.9583876389951911	0.1146486282348631
0.9687279769859742	0.1156099319458006
0.9790774089924525	0.1165712356567381
0.9894083199906163	0.11801319122314435
0.9997491909889504	0.11897449493408185
1.010072319986648	0.11993579864501935
1.1105035019863863	0.12545948028564435
0	0
