# Supplementary material for: GRAPE for fast and scalable graph processing and random-walk-based embedding
Source: Nat Comput Sci. 2023 Jun 26;3(6):552–68. doi: 10.1038/s43588-023-00465-8 (PMC10768636; doi:10.1038/s43588-023-00465-8)
Supplement: Supplementary file 4 — CSVs with time series data with time and memory requirements for the different libraries on the 44 considered graphs and on the different tasks considered (loading graphs, first- and second-order RWs). [file 43588_2023_465_MOESM4_ESM.zip › bio-ce-cx/EnsmallenGraph20PercentCache/second_order_walk_only_q.csv]

delta	ram
0	0.0015407562255855822
0.00029277499925228767	0.0020214080810543322
0.000459963997855084	0.0020214080810543322
0.0005681580005330034	0.0020214080810543322
0.0006679809994238894	0.0020214080810543322
0.0007605489990964998	0.0020214080810543322
0.0008568659977754578	0.0020214080810543322
0.0009645520003687125	0.0029827117919918322
0.0010525979996600654	0.0029827117919918322
0.0011564689993974753	0.0029827117919918322
0.0012474489994929172	0.0029827117919918322
0.0013466479977068957	0.0029827117919918322
0.0014513959977193736	0.0029827117919918322
0.0015412590000778437	0.0029827117919918322
0.0016347359996871091	0.0029827117919918322
0.0017185299984703306	0.0029827117919918322
0.0017996599999605678	0.0029827117919918322
0.0018806910011335276	0.0029827117919918322
0.0019678579992614686	0.0034709930419918322
0.002052603998890845	0.0034709930419918322
0.0021322789980331436	0.0034709930419918322
0.0022109739984443877	0.0034709930419918322
0.0022899770010553766	0.0034709930419918322
0.0023694099982094485	0.0034709930419918322
0.002529238998249639	0.0034709930419918322
0.0026174769991484936	0.0034709930419918322
0.002698037998925429	0.0034709930419918322
0.0027788849984062836	0.0034709930419918322
0.002858943000319414	0.0034709930419918322
0.002938623998488765	0.0034709930419918322
0.003018060000613332	0.0034709930419918322
0.0030985669982328545	0.0034709930419918322
0.0031778800002939533	0.0034709930419918322
0.0032572279997111764	0.0034709930419918322
0.0033365769995725714	0.0034709930419918322
0.0034233570004289504	0.0034709930419918322
0.0035037289999308996	0.003951644897460582
0.003586337999877287	0.003951644897460582
0.003666558000986697	0.003951644897460582
0.003746915997908218	0.003951644897460582
0.0038262739981291816	0.003951644897460582
0.00390595399949234	0.003951644897460582
0.0039850440007285215	0.003951644897460582
0.00406385499809403	0.003951644897460582
0.004142917998251505	0.003951644897460582
0.004221339000650914	0.003951644897460582
0.004300528999010567	0.003951644897460582
0.0043858319986611605	0.003951644897460582
0.004472526998142712	0.003951644897460582
0.0045540579994849395	0.003951644897460582
0.004634011998859933	0.004500961303710582
0.004713353999250103	0.004500961303710582
0.004793463998794323	0.004500961303710582
0.004873565998423146	0.004500961303710582
0.004953186999046011	0.004500961303710582
0.00503318199844216	0.004500961303710582
0.005113524999615038	0.004500961303710582
0.005192910000914708	0.004500961303710582
0.005272612997941906	0.004500961303710582
0.005352361000404926	0.004500961303710582
0.005441514000267489	0.004500961303710582
0.005560634999710601	0.004500961303710582
0.005715445000532782	0.004500961303710582
0.005866522998985602	0.004500961303710582
0.006033501998899737	0.008399581909179332
0.0062375620000239	0.010352706909179332
0.006626229998801136	0.006347274780273082
0.006874671998957638	0.006347274780273082
0.007075671001075534	0.006347274780273082
0.007247609999467386	0.006347274780273082
0.0074124249986198265	0.006347274780273082
0.007579578999866499	0.006347274780273082
0.007744845999695826	0.006347274780273082
0.007910102998721413	0.006347274780273082
0.00808770299772732	0.006347274780273082
0.008252003997768043	0.006347274780273082
0.008415225998760434	0.006347274780273082
0.008576627998991171	0.006347274780273082
0.008737571999517968	0.006347274780273082
0.008900140001060208	0.006347274780273082
0.009069956999155693	0.006347274780273082
0.009233008000592235	0.006347274780273082
0.009406755998497829	0.006347274780273082
0.009574126001098193	0.006347274780273082
0.009736784999404335	0.006347274780273082
0.009897243999148486	0.006347274780273082
0.010066381997603457	0.006347274780273082
0.022396459000447067	0.006347274780273082
0.02276518600046984	0.006347274780273082
0.02304227900094702	0.006347274780273082
0.02330378400074551	0.006347274780273082
0.023562032998597715	0.006347274780273082
0.023817522000172175	0.006347274780273082
0.024079570001049433	0.006347274780273082
0.024341038999409648	0.006347274780273082
0.024595935999968788	0.006347274780273082
0.02485201799936476	0.006347274780273082
0.02511470099852886	0.006347274780273082
0.025371642997924937	0.006347274780273082
0.02562775800106465	0.006347274780273082
0.025888717998896027	0.006347274780273082
0.02615771499768016	0.006347274780273082
0.026395139000669587	0.006347274780273082
0.026658316997782094	0.006347274780273082
0.02691944300022442	0.006347274780273082
0.02718270900004427	0.006347274780273082
0.027439462999609532	0.006347274780273082
0.027698721998604015	0.006347274780273082
0.027959531998931197	0.006347274780273082
0.028217556999152293	0.008300399780273082
0.02847454699804075	0.008300399780273082
0.028748338998411782	0.008300399780273082
0.029007978999288753	0.008300399780273082
0.02926766499876976	0.008300399780273082
0.029524394998588832	0.008300399780273082
0.029781582998111844	0.008300399780273082
0.030052794998482568	0.008300399780273082
0.030312819999380736	0.008300399780273082
0.030600586000218755	0.008300399780273082
0.030865278000419494	0.008300399780273082
0.031130534000112675	0.008300399780273082
0.031389719999424415	0.008300399780273082
0.03165268299926538	0.008300399780273082
0.031915937001031125	0.008300399780273082
0.03218008299882058	0.008300399780273082
0.03243949199895724	0.008300399780273082
0.03269846399780363	0.008300399780273082
0.03295741300098598	0.008300399780273082
0.033213375998457195	0.008300399780273082
0.03346868700100458	0.008300399780273082
0.03372854899862432	0.008300399780273082
0.03398332600045251	0.008300399780273082
0.03423764499893878	0.008300399780273082
0.03451644199958537	0.008300399780273082
0.03477629400003934	0.008300399780273082
0.03503894099776517	0.008300399780273082
0.03529922999950941	0.008300399780273082
0.03555531099846121	0.008300399780273082
0.03581531999952858	0.008300399780273082
0.0360769459985022	0.008300399780273082
0.036332142997707706	0.008300399780273082
0.03658852000080515	0.008300399780273082
0.03685325799960992	0.008300399780273082
0.03712055899814004	0.008300399780273082
0.03737892600111081	0.008300399780273082
0.037635511998814764	0.008300399780273082
0.037891641000896925	0.008300399780273082
0.03815339699940523	0.008300399780273082
0.05039561100056744	0.008300399780273082
0.05071298699840554	0.008300399780273082
0.05097799600116559	0.008300399780273082
0.05123660900062532	0.008300399780273082
0.05149257800076157	0.008300399780273082
0.051750308000919176	0.008300399780273082
0.052005384997755755	0.008300399780273082
0.05226747499909834	0.008300399780273082
0.052522980000503594	0.008300399780273082
0.052781881000555586	0.008300399780273082
0.05304405599963502	0.008300399780273082
0.05330943499939167	0.008300399780273082
0.05356620699967607	0.008300399780273082
0.05382308499974897	0.008300399780273082
0.054094301998702576	0.008300399780273082
0.054352167000615736	0.008300399780273082
0.054627602999971714	0.008300399780273082
0.05489266899894574	0.008300399780273082
0.05516526399878785	0.008300399780273082
0.05542400099875522	0.008300399780273082
0.05569730500064907	0.008300399780273082
0.05595493299915688	0.008300399780273082
0.056213161999039585	0.008300399780273082
0.05647071999919717	0.008300399780273082
0.05672852999850875	0.008300399780273082
0.05699264199938625	0.008300399780273082
0.05725920099939685	0.008300399780273082
0.05752489500082447	0.008300399780273082
0.057785141998465406	0.008300399780273082
0.05805196499932208	0.008300399780273082
0.0583101539996278	0.008300399780273082
0.05860265899900696	0.008300399780273082
0.05886522699802299	0.008300399780273082
0.05913641799998004	0.008300399780273082
0.059401145997981075	0.008300399780273082
0.059661854000296444	0.008300399780273082
0.05991822699797922	0.008300399780273082
0.06018202199993539	0.008300399780273082
0.06044888099859236	0.008300399780273082
0.06071312099811621	0.008300399780273082
0.06096902799981763	0.008300399780273082
0.061243022999406094	0.008300399780273082
0.06150243599768146	0.008300399780273082
0.06176252400109661	0.008300399780273082
0.06202530299924547	0.008300399780273082
0.06229853599870694	0.008300399780273082
0.06257050699787214	0.008300399780273082
0.06283225099832634	0.008300399780273082
0.06309881799825234	0.008300399780273082
0.06335281199790188	0.008300399780273082
0.06360796700028004	0.008300399780273082
0.0638659389987879	0.008300399780273082
0.06413135799812153	0.008300399780273082
0.06438778699885006	0.008300399780273082
0.06464376199801336	0.008300399780273082
0.06490011300047627	0.008300399780273082
0.0651659360009944	0.008300399780273082
0.06542197999806376	0.008300399780273082
0.0656775409988768	0.008300399780273082
0.06593213499945705	0.008300399780273082
0.066195224000694	0.008300399780273082
0.07839674799834029	0.008300399780273082
0.07870824600104243	0.008300399780273082
0.07897460899766884	0.008300399780273082
0.07923466200008988	0.008300399780273082
0.07949300499967649	0.008300399780273082
0.07975229699877673	0.008300399780273082
0.0800087909992726	0.008300399780273082
0.0802727150003193	0.008300399780273082
0.08053050099988468	0.008300399780273082
0.08078208100050688	0.008300399780273082
0.08104222499969183	0.008300399780273082
0.08133521199852112	0.008300399780273082
0.08159875699857366	0.008300399780273082
0.08185462899928098	0.008300399780273082
0.08211802100049681	0.008300399780273082
0.08240152600046713	0.008300399780273082
0.08266203499806579	0.008300399780273082
0.08292149699991569	0.008300399780273082
0.0831826040011947	0.008300399780273082
0.08343634699849645	0.008300399780273082
0.08369249499810394	0.008300399780273082
0.08395026799917105	0.008300399780273082
0.08420535600089352	0.008300399780273082
0.08446336699853418	0.008300399780273082
0.08471894899776089	0.008300399780273082
0.08501345200056676	0.008300399780273082
0.08527858199886396	0.008300399780273082
0.08554218800054514	0.008300399780273082
0.08580612299920176	0.008300399780273082
0.08607055699758348	0.008300399780273082
0.08632711799873505	0.008300399780273082
0.08659757300119963	0.008300399780273082
0.08686858999863034	0.008300399780273082
0.0871339090008405	0.008300399780273082
0.08739058299761382	0.008300399780273082
0.0876479520011344	0.008300399780273082
0.08790514000065741	0.008300399780273082
0.08816666599886958	0.008300399780273082
0.08842188299968257	0.008300399780273082
0.0886823809996713	0.008300399780273082
0.08894314999997732	0.008300399780273082
0.08920039599979646	0.008300399780273082
0.08945582799788099	0.008300399780273082
0.0897119709989056	0.008300399780273082
0.08997061599802691	0.008300399780273082
0.09023035199788865	0.008300399780273082
0.09051064500090433	0.008300399780273082
0.09076772700063884	0.008300399780273082
0.09103031699851272	0.008300399780273082
0.09129544499955955	0.008300399780273082
0.09155925799859688	0.008300399780273082
0.09182112199778203	0.008300399780273082
0.09208437800043612	0.008300399780273082
0.09234404699964216	0.008300399780273082
0.09295867000037106	0.008300399780273082
0.09323275999850011	0.008300399780273082
0.09350206299859565	0.008300399780273082
0.0937601090008684	0.008300399780273082
0.09402322700043442	0.008300399780273082
0.1063966170004278	0.008300399780273082
0.1167203269978927	0.008300399780273082
0.12707601899819565	0.008300399780273082
0.13739392699790187	0.008300399780273082
0.14770850100103416	0.008300399780273082
0.1580261849994713	0.008300399780273082
0.16833326699997997	0.008300399780273082
0.1786385049999808	0.008300399780273082
0.18896945099913864	0.009742355346679332
0.19923788199957926	0.004634475708007457
0	0
