# Supplementary material for: GRAPE for fast and scalable graph processing and random-walk-based embedding
Source: Nat Comput Sci. 2023 Jun 26;3(6):552–68. doi: 10.1038/s43588-023-00465-8 (PMC10768636; doi:10.1038/s43588-023-00465-8)
Supplement: Supplementary file 4 — CSVs with time series data with time and memory requirements for the different libraries on the 44 considered graphs and on the different tasks considered (loading graphs, first- and second-order RWs). [file 43588_2023_465_MOESM4_ESM.zip › bio-ce-cx/EnsmallenGraph20PercentCache/second_order_walk_only_p.csv]

delta	ram
0	0.0017145156860349786
0.00037670300298486836	0.0021951675415037286
0.0005593470013991464	0.0021951675415037286
0.0006699350014969241	0.0021951675415037286
0.0007844950014259666	0.0021951675415037286
0.0008793600027274806	0.0021951675415037286
0.0009768980016815476	0.0026758193969724786
0.0010767730018415023	0.0026758193969724786
0.0011764770024456084	0.0026758193969724786
0.0012802439996448811	0.0026758193969724786
0.0013858340025763027	0.0026758193969724786
0.0015050900001369882	0.0026758193969724786
0.0016072480029833969	0.0026758193969724786
0.0017054510026355274	0.0026758193969724786
0.001802507002139464	0.0026681900024412286
0.0019063280014961492	0.0031488418579099786
0.002006079001148464	0.0031412124633787286
0.0020975340012228116	0.0031412124633787286
0.0021932519994152244	0.0031335830688474786
0.0022919680013728794	0.0031335830688474786
0.0024203510001825634	0.0031259536743162286
0.002514441999664996	0.0031259536743162286
0.002601366002636496	0.0031259536743162286
0.00268757100275252	0.0031259536743162286
0.002773680000245804	0.0031259536743162286
0.002861450000636978	0.0031259536743162286
0.0029473030008375645	0.0031259536743162286
0.0030327470012707636	0.0031259536743162286
0.0031189260007522535	0.0031259536743162286
0.003204354001354659	0.0031259536743162286
0.0032901710001169704	0.0031259536743162286
0.0033826270009740256	0.0031259536743162286
0.003470118001132505	0.0031259536743162286
0.0035574230023485143	0.0036066055297849786
0.0036498730005405378	0.0036066055297849786
0.003736034002940869	0.0036066055297849786
0.003823237002507085	0.0036066055297849786
0.003909532999387011	0.0036066055297849786
0.003996065002866089	0.0036066055297849786
0.004082474002643721	0.0036066055297849786
0.004168229999777395	0.0036066055297849786
0.004254724000929855	0.0036066055297849786
0.004341075000411365	0.0036066055297849786
0.004433279002114432	0.0036066055297849786
0.004531761001999257	0.0036066055297849786
0.004620564002834726	0.0036066055297849786
0.004708067001047311	0.0036066055297849786
0.004795403001480736	0.0036066055297849786
0.004890252002951456	0.004094886779784979
0.004979810000804719	0.004094886779784979
0.0050668260009842925	0.004094886779784979
0.005153489000804257	0.004087257385253729
0.005240570000751177	0.004087257385253729
0.005327655002474785	0.004079627990722479
0.005421524001576472	0.004071998596191229
0.005509851001988864	0.004071998596191229
0.005597950002993457	0.004071998596191229
0.005689666999387555	0.004071998596191229
0.00585308200243162	0.004071998596191229
0.006041018001269549	0.03531436920165998
0.006230463000974851	0.05287723541259748
0.006638258000748465	0.04897098541259748
0.007861312002205523	0.013814735412597479
0.008632291999674635	0.007955360412597479
0.008842906001518713	0.007955360412597479
0.009011624999402557	0.007955360412597479
0.009210432002873858	0.007955360412597479
0.009381968000525376	0.007955360412597479
0.009558682002534624	0.007955360412597479
0.009723344999656547	0.007955360412597479
0.009888111002510414	0.007955360412597479
0.010051400000520516	0.007955360412597479
0.02241867700286093	0.008436012268066229
0.022855439001432387	0.008436012268066229
0.023151539000537014	0.008436012268066229
0.023418562002916588	0.008436012268066229
0.023688712000875967	0.008436012268066229
0.023957860001246445	0.008436012268066229
0.024236176002887078	0.008436012268066229
0.024507332000212045	0.008436012268066229
0.02478176000295207	0.008436012268066229
0.025042843000846915	0.008436012268066229
0.02530128199941828	0.008436012268066229
0.025566178999724798	0.008436012268066229
0.02582489400083432	0.008436012268066229
0.026095596000232035	0.008436012268066229
0.02635736100273789	0.008436012268066229
0.026650669002265204	0.008436012268066229
0.026915356000245083	0.008436012268066229
0.027175884002645034	0.008436012268066229
0.02743675800229539	0.008436012268066229
0.027703932999429526	0.008436012268066229
0.02796490200125845	0.008436012268066229
0.028229186002135975	0.008436012268066229
0.028489169002568815	0.008436012268066229
0.028747776999807684	0.008436012268066229
0.02900783000222873	0.008436012268066229
0.029295723001268925	0.008436012268066229
0.0295641250013432	0.008436012268066229
0.02982735800105729	0.008436012268066229
0.030089775002124952	0.008436012268066229
0.030352523001056397	0.008436012268066229
0.030636695002613124	0.008436012268066229
0.030898416000127327	0.008436012268066229
0.031155646000115667	0.008436012268066229
0.03142426300109946	0.008436012268066229
0.03168966000157525	0.008436012268066229
0.0319520859993645	0.008436012268066229
0.03221560000019963	0.008436012268066229
0.03248257499944884	0.008436012268066229
0.03274633700129925	0.008436012268066229
0.033015067001542775	0.008436012268066229
0.03327862700098194	0.008436012268066229
0.0335397640010342	0.008436012268066229
0.033800566001445986	0.008436012268066229
0.03406286000245018	0.008436012268066229
0.034329158002947224	0.008436012268066229
0.03461802600213559	0.008436012268066229
0.034886551002273336	0.008436012268066229
0.03514799200274865	0.008436012268066229
0.03541070299979765	0.008436012268066229
0.03567777300122543	0.008436012268066229
0.03593369600275764	0.008436012268066229
0.036195288001181325	0.008436012268066229
0.03645768400019733	0.008436012268066229
0.036728748000314226	0.008436012268066229
0.036990710999816656	0.008436012268066229
0.0372505520026607	0.008436012268066229
0.03751177300000563	0.008436012268066229
0.03777413500210969	0.008436012268066229
0.03803312600211939	0.008436012268066229
0.046448863002297	0.008436012268066229
0.04682223400232033	0.008436012268066229
0.047102865002671024	0.008436012268066229
0.0473681290022796	0.008436012268066229
0.04764267400241806	0.008436012268066229
0.0479035450007359	0.008436012268066229
0.048166946002311306	0.008436012268066229
0.04844098200192093	0.008436012268066229
0.04871236799954204	0.008436012268066229
0.04897323100158246	0.008436012268066229
0.04925349000041024	0.008436012268066229
0.04952339300143649	0.008436012268066229
0.04979181200178573	0.008436012268066229
0.050051802001689794	0.008436012268066229
0.050316958000621526	0.008436012268066229
0.05061939000006532	0.008436012268066229
0.05088438600068912	0.008436012268066229
0.05115502400076366	0.008436012268066229
0.051416755999525776	0.008436012268066229
0.0516848730003403	0.008436012268066229
0.05194940300134476	0.008436012268066229
0.05220818200177746	0.008436012268066229
0.052468784000666346	0.008436012268066229
0.05273674500131165	0.008436012268066229
0.053009367002232466	0.008436012268066229
0.05327461799970479	0.008436012268066229
0.053540354001597734	0.008436012268066229
0.053801215002749814	0.008436012268066229
0.05406013299943879	0.008436012268066229
0.05432294999991427	0.008436012268066229
0.05461458200079505	0.008436012268066229
0.054879285002243705	0.008436012268066229
0.055141586999525316	0.008436012268066229
0.05540655400182004	0.008436012268066229
0.05567226800121716	0.008436012268066229
0.05594699400171521	0.008436012268066229
0.056209681002656	0.008436012268066229
0.05647155400220072	0.008436012268066229
0.05673866399956751	0.008436012268066229
0.05699527100296109	0.008436012268066229
0.05726476000199909	0.008436012268066229
0.057527062999724876	0.008436012268066229
0.05779844100106857	0.008436012268066229
0.05807310599993798	0.008436012268066229
0.05833444300151314	0.008436012268066229
0.05872715200166567	0.008436012268066229
0.059056230002170196	0.008436012268066229
0.05934776200228953	0.008436012268066229
0.05963171199982753	0.008436012268066229
0.05989854200015543	0.008436012268066229
0.060165031001815805	0.008436012268066229
0.06043526900248253	0.008436012268066229
0.06072031200164929	0.008436012268066229
0.06099561399969389	0.008436012268066229
0.061262966999493074	0.008436012268066229
0.061546493001515046	0.008436012268066229
0.07043411000267952	0.008436012268066229
0.07084014100109925	0.008436012268066229
0.07112459600102738	0.008436012268066229
0.07140753299972857	0.008436012268066229
0.07167785099954926	0.008436012268066229
0.0719384700023511	0.008436012268066229
0.07219529600115493	0.008436012268066229
0.07245535800029757	0.008436012268066229
0.07273070700102835	0.008436012268066229
0.07298948500101687	0.008436012268066229
0.07324857099956716	0.008436012268066229
0.07350419100112049	0.008436012268066229
0.07376767900132108	0.008436012268066229
0.07402727199951187	0.008436012268066229
0.07428296299985959	0.008436012268066229
0.07455733599999803	0.008436012268066229
0.07482569700005115	0.008436012268066229
0.07508328400217579	0.008436012268066229
0.075342805001128	0.008436012268066229
0.07560292000198388	0.008436012268066229
0.0758638389997941	0.008436012268066229
0.07612281900219386	0.008436012268066229
0.07638307900197105	0.008436012268066229
0.07664331200066954	0.008436012268066229
0.07690758600074332	0.008436012268066229
0.0771675950018107	0.008436012268066229
0.07742998600224382	0.008436012268066229
0.07769837800151436	0.008436012268066229
0.07795812300173566	0.008436012268066229
0.07822441100142896	0.008436012268066229
0.07849942000029841	0.008436012268066229
0.07877347999965423	0.008436012268066229
0.07903629100110265	0.008436012268066229
0.07929862500168383	0.008436012268066229
0.07956054800160928	0.008436012268066229
0.07982600600007572	0.008436012268066229
0.08008617300220067	0.008436012268066229
0.08034868899994763	0.008436012268066229
0.08061037200241117	0.008436012268066229
0.08087145800163853	0.008436012268066229
0.0811317460029386	0.008436012268066229
0.0813948420000088	0.008436012268066229
0.0816640160010138	0.008436012268066229
0.08192833500288543	0.008436012268066229
0.08218613600183744	0.008436012268066229
0.0824063660002139	0.008436012268066229
0.08266961700064712	0.008436012268066229
0.08295356800226728	0.008436012268066229
0.08321784600047977	0.008436012268066229
0.08347808600228745	0.008436012268066229
0.08375510400219355	0.008436012268066229
0.08401732399943285	0.008436012268066229
0.08427531699999236	0.008436012268066229
0.08453448400177876	0.008436012268066229
0.08480410600168398	0.008436012268066229
0.08506457100156695	0.008436012268066229
0.08532336099960958	0.008436012268066229
0.08558730200093123	0.008436012268066229
0.08584836999943946	0.008436012268066229
0.08610852600031649	0.008436012268066229
0.08636904300146853	0.008436012268066229
0.09841243499977281	0.008436012268066229
0.0988301239995053	0.008436012268066229
0.09912018600152805	0.008436012268066229
0.09938515999965603	0.008436012268066229
0.09965006300262758	0.008436012268066229
0.0999096030027431	0.008436012268066229
0.10016602500036242	0.008436012268066229
0.11046105200148304	0.008436012268066229
0.12083901799996966	0.008436012268066229
0.13125149500046973	0.004018592834472479
0	0
