# Supplementary material for: GRAPE for fast and scalable graph processing and random-walk-based embedding
Source: Nat Comput Sci. 2023 Jun 26;3(6):552–68. doi: 10.1038/s43588-023-00465-8 (PMC10768636; doi:10.1038/s43588-023-00465-8)
Supplement: Supplementary file 4 — CSVs with time series data with time and memory requirements for the different libraries on the 44 considered graphs and on the different tasks considered (loading graphs, first- and second-order RWs). [file 43588_2023_465_MOESM4_ESM.zip › bio-ce-cx/EnsmallenGraph20PercentCache/second_order_walk.csv]

delta	ram
0	0.0025108337402341974
0.00041386200246051885	0.0029914855957029474
0.0005917230009799823	0.0029914855957029474
0.0007018110009084921	0.0029914855957029474
0.0008037100014917087	0.0029914855957029474
0.0008970920025603846	0.0034721374511716974
0.000992822002444882	0.0034721374511716974
0.0010967220005113631	0.0034721374511716974
0.0011909320019185543	0.0034721374511716974
0.0012820020019717049	0.0034721374511716974
0.0013675970003532711	0.0034721374511716974
0.0014653700018243399	0.0034721374511716974
0.0015685310027038213	0.0034721374511716974
0.0016564040015509818	0.0034721374511716974
0.0017483400006312877	0.0034721374511716974
0.0018413910001982003	0.0034721374511716974
0.0019254120015830267	0.0034721374511716974
0.002011953001783695	0.0034721374511716974
0.002099500001349952	0.003952789306640447
0.0021808480014442466	0.003952789306640447
0.0022615380003117025	0.003952789306640447
0.0023404580024362076	0.003952789306640447
0.002420754000922898	0.003952789306640447
0.0025001960020745173	0.003952789306640447
0.0025794680004764814	0.003952789306640447
0.002658643999893684	0.003952789306640447
0.0027376700018066913	0.003952789306640447
0.0028167550008220132	0.003952789306640447
0.0028966560021217447	0.003952789306640447
0.002975721003167564	0.003952789306640447
0.0030541490014002193	0.003952789306640447
0.0031391690026794095	0.003952789306640447
0.003219221001927508	0.003952789306640447
0.0032989720020850655	0.003952789306640447
0.003378909001185093	0.003952789306640447
0.003459969000687124	0.003952789306640447
0.003539813002134906	0.004441070556640447
0.003619353003159631	0.004441070556640447
0.0036987550010962877	0.004441070556640447
0.003778436002903618	0.004441070556640447
0.00385920500048087	0.004441070556640447
0.003939038000680739	0.004441070556640447
0.00401910100117675	0.004441070556640447
0.004156582999712555	0.004441070556640447
0.004306530001485953	0.004441070556640447
0.004463748002308421	0.004681396484374822
0.004591187000187347	0.004681396484374822
0.004730856002424844	0.005192565917968572
0.004857791001995793	0.005192565917968572
0.004947266999806743	0.005192565917968572
0.005031292002968257	0.005192565917968572
0.005123156999616185	0.005192565917968572
0.005207445999985794	0.005192565917968572
0.005321014999935869	0.005192565917968572
0.005468833001941675	0.005192565917968572
0.005622420001600403	0.005192565917968572
0.005793295000330545	0.020809936523437322
0.005978618002700387	0.04423217773437482
0.006218258000444621	0.04423217773437482
0.006409996000002138	0.03446655273437482
0.006576774001587182	0.024941253662109197
0.006750712000211934	0.015175628662109197
0.006916295002156403	0.011269378662109197
0.00732312300169724	0.009316253662109197
0.007530659000622109	0.009316253662109197
0.007707572000072105	0.009316253662109197
0.007872977999795694	0.009316253662109197
0.008041320001211716	0.009316253662109197
0.008237537000240991	0.009732055664062322
0.008421376001933822	0.009732055664062322
0.008589591001509689	0.009732055664062322
0.008752175999688916	0.009732055664062322
0.00891964100082987	0.009732055664062322
0.009085146000870736	0.009732055664062322
0.009247108002455207	0.009732055664062322
0.009426690001419047	0.009732055664062322
0.009595597002771683	0.009732055664062322
0.009767914001713507	0.009732055664062322
0.009941000000253553	0.009732055664062322
0.010106699999596458	0.009732055664062322
0.024101318002067273	0.009732055664062322
0.02458290700087673	0.009732055664062322
0.024884354999812786	0.009732055664062322
0.02515020000282675	0.009732055664062322
0.025421551003091736	0.009732055664062322
0.025686229000712046	0.009732055664062322
0.025949041002604645	0.009732055664062322
0.02621082600308	0.009732055664062322
0.026481378001335543	0.009732055664062322
0.026743586000520736	0.009732055664062322
0.027006411000911612	0.009732055664062322
0.027267145000223536	0.009732055664062322
0.027529189002962084	0.009732055664062322
0.027790681000624318	0.009732055664062322
0.028050333999999566	0.009732055664062322
0.028338488002191298	0.009732055664062322
0.028607010000996524	0.009732055664062322
0.028866889002529206	0.009732055664062322
0.02912964600182022	0.009732055664062322
0.029397600002994295	0.009732055664062322
0.029660039999725996	0.009732055664062322
0.029917842999566346	0.009732055664062322
0.03017675500086625	0.009732055664062322
0.03044394700191333	0.009732055664062322
0.0307010819997231	0.009732055664062322
0.030986130001110723	0.009732055664062322
0.031254469002305996	0.009732055664062322
0.03151653000168153	0.009732055664062322
0.031775695002579596	0.009732055664062322
0.032035420001193415	0.009732055664062322
0.03231568400224205	0.009732055664062322
0.032585851000476396	0.009732055664062322
0.03284768700177665	0.009732055664062322
0.03310595700168051	0.009732055664062322
0.03336992100230418	0.009732055664062322
0.03363972200168064	0.009732055664062322
0.03389713500291691	0.009732055664062322
0.03415794300235575	0.009732055664062322
0.034426760001224466	0.009732055664062322
0.03467916500085266	0.009732055664062322
0.034936520001792815	0.009732055664062322
0.03519831300218357	0.009732055664062322
0.035468754002067726	0.009732055664062322
0.035727582002436975	0.009732055664062322
0.03598979399976088	0.009732055664062322
0.03626768700269167	0.009732055664062322
0.03652987600071356	0.009732055664062322
0.0367883230028383	0.009732055664062322
0.037059957001474686	0.009732055664062322
0.0373231770026905	0.009732055664062322
0.03758219700102927	0.009732055664062322
0.03784097999960068	0.009732055664062322
0.03809826100041391	0.009732055664062322
0.03836726100053056	0.009732055664062322
0.03862669900263427	0.009732055664062322
0.03888359499978833	0.009732055664062322
0.03913981500227237	0.009732055664062322
0.03940388200135203	0.009732055664062322
0.03966138900068472	0.009732055664062322
0.03991551900253398	0.009732055664062322
0.04019623200292699	0.009732055664062322
0.05209956300313934	0.009732055664062322
0.052532743000483606	0.009732055664062322
0.05283198100005393	0.009732055664062322
0.05309649600167177	0.009732055664062322
0.053363173003162956	0.009732055664062322
0.053622621002432425	0.009732055664062322
0.05387714500102447	0.009732055664062322
0.05413604000204941	0.009732055664062322
0.05440187700151	0.009732055664062322
0.05466697399970144	0.009732055664062322
0.054923978001170326	0.009732055664062322
0.05518487100198399	0.009732055664062322
0.05545120900205802	0.009732055664062322
0.05571102900285041	0.009732055664062322
0.05597117400247953	0.009732055664062322
0.0562520460007363	0.009732055664062322
0.056515267002396286	0.009732055664062322
0.05677305300196167	0.009732055664062322
0.05703561600239482	0.009732055664062322
0.0572956290016009	0.009732055664062322
0.057553549002477666	0.009732055664062322
0.05781502700119745	0.009732055664062322
0.058072780000657076	0.009732055664062322
0.05833936000271933	0.009732055664062322
0.0586222390011244	0.009732055664062322
0.05888227100149379	0.009732055664062322
0.059139412001968594	0.009732055664062322
0.059405637002782896	0.009732055664062322
0.05966398900272907	0.009732055664062322
0.059922086002188735	0.009732055664062322
0.060193310000613565	0.009732055664062322
0.06046062400127994	0.009732055664062322
0.0607188230023894	0.009732055664062322
0.06098580500110984	0.009732055664062322
0.0612451350025367	0.009732055664062322
0.06151160100125708	0.009732055664062322
0.06177064900111873	0.009732055664062322
0.06203274300060002	0.009732055664062322
0.06229074000293622	0.009732055664062322
0.06254957300188835	0.009732055664062322
0.06280812800105195	0.009732055664062322
0.06306924100135802	0.009732055664062322
0.06333565300155897	0.009732055664062322
0.06359575100213988	0.009732055664062322
0.06385475100250915	0.009732055664062322
0.06410675600272953	0.009732055664062322
0.06437810600255034	0.009732055664062322
0.06463496700234828	0.009732055664062322
0.06489285499992548	0.009732055664062322
0.06515079100063303	0.009732055664062322
0.06541296300201793	0.009732055664062322
0.06567094800266204	0.009732055664062322
0.06592792800074676	0.009732055664062322
0.0661884880028083	0.009732055664062322
0.06645163900248008	0.009732055664062322
0.06672613600312616	0.009732055664062322
0.06720991600013804	0.009732055664062322
0.06766987800074276	0.009732055664062322
0.0680390540001099	0.009732055664062322
0.08009937500173692	0.009732055664062322
0.0805516649998026	0.009732055664062322
0.08084684999994352	0.009732055664062322
0.08111220800128649	0.009732055664062322
0.08137806400191039	0.009732055664062322
0.08163897800113773	0.009732055664062322
0.08190326499970979	0.009732055664062322
0.08216682400234276	0.009732055664062322
0.08244695200119168	0.009732055664062322
0.08270677300242824	0.009732055664062322
0.0829722460002813	0.009732055664062322
0.08323998600099003	0.009732055664062322
0.0834993630014651	0.009732055664062322
0.08375778300251113	0.009732055664062322
0.08401785000023665	0.009732055664062322
0.08430681200115941	0.009732055664062322
0.08456947100057732	0.009732055664062322
0.08482812300280784	0.009732055664062322
0.0850913380018028	0.009732055664062322
0.08535759500227869	0.009732055664062322
0.08561982000173884	0.009732055664062322
0.08588383900132612	0.009732055664062322
0.08615055500195012	0.009732055664062322
0.08641576500303927	0.009732055664062322
0.08667656400211854	0.009732055664062322
0.08703493800203432	0.009732055664062322
0.08757404200150631	0.009732055664062322
0.08788544799972442	0.009732055664062322
0.0882130740028515	0.009732055664062322
0.08848606800165726	0.009732055664062322
0.088749998001731	0.009732055664062322
0.08901837400117074	0.009732055664062322
0.08928752400242956	0.009732055664062322
0.0895470400027989	0.009732055664062322
0.08983998300027451	0.009732055664062322
0.090118321000773	0.009732055664062322
0.09038480600065668	0.009732055664062322
0.09065054900202085	0.009732055664062322
0.09093794000000344	0.009732055664062322
0.09120141099992907	0.009732055664062322
0.09146785700067994	0.009732055664062322
0.0917394010029966	0.009732055664062322
0.0919992369999818	0.009732055664062322
0.09227952400033246	0.009732055664062322
0.09254371200222522	0.009732055664062322
0.09281074800310307	0.009732055664062322
0.09307935100150644	0.009732055664062322
0.09333883600265835	0.009732055664062322
0.09359957900232985	0.009732055664062322
0.09385900200140895	0.009732055664062322
0.0941247230002773	0.009732055664062322
0.09438537200185237	0.009732055664062322
0.09464154099987354	0.009732055664062322
0.09489863999988302	0.009732055664062322
0.09516479800004163	0.009732055664062322
0.0954221130014048	0.009732055664062322
0.1040948110021418	0.009732055664062322
0.11448978400221677	0.009732055664062322
0.12497896900094929	0.009732055664062322
0.13542389100257424	0.009732055664062322
0.1458515640006226	0.009732055664062322
0.1562962919997517	0.009732055664062322
0.16672329600260127	0.009732055664062322
0.17767702800119878	0.009732055664062322
0.18810016400311724	0.005825805664062322
0	0
