# Supplementary material for: GRAPE for fast and scalable graph processing and random-walk-based embedding
Source: Nat Comput Sci. 2023 Jun 26;3(6):552–68. doi: 10.1038/s43588-023-00465-8 (PMC10768636; doi:10.1038/s43588-023-00465-8)
Supplement: Supplementary file 4 — CSVs with time series data with time and memory requirements for the different libraries on the 44 considered graphs and on the different tasks considered (loading graphs, first- and second-order RWs). [file 43588_2023_465_MOESM4_ESM.zip › bio-ce-cx/EnsmallenGraph20PercentCache/first_order_walk.csv]

delta	ram
0	0.0013145446777347303
0.0003506760003801901	0.0020278930664066053
0.0005314650006766897	0.0025085449218753553
0.0006430089997593313	0.0025085449218753553
0.0007621580007253215	0.0025085449218753553
0.0008789159983280115	0.0025085449218753553
0.0009952820000762586	0.0025085449218753553
0.0010982380008499604	0.0025085449218753553
0.0012042870002915151	0.0029891967773441053
0.001301872998737963	0.0029891967773441053
0.0014029160010977648	0.0029891967773441053
0.0015097869982128032	0.0029891967773441053
0.0016153969991137274	0.0029891967773441053
0.0017216109990840778	0.0029891967773441053
0.0018166789996030275	0.0029891967773441053
0.0019107389998680446	0.0029815673828128553
0.0020013399989693426	0.0029815673828128553
0.0020989279983041342	0.0029815673828128553
0.0021842780006409157	0.0034622192382816053
0.0022755259997211397	0.0034622192382816053
0.0023612429977220017	0.0034622192382816053
0.0024420740010100417	0.0034622192382816053
0.0025308820004283916	0.0034622192382816053
0.0026133909996133298	0.0034622192382816053
0.0027004549992852844	0.0034622192382816053
0.0027840679977089167	0.0034622192382816053
0.002866759998141788	0.0034622192382816053
0.00294831199789769	0.0034622192382816053
0.0030293569980130997	0.0034622192382816053
0.0031113709992496297	0.0034622192382816053
0.003193177999492036	0.0034622192382816053
0.0032751729995652568	0.0034622192382816053
0.0033554760011611506	0.0034622192382816053
0.0034373429989500437	0.0034622192382816053
0.003521704999002395	0.0034622192382816053
0.003658870999061037	0.003981018066406605
0.0038417289979406632	0.003981018066406605
0.003978668999479851	0.003981018066406605
0.004073747000802541	0.003981018066406605
0.004156863000389421	0.003981018066406605
0.004239420999510912	0.003981018066406605
0.004321589000028325	0.003981018066406605
0.004403042999911122	0.003981018066406605
0.004484064000280341	0.003981018066406605
0.004564740000205347	0.003981018066406605
0.004645617998903617	0.003981018066406605
0.004735503000119934	0.003981018066406605
0.00483622799947625	0.003981018066406605
0.004996951000066474	0.004553222656250355
0.005133153001224855	0.004553222656250355
0.0052252929999667685	0.004553222656250355
0.005308445997798117	0.004553222656250355
0.005391147999034729	0.004553222656250355
0.005473812998388894	0.004553222656250355
0.0055657989978499245	0.004553222656250355
0.005932574000325985	0.004553222656250355
0.0062074449997453485	0.014311218261719105
0.006400637998012826	0.014311218261719105
0.006569286000740249	0.014311218261719105
0.006732740999723319	0.014311218261719105
0.006902912999066757	0.010404968261719105
0.0070667760010110214	0.008451843261719105
0.007614918999024667	0.00864639282226598
0.007969908998347819	0.00864639282226598
0.008166421001078561	0.00864639282226598
0.008334549998835428	0.00864639282226598
0.00848661199779599	0.00864639282226598
0.008646595000755042	0.00864639282226598
0.008802797998214373	0.00864639282226598
0.008965567998529878	0.00864639282226598
0.00911950999943656	0.00864639282226598
0.009278444998926716	0.00864639282226598
0.009430805999727454	0.00864639282226598
0.009598222000931855	0.00864639282226598
0.009755569997651037	0.00864639282226598
0.009910808999848086	0.00864639282226598
0.01008576899766922	0.00864639282226598
0.010432569997647079	0.00864639282226598
0.02359805399828474	0.00864639282226598
0.024076498997601448	0.00864639282226598
0.024384660999203334	0.00864639282226598
0.024661159000970656	0.00864639282226598
0.024932477001129882	0.00864639282226598
0.025204966001183493	0.00864639282226598
0.025474735000898363	0.00864639282226598
0.025735285998962354	0.00864639282226598
0.025999353998486185	0.00864639282226598
0.026270376998581924	0.00864639282226598
0.02653057799761882	0.00864639282226598
0.026792083997861482	0.00864639282226598
0.027055154998379294	0.00864639282226598
0.02732514599847491	0.00864639282226598
0.027588638000452193	0.00864639282226598
0.027856892000272637	0.00864639282226598
0.028119424998294562	0.00864639282226598
0.02839200399830588	0.00864639282226598
0.02865489699979662	0.00864639282226598
0.028920433000166668	0.00864639282226598
0.029178201999457087	0.00864639282226598
0.02944052399834618	0.00864639282226598
0.02970142900085193	0.00864639282226598
0.029966279998916434	0.00864639282226598
0.03023158100040746	0.00864639282226598
0.030491605997667648	0.00864639282226598
0.03075281099881977	0.00864639282226598
0.031026265998661984	0.00864639282226598
0.031294901000364916	0.00864639282226598
0.031556201000057627	0.00864639282226598
0.03183588599858922	0.00864639282226598
0.03210064700033399	0.00864639282226598
0.03236883399949875	0.00864639282226598
0.032637460997648304	0.00864639282226598
0.032901921000302536	0.00864639282226598
0.03317256399895996	0.00864639282226598
0.033437702997616725	0.00864639282226598
0.033703131000947906	0.00864639282226598
0.0339667179978278	0.00864639282226598
0.034227252999698976	0.00864639282226598
0.034513796999817714	0.00864639282226598
0.03477994599961676	0.00864639282226598
0.03504366999914055	0.00864639282226598
0.03531685100097093	0.00864639282226598
0.03558155199789326	0.00864639282226598
0.03584366399809369	0.00864639282226598
0.03610517400011304	0.00864639282226598
0.03637260100003914	0.00864639282226598
0.03663142399818753	0.00864639282226598
0.03689363599914941	0.00864639282226598
0.03715796899996349	0.00864639282226598
0.0374194379983237	0.00864639282226598
0.03767965999941225	0.00864639282226598
0.037943160998111125	0.00864639282226598
0.038214609998249216	0.00864639282226598
0.03849104799883207	0.00864639282226598
0.03875817600055598	0.00864639282226598
0.03928014299890492	0.00864639282226598
0.05161068699817406	0.00864639282226598
0.05213487999935751	0.00864639282226598
0.05246424899814883	0.00864639282226598
0.05273660799866775	0.00864639282226598
0.05301884499931475	0.00864639282226598
0.053286172998923576	0.00864639282226598
0.05355951000092318	0.00864639282226598
0.05382723699949565	0.00864639282226598
0.05409466199853341	0.00864639282226598
0.05436334399928455	0.00864639282226598
0.054630246999295196	0.00864639282226598
0.05490294599803747	0.00864639282226598
0.05517485800010036	0.00864639282226598
0.05544308599928627	0.00864639282226598
0.05573007600105484	0.00864639282226598
0.05600530000083381	0.00864639282226598
0.05626665399904596	0.00864639282226598
0.056530998001107946	0.00864639282226598
0.05678846899900236	0.00864639282226598
0.057054378998145694	0.00864639282226598
0.057317913000588305	0.00864639282226598
0.05758745099956286	0.00864639282226598
0.05786011099917232	0.00864639282226598
0.05812690200036741	0.00864639282226598
0.05838643799870624	0.00864639282226598
0.05865294599789195	0.00864639282226598
0.05892027300069458	0.00864639282226598
0.05918642100004945	0.00864639282226598
0.05945792700003949	0.00864639282226598
0.05974485499973525	0.00864639282226598
0.06001891999767395	0.00864639282226598
0.06028055999922799	0.00864639282226598
0.06054366399985156	0.00864639282226598
0.0608009569987189	0.00864639282226598
0.06106787200042163	0.00864639282226598
0.06133085300098173	0.00864639282226598
0.06158940200111829	0.00864639282226598
0.06186418599827448	0.00864639282226598
0.06214355599877308	0.00864639282226598
0.06240592500034836	0.00864639282226598
0.06266990999938571	0.00864639282226598
0.06294197299939697	0.00864639282226598
0.06320171799961827	0.00864639282226598
0.06346318500072812	0.00864639282226598
0.06374318500093068	0.00864639282226598
0.06401923899829853	0.00864639282226598
0.06429809499968542	0.00864639282226598
0.06455803800054127	0.00864639282226598
0.06481858199913404	0.00864639282226598
0.06507757799772662	0.00864639282226598
0.06534087899854057	0.00864639282226598
0.06560363799871993	0.00864639282226598
0.06587517699881573	0.00864639282226598
0.0661355949996505	0.00864639282226598
0.06639635299870861	0.00864639282226598
0.06667652100077248	0.00864639282226598
0.06694346699805465	0.00864639282226598
0.06720416000098339	0.00864639282226598
0.06746386799932225	0.00864639282226598
0.07960335000097984	0.00864639282226598
0.0800848609978857	0.00864639282226598
0.08038505999866175	0.00864639282226598
0.08065444000021671	0.00864639282226598
0.0809456719980517	0.00864639282226598
0.0812133260005794	0.00864639282226598
0.08147854399794596	0.00864639282226598
0.0817442179977661	0.00864639282226598
0.08202902499760967	0.00864639282226598
0.08229487499920651	0.00864639282226598
0.08255802499843412	0.00864639282226598
0.08282054599840194	0.00864639282226598
0.08308682799906819	0.00864639282226598
0.08335357000032673	0.00864639282226598
0.08358855699771084	0.00864639282226598
0.08385984699998517	0.00864639282226598
0.08412013099950855	0.00864639282226598
0.08437982499890495	0.00864639282226598
0.08464059800098767	0.00864639282226598
0.08491538700036472	0.00864639282226598
0.08517738699811161	0.00864639282226598
0.08544081099898904	0.00864639282226598
0.08570074899762403	0.00864639282226598
0.08596992000093451	0.00864639282226598
0.0862316019993159	0.00864639282226598
0.08649233399773948	0.00864639282226598
0.08682153200061293	0.00864639282226598
0.08708488999764086	0.00864639282226598
0.08734763299798942	0.00864639282226598
0.0875862450011482	0.00864639282226598
0.0878647749996162	0.00864639282226598
0.08813366399772349	0.00864639282226598
0.0883990129987069	0.00864639282226598
0.08866770299937343	0.00864639282226598
0.08894145399972331	0.00864639282226598
0.08922313899893197	0.00864639282226598
0.08948826800042298	0.00864639282226598
0.08975457999986247	0.00864639282226598
0.09002441099801217	0.00864639282226598
0.09030584299762268	0.00864639282226598
0.0905784210008278	0.00864639282226598
0.09084199000062654	0.00864639282226598
0.0911218490000465	0.00864639282226598
0.09139448899804847	0.00864639282226598
0.091681959998823	0.00864639282226598
0.09195698400071706	0.00864639282226598
0.09221232699928805	0.00864639282226598
0.09247295900058816	0.00864639282226598
0.09274131100028171	0.00864639282226598
0.09301046499967924	0.00864639282226598
0.09326957799930824	0.00864639282226598
0.09353157000077772	0.00864639282226598
0.09378908700091415	0.00864639282226598
0.09404766999796266	0.00864639282226598
0.0943343430008099	0.00864639282226598
0.09461203099999693	0.00864639282226598
0.09488215099918307	0.00864639282226598
0.09514380399923539	0.00864639282226598
0.10359805699772551	0.00864639282226598
0.11405059900062042	0.00864639282226598
0.12452079200011212	0.005560302734375355
0	0
