# Supplementary material for: GRAPE for fast and scalable graph processing and random-walk-based embedding
Source: Nat Comput Sci. 2023 Jun 26;3(6):552–68. doi: 10.1038/s43588-023-00465-8 (PMC10768636; doi:10.1038/s43588-023-00465-8)
Supplement: Supplementary file 4 — CSVs with time series data with time and memory requirements for the different libraries on the 44 considered graphs and on the different tasks considered (loading graphs, first- and second-order RWs). [file 43588_2023_465_MOESM4_ESM.zip › bio-ce-cx/EnsmallenGraph20PercentCache/load_graph.csv]

delta	ram
0	0.0021453857421871447
0.00036471000203164294	0.0026260375976558947
0.0005389159996411763	0.0026260375976558947
0.0006398400000762194	0.0026260375976558947
0.0007432500024151523	0.0026260375976558947
0.0008367030022782274	0.0026260375976558947
0.0009245820001524407	0.0026260375976558947
0.001012307999189943	0.0026260375976558947
0.00114793100146926	0.0026260375976558947
0.0012409820010361727	0.0026260375976558947
0.001325317000009818	0.0026260375976558947
0.0014552480024576653	0.0026260375976558947
0.001577127000928158	0.0026260375976558947
0.0016625339994789101	0.0026260375976558947
0.0017448110011173412	0.0026260375976558947
0.0018269979991600849	0.0026260375976558947
0.001909080001496477	0.0026260375976558947
0.001992551002331311	0.0026260375976558947
0.002074645002721809	0.0026260375976558947
0.002163755001674872	0.0026260375976558947
0.0022473140015790705	0.0026260375976558947
0.0023291809993679635	0.0026260375976558947
0.0024111160018946975	0.0026260375976558947
0.0024929009996412788	0.0026260375976558947
0.002574786001787288	0.0031066894531246447
0.002658797999174567	0.0031066894531246447
0.0027401539991842583	0.0031066894531246447
0.002821003999997629	0.0031066894531246447
0.002903933000197867	0.0031066894531246447
0.0029866549994039815	0.0031066894531246447
0.0030689250015711877	0.0031066894531246447
0.0031585360011376906	0.0031066894531246447
0.0032404420016973745	0.0031066894531246447
0.0033234490001632366	0.0031066894531246447
0.003406824002013309	0.0031066894531246447
0.0034873040021921042	0.0031066894531246447
0.003567383999325102	0.0031066894531246447
0.0036498070003290195	0.0031066894531246447
0.003731078002601862	0.0031066894531246447
0.003831428002740722	0.0031066894531246447
0.003917964000720531	0.0031066894531246447
0.004000577002443606	0.0031066894531246447
0.00408135200268589	0.0031066894531246447
0.004167049999523442	0.0031066894531246447
0.004273978000128409	0.0035873413085933947
0.004364674001408275	0.0035873413085933947
0.004447695999260759	0.0035873413085933947
0.00452822200168157	0.0035873413085933947
0.004621824002242647	0.0035873413085933947
0.004704139002569718	0.0035873413085933947
0.004785564000485465	0.0035873413085933947
0.004866252002102556	0.0035873413085933947
0.004948750000039581	0.0035873413085933947
0.005029922001995146	0.0035873413085933947
0.0051416019996395335	0.0035873413085933947
0.00522501700106659	0.0035873413085933947
0.005306448001647368	0.0035873413085933947
0.005387339002481895	0.0035873413085933947
0.005467371000122512	0.0035873413085933947
0.005572052999923471	0.0035873413085933947
0.005662781000864925	0.0035873413085933947
0.005746042999817291	0.0035873413085933947
0.005827626999234781	0.0035873413085933947
0.005909796000196366	0.0035873413085933947
0.005989705001411494	0.0035873413085933947
0.006069590999686625	0.004067993164062145
0.006173385001602583	0.004067993164062145
0.006255909000174142	0.004067993164062145
0.006337380000331905	0.004067993164062145
0.006417062002583407	0.004067993164062145
0.006496812002296792	0.004067993164062145
0.006577216001460329	0.004067993164062145
0.006656583002040861	0.004067993164062145
0.0067381320004642475	0.004067993164062145
0.006823646999691846	0.004067993164062145
0.006905340000230353	0.004067993164062145
0.0069856690024607815	0.004067993164062145
0.0070660870005667675	0.004067993164062145
0.007152763002522988	0.004067993164062145
0.007233568001538515	0.004067993164062145
0.007314794002013514	0.004067993164062145
0.007394186002784409	0.004067993164062145
0.007473784000467276	0.004067993164062145
0.007553454001026694	0.004067993164062145
0.007632561999344034	0.004067993164062145
0.007712716000241926	0.004067993164062145
0.0077915879992360715	0.004067993164062145
0.007871157002227847	0.004067993164062145
0.007950588002131553	0.004067993164062145
0.008030066001083469	0.004067993164062145
0.008110499002214056	0.004067993164062145
0.008196247999876505	0.004067993164062145
0.008276398002635688	0.004067993164062145
0.008355522000783822	0.004067993164062145
0.0084354880018509	0.004067993164062145
0.008514241002558265	0.004067993164062145
0.008593979000579566	0.004067993164062145
0.008674274002260063	0.004067993164062145
0.008754518999921856	0.004548645019530895
0.008833512001729105	0.004548645019530895
0.008912377001252025	0.004548645019530895
0.008991847000288544	0.004548645019530895
0.009102045001782244	0.004548645019530895
0.009207194001646712	0.00462112426757777
0.00929290400017635	0.004357910156249645
0.009374105000460986	0.004357910156249645
0.009454487000766676	0.004357910156249645
0.009535626002616482	0.004357910156249645
0.009617162999347784	0.004357910156249645
0.009697657002107007	0.004357910156249645
0.009778097999515012	0.004357910156249645
0.009865404001175193	0.004357910156249645
0.009946008001861628	0.004357910156249645
0.010025319999840576	0.004357910156249645
0.010204051999608055	0.004357910156249645
0.010421779999887804	0.004357910156249645
0.010620171000482515	0.004357910156249645
0.010806778002006467	0.004357910156249645
0.010970775001624133	0.004838562011718395
0.011130630002298858	0.004838562011718395
0.011291396000160603	0.004838562011718395
0.011448740999185247	0.004838562011718395
0.011604995001107454	0.004838562011718395
0.01176154399945517	0.004838562011718395
0.011917978001292795	0.004838562011718395
0.012074385002051713	0.004838562011718395
0.01224556300076074	0.004838562011718395
0.012404356002662098	0.004838562011718395
0.012568005000503035	0.004838562011718395
0.012726478002150543	0.004838562011718395
0.012883897001302103	0.004838562011718395
0.013040975001786137	0.004838562011718395
0.013231887001893483	0.004838562011718395
0.013387297000008402	0.004838562011718395
0.013544363002438331	0.004838562011718395
0.013704460001463303	0.004838562011718395
0.01386176300002262	0.004838562011718395
0.014016342000104487	0.004838562011718395
0.014171033002639888	0.004838562011718395
0.014328732002468314	0.004838562011718395
0.01448553400041419	0.004838562011718395
0.014642291000200203	0.004838562011718395
0.01479877900055726	0.004838562011718395
0.014955761002056533	0.004838562011718395
0.015113636000023689	0.004838562011718395
0.015275952002411941	0.004838562011718395
0.015430687002663035	0.004838562011718395
0.015587600999424467	0.004838562011718395
0.01574460700066993	0.004838562011718395
0.015900717000477016	0.004838562011718395
0.01606343400271726	0.004838562011718395
0.016224579001573147	0.004838562011718395
0.016379689001041697	0.004838562011718395
0.016534283000510186	0.004838562011718395
0.016690103002474643	0.004838562011718395
0.01684522100185859	0.004838562011718395
0.017003414999635424	0.004838562011718395
0.017179839000164066	0.004838562011718395
0.017337549001240404	0.004838562011718395
0.017522559999633813	0.004838562011718395
0.01769108100052108	0.004838562011718395
0.01785097600077279	0.004838562011718395
0.018009281000558985	0.004838562011718395
0.01816378200237523	0.004838562011718395
0.018320207000215305	0.004838562011718395
0.01847583400012809	0.004838562011718395
0.018643300001713214	0.004838562011718395
0.018802261001837905	0.004838562011718395
0.018957262000185438	0.004838562011718395
0.01911272600045777	0.004838562011718395
0.01927379100015969	0.004838562011718395
0.01942845700250473	0.004838562011718395
0.01958448799996404	0.004838562011718395
0.019739800001843832	0.004838562011718395
0.019902373001968954	0.004838562011718395
0.020064708001882536	0.004838562011718395
0.020230217000062112	0.004838562011718395
0.020387590000609634	0.004838562011718395
0.020545196999592008	0.004838562011718395
0.020716925002489006	0.004838562011718395
0.020886277001409326	0.004838562011718395
0.021044602999609197	0.004838562011718395
0.02127203900090535	0.004838562011718395
0.02143285000056494	0.004838562011718395
0.021589799001958454	0.004838562011718395
0.02174622299935436	0.004838562011718395
0.02190427300229203	0.004838562011718395
0.022059866001654882	0.004838562011718395
0.022222045001399238	0.004838562011718395
0.022380836002412252	0.004838562011718395
0.022536390002642293	0.004838562011718395
0.022692471000482328	0.004838562011718395
0.02284878000136814	0.005319213867187145
0.02300437700250768	0.005319213867187145
0.02316457800043281	0.005319213867187145
0.02332465400104411	0.005319213867187145
0.023487663002015324	0.005319213867187145
0.023650294002436567	0.005319213867187145
0.023818065001250943	0.005319213867187145
0.02398506300232839	0.005319213867187145
0.024145429000782315	0.005319213867187145
0.024308080999617232	0.005319213867187145
0.024469306001265068	0.005319213867187145
0.02463132599950768	0.005319213867187145
0.024789081999188056	0.005319213867187145
0.02494583600127953	0.005319213867187145
0.025070047999179224	0.005319213867187145
0.02523108199966373	0.005319213867187145
0.025387212001078296	0.005319213867187145
0.02554750499984948	0.005319213867187145
0.025703602001158288	0.005319213867187145
0.025860055000521243	0.005319213867187145
0.026017102001787862	0.005319213867187145
0.02617243500208133	0.005319213867187145
0.026328310999815585	0.005319213867187145
0.026483879999432247	0.005319213867187145
0.026650241001334507	0.005319213867187145
0.026807555001141736	0.005319213867187145
0.02696437000122387	0.005319213867187145
0.02712316399993142	0.005319213867187145
0.02728350300094462	0.005319213867187145
0.02743943799941917	0.005319213867187145
0.027594327002589125	0.005319213867187145
0.027751139001338743	0.005319213867187145
0.02790419600205496	0.005319213867187145
0.02806141000110074	0.005319213867187145
0.02822315800221986	0.005319213867187145
0.0283802129997639	0.005319213867187145
0.028536370002257172	0.005319213867187145
0.0286938259996532	0.005319213867187145
0.02884928999992553	0.005319213867187145
0.029004513002291787	0.005319213867187145
0.02919600600216654	0.005319213867187145
0.02935575400260859	0.005319213867187145
0.029539154002122814	0.005319213867187145
0.029731418999290327	0.005319213867187145
0.029890670000895625	0.005319213867187145
0.030056658000830794	0.005319213867187145
0.030218510000850074	0.005319213867187145
0.030375540001841728	0.005319213867187145
0.0305320869993011	0.005799865722655895
0.03075546000036411	0.005799865722655895
0.030929324002499925	0.005799865722655895
0.031089094001799822	0.005799865722655895
0.03125997400275082	0.005799865722655895
0.031417837999470066	0.005799865722655895
0.0315735450021748	0.005799865722655895
0.031729415000882	0.005799865722655895
0.03188520600087941	0.005799865722655895
0.032038658999226755	0.005799865722655895
0.032194848001381615	0.005799865722655895
0.032352491001802264	0.005799865722655895
0.03250684500017087	0.005799865722655895
0.03266254600021057	0.005799865722655895
0.0328192119995947	0.005799865722655895
0.03297545399982482	0.005799865722655895
0.033152480002172524	0.005799865722655895
0.0333088420011336	0.005799865722655895
0.033463306001067394	0.005799865722655895
0.03362004100199556	0.005799865722655895
0.033777138000004925	0.005799865722655895
0.0339329029993678	0.005799865722655895
0.03409025799919618	0.005799865722655895
0.034249382002599305	0.005799865722655895
0.03440421699997387	0.005799865722655895
0.034561215001303935	0.005799865722655895
0.03472643799977959	0.005799865722655895
0.03488383900184999	0.005799865722655895
0.0350391390020377	0.005799865722655895
0.035194871001294814	0.005799865722655895
0.03535164400091162	0.005799865722655895
0.03588103299989598	0.005799865722655895
0.03608529600023758	0.005799865722655895
0.03625397400173824	0.005799865722655895
0.03641205200256081	0.005799865722655895
0.03656770900124684	0.005799865722655895
0.036724151999806054	0.005799865722655895
0.036880274001305224	0.005799865722655895
0.03703544300151407	0.005799865722655895
0.03723189400261617	0.005799865722655895
0.03738951800187351	0.005799865722655895
0.03754658899924834	0.005799865722655895
0.037704042999394005	0.005799865722655895
0.03786177100118948	0.005799865722655895
0.03801769699930446	0.005799865722655895
0.03817338299995754	0.005799865722655895
0.03833090300031472	0.005799865722655895
0.03848811400166596	0.005799865722655895
0.038645414999336936	0.005799865722655895
0.03880135300278198	0.005799865722655895
0.038956861000770004	0.005799865722655895
0.03911339900150779	0.005799865722655895
0.03927364999981364	0.005799865722655895
0.039431786000932334	0.005799865722655895
0.039589424999576295	0.005799865722655895
0.03974601700247149	0.005799865722655895
0.03990163100024802	0.005799865722655895
0.04005930100174737	0.005799865722655895
0.04021913700125879	0.005799865722655895
0.04037500300182728	0.005799865722655895
0.040531088001444004	0.005799865722655895
0.040766466001514345	0.005799865722655895
0.04094573200200102	0.005799865722655895
0.04106937500182539	0.005799865722655895
0.041241171002184274	0.005799865722655895
0.041397921999305254	0.005799865722655895
0.04155430500031798	0.005799865722655895
0.04171041299923672	0.005799865722655895
0.041899763000401435	0.005799865722655895
0.0420701969997026	0.005799865722655895
0.04223364200151991	0.005799865722655895
0.042391855000460055	0.005799865722655895
0.042549775000225054	0.005799865722655895
0.04270714100130135	0.005799865722655895
0.0428630050009815	0.005799865722655895
0.04301846800080966	0.005799865722655895
0.04318428999977186	0.005799865722655895
0.04334138500053086	0.005799865722655895
0.043593324000539724	0.005799865722655895
0.04376310299994657	0.005799865722655895
0.043936337999184616	0.005799865722655895
0.04409316900273552	0.005799865722655895
0.044253682000999106	0.005799865722655895
0.044410319002054166	0.005799865722655895
0.044566741002199706	0.005799865722655895
0.04472204900230281	0.005799865722655895
0.04487814700041781	0.005799865722655895
0.04503405200011912	0.005799865722655895
0.04523488099948736	0.005799865722655895
0.045392828000331065	0.005799865722655895
0.04554981500041322	0.005799865722655895
0.04571332699924824	0.005799865722655895
0.04587319100028253	0.005799865722655895
0.04603027100165491	0.005799865722655895
0.04618515300171566	0.005799865722655895
0.046342311001353664	0.005799865722655895
0.04649703700124519	0.005799865722655895
0.04665255300278659	0.005799865722655895
0.04680811300204368	0.005799865722655895
0.04696455800149124	0.005799865722655895
0.0471199860003253	0.005799865722655895
0.04728172899922356	0.005799865722655895
0.047438006000447785	0.005799865722655895
0.047592749000614276	0.005799865722655895
0.04774924500088673	0.005799865722655895
0.047903760001645423	0.005799865722655895
0.048059815002488904	0.005799865722655895
0.04822298699946259	0.005799865722655895
0.04837984900223091	0.005799865722655895
0.04853440400256659	0.005799865722655895
0.04868897500273306	0.005799865722655895
0.04884294899966335	0.005799865722655895
0.04899827000190271	0.005799865722655895
0.04917641400243156	0.005799865722655895
0.049333737002598355	0.005799865722655895
0.0494885490006709	0.005799865722655895
0.04964514799939934	0.005799865722655895
0.04980166899986216	0.005799865722655895
0.049958242001594044	0.005799865722655895
0.05011510500116856	0.005799865722655895
0.0502764990014839	0.005799865722655895
0.05043219800063525	0.005799865722655895
0.05058866599938483	0.005799865722655895
0.05076429800101323	0.005799865722655895
0.05092414200044004	0.005799865722655895
0.05107960900204489	0.005799865722655895
0.051248009000119055	0.005799865722655895
0.05140682800265495	0.005799865722655895
0.051561770000262186	0.005799865722655895
0.051716207002755255	0.005799865722655895
0.05187235500125098	0.005799865722655895
0.05202966400247533	0.005799865722655895
0.052185870001267176	0.005799865722655895
0.05234095400010119	0.005799865722655895
0.052497765002044616	0.005799865722655895
0.05265513700214797	0.006280517578124645
0.052811010002187686	0.005563354492187145
0.052968762000091374	0.005563354492187145
0.05315431100098067	0.005563354492187145
0.053312948999518994	0.005563354492187145
0.053469033002329525	0.005563354492187145
0.053626119002728956	0.005563354492187145
0.05378205300075933	0.005563354492187145
0.05393780099984724	0.005563354492187145
0.054093901002488565	0.005563354492187145
0.05425410300085787	0.005563354492187145
0.05444090400123969	0.005563354492187145
0.054627928002446424	0.005563354492187145
0.05478746700100601	0.005563354492187145
0.05494339300275897	0.005563354492187145
0.05509950300256605	0.005563354492187145
0.05526077100148541	0.005563354492187145
0.05541629800063674	0.005563354492187145
0.055572290999407414	0.005563354492187145
0.0557277760017314	0.005563354492187145
0.055884129000332905	0.005563354492187145
0.05604008999944199	0.005563354492187145
0.056194802000391064	0.005563354492187145
0.0563502500008326	0.005563354492187145
0.056505260999983875	0.005563354492187145
0.05666245999964303	0.005563354492187145
0.05681824700150173	0.005563354492187145
0.05697220000001835	0.005563354492187145
0.05715023700031452	0.005563354492187145
0.05730567600039649	0.005563354492187145
0.05746139899929403	0.005563354492187145
0.05761761400208343	0.005563354492187145
0.05777348300034646	0.005563354492187145
0.05792850800207816	0.005563354492187145
0.05808402399998158	0.005563354492187145
0.05824381000275025	0.005563354492187145
0.05839970099987113	0.005563354492187145
0.05855568100014352	0.005563354492187145
0.05871166300130426	0.005563354492187145
0.05886680700132274	0.005563354492187145
0.05902136900112964	0.005563354492187145
0.05918649299928802	0.005563354492187145
0.059343118002288975	0.005563354492187145
0.059500552000827156	0.005563354492187145
0.05965562500205124	0.005563354492187145
0.059809364000102505	0.005563354492187145
0.05996335600138991	0.005563354492187145
0.06011688600119669	0.005563354492187145
0.06027558000278077	0.005563354492187145
0.060430710000218824	0.005563354492187145
0.06058653900254285	0.005563354492187145
0.06076416600262746	0.005563354492187145
0.06092259900106001	0.005563354492187145
0.06108284600122715	0.005563354492187145
0.06124858800103539	0.005563354492187145
0.06140628600041964	0.005563354492187145
0.061561869999422925	0.005563354492187145
0.061716699001408415	0.005563354492187145
0.061871627000073204	0.005563354492187145
0.062026384999626316	0.005563354492187145
0.06218415600233129	0.005563354492187145
0.06234349700025632	0.005563354492187145
0.06250108099993668	0.005563354492187145
0.06265718000213383	0.005563354492187145
0.06281341800058726	0.005563354492187145
0.06296923800255172	0.005563354492187145
0.06312409500242211	0.005563354492187145
0.06328342699998757	0.005563354492187145
0.06343923700114829	0.005563354492187145
0.06359589500061702	0.005563354492187145
0.06375249000120675	0.005563354492187145
0.06392549399970449	0.005563354492187145
0.06408446700152126	0.005563354492187145
0.06424360500022885	0.005563354492187145
0.06439858600060688	0.005563354492187145
0.06455278300200007	0.005563354492187145
0.06470695000098203	0.005563354492187145
0.0648619330022484	0.005563354492187145
0.06501680400106125	0.005563354492187145
0.0651900230004685	0.005563354492187145
0.06537503599975025	0.005563354492187145
0.06554282599972794	0.005563354492187145
0.06569958000181941	0.005563354492187145
0.06585442600044189	0.005563354492187145
0.06601124500230071	0.005563354492187145
0.0661686120001832	0.005563354492187145
0.06632352200176683	0.005563354492187145
0.06647767600225052	0.005563354492187145
0.06663414700233261	0.005563354492187145
0.06679303500277456	0.005563354492187145
0.0669510280022223	0.005563354492187145
0.06716590900032315	0.005563354492187145
0.06736108500263072	0.005563354492187145
0.0675363299997116	0.005563354492187145
0.0677122250017419	0.005563354492187145
0.0678871580021223	0.005563354492187145
0.06805938500110642	0.005563354492187145
0.0682425039994996	0.005563354492187145
0.06841730700034532	0.005563354492187145
0.06858890200237511	0.005563354492187145
0.06876193700009026	0.005563354492187145
0.06893612100247992	0.005563354492187145
0.06908392200057278	0.005563354492187145
0.06926951100103906	0.005563354492187145
0.06944178100093268	0.005563354492187145
0.06961199800207396	0.005563354492187145
0.06978557600086788	0.005563354492187145
0.06996437199995853	0.005563354492187145
0.07014038399938727	0.005563354492187145
0.07031278000067687	0.005563354492187145
0.07048580899936496	0.005563354492187145
0.07066262900116271	0.005563354492187145
0.07085138200272922	0.005563354492187145
0.07102500700057135	0.005563354492187145
0.07120559400209459	0.005563354492187145
0.0713826710016292	0.005563354492187145
0.07156097400002182	0.005563354492187145
0.07173504100137507	0.005563354492187145
0.07190812699991511	0.005563354492187145
0.07208330200228374	0.005563354492187145
0.07226330400226288	0.005563354492187145
0.07243959900006303	0.005563354492187145
0.07261988100071903	0.005563354492187145
0.07279602400012664	0.005563354492187145
0.07297140800073976	0.005563354492187145
0.07316547200025525	0.005563354492187145
0.07335143200180028	0.005563354492187145
0.07353310500184307	0.006044006347655895
0.07371613600116689	0.006044006347655895
0.07389795900235185	0.006044006347655895
0.0740797010003007	0.006044006347655895
0.07429843000136316	0.006044006347655895
0.07448277400180814	0.006044006347655895
0.07466599300096277	0.006044006347655895
0.07484494200252811	0.006044006347655895
0.07502320600178791	0.006044006347655895
0.0751973900005396	0.006044006347655895
0.07537440400119522	0.006044006347655895
0.07555042099920684	0.006044006347655895
0.075728395000624	0.006044006347655895
0.07590171199990436	0.006044006347655895
0.07608097000047565	0.006044006347655895
0.07626393300233758	0.006044006347655895
0.07644384900049772	0.006044006347655895
0.07662268400235916	0.006044006347655895
0.07679928600191488	0.006044006347655895
0.07697662500140723	0.006044006347655895
0.07718534200103022	0.006044006347655895
0.07736769300026936	0.006044006347655895
0.07754411600035382	0.006044006347655895
0.07772130900048069	0.006044006347655895
0.07790695100266021	0.006044006347655895
0.07811597600084497	0.006044006347655895
0.07830742700025439	0.006044006347655895
0.07848526900124853	0.006044006347655895
0.07866166399981012	0.006044006347655895
0.0788382829996408	0.006044006347655895
0.0790166879996832	0.006044006347655895
0.07919493300141767	0.006044006347655895
0.07937237000078312	0.006044006347655895
0.07954996700209449	0.006044006347655895
0.07972539700131165	0.006044006347655895
0.07990158100074041	0.006044006347655895
0.08007693699983065	0.006044006347655895
0.08025832999919658	0.006044006347655895
0.08043187500152271	0.006044006347655895
0.08060579400262213	0.006044006347655895
0.08079163300135406	0.006044006347655895
0.08097229600025457	0.006044006347655895
0.08117034200040507	0.006044006347655895
0.08134998600144172	0.006044006347655895
0.08152620200053207	0.006044006347655895
0.08170275700103957	0.006044006347655895
0.08187946299949544	0.006044006347655895
0.08205790099964361	0.006044006347655895
0.08224117800273234	0.006044006347655895
0.08241778999945382	0.006044006347655895
0.08260011700258474	0.006044006347655895
0.08278306899956078	0.006044006347655895
0.08296300300207804	0.006044006347655895
0.08314400100061903	0.006044006347655895
0.08332751600028132	0.006044006347655895
0.08350622199941427	0.006044006347655895
0.0836832660024811	0.006044006347655895
0.08386160000009113	0.006044006347655895
0.08404655500271474	0.006044006347655895
0.08423232800123515	0.006044006347655895
0.08441223000045284	0.006044006347655895
0.0845909740019124	0.006044006347655895
0.08476738200261025	0.006044006347655895
0.08494470600271598	0.006044006347655895
0.08511758000167902	0.006044006347655895
0.08528307500091614	0.006044006347655895
0.08543904700127314	0.006044006347655895
0.08559476899972651	0.006044006347655895
0.08574973299982958	0.006044006347655895
0.0859057630004827	0.006044006347655895
0.08606161799980327	0.006044006347655895
0.08622271900094347	0.006044006347655895
0.08638026400149101	0.006044006347655895
0.08653607700034627	0.006044006347655895
0.08669225899939192	0.006044006347655895
0.08684641299987561	0.006044006347655895
0.08700218300145934	0.006044006347655895
0.08715602099982789	0.006044006347655895
0.0873106960025325	0.006044006347655895
0.08746563800013973	0.006044006347655895
0.08762237699920661	0.006044006347655895
0.08777922300214414	0.006044006347655895
0.08793429800061858	0.006044006347655895
0.08808975500141969	0.006044006347655895
0.08825104499919689	0.006044006347655895
0.08840868900006171	0.006044006347655895
0.08856425200065132	0.006044006347655895
0.08871995700246771	0.006044006347655895
0.08887400300227455	0.006044006347655895
0.08902832099920488	0.006044006347655895
0.08920286200009286	0.006044006347655895
0.08936526099932962	0.006044006347655895
0.08952820100239478	0.006044006347655895
0.0896883749992412	0.006044006347655895
0.0898445390012057	0.006044006347655895
0.09000105800078018	0.006044006347655895
0.09015900200029137	0.006044006347655895
0.09031691700147348	0.006044006347655895
0.09047722499963129	0.006044006347655895
0.09066452399929403	0.006044006347655895
0.09084425300170551	0.006044006347655895
0.09100449600009597	0.006044006347655895
0.0911624380023568	0.006044006347655895
0.09131932700256584	0.006044006347655895
0.0914754580007866	0.006044006347655895
0.091629851001926	0.006044006347655895
0.09178526700270595	0.006044006347655895
0.09194040800139192	0.006044006347655895
0.09209424599976046	0.006044006347655895
0.09225283699925058	0.006044006347655895
0.09240855400275905	0.006044006347655895
0.09256227100195247	0.006044006347655895
0.09271687200089218	0.006044006347655895
0.09288056200239225	0.006044006347655895
0.09304130500095198	0.006044006347655895
0.09324066699991818	0.006044006347655895
0.09339825800270773	0.006044006347655895
0.09355518899974413	0.006044006347655895
0.09371205299976282	0.006044006347655895
0.09386825299952761	0.006044006347655895
0.09402444200168247	0.006044006347655895
0.09418080899922643	0.006044006347655895
0.09433717000138131	0.006044006347655895
0.0944929300021613	0.006044006347655895
0.09465018500122824	0.006044006347655895
0.09480681300192373	0.006044006347655895
0.09496452500025043	0.006044006347655895
0.09512144200198236	0.006044006347655895
0.09528175200102851	0.006044006347655895
0.09543779399973573	0.006044006347655895
0.09559408600034658	0.006044006347655895
0.09575060800125357	0.006044006347655895
0.09590577199924155	0.006044006347655895
0.09606114800044452	0.006044006347655895
0.09622068600219791	0.006044006347655895
0.09637768800166668	0.006044006347655895
0.09653283100124099	0.006044006347655895
0.09668865800267668	0.006044006347655895
0.09684426300009363	0.006044006347655895
0.09699965800245991	0.006044006347655895
0.09717265600193059	0.006044006347655895
0.09733055399919976	0.006044006347655895
0.09748666499945102	0.006044006347655895
0.09764092200202867	0.006044006347655895
0.09779775100105326	0.006044006347655895
0.09795479000240448	0.006044006347655895
0.09811139100202126	0.006044006347655895
0.09827293200214626	0.006044006347655895
0.09843730400098138	0.006044006347655895
0.09859314600180369	0.006044006347655895
0.09874917900015134	0.006044006347655895
0.09890483799972571	0.006044006347655895
0.09905970399995567	0.006044006347655895
0.09922009600268211	0.006044006347655895
0.09937626000100863	0.006044006347655895
0.09953120900172507	0.006044006347655895
0.09968561899950146	0.006044006347655895
0.09984100300061982	0.006044006347655895
0.09999544899983448	0.006044006347655895
0.10014892000253894	0.006044006347655895
0.11034898300204077	0.007005310058593395
0.12082340599954478	0.007005310058593395
0.13135356000202592	0.006784057617187145
0.14182040599916945	0.006784057617187145
0.15223630699983914	0.007264709472655895
0.16254071300136275	0.007264709472655895
0.17286018900267663	0.007264709472655895
0.18332269200254814	0.007745361328124645
0.1937019249999139	0.007745361328124645
0.20416587600266212	0.007508850097655895
0.21464169200044125	0.007508850097655895
0.22507975500047905	0.007989501953124645
0.23553341300066677	0.007989501953124645
0.2459521050004696	0.008470153808593395
0.2563692620024085	0.008950805664062145
0.26679550500193727	0.008950805664062145
0.2772644470023806	0.008950805664062145
0.28768380300243734	0.008714294433593395
0.2981092690024525	0.008714294433593395
0.30856822300120257	0.008714294433593395
0.3190417920013715	0.009194946289062145
0.32946439400257077	0.009194946289062145
0.33989576699968893	0.009194946289062145
0.3503379470021173	0.009675598144530895
0.3608220540008915	0.008958435058593395
0.37126324500059127	0.008958435058593395
0.3816717330009851	0.009439086914062145
0.392100744000345	0.009439086914062145
0.4025294250022853	0.009439086914062145
0.41292126400003326	0.009919738769530895
0.4233754820015747	0.009919738769530895
0.4337785610005085	0.009202575683593395
0.4441867999994429	0.009683227539062145
0.4545858510027756	0.010644531249999645
0.46496149800077546	0.010644531249999645
0.4754186829995888	0.010644531249999645
0.4858159360010177	0.011125183105468395
0.4962248030024057	0.011125183105468395
0.5066392420012562	0.011125183105468395
0.5170875530020567	0.010888671874999645
0.5275393230003829	0.010888671874999645
0.5379970600006345	0.010888671874999645
0.5484497110010125	0.010888671874999645
0.5588167179994343	0.011369323730468395
0.5692240509997646	0.011369323730468395
0.5796645760019601	0.011369323730468395
0.5900651859992649	0.011369323730468395
0.6004853740014369	0.011132812499999645
0.6109070730017265	0.011132812499999645
0.6213083690017811	0.011132812499999645
0.631762475000869	0.011613464355468395
0.6421924310016038	0.011613464355468395
0.6526342560027842	0.012574768066405895
0.6631592160010769	0.012574768066405895
0.6736458369996399	0.012574768066405895
0.6840657070024463	0.012574768066405895
0.6944699859996035	0.012574768066405895
0.7048644759997842	0.013055419921874645
0.7152567970006203	0.013055419921874645
0.7255927370024438	0.013154602050780895
0	0
