# Supplementary material for: GRAPE for fast and scalable graph processing and random-walk-based embedding
Source: Nat Comput Sci. 2023 Jun 26;3(6):552–68. doi: 10.1038/s43588-023-00465-8 (PMC10768636; doi:10.1038/s43588-023-00465-8)
Supplement: Supplementary file 4 — CSVs with time series data with time and memory requirements for the different libraries on the 44 considered graphs and on the different tasks considered (loading graphs, first- and second-order RWs). [file 43588_2023_465_MOESM4_ESM.zip › bio-ce-cx/CSRgraph/second_order_walk_only_q.csv]

delta	ram
0	0.002777099609375
0.00022283400176092982	0.002777099609375
0.0003742059925571084	0.002777099609375
0.00046661400119774044	0.002777099609375
0.0005512310017365962	0.002777099609375
0.0006332779885269701	0.002777099609375
0.0007146879797801375	0.00325775146484375
0.0007951890002004802	0.00325775146484375
0.0008750479901209474	0.00325775146484375
0.0009549979877192527	0.00325775146484375
0.0010347869829274714	0.00325775146484375
0.0011255409917794168	0.00325775146484375
0.0012073580001015216	0.00325775146484375
0.001286860991967842	0.00325775146484375
0.0013661159900948405	0.00325775146484375
0.0014456719800364226	0.0037384033203125
0.001524992985650897	0.0037384033203125
0.0016049319820012897	0.0037384033203125
0.0016840889875311404	0.0037384033203125
0.0017629639769438654	0.0037384033203125
0.0018412249919492751	0.0037384033203125
0.0019205639837309718	0.0037384033203125
0.0020011379965581	0.0037384033203125
0.0020801769860554487	0.0037384033203125
0.0021658639889210463	0.0037384033203125
0.0022460269974544644	0.00421905517578125
0.0023254099942278117	0.00421905517578125
0.0024046409816946834	0.00421905517578125
0.0024842309940140694	0.00421905517578125
0.0025631689932197332	0.00421905517578125
0.0026424239913467318	0.00421905517578125
0.0027218149916734546	0.00421905517578125
0.0028010289825033396	0.00421905517578125
0.0028806749905925244	0.00469970703125
0.0029598760011140257	0.00469970703125
0.003038925991859287	0.00469970703125
0.0031229699961841106	0.00469970703125
0.0032039810030255467	0.00469970703125
0.003282573976321146	0.00469970703125
0.0033703479857649654	0.00469970703125
0.00345264800125733	0.00469970703125
0.0035316440043970942	0.00469970703125
0.0036105439940001816	0.00469970703125
0.0036955579998902977	0.00518035888671875
0.003802038001595065	0.00518035888671875
0.003886471997248009	0.00518035888671875
0.003966583986766636	0.00518035888671875
0.004045908979605883	0.00518035888671875
0.004131028981646523	0.00518035888671875
0.004211938998196274	0.00518035888671875
0.004290597978979349	0.00518035888671875
0.004369568981928751	0.00518035888671875
0.004448014980880544	0.0056610107421875
0.004527947981841862	0.0056610107421875
0.004606414993759245	0.0056610107421875
0.004685164982220158	0.0056610107421875
0.004764448996866122	0.0056610107421875
0.004856440995354205	0.0056610107421875
0.004937405989039689	0.0056610107421875
0.00501672099926509	0.0056610107421875
0.005101074988488108	0.0056610107421875
0.0051855589845217764	0.0056610107421875
0.005264927982352674	0.0056610107421875
0.0053440689807757735	0.0056610107421875
0.005422289978014305	0.0056610107421875
0.005500949977431446	0.0056610107421875
0.005579835997195914	0.00614166259765625
0.005658820999087766	0.00614166259765625
0.005737762985518202	0.00614166259765625
0.005817968980409205	0.00614166259765625
0.005896708986256272	0.00614166259765625
0.005975635984214023	0.00614166259765625
0.0060545750020537525	0.00614166259765625
0.006158970994874835	0.006622314453125
0.006245781987672672	0.006622314453125
0.006325488997390494	0.006622314453125
0.006405109976185486	0.006622314453125
0.006484627985628322	0.006622314453125
0.00656425699708052	0.00710296630859375
0.006643328990321606	0.00710296630859375
0.006721587997162715	0.00710296630859375
0.00679977799882181	0.00710296630859375
0.006878077983856201	0.00710296630859375
0.006960693979635835	0.00710296630859375
0.007041069999104366	0.00710296630859375
0.007124808995286003	0.00710296630859375
0.00720533198909834	0.00710296630859375
0.007284683990292251	0.00710296630859375
0.00736410598619841	0.00710296630859375
0.007450993987731636	0.00710296630859375
0.0075329759856686	0.00710296630859375
0.007612185989273712	0.00710296630859375
0.007690383994486183	0.00710296630859375
0.007789551978930831	0.00710296630859375
0.007872956979554147	0.00710296630859375
0.007952068001031876	0.00710296630859375
0.00803148400154896	0.0075836181640625
0.008110795984975994	0.0075836181640625
0.008196398004656658	0.0075836181640625
0.0082759189826902	0.0075836181640625
0.008355489000678062	0.0075836181640625
0.00843491600244306	0.0075836181640625
0.008514140994520858	0.0075836181640625
0.008594110986450687	0.0075836181640625
0.008684376982273534	0.0075836181640625
0.008773807989200577	0.0075836181640625
0.008856031985487789	0.0075836181640625
0.008936391997849569	0.0075836181640625
0.00901557898032479	0.0075836181640625
0.009094963985262439	0.0075836181640625
0.009179889981169254	0.0075836181640625
0.00925962597830221	0.0075836181640625
0.009338781994301826	0.0075836181640625
0.009418064000783488	0.0075836181640625
0.009496657003182918	0.0075836181640625
0.009575626987498254	0.0075836181640625
0.00965498699224554	0.0075836181640625
0.009734186984132975	0.0075836181640625
0.009815728000830859	0.00806427001953125
0.009903623984428123	0.00806427001953125
0.009986268996726722	0.00806427001953125
0.010064860980492085	0.00806427001953125
0.010244656004942954	0.00806427001953125
0.01043021198711358	0.00806427001953125
0.010601500980556011	0.00806427001953125
0.010780534998048097	0.00806427001953125
0.010941196989733726	0.00806427001953125
0.011123984004370868	0.00806427001953125
0.011286095977993682	0.00806427001953125
0.011441616981755942	0.00806427001953125
0.01159903997904621	0.00806427001953125
0.011752716003684327	0.00806427001953125
0.011925431987037882	0.00806427001953125
0.012080060987500474	0.00806427001953125
0.012237307004397735	0.00806427001953125
0.012390324001898989	0.00806427001953125
0.012542857992229983	0.00806427001953125
0.012695700977928936	0.00806427001953125
0.012848904996644706	0.00806427001953125
0.013002505991607904	0.008544921875
0.013155371998436749	0.008544921875
0.013309067988302559	0.008544921875
0.013462887989589944	0.008544921875
0.01361598598305136	0.008544921875
0.013769265991868451	0.008544921875
0.013922384998295456	0.008544921875
0.014075804996537045	0.008544921875
0.014232386980438605	0.008544921875
0.014385141985258088	0.008544921875
0.01456561399390921	0.008544921875
0.01472675398690626	0.008544921875
0.014880974980769679	0.008544921875
0.015035402990179136	0.008544921875
0.01519475897657685	0.008544921875
0.015349749999586493	0.008544921875
0.015504404989769682	0.008544921875
0.015658331976737827	0.008544921875
0.01577556398115121	0.008544921875
0.015932280977722257	0.008544921875
0.01609566799015738	0.008544921875
0.016257882001809776	0.008544921875
0.01641308597754687	0.008544921875
0.01657429599436	0.008544921875
0.01673125199158676	0.008544921875
0.01688645000103861	0.008544921875
0.01704065199010074	0.008544921875
0.017198524001287296	0.008544921875
0.017353215982438996	0.008544921875
0.017507618002127856	0.00902557373046875
0.017662080004811287	0.00902557373046875
0.01781512997695245	0.00902557373046875
0.01796808998915367	0.00902557373046875
0.01812150899786502	0.00902557373046875
0.01827757098362781	0.00902557373046875
0.01843704399652779	0.00902557373046875
0.018600652983877808	0.00902557373046875
0.01875569499679841	0.00902557373046875
0.01890916598495096	0.00902557373046875
0.019062103994656354	0.00902557373046875
0.01922313799150288	0.00902557373046875
0.019378566998057067	0.00902557373046875
0.01953270597732626	0.00902557373046875
0.01968853798462078	0.00902557373046875
0.01985951798269525	0.00902557373046875
0.020027675986057147	0.00902557373046875
0.020186220994219184	0.00902557373046875
0.020340614981250837	0.00902557373046875
0.020493396994424984	0.00902557373046875
0.02064654100104235	0.00902557373046875
0.02080090797971934	0.00902557373046875
0.020955122978193685	0.00902557373046875
0.021109651977894828	0.00902557373046875
0.021266965981340036	0.00902557373046875
0.021421042998554185	0.00902557373046875
0.021576511004241183	0.00902557373046875
0.021731011976953596	0.00902557373046875
0.02188466998632066	0.00902557373046875
0.022038608003640547	0.00902557373046875
0.02219578399672173	0.00902557373046875
0.02234957998734899	0.00902557373046875
0.022502409003209323	0.00902557373046875
0.02265447800164111	0.00902557373046875
0.022812021983554587	0.0095062255859375
0.02296472099260427	0.0095062255859375
0.023119581979699433	0.0095062255859375
0.023273053986486048	0.0095062255859375
0.02342565800063312	0.0095062255859375
0.023578091990202665	0.0095062255859375
0.023730346001684666	0.0095062255859375
0.023900350992335007	0.0095062255859375
0.024055664980551228	0.0095062255859375
0.02421261600102298	0.0095062255859375
0.0243651460041292	0.0095062255859375
0.024523451982531697	0.0095062255859375
0.024679003981873393	0.0095062255859375
0.024832508992403746	0.00998687744140625
0.024997417989652604	0.00998687744140625
0.02515060399309732	0.00998687744140625
0.025304470997070894	0.00998687744140625
0.025460142991505563	0.00998687744140625
0.025613131001591682	0.00998687744140625
0.025765775004401803	0.010467529296875
0.02591890498297289	0.010467529296875
0.026071120984852314	0.010467529296875
0.026227323978673667	0.010467529296875
0.026380666997283697	0.010467529296875
0.026533637981629	0.010467529296875
0.02668663498479873	0.010467529296875
0.02684187999693677	0.010467529296875
0.026995149994036183	0.010467529296875
0.02714834298240021	0.010467529296875
0.02730137499747798	0.010467529296875
0.027454362978460267	0.010467529296875
0.02760778198717162	0.010467529296875
0.027771714987466112	0.01094818115234375
0.027928002004045993	0.01094818115234375
0.02808127398020588	0.01094818115234375
0.02823788399109617	0.01094818115234375
0.028393853979650885	0.01094818115234375
0.028546683985041454	0.01094818115234375
0.02869900400401093	0.01094818115234375
0.0288513419800438	0.01094818115234375
0.029003392002778128	0.01094818115234375
0.029155905998777598	0.01094818115234375
0.02930964098777622	0.01094818115234375
0.029461807978805155	0.01094818115234375
0.02961521499673836	0.01094818115234375
0.02976708600181155	0.01094818115234375
0.029941505985334516	0.0114288330078125
0.030105407000519335	0.0114288330078125
0.03026542899897322	0.0114288330078125
0.0304183219850529	0.0114288330078125
0.030570970004191622	0.0114288330078125
0.030723303003469482	0.0114288330078125
0.03087527398020029	0.0114288330078125
0.03102762799244374	0.0114288330078125
0.031182206992525607	0.0114288330078125
0.03133504299330525	0.0114288330078125
0.031489148997934535	0.0114288330078125
0.031642050977097824	0.0114288330078125
0.03177428100025281	0.0114288330078125
0.03192886398755945	0.0114288330078125
0.032081104000099	0.0114288330078125
0.03224041100475006	0.0114288330078125
0.03239410399692133	0.0114288330078125
0.032547151000471786	0.0114288330078125
0.03270272898953408	0.0114288330078125
0.03285578798386268	0.0114288330078125
0.03300974299781956	0.0114288330078125
0.033162562001962215	0.0114288330078125
0.033335460000671446	0.0114288330078125
0.03349784598685801	0.0114288330078125
0.033650985977146775	0.0114288330078125
0.03380419500172138	0.0114288330078125
0.0339564649912063	0.0114288330078125
0.03411133398185484	0.0114288330078125
0.034268438001163304	0.0114288330078125
0.03442068898584694	0.0114288330078125
0.03457318598520942	0.0114288330078125
0.034726499987300485	0.0114288330078125
0.034878826001659036	0.0114288330078125
0.0350306449981872	0.0114288330078125
0.03518615898792632	0.0114288330078125
0.03533938797772862	0.01190948486328125
0.03549199498957023	0.01190948486328125
0.035647716984385625	0.01190948486328125
0.03579607998835854	0.01190948486328125
0.03595230498467572	0.01190948486328125
0.03610458900220692	0.01190948486328125
0.03626053998596035	0.01190948486328125
0.036413283000001684	0.01190948486328125
0.036564674985129386	0.01190948486328125
0.036716795002575964	0.01190948486328125
0.03686951397685334	0.01190948486328125
0.037029756989795715	0.01190948486328125
0.0371892069815658	0.01190948486328125
0.03734212298877537	0.01190948486328125
0.03749517697724514	0.01190948486328125
0.03764716300065629	0.01190948486328125
0.03779989999020472	0.01190948486328125
0.037953491002554074	0.01190948486328125
0.03810747998068109	0.01190948486328125
0.038264824979705736	0.01190948486328125
0.03841800900408998	0.01190948486328125
0.03857141998014413	0.01190948486328125
0.038724979996914044	0.01190948486328125
0.038877908984432	0.01190948486328125
0.03903042498859577	0.01190948486328125
0.03918889199849218	0.01190948486328125
0.03934303097776137	0.01190948486328125
0.03950468800030649	0.01190948486328125
0.039661541988607496	0.01190948486328125
0.03977370899519883	0.01190948486328125
0.03994732198771089	0.01190948486328125
0.04011678497772664	0.01190948486328125
0.0402724519954063	0.01190948486328125
0.040426436986308545	0.01190948486328125
0.040579744993010536	0.01190948486328125
0.040732733003096655	0.01190948486328125
0.04088557799695991	0.01190948486328125
0.041038171999389306	0.01190948486328125
0.041194613004336134	0.01190948486328125
0.04134745799819939	0.01190948486328125
0.04149942597723566	0.01190948486328125
0.04165249699144624	0.01190948486328125
0.04180514000472613	0.01190948486328125
0.04195801098830998	0.01190948486328125
0.042116862983675674	0.01190948486328125
0.042270862992154434	0.01190948486328125
0.04242376799811609	0.01190948486328125
0.04257600900018588	0.01190948486328125
0.04272916098125279	0.01190948486328125
0.04288128699408844	0.01190948486328125
0.043033753987401724	0.01190948486328125
0.043191303993808106	0.01190948486328125
0.043345157988369465	0.01190948486328125
0.04349882999667898	0.01190948486328125
0.043651757994666696	0.01190948486328125
0.043796949001261964	0.01190948486328125
0.043952790001640096	0.01190948486328125
0.04410527998697944	0.01190948486328125
0.04426281098858453	0.01190948486328125
0.04441592897637747	0.01190948486328125
0.04456842999206856	0.01190948486328125
0.04472155499388464	0.01190948486328125
0.04487459798110649	0.01190948486328125
0.04502967098960653	0.01190948486328125
0.045187224983237684	0.01190948486328125
0.045341082994127646	0.01190948486328125
0.045495059981476516	0.01190948486328125
0.04564772598678246	0.01239013671875
0.045800431980751455	0.01239013671875
0.04595403798157349	0.01239013671875
0.046107008995022625	0.01239013671875
0.0462637479940895	0.01239013671875
0.04642615298507735	0.01239013671875
0.046581306000007316	0.01239013671875
0.046736255986616015	0.01239013671875
0.04689091199543327	0.01239013671875
0.04704489998403005	0.01239013671875
0.04720281797926873	0.01239013671875
0.04735726898070425	0.01239013671875
0.04751089899218641	0.01239013671875
0.04766375100007281	0.01239013671875
0.047774084989214316	0.01239013671875
0.04792996699688956	0.01239013671875
0.048084748996188864	0.01239013671875
0.04824314298457466	0.01287078857421875
0.04839800199260935	0.01287078857421875
0.04855121098808013	0.01287078857421875
0.04870548998587765	0.01287078857421875
0.048862039984669536	0.01287078857421875
0.04901503899600357	0.01287078857421875
0.04916996799875051	0.01287078857421875
0.049324397987220436	0.01287078857421875
0.04947727598482743	0.01287078857421875
0.04963248598505743	0.01287078857421875
0.0497852279804647	0.01287078857421875
0.04994949698448181	0.01287078857421875
0.05011164498864673	0.01287078857421875
0.05027224597870372	0.01287078857421875
0.05042558998684399	0.01287078857421875
0.050578178983414546	0.01287078857421875
0.05073132299003191	0.01287078857421875
0.05088390698074363	0.01287078857421875
0.051035797980148345	0.01287078857421875
0.05119302499224432	0.01287078857421875
0.05134676999296062	0.01287078857421875
0.051498877990525216	0.01287078857421875
0.05165138898883015	0.01287078857421875
0.0517740240029525	0.01287078857421875
0.0519271929806564	0.01287078857421875
0.05207897999207489	0.01287078857421875
0.05223496598773636	0.01287078857421875
0.05238778400234878	0.01287078857421875
0.0525403979991097	0.01287078857421875
0.05269621100160293	0.01287078857421875
0.05285037698922679	0.01287078857421875
0.053002720000222325	0.01287078857421875
0.0531547199934721	0.0133514404296875
0.05330759097705595	0.0133514404296875
0.05346130600082688	0.0133514404296875
0.05361355099012144	0.0133514404296875
0.05376718897605315	0.0133514404296875
0.053920670005027205	0.0133514404296875
0.054073103005066514	0.0133514404296875
0.054241275996901095	0.01383209228515625
0.054401111003244296	0.01383209228515625
0.05455492599867284	0.01383209228515625
0.05470772797707468	0.01383209228515625
0.05486056098015979	0.01383209228515625
0.05501402699155733	0.014312744140625
0.055167349986732006	0.014312744140625
0.05532181900343858	0.014312744140625
0.05547604997991584	0.014312744140625
0.05563048998010345	0.014312744140625
0.05578691998380236	0.014312744140625
0.055942514998605475	0.014312744140625
0.05609762598760426	0.014312744140625
0.05625617998884991	0.014312744140625
0.05641000298783183	0.01479339599609375
0.056563876976724714	0.01479339599609375
0.05671743900165893	0.01479339599609375
0.056873420980991796	0.01479339599609375
0.05702802899759263	0.01479339599609375
0.05718506500124931	0.01479339599609375
0.057338056998560205	0.01479339599609375
0.057491016981657594	0.01479339599609375
0.05764429099508561	0.0152740478515625
0.057797607994871214	0.0152740478515625
0.05804465798428282	0.0152740478515625
0.05820951997884549	0.0152740478515625
0.05836728398571722	0.0152740478515625
0.05852216298808344	0.0152740478515625
0.058679546986240894	0.0152740478515625
0.05883482799981721	0.0152740478515625
0.05898944498039782	0.0152740478515625
0.059142387995962054	0.0152740478515625
0.059298156993463635	0.0152740478515625
0.059452177985804155	0.0152740478515625
0.059605416987324134	0.0152740478515625
0.05975916699389927	0.0152740478515625
0.059940174978692085	0.0152740478515625
0.060102394985733554	0.0152740478515625
0.06026358300005086	0.0152740478515625
0.06041723399539478	0.01575469970703125
0.06057445099577308	0.01575469970703125
0.060729126998921856	0.01575469970703125
0.06088322299183346	0.01575469970703125
0.06103727198205888	0.01575469970703125
0.061195285001304	0.01575469970703125
0.06134895299328491	0.01575469970703125
0.061502329976065084	0.01575469970703125
0.061655319994315505	0.01575469970703125
0.06180730299092829	0.01575469970703125
0.06196098797954619	0.01575469970703125
0.06211723797605373	0.01575469970703125
0.062270639988128096	0.01575469970703125
0.062423023977316916	0.0162353515625
0.06257539498619735	0.0162353515625
0.06272807499044575	0.0162353515625
0.06287984398659319	0.0162353515625
0.06303304198081605	0.0162353515625
0.06321868399390951	0.0162353515625
0.06338323999079876	0.0162353515625
0.06353625899646431	0.0162353515625
0.06368850500439294	0.01671600341796875
0.0638564089895226	0.01671600341796875
0.06401038498734124	0.01671600341796875
0.06416338900453411	0.01671600341796875
0.06431740798871033	0.01671600341796875
0.06447149100131355	0.01671600341796875
0.06462439900496975	0.01671600341796875
0.06477609998546541	0.01671600341796875
0.06493858498288319	0.01671600341796875
0.06509284398634918	0.01671600341796875
0.06525055598467588	0.01671600341796875
0.06540341099025682	0.01671600341796875
0.06555526799638756	0.01671600341796875
0.06570757899316959	0.0171966552734375
0.06585971900494769	0.0171966552734375
0.0660124919959344	0.0171966552734375
0.06616515398491174	0.0171966552734375
0.06631810698308982	0.0171966552734375
0.06647146798786707	0.0171966552734375
0.06662367598619312	0.0171966552734375
0.0667760029900819	0.0171966552734375
0.06692811599350534	0.0171966552734375
0.06708072399487719	0.01767730712890625
0.06723738700384274	0.01767730712890625
0.06739052900229581	0.01767730712890625
0.06754427897976711	0.01767730712890625
0.06769804898067378	0.01767730712890625
0.06786391799687408	0.01767730712890625
0.06802128499839455	0.01767730712890625
0.06817574799060822	0.01767730712890625
0.0683304519916419	0.01767730712890625
0.06848613198962994	0.01767730712890625
0.0686386369925458	0.01767730712890625
0.06879090098664165	0.01767730712890625
0.0689433759835083	0.01767730712890625
0.06909568098490126	0.01767730712890625
0.06925197099917568	0.01767730712890625
0.06940467600361444	0.01767730712890625
0.06955661898246035	0.01767730712890625
0.06970871100202203	0.01767730712890625
0.06986072799190879	0.01767730712890625
0.07002251298399642	0.01767730712890625
0.0701765819976572	0.01767730712890625
0.07032994198380038	0.01767730712890625
0.0704821599938441	0.01767730712890625
0.07063446097890846	0.01767730712890625
0.07078596999053843	0.01767730712890625
0.07093839198932983	0.01767730712890625
0.07109073299216107	0.01767730712890625
0.07124751899391413	0.01767730712890625
0.07140105799771845	0.01767730712890625
0.07155365898506716	0.01767730712890625
0.0717076929868199	0.01767730712890625
0.07188489899272099	0.01767730712890625
0.07203967199893668	0.01767730712890625
0.07219628497841768	0.01767730712890625
0.07234914999571629	0.01767730712890625
0.07250162598211318	0.01767730712890625
0.07265425298828632	0.01767730712890625
0.07280701698618941	0.01767730712890625
0.0729593180003576	0.01767730712890625
0.07312859999365173	0.01767730712890625
0.0732898970018141	0.01767730712890625
0.07344367998302914	0.01767730712890625
0.0735969919769559	0.01767730712890625
0.0737492649932392	0.01767730712890625
0.07390181798837148	0.01767730712890625
0.0740540660044644	0.01767730712890625
0.07421071999124251	0.01767730712890625
0.07436306099407375	0.01767730712890625
0.07451930097886361	0.01767730712890625
0.07467355998232961	0.01767730712890625
0.07482682500267401	0.01767730712890625
0.07497851300286129	0.01767730712890625
0.07513037099852227	0.01767730712890625
0.07528300597914495	0.01767730712890625
0.07543457398423925	0.01767730712890625
0.07558647700352594	0.01767730712890625
0.07573959699948318	0.01767730712890625
0.07590922899544239	0.01767730712890625
0.07606370499706827	0.018157958984375
0.07622055397951044	0.018157958984375
0.07637421900290065	0.018157958984375
0.07652762799989432	0.018157958984375
0.07668037599069066	0.018157958984375
0.07683341100346297	0.018157958984375
0.07698593797977082	0.018157958984375
0.07713819699711166	0.018157958984375
0.07729186597862281	0.018157958984375
0.07744567497866228	0.018157958984375
0.07759858999634162	0.018157958984375
0.07775084298918955	0.018157958984375
0.07790335098979995	0.018157958984375
0.07805623699096031	0.018157958984375
0.07821484198211692	0.018157958984375
0.0783669859811198	0.018157958984375
0.0785184440028388	0.018157958984375
0.07867009699111804	0.018157958984375
0.07882174299447797	0.018157958984375
0.07897377200424671	0.018157958984375
0.07912544297869317	0.018157958984375
0.07927817199379206	0.018157958984375
0.07943030798924156	0.018157958984375
0.07958315400173888	0.018157958984375
0.07973463699454442	0.018157958984375
0.07994735799729824	0.018157958984375
0.08011936998809688	0.018157958984375
0.08027631600270979	0.018157958984375
0.08043044898658991	0.018157958984375
0.08058313999208622	0.018157958984375
0.08073572599096224	0.018157958984375
0.08088873699307442	0.018157958984375
0.08104213999467902	0.018157958984375
0.08119873798568733	0.018157958984375
0.08135160498204641	0.018157958984375
0.08150382098392583	0.018157958984375
0.08165579198976047	0.018157958984375
0.0818074079870712	0.018157958984375
0.08196185997803695	0.018157958984375
0.08211700798710808	0.018157958984375
0.08227196100051515	0.018157958984375
0.08242586700362153	0.018157958984375
0.08257869200315326	0.018157958984375
0.0827310269814916	0.018157958984375
0.08288428199011832	0.018157958984375
0.08303650398738682	0.018157958984375
0.08319340398884378	0.018157958984375
0.08334614397608675	0.018157958984375
0.08349893998820335	0.018157958984375
0.08365118299843743	0.018157958984375
0.08377427398227155	0.018157958984375
0.08392781499424018	0.018157958984375
0.08408066199626774	0.018157958984375
0.08424815398757346	0.018157958984375
0.08440307399723679	0.01863861083984375
0.08455553799285553	0.01863861083984375
0.0847078170045279	0.01863861083984375
0.08486356798675843	0.01863861083984375
0.08501822399557568	0.01863861083984375
0.08517114300047979	0.01863861083984375
0.08532513698446564	0.01863861083984375
0.08547802499379031	0.01863861083984375
0.08563149999827147	0.01863861083984375
0.08578565699281171	0.01863861083984375
0.0859395419829525	0.01863861083984375
0.08609292999608442	0.01863861083984375
0.08624967400101013	0.01863861083984375
0.08640292898053303	0.01863861083984375
0.08655654199537821	0.01863861083984375
0.0867112849955447	0.01863861083984375
0.08686823697644286	0.01863861083984375
0.0870221630029846	0.01863861083984375
0.0871749619836919	0.01863861083984375
0.08732921699993312	0.01863861083984375
0.0874817309959326	0.01863861083984375
0.08763423000345938	0.01863861083984375
0.087791957979789	0.01863861083984375
0.08795129400095902	0.01863861083984375
0.08810591898509301	0.01863861083984375
0.0882633269939106	0.01863861083984375
0.08841648499947041	0.01863861083984375
0.08856937498785555	0.01863861083984375
0.08872194599825889	0.01863861083984375
0.0888743230025284	0.01863861083984375
0.08902745298109949	0.01863861083984375
0.08918233000440523	0.01863861083984375
0.08933617998263799	0.01863861083984375
0.08948922099079937	0.01863861083984375
0.08964280699728988	0.01863861083984375
0.08979626998188905	0.01863861083984375
0.08994968599290587	0.01863861083984375
0.09010631998535246	0.01863861083984375
0.0902648179908283	0.01863861083984375
0.0904185649997089	0.01863861083984375
0.09057311699143611	0.01863861083984375
0.09072672200272791	0.01863861083984375
0.09087987898965366	0.01863861083984375
0.09103408898226917	0.01863861083984375
0.09119166998425499	0.01863861083984375
0.091347555979155	0.01863861083984375
0.0915012659970671	0.01863861083984375
0.09165489798760973	0.01863861083984375
0.09177405398804694	0.01863861083984375
0.0919279590016231	0.01863861083984375
0.092082336981548	0.01863861083984375
0.09223965500132181	0.01863861083984375
0.0923933659796603	0.01863861083984375
0.09254655899712816	0.01863861083984375
0.09270005600410514	0.01863861083984375
0.09285270498367026	0.01863861083984375
0.09300483399420045	0.01863861083984375
0.09315744700143114	0.01863861083984375
0.09331077997921966	0.01863861083984375
0.09346348699182272	0.01863861083984375
0.09361925098346546	0.01863861083984375
0.09377235599095002	0.01863861083984375
0.09392543899593875	0.01863861083984375
0.09408025399898179	0.01863861083984375
0.09423951598000713	0.01863861083984375
0.09439440499409102	0.01863861083984375
0.09454877697862685	0.01863861083984375
0.09470195899484679	0.01863861083984375
0.09485441900324076	0.01863861083984375
0.09500703398953192	0.0191192626953125
0.09516053699189797	0.0191192626953125
0.09531480699661188	0.0191192626953125
0.09546898698317818	0.0191192626953125
0.09562270398600958	0.0191192626953125
0.09579629599465989	0.0191192626953125
0.09595282498048618	0.0191192626953125
0.09610749699641019	0.0191192626953125
0.09626988598029129	0.0191192626953125
0.09642349000205286	0.0191192626953125
0.09657629099092446	0.0191192626953125
0.09673823899356648	0.0191192626953125
0.09689472598256543	0.0191192626953125
0.09704837398021482	0.0191192626953125
0.09720705199288204	0.0191192626953125
0.09736064198659733	0.0191192626953125
0.09751466498710215	0.0191192626953125
0.09767019399441779	0.0191192626953125
0.09782276698388159	0.0191192626953125
0.0979777489847038	0.0191192626953125
0.09813096499419771	0.0191192626953125
0.09828403199207969	0.0191192626953125
0.09844228500151075	0.0191192626953125
0.09859982298803516	0.0191192626953125
0.09875341597944498	0.0191192626953125
0.09890663999249227	0.0191192626953125
0.09906140199746005	0.0191192626953125
0.09921958498307504	0.0191192626953125
0.09937411698047072	0.0191192626953125
0.09952716500265524	0.0191192626953125
0.09968035097699612	0.0191192626953125
0.09984911599894986	0.0191192626953125
0.10001764199114405	0.0191192626953125
0.11017795497900806	0.0191192626953125
0.12038198398659006	0.0191192626953125
0.1305932639806997	0.0191192626953125
0.14084269097656943	0.0191192626953125
0.15104361998965032	0.0191192626953125
0.1612423670012504	0.01959991455078125
0.17143899298389442	0.01959991455078125
0.1816413739870768	0.01959991455078125
0.19193716600420885	0.01959991455078125
0.20219003400416113	0.01959991455078125
0.2124060969799757	0.01959991455078125
0.22262143300031312	0.01959991455078125
0.23287901599542238	0.02008056640625
0.24309410798014142	0.02008056640625
0.2532885599939618	0.02056121826171875
0.26346763799665496	0.02056121826171875
0.27364527198369615	0.02056121826171875
0.2837849209900014	0.02056121826171875
0.2939617289812304	0.02056121826171875
0.3041411890008021	0.02056121826171875
0.31434329599142075	0.02056121826171875
0.3245164719992317	0.02056121826171875
0.3346899059833959	0.0210418701171875
0.34486711097997613	0.0210418701171875
0.3550575809786096	0.0210418701171875
0.36528578397701494	0.0210418701171875
0.3754703439772129	0.0210418701171875
0.3856508680037223	0.0210418701171875
0.3958191809942946	0.02152252197265625
0.40608036099001765	0.022003173828125
0.41634332897956483	0.02248382568359375
0.42657528299605474	0.0229644775390625
0.4368316199979745	0.02344512939453125
0.44712290598545223	0.02392578125
0.45739663499989547	0.02440643310546875
0.46764310900471173	0.0248870849609375
0.47787321198848076	0.0248870849609375
0.48809988299035467	0.02536773681640625
0.4983223720046226	0.02536773681640625
0.508529266982805	0.025848388671875
0.5187337230017874	0.025848388671875
0.5289981469977647	0.025848388671875
0.5392435019894037	0.025848388671875
0.5495122019783594	0.025848388671875
0.559749997977633	0.025848388671875
0.5700196340039838	0.025848388671875
0.5802821620018221	0.02632904052734375
0.5905656599788927	0.02632904052734375
0.6007782770029735	0.0268096923828125
0.611007465980947	0.0268096923828125
0.6212363709928468	0.02729034423828125
0.6314532849937677	0.02729034423828125
0.6416621939861216	0.02729034423828125
0.6518482799874619	0.02729034423828125
0.6620424059801735	0.02729034423828125
0.6722402059822343	0.02729034423828125
0.6824394839932211	0.02729034423828125
0.6926462609844748	0.02729034423828125
0.7028519109881017	0.02729034423828125
0.7130685129959602	0.02729034423828125
0.7233473079977557	0.02777862548828125
0.7335457559966017	0.02777862548828125
0.7437887940031942	0.02777862548828125
0.7539993989921641	0.02825927734375
0.7641971469856799	0.02825927734375
0.7743863479990978	0.02825927734375
0.7845960870035924	0.02825927734375
0.7948270719789434	0.02825927734375
0.8051065279869363	0.02825927734375
0.8154298299923539	0.02825927734375
0.8257109279802535	0.02825927734375
0.8359359759779181	0.02825927734375
0.8461506939784158	0.02825927734375
0.856364257982932	0.02825927734375
0.866567919991212	0.02825927734375
0.8767833419842646	0.02825927734375
0.8870473699935246	0.028728485107421875
0.8972618539992254	0.028728485107421875
0.9074808129807934	0.028728485107421875
0.91768222200335	0.029209136962890625
0.9279378019855358	0.029209136962890625
0.9381720969977323	0.029209136962890625
0.9484287239902187	0.029209136962890625
0.9586447110050358	0.029209136962890625
0.9688474139838945	0.029209136962890625
0.979086022998672	0.029209136962890625
0.9892949299828615	0.029209136962890625
0.9994998670008499	0.029689788818359375
1.009701070986921	0.029689788818359375
1.1099885379953776	0.03520965576171875
1.2103938419895712	0.03617095947265625
1.310789955983637	0.0376129150390625
1.4112071389972698	0.03857421875
1.5116346539871302	0.04001617431640625
1.6121047379856464	0.04097747802734375
1.7125343380030245	0.04241943359375
1.8129689439956564	0.0462646484375
1.913390248984797	0.1104278564453125
2.0138436979905237	0.1104278564453125
2.114286258991342	0.11090850830078125
2.2147130859957542	0.11090850830078125
2.31514513498405	0.11138916015625
2.4155686129815876	0.11138916015625
2.5160458509926684	0.11186981201171875
2.616474832990207	0.113311767578125
2.7169236629852094	0.115234375
2.8173677879967727	0.115234375
2.9177889860002324	0.115234375
3.018201100989245	0.11763763427734375
3.1186240630049724	0.11956024169921875
3.2190539650036953	0.1200408935546875
3.3194713429838885	0.1200408935546875
3.419916069979081	0.1200408935546875
3.5203601279936265	0.12052154541015625
3.6208053570007905	0.12244415283203125
3.7212369039771147	0.1229248046875
3.8216913380019832	0.12436676025390625
3.922148308978649	0.12436676025390625
4.022605451988056	0.12436676025390625
4.12306188698858	0.12436676025390625
4.223504972003866	0.124847412109375
4.323983295995276	0.12677001953125
4.4244064029771835	0.12725067138671875
4.524856548989192	0.12725067138671875
4.625310735980747	0.12725067138671875
4.725755419000052	0.12725067138671875
4.826221647002967	0.12725067138671875
4.926693885005079	0.12845230102539062
5.0271652239898685	0.12845230102539062
5.1276230799849145	0.12868499755859375
5.228106344991829	0.12868499755859375
5.328571810998255	0.12868499755859375
5.4290381239843555	0.12964630126953125
5.529461730999174	0.12964630126953125
5.629918064980302	0.12964630126953125
5.730379159998847	0.130126953125
5.830821963987546	0.130126953125
5.931282049976289	0.13036727905273438
6.0317062879912555	0.13225173950195312
6.132268761983141	0.13225173950195312
6.232771306997165	0.13225173950195312
6.333264140994288	0.13225173950195312
6.433741407003254	0.13225173950195312
6.53425317700021	0.13225173950195312
6.634741310990648	0.13225173950195312
6.735245367977768	0.13225173950195312
6.8358050899987575	0.1324920654296875
6.936353261990007	0.1324920654296875
7.036855635000393	0.13297271728515625
7.137354212987702	0.13297271728515625
7.237855715997284	0.13297271728515625
7.3383512669824995	0.13297271728515625
7.438823637989117	0.13297271728515625
7.53929692300153	0.13297271728515625
7.639803311001742	0.13297271728515625
7.740319370001089	0.13297271728515625
7.84088383600465	0.13297271728515625
7.941484826995293	0.13297271728515625
8.0420647309802	0.13297271728515625
8.14255709099234	0.13297271728515625
8.24303026200505	0.13297271728515625
8.343531805992825	0.13297271728515625
8.444040729984408	0.13297271728515625
8.544501834985567	0.13297271728515625
8.64497158798622	0.13297271728515625
8.745453972980613	0.13297271728515625
8.845942671003286	0.13297271728515625
8.946493534982437	0.13297271728515625
9.04697974800365	0.13297271728515625
9.147471876989584	0.13297271728515625
9.247983518987894	0.13297271728515625
9.348483857000247	0.13297271728515625
9.44895103998715	0.13297271728515625
9.549480711983051	0.13297271728515625
9.649974989995826	0.13297271728515625
9.750483839976368	0.13297271728515625
9.850962728989543	0.13297271728515625
9.9514766499924	0.13297271728515625
10.052055506996112	0.13297271728515625
11.053447265992872	0.13297271728515625
12.05492824598332	0.13297271728515625
13.055815064988565	0.13297271728515625
14.05729818798136	0.13297271728515625
15.058771729993168	0.13297271728515625
16.059811903978698	0.13297271728515625
17.061296550004045	0.13297271728515625
18.06276395599707	0.13297271728515625
19.063821118994383	0.13321304321289062
20.065290828002617	0.13321304321289062
21.066766107978765	0.133453369140625
22.06781772497925	0.13343048095703125
23.069326311000623	0.13489532470703125
24.070806787000038	0.13489532470703125
25.071824689977802	0.13513565063476562
26.073291758977575	0.13513565063476562
27.074747415987076	0.13513565063476562
28.07581668999046	0.13516616821289062
29.077315140981227	0.135406494140625
30.078825798991602	0.135406494140625
31.079806495981757	0.135406494140625
32.08127615400008	0.135406494140625
33.082765735976864	0.135406494140625
34.08381260497845	0.135406494140625
35.08532565299538	0.135406494140625
36.086800593999214	0.135406494140625
37.087820861983346	0.135406494140625
38.089273983001476	0.135406494140625
39.09075985499658	0.135406494140625
40.09180754297995	0.135406494140625
41.093281534995185	0.135406494140625
42.09475338598713	0.135406494140625
43.095808589976514	0.135406494140625
44.09726169498754	0.135406494140625
45.09873971299385	0.13564682006835938
46.09981048599002	0.13564682006835938
47.101290634978795	0.13564682006835938
48.102750783000374	0.13564682006835938
49.10380693699699	0.13564682006835938
50.105273375986144	0.13564682006835938
51.10676403497928	0.13564682006835938
52.10781251298613	0.13564682006835938
53.10932113099261	0.13564682006835938
54.110780340997735	0.13564682006835938
55.11180761997821	0.13564682006835938
56.113263020000886	0.13564682006835938
57.11473083499004	0.13564682006835938
58.115809770999476	0.13564682006835938
59.117273226002	0.13564682006835938
60.118727672001114	0.13564682006835938
90.14782180599286	0.13663864135742188
120.18332136198296	0.1370849609375
0	0
