# Supplementary material for: GRAPE for fast and scalable graph processing and random-walk-based embedding
Source: Nat Comput Sci. 2023 Jun 26;3(6):552–68. doi: 10.1038/s43588-023-00465-8 (PMC10768636; doi:10.1038/s43588-023-00465-8)
Supplement: Supplementary file 4 — CSVs with time series data with time and memory requirements for the different libraries on the 44 considered graphs and on the different tasks considered (loading graphs, first- and second-order RWs). [file 43588_2023_465_MOESM4_ESM.zip › bio-ce-cx/CSRgraph/second_order_walk_only_p.csv]

delta	ram
0	0.0022846221923824572
0.00027791198226623237	0.0022846221923824572
0.0004258659901097417	0.0022846221923824572
0.0005175119731575251	0.0027652740478512072
0.000616863981122151	0.0027652740478512072
0.000701118988217786	0.0027652740478512072
0.0007823829946573824	0.0027652740478512072
0.0008626499911770225	0.0027652740478512072
0.0009421639842912555	0.0027652740478512072
0.0010212379856966436	0.0027652740478512072
0.001101079978980124	0.0027652740478512072
0.0011797649785876274	0.0027652740478512072
0.0012583799834828824	0.0027652740478512072
0.0013370099768508226	0.0032459259033199572
0.0014154359814710915	0.0032459259033199572
0.0014935029903426766	0.0032459259033199572
0.0015716779744252563	0.0032459259033199572
0.0016568549908697605	0.0032459259033199572
0.0017363209917675704	0.0032459259033199572
0.0018149559909943491	0.0032459259033199572
0.0018933199753519148	0.0032459259033199572
0.0019719729898497462	0.0032459259033199572
0.0020507749868556857	0.0032459259033199572
0.0021293209865689278	0.0037265777587887072
0.002208443998824805	0.0037265777587887072
0.002286878996528685	0.0037265777587887072
0.0023654129763599485	0.0037265777587887072
0.0024436989915557206	0.0037265777587887072
0.0025223069824278355	0.0037265777587887072
0.0026048989966511726	0.0037265777587887072
0.0026853419840335846	0.0037265777587887072
0.002765249984804541	0.0037265777587887072
0.0028443619958125055	0.004207229614257457
0.002923421998275444	0.004207229614257457
0.003003450983669609	0.004207229614257457
0.0030856869998387992	0.004207229614257457
0.0031652819889131933	0.004207229614257457
0.0032434389868285507	0.004207229614257457
0.0033975919941440225	0.004207229614257457
0.003494488977594301	0.004207229614257457
0.003584941994631663	0.004207229614257457
0.003674668987514451	0.004687881469726207
0.0037542319914791733	0.004687881469726207
0.0038414129812736064	0.004687881469726207
0.003922931995475665	0.004687881469726207
0.0040016079728957266	0.004687881469726207
0.004080051992787048	0.004687881469726207
0.004158083989750594	0.004687881469726207
0.004237147979438305	0.004687881469726207
0.00431553297676146	0.004687881469726207
0.004394386982312426	0.005168533325194957
0.004472469998290762	0.005168533325194957
0.004550924990326166	0.005168533325194957
0.004635303979739547	0.005168533325194957
0.004714786977274343	0.005168533325194957
0.004793583997525275	0.005168533325194957
0.00487218497437425	0.005168533325194957
0.0049503439804539084	0.005168533325194957
0.005028673971537501	0.005168533325194957
0.0051075109804514796	0.005168533325194957
0.005187307979213074	0.005168533325194957
0.005265641986625269	0.005168533325194957
0.005344702978618443	0.005168533325194957
0.005422863992862403	0.005168533325194957
0.005501404986716807	0.005649185180663707
0.0055792809871491045	0.005649185180663707
0.005662121984641999	0.005649185180663707
0.0057414949988015	0.005649185180663707
0.0058197699836455286	0.005649185180663707
0.005897680995985866	0.005649185180663707
0.00597697397461161	0.005649185180663707
0.006055601988919079	0.005649185180663707
0.006133946997579187	0.005649185180663707
0.0062160679954104125	0.005649185180663707
0.006295548984780908	0.005649185180663707
0.006373997981427237	0.005649185180663707
0.006452155997976661	0.005649185180663707
0.006530181999551132	0.006129837036132457
0.006613749981625006	0.006129837036132457
0.006692709983326495	0.006129837036132457
0.006771574990125373	0.006129837036132457
0.006849888974102214	0.006129837036132457
0.006928600982064381	0.006129837036132457
0.007006483996519819	0.006129837036132457
0.00708711298648268	0.006129837036132457
0.007165718998294324	0.006129837036132457
0.00724499297211878	0.006129837036132457
0.007364420976955444	0.006129837036132457
0.007451418990967795	0.006129837036132457
0.007538850972196087	0.006129837036132457
0.007628906983882189	0.006129837036132457
0.007709836994763464	0.006129837036132457
0.007790101983118802	0.006129837036132457
0.007869399996707216	0.006129837036132457
0.007947690988657996	0.006129837036132457
0.00802691897843033	0.006610488891601207
0.008105613989755511	0.006610488891601207
0.00818360797711648	0.006610488891601207
0.008261554990895092	0.006610488891601207
0.008339408988831565	0.006610488891601207
0.008417369972448796	0.006610488891601207
0.008495258982293308	0.006610488891601207
0.00857323399395682	0.006610488891601207
0.008655686979182065	0.006610488891601207
0.008735115989111364	0.006610488891601207
0.008831730985548347	0.007091140747069957
0.00891401298576966	0.007091140747069957
0.008993986994028091	0.007091140747069957
0.009073289984371513	0.007091140747069957
0.009151934995315969	0.007091140747069957
0.009230386989656836	0.007091140747069957
0.009309235989348963	0.007091140747069957
0.00938754397793673	0.007091140747069957
0.009465703973546624	0.007091140747069957
0.009544221975374967	0.007091140747069957
0.00962841699947603	0.007091140747069957
0.009707865974633023	0.007571792602538707
0.009787422983208671	0.007571792602538707
0.009866689972113818	0.007571792602538707
0.00994690097286366	0.007571792602538707
0.010026455973275006	0.007571792602538707
0.010196771996561438	0.007571792602538707
0.01037259999429807	0.007571792602538707
0.01054103099158965	0.007571792602538707
0.010734427982242778	0.007571792602538707
0.010893343976931646	0.007571792602538707
0.011046614992665127	0.007571792602538707
0.011208820971660316	0.007571792602538707
0.011417498986702412	0.007571792602538707
0.011588086985284463	0.007571792602538707
0.011755969986552373	0.007571792602538707
0.011919818993192166	0.007571792602538707
0.012073734978912398	0.007571792602538707
0.01222612799028866	0.007571792602538707
0.01237848398159258	0.007571792602538707
0.012530456995591521	0.007571792602538707
0.012686034984653816	0.007571792602538707
0.012838356982683763	0.008052444458007457
0.012990012997761369	0.008052444458007457
0.013141260977135971	0.008052444458007457
0.013293143972987309	0.008052444458007457
0.01344490799237974	0.008052444458007457
0.013596767996205017	0.008052444458007457
0.01375269697746262	0.008052444458007457
0.013905106985475868	0.008052444458007457
0.014056671992875636	0.008052444458007457
0.014208624983439222	0.008052444458007457
0.014360040979227051	0.008052444458007457
0.01451136198011227	0.008052444458007457
0.01468500797636807	0.008052444458007457
0.014843040989944711	0.008052444458007457
0.014995305973570794	0.008052444458007457
0.015147261990932748	0.008052444458007457
0.015268437971826643	0.008052444458007457
0.015455535991350189	0.008052444458007457
0.015619203972164541	0.008052444458007457
0.01578101998893544	0.008052444458007457
0.01594932997249998	0.008052444458007457
0.016101172979688272	0.008052444458007457
0.016261373995803297	0.008533096313476207
0.016429999988758937	0.008533096313476207
0.016583277989411727	0.008533096313476207
0.016739399987272918	0.008533096313476207
0.016899456997634843	0.008533096313476207
0.017054891999578103	0.008533096313476207
0.017207172990310937	0.008533096313476207
0.017359157995088026	0.008533096313476207
0.01751169899944216	0.008533096313476207
0.017662841972196475	0.008533096313476207
0.017816572973970324	0.008533096313476207
0.017968875996302813	0.008533096313476207
0.01812012499431148	0.008533096313476207
0.018271771987201646	0.008533096313476207
0.018423006986267865	0.008533096313476207
0.01858208197518252	0.008533096313476207
0.01874727799440734	0.008533096313476207
0.018901228992035612	0.008533096313476207
0.01905264999368228	0.008533096313476207
0.019203792995540425	0.008533096313476207
0.019391637993976474	0.008533096313476207
0.019557572988560423	0.008533096313476207
0.01971714198589325	0.008533096313476207
0.019870056974468753	0.008533096313476207
0.020022811979288235	0.008533096313476207
0.02017528098076582	0.008533096313476207
0.020325968973338604	0.008533096313476207
0.020477451995247975	0.008533096313476207
0.02064107998739928	0.008533096313476207
0.02080299099907279	0.008533096313476207
0.020956806984031573	0.008533096313476207
0.021108620974700898	0.008533096313476207
0.021260111971059814	0.008533096313476207
0.021412110974779353	0.008533096313476207
0.021563296992098913	0.008533096313476207
0.021718684991355985	0.008533096313476207
0.021870671975193545	0.008533096313476207
0.022021508979378268	0.008533096313476207
0.022172776982188225	0.008533096313476207
0.022323391982354224	0.008533096313476207
0.022474108991445974	0.008533096313476207
0.022625846992013976	0.009013748168944957
0.022777713980758563	0.009013748168944957
0.02293691097293049	0.009013748168944957
0.023088887974154204	0.009013748168944957
0.023240084992721677	0.009013748168944957
0.023432051995769143	0.009013748168944957
0.02359040197916329	0.009013748168944957
0.023747557977912948	0.009013748168944957
0.023900123982457444	0.009013748168944957
0.024052786990068853	0.009013748168944957
0.02420588899985887	0.009013748168944957
0.024357767979381606	0.009013748168944957
0.024508894974133	0.009494400024413707
0.024663848977070302	0.009494400024413707
0.024817594996420667	0.009494400024413707
0.024968947982415557	0.009494400024413707
0.02511990998755209	0.009494400024413707
0.02527088299393654	0.009494400024413707
0.025422665989026427	0.009975051879882457
0.025573737977538258	0.009975051879882457
0.02573272498557344	0.009975051879882457
0.025884469971060753	0.009975051879882457
0.026036400988232344	0.009975051879882457
0.02618779198382981	0.009975051879882457
0.02633935198537074	0.009975051879882457
0.02649120197747834	0.009975051879882457
0.02664314498542808	0.009975051879882457
0.026795290992595255	0.009975051879882457
0.026953003980452195	0.009975051879882457
0.027109060989459977	0.009975051879882457
0.027269162994343787	0.009975051879882457
0.02745566697558388	0.010455703735351207
0.02761861597537063	0.010455703735351207
0.027778493997175246	0.010455703735351207
0.027948505972744897	0.010455703735351207
0.02810157899511978	0.010455703735351207
0.028254108998226002	0.010455703735351207
0.02840617499896325	0.010455703735351207
0.028557633981108665	0.010455703735351207
0.028715608990751207	0.010455703735351207
0.028868315974250436	0.010455703735351207
0.02901970798848197	0.010455703735351207
0.029171035974286497	0.010455703735351207
0.029325736977625638	0.010936355590819957
0.02947860097629018	0.010936355590819957
0.02963026097859256	0.010936355590819957
0.029782886995235458	0.010936355590819957
0.02993615999002941	0.010936355590819957
0.0300890359794721	0.010936355590819957
0.030240607971791178	0.010936355590819957
0.030391587992198765	0.010936355590819957
0.030542323976987973	0.010936355590819957
0.030705448996741325	0.010936355590819957
0.030859483988024294	0.010936355590819957
0.03101212199544534	0.010936355590819957
0.03116441998281516	0.010936355590819957
0.0312687479890883	0.010936355590819957
0.031443120999028906	0.010936355590819957
0.03160214197123423	0.010936355590819957
0.03175505099352449	0.010936355590819957
0.031906971998978406	0.010936355590819957
0.03205846398486756	0.010936355590819957
0.03220971199334599	0.010936355590819957
0.03236135499901138	0.010936355590819957
0.032512848993064836	0.010936355590819957
0.032664306985680014	0.010936355590819957
0.03281656699255109	0.010936355590819957
0.03297102698707022	0.010936355590819957
0.03312294898205437	0.010936355590819957
0.03327539598103613	0.010936355590819957
0.03343677197699435	0.010936355590819957
0.033596215973375365	0.010936355590819957
0.03375339097692631	0.010936355590819957
0.033905223972396925	0.010936355590819957
0.034057723998557776	0.010936355590819957
0.0342085589945782	0.010936355590819957
0.034361827973043546	0.010936355590819957
0.03451344699715264	0.010936355590819957
0.03466783798648976	0.010936355590819957
0.03482091298792511	0.010936355590819957
0.03497284499462694	0.010936355590819957
0.035125617985613644	0.010936355590819957
0.035267819999717176	0.010936355590819957
0.03544189297826961	0.010936355590819957
0.035601577983470634	0.010936355590819957
0.03575660797650926	0.010936355590819957
0.035908936988562346	0.010936355590819957
0.036060445971088484	0.010936355590819957
0.03621142799966037	0.010936355590819957
0.0363642209849786	0.010936355590819957
0.03651822899701074	0.010936355590819957
0.03667397197568789	0.010936355590819957
0.03682582898181863	0.011417007446288707
0.036977568990550935	0.011417007446288707
0.03712796597392298	0.011417007446288707
0.037286794977262616	0.011417007446288707
0.03744202997768298	0.011417007446288707
0.03759342597913928	0.011417007446288707
0.03774960897862911	0.011417007446288707
0.03790088399546221	0.011417007446288707
0.038051963987527415	0.011417007446288707
0.038203328993404284	0.011417007446288707
0.038354553980752826	0.011417007446288707
0.03850588598288596	0.011417007446288707
0.038656960998196155	0.011417007446288707
0.03880858398042619	0.011417007446288707
0.03895996598294005	0.011417007446288707
0.03911114699440077	0.011417007446288707
0.039295871974900365	0.011417007446288707
0.03946637798799202	0.011417007446288707
0.03963260498130694	0.011417007446288707
0.039790376991732046	0.011417007446288707
0.03994344198144972	0.011417007446288707
0.04009514197241515	0.011417007446288707
0.040246846998343244	0.011417007446288707
0.04039811997790821	0.011417007446288707
0.04054943498340435	0.011417007446288707
0.04071336699416861	0.011417007446288707
0.04086545598693192	0.011417007446288707
0.04101673499098979	0.011417007446288707
0.04116775197326206	0.011417007446288707
0.041319878975627944	0.011417007446288707
0.041471788979833946	0.011417007446288707
0.04162357497261837	0.011417007446288707
0.041776011988986284	0.011417007446288707
0.04192651199991815	0.011417007446288707
0.04208174897939898	0.011417007446288707
0.0422337019990664	0.011417007446288707
0.042385758977616206	0.011417007446288707
0.04253730899654329	0.011417007446288707
0.04269276899867691	0.011417007446288707
0.04284454698790796	0.011417007446288707
0.042995768977561966	0.011417007446288707
0.043146745971171185	0.011417007446288707
0.043268417997751385	0.011417007446288707
0.04344033697270788	0.011417007446288707
0.04359726299298927	0.011417007446288707
0.04375407798215747	0.011417007446288707
0.04390586898080073	0.011417007446288707
0.04405724297976121	0.011417007446288707
0.04420818598009646	0.011417007446288707
0.04436271099257283	0.011417007446288707
0.044513723987620324	0.011417007446288707
0.04466458797105588	0.011897659301757457
0.044817026995588094	0.011897659301757457
0.04496870099683292	0.011897659301757457
0.045119767979485914	0.011897659301757457
0.0452700299792923	0.011897659301757457
0.04542143698199652	0.011897659301757457
0.04557273199316114	0.011897659301757457
0.04572715298854746	0.011897659301757457
0.04587856397847645	0.011897659301757457
0.0460292229836341	0.011897659301757457
0.04618146299617365	0.011897659301757457
0.04633219799143262	0.011897659301757457
0.046498923999024555	0.011897659301757457
0.046661405998747796	0.011897659301757457
0.04682127499836497	0.011897659301757457
0.046975484990980476	0.011897659301757457
0.04712696297792718	0.012378311157226207
0.04729119798867032	0.012378311157226207
0.04746172099839896	0.012378311157226207
0.04761714598862454	0.012378311157226207
0.047770629986189306	0.012378311157226207
0.047924230981152505	0.012378311157226207
0.0480766509717796	0.012378311157226207
0.048228585976175964	0.012378311157226207
0.04838043398922309	0.012378311157226207
0.04853237798670307	0.012378311157226207
0.04868840199196711	0.012378311157226207
0.04884106299141422	0.012378311157226207
0.04899706697324291	0.012378311157226207
0.04914918597205542	0.012378311157226207
0.0493008799967356	0.012378311157226207
0.049454458989202976	0.012378311157226207
0.04960645397659391	0.012378311157226207
0.04975821197149344	0.012378311157226207
0.049910099973203614	0.012378311157226207
0.05006161198252812	0.012378311157226207
0.050212652975460514	0.012378311157226207
0.050364075985271484	0.012378311157226207
0.050514817994553596	0.012378311157226207
0.05067703398526646	0.012378311157226207
0.050830642983783036	0.012378311157226207
0.05098274099873379	0.012378311157226207
0.051135120971594006	0.012378311157226207
0.05126724598812871	0.012378311157226207
0.051438992988551036	0.012378311157226207
0.051594283984741196	0.012378311157226207
0.051749904989264905	0.012858963012694957
0.05190210699220188	0.012858963012694957
0.05205411999486387	0.012858963012694957
0.05220572798862122	0.012858963012694957
0.052357093984028324	0.012858963012694957
0.052508070977637544	0.012858963012694957
0.05265944197890349	0.012858963012694957
0.05281215699505992	0.012858963012694957
0.05296339699998498	0.013339614868163707
0.05311447399435565	0.013339614868163707
0.053265927999746054	0.013339614868163707
0.05341755898552947	0.013339614868163707
0.05356900597689673	0.013339614868163707
0.053723569988505915	0.013339614868163707
0.05388251299154945	0.013820266723632457
0.05403476898209192	0.013820266723632457
0.05418689898215234	0.013820266723632457
0.05434389697620645	0.013820266723632457
0.05449696397408843	0.013820266723632457
0.05464805799419992	0.013820266723632457
0.054799329984234646	0.013820266723632457
0.05495133699150756	0.013820266723632457
0.05510213697561994	0.014300918579101207
0.05525419398327358	0.014300918579101207
0.05545118698501028	0.014300918579101207
0.055613851989619434	0.014300918579101207
0.05579503797343932	0.014300918579101207
0.05594858797849156	0.014300918579101207
0.056099851994076744	0.014300918579101207
0.056252244976349175	0.014300918579101207
0.05641671898774803	0.014300918579101207
0.05657027897541411	0.014781570434569957
0.05672723599127494	0.014781570434569957
0.056884805992012843	0.014781570434569957
0.05703786897356622	0.014781570434569957
0.05718953799805604	0.014781570434569957
0.05734228799701668	0.014781570434569957
0.05749448898131959	0.014781570434569957
0.05764667797484435	0.014781570434569957
0.05779973397147842	0.014781570434569957
0.05795143297291361	0.014781570434569957
0.05818141397321597	0.014781570434569957
0.05833992097177543	0.014781570434569957
0.05849351399228908	0.014781570434569957
0.058647401980124414	0.014781570434569957
0.058803753985557705	0.014781570434569957
0.058956251974450424	0.014781570434569957
0.05910813799710013	0.014781570434569957
0.059269928984576836	0.015262222290038707
0.059445550985401496	0.015262222290038707
0.059604740992654115	0.015262222290038707
0.059757811977760866	0.015262222290038707
0.059910105977905914	0.015262222290038707
0.060061639989726245	0.015262222290038707
0.06021665598382242	0.015262222290038707
0.06036889797542244	0.015262222290038707
0.06052016399917193	0.015262222290038707
0.06068389999563806	0.015262222290038707
0.06083668099017814	0.015262222290038707
0.06098733699764125	0.015262222290038707
0.06113847697270103	0.015742874145507457
0.06128955498570576	0.015742874145507457
0.061440396995749325	0.015742874145507457
0.061591770994709805	0.015742874145507457
0.06174847797956318	0.015742874145507457
0.061899900989374146	0.015742874145507457
0.06205104399123229	0.015742874145507457
0.06220231798943132	0.015742874145507457
0.06235420299344696	0.016223526000976207
0.06250503499177285	0.016223526000976207
0.0626560729870107	0.016223526000976207
0.06280782297835685	0.016223526000976207
0.06296018898137845	0.016223526000976207
0.06311280297813937	0.016223526000976207
0.06326798399095424	0.016223526000976207
0.06344288599211723	0.016223526000976207
0.06360277699423023	0.016223526000976207
0.06375696597388014	0.016223526000976207
0.06390903098508716	0.016223526000976207
0.06406033399980515	0.016223526000976207
0.06421440697158687	0.016223526000976207
0.06436632998520508	0.016223526000976207
0.06451855297200382	0.016704177856444957
0.06467356797656976	0.016704177856444957
0.0648251089733094	0.016704177856444957
0.06497690099058673	0.016704177856444957
0.06512795999879017	0.016704177856444957
0.06527921499218792	0.016704177856444957
0.06543093197979033	0.016704177856444957
0.06558185297762975	0.016704177856444957
0.0657381419732701	0.016704177856444957
0.06588949597789906	0.016704177856444957
0.06604141998104751	0.017184829711913707
0.0661928049812559	0.017184829711913707
0.066344531980576	0.017184829711913707
0.06649788899812847	0.017184829711913707
0.0666509979928378	0.017184829711913707
0.06680381097248755	0.017184829711913707
0.06695628797751851	0.017184829711913707
0.06710806899354793	0.017184829711913707
0.06726700498256832	0.017184829711913707
0.06746721497620456	0.017184829711913707
0.06763276597484946	0.017184829711913707
0.06779367499984801	0.017184829711913707
0.06796203399426304	0.017184829711913707
0.06811438198201358	0.017184829711913707
0.06826771498890594	0.017184829711913707
0.06842062398209237	0.017184829711913707
0.06857461997424252	0.017184829711913707
0.06873135498608463	0.017184829711913707
0.06888749898644164	0.017184829711913707
0.06904824398225173	0.017184829711913707
0.06920144299510866	0.017184829711913707
0.06935273099225014	0.017184829711913707
0.06950652299565263	0.017184829711913707
0.06965781599865295	0.017184829711913707
0.06980902899522334	0.017184829711913707
0.06996280699968338	0.017184829711913707
0.07011549899470992	0.017184829711913707
0.07026668399339542	0.017184829711913707
0.07041706598829478	0.017184829711913707
0.07056820899015293	0.017184829711913707
0.07073391898302361	0.017184829711913707
0.07088580197887495	0.017184829711913707
0.07103680097498	0.017184829711913707
0.07118814397836104	0.017184829711913707
0.07137922497349791	0.017184829711913707
0.07154255497152917	0.017184829711913707
0.0717008629871998	0.017184829711913707
0.07185358897550032	0.017184829711913707
0.07200543698854744	0.017184829711913707
0.07215753497439437	0.017184829711913707
0.07231399999000132	0.017184829711913707
0.07246639998629689	0.017184829711913707
0.07261774397920817	0.017184829711913707
0.07276918698335066	0.017184829711913707
0.07292031098040752	0.017184829711913707
0.07307250198209658	0.017184829711913707
0.07323248399188742	0.017184829711913707
0.07338449099916033	0.017184829711913707
0.07353633199818432	0.017184829711913707
0.07369266398018226	0.017184829711913707
0.07384442098555155	0.017184829711913707
0.07399597397306934	0.017184829711913707
0.07414725597482175	0.017184829711913707
0.07429816498188302	0.017184829711913707
0.07444923798902892	0.017184829711913707
0.07460259698564187	0.017184829711913707
0.07475519998115487	0.017184829711913707
0.07490696298191324	0.017184829711913707
0.0750584699853789	0.017184829711913707
0.07520953097264282	0.017184829711913707
0.07539857097435743	0.017184829711913707
0.07555788799072616	0.017184829711913707
0.0757146499818191	0.017184829711913707
0.07586666598217562	0.017184829711913707
0.07601897697895765	0.017184829711913707
0.0761710169899743	0.017665481567382457
0.0763232409954071	0.017665481567382457
0.07648792999680154	0.017665481567382457
0.07664059099624865	0.017665481567382457
0.07679285397171043	0.017665481567382457
0.07694466598331928	0.017665481567382457
0.07709697599057108	0.017665481567382457
0.07724892697297037	0.017665481567382457
0.07740348298102617	0.017665481567382457
0.0775563099887222	0.017665481567382457
0.07771268498618156	0.017665481567382457
0.07786467898404226	0.017665481567382457
0.07801625499268994	0.017665481567382457
0.07816812099190429	0.017665481567382457
0.07832256297115237	0.017665481567382457
0.07847377497819252	0.017665481567382457
0.07862499699695036	0.017665481567382457
0.07877676998032257	0.017665481567382457
0.07892768798046745	0.017665481567382457
0.07907855397206731	0.017665481567382457
0.07923027299693786	0.017665481567382457
0.0794237689988222	0.017665481567382457
0.07958426797995344	0.017665481567382457
0.07974130299407989	0.017665481567382457
0.07989384897518903	0.017665481567382457
0.0800454459968023	0.017665481567382457
0.08019655899261124	0.017665481567382457
0.08034749599755742	0.017665481567382457
0.0804996189835947	0.017665481567382457
0.08066342698293738	0.017665481567382457
0.08081677998416126	0.017665481567382457
0.08096800599014387	0.017665481567382457
0.08111938697402366	0.017665481567382457
0.08127037499798462	0.017665481567382457
0.08142157999100164	0.017665481567382457
0.0815723899868317	0.017665481567382457
0.08172703997115605	0.017665481567382457
0.08187836298020557	0.017665481567382457
0.08202953499858268	0.017665481567382457
0.08218242798466235	0.017665481567382457
0.08233399398159236	0.017665481567382457
0.08248554298188537	0.017665481567382457
0.08263715999783017	0.018146133422851207
0.082788666972192	0.018146133422851207
0.08293954900000244	0.018146133422851207
0.08309040797757916	0.018146133422851207
0.08324257298954763	0.018146133422851207
0.08342659499612637	0.018146133422851207
0.08358261099783704	0.018146133422851207
0.08373917499557137	0.018146133422851207
0.08389428397640586	0.018146133422851207
0.08404644698021002	0.018146133422851207
0.0841978249954991	0.018146133422851207
0.08435764198657125	0.018146133422851207
0.08451311298995279	0.018146133422851207
0.08466723497258499	0.018146133422851207
0.08482000097865239	0.018146133422851207
0.08497107797302306	0.018146133422851207
0.08512214498477988	0.018146133422851207
0.08527329098433256	0.018146133422851207
0.08542463998310268	0.018146133422851207
0.08557724099955522	0.018146133422851207
0.0857336749904789	0.018146133422851207
0.08588580999639817	0.018146133422851207
0.08603848298662342	0.018146133422851207
0.08619044299121015	0.018146133422851207
0.08634209999581799	0.018146133422851207
0.08649310699547641	0.018146133422851207
0.08664553199196234	0.018146133422851207
0.08679982798639685	0.018146133422851207
0.0869520899723284	0.018146133422851207
0.08710448298370466	0.018146133422851207
0.08728955697733909	0.018146133422851207
0.0874592769832816	0.018146133422851207
0.08761441698879935	0.018146133422851207
0.08776742097688839	0.018146133422851207
0.08792084999731742	0.018146133422851207
0.08807567399344407	0.018146133422851207
0.08822793999570422	0.018146133422851207
0.08837941198726185	0.018146133422851207
0.08853227997315116	0.018146133422851207
0.08869111197418533	0.018146133422851207
0.0888453209772706	0.018146133422851207
0.08899699497851543	0.018146133422851207
0.08914855899638496	0.018146133422851207
0.08930044798762538	0.018146133422851207
0.08945189099176787	0.018146133422851207
0.089606608991744	0.018146133422851207
0.08975931399618275	0.018146133422851207
0.0899118019733578	0.018146133422851207
0.09006290897377767	0.018146133422851207
0.09021380898775533	0.018146133422851207
0.0903651159896981	0.018146133422851207
0.0905160449910909	0.018146133422851207
0.09067796499584801	0.018146133422851207
0.09083045099396259	0.018146133422851207
0.09098161698784679	0.018146133422851207
0.09113376899040304	0.018146133422851207
0.09126833599293604	0.018146133422851207
0.09144214098341763	0.018146133422851207
0.09160124498885125	0.018146133422851207
0.09175416998914443	0.018146133422851207
0.0919056449783966	0.018146133422851207
0.0920567589928396	0.018146133422851207
0.09220840298803523	0.018146133422851207
0.09235974497278221	0.018146133422851207
0.09251054498599842	0.018146133422851207
0.0926611749746371	0.018146133422851207
0.09281226797611453	0.018146133422851207
0.09296353097306564	0.018146133422851207
0.0931143989728298	0.018146133422851207
0.09326518297893927	0.018146133422851207
0.09341581398621202	0.018146133422851207
0.09356700899661519	0.018146133422851207
0.09372143697692081	0.018146133422851207
0.09387208599946462	0.018146133422851207
0.0940231699787546	0.018146133422851207
0.0941742219729349	0.018146133422851207
0.09432585097965784	0.018146133422851207
0.0944802189769689	0.018146133422851207
0.09463242298807018	0.018626785278319957
0.09478558498085476	0.018626785278319957
0.0949371449823957	0.018626785278319957
0.09508898999774829	0.018626785278319957
0.0952409139717929	0.018626785278319957
0.09542945699649863	0.018626785278319957
0.09558780599036254	0.018626785278319957
0.09574919397709891	0.018626785278319957
0.0959023579780478	0.018626785278319957
0.09605645897681825	0.018626785278319957
0.09620882998569869	0.018626785278319957
0.09636145297554322	0.018626785278319957
0.09651654199115	0.018626785278319957
0.09667342799366452	0.018626785278319957
0.09683681497699581	0.018626785278319957
0.09699020997504704	0.018626785278319957
0.0971436139952857	0.018626785278319957
0.09729564597364515	0.018626785278319957
0.09744787399540655	0.018626785278319957
0.09760278498288244	0.018626785278319957
0.0977564989880193	0.018626785278319957
0.09790829897974618	0.018626785278319957
0.09805878598126583	0.018626785278319957
0.09820962499361485	0.018626785278319957
0.09836072399048135	0.018626785278319957
0.09851266097393818	0.018626785278319957
0.09866363697801717	0.018626785278319957
0.09881573298480362	0.018626785278319957
0.09896698198281229	0.018626785278319957
0.09911753699998371	0.018626785278319957
0.09926979398005642	0.018626785278319957
0.09946377199958079	0.018626785278319957
0.09962798899505287	0.018626785278319957
0.09978738997597247	0.018626785278319957
0.09995349598466419	0.018626785278319957
0.10010533698368818	0.018626785278319957
0.11026323898113333	0.018626785278319957
0.12045101900002919	0.018626785278319957
0.1306378889712505	0.018626785278319957
0.14086212098482065	0.018626785278319957
0.1511099439812824	0.018626785278319957
0.16135903997928835	0.019107437133788707
0.17157561099156737	0.019107437133788707
0.18178846899536438	0.019107437133788707
0.19200792998890392	0.019107437133788707
0.2022042489843443	0.019107437133788707
0.2123968319792766	0.019107437133788707
0.22261621299549006	0.019107437133788707
0.2328194239817094	0.019588088989257457
0.24302432098193094	0.019588088989257457
0.2532449849823024	0.020068740844726207
0.26346032999572344	0.020068740844726207
0.273675625998294	0.020068740844726207
0.2838691019860562	0.020068740844726207
0.2940611529920716	0.020068740844726207
0.3042541339818854	0.020068740844726207
0.3144548629934434	0.020068740844726207
0.3246535939979367	0.020068740844726207
0.33487933498690836	0.020068740844726207
0.3450810719805304	0.020068740844726207
0.3552942219830584	0.020068740844726207
0.36553402998833917	0.020549392700194957
0.3757718019769527	0.020549392700194957
0.3859894369961694	0.020549392700194957
0.39618881899514236	0.021030044555663707
0.4063931529817637	0.021510696411132457
0.4165883689711336	0.021991348266601207
0.4268018389993813	0.022479629516601207
0.43703353198361583	0.022960281372069957
0.44727279999642633	0.023921585083007457
0.4575538749922998	0.024402236938476207
0.46780240099178627	0.024402236938476207
0.4780213989724871	0.024402236938476207
0.48825966197182424	0.024882888793944957
0.4984901269781403	0.024882888793944957
0.5086989139963407	0.024882888793944957
0.5189044579747133	0.024882888793944957
0.5291044389887247	0.025363540649413707
0.5392916679847986	0.025363540649413707
0.5495329629920889	0.025363540649413707
0.5597670749993995	0.025363540649413707
0.5699935519951396	0.025844192504882457
0.5802051489881705	0.025844192504882457
0.5904332589998376	0.025844192504882457
0.6006635049998295	0.026324844360351207
0.6108860729727894	0.026324844360351207
0.6211548819846939	0.026805496215819957
0.631394226977136	0.026805496215819957
0.6416375629778486	0.026805496215819957
0.6518645109899808	0.026805496215819957
0.662081546994159	0.026805496215819957
0.6722978499892633	0.026805496215819957
0.6825193239783403	0.026805496215819957
0.6927617179753724	0.026805496215819957
0.7029801329772454	0.026805496215819957
0.7132114499981981	0.026805496215819957
0.7234262709971517	0.027286148071288707
0.7336703329929151	0.027286148071288707
0.7439174209721386	0.027286148071288707
0.7541823599894997	0.027766799926757457
0.7644209489808418	0.027766799926757457
0.774671289982507	0.027766799926757457
0.7849257649795618	0.027766799926757457
0.795199298998341	0.027766799926757457
0.8054712369921617	0.027766799926757457
0.8157011439907365	0.027766799926757457
0.8259321389778052	0.027766799926757457
0.8361572869762313	0.027766799926757457
0.8463878059992567	0.027766799926757457
0.8566250859876163	0.027766799926757457
0.8668841399776284	0.027766799926757457
0.8771237169858068	0.028247451782226207
0.8872885309974663	0.028247451782226207
0.8975180919806007	0.028247451782226207
0.907737030996941	0.028247451782226207
0.9179485049971845	0.028728103637694957
0.9281746699998621	0.028728103637694957
0.9383895559876692	0.028728103637694957
0.9485879679850768	0.028728103637694957
0.9588012429885566	0.028728103637694957
0.9690010989725124	0.028728103637694957
0.9792079649923835	0.028728103637694957
0.9894655399839394	0.028728103637694957
0.9996742739749607	0.028728103637694957
1.0099064599780831	0.028728103637694957
1.1101934279722627	0.03518638610839808
1.2106093339971267	0.03614768981933558
1.3110357869882137	0.03710899353027308
1.4114709639979992	0.03855094909667933
1.5118923309782986	0.03999290466308558
1.612309488991741	0.04095420837402308
1.7127393379923888	0.04287681579589808
1.813156814983813	0.05345115661621058
1.9135586289921775	0.11064872741699183
2.0140025099972263	0.11064872741699183
2.114405756990891	0.11088905334472621
2.214807287993608	0.11088905334472621
2.3152092779928353	0.11088142395019496
2.4156893719919026	0.11088142395019496
2.516143184999237	0.11136207580566371
2.616590005985927	0.11376533508300746
2.7170555379998405	0.11376533508300746
2.8175188419991173	0.11520729064941371
2.917984274972696	0.11520729064941371
3.018436327984091	0.11712989807128871
3.1188543629832566	0.11929283142089808
3.2192996439989656	0.11977348327636683
3.319720209983643	0.12025413513183558
3.42010516897426	0.12025413513183558
3.5205439899873454	0.12073478698730433
3.6210147309757303	0.12073478698730433
3.721484462992521	0.12265739440917933
3.821955199993681	0.12409934997558558
3.9224013009807095	0.12458000183105433
4.022867586987559	0.12458000183105433
4.123319906997494	0.12458000183105433
4.223765606991947	0.12506065368652308
4.324221833987394	0.12506065368652308
4.4247033139981795	0.12746391296386683
4.525195863971021	0.12746391296386683
4.625667025975417	0.12746391296386683
4.726140281971311	0.12746391296386683
4.82661906897556	0.12746391296386683
4.927100350992987	0.12842521667480433
5.027643344976241	0.1286655426025387
5.128096053987974	0.1286655426025387
5.22854140799609	0.1286655426025387
5.328983445971971	0.1286655426025387
5.429423758992925	0.12914619445800746
5.529870519996621	0.1296268463134762
5.63031499698991	0.1296268463134762
5.730779631994665	0.1296268463134762
5.831248659989797	0.13010749816894496
5.931768213980831	0.13010749816894496
6.032236490980722	0.13034782409667933
6.132671036990359	0.1325107574462887
6.2332375179976225	0.1325107574462887
6.333761631976813	0.1325107574462887
6.434231775987428	0.1325107574462887
6.534713195986114	0.1325107574462887
6.635176643991144	0.1325107574462887
6.735709128988674	0.1325107574462887
6.836216317984508	0.1325107574462887
6.936778471979778	0.1325107574462887
7.037317504989915	0.1325107574462887
7.13783300499199	0.1325107574462887
7.238318379997509	0.1325107574462887
7.338791258982383	0.1325107574462887
7.439272750983946	0.1325107574462887
7.539752859971486	0.1325107574462887
7.64023572197766	0.1325107574462887
7.740702034992864	0.13250694274902308
7.841202921990771	0.13250694274902308
7.9417653379787225	0.13274726867675746
8.042256793996785	0.13274726867675746
8.142736163979862	0.13274726867675746
8.243295547988964	0.13274726867675746
8.343799092981499	0.13274726867675746
8.444325389980804	0.13274726867675746
8.544812756997999	0.13274726867675746
8.645304559991928	0.13274726867675746
8.745798432995798	0.13274726867675746
8.846285394974984	0.13274726867675746
8.946855482994579	0.13274726867675746
9.047288605972426	0.13274726867675746
9.147789132985054	0.13274726867675746
9.24827411599108	0.13274726867675746
9.348744996997993	0.13274726867675746
9.449227002973203	0.13274726867675746
9.549750976992073	0.13274726867675746
9.650269346981077	0.13274726867675746
9.750832062971313	0.13274726867675746
9.851300253998488	0.13274726867675746
9.951809987978777	0.13274726867675746
10.05231153999921	0.13274726867675746
11.053678194992244	0.13274726867675746
12.055147883977043	0.13274726867675746
13.056633485975908	0.13298759460449183
14.058087752986467	0.13298759460449183
15.059307538991561	0.13298759460449183
16.06082343799062	0.13298759460449183
17.062307762971614	0.1342350006103512
18.06331160897389	0.13445243835449183
19.064788237999892	0.1346775054931637
20.06624882898177	0.1346775054931637
21.067305661999853	0.1346775054931637
22.068778061977355	0.1346775054931637
23.070291327981977	0.1346775054931637
24.071294586989097	0.1346775054931637
25.072740747971693	0.1346775054931637
26.07422180697904	0.1346775054931637
27.07529715297278	0.1346775054931637
28.07677246798994	0.1346775054931637
29.078256841981784	0.1346775054931637
30.079303194972454	0.1346775054931637
31.080792020977242	0.13491783142089808
32.08227388098021	0.13491783142089808
33.08330466298503	0.13491783142089808
34.084772711998085	0.13491783142089808
35.08625883597415	0.13515815734863246
36.087307104986394	0.13515815734863246
37.08877608799958	0.13515815734863246
38.09024427499389	0.13515815734863246
39.09130992699647	0.13515815734863246
40.09278719499707	0.13515815734863246
41.0942525449791	0.13515815734863246
42.09529631497571	0.13515815734863246
43.09676117397612	0.13515815734863246
44.098228490998736	0.13515815734863246
45.099308650998864	0.13515815734863246
46.100775143975625	0.13515815734863246
47.10223478797707	0.13515815734863246
48.10330332399462	0.13515815734863246
49.10477973698289	0.13515815734863246
50.106296065991046	0.13539848327636683
51.107301729993196	0.13539848327636683
52.10881916398648	0.13539848327636683
53.11029183797655	0.1356388092041012
54.111300827993546	0.1356388092041012
55.112766277976334	0.13587913513183558
56.11425000798772	0.13587913513183558
57.11530739499722	0.13587913513183558
58.11680077499477	0.13587913513183558
59.118270967999706	0.13587913513183558
60.11931551998714	0.13587913513183558
90.14731285898597	0.13729057312011683
120.18284419298288	0.13770256042480433
0	0
