# Supplementary material for: GRAPE for fast and scalable graph processing and random-walk-based embedding
Source: Nat Comput Sci. 2023 Jun 26;3(6):552–68. doi: 10.1038/s43588-023-00465-8 (PMC10768636; doi:10.1038/s43588-023-00465-8)
Supplement: Supplementary file 4 — CSVs with time series data with time and memory requirements for the different libraries on the 44 considered graphs and on the different tasks considered (loading graphs, first- and second-order RWs). [file 43588_2023_465_MOESM4_ESM.zip › bio-ce-cx/CSRgraph/second_order_walk.csv]

delta	ram
0	0.0031499862670898438
0.00026264699999956065	0.0031499862670898438
0.0004128669999090562	0.0031499862670898438
0.0005396679999876142	0.0031499862670898438
0.0006321589999060961	0.0031499862670898438
0.0007211659999484255	0.0031499862670898438
0.0009127669999315913	0.0036306381225585938
0.0010391739999704441	0.0036306381225585938
0.0011307069999020314	0.0036306381225585938
0.0012212199999339646	0.0036306381225585938
0.0013117569999394618	0.0036306381225585938
0.001398512999912782	0.004111289978027344
0.0014832509999678223	0.004111289978027344
0.0015766239999948084	0.004111289978027344
0.0016649099999312966	0.004111289978027344
0.0017518039999231405	0.004111289978027344
0.0018382910000127595	0.004111289978027344
0.0019233809999832374	0.004111289978027344
0.002007708999940405	0.004111289978027344
0.002092307999987497	0.004111289978027344
0.002177503999973851	0.004111289978027344
0.0022634559999232806	0.004591941833496094
0.0023499339999943913	0.004591941833496094
0.002439214999981232	0.004591941833496094
0.0025364429999399363	0.004591941833496094
0.0026244109999424836	0.004591941833496094
0.0027158409999401556	0.004591941833496094
0.002801730999976826	0.004591941833496094
0.002888145999918379	0.005072593688964844
0.0029743629999074983	0.005072593688964844
0.003061620999915249	0.005072593688964844
0.0031486169999652702	0.005072593688964844
0.0032346579999966707	0.005072593688964844
0.0033195489999116035	0.005072593688964844
0.0034097469999778696	0.005072593688964844
0.003496995999967112	0.005072593688964844
0.003603871999985131	0.005072593688964844
0.003692968999985169	0.005553245544433594
0.003798983999899974	0.005553245544433594
0.003895919999990838	0.005553245544433594
0.003983269999935146	0.005553245544433594
0.004070666999950845	0.005553245544433594
0.0041702659999600655	0.005553245544433594
0.0042632979999552845	0.005553245544433594
0.004350474999910148	0.005553245544433594
0.004437212999960138	0.005553245544433594
0.004545647999975699	0.006033897399902344
0.004636652999920443	0.006033897399902344
0.004722267999909491	0.006033897399902344
0.004875119999951494	0.006033897399902344
0.004984295999975075	0.006033897399902344
0.005075802999954249	0.006033897399902344
0.005162164000012126	0.006033897399902344
0.005248898999980156	0.006033897399902344
0.005334702999903129	0.006033897399902344
0.0054192629999079145	0.006033897399902344
0.005513650000011694	0.006033897399902344
0.005605947999924865	0.006033897399902344
0.005695648999903824	0.006033897399902344
0.005786142999909316	0.006514549255371094
0.005877558999941357	0.006514549255371094
0.005966975999967872	0.006514549255371094
0.006055887999991683	0.006514549255371094
0.006145977999949537	0.006514549255371094
0.00623276499993608	0.006514549255371094
0.0063174379999964	0.006514549255371094
0.006403013999943141	0.006514549255371094
0.006490376999977343	0.006514549255371094
0.0065864889999147636	0.006514549255371094
0.00667228499992234	0.006514549255371094
0.006762894999951641	0.006514549255371094
0.006852129999970202	0.006514549255371094
0.006938637999951425	0.006995201110839844
0.0070488459999751285	0.006995201110839844
0.007151303000000553	0.006995201110839844
0.00724231599997438	0.006995201110839844
0.007329868999931932	0.006995201110839844
0.007417275999955564	0.006995201110839844
0.007500707999952283	0.006995201110839844
0.007597749999945336	0.006995201110839844
0.007685831000003418	0.006995201110839844
0.007771676999936972	0.006995201110839844
0.007858593999912955	0.006995201110839844
0.00794546299994181	0.006995201110839844
0.00803268599997864	0.006995201110839844
0.008121063999965372	0.006995201110839844
0.008205014999930427	0.006995201110839844
0.008298890999981268	0.006995201110839844
0.008387197999923046	0.006995201110839844
0.008485949999908371	0.006995201110839844
0.008593244999929084	0.007475852966308594
0.008684038999945187	0.007475852966308594
0.008818947999998272	0.007475852966308594
0.008935928999903808	0.007475852966308594
0.0090247759999329	0.007475852966308594
0.00911009499998272	0.007475852966308594
0.00919680899994546	0.007475852966308594
0.009284466999929464	0.007475852966308594
0.009371554999916043	0.007475852966308594
0.009459049999918534	0.007475852966308594
0.009556547999977738	0.007475852966308594
0.009646771000006993	0.007475852966308594
0.009736526999972739	0.007475852966308594
0.009825582999951621	0.007475852966308594
0.009924190999981874	0.007475852966308594
0.010019550999913918	0.007475852966308594
0.01020671300000231	0.007475852966308594
0.01040608199991766	0.007475852966308594
0.01059856699998818	0.007475852966308594
0.01078367899992827	0.007956504821777344
0.01095669399990129	0.007956504821777344
0.011125719999995454	0.007956504821777344
0.01129363299992292	0.007956504821777344
0.011460216999921613	0.007956504821777344
0.01163477399995827	0.007956504821777344
0.01181144999998196	0.007956504821777344
0.011985122999931264	0.007956504821777344
0.012169610999990255	0.007956504821777344
0.012334592000001976	0.007956504821777344
0.012500277999947684	0.007956504821777344
0.01267026799996529	0.007956504821777344
0.012880134999932125	0.007956504821777344
0.013072977999968316	0.007956504821777344
0.013242329999911817	0.007956504821777344
0.013408970000000409	0.007956504821777344
0.013574955999956728	0.007956504821777344
0.013741643999992448	0.007956504821777344
0.013935429999946791	0.007956504821777344
0.014117000999931406	0.008437156677246094
0.014290861999938897	0.008437156677246094
0.014457497999956104	0.008437156677246094
0.014638364999996156	0.008437156677246094
0.01481353599990598	0.008437156677246094
0.014992215000006581	0.008437156677246094
0.015170344000011937	0.008437156677246094
0.015337878999957866	0.008437156677246094
0.01551056999994671	0.008437156677246094
0.01568720399995982	0.008437156677246094
0.015859364999982972	0.008437156677246094
0.016029936999984784	0.008437156677246094
0.016198766999991676	0.008437156677246094
0.016373311999927864	0.008437156677246094
0.01653742799999236	0.008437156677246094
0.016707505999988825	0.008437156677246094
0.016939257999979418	0.008437156677246094
0.017126591999954144	0.008437156677246094
0.01730037300001186	0.008437156677246094
0.01746772499996041	0.008437156677246094
0.017645147999928668	0.008437156677246094
0.01783776799993575	0.008437156677246094
0.01802373499992882	0.008437156677246094
0.018192110999962097	0.008437156677246094
0.018359617999976763	0.008917808532714844
0.01852537999991455	0.008917808532714844
0.01869344599992928	0.008917808532714844
0.018865936999986843	0.008917808532714844
0.019041388999994524	0.008917808532714844
0.019213603999901352	0.008917808532714844
0.019387081999980182	0.008917808532714844
0.019561079999903086	0.008917808532714844
0.019732384000008096	0.008917808532714844
0.01989887699994597	0.008917808532714844
0.020073949999982688	0.008917808532714844
0.020246998999937205	0.008917808532714844
0.020416303999923002	0.008917808532714844
0.020626569000000927	0.008917808532714844
0.02077799199992114	0.008917808532714844
0.020988033999969957	0.008917808532714844
0.02117148599995744	0.008917808532714844
0.02133982499992726	0.008917808532714844
0.021510868999939703	0.008917808532714844
0.021679486999914843	0.008917808532714844
0.021856273999901532	0.008917808532714844
0.022024966000003587	0.008917808532714844
0.022208055999954013	0.008917808532714844
0.022385038999914286	0.008917808532714844
0.022548188999962804	0.008917808532714844
0.022715261999906033	0.008917808532714844
0.022886937999942347	0.008917808532714844
0.02305384499993579	0.008917808532714844
0.023220106999929158	0.008917808532714844
0.0233827189999829	0.008917808532714844
0.02355011999998169	0.008917808532714844
0.023729713999955493	0.008917808532714844
0.023912615999961417	0.008917808532714844
0.024085651999939728	0.008917808532714844
0.024248590999945918	0.008917808532714844
0.024411533999909807	0.008917808532714844
0.024590905999957613	0.008917808532714844
0.024781609999990906	0.008917808532714844
0.024988677000010284	0.008917808532714844
0.02516921399990224	0.008917808532714844
0.02534201799994662	0.008917808532714844
0.025516573000004428	0.008917808532714844
0.025693025000009584	0.009398460388183594
0.025861799999916002	0.009398460388183594
0.026027254999917204	0.009398460388183594
0.026193454000008387	0.009398460388183594
0.02635924999992767	0.009398460388183594
0.026532958999951006	0.009398460388183594
0.026708895999945526	0.009398460388183594
0.026878426999928706	0.009398460388183594
0.027054403999954957	0.009398460388183594
0.027221511999982795	0.009398460388183594
0.027385965999997097	0.009398460388183594
0.027550230999963787	0.009398460388183594
0.027723401999992348	0.009398460388183594
0.027891627999906632	0.009398460388183594
0.02806106799994268	0.009398460388183594
0.028233027999931437	0.009398460388183594
0.028406601999904524	0.009398460388183594
0.028596427999900698	0.009879112243652344
0.02877235199991901	0.009879112243652344
0.02898024000000987	0.009879112243652344
0.029156330999967395	0.009879112243652344
0.029322822999915843	0.009879112243652344
0.02948665299993536	0.010359764099121094
0.029658329999961097	0.010359764099121094
0.02982639999993353	0.010359764099121094
0.029995493999990686	0.010359764099121094
0.030161662999944383	0.010359764099121094
0.030327263000003768	0.010359764099121094
0.03049205100001018	0.010359764099121094
0.03066472499995143	0.010359764099121094
0.03083434899997428	0.010359764099121094
0.03100148699991223	0.010359764099121094
0.0311658499999794	0.010359764099121094
0.031345461000000796	0.010359764099121094
0.03152097199995296	0.010359764099121094
0.031705729999998766	0.010359764099121094
0.03187370099999498	0.010359764099121094
0.03204239599995162	0.010840415954589844
0.032212665999963974	0.010840415954589844
0.03238450300000295	0.010840415954589844
0.032556175999957304	0.010840415954589844
0.03272484399997211	0.010840415954589844
0.03295908499990219	0.010840415954589844
0.03314785099996698	0.010840415954589844
0.03332138899997972	0.010840415954589844
0.033491585999968265	0.010840415954589844
0.03367062199993143	0.010840415954589844
0.033842363999951885	0.010840415954589844
0.03400836499997695	0.010840415954589844
0.03417839399992317	0.011321067810058594
0.034349072999930286	0.011321067810058594
0.03459150200001204	0.011321067810058594
0.0347810619999791	0.011321067810058594
0.03495075999990149	0.011321067810058594
0.03511694899998474	0.011321067810058594
0.03528360099994643	0.011321067810058594
0.035448654999981954	0.011321067810058594
0.03562758099997154	0.011321067810058594
0.03579489799994917	0.011321067810058594
0.03598327499992138	0.011321067810058594
0.03616574399995898	0.011321067810058594
0.03633581399992636	0.011321067810058594
0.03650405099995169	0.011321067810058594
0.03667575599990869	0.011321067810058594
0.036918249999985164	0.011321067810058594
0.037111331999994945	0.011321067810058594
0.037283303999970485	0.011321067810058594
0.03746152799999436	0.011321067810058594
0.0376404950000051	0.011321067810058594
0.037815439999917544	0.011321067810058594
0.037989860999914526	0.011321067810058594
0.038155157999995026	0.011321067810058594
0.038325891999988926	0.011321067810058594
0.03849117699996896	0.011321067810058594
0.03866123299997071	0.011801719665527344
0.03883444399991731	0.011801719665527344
0.03901044199994885	0.011801719665527344
0.03917752399991059	0.011801719665527344
0.03934656999990693	0.011801719665527344
0.03951664900000651	0.011801719665527344
0.0396845629999234	0.011801719665527344
0.039851251999948545	0.011801719665527344
0.04001798699994197	0.011801719665527344
0.04018622499995672	0.011801719665527344
0.040367762999949264	0.011801719665527344
0.04056067799990615	0.011801719665527344
0.04073715799995625	0.011801719665527344
0.04096762199992554	0.011801719665527344
0.04114569999990181	0.011801719665527344
0.04131256999994548	0.011801719665527344
0.04147856299994146	0.011801719665527344
0.04165079299991703	0.011801719665527344
0.041822096999908354	0.011801719665527344
0.041992413999992095	0.011801719665527344
0.04216646099996524	0.011801719665527344
0.04233807200000683	0.011801719665527344
0.04251078899994809	0.011801719665527344
0.042686376999995446	0.011801719665527344
0.042857303999994656	0.011801719665527344
0.04302810199999385	0.011801719665527344
0.04320028199992976	0.011801719665527344
0.043370506999963254	0.011801719665527344
0.04353887499996745	0.011801719665527344
0.04371412299997246	0.011801719665527344
0.0438837379999768	0.011801719665527344
0.04405289799990442	0.011801719665527344
0.044225578999999016	0.011801719665527344
0.044394825999916065	0.011801719665527344
0.044580186999951366	0.011801719665527344
0.04477249799992933	0.011801719665527344
0.04498272000000725	0.011801719665527344
0.04516254299994671	0.011801719665527344
0.045331949999990684	0.011801719665527344
0.045499752999944576	0.011801719665527344
0.045682769999984885	0.011801719665527344
0.04584976999990431	0.011801719665527344
0.04602877100001024	0.011801719665527344
0.04621243700000832	0.011801719665527344
0.046388074999981654	0.011801719665527344
0.04657123999993473	0.011801719665527344
0.04674274199999218	0.011801719665527344
0.04691015499997775	0.011801719665527344
0.047076338000010765	0.011801719665527344
0.04724451999993562	0.011801719665527344
0.047407287999931214	0.011801719665527344
0.04758851799999775	0.011801719665527344
0.04776160199992319	0.011801719665527344
0.04793146599990905	0.011801719665527344
0.048112105999962296	0.011801719665527344
0.048290855999994164	0.011801719665527344
0.04848075199993218	0.011801719665527344
0.048657695999963835	0.011801719665527344
0.04888281699993513	0.011801719665527344
0.04908213299995623	0.011801719665527344
0.049264532999927724	0.011801719665527344
0.04943107099995814	0.011801719665527344
0.049601093999967816	0.011801719665527344
0.049769021999964025	0.011801719665527344
0.04993824299992866	0.011801719665527344
0.05010398100000657	0.011801719665527344
0.050270508999915364	0.011801719665527344
0.050439412999935485	0.011801719665527344
0.050615668999967056	0.011801719665527344
0.05078628599994772	0.011801719665527344
0.05095623699992302	0.011801719665527344
0.05112598299990623	0.011801719665527344
0.051289730000007694	0.011801719665527344
0.051453469999955814	0.011801719665527344
0.051625109999918095	0.011801719665527344
0.05179200999998557	0.011801719665527344
0.051962602000003244	0.011801719665527344
0.05213719099992886	0.011801719665527344
0.052315841999984514	0.011801719665527344
0.05248716899995998	0.011801719665527344
0.05266119099997013	0.011801719665527344
0.05288694499995472	0.011801719665527344
0.0530778919999193	0.011801719665527344
0.05324444899997616	0.011801719665527344
0.053416313999946397	0.011801719665527344
0.053593279999972765	0.011801719665527344
0.05376370599992697	0.011801719665527344
0.053940905999979805	0.011801719665527344
0.05413272999999208	0.011801719665527344
0.05430258000001231	0.011801719665527344
0.05446334199996272	0.011801719665527344
0.054641790999994555	0.011801719665527344
0.054808761999993294	0.012282371520996094
0.05497833799995533	0.012282371520996094
0.05515397900001062	0.012282371520996094
0.05532516799996756	0.012282371520996094
0.05549620199997207	0.012282371520996094
0.055671732999940104	0.012282371520996094
0.05583774599995195	0.012282371520996094
0.05601478199992016	0.012282371520996094
0.05618837499991969	0.012282371520996094
0.05635484199990515	0.012282371520996094
0.05652446499993857	0.012282371520996094
0.05670792099999744	0.012282371520996094
0.05693865699993239	0.012282371520996094
0.05712171099992247	0.012282371520996094
0.057290002999934586	0.012282371520996094
0.05745555099997546	0.012282371520996094
0.05762533799997982	0.012282371520996094
0.05779283399999713	0.012282371520996094
0.05795895799997197	0.012282371520996094
0.05812501999992037	0.012282371520996094
0.05830428999991	0.012282371520996094
0.058478284999978314	0.012282371520996094
0.05865523599993594	0.012763023376464844
0.05882150200000069	0.012763023376464844
0.05898842199997034	0.012763023376464844
0.059168647999968016	0.012763023376464844
0.05935507399999551	0.012763023376464844
0.059523441999999704	0.012763023376464844
0.059697053999911986	0.012763023376464844
0.05987302699998054	0.012763023376464844
0.060043792999977086	0.012763023376464844
0.06021155199994155	0.012763023376464844
0.060379291999993256	0.012763023376464844
0.0605689709999524	0.012763023376464844
0.06075034200000573	0.012763023376464844
0.060980992999930095	0.012763023376464844
0.06116012299992235	0.012763023376464844
0.06133455299993784	0.012763023376464844
0.061512936999974954	0.012763023376464844
0.061686039999926834	0.012763023376464844
0.061856999999918116	0.012763023376464844
0.062023103000001356	0.012763023376464844
0.06218864199991003	0.012763023376464844
0.0623540869999033	0.012763023376464844
0.06251916899998378	0.012763023376464844
0.06268543299995599	0.012763023376464844
0.06286131100000603	0.012763023376464844
0.06304984099995181	0.012763023376464844
0.06322132499997224	0.012763023376464844
0.06338527599996269	0.012763023376464844
0.06355892900000981	0.012763023376464844
0.06372584799999004	0.012763023376464844
0.06389096399993832	0.012763023376464844
0.06405908399995042	0.012763023376464844
0.06423226899994461	0.012763023376464844
0.06440427899997303	0.012763023376464844
0.06457635699996445	0.012763023376464844
0.06477689600001213	0.013243675231933594
0.06500493799990181	0.013243675231933594
0.06518181699993875	0.013243675231933594
0.06535376299996187	0.013243675231933594
0.06552264199990532	0.013243675231933594
0.06569166799999948	0.013724327087402344
0.06586212100000921	0.013724327087402344
0.06603533099996639	0.013724327087402344
0.06620284600001014	0.013724327087402344
0.06637010599990845	0.013724327087402344
0.0665363119999256	0.013724327087402344
0.06670919399994091	0.013724327087402344
0.06687730399994507	0.013724327087402344
0.067176171999904	0.013724327087402344
0.06735921699998926	0.013724327087402344
0.06753763799997614	0.013724327087402344
0.06771022099997026	0.013724327087402344
0.06787374499992893	0.014204978942871094
0.06803540299995348	0.014204978942871094
0.0681998239999757	0.014204978942871094
0.06836487499992927	0.014204978942871094
0.06852684899990891	0.014204978942871094
0.06869607099997666	0.014204978942871094
0.0689490359999354	0.014204978942871094
0.06913663699992867	0.014204978942871094
0.06930453699999362	0.014204978942871094
0.06947582999998758	0.014685630798339844
0.06966240099995957	0.014685630798339844
0.06983236399992165	0.014685630798339844
0.0699963019999359	0.014685630798339844
0.07016686299994035	0.014685630798339844
0.07034156299994265	0.014685630798339844
0.07051738499990279	0.014685630798339844
0.07068756999990455	0.014685630798339844
0.07085944899995411	0.015166282653808594
0.07102369099993666	0.015166282653808594
0.07118931299999076	0.015166282653808594
0.0713575159999209	0.015166282653808594
0.07152229299992996	0.015166282653808594
0.07169017000001077	0.015166282653808594
0.07185981999998603	0.015166282653808594
0.07203310599993529	0.015166282653808594
0.07220297999992908	0.015166282653808594
0.07236782799998309	0.015166282653808594
0.07253518599998188	0.015166282653808594
0.07270087099993816	0.015166282653808594
0.07293971999990845	0.015166282653808594
0.07315494599993144	0.015166282653808594
0.07332924399997864	0.015166282653808594
0.07349644900000385	0.015166282653808594
0.07367489699993257	0.015166282653808594
0.07384202799994455	0.015166282653808594
0.07400523599994813	0.015166282653808594
0.07417119599995203	0.015166282653808594
0.07433590999994522	0.015166282653808594
0.0745181429999775	0.015646934509277344
0.07469868299995142	0.015646934509277344
0.07486587199991845	0.015646934509277344
0.07503252499998325	0.015646934509277344
0.07519737799998438	0.015646934509277344
0.0753808139999137	0.015646934509277344
0.07554575099993599	0.015646934509277344
0.07571145299993987	0.015646934509277344
0.0758766309999146	0.015646934509277344
0.07603973599998426	0.015646934509277344
0.07620414299992717	0.015646934509277344
0.07636578500000724	0.015646934509277344
0.07652714199991806	0.015646934509277344
0.0767003549999572	0.015646934509277344
0.07692610199990213	0.015646934509277344
0.07711548399993262	0.016127586364746094
0.07728651299999001	0.016127586364746094
0.07745093500000166	0.016127586364746094
0.07762530499996956	0.016127586364746094
0.07779548399992109	0.016127586364746094
0.07795971299992743	0.016127586364746094
0.07812351299992315	0.016127586364746094
0.07829008799990334	0.016127586364746094
0.07845651999991787	0.016127586364746094
0.07862793499998588	0.016127586364746094
0.07879418899995017	0.016127586364746094
0.07896047799999906	0.016608238220214844
0.07912787899999785	0.016608238220214844
0.079295333999994	0.016608238220214844
0.07946707899998273	0.016608238220214844
0.07964048799999546	0.016608238220214844
0.07980812899995726	0.016608238220214844
0.07997337799997695	0.016608238220214844
0.08013634199994613	0.016608238220214844
0.08029569299992545	0.016608238220214844
0.08045675500000016	0.016608238220214844
0.08064701099999638	0.016608238220214844
0.08077182199997424	0.016608238220214844
0.08096706999992875	0.016608238220214844
0.08114143899990722	0.016608238220214844
0.08130634099995859	0.016608238220214844
0.08147618599991802	0.017088890075683594
0.08165400299992598	0.017088890075683594
0.08182339299992236	0.017088890075683594
0.0819945739999639	0.017088890075683594
0.08216288899996016	0.017088890075683594
0.08233117399993262	0.017088890075683594
0.08249965099992096	0.017088890075683594
0.08267640999997639	0.017088890075683594
0.08284497799991186	0.017088890075683594
0.0830052969999997	0.017088890075683594
0.08316848499998741	0.017569541931152344
0.08332945799998015	0.017569541931152344
0.08349075899991476	0.017569541931152344
0.08365940799990312	0.017569541931152344
0.08383527299997695	0.017569541931152344
0.08399950899990927	0.017569541931152344
0.08416223399990486	0.017569541931152344
0.08432719299992186	0.017569541931152344
0.08448997899995447	0.017569541931152344
0.08466532699992513	0.017569541931152344
0.0848851249999143	0.017569541931152344
0.08506783399991491	0.017569541931152344
0.08523140399995555	0.017569541931152344
0.08539366799993786	0.017569541931152344
0.08556062499997097	0.017569541931152344
0.08573634799995489	0.017569541931152344
0.08590070099990044	0.017569541931152344
0.08606436599995959	0.017569541931152344
0.08623356099997181	0.017569541931152344
0.08640314299998408	0.017569541931152344
0.08656848099997205	0.017569541931152344
0.08674380200000087	0.017569541931152344
0.08691666599997916	0.017569541931152344
0.08708267599990904	0.017569541931152344
0.08724846899997374	0.017569541931152344
0.08741732999999385	0.017569541931152344
0.087595252999904	0.017569541931152344
0.08776588899991111	0.017569541931152344
0.08793224900000496	0.017569541931152344
0.08809770999994271	0.017569541931152344
0.08826416499994139	0.017569541931152344
0.08843563199991422	0.017569541931152344
0.08861670299995694	0.017569541931152344
0.08877255099991999	0.017569541931152344
0.08897491699997317	0.017569541931152344
0.0891515089999757	0.017569541931152344
0.08932138599993777	0.017569541931152344
0.08948875999999473	0.017569541931152344
0.08966438599998128	0.017569541931152344
0.08983822899995175	0.017569541931152344
0.09000589199990827	0.017569541931152344
0.0901717289999624	0.017569541931152344
0.09033954799997446	0.017569541931152344
0.09051344699992114	0.017569541931152344
0.09068467800000235	0.017569541931152344
0.09085033399992426	0.017569541931152344
0.09102671899995585	0.017569541931152344
0.09119868199991288	0.017569541931152344
0.09137071699990429	0.017569541931152344
0.09154182800000399	0.017569541931152344
0.09171951999996963	0.017569541931152344
0.09189238599992677	0.017569541931152344
0.09205975299994407	0.017569541931152344
0.09222988599992732	0.017569541931152344
0.09240213800001129	0.017569541931152344
0.0925695689999202	0.017569541931152344
0.09273946299992986	0.017569541931152344
0.09297060399990187	0.017569541931152344
0.09314660899997307	0.017569541931152344
0.09331656099993779	0.017569541931152344
0.09348389599995244	0.017569541931152344
0.09366766199991616	0.017569541931152344
0.09383891400000266	0.017569541931152344
0.09400855799992769	0.017569541931152344
0.09417558199993437	0.017569541931152344
0.09434535399998367	0.017569541931152344
0.09452040199994372	0.017569541931152344
0.09469801799991728	0.017569541931152344
0.09486396899990268	0.017569541931152344
0.09503020599993306	0.017569541931152344
0.0951939299999367	0.017569541931152344
0.09535803500000384	0.017569541931152344
0.09552673700000014	0.017569541931152344
0.09571352599994043	0.017569541931152344
0.09588421899991317	0.017569541931152344
0.09604760599995643	0.017569541931152344
0.09624667099990347	0.017569541931152344
0.0964364609999393	0.017569541931152344
0.09660587199994097	0.018050193786621094
0.09677382799998213	0.018050193786621094
0.0969792429999643	0.018050193786621094
0.09715144299991607	0.018050193786621094
0.09731808699996236	0.018050193786621094
0.09748595700000351	0.018050193786621094
0.09765971999991052	0.018050193786621094
0.09783378199995241	0.018050193786621094
0.09800058799999078	0.018050193786621094
0.09816576799994436	0.018050193786621094
0.09833042999991903	0.018050193786621094
0.0984960119999414	0.018050193786621094
0.09867295999993075	0.018050193786621094
0.09884563200000684	0.018050193786621094
0.09901373799993962	0.018050193786621094
0.0991830549999122	0.018050193786621094
0.09934773899999527	0.018050193786621094
0.09951728199996523	0.018050193786621094
0.0996878259999221	0.018050193786621094
0.09985262699990471	0.018050193786621094
0.10001481699998749	0.018050193786621094
0.11020618699990337	0.018530845642089844
0.12055222199990112	0.019011497497558594
0.1309213209999598	0.019011497497558594
0.14123758400000952	0.019011497497558594
0.15158284399990407	0.019011497497558594
0.16194991499992284	0.019011497497558594
0.1723341199999595	0.019011497497558594
0.18269490799991672	0.019011497497558594
0.19302654299997357	0.019492149353027344
0.20336924999992334	0.019492149353027344
0.21373894199996357	0.019492149353027344
0.2241208909999841	0.019492149353027344
0.23446609600000556	0.019492149353027344
0.24481414699994275	0.019492149353027344
0.2551543799999081	0.019492149353027344
0.2655240319999166	0.019492149353027344
0.2759324090000064	0.019492149353027344
0.2863143999999238	0.019972801208496094
0.2967331419999937	0.019972801208496094
0.30718393999995897	0.020453453063964844
0.31756418699990263	0.020453453063964844
0.3279806269999881	0.020453453063964844
0.33839598800000203	0.020453453063964844
0.3488258229999701	0.020453453063964844
0.359228317999964	0.020453453063964844
0.3696368829999983	0.020453453063964844
0.3800681899999745	0.020453453063964844
0.39047804500000893	0.020453453063964844
0.40094459799991	0.020453453063964844
0.41150785699994685	0.020453453063964844
0.42199458799996137	0.020453453063964844
0.4324093120000043	0.020453453063964844
0.4428022359999204	0.020934104919433594
0.45318248199998834	0.020934104919433594
0.4635540369999944	0.020934104919433594
0.4739449789999526	0.020934104919433594
0.4843364159999055	0.021414756774902344
0.49471861699998954	0.021895408630371094
0.5050925079999615	0.022376060485839844
0.5154549979999956	0.022376060485839844
0.5257777659999192	0.022856712341308594
0.5361692419999144	0.023337364196777344
0.546535050999978	0.023818016052246094
0.5569384089999403	0.024298667907714844
0.5673266239999748	0.024298667907714844
0.5776801889999206	0.024298667907714844
0.5880490679999184	0.024779319763183594
0.5984456879999698	0.025259971618652344
0.6088193219999312	0.025259971618652344
0.6192649029999302	0.025259971618652344
0.6296824869999682	0.025259971618652344
0.6401222179999877	0.025259971618652344
0.6505318399999851	0.025259971618652344
0.6608910539999897	0.025259971618652344
0.6713002749999077	0.025259971618652344
0.6816526139999723	0.025740623474121094
0.6920384739999008	0.025740623474121094
0.702418826999974	0.026221275329589844
0.7128182389999438	0.026221275329589844
0.7231848540000101	0.026221275329589844
0.7335985309999842	0.026221275329589844
0.7440150579999454	0.026556968688964844
0.7544098500000018	0.02691936492919922
0.7649241039999879	0.026442527770996094
0.7753306509999902	0.026442527770996094
0.785700549000012	0.026930809020996094
0.7960681109999541	0.026930809020996094
0.8064329059999409	0.026930809020996094
0.8168105089999926	0.026930809020996094
0.8271447060000128	0.026930809020996094
0.8375217880000037	0.026930809020996094
0.8479659060000131	0.026930809020996094
0.8583964439999363	0.026930809020996094
0.8688366689999611	0.026930809020996094
0.8792781589999095	0.026930809020996094
0.8896469329999945	0.026930809020996094
0.9000269109999408	0.026930809020996094
0.9104058149999901	0.027411460876464844
0.9208155179999267	0.027411460876464844
0.931185768999967	0.027411460876464844
0.9415595289999601	0.027411460876464844
0.9519489539999313	0.027411460876464844
0.9622849909999331	0.027411460876464844
0.9726543919999813	0.027709007263183594
0.9831002820000094	0.027709007263183594
0.9934522779999497	0.027709007263183594
1.0038305459999037	0.027709007263183594
1.104293269999971	0.028670310974121094
1.2047945639999398	0.029150962829589844
1.305307371999902	0.03441905975341797
1.4058191049999778	0.034911155700683594
1.506270011999959	0.035872459411621094
1.6067665680000118	0.036833763122558594
1.7072923539999465	0.037795066833496094
1.8077946629999815	0.038756370544433594
1.9083125309999787	0.039717674255371094
2.008805443999904	0.04139232635498047
2.1092704589999585	0.04235363006591797
2.209747216999972	0.07215404510498047
2.3102207229999294	0.11012554168701172
2.4107111170000053	0.11012554168701172
2.5111806589999333	0.11019039154052734
2.611673628999938	0.11019039154052734
2.7121783939999204	0.1106710433959961
2.812688879999996	0.1106710433959961
2.9132389079999257	0.1106710433959961
3.0137286599999698	0.1116323471069336
3.114203669999938	0.1125936508178711
3.2146784179999486	0.11307430267333984
3.3151424069999393	0.1145162582397461
3.415623554999911	0.1145162582397461
3.5160869019999836	0.1154775619506836
3.6166175789999215	0.11691951751708984
3.717324357999928	0.11884212493896484
3.817868798999939	0.1193227767944336
3.9183909539999604	0.1193227767944336
4.018930437999984	0.1193227767944336
4.1194935849999865	0.1193227767944336
4.220145983999942	0.11980342864990234
4.320800039999995	0.12172603607177734
4.421348114000011	0.12172603607177734
4.521847718000004	0.12268733978271484
4.622363666999945	0.12268733978271484
4.722880712999995	0.12268733978271484
4.823402901000009	0.12268733978271484
4.923903075999988	0.12364864349365234
5.024402143999964	0.12436962127685547
5.12492488099997	0.12485027313232422
5.225452213999915	0.12629222869873047
5.325951687999918	0.12629222869873047
5.426451904999908	0.12629222869873047
5.526953538999919	0.12629222869873047
5.627480018999904	0.12629222869873047
5.728058911999938	0.12629222869873047
5.828574236999998	0.12773418426513672
5.929178694999905	0.12772655487060547
6.02969287499991	0.12772655487060547
6.130189760999997	0.12772655487060547
6.230687538999973	0.12772655487060547
6.331180239999981	0.12772655487060547
6.431666848999953	0.12868785858154297
6.532172304999904	0.12868785858154297
6.632685041999935	0.12868785858154297
6.733261648999928	0.12868785858154297
6.833766173999948	0.12916851043701172
6.934261939999942	0.12916851043701172
7.034764405999908	0.1294088363647461
7.135316475999957	0.1313314437866211
7.236069305000001	0.1313314437866211
7.3368223379999336	0.1313314437866211
7.437536442999999	0.1313314437866211
7.538337709999951	0.1313314437866211
7.639077451999924	0.1313314437866211
7.739768951999963	0.1313314437866211
7.840552945000013	0.1313314437866211
7.94129554899996	0.1313314437866211
8.04200124199997	0.13179302215576172
8.142709552999918	0.13179302215576172
8.243416297999943	0.13179302215576172
8.344145588999936	0.13179302215576172
8.444817728999965	0.13179302215576172
8.54556034999996	0.13179302215576172
8.646267677999958	0.13179302215576172
8.746994257999972	0.13179302215576172
8.847725374999982	0.13179302215576172
8.94848328799992	0.13179302215576172
9.049197948999904	0.13179302215576172
9.149875695999981	0.13179302215576172
9.250558602999945	0.13179302215576172
9.351253536999934	0.13179302215576172
9.451929212999971	0.13179302215576172
9.552641671999936	0.13179302215576172
9.653342931999987	0.13179302215576172
9.75405350099993	0.13179302215576172
9.854711119999934	0.13179302215576172
9.955425336999951	0.13179302215576172
10.056129815999952	0.13179302215576172
11.056823910999924	0.13179302215576172
12.05853343199999	0.13179302215576172
13.060182623999935	0.13179302215576172
14.060850419999952	0.13179302215576172
15.062483689999908	0.13179302215576172
16.064188817999934	0.13179302215576172
17.064849331999994	0.13179302215576172
18.066511500999923	0.13179302215576172
19.06817781099994	0.13179302215576172
20.06883897299997	0.13179302215576172
21.070476011999972	0.13179302215576172
22.07212451399994	0.13179302215576172
23.072866294999926	0.13179302215576172
24.074546706999968	0.13179302215576172
25.076165543000002	0.13179302215576172
26.076828213	0.13299083709716797
27.078475886999968	0.13294506072998047
28.080131768	0.13357067108154297
29.08083795799996	0.13354778289794922
30.082605962000002	0.13354778289794922
31.084293288999902	0.13354778289794922
32.08593027199993	0.1335439682006836
33.08754781899995	0.1335439682006836
34.088826746999985	0.13354015350341797
35.090455267999914	0.13354015350341797
36.092058673999986	0.13378047943115234
37.092879559999915	0.13378047943115234
38.09465717399996	0.13378047943115234
39.09633003599993	0.13378047943115234
40.09802961899993	0.13378047943115234
41.099726097999906	0.13378047943115234
42.10083426099993	0.13378047943115234
43.10251107699992	0.13378047943115234
44.10415998799999	0.13378047943115234
45.10592546499993	0.13378047943115234
46.107545918999904	0.13378047943115234
47.10882956099999	0.13378047943115234
48.110441004999984	0.13378047943115234
49.11210034499993	0.13378047943115234
50.112835351999934	0.13378047943115234
51.11444849499992	0.13378047943115234
52.1162131399999	0.13378047943115234
53.1179672049999	0.13378047943115234
54.119656502	0.13378047943115234
55.120840079000004	0.13378047943115234
56.12247154399995	0.13378047943115234
57.12420448799992	0.13378047943115234
58.1259718739999	0.13378047943115234
59.12764972699995	0.13425731658935547
60.128840312999955	0.13425731658935547
90.15685628999995	0.13424968719482422
120.19288113899995	0.1343984603881836
150.22406910899997	0.13460063934326172
0	0
