# Supplementary material for: GRAPE for fast and scalable graph processing and random-walk-based embedding
Source: Nat Comput Sci. 2023 Jun 26;3(6):552–68. doi: 10.1038/s43588-023-00465-8 (PMC10768636; doi:10.1038/s43588-023-00465-8)
Supplement: Supplementary file 4 — CSVs with time series data with time and memory requirements for the different libraries on the 44 considered graphs and on the different tasks considered (loading graphs, first- and second-order RWs). [file 43588_2023_465_MOESM4_ESM.zip › bio-ce-cx/CSRgraph/first_order_walk.csv]

delta	ram
0	0.0032543182373045987
0.0002601449959911406	0.0032543182373045987
0.0003947630029870197	0.0032543182373045987
0.0004910309944534674	0.0032543182373045987
0.000590968003962189	0.0032543182373045987
0.0006797880050726235	0.0032543182373045987
0.0007662239950150251	0.0032543182373045987
0.0008517709939042106	0.0032543182373045987
0.0009364339930471033	0.0032543182373045987
0.001021039002807811	0.0037349700927733487
0.0011062760022468865	0.0037349700927733487
0.001190925991977565	0.0037349700927733487
0.0012756929936585948	0.0037349700927733487
0.001359279005555436	0.0037349700927733487
0.0014438969956245273	0.0037349700927733487
0.0015319230005843565	0.0037349700927733487
0.0016168879956239834	0.0037349700927733487
0.0017013710021274164	0.0037349700927733487
0.0017846730042947456	0.004215621948242099
0.001868830993771553	0.004215621948242099
0.001954464998561889	0.004215621948242099
0.002047465997748077	0.004215621948242099
0.0021337259968277067	0.004215621948242099
0.0022848990047350526	0.004455947875976474
0.002378543998929672	0.004455947875976474
0.0024638750037411228	0.004455947875976474
0.0025565669930074364	0.004455947875976474
0.00264322200382594	0.004455947875976474
0.0027270389982732013	0.004936599731445224
0.002810769001371227	0.004936599731445224
0.0028948260005563498	0.004936599731445224
0.0029805779922753572	0.004936599731445224
0.0030653139983769506	0.004936599731445224
0.003149345997371711	0.004936599731445224
0.003232924995245412	0.004936599731445224
0.0033169800008181483	0.004936599731445224
0.003401440000743605	0.004936599731445224
0.0034862479951698333	0.005417251586913974
0.003576502000214532	0.005417251586913974
0.003661081995232962	0.005417251586913974
0.003756969003006816	0.005417251586913974
0.003847390995360911	0.005417251586913974
0.003937079003662802	0.005417251586913974
0.00402452600246761	0.005417251586913974
0.004109151996090077	0.005417251586913974
0.004193647997453809	0.005417251586913974
0.004277647996786982	0.005417251586913974
0.004362780004157685	0.005897903442382724
0.004447896993951872	0.005897903442382724
0.004536658001597971	0.005897903442382724
0.004622459993697703	0.005897903442382724
0.004706296997028403	0.005897903442382724
0.004790560997207649	0.005897903442382724
0.004876734994468279	0.005897903442382724
0.004960534002748318	0.005897903442382724
0.005045394995249808	0.005897903442382724
0.005129347991896793	0.005897903442382724
0.005214649994741194	0.005897903442382724
0.005301205004798248	0.006378555297851474
0.005388593999668956	0.006378555297851474
0.005490618001203984	0.006378555297851474
0.0055860879947431386	0.006378555297851474
0.005671899998560548	0.006378555297851474
0.0057588030031183735	0.006378555297851474
0.005842890997882932	0.006378555297851474
0.0059286509931553155	0.006378555297851474
0.006013145000906661	0.006378555297851474
0.006097848003264517	0.006378555297851474
0.006206367994309403	0.006378555297851474
0.006293225000263192	0.006378555297851474
0.006380541992257349	0.006378555297851474
0.006465679995017126	0.006378555297851474
0.006555908999871463	0.006378555297851474
0.006651825999142602	0.006378555297851474
0.006742889992892742	0.006378555297851474
0.006828583995229565	0.006859207153320224
0.00691473699407652	0.006859207153320224
0.007000204001087695	0.006859207153320224
0.0070848049945198	0.006859207153320224
0.007168034993810579	0.006859207153320224
0.007252244002302177	0.006859207153320224
0.007336644994211383	0.006859207153320224
0.007422359005431645	0.006859207153320224
0.007508590002544224	0.006859207153320224
0.00760267699661199	0.006859207153320224
0.007689368998399004	0.006859207153320224
0.007776616999763064	0.006859207153320224
0.007861888996558264	0.007339859008788974
0.00794750299246516	0.007339859008788974
0.008043270994676277	0.007339859008788974
0.008132806004141457	0.007339859008788974
0.008218104994739406	0.007339859008788974
0.008302896996610798	0.007339859008788974
0.008387430003494956	0.007339859008788974
0.008472347995848395	0.007339859008788974
0.008564250994822942	0.007339859008788974
0.008650613992358558	0.007339859008788974
0.008735277995583601	0.007339859008788974
0.008819009992294014	0.007339859008788974
0.008902647998183966	0.007339859008788974
0.008986693996121176	0.007339859008788974
0.00907149699924048	0.007339859008788974
0.00915598300343845	0.007339859008788974
0.009251520998077467	0.007339859008788974
0.009346539998659864	0.007339859008788974
0.009435664003831334	0.007339859008788974
0.009520537001662888	0.007339859008788974
0.009613058005925268	0.007339859008788974
0.009698834997834638	0.007339859008788974
0.009784973997739144	0.007339859008788974
0.009869595000054687	0.007339859008788974
0.009953354005119763	0.007339859008788974
0.010036274004960433	0.007820510864257724
0.010189666005317122	0.007820510864257724
0.010386056994320825	0.007820510864257724
0.010567524994257838	0.007820510864257724
0.010744986997451633	0.007820510864257724
0.010913039994193241	0.007820510864257724
0.011074563997681253	0.007820510864257724
0.011235362995648757	0.007820510864257724
0.01139540399890393	0.007820510864257724
0.011555363991647027	0.007820510864257724
0.011715710992575623	0.007820510864257724
0.01187579300312791	0.007820510864257724
0.012033930004690774	0.007820510864257724
0.012191368005005643	0.007820510864257724
0.012348276999546215	0.007820510864257724
0.012538879993371665	0.007820510864257724
0.012708441005088389	0.007820510864257724
0.012868065998191014	0.007820510864257724
0.013025615000515245	0.007820510864257724
0.013184948998969048	0.008301162719726474
0.013344150996999815	0.008301162719726474
0.013507776995538734	0.008301162719726474
0.01367395100533031	0.008301162719726474
0.013833189004799351	0.008301162719726474
0.013992036998388357	0.008301162719726474
0.014172156996210106	0.008301162719726474
0.014335924002807587	0.008301162719726474
0.014494424001895823	0.008301162719726474
0.014661516004707664	0.008301162719726474
0.014821926000877284	0.008301162719726474
0.014981205997173674	0.008301162719726474
0.01514246899751015	0.008301162719726474
0.015301952997106127	0.008301162719726474
0.015461339993635193	0.008301162719726474
0.015624994994141161	0.008301162719726474
0.015784556002472527	0.008301162719726474
0.015941974997986108	0.008301162719726474
0.01611654000589624	0.008301162719726474
0.016280997995636426	0.008301162719726474
0.016440416002296843	0.008301162719726474
0.01662404800299555	0.008301162719726474
0.016786808002507314	0.008301162719726474
0.016946043993812054	0.008301162719726474
0.01710424000339117	0.008301162719726474
0.017264216992771253	0.008301162719726474
0.01742343899968546	0.008301162719726474
0.017582546002813615	0.008301162719726474
0.017742675001500174	0.008301162719726474
0.017902065999805927	0.008301162719726474
0.018064891002723016	0.008301162719726474
0.01825339300557971	0.008301162719726474
0.018430518000968732	0.008301162719726474
0.018597988004330546	0.008301162719726474
0.01876951099256985	0.008301162719726474
0.01893414100049995	0.008301162719726474
0.01909226599673275	0.008301162719726474
0.019267170995590277	0.008301162719726474
0.019441451004240662	0.008301162719726474
0.019609309994848445	0.008781814575195224
0.01976992399431765	0.008781814575195224
0.019928826004615985	0.008781814575195224
0.020089047000510618	0.008781814575195224
0.02025367200258188	0.008781814575195224
0.020428631993127055	0.008781814575195224
0.0205907999916235	0.008781814575195224
0.020751472999108955	0.008781814575195224
0.020910969004034996	0.008781814575195224
0.02106938099313993	0.008781814575195224
0.021232219005469233	0.008781814575195224
0.021393495000666007	0.008781814575195224
0.021553512997343205	0.008781814575195224
0.02171280600305181	0.008781814575195224
0.02187665199744515	0.008781814575195224
0.022036155001842417	0.008781814575195224
0.022161931003211066	0.008781814575195224
0.022323030003462918	0.008781814575195224
0.02248387600411661	0.008781814575195224
0.022652141997241415	0.008781814575195224
0.022812807001173496	0.008781814575195224
0.02297221300250385	0.008781814575195224
0.023131295005441643	0.008781814575195224
0.023290975994314067	0.008781814575195224
0.023452833003830165	0.008781814575195224
0.023618944993359037	0.008781814575195224
0.0237790630053496	0.008781814575195224
0.023937584992381744	0.008781814575195224
0.024097839996102266	0.008781814575195224
0.024256652002804913	0.008781814575195224
0.024416625004960224	0.008781814575195224
0.024576673997216858	0.009262466430663974
0.0247438670048723	0.009262466430663974
0.024905897997086868	0.009262466430663974
0.025065109992283396	0.009262466430663974
0.02522821399907116	0.009262466430663974
0.02539244800573215	0.009743118286132724
0.025555343003361486	0.009743118286132724
0.025715266994666308	0.009743118286132724
0.02587579400278628	0.009743118286132724
0.026036809998913668	0.009743118286132724
0.026163860005908646	0.009743118286132724
0.02635301799455192	0.009743118286132724
0.026518989994656295	0.009743118286132724
0.026685270000598393	0.009743118286132724
0.02684597999905236	0.009743118286132724
0.02700658599496819	0.009743118286132724
0.02716663500177674	0.010223770141601474
0.02732414100319147	0.010223770141601474
0.02748120599426329	0.010223770141601474
0.027645744994515553	0.010223770141601474
0.027805620004073717	0.010223770141601474
0.027965628993115388	0.010223770141601474
0.028125684999395162	0.010223770141601474
0.02828645400586538	0.010223770141601474
0.02844512199226301	0.010704421997070224
0.028609197994228452	0.010704421997070224
0.028769958997145295	0.010704421997070224
0.028929681997396983	0.010704421997070224
0.029094106997945346	0.010704421997070224
0.029267853999044746	0.010704421997070224
0.029437062999932095	0.010704421997070224
0.02961088699521497	0.010704421997070224
0.0297794200014323	0.010704421997070224
0.029941942004370503	0.010704421997070224
0.030113806002191268	0.010704421997070224
0.03031402500346303	0.010704421997070224
0.0304759419959737	0.010704421997070224
0.030640576005680487	0.011185073852538974
0.030802409004536457	0.011185073852538974
0.030964449993916787	0.011185073852538974
0.03112498699920252	0.011185073852538974
0.031285766992368735	0.011185073852538974
0.03144500700000208	0.011185073852538974
0.031608721998054534	0.011185073852538974
0.031767509994097054	0.011185073852538974
0.03192728999420069	0.011185073852538974
0.03209082200191915	0.011185073852538974
0.032249096999294125	0.011185073852538974
0.03240817299229093	0.011185073852538974
0.03256750799482688	0.011185073852538974
0.03272792699863203	0.011185073852538974
0.0328883079928346	0.011185073852538974
0.03306028799852356	0.011185073852538974
0.03323027800070122	0.011185073852538974
0.03339104699261952	0.011185073852538974
0.03355120599735528	0.011185073852538974
0.03371214600338135	0.011185073852538974
0.03387274699343834	0.011185073852538974
0.0340359929978149	0.011185073852538974
0.034166722005466	0.011185073852538974
0.03435764399182517	0.011185073852538974
0.0345220400049584	0.011185073852538974
0.03468908299691975	0.011185073852538974
0.034849442992708646	0.011185073852538974
0.0350074119924102	0.011185073852538974
0.035167045003618114	0.011185073852538974
0.03532616399752442	0.011185073852538974
0.03548423199390527	0.011185073852538974
0.035649967001518235	0.011185073852538974
0.035832619993016124	0.011185073852538974
0.036006893002195284	0.011185073852538974
0.03616667599999346	0.011185073852538974
0.03632958000525832	0.011185073852538974
0.036492901999736205	0.011185073852538974
0.0366643729939824	0.011185073852538974
0.03682589199161157	0.011185073852538974
0.036985033002565615	0.011185073852538974
0.03714761900482699	0.011185073852538974
0.03730760399776045	0.011185073852538974
0.03746933200454805	0.011185073852538974
0.03763446399534587	0.011185073852538974
0.0377938780002296	0.011185073852538974
0.03795252200507093	0.011185073852538974
0.038111219997517765	0.011185073852538974
0.038293188001262024	0.011185073852538974
0.03845344699220732	0.011185073852538974
0.038617575002717786	0.011185073852538974
0.038776802000938915	0.011185073852538974
0.03893627900106367	0.011185073852538974
0.03909485400072299	0.011185073852538974
0.03927013599604834	0.011185073852538974
0.039441462999093346	0.011185073852538974
0.039609979998203926	0.011185073852538974
0.039772143005393445	0.011185073852538974
0.039931002000230365	0.011185073852538974
0.040091513001243584	0.011665725708007724
0.040250259000458755	0.011665725708007724
0.04040820599766448	0.011665725708007724
0.04056571499677375	0.011665725708007724
0.04072595799516421	0.011665725708007724
0.040885447000619024	0.011665725708007724
0.041044597994186915	0.011665725708007724
0.04120666599192191	0.011665725708007724
0.04136643899255432	0.011665725708007724
0.041529444002662785	0.011665725708007724
0.041689343997859396	0.011665725708007724
0.04185100800532382	0.011665725708007724
0.042018762993393466	0.011665725708007724
0.04216623699176125	0.011665725708007724
0.04235775499546435	0.011665725708007724
0.042535693995887414	0.011665725708007724
0.04269856700557284	0.011665725708007724
0.04285753899603151	0.011665725708007724
0.04301544099871535	0.011665725708007724
0.04317770899797324	0.011665725708007724
0.04333820499596186	0.011665725708007724
0.04349888299475424	0.011665725708007724
0.04366493900306523	0.011665725708007724
0.04385936200560536	0.011665725708007724
0.0440247569931671	0.011665725708007724
0.044185916005517356	0.011665725708007724
0.04435581799771171	0.011665725708007724
0.04451954500109423	0.011665725708007724
0.044683132000500336	0.011665725708007724
0.04484500999387819	0.011665725708007724
0.04500497199478559	0.011665725708007724
0.04516510700341314	0.011665725708007724
0.04533197199634742	0.011665725708007724
0.04549390899774153	0.011665725708007724
0.04565918700245675	0.011665725708007724
0.04581984400283545	0.011665725708007724
0.04597987300076056	0.011665725708007724
0.046140973005094565	0.011665725708007724
0.04632805900473613	0.011665725708007724
0.04648642899701372	0.011665725708007724
0.04665167299390305	0.011665725708007724
0.046812726999633014	0.011665725708007724
0.04697179500362836	0.011665725708007724
0.04713208100292832	0.011665725708007724
0.04729107599996496	0.011665725708007724
0.047448911995161325	0.012146377563476474
0.0476159489917336	0.012146377563476474
0.04777696200471837	0.012146377563476474
0.04793696399428882	0.012146377563476474
0.04809831199236214	0.012146377563476474
0.04825667099794373	0.012146377563476474
0.04841693400521763	0.012146377563476474
0.04857727000489831	0.012146377563476474
0.048738122000941075	0.012146377563476474
0.04889765099505894	0.012146377563476474
0.04905807800241746	0.012146377563476474
0.04925552899658214	0.012146377563476474
0.049429178005084395	0.012146377563476474
0.049589047994231805	0.012146377563476474
0.04975816499791108	0.012146377563476474
0.049932594993151724	0.012146377563476474
0.05009600399353076	0.012146377563476474
0.05029967900190968	0.012146377563476474
0.05047186899173539	0.012627029418945224
0.0506401949969586	0.012627029418945224
0.05080174400063697	0.012627029418945224
0.050961461005499586	0.012627029418945224
0.051121092998073436	0.012627029418945224
0.051281445994391106	0.012627029418945224
0.05144270199525636	0.012627029418945224
0.051605532004032284	0.012627029418945224
0.05176600099366624	0.012627029418945224
0.0519295609992696	0.012627029418945224
0.05209224499412812	0.012627029418945224
0.05225351999979466	0.012627029418945224
0.05241688899695873	0.012627029418945224
0.052579358001821674	0.012627029418945224
0.0527408070047386	0.012627029418945224
0.052939756991690956	0.012627029418945224
0.05310329499479849	0.012627029418945224
0.0532668840023689	0.012627029418945224
0.053426758997375146	0.012627029418945224
0.053586989000905305	0.012627029418945224
0.053749528000480495	0.012627029418945224
0.05390917099430226	0.012627029418945224
0.05406784800288733	0.012627029418945224
0.054246409999905154	0.012627029418945224
0.05440603599708993	0.012627029418945224
0.05456612599664368	0.012627029418945224
0.054731850992538966	0.012627029418945224
0.05489301899797283	0.012627029418945224
0.05505391300539486	0.012627029418945224
0.05521316599333659	0.012627029418945224
0.05537370499223471	0.012627029418945224
0.055536108993692324	0.013107681274413974
0.055697207993944176	0.013107681274413974
0.05585791000339668	0.013107681274413974
0.056015712005319074	0.013107681274413974
0.056176341997343116	0.013107681274413974
0.056337118992814794	0.013107681274413974
0.05649759199877735	0.013588333129882724
0.05666478999773972	0.013588333129882724
0.056826775005902164	0.013588333129882724
0.05698764100088738	0.013588333129882724
0.057154947993694805	0.013588333129882724
0.057319104991620407	0.013588333129882724
0.05747933099337388	0.014068984985351474
0.05764662199362647	0.014068984985351474
0.05780596200202126	0.014068984985351474
0.05796565499622375	0.014068984985351474
0.05816668500483502	0.014068984985351474
0.058362569005112164	0.014068984985351474
0.058532986004138365	0.014068984985351474
0.05869529799383599	0.014068984985351474
0.05885368600138463	0.014549636840820224
0.05901368800550699	0.014549636840820224
0.05917423999926541	0.014549636840820224
0.059342423992347904	0.014549636840820224
0.05950124700029846	0.014549636840820224
0.05966333499236498	0.014549636840820224
0.05982294399291277	0.014549636840820224
0.05998055299278349	0.014549636840820224
0.060138478002045304	0.014549636840820224
0.06029594599385746	0.015030288696288974
0.06045641099626664	0.015030288696288974
0.0606192269915482	0.015030288696288974
0.060778155995649286	0.015030288696288974
0.060938098991755396	0.015030288696288974
0.06109664999530651	0.015030288696288974
0.06125355999392923	0.015030288696288974
0.0614106129942229	0.015030288696288974
0.06156916699546855	0.015030288696288974
0.061727666994556785	0.015030288696288974
0.061886872004834004	0.015030288696288974
0.06214522899244912	0.015030288696288974
0.0623569809977198	0.015030288696288974
0.06251599499955773	0.015030288696288974
0.06268052800442092	0.015030288696288974
0.06283885599987116	0.015510940551757724
0.06299605799722485	0.015510940551757724
0.06315413200354669	0.015510940551757724
0.06331151799531654	0.015510940551757724
0.0634696119959699	0.015510940551757724
0.06363157299347222	0.015510940551757724
0.06378940399736166	0.015510940551757724
0.0639480459940387	0.015510940551757724
0.0641045100055635	0.015510940551757724
0.06426148599712178	0.015510940551757724
0.06441862799692899	0.015510940551757724
0.06457555000088178	0.015510940551757724
0.06473325299157295	0.015991592407226474
0.06489006899937522	0.015991592407226474
0.0650512699940009	0.015991592407226474
0.06520877100410871	0.015991592407226474
0.06537000500247814	0.015991592407226474
0.06553293300385121	0.015991592407226474
0.06569133399170823	0.015991592407226474
0.06584906599891838	0.016472244262695224
0.06600625699502416	0.016472244262695224
0.06616506299178582	0.016472244262695224
0.06635432700568344	0.016472244262695224
0.06651955799316056	0.016472244262695224
0.06668441799411085	0.016472244262695224
0.06684378899808507	0.016472244262695224
0.06700142599584069	0.016472244262695224
0.06716298700484913	0.016472244262695224
0.06731950199173298	0.016472244262695224
0.06748332899587695	0.016472244262695224
0.06765012300456874	0.016472244262695224
0.06780814299418125	0.016472244262695224
0.0679649759986205	0.016952896118163974
0.06812197899853345	0.016952896118163974
0.06827857499592938	0.016952896118163974
0.06843554599618074	0.016952896118163974
0.06859567000356037	0.016952896118163974
0.06875442799355369	0.016952896118163974
0.06891206199361477	0.016952896118163974
0.06906892800179776	0.016952896118163974
0.06923721000202931	0.017433547973632724
0.06940419500460848	0.017433547973632724
0.06956413999432698	0.017433547973632724
0.06972391200542916	0.017433547973632724
0.06988130099489354	0.017433547973632724
0.0700399089982966	0.017433547973632724
0.07016081600158941	0.017433547973632724
0.07034174099680968	0.017433547973632724
0.07050749799236655	0.017433547973632724
0.07066981800016947	0.017433547973632724
0.0708269799943082	0.017433547973632724
0.0709848489932483	0.017433547973632724
0.07114105600339826	0.017433547973632724
0.07130018400494009	0.017433547973632724
0.07145832099195104	0.017433547973632724
0.07162536399846431	0.017433547973632724
0.07178466000186745	0.017433547973632724
0.07194304799486417	0.017433547973632724
0.07210315199336037	0.017433547973632724
0.07226088299648836	0.017433547973632724
0.07241936400532722	0.017433547973632724
0.0725774110032944	0.017433547973632724
0.07273689100111369	0.017433547973632724
0.07289497800229583	0.017433547973632724
0.07305293399258517	0.017433547973632724
0.07321133400546387	0.017433547973632724
0.07336946899886243	0.017433547973632724
0.07353151400457136	0.017433547973632724
0.07368931200471707	0.017433547973632724
0.07384867800283246	0.017433547973632724
0.07400638300168794	0.017433547973632724
0.074182500000461	0.017433547973632724
0.07434313699195627	0.017433547973632724
0.07450567100022454	0.017433547973632724
0.0746670649969019	0.017433547973632724
0.07482623700343538	0.017433547973632724
0.07498415600275621	0.017433547973632724
0.07514446300046984	0.017433547973632724
0.07530198400490917	0.017433547973632724
0.07545981599832885	0.017433547973632724
0.07562151100137271	0.017433547973632724
0.07578180800192058	0.017433547973632724
0.0759400840033777	0.017433547973632724
0.07609816400508862	0.017433547973632724
0.07625600599567406	0.017433547973632724
0.07641461699677166	0.017433547973632724
0.07659063300525304	0.017433547973632724
0.0767529220029246	0.017433547973632724
0.07691137099754997	0.017433547973632724
0.0770694300008472	0.017433547973632724
0.07722886599367484	0.017433547973632724
0.07738670200342312	0.017433547973632724
0.07754511000530329	0.017433547973632724
0.07770920300390571	0.017433547973632724
0.07786973100155592	0.017433547973632724
0.07803001800493803	0.017433547973632724
0.07816361899313051	0.017433547973632724
0.07834737999655772	0.017433547973632724
0.07851192499219906	0.017433547973632724
0.07867826799338218	0.017433547973632724
0.07884028299304191	0.017914199829101474
0.07900151499779895	0.017914199829101474
0.07916369200393092	0.017914199829101474
0.07933554799819831	0.017914199829101474
0.07949820600333624	0.017914199829101474
0.07966398999269586	0.017914199829101474
0.0798229200008791	0.017914199829101474
0.07998079300159588	0.017914199829101474
0.08013915999617893	0.017914199829101474
0.08030153099389281	0.017914199829101474
0.08045929299260024	0.017914199829101474
0.0806206330016721	0.017914199829101474
0.08077910999418236	0.017914199829101474
0.08093719299358781	0.017914199829101474
0.08109717100160196	0.017914199829101474
0.08125422000011895	0.017914199829101474
0.08141250599874184	0.017914199829101474
0.08157013999880292	0.017914199829101474
0.08172868999827188	0.017914199829101474
0.08188669699302409	0.017914199829101474
0.08204639100586064	0.017914199829101474
0.08216205700591672	0.017914199829101474
0.08232236499316059	0.017914199829101474
0.08248096499301028	0.017914199829101474
0.08264528299332596	0.017914199829101474
0.08280406300036702	0.017914199829101474
0.08296210100525059	0.017914199829101474
0.08312208300048951	0.017914199829101474
0.08328201700351201	0.017914199829101474
0.08344509400194511	0.017914199829101474
0.0836108899966348	0.017914199829101474
0.08377173800545279	0.017914199829101474
0.08393050800077617	0.017914199829101474
0.08408984799461905	0.017914199829101474
0.08424708299571648	0.017914199829101474
0.08440426099696197	0.017914199829101474
0.08456148399272934	0.017914199829101474
0.08472091400471982	0.017914199829101474
0.08487899399187881	0.017914199829101474
0.08503649100020994	0.017914199829101474
0.08520049099752214	0.017914199829101474
0.08535990200471133	0.017914199829101474
0.08551931999681983	0.017914199829101474
0.08568494899373036	0.017914199829101474
0.08584616500593256	0.017914199829101474
0.0860052740026731	0.017914199829101474
0.08616479499323759	0.017914199829101474
0.0863490699994145	0.017914199829101474
0.0865138119988842	0.017914199829101474
0.08667940300074406	0.017914199829101474
0.08684030300355516	0.017914199829101474
0.08700094099913258	0.017914199829101474
0.08716051999363117	0.017914199829101474
0.08731843100395054	0.017914199829101474
0.08747619700443465	0.017914199829101474
0.08764050299942028	0.017914199829101474
0.08780006499728188	0.017914199829101474
0.08796024299226701	0.017914199829101474
0.08812032399873715	0.018394851684570224
0.08827902999473736	0.018394851684570224
0.08844323099765461	0.018394851684570224
0.08860598799947184	0.018394851684570224
0.08876421800232492	0.018394851684570224
0.08892233799269889	0.018394851684570224
0.08908080599212553	0.018394851684570224
0.0893077299988363	0.018394851684570224
0.08959001599578187	0.018394851684570224
0.08977142299409024	0.018394851684570224
0.08995581199997105	0.018394851684570224
0.09013669600244612	0.018394851684570224
0.09034644700295758	0.018394851684570224
0.0905325899948366	0.018394851684570224
0.09071863899589516	0.018394851684570224
0.09088433599390555	0.018394851684570224
0.09104774499428459	0.018394851684570224
0.09120793700276408	0.018394851684570224
0.09140741100418381	0.018394851684570224
0.09159076999640092	0.018394851684570224
0.09175559600407723	0.018394851684570224
0.09191664299578406	0.018394851684570224
0.09207999399222899	0.018394851684570224
0.09224523100419901	0.018394851684570224
0.0924222390021896	0.018394851684570224
0.09259816800476983	0.018394851684570224
0.09276118400157429	0.018394851684570224
0.09292377899691928	0.018394851684570224
0.09309750099782832	0.018394851684570224
0.09326879600121174	0.018394851684570224
0.09342775000550319	0.018394851684570224
0.09359195099386852	0.018394851684570224
0.09375455700501334	0.018394851684570224
0.09391352300008293	0.018394851684570224
0.0940790129970992	0.018394851684570224
0.09427894299733452	0.018394851684570224
0.09445385599974543	0.018394851684570224
0.0946156459976919	0.018394851684570224
0.09478067800228018	0.018394851684570224
0.09494020399870351	0.018394851684570224
0.09512880099646281	0.018394851684570224
0.09530697899754159	0.018394851684570224
0.09548021299997345	0.018394851684570224
0.09565588099940214	0.018394851684570224
0.09581635599897709	0.018394851684570224
0.09598185100185219	0.018394851684570224
0.09614194200548809	0.018394851684570224
0.09630211799230892	0.018394851684570224
0.09647299199423287	0.018394851684570224
0.09663685399573296	0.018394851684570224
0.0968024379981216	0.018394851684570224
0.09696341599919833	0.018394851684570224
0.09715771899209358	0.018394851684570224
0.09733482899900991	0.018394851684570224
0.09749530999397393	0.018394851684570224
0.09766179899452254	0.018394851684570224
0.09782247299153823	0.018394851684570224
0.09798189299181104	0.018394851684570224
0.09814269599155523	0.018394851684570224
0.09832217899383977	0.018394851684570224
0.09848147600132506	0.018394851684570224
0.09866113300085999	0.018394851684570224
0.09894934900512453	0.018394851684570224
0.09914480899169575	0.018394851684570224
0.0993228440056555	0.018394851684570224
0.09949329600203782	0.018394851684570224
0.09966050999355502	0.018394851684570224
0.09982216800563037	0.018394851684570224
0.09998415899462998	0.018394851684570224
0.1001444870053092	0.018394851684570224
0.11032335400523152	0.018875503540038974
0.12069257200346328	0.018875503540038974
0.1310315580049064	0.018875503540038974
0.14140112399763893	0.018875503540038974
0.1517653100017924	0.018875503540038974
0.16209878100198694	0.018875503540038974
0.17243855299602728	0.019356155395507724
0.18275354600336868	0.019356155395507724
0.19309732799592894	0.019356155395507724
0.20341206299781334	0.019356155395507724
0.21373299100378063	0.019356155395507724
0.22406415099976584	0.019356155395507724
0.23438955799792893	0.019356155395507724
0.2447205899952678	0.019356155395507724
0.25502139900345355	0.019836807250976474
0.2653441500006011	0.020317459106445224
0.2756757919996744	0.020317459106445224
0.2859835910057882	0.020317459106445224
0.296353593992535	0.020317459106445224
0.3067153470037738	0.020317459106445224
0.31706506699265447	0.020317459106445224
0.32739636799669825	0.020317459106445224
0.33773372499854304	0.020317459106445224
0.3480583530035801	0.020317459106445224
0.35837785799230915	0.020317459106445224
0.36871786499978043	0.020317459106445224
0.3790375259995926	0.020317459106445224
0.3893902580020949	0.020798110961913974
0.3997646909992909	0.020798110961913974
0.4101314599975012	0.020798110961913974
0.4205139620025875	0.021278762817382724
0.43084966199239716	0.021278762817382724
0.44116920699889306	0.021759414672851474
0.4514788700034842	0.022240066528320224
0.4618376040016301	0.022720718383788974
0.4721733369951835	0.023201370239257724
0.4824971070047468	0.023682022094726474
0.4928733300039312	0.024162673950195224
0.5032180669950321	0.024162673950195224
0.5135776370007079	0.024643325805663974
0.5239273240003968	0.025123977661132724
0.5342284259968437	0.025123977661132724
0.5445711299980758	0.024643325805663974
0.5549133439926663	0.0252269744873046
0.5652722899976652	0.0252269744873046
0.5756121010053903	0.0252269744873046
0.5860037749953335	0.0252269744873046
0.5963922660012031	0.0252422332763671
0.606735833993298	0.02572288513183585
0.6170800340041751	0.02596702575683585
0.6274258920020657	0.0264476776123046
0.637813303997973	0.0264476776123046
0.6481690119981067	0.0264476776123046
0.6585210320045007	0.02692832946777335
0.668859605997568	0.026893997192382724
0.6791773049917538	0.027138137817382724
0.6894997670024168	0.026886367797851474
0.699839606997557	0.027367019653320224
0.7101891719939886	0.027367019653320224
0.7205081779975444	0.027367019653320224
0.7308881759963697	0.027367019653320224
0.7412490179995075	0.027367019653320224
0.75158840099175	0.027367019653320224
0.7619317320059054	0.027367019653320224
0.7722976299992297	0.027367019653320224
0.7826396089949412	0.027367019653320224
0.7929936029977398	0.027367019653320224
0.8033418410050217	0.027367019653320224
0.8137144270003773	0.027367019653320224
0.8240894119953737	0.027847671508788974
0.8344403410010273	0.027847671508788974
0.8447811899968656	0.028328323364257724
0.8551225660048658	0.0284313201904296
0.8654649149975739	0.0284313201904296
0.8758608689968241	0.0284313201904296
0.8862122419959633	0.0284313201904296
0.8965557699993951	0.0284313201904296
0.9068825620051939	0.0284313201904296
0.9172298240009695	0.0284313201904296
0.9275676120014396	0.0284313201904296
0.937930261992733	0.0284313201904296
0.9483111360023031	0.0284313201904296
0.9586475639953278	0.0284313201904296
0.9689898159995209	0.0284313201904296
0.9793326789949788	0.0284313201904296
0.9897075640037656	0.0284313201904296
1.000066225999035	0.02891197204589835
1.1005057900038082	0.0293926239013671
1.2009521549916826	0.0344127655029296
1.3013765979994787	0.0351451873779296
1.4018240199948195	0.0361064910888671
1.5022604620025959	0.03658714294433585
1.60271423899394	0.0370677947998046
1.7031479080033023	0.0370677947998046
1.8035844419937348	0.03754844665527335
1.9040269359975355	0.039230728149413974
2.0044622940040426	0.041633987426757724
2.104927938999026	0.042595291137695224
2.205376782003441	0.043075942993163974
2.3058398430002853	0.043556594848632724
2.4062926019978477	0.043556594848632724
2.506755959999282	0.043556594848632724
2.6072697339986917	0.04328575134277335
2.7077166509989183	0.04328575134277335
2.8081649499945343	0.04424705505371085
2.9085815319995163	0.04472007751464835
3.009112390995142	0.04472007751464835
3.109679660992697	0.045921707153320224
0	0
