# Supplementary material for: GRAPE for fast and scalable graph processing and random-walk-based embedding
Source: Nat Comput Sci. 2023 Jun 26;3(6):552–68. doi: 10.1038/s43588-023-00465-8 (PMC10768636; doi:10.1038/s43588-023-00465-8)
Supplement: Supplementary file 4 — CSVs with time series data with time and memory requirements for the different libraries on the 44 considered graphs and on the different tasks considered (loading graphs, first- and second-order RWs). [file 43588_2023_465_MOESM4_ESM.zip › bio-ce-cx/CSRgraph/load_graph.csv]

delta	ram
0	0.0025045394897462714
0.00024025799939408898	0.0029851913452150214
0.00038011699507478625	0.0029851913452150214
0.0004786040080944076	0.0029851913452150214
0.0005697779997717589	0.0029851913452150214
0.0006592450081370771	0.0029851913452150214
0.0007466380047844723	0.0029851913452150214
0.0008338640036527067	0.0029851913452150214
0.0009209179988829419	0.0034658432006837714
0.0010088540002470836	0.0034658432006837714
0.0011182250018464401	0.0034658432006837714
0.001216304997797124	0.0034658432006837714
0.0013057030009804294	0.0034658432006837714
0.001393573998939246	0.003946495056152521
0.001480652004829608	0.003946495056152521
0.0015685560065321624	0.003946495056152521
0.0016553230088902637	0.003946495056152521
0.0017415940092178062	0.003946495056152521
0.001827658008551225	0.003946495056152521
0.001950563004356809	0.004427146911621271
0.002039896004134789	0.004427146911621271
0.0021252940059639513	0.004427146911621271
0.0022171129967318848	0.004427146911621271
0.0023051800089888275	0.004427146911621271
0.0023910870077088475	0.004907798767090021
0.0024764499976299703	0.004907798767090021
0.0025628230068832636	0.004907798767090021
0.002648196998052299	0.004907798767090021
0.0027347840077709407	0.004907798767090021
0.0028200939996168017	0.004907798767090021
0.002905460001784377	0.005388450622558771
0.0029904450057074428	0.005388450622558771
0.0030750580044696108	0.005388450622558771
0.003166345995850861	0.005388450622558771
0.0032521609973628074	0.005869102478027521
0.00333778299682308	0.005869102478027521
0.0034226060088258237	0.005869102478027521
0.0035138749954057857	0.005869102478027521
0.003599080999265425	0.006349754333496271
0.0036843139969278127	0.006349754333496271
0.003768417998799123	0.006349754333496271
0.0038529860030394047	0.006349754333496271
0.003937232002499513	0.006830406188965021
0.004021444998215884	0.006830406188965021
0.004106139997020364	0.006830406188965021
0.0041972290055127814	0.006830406188965021
0.004283996997401118	0.006830406188965021
0.0043700149981305	0.006830406188965021
0.004458109004190192	0.006830406188965021
0.004545129995676689	0.006830406188965021
0.004631881005479954	0.006830406188965021
0.004716670999187045	0.006830406188965021
0.0048138330021174625	0.006830406188965021
0.004902781001874246	0.006830406188965021
0.004988369008060545	0.006830406188965021
0.0050732789968606085	0.007311058044433771
0.005163599998923019	0.007311058044433771
0.005249463007203303	0.007311058044433771
0.005334918008884415	0.007311058044433771
0.005419602995971218	0.007311058044433771
0.0055058629950508475	0.007311058044433771
0.0055904960026964545	0.007311058044433771
0.005676786007825285	0.007311058044433771
0.005760954998550005	0.007311058044433771
0.005845596999279223	0.007311058044433771
0.00596521700208541	0.007311058044433771
0.0060516539961099625	0.007311058044433771
0.006136930998764001	0.007311058044433771
0.006228262995136902	0.007311058044433771
0.006313420002697967	0.007311058044433771
0.0063968970061978325	0.007311058044433771
0.006480064999777824	0.007791709899902521
0.006563129005371593	0.007791709899902521
0.006647607006016187	0.007791709899902521
0.00674807200266514	0.007791709899902521
0.006839989000582136	0.007791709899902521
0.006924654997419566	0.007791709899902521
0.007008421001955867	0.007791709899902521
0.0070975700073176995	0.007791709899902521
0.007189570009359159	0.007791709899902521
0.0072743979981169105	0.007791709899902521
0.007358389004366472	0.007791709899902521
0.007442804999300279	0.007791709899902521
0.007526939996751025	0.007791709899902521
0.007610981003381312	0.007791709899902521
0.007695159001741558	0.008272361755371271
0.007785844994941726	0.008272361755371271
0.0078760769974906	0.008272361755371271
0.007959909999044612	0.008272361755371271
0.008045492999372073	0.008272361755371271
0.008129905996611342	0.008272361755371271
0.00822439200419467	0.008272361755371271
0.008309907003422268	0.008272361755371271
0.008393527008593082	0.008272361755371271
0.008476538001559675	0.008272361755371271
0.008560695001506247	0.008272361755371271
0.00864388000627514	0.008272361755371271
0.008726437998120673	0.008272361755371271
0.008810116007225588	0.008272361755371271
0.008894890997908078	0.008272361755371271
0.008978430996648967	0.008753013610840021
0.009061698001460172	0.008753013610840021
0.009145717995124869	0.008753013610840021
0.009235767996869981	0.008753013610840021
0.009318854004959576	0.008753013610840021
0.009401792995049618	0.008753013610840021
0.009484816007898189	0.008753013610840021
0.009568353998474777	0.008753013610840021
0.009651642001699656	0.008753013610840021
0.009734759005368687	0.008753013610840021
0.009817209996981546	0.008753013610840021
0.009924226003931835	0.008753013610840021
0.010010519006755203	0.008753013610840021
0.010193527996307239	0.008753013610840021
0.010376721998909488	0.009233665466308771
0.010555180997471325	0.009233665466308771
0.010741039004642516	0.009233665466308771
0.010905453003942966	0.009233665466308771
0.01106557399907615	0.009233665466308771
0.011228845003643073	0.009233665466308771
0.011386479003704153	0.009233665466308771
0.011544820998096839	0.009233665466308771
0.011702814997988753	0.009714317321777521
0.011860505008371547	0.009714317321777521
0.01201784900331404	0.009714317321777521
0.012176372008980252	0.009714317321777521
0.012337745007243939	0.009714317321777521
0.012497689996962436	0.009714317321777521
0.01267075800569728	0.009714317321777521
0.012834369001211599	0.009714317321777521
0.012991648996830918	0.009714317321777521
0.013152387997251935	0.010194969177246271
0.0133134549978422	0.010194969177246271
0.013472948005073704	0.010675621032715021
0.013633986003696918	0.010675621032715021
0.01379325200105086	0.010675621032715021
0.013973068998893723	0.011156272888183771
0.01413984500686638	0.011156272888183771
0.014302480994956568	0.011636924743652521
0.01446026100893505	0.011636924743652521
0.014617631008150056	0.012117576599121271
0.014817746996413916	0.012117576599121271
0.014990267998655327	0.012117576599121271
0.015160583003307693	0.012117576599121271
0.015322949999244884	0.012117576599121271
0.015482446004170924	0.012117576599121271
0.015641809004591778	0.012117576599121271
0.015799885004526004	0.012117576599121271
0.015958714007865638	0.012117576599121271
0.01611721600056626	0.012598228454590021
0.016283762000966817	0.012598228454590021
0.016443294007331133	0.012598228454590021
0.016603783005848527	0.012598228454590021
0.016763716004788876	0.012598228454590021
0.017484281008364633	0.013559532165527521
0.017681999001069926	0.013559532165527521
0.01784871899872087	0.013559532165527521
0.018029999002465047	0.013559532165527521
0.01819062599679455	0.013559532165527521
0.018350065001868643	0.013559532165527521
0.018508032997488044	0.014040184020996271
0.0186656770092668	0.014040184020996271
0.01882392499828711	0.014040184020996271
0.018981205008458346	0.014040184020996271
0.019139245006954297	0.014040184020996271
0.019303419001516886	0.014040184020996271
0.019461682997643948	0.014520835876465021
0.01962004399683792	0.014520835876465021
0.019779613008722663	0.014520835876465021
0.019938501995056868	0.014520835876465021
0.0200960250076605	0.014520835876465021
0.020258946999092586	0.014520835876465021
0.020417196006746963	0.015001487731933771
0.02057433599838987	0.015001487731933771
0.020732782999402843	0.015001487731933771
0.020904125995002687	0.015001487731933771
0.02106710300722625	0.015001487731933771
0.021229566002148204	0.015001487731933771
0.021387344007962383	0.015482139587402521
0.021544363000430167	0.015482139587402521
0.021701038000173867	0.015482139587402521
0.021858239007997327	0.015482139587402521
0.022041956006432883	0.015482139587402521
0.022200288003659807	0.015482139587402521
0.022357951995218173	0.01596279144287127
0.022516851997352205	0.01596279144287127
0.02267413100344129	0.01596279144287127
0.022839034005301073	0.01596279144287127
0.022999004999292083	0.01596279144287127
0.023157896008342505	0.01596279144287127
0.023315352998906747	0.01644344329834002
0.023472753004170954	0.01644344329834002
0.02363398800662253	0.01644344329834002
0.02379071900213603	0.01644344329834002
0.023948244997882284	0.01644344329834002
0.024110658996505663	0.01644344329834002
0.02427475199510809	0.01692409515380877
0.024432745995000005	0.01692409515380877
0.024589752007159404	0.01692409515380877
0.024748662995989434	0.01692409515380877
0.024920886004110798	0.01692409515380877
0.02508216600108426	0.01692409515380877
0.02524779200030025	0.01740474700927752
0.025412728005903773	0.01740474700927752
0.02557791800063569	0.01740474700927752
0.025739996999618597	0.01740474700927752
0.025887349009281024	0.01740474700927752
0.026050508007756434	0.01740474700927752
0.026211901000351645	0.01788539886474627
0.026376018999144435	0.01788539886474627
0.02653651000582613	0.01788539886474627
0.026695887005189434	0.01788539886474627
0.026855054995394312	0.01788539886474627
0.0270181660016533	0.01788539886474627
0.02717999499873258	0.01788539886474627
0.027344229994923808	0.01788539886474627
0.027504377998411655	0.01788539886474627
0.027663803004543297	0.01788539886474627
0.02782392800145317	0.01836605072021502
0.027982075000181794	0.01836605072021502
0.028140483002061956	0.01836605072021502
0.028301580998231657	0.01836605072021502
0.028458486995077692	0.01836605072021502
0.028616334006073885	0.01836605072021502
0.028773836005711928	0.01884670257568377
0.028931048000231385	0.01884670257568377
0.02908843800832983	0.01884670257568377
0.029250758001580834	0.01884670257568377
0.029409049995592795	0.01884670257568377
0.02956590399844572	0.01884670257568377
0.029722923994995654	0.01932735443115252
0.02988613399793394	0.01932735443115252
0.030044864004594274	0.01932735443115252
0.030201889996533282	0.01932735443115252
0.03036002100270707	0.01932735443115252
0.03051799199602101	0.01932735443115252
0.030675344009068795	0.01980800628662127
0.030839482002193108	0.01980800628662127
0.030997548004961573	0.01980800628662127
0.031158475001575425	0.01980800628662127
0.03131632100848947	0.01980800628662127
0.03147381800226867	0.01980800628662127
0.03163079700607341	0.02028865814209002
0.03178872400894761	0.02028865814209002
0.03194738599995617	0.02028865814209002
0.0321079380082665	0.02028865814209002
0.03228327800752595	0.02028865814209002
0.032442677998915315	0.02028865814209002
0.032599635000224225	0.02076930999755877
0.032757577995653264	0.02076930999755877
0.03291515199816786	0.02076930999755877
0.033072985999751836	0.02076930999755877
0.033235495997359976	0.02076930999755877
0.03339339800004382	0.02076930999755877
0.03355091699631885	0.02076930999755877
0.03370729800371919	0.02124996185302752
0.03386440800386481	0.02124996185302752
0.03404071200930048	0.02124996185302752
0.0341995580092771	0.02124996185302752
0.034359604003839195	0.02124996185302752
0.034517958003561944	0.02124996185302752
0.0346749699965585	0.02173061370849627
0.03484284599835519	0.02173061370849627
0.03500301200256217	0.02173061370849627
0.03516283800126985	0.02173061370849627
0.035323634001542814	0.02173061370849627
0.03548279700044077	0.02173061370849627
0.035648382996441796	0.02221126556396502
0.03580885799601674	0.02221126556396502
0.03596637000737246	0.02221126556396502
0.0361320380034158	0.02221126556396502
0.03629878400533926	0.02221126556396502
0.03645946799952071	0.02221126556396502
0.03662069000711199	0.02269191741943377
0.03678014800243545	0.02269191741943377
0.03693842100619804	0.02269191741943377
0.037096218002261594	0.02269191741943377
0.03726112200820353	0.02269191741943377
0.03742027700354811	0.02317256927490252
0.03757729100470897	0.02317256927490252
0.03773539200483356	0.02317256927490252
0.03790840100555215	0.02317256927490252
0.03806895500747487	0.02317256927490252
0.0382336979964748	0.02317256927490252
0.03839224900002591	0.02365322113037127
0.03854926899657585	0.02365322113037127
0.03870737800025381	0.02365322113037127
0.0388714379951125	0.02365322113037127
0.039029321997077204	0.02365322113037127
0.03918620300828479	0.02365322113037127
0.03934439300792292	0.02413387298584002
0.03950129100121558	0.02413387298584002
0.039657975008594804	0.02413387298584002
0.03981545800343156	0.02413387298584002
0.03997373800666537	0.02413387298584002
0.04013100199517794	0.02413387298584002
0.04029379700659774	0.02461452484130877
0.040451485008816235	0.02461452484130877
0.04060928100079764	0.02461452484130877
0.040768072998616844	0.02461452484130877
0.04092826700070873	0.02461452484130877
0.04108596900186967	0.02509517669677752
0.0412496339995414	0.02509517669677752
0.04140820000611711	0.02509517669677752
0.04156538299866952	0.02509517669677752
0.041722641995875165	0.02509517669677752
0.04188584099756554	0.02509517669677752
0.04204499600746203	0.02557582855224627
0.04220342899498064	0.02557582855224627
0.04236156299884897	0.02557582855224627
0.04252000400447287	0.02557582855224627
0.042678161000367254	0.02557582855224627
0.04283621099602897	0.02557582855224627
0.0429939320019912	0.02605648040771502
0.04315619499539025	0.02605648040771502
0.04331595700932667	0.02605648040771502
0.04347394499927759	0.02605648040771502
0.04363117199682165	0.02605648040771502
0.043790266005089507	0.02605648040771502
0.043948610007646494	0.02653713226318377
0.04410794899740722	0.02653713226318377
0.04426948100444861	0.02653713226318377
0.04442812800698448	0.02653713226318377
0.044585089999600314	0.02653713226318377
0.044742158002918586	0.02701778411865252
0.04490912100300193	0.02701778411865252
0.04506715599563904	0.02701778411865252
0.04523180500837043	0.02701778411865252
0.045392569998512045	0.02701778411865252
0.04555007100861985	0.02701778411865252
0.04571382400172297	0.02749843597412127
0.04588780000631232	0.02749843597412127
0.04604951399960555	0.02749843597412127
0.04620912700193003	0.02749843597412127
0.046367470000404865	0.02749843597412127
0.04652508300205227	0.02749843597412127
0.046683206004672684	0.02749843597412127
0.04684714300674386	0.02749843597412127
0.04700782800500747	0.02749843597412127
0.047166864009341225	0.02749843597412127
0.047327396998298354	0.02749843597412127
0.047486783005297184	0.02797908782959002
0.04764598800102249	0.02797908782959002
0.04780550699797459	0.02797908782959002
0.047967107995646074	0.02797908782959002
0.04812709800899029	0.02797908782959002
0.04829369099752512	0.02797908782959002
0.0484569569962332	0.02797908782959002
0.04861806800181512	0.02797908782959002
0.04877801000839099	0.02797908782959002
0.04893848999927286	0.02797908782959002
0.04909806100476999	0.02797908782959002
0.049262027998338453	0.02797908782959002
0.04942393700184766	0.02797908782959002
0.04958272899966687	0.02797908782959002
0.04974450700683519	0.02797908782959002
0.04988539700570982	0.02797908782959002
0.050044870004057884	0.02797908782959002
0.0502030490024481	0.02797908782959002
0.050363517002551816	0.02797908782959002
0.05052252599853091	0.02797908782959002
0.050681633001659065	0.02797908782959002
0.050840181997045875	0.02797908782959002
0.050998802995309234	0.02797908782959002
0.05115956100053154	0.02797908782959002
0.05132096500892658	0.02845973968505877
0.0514806480059633	0.02845973968505877
0.05163983900274616	0.02845973968505877
0.051801328008878045	0.02845973968505877
0.05196164900553413	0.02845973968505877
0.052122353998129256	0.02845973968505877
0.05230025699711405	0.02845973968505877
0.052462300009210594	0.02845973968505877
0.052624589996412396	0.02894039154052752
0.05278467400057707	0.02894039154052752
0.052945985007681884	0.02894039154052752
0.05310446499788668	0.02894039154052752
0.05327160900924355	0.02894039154052752
0.053432447006343864	0.02894039154052752
0.053591575007885695	0.02894039154052752
0.05375048000132665	0.02894039154052752
0.05390516000625212	0.02894039154052752
0.054066808996140026	0.02942104339599627
0.05423340400739107	0.02942104339599627
0.05439476300671231	0.02942104339599627
0.05455436299962457	0.02942104339599627
0.054714857004000805	0.02942104339599627
0.05488848700770177	0.02942104339599627
0.05504891999589745	0.02942104339599627
0.05520626300130971	0.02942104339599627
0.055365250998875126	0.02990169525146502
0.05552311800420284	0.02990169525146502
0.055680264995316975	0.02990169525146502
0.0558421570021892	0.02990169525146502
0.05600154500280041	0.02990169525146502
0.056159118001232855	0.02990169525146502
0.056318021001061425	0.02990169525146502
0.05647570500150323	0.03038234710693377
0.05663416000606958	0.03038234710693377
0.056794782998622395	0.03038234710693377
0.05695322899555322	0.03038234710693377
0.05711143699591048	0.03038234710693377
0.05727425900113303	0.03038234710693377
0.0574347259971546	0.03038234710693377
0.05759539399878122	0.03038234710693377
0.05775552100385539	0.03038234710693377
0.05788640600803774	0.03038234710693377
0.05804730299860239	0.03038234710693377
0.058207705995300785	0.03038234710693377
0.05836896400433034	0.03038234710693377
0.058528644003672525	0.03038234710693377
0.058687573997303843	0.03038234710693377
0.058845954001299106	0.03038234710693377
0.05900629700045101	0.03038234710693377
0.059165583006688394	0.03038234710693377
0.05932663999556098	0.03038234710693377
0.05948577700473834	0.03086299896240252
0.059644032997312024	0.03086299896240252
0.059803010008181445	0.03086299896240252
0.059970677000819705	0.03086299896240252
0.060128965007606894	0.03086299896240252
0.06029171700356528	0.03086299896240252
0.060449600001447834	0.03086299896240252
0.060607489009271376	0.03086299896240252
0.06076509499689564	0.03086299896240252
0.0609223369974643	0.03086299896240252
0.061080569998011924	0.03086299896240252
0.061243407006259076	0.03086299896240252
0.06140203100221697	0.03086299896240252
0.061561630995129235	0.03086299896240252
0.06171930200071074	0.03086299896240252
0.06188696999743115	0.03086299896240252
0.06204869599605445	0.03086299896240252
0.06220702000427991	0.03086299896240252
0.06236690499645192	0.03086299896240252
0.06252508799661882	0.03086299896240252
0.0626845890074037	0.03086299896240252
0.06284776399843395	0.03086299896240252
0.0630066900048405	0.03086299896240252
0.0631645740068052	0.03086299896240252
0.06332377099897712	0.03086299896240252
0.06348253600299358	0.03086299896240252
0.06364030799886677	0.03086299896240252
0.06379782799922395	0.03086299896240252
0.06395634800719563	0.03086299896240252
0.0641128440038301	0.03086299896240252
0.06427538199932314	0.03134365081787127
0.06443383499572519	0.03134365081787127
0.06459235200600233	0.03134365081787127
0.06475152500206605	0.03134365081787127
0.06491984400781803	0.03134365081787127
0.06507748299918603	0.03134365081787127
0.0652401030092733	0.03134365081787127
0.06539905999670736	0.03134365081787127
0.06555611299700104	0.03134365081787127
0.06571250200795475	0.03134365081787127
0.06588772499526385	0.03134365081787127
0.06604812800651416	0.03134365081787127
0.06620672800636385	0.03134365081787127
0.06636491500830743	0.03134365081787127
0.0665239859954454	0.03134365081787127
0.06668332499975804	0.03134365081787127
0.06684102800500114	0.03134365081787127
0.06699885700072628	0.03134365081787127
0.06715794799674768	0.03134365081787127
0.06731943500926718	0.03134365081787127
0.06747800399898551	0.03134365081787127
0.06763621300342493	0.03134365081787127
0.06779430800816044	0.03134365081787127
0.06795334300841205	0.03134365081787127
0.0681109700090019	0.03134365081787127
0.06827426599920727	0.03134365081787127
0.06843284500064328	0.03134365081787127
0.06859022099524736	0.03134365081787127
0.06874727000831626	0.03134365081787127
0.06890468699566554	0.03182430267334002
0.06906096600869205	0.03182430267334002
0.06922386599762831	0.03182430267334002
0.06938243100012187	0.03182430267334002
0.06954076800320763	0.03182430267334002
0.06970049500523601	0.03182430267334002
0.0698580949974712	0.03182430267334002
0.07004698499804363	0.03182430267334002
0.07020500200451352	0.03182430267334002
0.07036365500243846	0.03182430267334002
0.07052122399909422	0.03182430267334002
0.07067960500717163	0.03182430267334002
0.07084273999498691	0.03182430267334002
0.07100126800651196	0.03182430267334002
0.07115856799646281	0.03182430267334002
0.07131779599876609	0.03182430267334002
0.0714765470038401	0.03182430267334002
0.07163482200121507	0.03182430267334002
0.07179269399784971	0.03182430267334002
0.07195034500909969	0.03182430267334002
0.07210802100598812	0.03182430267334002
0.07228616799693555	0.03182430267334002
0.07244726600765716	0.03182430267334002
0.07260498200776055	0.03182430267334002
0.07276542100589722	0.03182430267334002
0.07292350300122052	0.03182430267334002
0.07308072100568097	0.03182430267334002
0.07324326600064524	0.03182430267334002
0.07340165000641719	0.03182430267334002
0.07355900500260759	0.03182430267334002
0.07371609899564646	0.03230495452880877
0.07388556400837842	0.03230495452880877
0.07404571599909104	0.03230495452880877
0.07420397699752357	0.03230495452880877
0.07436362199950963	0.03230495452880877
0.07452070100407582	0.03230495452880877
0.07467781500599813	0.03230495452880877
0.07484431500779465	0.03230495452880877
0.07500315099605359	0.03230495452880877
0.0751634680054849	0.03230495452880877
0.07532450000871904	0.03230495452880877
0.07548497300012968	0.03230495452880877
0.07573389000026509	0.03230495452880877
0.07603630000085104	0.03230495452880877
0.07624577800743282	0.03230495452880877
0.0764248360064812	0.03230495452880877
0.07659606699598953	0.03230495452880877
0.07676343299681321	0.03230495452880877
0.07692842200049199	0.03230495452880877
0.07709444800275378	0.03230495452880877
0.07726788699801546	0.03230495452880877
0.07743218999530654	0.03230495452880877
0.07759568000619765	0.03230495452880877
0.0777662100008456	0.03230495452880877
0.07788656500633806	0.03230495452880877
0.0780500130058499	0.03230495452880877
0.0782148819998838	0.03230495452880877
0.0783801680081524	0.03230495452880877
0.07854646700434387	0.03230495452880877
0.0787085400079377	0.03230495452880877
0.07886934600537643	0.03230495452880877
0.07903099800751079	0.03230495452880877
0.07919930999923963	0.03230495452880877
0.07942865800578147	0.03230495452880877
0.07969390800280962	0.03230495452880877
0.07987011900695506	0.03230495452880877
0.08003891599946655	0.03230495452880877
0.08020475000375882	0.03230495452880877
0.08037121400411706	0.03230495452880877
0.08053380499768537	0.03230495452880877
0.08069640799658373	0.03230495452880877
0.08086512499721721	0.03230495452880877
0.08102726300421637	0.03230495452880877
0.08118958100385498	0.03230495452880877
0.08135480700002518	0.03230495452880877
0.08151802500651684	0.03230495452880877
0.08167963600135408	0.03230495452880877
0.08184090000577271	0.03230495452880877
0.08202284699655138	0.03230495452880877
0.08218723599566147	0.03230495452880877
0.08234951000486035	0.03230495452880877
0.08251008900697343	0.03230495452880877
0.08267098100623116	0.03230495452880877
0.08283113600919023	0.03230495452880877
0.08299101400189102	0.03230495452880877
0.08315582500654273	0.03230495452880877
0.0833179010078311	0.03230495452880877
0.08347695300471969	0.03230495452880877
0.08363805100088939	0.03230495452880877
0.0837997019989416	0.03230495452880877
0.08396087100845762	0.03230495452880877
0.0841211210063193	0.03230495452880877
0.08429123500536662	0.03230495452880877
0.0844526940054493	0.03230495452880877
0.0846132410079008	0.03230495452880877
0.0848316710034851	0.03230495452880877
0.08509661300922744	0.03230495452880877
0.08528651400411036	0.03230495452880877
0.0854572630050825	0.03230495452880877
0.0856252730009146	0.03230495452880877
0.08578994500567205	0.03230495452880877
0.08599629299715161	0.03230495452880877
0.08616779200383462	0.03230495452880877
0.08633378100057598	0.03230495452880877
0.08650432199647184	0.03230495452880877
0.08666805300163105	0.03230495452880877
0.08682965500338469	0.03230495452880877
0.08700070300255902	0.03230495452880877
0.08716667399858125	0.03230495452880877
0.08733070900780149	0.03230495452880877
0.08749435000936501	0.03230495452880877
0.08765724599652458	0.03230495452880877
0.08782459500071127	0.03230495452880877
0.08798627500073053	0.03230495452880877
0.08814721400267445	0.03230495452880877
0.08831470600853208	0.03230495452880877
0.08850851700117346	0.03230495452880877
0.08868829300627112	0.03230495452880877
0.08885344500595238	0.03230495452880877
0.08901470899581909	0.03230495452880877
0.08917580400884617	0.03230495452880877
0.08933970700309146	0.03230495452880877
0.08949908400245477	0.03230495452880877
0.08965859400632326	0.03230495452880877
0.08981762600888032	0.03230495452880877
0.08999697200488299	0.03230495452880877
0.09016490700014401	0.03230495452880877
0.09032706900325138	0.03230495452880877
0.09048675899975933	0.03230495452880877
0.09064513200428337	0.03230495452880877
0.09080393200565595	0.03230495452880877
0.09096241000224836	0.03230495452880877
0.09112182700482663	0.03230495452880877
0.091285381000489	0.03230495452880877
0.09144423800171353	0.03230495452880877
0.09160296100890264	0.03230495452880877
0.0917617219965905	0.03230495452880877
0.0919209999992745	0.03230495452880877
0.09207868299563415	0.03230495452880877
0.09226068000134546	0.03230495452880877
0.09242421400267631	0.03230495452880877
0.09258312599558849	0.03230495452880877
0.09274174200254492	0.03230495452880877
0.09290120699733961	0.03230495452880877
0.09306059300433844	0.03230495452880877
0.09322003199486062	0.03230495452880877
0.09338101900357287	0.03230495452880877
0.09353907599870581	0.03230495452880877
0.0936967210000148	0.03230495452880877
0.09385490900604054	0.03230495452880877
0.09403188400028739	0.03230495452880877
0.0941910350084072	0.03230495452880877
0.09435191600641701	0.03230495452880877
0.09451034800440539	0.03230495452880877
0.09466675200383179	0.03230495452880877
0.09482678800122812	0.03230495452880877
0.09498894900025334	0.03230495452880877
0.09514754900010303	0.03230495452880877
0.09536944000865333	0.03230495452880877
0.09566319499572273	0.03230495452880877
0.09587330000067595	0.03230495452880877
0.09606448099657428	0.03230495452880877
0.09626114599814173	0.03230495452880877
0.0964352150040213	0.03230495452880877
0.0966044380038511	0.03230495452880877
0.09677238900621887	0.03230495452880877
0.09697053200216033	0.03230495452880877
0.09715634099848103	0.03230495452880877
0.09733326600689907	0.03230495452880877
0.09749964199727401	0.03230495452880877
0.09767621800710913	0.03230495452880877
0.09784045800915919	0.03230495452880877
0.0980268889979925	0.03230495452880877
0.09820853400742635	0.03230495452880877
0.0983867180038942	0.03230495452880877
0.09855026900186203	0.03230495452880877
0.09871118400769774	0.03230495452880877
0.09887155299657024	0.03230495452880877
0.09903212099743541	0.03230495452880877
0.09919381600047927	0.03230495452880877
0.09935564000625163	0.03230495452880877
0.09951530800026376	0.03230495452880877
0.09967381200112868	0.03230495452880877
0.09983472600288223	0.03230495452880877
0.09999649699602742	0.03230495452880877
0.10015611999551766	0.03230495452880877
0.11034653900424019	0.03518886566162127
0.12067598699650262	0.03663082122802752
0.1309947270056	0.02317256927490252
0.14145274899783544	0.02749843597412127
0.15189853199990466	0.03910274505615252
0.1622351800033357	0.03144283294677752
0.17259198900137562	0.04201717376709002
0.18293614400317892	0.04393978118896502
0.19330336400889792	0.04586238861084002
0.2036781820061151	0.04634304046630877
0.21400934499979485	0.051214408874511896
0.2243677399965236	0.03601284027099627
0.23468780700932257	0.03601284027099627
0.24502581299748272	0.03841609954834002
0.25538779799535405	0.03889675140380877
0.26574470500054304	0.03207607269287127
0.27608750500075985	0.04120845794677752
0.28647449299751315	0.05034084320068377
0.29684522599563934	0.05995388031005877
0.3071861770004034	0.06908626556396502
0.31752954599505756	0.07821865081787127
0.3278708730067592	0.08735103607177752
0.33817624799849	0.09600276947021502
0.3485307929950068	0.10177059173584002
0.3588561619981192	0.10177059173584002
0.3692448600049829	0.10177059173584002
0.37962093099486083	0.10177059173584002
0.3899164659960661	0.10177059173584002
0.40024287000414915	0.10177059173584002
0.4106291400094051	0.10177059173584002
0.42098580799938645	0.10177059173584002
0.43132608600717504	0.10225124359130877
0.44164050499966834	0.10369319915771502
0.45194868800172117	0.11487026214599627
0.46230777399614453	0.11973781585693377
0.472653924007318	0.13079280853271502
0.4830013449973194	0.13127346038818377
0.49333202799607534	0.13175411224365252
0.5036463569995249	0.13274593353271502
0.5139264900062699	0.13372249603271502
0.5242373410001164	0.13348598480224627
0.5345370389986783	0.13399715423584002
0.5448378739965847	0.13543910980224627
0.5551313780015334	0.13641567230224627
0.5654601760033984	0.13693447113037127
0.5757742429996142	0.13837642669677752
0.5860943129955558	0.13933773040771502
0.5964107449981384	0.14029903411865252
0.6067075900064083	0.14077968597412127
0.6170117190049496	0.14126033782959002
0.6273466010025004	0.14174098968505877
0.6376787990011508	0.14222164154052752
0.6480323680007132	0.14270229339599627
0.6583471790072508	0.14366359710693377
0.6686651259951759	0.14414424896240252
0.67900607699994	0.14510555267334002
0.6893630340055097	0.14510555267334002
0.6997012000065297	0.14558620452880877
0.7100246869958937	0.14558620452880877
0.720342401007656	0.14534969329834002
0.7306744070083369	0.14534969329834002
0.7409995290072402	0.14534969329834002
0.7513466189993778	0.14534969329834002
0.7616736390045844	0.14583034515380877
0.7721009160013637	0.14583034515380877
0.7824494310043519	0.14583034515380877
0.7927810870023677	0.14583034515380877
0.8031333060062025	0.14583034515380877
0.8134783080022316	0.14583034515380877
0.8237940880062524	0.14583034515380877
0.8341151409986196	0.14583034515380877
0.8444624319963623	0.14583034515380877
0.8547870030015474	0.14583034515380877
0.8651635349960998	0.14583034515380877
0.8755216669960646	0.14583034515380877
0.885905383998761	0.14583034515380877
0.8962983140081633	0.14583034515380877
0.9066553129960084	0.14583034515380877
0.9170234339981107	0.14583034515380877
0.9273779259965522	0.14583034515380877
0.9377347539993934	0.14583034515380877
0.948114055005135	0.14583034515380877
0.9584608239965746	0.14583034515380877
0.9688217579969205	0.14583034515380877
0.9791862370038871	0.14583034515380877
0.9895253330032574	0.12690181732177752
0.9998453660082305	0.13266963958740252
1.0101743200066267	0.13266963958740252
1.110609879004187	0.10575313568115252
0	0
