# Supplementary material for: GRAPE for fast and scalable graph processing and random-walk-based embedding
Source: Nat Comput Sci. 2023 Jun 26;3(6):552–68. doi: 10.1038/s43588-023-00465-8 (PMC10768636; doi:10.1038/s43588-023-00465-8)
Supplement: Supplementary file 4 — CSVs with time series data with time and memory requirements for the different libraries on the 44 considered graphs and on the different tasks considered (loading graphs, first- and second-order RWs). [file 43588_2023_465_MOESM4_ESM.zip › bio-ce-cx/iGraph/first_order_walk.csv]

delta	ram
0	0.0022954940795898438
0.00020720101019833237	0.0022954940795898438
0.0003542670019669458	0.0022954940795898438
0.0004534060135483742	0.0022954940795898438
0.0005450760072562844	0.0022954940795898438
0.0006336330116027966	0.0022954940795898438
0.0007211130141513422	0.0022954940795898438
0.0008080790139501914	0.0022954940795898438
0.0008938310056691989	0.0022954940795898438
0.000980364013230428	0.0022954940795898438
0.001086871008737944	0.0022954940795898438
0.0011775590101024136	0.0022954940795898438
0.0012635020102607086	0.0022954940795898438
0.0013489190023392439	0.0022954940795898438
0.0014340910129249096	0.0022954940795898438
0.0015185990050667897	0.0022954940795898438
0.0016036130109569058	0.0022954940795898438
0.0016889670077944174	0.0022954940795898438
0.0017737450107233599	0.0022954940795898438
0.0018597960006445646	0.0022954940795898438
0.0019456570007605478	0.0022954940795898438
0.002030687013757415	0.0022954940795898438
0.002122214005794376	0.0022954940795898438
0.002209381011198275	0.0022954940795898438
0.002295551006682217	0.0022954940795898438
0.0023807270044926554	0.0022954940795898438
0.0024656630121171474	0.0022954940795898438
0.0025506080128252506	0.0022954940795898438
0.0026366980018792674	0.0022954940795898438
0.0027279130008537322	0.0027914047241210938
0.00288435400580056	0.0027914047241210938
0.002973320006276481	0.0027914047241210938
0.0030672130087623373	0.0027914047241210938
0.0031548670085612684	0.0027914047241210938
0.003240554011426866	0.0027914047241210938
0.003326653008116409	0.0027914047241210938
0.0034108990075765178	0.0027914047241210938
0.003496160003123805	0.0027914047241210938
0.003581258002668619	0.0027914047241210938
0.003666462012915872	0.0027914047241210938
0.003751059004571289	0.0027914047241210938
0.0038352690025931224	0.0027914047241210938
0.0039197030127979815	0.0027914047241210938
0.004004790011094883	0.0032720565795898438
0.00409621000289917	0.0032720565795898438
0.0041831290000118315	0.0032720565795898438
0.004278019012417644	0.0032720565795898438
0.004365924003650434	0.0032720565795898438
0.004450934007763863	0.0032720565795898438
0.004536561013082974	0.0032720565795898438
0.00462021300336346	0.0032720565795898438
0.004703794009401463	0.0032720565795898438
0.004787534009665251	0.0032720565795898438
0.00487245200201869	0.0032720565795898438
0.004956865013809875	0.0032720565795898438
0.005040882009780034	0.0032720565795898438
0.0051304010121384636	0.0032720565795898438
0.005216260004090145	0.0032720565795898438
0.005302658013533801	0.0037527084350585938
0.005387416007579304	0.0037527084350585938
0.005472390010254458	0.0037527084350585938
0.005557423006393947	0.0037527084350585938
0.005641836003633216	0.0037527084350585938
0.0057261840120190755	0.0037527084350585938
0.00580955900659319	0.0037527084350585938
0.005894553003599867	0.0037527084350585938
0.005978679007967003	0.0037527084350585938
0.00606869300827384	0.0037527084350585938
0.006154457005322911	0.0037527084350585938
0.0062388430087594315	0.0037527084350585938
0.006322747009107843	0.0037527084350585938
0.006406686006812379	0.0037527084350585938
0.006490779007435776	0.0037527084350585938
0.006580386005225591	0.0037527084350585938
0.006666576009592973	0.0037527084350585938
0.006777997012250125	0.004233360290527344
0.00686727900756523	0.004233360290527344
0.0069532700144918635	0.004233360290527344
0.007040510012302548	0.004233360290527344
0.007136500003980473	0.004233360290527344
0.007227987007354386	0.004233360290527344
0.007313184003578499	0.004233360290527344
0.0073976290004793555	0.004233360290527344
0.007481599008315243	0.004233360290527344
0.0075667870114557445	0.004233360290527344
0.007651615000213496	0.004233360290527344
0.007736670013400726	0.004233360290527344
0.00782135600456968	0.004233360290527344
0.007905464008217677	0.004233360290527344
0.007990313009941019	0.004233360290527344
0.008082585001830012	0.004233360290527344
0.008169316002749838	0.004233360290527344
0.008257432011305355	0.004233360290527344
0.008342604007339105	0.004233360290527344
0.008426633008639328	0.004233360290527344
0.008510513012879528	0.004233360290527344
0.008594746002927423	0.004233360290527344
0.008678452009917237	0.004233360290527344
0.00876289101142902	0.004233360290527344
0.008846576005453244	0.004233360290527344
0.008930042007705197	0.004233360290527344
0.009014428011141717	0.004233360290527344
0.009118355010286905	0.004233360290527344
0.009205210008076392	0.004233360290527344
0.009289493013056926	0.004233360290527344
0.009373967011924833	0.004233360290527344
0.009458273008931428	0.004233360290527344
0.009543594002025202	0.004233360290527344
0.009633246008888818	0.004233360290527344
0.009718256013002247	0.004233360290527344
0.009803364009712823	0.004233360290527344
0.009889066001051106	0.004233360290527344
0.00997296700370498	0.004233360290527344
0.010063104011351243	0.004233360290527344
0.010237090013106354	0.004233360290527344
0.010417284007417038	0.004233360290527344
0.010592773003736511	0.004233360290527344
0.01078263801173307	0.004233360290527344
0.010950624011456966	0.004233360290527344
0.011111239000456408	0.004233360290527344
0.011273449010332115	0.004233360290527344
0.01143286400474608	0.004233360290527344
0.011591982009122148	0.004233360290527344
0.011751657002605498	0.004233360290527344
0.011910886008990929	0.004233360290527344
0.012068397001712583	0.004233360290527344
0.01223078700422775	0.004233360290527344
0.012390584000968374	0.004233360290527344
0.012548484010039829	0.004233360290527344
0.012707342000794597	0.004233360290527344
0.01287279900861904	0.004233360290527344
0.013034983014222234	0.004233360290527344
0.013199239008827135	0.004233360290527344
0.013359236007090658	0.004233360290527344
0.013519147003535181	0.004233360290527344
0.013678920004167594	0.004233360290527344
0.013838102007866837	0.004714012145996094
0.013996612004120834	0.004714012145996094
0.014167017012368888	0.004714012145996094
0.014339076005853713	0.004714012145996094
0.014502565012662672	0.004714012145996094
0.014662659013993107	0.004714012145996094
0.014849296014290303	0.004714012145996094
0.01876379401073791	0.005194664001464844
0.019000643005711026	0.005194664001464844
0.01917436700023245	0.005194664001464844
0.019339455000590533	0.005194664001464844
0.019501171002048068	0.005194664001464844
0.019660989011754282	0.005194664001464844
0.01982254300673958	0.005194664001464844
0.019983442005468532	0.005194664001464844
0.020152942001004703	0.005194664001464844
0.02031377200910356	0.005194664001464844
0.020472730000619777	0.005194664001464844
0.020631290011806414	0.005194664001464844
0.020797280012629926	0.005194664001464844
0.020956466003553942	0.005194664001464844
0.02111648600839544	0.005194664001464844
0.02127790301165078	0.005194664001464844
0.0214366630098084	0.005194664001464844
0.0215963090013247	0.005194664001464844
0.02175596301094629	0.005194664001464844
0.021914210010436364	0.005194664001464844
0.02207227000326384	0.005194664001464844
0.02223170900833793	0.005194664001464844
0.022391902006347664	0.005194664001464844
0.022549678003997542	0.005194664001464844
0.022708727003191598	0.005194664001464844
0.02288746701378841	0.005194664001464844
0.023047034002956934	0.005194664001464844
0.02320989200961776	0.005194664001464844
0.0233677510113921	0.005194664001464844
0.02352583500032779	0.005194664001464844
0.02368405800370965	0.005194664001464844
0.02384261300903745	0.005194664001464844
0.024002719001146033	0.005194664001464844
0.0241654960118467	0.005194664001464844
0.02432792101171799	0.005194664001464844
0.024491095013218	0.005194664001464844
0.024650919003761373	0.005194664001464844
0.024815886004944332	0.005194664001464844
0.024976900007459335	0.005194664001464844
0.025142893005977385	0.005194664001464844
0.025303611007984728	0.005194664001464844
0.025462479010457173	0.005194664001464844
0.025620825006626546	0.005194664001464844
0.025779050003620796	0.005194664001464844
0.025937449012417346	0.005194664001464844
0.026097080000909045	0.005194664001464844
0.026256535013089888	0.005194664001464844
0.02641492300608661	0.005194664001464844
0.026574495001113974	0.005194664001464844
0.026732937010820024	0.005194664001464844
0.02691033600422088	0.005194664001464844
0.027078149010776542	0.005194664001464844
0.027239410002948716	0.005194664001464844
0.027399295009672642	0.005194664001464844
0.027558170011616312	0.005194664001464844
0.027718518002075143	0.005194664001464844
0.027878698005224578	0.005194664001464844
0.028039130003890023	0.005194664001464844
0.02820425901154522	0.005194664001464844
0.028365618010866456	0.005194664001464844
0.028526183014037088	0.005194664001464844
0.028686271005426534	0.005194664001464844
0.028847185007180087	0.005194664001464844
0.029009003003011458	0.005194664001464844
0.029192977002821863	0.005194664001464844
0.02936003400827758	0.005194664001464844
0.0295236020028824	0.005194664001464844
0.029686558002140373	0.005194664001464844
0.029849088008631952	0.005194664001464844
0.030011563008883968	0.005194664001464844
0.030176438012858853	0.005194664001464844
0.030338391006807797	0.005194664001464844
0.030499692002194934	0.005194664001464844
0.030661130003863946	0.005194664001464844
0.03085671301232651	0.005194664001464844
0.031025075004436076	0.005194664001464844
0.031188887005555443	0.005194664001464844
0.03134850900096353	0.005194664001464844
0.03150854200066533	0.005194664001464844
0.03166665500611998	0.005194664001464844
0.03182656400895212	0.005194664001464844
0.03198453401273582	0.005194664001464844
0.032151422012248076	0.005675315856933594
0.03231059300014749	0.005675315856933594
0.03246804101218004	0.005675315856933594
0.03262534301029518	0.005675315856933594
0.032784295006422326	0.005675315856933594
0.03294796201225836	0.005675315856933594
0.033108428004197776	0.005675315856933594
0.033267039005295373	0.005675315856933594
0.033425409012124874	0.005675315856933594
0.03358530600962695	0.005675315856933594
0.03374461601197254	0.005675315856933594
0.033903606003150344	0.005675315856933594
0.03406341800291557	0.005675315856933594
0.03422294300980866	0.005675315856933594
0.0343919410079252	0.005675315856933594
0.03455268300604075	0.005675315856933594
0.03471342600823846	0.005675315856933594
0.03489150200039148	0.005675315856933594
0.03505150901037268	0.005675315856933594
0.03521496101166122	0.005675315856933594
0.03537300101015717	0.005675315856933594
0.03553102801379282	0.005675315856933594
0.03568946100131143	0.005675315856933594
0.035847781007760204	0.005675315856933594
0.03600560700579081	0.005675315856933594
0.036168321006698534	0.005675315856933594
0.036328113012132235	0.005675315856933594
0.03648839800735004	0.005675315856933594
0.03664715800550766	0.005675315856933594
0.036806058007641695	0.005675315856933594
0.03696406300878152	0.005675315856933594
0.03712575000827201	0.005675315856933594
0.03728590201353654	0.005675315856933594
0.03744784100854304	0.005675315856933594
0.037609353006700985	0.005675315856933594
0.03776873101014644	0.005675315856933594
0.03792792200692929	0.005675315856933594
0.038086482003564015	0.005675315856933594
0.0382450110046193	0.005675315856933594
0.0384030950081069	0.005675315856933594
0.03856208600336686	0.005675315856933594
0.038720034004654735	0.005675315856933594
0.03889473801245913	0.005675315856933594
0.03905973800283391	0.005675315856933594
0.03921953000826761	0.005675315856933594
0.0393806040083291	0.005675315856933594
0.03954036500363145	0.005675315856933594
0.03969920000236016	0.005675315856933594
0.039858971009380184	0.005675315856933594
0.04001687001436949	0.005675315856933594
0.040180553012760356	0.005675315856933594
0.040339374012546614	0.005675315856933594
0.040497117006452754	0.005675315856933594
0.04065644800721202	0.005675315856933594
0.04081490600947291	0.005675315856933594
0.040978596007335	0.005675315856933594
0.0411570520082023	0.005675315856933594
0.04131837500608526	0.005675315856933594
0.041476563012111	0.005675315856933594
0.04163479901035316	0.005675315856933594
0.04179398200358264	0.005675315856933594
0.041952300001867115	0.005675315856933594
0.04211126400332432	0.005675315856933594
0.04227151100349147	0.005675315856933594
0.04243148800742347	0.005675315856933594
0.04259133100276813	0.005675315856933594
0.042753228000947274	0.005675315856933594
0.04291288700187579	0.005675315856933594
0.04307194400462322	0.005675315856933594
0.043231823001406156	0.005675315856933594
0.04339142100070603	0.005675315856933594
0.04355023401149083	0.005675315856933594
0.043709382007364184	0.005675315856933594
0.04386811800941359	0.005675315856933594
0.04402829300670419	0.005675315856933594
0.04419452301226556	0.005675315856933594
0.044367083013639785	0.005675315856933594
0.04453036800259724	0.005675315856933594
0.044690962007734925	0.005675315856933594
0.04485009700874798	0.005675315856933594
0.04500958201242611	0.005675315856933594
0.04517416800081264	0.005675315856933594
0.045334171009017155	0.005675315856933594
0.04549400800897274	0.005675315856933594
0.04565441400336567	0.005675315856933594
0.04581384200719185	0.005675315856933594
0.04597281801397912	0.005675315856933594
0.04613590901135467	0.006155967712402344
0.04629562800982967	0.006155967712402344
0.04646025100373663	0.006155967712402344
0.046620671011623926	0.006155967712402344
0.04676127700076904	0.006155967712402344
0.04692283800977748	0.006155967712402344
0.04708078100520652	0.006155967712402344
0.047240566011168994	0.006155967712402344
0.047399125003721565	0.006155967712402344
0.047557185011100955	0.006155967712402344
0.0477148870122619	0.006155967712402344
0.04787218201090582	0.006155967712402344
0.048029293000581674	0.006155967712402344
0.04819153601420112	0.006155967712402344
0.048349568009143695	0.006155967712402344
0.048507301005884074	0.006155967712402344
0.048665269001503475	0.006155967712402344
0.0488235620141495	0.006155967712402344
0.04898734400921967	0.006155967712402344
0.04916515201330185	0.006155967712402344
0.049327359010931104	0.006155967712402344
0.04948587200487964	0.006155967712402344
0.049644884013105184	0.006155967712402344
0.049803755013272166	0.006155967712402344
0.049962527002207935	0.006155967712402344
0.050126789006753825	0.006155967712402344
0.05028667701117229	0.006155967712402344
0.05044493800960481	0.006155967712402344
0.050604245014255866	0.006155967712402344
0.05075088300509378	0.006155967712402344
0.05091094400268048	0.006155967712402344
0.05107022401352879	0.006155967712402344
0.051236273007816635	0.006155967712402344
0.05139544600388035	0.006155967712402344
0.05155558401020244	0.006155967712402344
0.051717008012929	0.006155967712402344
0.05187502001354005	0.006155967712402344
0.052032478008186445	0.006155967712402344
0.0521947150118649	0.006155967712402344
0.05235237401211634	0.006155967712402344
0.05251048800710123	0.006155967712402344
0.052668708012788557	0.006155967712402344
0.05282635900948662	0.006155967712402344
0.05298476800089702	0.006155967712402344
0.05314866700791754	0.006155967712402344
0.053310437011532485	0.006155967712402344
0.05347056200844236	0.006155967712402344
0.053630471011274494	0.006155967712402344
0.053788597011589445	0.006155967712402344
0.053949565000948496	0.006155967712402344
0.05410808400483802	0.006155967712402344
0.05427306500496343	0.006155967712402344
0.054433622004580684	0.006155967712402344
0.054592087006312795	0.006155967712402344
0.054751342002418824	0.006155967712402344
0.05491220600379165	0.006155967712402344
0.05507162000867538	0.006155967712402344
0.055230725003639236	0.006155967712402344
0.05538914700446185	0.006155967712402344
0.05554677500913385	0.006155967712402344
0.055709568012389354	0.006155967712402344
0.05586634200881235	0.006155967712402344
0.05602447100682184	0.006155967712402344
0.05618715700984467	0.006155967712402344
0.05634566200023983	0.006155967712402344
0.056502580002415925	0.006155967712402344
0.056661187001736835	0.006155967712402344
0.05682029601302929	0.006155967712402344
0.056982405003509484	0.006155967712402344
0.05715640800190158	0.006155967712402344
0.057325544010382146	0.006155967712402344
0.057484627002850175	0.006155967712402344
0.05764283100143075	0.006155967712402344
0.05780298500030767	0.006155967712402344
0.05796220801130403	0.006155967712402344
0.05812754500948358	0.006155967712402344
0.05828786801430397	0.006155967712402344
0.05844712800171692	0.006155967712402344
0.0586065860115923	0.006155967712402344
0.05875154200475663	0.006155967712402344
0.05891243500809651	0.006155967712402344
0.05907164300151635	0.006636619567871094
0.05923164500563871	0.006636619567871094
0.059390403010183945	0.006636619567871094
0.059548557008383796	0.006636619567871094
0.05970821301161777	0.006636619567871094
0.05986746201233473	0.006636619567871094
0.06002636800985783	0.006636619567871094
0.06019417301286012	0.006636619567871094
0.06035429201438092	0.006636619567871094
0.0605132770142518	0.006636619567871094
0.06067271200299729	0.006636619567871094
0.06083715701242909	0.006636619567871094
0.060997355001745746	0.006636619567871094
0.061162862009950913	0.006636619567871094
0.06132899700605776	0.006636619567871094
0.061489802013966255	0.006636619567871094
0.06165067800611723	0.006636619567871094
0.061810350001906045	0.006636619567871094
0.061969493006472476	0.006636619567871094
0.06213287300488446	0.006636619567871094
0.062291807000292465	0.006636619567871094
0.062451827005133964	0.006636619567871094
0.06261035100033041	0.006636619567871094
0.06277297201449983	0.006636619567871094
0.06293521300540306	0.006636619567871094
0.06309541300288402	0.006636619567871094
0.06325529901369009	0.006636619567871094
0.06341244300710969	0.006636619567871094
0.06357108301017433	0.006636619567871094
0.0637287770077819	0.006636619567871094
0.06388636300107464	0.006636619567871094
0.06404348100477364	0.006636619567871094
0.06420628201158252	0.006636619567871094
0.06437418500718195	0.006636619567871094
0.06453520600916818	0.006636619567871094
0.06469287200889084	0.006636619567871094
0.0648511270119343	0.006636619567871094
0.0650140620127786	0.006636619567871094
0.0651787420065375	0.006636619567871094
0.06533790400135331	0.006636619567871094
0.0654960760002723	0.006636619567871094
0.06565462700382341	0.006636619567871094
0.06581252100295387	0.006636619567871094
0.06597120800870471	0.006636619567871094
0.0661340160004329	0.006636619567871094
0.0662919150054222	0.006636619567871094
0.06645011701039039	0.006636619567871094
0.06660988500516396	0.006636619567871094
0.06675235900911503	0.006636619567871094
0.06691183800285216	0.006636619567871094
0.06707089001429267	0.006636619567871094
0.06723033900198061	0.006636619567871094
0.06738850100373384	0.006636619567871094
0.06754776400339324	0.006636619567871094
0.06770654900174122	0.006636619567871094
0.06786452600499615	0.006636619567871094
0.06802248100575525	0.006636619567871094
0.06818524800473824	0.006636619567871094
0.06834396100020967	0.006636619567871094
0.06850295000185724	0.006636619567871094
0.06866155301395338	0.006636619567871094
0.06881921201420482	0.006636619567871094
0.06897763200686313	0.006636619567871094
0.0691549150069477	0.006636619567871094
0.06931756000267342	0.006636619567871094
0.06947762600611895	0.006636619567871094
0.06963775301119313	0.006636619567871094
0.06979818201216403	0.006636619567871094
0.06995856801222544	0.006636619567871094
0.0701177010050742	0.006636619567871094
0.07027935300720856	0.006636619567871094
0.0704497730039293	0.006636619567871094
0.0706108150043292	0.006636619567871094
0.07075086601253133	0.006636619567871094
0.0709118190134177	0.006636619567871094
0.07107107300544158	0.006636619567871094
0.07123087900981773	0.006636619567871094
0.0713943340088008	0.006636619567871094
0.07155492900346871	0.006636619567871094
0.07171342700894456	0.006636619567871094
0.0718726130144205	0.006636619567871094
0.07203165600367356	0.006636619567871094
0.07219660400005523	0.006636619567871094
0.07235497300280258	0.007117271423339844
0.07251307500700932	0.007117271423339844
0.07267273201432545	0.007117271423339844
0.07283101900247857	0.007117271423339844
0.07299456300097518	0.007117271423339844
0.07315846001438331	0.007117271423339844
0.07331761601381004	0.007117271423339844
0.07347603800008073	0.007117271423339844
0.0736359560105484	0.007117271423339844
0.07379431600566022	0.007117271423339844
0.07395243700011633	0.007117271423339844
0.07411148901155684	0.007117271423339844
0.07427559500501957	0.007117271423339844
0.07443782400514465	0.007117271423339844
0.07459556001413148	0.007117271423339844
0.07475148000230547	0.007117271423339844
0.07491055500577204	0.007117271423339844
0.07507019600598142	0.007117271423339844
0.07523084401327651	0.007117271423339844
0.07539065601304173	0.007117271423339844
0.07554831400921103	0.007117271423339844
0.07570577300793957	0.007117271423339844
0.07586516400624532	0.007117271423339844
0.07602343500184361	0.007117271423339844
0.07619806700677145	0.007117271423339844
0.07635894500708673	0.007117271423339844
0.07651663300930522	0.007117271423339844
0.07667602800938766	0.007117271423339844
0.07683499000268057	0.007117271423339844
0.07699414200033061	0.007117271423339844
0.07715662900591269	0.007117271423339844
0.07731601000705268	0.007117271423339844
0.07747624701005407	0.007117271423339844
0.07763571900431998	0.007117271423339844
0.07779465400381014	0.007117271423339844
0.07795527900452726	0.007117271423339844
0.07811477000359446	0.007117271423339844
0.078275088002556	0.007117271423339844
0.07843416700779926	0.007117271423339844
0.07859342600568198	0.007117271423339844
0.07877141900826246	0.007117271423339844
0.07893474701268133	0.007117271423339844
0.07909463401301764	0.007117271423339844
0.07925510700442828	0.007117271423339844
0.07941462901362684	0.007117271423339844
0.07957300600537565	0.007117271423339844
0.07973172000492923	0.007117271423339844
0.07989181201264728	0.007117271423339844
0.08005587800289504	0.007117271423339844
0.0802174440032104	0.007117271423339844
0.08037639800750185	0.007117271423339844
0.08053703101177234	0.007117271423339844
0.08069637601147406	0.007117271423339844
0.08085636601026636	0.007117271423339844
0.08102264600165654	0.007117271423339844
0.08118672401178628	0.007117271423339844
0.08134799600520637	0.007117271423339844
0.08151127400924452	0.007117271423339844
0.08167343400418758	0.007117271423339844
0.08183309700689279	0.007117271423339844
0.0819921840011375	0.007117271423339844
0.08215548300358932	0.007117271423339844
0.08231436600908637	0.007117271423339844
0.08247250800195616	0.007117271423339844
0.08263288300076965	0.007117271423339844
0.08275156700983644	0.007117271423339844
0.08291093700972851	0.007117271423339844
0.08306911001272965	0.007117271423339844
0.08322845501243137	0.007117271423339844
0.08338771801209077	0.007117271423339844
0.08354738001071382	0.007117271423339844
0.0837062490027165	0.007117271423339844
0.0838647480122745	0.007117271423339844
0.0840241420082748	0.007117271423339844
0.08418714100844227	0.007117271423339844
0.08435716900567058	0.007117271423339844
0.0845188590028556	0.007117271423339844
0.08467885901336558	0.007117271423339844
0.0848376600042684	0.007117271423339844
0.08499691200267989	0.007117271423339844
0.08516016000066884	0.007597923278808594
0.08531979800318368	0.007597923278808594
0.08548020200396422	0.007597923278808594
0.08563991700066254	0.007597923278808594
0.08579939001356252	0.007597923278808594
0.08595876600884367	0.007597923278808594
0.08611785501125269	0.007597923278808594
0.08627653200528584	0.007597923278808594
0.08643456001300365	0.007597923278808594
0.086592854000628	0.007597923278808594
0.0867528550006682	0.007597923278808594
0.08691294401069172	0.007597923278808594
0.08707144900108688	0.007597923278808594
0.08723012600967195	0.007597923278808594
0.0873883660096908	0.007597923278808594
0.08754659700207412	0.007597923278808594
0.08770499700040091	0.007597923278808594
0.0878648230136605	0.007597923278808594
0.08802345900039654	0.007597923278808594
0.08818782000162173	0.007597923278808594
0.08834731800016016	0.007597923278808594
0.08850589800567832	0.007597923278808594
0.08866494501125999	0.007597923278808594
0.08882408900535665	0.007597923278808594
0.08898716101248283	0.007597923278808594
0.08916640000825282	0.007597923278808594
0.08932946900313254	0.007597923278808594
0.08949021800071932	0.007597923278808594
0.08965020500181708	0.007597923278808594
0.08980962701025419	0.007597923278808594
0.08996945300896186	0.007597923278808594
0.09013381801196374	0.007597923278808594
0.09029476300929673	0.007597923278808594
0.09045344500918873	0.007597923278808594
0.09061397200275678	0.007597923278808594
0.0907524090143852	0.007597923278808594
0.09091372700640932	0.007597923278808594
0.09107312900596298	0.007597923278808594
0.09123299601196777	0.007597923278808594
0.09139221000077669	0.007597923278808594
0.09155677500530146	0.007597923278808594
0.09171593100472819	0.007597923278808594
0.09187509800540283	0.007597923278808594
0.0920351710083196	0.007597923278808594
0.09219878700969275	0.007597923278808594
0.09235855800216086	0.007597923278808594
0.09251836000476032	0.007597923278808594
0.09267793800972868	0.007597923278808594
0.09283601300558075	0.007597923278808594
0.09299462700437289	0.007597923278808594
0.09316030700574629	0.007597923278808594
0.09332399901177268	0.007597923278808594
0.09348521800711751	0.007597923278808594
0.09365062300639693	0.007597923278808594
0.09381057501013856	0.007597923278808594
0.09397018600429874	0.007597923278808594
0.09413377800956368	0.007597923278808594
0.09433929501392413	0.007597923278808594
0.09451495201210491	0.007597923278808594
0.09467869100626558	0.007597923278808594
0.09487741500197444	0.007597923278808594
0.09503984000184573	0.007597923278808594
0.09521256000152789	0.007597923278808594
0.0953731890040217	0.007597923278808594
0.09553194700856693	0.007597923278808594
0.09569112700410187	0.007597923278808594
0.0958491320052417	0.007597923278808594
0.09600776000297628	0.007597923278808594
0.09617113800777588	0.007597923278808594
0.09633168300206307	0.007597923278808594
0.09649098101363052	0.007597923278808594
0.09664959700603504	0.007597923278808594
0.09680793000734411	0.007597923278808594
0.09696666701347567	0.007597923278808594
0.0971364780125441	0.007597923278808594
0.09729731400148012	0.007597923278808594
0.09745717901387252	0.007597923278808594
0.09761546101071872	0.007597923278808594
0.09777584800031036	0.007597923278808594
0.09793481501401402	0.007597923278808594
0.09809592600504402	0.007597923278808594
0.09825618100876454	0.007597923278808594
0.09841473300184589	0.007597923278808594
0.09857353901315946	0.007597923278808594
0.09873310300463345	0.008078575134277344
0.09891251299995929	0.008078575134277344
0.09907240301254205	0.008078575134277344
0.09923219600750599	0.008078575134277344
0.0993920120090479	0.008078575134277344
0.09955225200974382	0.008078575134277344
0.09971242600295227	0.008078575134277344
0.09987338200153317	0.008078575134277344
0.10003240800870117	0.008078575134277344
0.11022678800509311	0.008078575134277344
0.1205686000030255	0.008559226989746094
0.1309317870036466	0.009039878845214844
0.14131570201425347	0.009520530700683594
0.15167403900704812	0.009520530700683594
0.16203589401266072	0.010001182556152344
0.17236979500739835	0.010481834411621094
0.18270825200306717	0.010962486267089844
0.19309132201306056	0.011443138122558594
0.20342771800642367	0.011443138122558594
0.21377010000287555	0.011923789978027344
0.22410826801205985	0.012404441833496094
0.23447339600534178	0.012885093688964844
0.24481222100439481	0.012885093688964844
0.2551562960143201	0.013365745544433594
0.2655106220045127	0.013846397399902344
0.27583876901189797	0.014327049255371094
0.2861479400016833	0.014807701110839844
0.2964542500121752	0.014807701110839844
0.30679589600185864	0.015288352966308594
0.3171381870051846	0.015769004821777344
0.3274623510078527	0.016249656677246094
0.33784140201169066	0.016249656677246094
0.3481681100092828	0.016730308532714844
0.3585044170031324	0.017210960388183594
0.36886175100516994	0.017691612243652344
0.3791929100116249	0.018172264099121094
0.3895305250043748	0.018172264099121094
0.3998567050002748	0.018652915954589844
0.41021431400440633	0.019133567810058594
0.4205167950130999	0.019614219665527344
0.4308097080065636	0.019614219665527344
0.44115038101153914	0.020094871520996094
0.4514936790073989	0.020575523376464844
0.4618093890021555	0.021056175231933594
0.4721097000001464	0.021056175231933594
0.48244271900330205	0.021536827087402344
0.49276184900372755	0.022017478942871094
0.5030987340142019	0.022498130798339844
0.5134480470005656	0.022978782653808594
0.523794346008799	0.023459434509277344
0.5341541130037513	0.023459434509277344
0.5445223580027232	0.023940086364746094
0.5548204770020675	0.024420738220214844
0.565181489000679	0.024420738220214844
0.5755273620015942	0.024901390075683594
0.5858748070022557	0.025382041931152344
0.5962494930136018	0.025862693786621094
0.6065916270017624	0.025862693786621094
0.6169419400102925	0.026343345642089844
0.6273068410082487	0.026823997497558594
0.6376825550105423	0.027304649353027344
0.6480240210075863	0.027785301208496094
0.6583965580066433	0.027785301208496094
0.6687366180121899	0.028265953063964844
0.6790615660138428	0.028746604919433594
0.6893995180143975	0.029227256774902344
0.6997300040093251	0.029707908630371094
0.7100793770077871	0.029707908630371094
0.7204158250096953	0.030188560485839844
0.730794462011545	0.030669212341308594
0.7411448050115723	0.031149864196777344
0.7514749660040252	0.031630516052246094
0.7618150780035648	0.031630516052246094
0.7721450160024688	0.032111167907714844
0.7825000080047175	0.032591819763183594
0.792855050007347	0.033072471618652344
0.80318121300661	0.033553123474121094
0.8135031850106316	0.033553123474121094
0.8238269660068909	0.034033775329589844
0.8341652060043998	0.034514427185058594
0.8445394820009824	0.034514427185058594
0.8549060880031902	0.034995079040527344
0.8652862210001331	0.034995079040527344
0.8756186550017446	0.035475730895996094
0.8859454310004367	0.035956382751464844
0.8962744830059819	0.036437034606933594
0.906621089001419	0.036917686462402344
0.9169875400111778	0.036917686462402344
0.9273299670021515	0.037398338317871094
0.9376729460054776	0.037878990173339844
0.9480374780105194	0.038359642028808594
0.9584002300107386	0.038359642028808594
0.9687428510078462	0.038840293884277344
0.97905117701157	0.039320945739746094
0.9894094900082564	0.039801597595214844
0.999731147006969	0.040282249450683594
1.0100605670013465	0.040282249450683594
1.1104848960094387	0.044127464294433594
1.2109539910015883	0.047972679138183594
1.3114034280006308	0.051337242126464844
1.411866104012006	0.055182456970214844
1.5123252020130167	0.059027671813964844
1.6127778700029012	0.010481834411621094
0	0
