# Supplementary material for: GRAPE for fast and scalable graph processing and random-walk-based embedding
Source: Nat Comput Sci. 2023 Jun 26;3(6):552–68. doi: 10.1038/s43588-023-00465-8 (PMC10768636; doi:10.1038/s43588-023-00465-8)
Supplement: Supplementary file 4 — CSVs with time series data with time and memory requirements for the different libraries on the 44 considered graphs and on the different tasks considered (loading graphs, first- and second-order RWs). [file 43588_2023_465_MOESM4_ESM.zip › bio-ce-cx/iGraph/load_graph.csv]

delta	ram
0	0.002254676818847834
0.0002776320034172386	0.002254676818847834
0.00042687800305429846	0.002254676818847834
0.000523951996001415	0.002254676818847834
0.0006135139992693439	0.002254676818847834
0.0006995979929342866	0.002254676818847834
0.0007848399982322007	0.002254676818847834
0.0008681729959789664	0.002254676818847834
0.0009526579960947856	0.002254676818847834
0.0010365789930801839	0.002254676818847834
0.0011949640029342845	0.002254676818847834
0.0012919159926241264	0.002254676818847834
0.0013840570027241483	0.002254676818847834
0.0014698969898745418	0.002254676818847834
0.001553602996864356	0.002254676818847834
0.00163704899023287	0.002254676818847834
0.0017204739997396246	0.002254676818847834
0.001803912004106678	0.002254676818847834
0.0018870560015784577	0.002254676818847834
0.0019796830019913614	0.002254676818847834
0.002063438994809985	0.002254676818847834
0.0021468670020112768	0.002254676818847834
0.0022299779957393184	0.002254676818847834
0.0023134179937187582	0.002254676818847834
0.0024024309968808666	0.002254676818847834
0.0024870420020306483	0.002254676818847834
0.0025695279909996316	0.002254676818847834
0.002652105991728604	0.002254676818847834
0.00273507900419645	0.002254676818847834
0.0028171320009278134	0.002254676818847834
0.0028988809935981408	0.002254676818847834
0.002982231992064044	0.002254676818847834
0.00306435399397742	0.002254676818847834
0.003145786002278328	0.002254676818847834
0.0032274919940391555	0.002254676818847834
0.0033089339995058253	0.002254676818847834
0.00339549699856434	0.002254676818847834
0.0034798809938365594	0.002254676818847834
0.0035701489978237078	0.002254676818847834
0.0036551499943016097	0.002254676818847834
0.0037383659946499392	0.002254676818847834
0.003821600999799557	0.002254676818847834
0.00390449000406079	0.002254676818847834
0.003988199998275377	0.002254676818847834
0.004071549992659129	0.002254676818847834
0.004154331996687688	0.002254676818847834
0.004237054992699996	0.002254676818847834
0.004319414991186932	0.002254676818847834
0.0044089779985370114	0.002254676818847834
0.0044940439984202385	0.002254676818847834
0.0045783989917254075	0.002254676818847834
0.004662737992475741	0.002254676818847834
0.004746727994643152	0.002254676818847834
0.004831482001463883	0.002254676818847834
0.004915659999824129	0.002254676818847834
0.004998844000510871	0.002735328674316584
0.00509946899546776	0.002735328674316584
0.005187985996599309	0.002735328674316584
0.005272515001706779	0.002735328674316584
0.005361910996725783	0.002735328674316584
0.005452457000501454	0.002735328674316584
0.005538483994314447	0.002735328674316584
0.00562264199834317	0.002735328674316584
0.005706793992430903	0.003215980529785334
0.0057895350037142634	0.003215980529785334
0.005873488989891484	0.003215980529785334
0.005958358000498265	0.003215980529785334
0.006042438995791599	0.003215980529785334
0.006127186003141105	0.003215980529785334
0.006212281994521618	0.003215980529785334
0.006295379993389361	0.003215980529785334
0.006388070003595203	0.003215980529785334
0.006472323002526537	0.003215980529785334
0.006556451990036294	0.003215980529785334
0.006642426989856176	0.003696632385254084
0.0067259700008435175	0.003696632385254084
0.0068082679936196655	0.003696632385254084
0.006892724995850585	0.003696632385254084
0.006979407000471838	0.003696632385254084
0.00706339199678041	0.003696632385254084
0.007146392003051005	0.003696632385254084
0.007229404000099748	0.003696632385254084
0.0073120699962601066	0.003696632385254084
0.007545419997768477	0.003696632385254084
0.00770476899924688	0.004177284240722834
0.0078047470015008	0.004177284240722834
0.007896581999375485	0.004177284240722834
0.007986458003870212	0.004177284240722834
0.008081512991338968	0.004177284240722834
0.008169027001713403	0.004177284240722834
0.008259668000391684	0.004177284240722834
0.008346774993697181	0.004177284240722834
0.008443785991403274	0.004177284240722834
0.008530428996891715	0.004177284240722834
0.008615023994934745	0.004177284240722834
0.008699708996573463	0.004177284240722834
0.008788890001596883	0.004177284240722834
0.008874494000338018	0.004177284240722834
0.00896287799696438	0.004657936096191584
0.009047389990882948	0.004657936096191584
0.009184449998429045	0.004657936096191584
0.00928136300353799	0.004657936096191584
0.00938736999523826	0.004657936096191584
0.009477865998633206	0.004657936096191584
0.009562801002175547	0.004657936096191584
0.009648573002777994	0.004657936096191584
0.009736106003401801	0.004657936096191584
0.009820537001360208	0.004657936096191584
0.009908772990456782	0.004657936096191584
0.0099935159960296	0.004657936096191584
0.010078787003294565	0.004657936096191584
0.01025095499062445	0.004657936096191584
0.01043063699034974	0.004657936096191584
0.010608486001729034	0.004657936096191584
0.010784334997879341	0.004657936096191584
0.010952279000775889	0.004657936096191584
0.011115468994830735	0.004657936096191584
0.011276302990154363	0.004657936096191584
0.011441508991993032	0.004657936096191584
0.011603837003349327	0.004657936096191584
0.011762562993681058	0.004657936096191584
0.01197880000108853	0.004657936096191584
0.012182812002720311	0.004657936096191584
0.012347540003247559	0.004657936096191584
0.012507551989983767	0.004657936096191584
0.012666427996009588	0.004657936096191584
0.01284327800385654	0.004657936096191584
0.013034831994445994	0.004657936096191584
0.013224665992311202	0.004657936096191584
0.013386445993091911	0.004657936096191584
0.01354856399120763	0.004657936096191584
0.013709204999031499	0.004657936096191584
0.01387016600347124	0.004657936096191584
0.014029799000127241	0.004657936096191584
0.014188479995937087	0.005138587951660334
0.014345652991323732	0.005138587951660334
0.01450252000358887	0.005138587951660334
0.014659483000286855	0.005138587951660334
0.014823235003859736	0.005138587951660334
0.014986066002165899	0.005138587951660334
0.015148587001021951	0.005138587951660334
0.015311711002141237	0.005138587951660334
0.015470771992113441	0.005138587951660334
0.015629756002454087	0.005138587951660334
0.015788046002853662	0.005138587951660334
0.015951234992826357	0.005138587951660334
0.01611017799586989	0.005138587951660334
0.016269892003037967	0.005138587951660334
0.01642885900218971	0.005138587951660334
0.01658717899408657	0.005138587951660334
0.016749692003941163	0.005138587951660334
0.016909785001189448	0.005138587951660334
0.017072458998882212	0.005138587951660334
0.01726120999956038	0.005138587951660334
0.01799636999203358	0.005619239807129084
0.01818900900252629	0.005619239807129084
0.0183550529909553	0.005619239807129084
0.018519122997531667	0.005619239807129084
0.01868804699915927	0.005619239807129084
0.018848772990168072	0.005619239807129084
0.0190114610013552	0.005619239807129084
0.019170749001204967	0.005619239807129084
0.01933040699805133	0.005619239807129084
0.019490423990646377	0.005619239807129084
0.019650285990792327	0.005619239807129084
0.0198104860028252	0.005619239807129084
0.019974012990132906	0.005619239807129084
0.020135040002060123	0.005619239807129084
0.02029215299990028	0.005619239807129084
0.02044947999820579	0.005619239807129084
0.020605867000995204	0.005619239807129084
0.020763113992870785	0.005619239807129084
0.02091960600228049	0.005619239807129084
0.02106846999959089	0.005619239807129084
0.021226946002570912	0.005619239807129084
0.021388897992437705	0.005619239807129084
0.02154621899535414	0.005619239807129084
0.02170363999903202	0.005619239807129084
0.0218598069914151	0.005619239807129084
0.022031323998817243	0.005619239807129084
0.022190392992342822	0.005619239807129084
0.02235339899198152	0.005619239807129084
0.022511083996505477	0.005619239807129084
0.022669016994768754	0.005619239807129084
0.02282905500032939	0.005619239807129084
0.02299060599762015	0.005619239807129084
0.023146837993408553	0.005619239807129084
0.02330374099256005	0.005619239807129084
0.02346922000288032	0.005619239807129084
0.023629078990779817	0.005619239807129084
0.02378747399779968	0.005619239807129084
0.023949470996740274	0.005619239807129084
0.02410737999889534	0.005619239807129084
0.024263945990242064	0.005619239807129084
0.02442065699142404	0.005619239807129084
0.024578217999078333	0.005619239807129084
0.024736042993026786	0.005619239807129084
0.0248926729982486	0.005619239807129084
0.02506516399444081	0.005619239807129084
0.025250713995774277	0.005619239807129084
0.025414378003915772	0.005619239807129084
0.025574508996214718	0.005619239807129084
0.025734866998391226	0.005619239807129084
0.02589652399183251	0.005619239807129084
0.02606363600352779	0.005619239807129084
0.026223473003483377	0.005619239807129084
0.026384016004158184	0.005619239807129084
0.026541643994278274	0.005619239807129084
0.026702866991399787	0.005619239807129084
0.02686689999245573	0.005619239807129084
0.02702923899050802	0.005619239807129084
0.027188633001060225	0.005619239807129084
0.02735309199488256	0.005619239807129084
0.027514797999174334	0.005619239807129084
0.027673532997141592	0.005619239807129084
0.027833172003738582	0.005619239807129084
0.02799737399618607	0.005619239807129084
0.028158820990938693	0.005619239807129084
0.028319238001131453	0.005619239807129084
0.028479685002821498	0.005619239807129084
0.028638033996685408	0.005619239807129084
0.02879454799403902	0.005619239807129084
0.028959738003322855	0.005619239807129084
0.029132146999472752	0.005619239807129084
0.029290480000781827	0.005619239807129084
0.029447494001942687	0.006099891662597834
0.029607392993057147	0.006099891662597834
0.029765881001367234	0.006099891662597834
0.029923463996965438	0.006099891662597834
0.030084911995800212	0.006099891662597834
0.030243179004173726	0.006099891662597834
0.030400058996747248	0.006099891662597834
0.030557085992768407	0.006099891662597834
0.030714373991941102	0.006099891662597834
0.030871993003529496	0.006099891662597834
0.031029981997562572	0.006099891662597834
0.031187993998173624	0.006099891662597834
0.03134832599607762	0.006099891662597834
0.031512303990894	0.006099891662597834
0.03167326099355705	0.006099891662597834
0.031831173997488804	0.006099891662597834
0.03200312500121072	0.006099891662597834
0.03216529099154286	0.006099891662597834
0.032323170991730876	0.006099891662597834
0.03248105899547227	0.006099891662597834
0.03263967699604109	0.006099891662597834
0.03279903899237979	0.006099891662597834
0.03297248399758246	0.006099891662597834
0.03316501199151389	0.006099891662597834
0.0333365389960818	0.006099891662597834
0.03349642199464142	0.006099891662597834
0.03365776999271475	0.006099891662597834
0.03381543899013195	0.006099891662597834
0.033978644001763314	0.006099891662597834
0.03414226899622008	0.006099891662597834
0.034300027997232974	0.006099891662597834
0.034457521003787406	0.006099891662597834
0.034621451995917596	0.006099891662597834
0.03477974099223502	0.006099891662597834
0.03494097299699206	0.006099891662597834
0.03509808699891437	0.006099891662597834
0.035255613998742774	0.006099891662597834
0.035421945998677984	0.006099891662597834
0.035580960000515915	0.006099891662597834
0.03573927900288254	0.006099891662597834
0.03589724100311287	0.006099891662597834
0.03605990899086464	0.006099891662597834
0.03622001499752514	0.006099891662597834
0.036388259002706036	0.006099891662597834
0.03654776400071569	0.006099891662597834
0.0367078790004598	0.006099891662597834
0.03686889199889265	0.006099891662597834
0.03702942699601408	0.006099891662597834
0.03722000699781347	0.006099891662597834
0.037379399000201374	0.006099891662597834
0.03753881999000441	0.006099891662597834
0.03769982699304819	0.006099891662597834
0.037864407000597566	0.006099891662597834
0.038025565998395905	0.006099891662597834
0.03818533899902832	0.006099891662597834
0.03834716699202545	0.006099891662597834
0.038507175995619036	0.006099891662597834
0.03866580699104816	0.006099891662597834
0.038823659997433424	0.006099891662597834
0.03898576500068884	0.006099891662597834
0.03914358500333037	0.006099891662597834
0.03930412699992303	0.006099891662597834
0.03946340199036058	0.006099891662597834
0.03962915799638722	0.006099891662597834
0.03978782099147793	0.006099891662597834
0.03995452300296165	0.006099891662597834
0.04011471799458377	0.006099891662597834
0.0402783269964857	0.006099891662597834
0.04044005199102685	0.006099891662597834
0.040601075990707614	0.006099891662597834
0.04076147999148816	0.006099891662597834
0.040923870998085476	0.006099891662597834
0.04106824399787001	0.006099891662597834
0.0412511399918003	0.006099891662597834
0.041414239996811375	0.006099891662597834
0.041574399001547135	0.006099891662597834
0.04173517299932428	0.006099891662597834
0.04189375399437267	0.006099891662597834
0.042063187996973284	0.006099891662597834
0.04222264500276651	0.006099891662597834
0.04238120799709577	0.006099891662597834
0.04254279300221242	0.006099891662597834
0.042700332996901125	0.006099891662597834
0.04286426199541893	0.006099891662597834
0.04302327499317471	0.006099891662597834
0.04318099599913694	0.006099891662597834
0.04333831999974791	0.006099891662597834
0.0434961479913909	0.006099891662597834
0.043657770002027974	0.006099891662597834
0.04381939499580767	0.006099891662597834
0.04398337299062405	0.006099891662597834
0.04414506099419668	0.006099891662597834
0.04430698299256619	0.006099891662597834
0.04446612000174355	0.006099891662597834
0.04462573099590372	0.006099891662597834
0.044784404992242344	0.006099891662597834
0.04494944799807854	0.006099891662597834
0.04506511399813462	0.006099891662597834
0.04522634099703282	0.006099891662597834
0.045385154997347854	0.006099891662597834
0.045543113999883644	0.006099891662597834
0.045700642993324436	0.006099891662597834
0.04585741499613505	0.006099891662597834
0.046022141992580146	0.006099891662597834
0.046182962993043475	0.006099891662597834
0.04634784899826627	0.006099891662597834
0.04650794899498578	0.006099891662597834
0.04666935199929867	0.006099891662597834
0.04683031300373841	0.006099891662597834
0.04699475299275946	0.006099891662597834
0.04715369999757968	0.006099891662597834
0.047312447990407236	0.006099891662597834
0.04748964199097827	0.006099891662597834
0.04765561300155241	0.006099891662597834
0.04781832099251915	0.006580543518066584
0.0479857079917565	0.006580543518066584
0.048144166998099536	0.006580543518066584
0.04830248199868947	0.006580543518066584
0.048462701990501955	0.006580543518066584
0.04862120699544903	0.006580543518066584
0.04878027499944437	0.006580543518066584
0.04894251999212429	0.006580543518066584
0.04906822599878069	0.006580543518066584
0.04925101999833714	0.006580543518066584
0.049415927001973614	0.006580543518066584
0.049575108001590706	0.006580543518066584
0.04973482199420687	0.006580543518066584
0.049893900999450125	0.006580543518066584
0.050053065991960466	0.006580543518066584
0.05021093400137033	0.006580543518066584
0.05036883699358441	0.006580543518066584
0.050532048000604846	0.006580543518066584
0.05069142999127507	0.006580543518066584
0.05084959899249952	0.006580543518066584
0.051012996991630644	0.006580543518066584
0.05117197199433576	0.006580543518066584
0.05132969599799253	0.006580543518066584
0.0514873060019454	0.006580543518066584
0.051645215004100464	0.006580543518066584
0.05180341299274005	0.006580543518066584
0.051981412994791754	0.006580543518066584
0.05215008799859788	0.006580543518066584
0.052310799990664236	0.006580543518066584
0.0524692939943634	0.006580543518066584
0.05262801799108274	0.006580543518066584
0.05278826499124989	0.006580543518066584
0.05296430799353402	0.006580543518066584
0.053154633002122864	0.006580543518066584
0.0533145249937661	0.006580543518066584
0.05347338999854401	0.006580543518066584
0.053634905998478644	0.006580543518066584
0.05379378900397569	0.006580543518066584
0.053957237003487535	0.006580543518066584
0.054115881997859105	0.006580543518066584
0.05427310000231955	0.006580543518066584
0.0544297890010057	0.006580543518066584
0.054586526995990425	0.006580543518066584
0.054743893997510895	0.006580543518066584
0.05490266600099858	0.007061195373535334
0.05506410299858544	0.007061195373535334
0.05522379399917554	0.007061195373535334
0.055381889003911056	0.007061195373535334
0.05553966999286786	0.007061195373535334
0.055704908998450264	0.007061195373535334
0.05586568899161648	0.007061195373535334
0.056023482989985496	0.007061195373535334
0.056181360996561125	0.007061195373535334
0.05634181899949908	0.007061195373535334
0.05650613599573262	0.007061195373535334
0.056667694996576756	0.007061195373535334
0.05682979499397334	0.007061195373535334
0.05699214799096808	0.007061195373535334
0.057195360990590416	0.007061195373535334
0.057369488989934325	0.007061195373535334
0.05752977999509312	0.007061195373535334
0.0576893069955986	0.007061195373535334
0.05784963299811352	0.007061195373535334
0.05801414299639873	0.007061195373535334
0.05817446099536028	0.007061195373535334
0.05833364599675406	0.007061195373535334
0.05849135799508076	0.007061195373535334
0.058649849001085386	0.007061195373535334
0.05880899800104089	0.007061195373535334
0.05897070599894505	0.007061195373535334
0.05912839499069378	0.007061195373535334
0.05928597100137267	0.007061195373535334
0.05944592099695001	0.007061195373535334
0.059603080997476354	0.007061195373535334
0.0597599119937513	0.007061195373535334
0.0599174730014056	0.007061195373535334
0.06007689700345509	0.007061195373535334
0.06023580899636727	0.007061195373535334
0.06039597999188118	0.007061195373535334
0.06055490399012342	0.007061195373535334
0.06071612700179685	0.007061195373535334
0.06087383200065233	0.007061195373535334
0.06104250300268177	0.007061195373535334
0.06121906900079921	0.007061195373535334
0.061378667000099085	0.007061195373535334
0.06153886899119243	0.007061195373535334
0.061698905992670916	0.007061195373535334
0.061856738990172744	0.007061195373535334
0.06202803199994378	0.007061195373535334
0.06218914799683262	0.007061195373535334
0.0623462399962591	0.007061195373535334
0.06250367299071513	0.007061195373535334
0.06266108699492179	0.007061195373535334
0.06283382000401616	0.007061195373535334
0.06299682200187817	0.007061195373535334
0.06315372200333513	0.007061195373535334
0.06331051800225396	0.007061195373535334
0.06346845500229392	0.007061195373535334
0.06362768600229174	0.007061195373535334
0.06379247699806001	0.007061195373535334
0.0639558139955625	0.007061195373535334
0.06411410200234968	0.007061195373535334
0.06427061199792661	0.007061195373535334
0.0644289990013931	0.007061195373535334
0.06458690299768932	0.007061195373535334
0.06474434299161658	0.007061195373535334
0.06490253699303139	0.007061195373535334
0.06506895799248014	0.007061195373535334
0.0652537549904082	0.007061195373535334
0.0654170319903642	0.007061195373535334
0.0655754879990127	0.007061195373535334
0.06573488599678967	0.007061195373535334
0.0658933709928533	0.007061195373535334
0.06605225199018605	0.007061195373535334
0.06621145099052228	0.007061195373535334
0.06636933799018152	0.007061195373535334
0.06653142899449449	0.007061195373535334
0.06669827099540271	0.007061195373535334
0.06685815399396233	0.007061195373535334
0.06702200700237881	0.007061195373535334
0.06718077199184336	0.007061195373535334
0.06735333499091212	0.007061195373535334
0.06751458300277591	0.007061195373535334
0.06767299299826846	0.007061195373535334
0.06783259499934502	0.007061195373535334
0.06799732199579012	0.007061195373535334
0.06815590099722613	0.007061195373535334
0.0683160839980701	0.007061195373535334
0.06847473999368958	0.007061195373535334
0.06863397399138194	0.007061195373535334
0.06879283000307623	0.007061195373535334
0.06895869399886578	0.007061195373535334
0.06911837100051343	0.007061195373535334
0.06927881800220348	0.007061195373535334
0.06943701799900737	0.007061195373535334
0.06959549599559978	0.007061195373535334
0.06975264399079606	0.007061195373535334
0.06991351499164011	0.007061195373535334
0.07007559799239971	0.007061195373535334
0.07023400100297295	0.007061195373535334
0.0703928930015536	0.007061195373535334
0.07055062899598852	0.007061195373535334
0.07070933499198873	0.007061195373535334
0.07087020199105609	0.007061195373535334
0.07102910400135443	0.007061195373535334
0.07118623399583157	0.007061195373535334
0.07134479699016083	0.007061195373535334
0.07150330599688459	0.007061195373535334
0.07166500699531753	0.007061195373535334
0.0718321149906842	0.007061195373535334
0.07200955499138217	0.007061195373535334
0.07217281700286549	0.007061195373535334
0.07233088299108204	0.007061195373535334
0.07248888599860948	0.007061195373535334
0.07264620299974922	0.007061195373535334
0.07280735699168872	0.007061195373535334
0.07297191099496558	0.007061195373535334
0.07316462599555962	0.007061195373535334
0.07334080900182016	0.007061195373535334
0.07350149199191947	0.007061195373535334
0.07366240699775517	0.007061195373535334
0.07382806099485606	0.007061195373535334
0.07399298799282406	0.007061195373535334
0.07415171699540224	0.007061195373535334
0.07430981298966799	0.007061195373535334
0.07446780600002967	0.007061195373535334
0.07462587299232837	0.007061195373535334
0.0747872189967893	0.007061195373535334
0.07495125799323432	0.007061195373535334
0.07511001400416717	0.007061195373535334
0.07526931399479508	0.007061195373535334
0.07542752799054142	0.007061195373535334
0.07558682399394456	0.007061195373535334
0.07574423799815122	0.007061195373535334
0.07590177000383846	0.007061195373535334
0.0760605239920551	0.007061195373535334
0.07621902000391856	0.007061195373535334
0.07637872899067588	0.007061195373535334
0.07653771599871106	0.007061195373535334
0.07669701399572659	0.007061195373535334
0.07686979600111954	0.007061195373535334
0.07703093699819874	0.007061195373535334
0.0772080089955125	0.007061195373535334
0.0773672869981965	0.007061195373535334
0.07752721499127802	0.007061195373535334
0.07768742699408904	0.007061195373535334
0.07784561500011478	0.007061195373535334
0.07800774899078533	0.007061195373535334
0.0781672239972977	0.007061195373535334
0.0783249380037887	0.007061195373535334
0.07848367000406142	0.007061195373535334
0.07864187000086531	0.007061195373535334
0.07880205399123952	0.007061195373535334
0.0789637150010094	0.007061195373535334
0.07912429299904034	0.007061195373535334
0.07928462899872102	0.007061195373535334
0.07944595300068613	0.007061195373535334
0.07960428799560759	0.007061195373535334
0.07976431499992032	0.007061195373535334
0.079935146990465	0.007061195373535334
0.08009408999350853	0.007061195373535334
0.08025170100154355	0.007061195373535334
0.0804112490004627	0.007061195373535334
0.0805815990024712	0.007061195373535334
0.08073976199375466	0.007061195373535334
0.08089704099984374	0.007061195373535334
0.08106994099216536	0.007061195373535334
0.08125497600121889	0.007061195373535334
0.08142011899326462	0.007061195373535334
0.08157943499099929	0.007061195373535334
0.08173722999345046	0.007061195373535334
0.08189613599097356	0.007061195373535334
0.0820663170015905	0.007061195373535334
0.08222816800116561	0.007061195373535334
0.08238775499921758	0.007061195373535334
0.08254496999143157	0.007061195373535334
0.0827024609898217	0.007061195373535334
0.08285968999553006	0.007061195373535334
0.08302142200409435	0.007061195373535334
0.08318094399874099	0.007061195373535334
0.08333891999791376	0.007061195373535334
0.0834954559977632	0.007061195373535334
0.08365420399059076	0.007061195373535334
0.08381650199589785	0.007061195373535334
0.08398185099940747	0.007061195373535334
0.08414061600342393	0.007061195373535334
0.08430966999731027	0.007061195373535334
0.08447019699087832	0.007061195373535334
0.08462753899220843	0.007061195373535334
0.0847855019965209	0.007061195373535334
0.08494972299376968	0.007061195373535334
0.08508825598983094	0.007061195373535334
0.08524955599568784	0.007061195373535334
0.08541067699843552	0.007061195373535334
0.08556870699976571	0.007061195373535334
0.08572551899123937	0.007061195373535334
0.08588612299354281	0.007061195373535334
0.08604507699783426	0.007061195373535334
0.08620195600087754	0.007061195373535334
0.08635900999070145	0.007061195373535334
0.08651918199029751	0.007061195373535334
0.08667880199209321	0.007061195373535334
0.08683527699031401	0.007061195373535334
0.08700426400173455	0.007061195373535334
0.08716306199494284	0.007061195373535334
0.08732201399106998	0.007061195373535334
0.08749643000192009	0.007061195373535334
0.08765598200261593	0.007061195373535334
0.08781418699072674	0.007061195373535334
0.08798509399639443	0.007061195373535334
0.08814637099567335	0.007061195373535334
0.08830504798970651	0.007061195373535334
0.0884634499961976	0.007061195373535334
0.08862275899446104	0.007061195373535334
0.0887834019958973	0.007061195373535334
0.08894974799477495	0.007061195373535334
0.08906811899214517	0.007061195373535334
0.08925094999722205	0.007061195373535334
0.08941470200079493	0.007061195373535334
0.08957685499626677	0.007061195373535334
0.08973762999812607	0.007061195373535334
0.08989784399454948	0.007061195373535334
0.09005750899086706	0.007061195373535334
0.09021868200215977	0.007061195373535334
0.09037699799227994	0.007541847229004084
0.09053528799267951	0.007541847229004084
0.09069344899035059	0.007541847229004084
0.09085237499675713	0.007541847229004084
0.09101840200310107	0.007541847229004084
0.091179775990895	0.007541847229004084
0.09134071299922653	0.007541847229004084
0.09149877699383069	0.007541847229004084
0.09165877698978875	0.007541847229004084
0.09181770999566652	0.007541847229004084
0.09198854799615219	0.007541847229004084
0.09215124099864624	0.007541847229004084
0.09231117399758659	0.007541847229004084
0.09247260399570223	0.007541847229004084
0.09263265399204101	0.007541847229004084
0.09279131000221241	0.007541847229004084
0.09295608999673277	0.007541847229004084
0.09311602399975527	0.007541847229004084
0.0932754359964747	0.007541847229004084
0.09343273600097746	0.007541847229004084
0.09358969799359329	0.007541847229004084
0.0937469839991536	0.007541847229004084
0.09390495899424423	0.007541847229004084
0.09406304699950852	0.007541847229004084
0.09422087299753912	0.007541847229004084
0.09438043300178833	0.007541847229004084
0.09453826399112586	0.007541847229004084
0.09469548299966846	0.007541847229004084
0.09485259299981408	0.007541847229004084
0.09501420200103894	0.007541847229004084
0.09517203900031745	0.007541847229004084
0.09533070400357246	0.007541847229004084
0.09548901299422141	0.007541847229004084
0.09564975899411365	0.007541847229004084
0.09580824399017729	0.007541847229004084
0.09597959299571812	0.007541847229004084
0.09614057099679485	0.007541847229004084
0.09629916799895	0.007541847229004084
0.0964565509930253	0.007541847229004084
0.09661312500247732	0.007541847229004084
0.096771821990842	0.007541847229004084
0.0969340919982642	0.007541847229004084
0.09708062499703374	0.007541847229004084
0.09726548499020282	0.007541847229004084
0.0974319109955104	0.007541847229004084
0.09759257099358365	0.007541847229004084
0.09775160199205857	0.007541847229004084
0.09790998700191267	0.007541847229004084
0.09806960099376738	0.007541847229004084
0.09822767999139614	0.007541847229004084
0.09838565799873322	0.007541847229004084
0.09854508799617179	0.007541847229004084
0.0987031679978827	0.007541847229004084
0.09886523000022862	0.007541847229004084
0.0990233479969902	0.007541847229004084
0.09918260799895506	0.007541847229004084
0.09934072599571664	0.007541847229004084
0.09950183999899309	0.007541847229004084
0.0996597240009578	0.007541847229004084
0.09981636299926322	0.007541847229004084
0.09997769100300502	0.007541847229004084
0.10013525398971979	0.007541847229004084
0.11031905400159303	0.008503150939941584
0.1206795769976452	0.008503150939941584
0.13103527900238987	0.008503150939941584
0.1413888999959454	0.008983802795410334
0.15174755599582568	0.008983802795410334
0.1621048639935907	0.008983802795410334
0.1724620509921806	0.008983802795410334
0.18283426300331485	0.009464454650879084
0.19317510900145862	0.009464454650879084
0.20354589600174222	0.011387062072754084
0.21390731100109406	0.011387062072754084
0.22426293000171427	0.011387062072754084
0.23463410699332599	0.011867713928222834
0.24500882699794602	0.011867713928222834
0.2553649960027542	0.011867713928222834
0.26568432699423283	0.011867713928222834
0.27604572600102983	0.011867713928222834
0.28638735799177084	0.012348365783691584
0.2967419299966423	0.012348365783691584
0.307096365999314	0.012348365783691584
0.31750336500408594	0.012348365783691584
0.32787740099593066	0.012348365783691584
0.33822333299031015	0.012829017639160334
0.3486155190039426	0.012829017639160334
0.3589774430001853	0.012829017639160334
0.36932337799225934	0.012829017639160334
0.37969857300049625	0.012829017639160334
0.3900225849938579	0.019558143615722834
0.4003621579904575	0.021961402893066584
0.4107362130016554	0.025325965881347834
0.42111837900301907	0.027729225158691584
0.43147809599759057	0.008983802795410334
0	0
