# Supplementary material for: GRAPE for fast and scalable graph processing and random-walk-based embedding
Source: Nat Comput Sci. 2023 Jun 26;3(6):552–68. doi: 10.1038/s43588-023-00465-8 (PMC10768636; doi:10.1038/s43588-023-00465-8)
Supplement: Supplementary file 4 — CSVs with time series data with time and memory requirements for the different libraries on the 44 considered graphs and on the different tasks considered (loading graphs, first- and second-order RWs). [file 43588_2023_465_MOESM4_ESM.zip › bio-ce-cx/PecanPy/second_order_walk_only_q.csv]

delta	ram
0	0.001361846923828125
0.00028480800028773956	0.001842498779296875
0.00045642300028703175	0.001842498779296875
0.0005497169986483641	0.001842498779296875
0.0006353419994411524	0.001842498779296875
0.0007275049974850845	0.002323150634765625
0.0008197159986593761	0.002323150634765625
0.0009008529996208381	0.002323150634765625
0.0009904919970722403	0.002323150634765625
0.0010705929998948704	0.002323150634765625
0.0011599709978327155	0.002323150634765625
0.0012572679988807067	0.002323150634765625
0.001347853998595383	0.002323150634765625
0.0014295449982455466	0.002323150634765625
0.0015189919977274258	0.002323150634765625
0.0016337550005118828	0.002323150634765625
0.0017238029977306724	0.002323150634765625
0.0018127529983757995	0.002323150634765625
0.0018926379998447374	0.002323150634765625
0.001972235997527605	0.002323150634765625
0.002051501000096323	0.002323150634765625
0.002132107998477295	0.002323150634765625
0.00221771699943929	0.002323150634765625
0.0022978369997872505	0.002323150634765625
0.0023768149985698983	0.002323150634765625
0.0024561979989812244	0.002323150634765625
0.0025350079995405395	0.002323150634765625
0.0026140539994230494	0.002323150634765625
0.0026936649992421735	0.002323150634765625
0.002772887997707585	0.002323150634765625
0.0028517229984572623	0.002323150634765625
0.002931727998657152	0.002323150634765625
0.003010781998455059	0.002323150634765625
0.003101669997704448	0.002323150634765625
0.0031872170002316125	0.002323150634765625
0.0032677159979357384	0.002323150634765625
0.003347152000060305	0.002323150634765625
0.0034263399975316133	0.002323150634765625
0.0035052579987677746	0.002323150634765625
0.0035842260003846604	0.002803802490234375
0.003673471997899469	0.002803802490234375
0.0037523350001720246	0.002803802490234375
0.0038309150004351977	0.002803802490234375
0.003909613998985151	0.002803802490234375
0.003988582000602037	0.002803802490234375
0.00407713399908971	0.002803802490234375
0.004158953997830395	0.002803802490234375
0.004243663999659475	0.002803802490234375
0.004323271998146083	0.002803802490234375
0.004403630999149755	0.002803802490234375
0.00449210299848346	0.003284454345703125
0.00457223199919099	0.003284454345703125
0.004653519998100819	0.003284454345703125
0.004734105998068117	0.003284454345703125
0.004813916999410139	0.003284454345703125
0.004893507997621782	0.003284454345703125
0.0049734839994926006	0.003284454345703125
0.005052880998846376	0.003284454345703125
0.005132250000315253	0.003284454345703125
0.005216703997575678	0.003284454345703125
0.0053042990002722945	0.003284454345703125
0.005386656997870887	0.003284454345703125
0.005466444999910891	0.003765106201171875
0.005566351999732433	0.003765106201171875
0.005650204999255948	0.003765106201171875
0.005730115997721441	0.003765106201171875
0.005810065998957725	0.003765106201171875
0.005889627998840297	0.003765106201171875
0.005969263998849783	0.003765106201171875
0.006049389998224797	0.003765106201171875
0.006128524997620843	0.003765106201171875
0.006213139000465162	0.003765106201171875
0.00629389199821162	0.003765106201171875
0.006386336997820763	0.003765106201171875
0.0064763320006022695	0.003765106201171875
0.006557407999935094	0.003765106201171875
0.006638688999373699	0.003765106201171875
0.006718966997141251	0.003765106201171875
0.0067984189990966115	0.004245758056640625
0.006878283998958068	0.004245758056640625
0.00695732599706389	0.004245758056640625
0.0070371119982155506	0.004245758056640625
0.007116939999832539	0.004245758056640625
0.007201821998023661	0.004245758056640625
0.007282051999936812	0.004245758056640625
0.007361474999925122	0.004245758056640625
0.0074417119976715185	0.004245758056640625
0.0075213259988231584	0.004245758056640625
0.0076008679970982485	0.004726409912109375
0.007680574999540113	0.004726409912109375
0.007759779997286387	0.004726409912109375
0.007839097997930367	0.004726409912109375
0.007917413997347467	0.004726409912109375
0.007996434000233421	0.004726409912109375
0.00807580399850849	0.004726409912109375
0.008162661997630494	0.004726409912109375
0.008250986997154541	0.004726409912109375
0.008331273998919642	0.004726409912109375
0.008410580998315709	0.004726409912109375
0.008490178999636555	0.004726409912109375
0.008569666999392211	0.005207061767578125
0.008649159997730749	0.005207061767578125
0.008728417997190263	0.005207061767578125
0.008807660997263156	0.005207061767578125
0.00888705800025491	0.005207061767578125
0.008966519999376033	0.005207061767578125
0.009045544997206889	0.005207061767578125
0.00923924599919701	0.005207061767578125
0.009417626999493223	0.005207061767578125
0.009516212998278206	0.005207061767578125
0.009628856998460833	0.005207061767578125
0.009714186999190133	0.005207061767578125
0.009796496000490151	0.005207061767578125
0.0098900839984708	0.005207061767578125
0.009972239997296128	0.005207061767578125
0.010054251997644315	0.005687713623046875
0.010228824998193886	0.005687713623046875
0.010411715997179272	0.005687713623046875
0.010590103000140516	0.005687713623046875
0.010762630998215172	0.005687713623046875
0.010921596000116551	0.005687713623046875
0.011076642000261927	0.005687713623046875
0.01124349499878008	0.005687713623046875
0.011403444997995393	0.005687713623046875
0.011560269998881267	0.005687713623046875
0.011714547999872593	0.005687713623046875
0.011868351997691207	0.005687713623046875
0.012100934000045527	0.005687713623046875
0.012357919997157296	0.005687713623046875
0.01253377299872227	0.005687713623046875
0.01269520999994711	0.005687713623046875
0.012853566997364396	0.005687713623046875
0.013008079997234745	0.005687713623046875
0.013162018000002718	0.005687713623046875
0.013336020998394815	0.005687713623046875
0.013489209999534069	0.005687713623046875
0.013664714999322314	0.005687713623046875
0.013819118998071644	0.005687713623046875
0.013971980999485822	0.005687713623046875
0.014126384998235153	0.005687713623046875
0.01428471399776754	0.005687713623046875
0.014449185000557918	0.005687713623046875
0.014610357997298706	0.005687713623046875
0.014764485000341665	0.005687713623046875
0.014917810000042664	0.005687713623046875
0.015075559997058008	0.005687713623046875
0.015231301997118862	0.005687713623046875
0.015388367999548791	0.005687713623046875
0.01554250399931334	0.005687713623046875
0.015704690998973092	0.005687713623046875
0.015858236998610664	0.005687713623046875
0.016011685998819303	0.005687713623046875
0.01616471499801264	0.005687713623046875
0.01632203799817944	0.005687713623046875
0.01647489099923405	0.005687713623046875
0.016628295998089015	0.005687713623046875
0.016780838999693515	0.005687713623046875
0.01693309300026158	0.005687713623046875
0.01708486300049117	0.005687713623046875
0.01723848899928271	0.005687713623046875
0.01739412399911089	0.005687713623046875
0.01754107499800739	0.005687713623046875
0.01769708799838554	0.005687713623046875
0.01785029799793847	0.005687713623046875
0.018010299998422852	0.006168365478515625
0.018165760997362668	0.006168365478515625
0.018324289998417953	0.006168365478515625
0.01847762000033981	0.006168365478515625
0.018631008999363985	0.006168365478515625
0.018783660998451523	0.006168365478515625
0.01893616999950609	0.006168365478515625
0.019089089997578412	0.006168365478515625
0.019245890998718096	0.006168365478515625
0.01940155199918081	0.006168365478515625
0.019590711999626365	0.006168365478515625
0.019752454998524627	0.006168365478515625
0.01990788699913537	0.006168365478515625
0.020061441999132512	0.006168365478515625
0.02021519700065255	0.006168365478515625
0.020369702000607504	0.006168365478515625
0.02052191399707226	0.006168365478515625
0.020674745999713195	0.006168365478515625
0.020827561998885358	0.006168365478515625
0.02098014399962267	0.006168365478515625
0.021132994999788934	0.006168365478515625
0.021290643999236636	0.006168365478515625
0.021443940000608563	0.006168365478515625
0.02161118699950748	0.006656646728515625
0.02176843000052031	0.006656646728515625
0.021964297000522492	0.006656646728515625
0.02214368599743466	0.006656646728515625
0.022312597000563983	0.006656646728515625
0.02246856499914429	0.006656646728515625
0.02262337299907813	0.007137298583984375
0.0227768049990118	0.007137298583984375
0.022938238998904126	0.007137298583984375
0.02309601299930364	0.007137298583984375
0.023258386998350034	0.007137298583984375
0.023415381998347584	0.007137298583984375
0.023570008997921832	0.007137298583984375
0.02372352000020328	0.007617950439453125
0.02387653500045417	0.007617950439453125
0.0240554499978316	0.007617950439453125
0.02421624199996586	0.007617950439453125
0.024371028997848043	0.007617950439453125
0.024533550000342075	0.007617950439453125
0.024687690998689504	0.008098602294921875
0.024841528000251856	0.008098602294921875
0.02499542399891652	0.008098602294921875
0.0252046440000413	0.008098602294921875
0.025455431998125277	0.008098602294921875
0.025651040999946417	0.008098602294921875
0.025815872999373823	0.008098602294921875
0.025975147997087333	0.008579254150390625
0.026132379000046058	0.008579254150390625
0.026304985000024317	0.008579254150390625
0.026467732997843996	0.008579254150390625
0.026624392998201074	0.008579254150390625
0.026778978997754166	0.008579254150390625
0.02693506499781506	0.009059906005859375
0.027092815998912556	0.009059906005859375
0.02725309100060258	0.009059906005859375
0.027408038997236872	0.009059906005859375
0.02756422200036468	0.009059906005859375
0.027718422999896575	0.009059906005859375
0.027873522998561384	0.009059906005859375
0.028028366999933496	0.009059906005859375
0.028181902998767328	0.009059906005859375
0.028336519997537835	0.009540557861328125
0.02849065999907907	0.009540557861328125
0.02864349399897037	0.009540557861328125
0.02879600799860782	0.009540557861328125
0.028949475999979768	0.009540557861328125
0.0291025919977983	0.009540557861328125
0.029275173998030368	0.009540557861328125
0.029496780000044964	0.009540557861328125
0.029731395999988308	0.010021209716796875
0.0298948380004731	0.010021209716796875
0.030051060999539914	0.010021209716796875
0.03020632200059481	0.010021209716796875
0.030360325999936322	0.010021209716796875
0.03051545799826272	0.010021209716796875
0.030677923998155165	0.010021209716796875
0.03083479599808925	0.010021209716796875
0.030988446000264958	0.010021209716796875
0.0311490349995438	0.010021209716796875
0.03130396399865276	0.010021209716796875
0.03145844499886152	0.010021209716796875
0.03161324199754745	0.010501861572265625
0.03177266199782025	0.010501861572265625
0.03192620999834617	0.010501861572265625
0.032080254997708835	0.010501861572265625
0.032234673999482766	0.010501861572265625
0.032387961000495125	0.010501861572265625
0.032540762000280665	0.010501861572265625
0.03269386399915675	0.010501861572265625
0.03284747599900584	0.010501861572265625
0.033002617998135975	0.010501861572265625
0.0331568609981332	0.010501861572265625
0.033309646998532116	0.010501861572265625
0.03346235400022124	0.010501861572265625
0.03365874600058305	0.010982513427734375
0.03381649799848674	0.010982513427734375
0.03397049100021832	0.010982513427734375
0.03412431299875607	0.010982513427734375
0.03427887699945131	0.010982513427734375
0.03449694799928693	0.010982513427734375
0.03466968099746737	0.010982513427734375
0.034828496998670744	0.010982513427734375
0.03498338099961984	0.010982513427734375
0.03515952399902744	0.010982513427734375
0.03531505399951129	0.010982513427734375
0.03546979199745692	0.010982513427734375
0.03562490100011928	0.010982513427734375
0.03578650999770616	0.010982513427734375
0.03594086500015692	0.010982513427734375
0.036095330000534886	0.010982513427734375
0.03624930499790935	0.010982513427734375
0.03640272700067726	0.011463165283203125
0.03655593199800933	0.011463165283203125
0.036721208998642396	0.011463165283203125
0.03687544800050091	0.011463165283203125
0.037029061997600365	0.011463165283203125
0.03718247500000871	0.011463165283203125
0.03733773899875814	0.011463165283203125
0.037490727998374496	0.011463165283203125
0.037660117999621434	0.011463165283203125
0.03781563099983032	0.011463165283203125
0.0379687329987064	0.011463165283203125
0.03812280599959195	0.011463165283203125
0.038275628998235334	0.011463165283203125
0.038428038998972625	0.011951446533203125
0.03858115599723533	0.011951446533203125
0.03873843499968643	0.011951446533203125
0.038891984997462714	0.011951446533203125
0.03905933100031689	0.011951446533203125
0.03921555799752241	0.011951446533203125
0.03936948000045959	0.011951446533203125
0.03953195299982326	0.011951446533203125
0.0396873779973248	0.011951446533203125
0.039840929999627406	0.011951446533203125
0.03999478699915926	0.011951446533203125
0.04014712599746417	0.011951446533203125
0.040300190998095786	0.011951446533203125
0.04045471700010239	0.011951446533203125
0.040607809998618905	0.011951446533203125
0.040765181998722255	0.011951446533203125
0.04091882499778876	0.011951446533203125
0.041071383999224054	0.011951446533203125
0.04122423099761363	0.011951446533203125
0.04139296699941042	0.011951446533203125
0.04154005799864535	0.011951446533203125
0.04169685099986964	0.011951446533203125
0.04185200899883057	0.012432098388671875
0.04200474000026588	0.012432098388671875
0.04215856799783069	0.012432098388671875
0.0423121159983566	0.012432098388671875
0.04246553199845948	0.012432098388671875
0.04261886699896422	0.012432098388671875
0.04277550899860216	0.012432098388671875
0.04292821399940294	0.012432098388671875
0.04309243999887258	0.012432098388671875
0.04324892399745295	0.012432098388671875
0.0434060329971544	0.012432098388671875
0.04356121999808238	0.012432098388671875
0.04371881999759353	0.012432098388671875
0.043872554997506086	0.012432098388671875
0.044025256000168156	0.012912750244140625
0.04417699499754235	0.012912750244140625
0.04432934799842769	0.012912750244140625
0.044490566000604304	0.012912750244140625
0.04464544099755585	0.012912750244140625
0.04479951499888557	0.012912750244140625
0.044952470998396166	0.012912750244140625
0.04510567099714535	0.012912750244140625
0.045258758997078985	0.012912750244140625
0.04541086699828156	0.012912750244140625
0.045532191998063354	0.012912750244140625
0.045685942997806706	0.012912750244140625
0.04583941499731736	0.012912750244140625
0.04599173399765277	0.012912750244140625
0.046143857998686144	0.012912750244140625
0.04629653699885239	0.012912750244140625
0.04644877099781297	0.012912750244140625
0.04660067499935394	0.012912750244140625
0.046760934998019366	0.012912750244140625
0.04691479599932791	0.012912750244140625
0.047067723997315625	0.012912750244140625
0.047221179000189295	0.012912750244140625
0.0473731999991287	0.013393402099609375
0.04752526700031012	0.013393402099609375
0.04767740599709214	0.013393402099609375
0.04783040999973309	0.013393402099609375
0.04798232199755148	0.013393402099609375
0.04813525499776006	0.013393402099609375
0.04829658299786388	0.013393402099609375
0.04845464099707897	0.013393402099609375
0.048608219000016106	0.013393402099609375
0.04876560800039442	0.013393402099609375
0.04891846799728228	0.013393402099609375
0.04907225299757556	0.013393402099609375
0.04922610900030122	0.013393402099609375
0.04937876499752747	0.013393402099609375
0.049531282998941606	0.013393402099609375
0.049687356000504224	0.013393402099609375
0.0498418759998458	0.013874053955078125
0.049995391000265954	0.013874053955078125
0.050148324997280724	0.013874053955078125
0.050300879000133136	0.013874053955078125
0.05045303099905141	0.013874053955078125
0.050605500997335184	0.013874053955078125
0.050762868999299826	0.013874053955078125
0.05091662199993152	0.013874053955078125
0.05107010499705211	0.013874053955078125
0.05122350099918549	0.013874053955078125
0.0513756709988229	0.013874053955078125
0.051528488998883404	0.013874053955078125
0.051681629000086104	0.013874053955078125
0.05183630099782022	0.013874053955078125
0.05198909899991122	0.013874053955078125
0.05214144599813153	0.013874053955078125
0.05229459899783251	0.013874053955078125
0.05244754899831605	0.013874053955078125
0.05260816000009072	0.013874053955078125
0.05276876299831201	0.014354705810546875
0.05292270099744201	0.014354705810546875
0.053075944997544866	0.014354705810546875
0.05322914499993203	0.014354705810546875
0.05338250599743333	0.014354705810546875
0.05353087699768366	0.014835357666015625
0.05368688299859059	0.014835357666015625
0.053840524997212924	0.014835357666015625
0.053994050998880994	0.014835357666015625
0.05414742599896272	0.015316009521484375
0.054300496998621384	0.015316009521484375
0.054486682998685865	0.015316009521484375
0.05465944299794501	0.015316009521484375
0.05481914600022719	0.015316009521484375
0.0549742029979825	0.015316009521484375
0.05512791999717592	0.015796661376953125
0.055282820998399984	0.015796661376953125
0.0554370449972339	0.015796661376953125
0.05559329199968488	0.015796661376953125
0.05575444599890034	0.015796661376953125
0.05590845500046271	0.015796661376953125
0.0560626919977949	0.015796661376953125
0.05622745800064877	0.016277313232421875
0.056385810999927344	0.016277313232421875
0.056539937999332324	0.016277313232421875
0.05669353499979479	0.016277313232421875
0.05684950399881927	0.016277313232421875
0.057002429999556625	0.016277313232421875
0.057155937000061385	0.016757965087890625
0.05731200899754185	0.016757965087890625
0.05746538599851192	0.016757965087890625
0.0576391809991037	0.016757965087890625
0.05779787999927066	0.016757965087890625
0.05795207700066385	0.016757965087890625
0.05810559000019566	0.016757965087890625
0.05825890399864875	0.016757965087890625
0.058413732000190066	0.017238616943359375
0.058567404998029815	0.017238616943359375
0.05873263600005885	0.017238616943359375
0.058889113999612164	0.017238616943359375
0.05904317800013814	0.017238616943359375
0.0591968899971107	0.017238616943359375
0.05935304100057692	0.017238616943359375
0.059515218999877106	0.017238616943359375
0.05967075499938801	0.017238616943359375
0.05982396199760842	0.017719268798828125
0.05997676799961482	0.017719268798828125
0.060129689998575486	0.017719268798828125
0.06028504999994766	0.017719268798828125
0.06043856699761818	0.017719268798828125
0.060592123998503666	0.017719268798828125
0.06074985200029914	0.017719268798828125
0.06090589099767385	0.018199920654296875
0.06105903500065324	0.018199920654296875
0.06121232399891596	0.018199920654296875
0.061365206998743815	0.018199920654296875
0.061518389000411844	0.018199920654296875
0.06168695199812646	0.018199920654296875
0.06184116099757375	0.018199920654296875
0.06199477299742284	0.018199920654296875
0.06214846999864676	0.018199920654296875
0.06230533099733293	0.018199920654296875
0.06246077600007993	0.018199920654296875
0.06261497299783514	0.018199920654296875
0.06277300299916533	0.018199920654296875
0.06292637799924705	0.018199920654296875
0.0630791119983769	0.018199920654296875
0.06324310600030003	0.018199920654296875
0.06339648599896464	0.018199920654296875
0.06354933499824256	0.018199920654296875
0.06370605399933993	0.018680572509765625
0.06385932400007732	0.018680572509765625
0.0640114050002012	0.018680572509765625
0.06416492899734294	0.018680572509765625
0.06431801899816492	0.018680572509765625
0.06447195399960037	0.018680572509765625
0.06462755800021114	0.018680572509765625
0.06478674499885528	0.018680572509765625
0.06494039799872553	0.018680572509765625
0.06510544000047958	0.018680572509765625
0.0652638939973258	0.018680572509765625
0.06541756499791518	0.018680572509765625
0.06553128799714614	0.018680572509765625
0.06568558899743948	0.018680572509765625
0.06584109499817714	0.019161224365234375
0.06599393999931635	0.019161224365234375
0.06614683199950377	0.019161224365234375
0.06630066899742815	0.019161224365234375
0.06645457299964619	0.019161224365234375
0.06660877899776096	0.019161224365234375
0.06676943200000096	0.019161224365234375
0.06692357299834839	0.019161224365234375
0.06707727200046065	0.019161224365234375
0.06723001799764461	0.019161224365234375
0.06738369199956651	0.019161224365234375
0.06753673200000776	0.019161224365234375
0.06768932299746666	0.019641876220703125
0.0678425519981829	0.019641876220703125
0.06799508000040078	0.019641876220703125
0.06814816199766938	0.019641876220703125
0.06830049599739141	0.019641876220703125
0.06845329799762112	0.019641876220703125
0.06860654699994484	0.019641876220703125
0.06876368599841953	0.019641876220703125
0.06891677399835316	0.019641876220703125
0.06906980499843485	0.019641876220703125
0.06922326099811471	0.019641876220703125
0.0693767589982599	0.019641876220703125
0.06955222199758282	0.019641876220703125
0.06971521499872324	0.019641876220703125
0.0698702730005607	0.019641876220703125
0.07002746799844317	0.019641876220703125
0.07018185599736171	0.019641876220703125
0.07033491000038339	0.019641876220703125
0.07048811499771546	0.019641876220703125
0.0706439669993415	0.020122528076171875
0.07079775499732932	0.020122528076171875
0.07095060699793976	0.020122528076171875
0.07110353799725999	0.020122528076171875
0.07125658999939333	0.020122528076171875
0.07141001799755031	0.020122528076171875
0.07156352699894342	0.020122528076171875
0.07172076999995625	0.020122528076171875
0.07187399099711911	0.020122528076171875
0.07202697499815258	0.020122528076171875
0.07218094500058214	0.020122528076171875
0.07233343899861211	0.020122528076171875
0.0724861630005762	0.020122528076171875
0.07264230099826818	0.020122528076171875
0.07279627499883645	0.020122528076171875
0.07295069899919326	0.020603179931640625
0.07310449899887317	0.020603179931640625
0.07325710999793955	0.020603179931640625
0.07341106599778868	0.020603179931640625
0.0735311959979299	0.020603179931640625
0.07368495099944994	0.020603179931640625
0.07383872299760696	0.020603179931640625
0.073990655997477	0.020603179931640625
0.07414351899933536	0.020603179931640625
0.07429758299986133	0.021083831787109375
0.07449691600049846	0.021083831787109375
0.07466918199861539	0.021083831787109375
0.07482758699916303	0.021083831787109375
0.07499713599827373	0.021083831787109375
0.07520990899865865	0.021083831787109375
0.07547055199756869	0.021083831787109375
0.07564473399907001	0.021083831787109375
0.07581009400018957	0.021083831787109375
0.07597004600029322	0.021083831787109375
0.07612828299897956	0.021083831787109375
0.07628352099709446	0.021083831787109375
0.07644153199726134	0.021083831787109375
0.07661458199800109	0.021083831787109375
0.07677539599899319	0.021083831787109375
0.07693582699721446	0.021083831787109375
0.07709109099960187	0.021083831787109375
0.0772472899989225	0.021564483642578125
0.07740149099845439	0.021564483642578125
0.07754489199942327	0.021564483642578125
0.07770787299887161	0.021564483642578125
0.07786349999878439	0.021564483642578125
0.07802294999783044	0.021564483642578125
0.07817942299880087	0.021564483642578125
0.07833419599774061	0.021564483642578125
0.0784897630001069	0.021564483642578125
0.0786442039971007	0.021564483642578125
0.07880133700018632	0.021564483642578125
0.07895549000022584	0.021564483642578125
0.07910894799715606	0.021564483642578125
0.07926290199975483	0.021564483642578125
0.07942034299776424	0.021564483642578125
0.07957771499786759	0.021564483642578125
0.07973752599718864	0.021564483642578125
0.07989318699765136	0.022045135498046875
0.08004735799841001	0.022045135498046875
0.08020073199804756	0.022045135498046875
0.08035486999870045	0.022045135498046875
0.08050768499742844	0.022045135498046875
0.08067328499964788	0.022045135498046875
0.080830139999307	0.022045135498046875
0.08098739699926227	0.022045135498046875
0.0811424290004652	0.022045135498046875
0.0812973449974379	0.022045135498046875
0.08199682399936137	0.022045135498046875
0.08218294899779721	0.022045135498046875
0.08234182899832376	0.022045135498046875
0.08249679800064769	0.022045135498046875
0.08265649999884772	0.022525787353515625
0.08282149099977687	0.022525787353515625
0.08297938699979568	0.022525787353515625
0.08313468899723375	0.022525787353515625
0.08329283999773907	0.022525787353515625
0.08344800999839208	0.022525787353515625
0.08360224399802973	0.022525787353515625
0.08375627900022664	0.022525787353515625
0.08390988599785487	0.022525787353515625
0.08406275199740776	0.022525787353515625
0.08421611899757409	0.022525787353515625
0.08436983299907297	0.022525787353515625
0.08453119499972672	0.022525787353515625
0.08468971899856115	0.022525787353515625
0.08484263499849476	0.022525787353515625
0.08499920699978247	0.023006439208984375
0.08515298199927201	0.023006439208984375
0.08530699999755598	0.023006439208984375
0.08546462899903418	0.023006439208984375
0.0856693309979164	0.023006439208984375
0.08582752700021956	0.023006439208984375
0.08598137599983602	0.023487091064453125
0.08613692799917771	0.023487091064453125
0.08629078599915374	0.023487091064453125
0.08644749599989154	0.023487091064453125
0.0866025899995293	0.023487091064453125
0.08675707899965346	0.023487091064453125
0.0869102849974297	0.023967742919921875
0.08707948599840165	0.023967742919921875
0.08724081599939382	0.023967742919921875
0.08739563699782593	0.023967742919921875
0.08755064599972684	0.024448394775390625
0.08770882499811705	0.024448394775390625
0.08786246299860068	0.024448394775390625
0.08801537099861889	0.024448394775390625
0.0881685659987852	0.024929046630859375
0.08832099899882451	0.024929046630859375
0.08847302600042894	0.024929046630859375
0.08862568999757059	0.024929046630859375
0.0887795799972082	0.024929046630859375
0.08893254400027217	0.025409698486328125
0.08908592199804843	0.025409698486328125
0.0892391339984897	0.025409698486328125
0.08939303700026358	0.025409698486328125
0.08953236600063974	0.025890350341796875
0.08969360899936873	0.025890350341796875
0.08984725299887941	0.025890350341796875
0.09000122199722682	0.025890350341796875
0.09015427199847181	0.025890350341796875
0.09030668299965328	0.026371002197265625
0.09045965699988301	0.026371002197265625
0.09061296800064156	0.026371002197265625
0.09076955300042755	0.026371002197265625
0.09092283800055156	0.026851654052734375
0.09107717699953355	0.026851654052734375
0.0912310849998903	0.026851654052734375
0.09138451000035275	0.026851654052734375
0.09154201499768533	0.027332305908203125
0.09169998599827522	0.027332305908203125
0.09185337799863191	0.027332305908203125
0.09200626600068063	0.027332305908203125
0.092159638999874	0.027812957763671875
0.09231298599843285	0.027812957763671875
0.09246603000065079	0.027812957763671875
0.09261887699904037	0.027812957763671875
0.09277203300007386	0.027812957763671875
0.09292495800036704	0.028293609619140625
0.09307784599877778	0.028293609619140625
0.09323027500067838	0.028293609619140625
0.09338241899968125	0.028293609619140625
0.09353110599840875	0.028293609619140625
0.09369480199893587	0.028774261474609375
0.09384835599848884	0.028774261474609375
0.09400109999842243	0.028774261474609375
0.09415660900049261	0.028774261474609375
0.09431268499974976	0.029254913330078125
0.09448884700032067	0.029254913330078125
0.09467778399994131	0.029254913330078125
0.09483609999733744	0.029254913330078125
0.09499119499741937	0.029735565185546875
0.09514480600046227	0.029735565185546875
0.09530480299872579	0.029735565185546875
0.09545863499806728	0.029735565185546875
0.09561191799730295	0.030216217041015625
0.09576773799926741	0.030216217041015625
0.09592070500002592	0.030216217041015625
0.09607363199756946	0.030216217041015625
0.09622671699980856	0.030216217041015625
0.09638010599883273	0.030696868896484375
0.09653308599808952	0.030696868896484375
0.09669107499939855	0.030696868896484375
0.09684434500013595	0.030696868896484375
0.09699930699935067	0.031177520751953125
0.09715221599981305	0.031177520751953125
0.09730600399780087	0.031177520751953125
0.09746054099741741	0.031177520751953125
0.09763020299942582	0.031658172607421875
0.09778567199828103	0.031658172607421875
0.09793816399906063	0.031658172607421875
0.09809125599713298	0.031658172607421875
0.09824536099768011	0.031658172607421875
0.09839914199983468	0.032138824462890625
0.09855448400048772	0.032138824462890625
0.09871541900065495	0.032138824462890625
0.09886901500067324	0.032138824462890625
0.0990225069981534	0.032619476318359375
0.09917652500007534	0.032619476318359375
0.09933013499903609	0.032619476318359375
0.09949030699863215	0.032619476318359375
0.09966029600036563	0.033100128173828125
0.0998164459997497	0.033100128173828125
0.09996906399828731	0.033100128173828125
0.10012146900044172	0.033100128173828125
0.11029352100013057	0.041271209716796875
0.12055748000057065	0.048961639404296875
0.1308238599995093	0.056171417236328125
0.14108568799929344	0.06434249877929688
0.1513231619974249	0.07155227661132812
0.161556949999067	0.07828140258789062
0.17180648399880738	0.08597183227539062
0.1820505459982087	0.08789443969726562
0.1922881039972708	0.08789443969726562
0.20251795399963157	0.08789443969726562
0.21275758299816516	0.08789443969726562
0.22304287499719067	0.08789443969726562
0.23329706499862368	0.08789443969726562
0.24353124299886986	0.08789443969726562
0.25375670499852276	0.08789443969726562
0.2639810149994446	0.08789443969726562
0.27421050900011323	0.08789443969726562
0.2844354989974818	0.08885574340820312
0.294685879998724	0.09029769897460938
0.30493998499878217	0.09077835083007812
0.3152024339979107	0.09077835083007812
0.3254573829981382	0.09173965454101562
0.3357377539978188	0.09173965454101562
0.34596815099939704	0.09173965454101562
0.3562160469991795	0.09222030639648438
0.3664883450001071	0.09270095825195312
0.3767455719971622	0.09318161010742188
0.3869762600006652	0.09366226196289062
0.39723199799846043	0.09462356567382812
0.40748749299746123	0.09462356567382812
0.41770995399929234	0.09558486938476562
0.42793973699735943	0.09558486938476562
0.43817651299832505	0.09558486938476562
0.4484044709970476	0.09606552124023438
0.45862975799900596	0.09750747680664062
0.46885986599954776	0.09846878051757812
0.4790807869976561	0.09894943237304688
0.4893174809985794	0.09943008422851562
0.49955740199948195	0.09991073608398438
0.5097797689995787	0.09991073608398438
0.520004013000289	0.09991073608398438
0.5302356169995619	0.09991073608398438
0.5405081259996223	0.09991073608398438
0.550763253999321	0.09991073608398438
0.5609983209978964	0.09991073608398438
0.5712498520006193	0.09991073608398438
0.5814851469986024	0.09991073608398438
0.5917251699975168	0.10039138793945312
0.6019539849985449	0.10039138793945312
0.6121914840005047	0.10039138793945312
0.622426263998932	0.10087203979492188
0.6326551569982257	0.10135269165039062
0.6428778230001626	0.10183334350585938
0.6531084220005141	0.10183334350585938
0.6633348619980097	0.10231399536132812
0.6735760179981298	0.10231399536132812
0.6838065999982064	0.10231399536132812
0.694045449999976	0.10231399536132812
0.7043036309987656	0.10279464721679688
0.7145359899986943	0.10279464721679688
0.7247623179973743	0.10327529907226562
0.7349900569970487	0.10327529907226562
0.745222648998606	0.10327529907226562
0.7554323779986589	0.10375595092773438
0.7656554219975078	0.10375595092773438
0.775883332000376	0.10375595092773438
0.7861182889973861	0.10375595092773438
0.7963761729988619	0.10375595092773438
0.8066249889998289	0.10375595092773438
0.8168624559984892	0.10375595092773438
0.8271141400000488	0.10375595092773438
0.837377388997993	0.10375595092773438
0.847651373998815	0.10423660278320312
0.8578696889999264	0.10423660278320312
0.8681182830005127	0.10423660278320312
0.8783528019994264	0.10423660278320312
0.8885906420000538	0.10423660278320312
0.8988344049976149	0.10423660278320312
0.9090779420002946	0.10471725463867188
0.9193381029981538	0.10471725463867188
0.9295760219974909	0.10471725463867188
0.9398122200000216	0.10471725463867188
0.9500580989988521	0.10519790649414062
0.960302129999036	0.10519790649414062
0.9705469910004467	0.10567855834960938
0.9807756279988098	0.10567855834960938
0.9910062529997958	0.10567855834960938
1.0012943699985044	0.10615921020507812
1.1016420060004748	0.10952377319335938
1.2020641989984142	0.11048507690429688
1.3025037150000571	0.11144638061523438
1.4029278029993293	0.11192703247070312
1.5033697789986036	0.11433029174804688
1.6038101300000562	0.11481094360351562
1.704265601998486	0.11481094360351562
1.8047045059975062	0.11529159545898438
1.905132574000163	0.11625289916992188
2.0055597409991606	0.11625289916992188
2.106004810997547	0.11721420288085938
2.2064754229977552	0.11817550659179688
2.306917235997389	0.11865615844726562
2.4073683179994987	0.11913681030273438
2.5078068019975035	0.11961746215820312
2.608240265999484	0.11961746215820312
2.7086788399974466	0.12057876586914062
2.8091071309972904	0.12057876586914062
2.9095481139993353	0.12154006958007812
3.0099715899996227	0.12250900268554688
3.110417862997565	0.12298965454101562
3.210837424998317	0.12395095825195312
3.311262577997695	0.12443161010742188
3.4117170489989803	0.12491226196289062
3.5121673600006034	0.12635421752929688
3.6126293140005146	0.12635421752929688
3.7130864309983735	0.12683486938476562
3.8135600839996187	0.12731552124023438
3.9139912529972207	0.12731552124023438
4.014449591999437	0.12731552124023438
4.114948464997724	0.12827682495117188
4.215433408000536	0.12827682495117188
4.315909241999179	0.12827682495117188
4.416375619999599	0.12875747680664062
4.516818318999867	0.12875747680664062
4.617241001997172	0.12875747680664062
4.717671809998137	0.12875747680664062
4.818117457998596	0.12923812866210938
4.918536985998799	0.12923812866210938
5.018968678999954	0.12923812866210938
5.1194119789979595	0.13116073608398438
5.219831860998966	0.13116073608398438
5.320285549998516	0.13116073608398438
5.420702466999501	0.13640213012695312
5.52124659099718	0.13640213012695312
5.621781081998051	0.13640213012695312
5.722289621000527	0.13640213012695312
5.822774297997967	0.13640213012695312
5.9232980019987735	0.13640213012695312
6.023825214000681	0.13640213012695312
6.124384482998721	0.13640213012695312
6.2249955519982905	0.13640213012695312
6.325559655997495	0.13687896728515625
6.426165001998015	0.13687896728515625
6.52676474799955	0.13759613037109375
6.627398109998467	0.1375885009765625
6.728005378998205	0.1375885009765625
6.828603863999888	0.13782882690429688
6.929172320997168	0.13782882690429688
7.029758184999082	0.13782882690429688
7.130363591997593	0.13782882690429688
7.2309766429971205	0.13782882690429688
7.331536962999962	0.13782882690429688
7.432137242998579	0.13782882690429688
7.532678874998965	0.13782882690429688
7.6332239269977435	0.13782882690429688
7.733852887999092	0.13782882690429688
7.834441675997368	0.13782882690429688
7.934976958000334	0.13782882690429688
8.035451987998385	0.13830947875976562
8.135902275000262	0.13975143432617188
8.236376136999752	0.14407730102539062
8.336852058997465	0.14311599731445312
8.437314799997694	0.14215469360351562
0	0
