# Supplementary material for: GRAPE for fast and scalable graph processing and random-walk-based embedding
Source: Nat Comput Sci. 2023 Jun 26;3(6):552–68. doi: 10.1038/s43588-023-00465-8 (PMC10768636; doi:10.1038/s43588-023-00465-8)
Supplement: Supplementary file 4 — CSVs with time series data with time and memory requirements for the different libraries on the 44 considered graphs and on the different tasks considered (loading graphs, first- and second-order RWs). [file 43588_2023_465_MOESM4_ESM.zip › bio-ce-cx/PecanPy/second_order_walk_only_p.csv]

delta	ram
0	0.0025211334228516513
0.0002948220062535256	0.0030017852783204013
0.00046655100595671684	0.0030017852783204013
0.0005588530038949102	0.0030017852783204013
0.0006535260035889223	0.0030017852783204013
0.0007463920046575367	0.0030017852783204013
0.0008391190058318898	0.0030017852783204013
0.0009197239996865392	0.0030017852783204013
0.0010109979994012974	0.0030017852783204013
0.0010909630000242032	0.0030017852783204013
0.0011800140055129305	0.0030017852783204013
0.0012823030047002248	0.0034824371337891513
0.0013723869997193106	0.0034824371337891513
0.001453351003874559	0.0034824371337891513
0.0015412950015161186	0.0034824371337891513
0.0016261250057141297	0.0034824371337891513
0.0017150810017483309	0.0034824371337891513
0.0018027430051006377	0.0037227630615235263
0.0019416150025790557	0.0037227630615235263
0.0020314659996074624	0.0037227630615235263
0.0021113070033607073	0.0037227630615235263
0.002190109000366647	0.0037227630615235263
0.0022699660039506853	0.0037227630615235263
0.0023483820041292347	0.0037227630615235263
0.0024270890062325634	0.0037227630615235263
0.002505390999431256	0.0037227630615235263
0.0025902440029312856	0.0037227630615235263
0.0026702460017986596	0.0037227630615235263
0.00274926900601713	0.0037227630615235263
0.0028281060003791936	0.0037227630615235263
0.0029059690059511922	0.0037227630615235263
0.0029842090007150546	0.0037227630615235263
0.003062436000618618	0.0037227630615235263
0.0031410670053446665	0.0037227630615235263
0.003219528000045102	0.0037227630615235263
0.0032985900033963844	0.0037227630615235263
0.0033774090043152682	0.0037227630615235263
0.00345601200388046	0.0037227630615235263
0.00353471400012495	0.004203414916992276
0.003619251001509838	0.004203414916992276
0.0037111460042069666	0.004203414916992276
0.003790594004385639	0.004203414916992276
0.0038763180054957047	0.004203414916992276
0.003958113004046027	0.004203414916992276
0.004036528000142425	0.004203414916992276
0.004115002004255075	0.004203414916992276
0.004194441004074179	0.004203414916992276
0.004273950005881488	0.004203414916992276
0.004355068005679641	0.004684066772461026
0.004434229005710222	0.004684066772461026
0.004513108004175592	0.004684066772461026
0.004598343002726324	0.004684066772461026
0.004680624006141443	0.004684066772461026
0.0047701750008855015	0.004684066772461026
0.004851947000133805	0.004684066772461026
0.004931285002385266	0.004684066772461026
0.005010438006138429	0.004684066772461026
0.005089783000585157	0.004684066772461026
0.005168622003111523	0.004684066772461026
0.005248077999567613	0.004684066772461026
0.005335227004252374	0.004684066772461026
0.0054175080003915355	0.005164718627929776
0.005496507001225837	0.005164718627929776
0.005580459001066629	0.005164718627929776
0.005660583003191277	0.005164718627929776
0.005739145002735313	0.005164718627929776
0.0058372300045448355	0.005164718627929776
0.0059197160007897764	0.005164718627929776
0.005999193002935499	0.005164718627929776
0.006078388003516011	0.005164718627929776
0.006158055002742913	0.005164718627929776
0.006237621004402172	0.005164718627929776
0.006318577005004045	0.005164718627929776
0.006410886999219656	0.005164718627929776
0.006500715004222002	0.005645370483398526
0.006586314004380256	0.005645370483398526
0.006669109003269114	0.005645370483398526
0.006749159001628868	0.005645370483398526
0.006829264006228186	0.005645370483398526
0.006908371004101355	0.005645370483398526
0.006988018001720775	0.005645370483398526
0.007067547005135566	0.005645370483398526
0.0071468460009782575	0.005645370483398526
0.007237539000925608	0.005645370483398526
0.007318713003769517	0.005645370483398526
0.007414978004817385	0.005645370483398526
0.007499229002860375	0.005645370483398526
0.007588762004161254	0.006126022338867276
0.007674872002098709	0.006126022338867276
0.007756110004265793	0.006126022338867276
0.007845013002224732	0.006126022338867276
0.007926154001324903	0.006126022338867276
0.008012121004867367	0.006126022338867276
0.008094727003481239	0.006126022338867276
0.00817412600008538	0.006126022338867276
0.008254230000602547	0.006126022338867276
0.008333568002854008	0.006126022338867276
0.008412736002355814	0.006126022338867276
0.00849177100462839	0.006126022338867276
0.008577307999075856	0.006606674194336026
0.008657347003463656	0.006606674194336026
0.008736874005990103	0.006606674194336026
0.008816456000204198	0.006606674194336026
0.008895782004401553	0.006606674194336026
0.008974872005637735	0.006606674194336026
0.009054163005203009	0.006606674194336026
0.009133153005677741	0.006606674194336026
0.009213737001118716	0.006606674194336026
0.009296027004893404	0.006606674194336026
0.009374934001243673	0.006606674194336026
0.009454339000512846	0.006606674194336026
0.009533323005598504	0.007087326049804776
0.009617174000595696	0.007087326049804776
0.009697683002741542	0.007087326049804776
0.009787047005374916	0.007087326049804776
0.0099108070062357	0.007087326049804776
0.010005203999753576	0.007087326049804776
0.010185295999690425	0.007087326049804776
0.0103682539993315	0.007087326049804776
0.010538941001868807	0.007087326049804776
0.010721553000621498	0.007087326049804776
0.010883514005399775	0.007087326049804776
0.011044680002669338	0.007087326049804776
0.011199808999663219	0.007087326049804776
0.011353763999068178	0.007087326049804776
0.011506378999911249	0.007087326049804776
0.011673847999190912	0.007087326049804776
0.011851815004774835	0.007087326049804776
0.012026877004245762	0.007087326049804776
0.012183612001535948	0.007087326049804776
0.012337698004557751	0.007087326049804776
0.012490568005887326	0.007087326049804776
0.01264769300178159	0.007087326049804776
0.012800698001228739	0.007087326049804776
0.012954761004948523	0.007087326049804776
0.01310700600151904	0.007087326049804776
0.013259253006253857	0.007087326049804776
0.01341177699941909	0.007087326049804776
0.013567147005232982	0.007087326049804776
0.013720517003093846	0.007087326049804776
0.01382445600029314	0.007087326049804776
0.01397944700147491	0.007087326049804776
0.01413464800134534	0.007087326049804776
0.01428942900383845	0.007087326049804776
0.014442290004808456	0.007087326049804776
0.014594775006116834	0.007087326049804776
0.014790576002269518	0.007087326049804776
0.01496470100391889	0.007087326049804776
0.015122041004360653	0.007087326049804776
0.015297835001547355	0.007087326049804776
0.015457052002602722	0.007087326049804776
0.01561043800029438	0.007087326049804776
0.015773638006066903	0.007087326049804776
0.0159289750008611	0.007087326049804776
0.01608225400559604	0.007087326049804776
0.016234804003033787	0.007087326049804776
0.01638769700366538	0.007567977905273526
0.016540283999347594	0.007567977905273526
0.016697049999493174	0.007567977905273526
0.016850854000949766	0.007567977905273526
0.017003606000798754	0.007567977905273526
0.017157321999548003	0.007567977905273526
0.017310660005023237	0.007567977905273526
0.017463049000070896	0.007567977905273526
0.01762040400353726	0.007567977905273526
0.01777706000575563	0.007567977905273526
0.017968886000744533	0.007567977905273526
0.01813550400402164	0.007567977905273526
0.0182901549997041	0.007567977905273526
0.01844353900378337	0.007567977905273526
0.018598549999296665	0.007567977905273526
0.018754456003080122	0.007567977905273526
0.018908441001258325	0.007567977905273526
0.019062140003370587	0.007567977905273526
0.01923730999988038	0.007567977905273526
0.019396522002352867	0.007567977905273526
0.01955038300366141	0.007567977905273526
0.019724399004189763	0.007567977905273526
0.019881153006281238	0.007567977905273526
0.020034290006151423	0.007567977905273526
0.02018735599995125	0.007567977905273526
0.0203401329999906	0.007567977905273526
0.020492660005402286	0.007567977905273526
0.02065010899968911	0.007567977905273526
0.020803152001462877	0.007567977905273526
0.02095634100260213	0.007567977905273526
0.021109188004629686	0.007567977905273526
0.021261263005726505	0.008048629760742276
0.021412674002931453	0.008048629760742276
0.02156793900212506	0.008048629760742276
0.02172073499968974	0.008048629760742276
0.021832805003214162	0.008048629760742276
0.021993056005157996	0.008048629760742276
0.022147431001940276	0.008048629760742276
0.02229972300119698	0.008048629760742276
0.022452846002124716	0.008529281616211026
0.02260553400265053	0.008529281616211026
0.02275840200309176	0.008529281616211026
0.02291080700524617	0.008529281616211026
0.023064060005708598	0.008529281616211026
0.02321605900215218	0.008529281616211026
0.023368767004285473	0.008529281616211026
0.023548437005956657	0.009009933471679776
0.023711150999588426	0.009009933471679776
0.023864831004175358	0.009009933471679776
0.024018966003495734	0.009009933471679776
0.024171390999981668	0.009009933471679776
0.02432377800141694	0.009009933471679776
0.02447649800160434	0.009490585327148526
0.0246295850010938	0.009490585327148526
0.024783537002804223	0.009490585327148526
0.024940929004515056	0.009490585327148526
0.025094987999182194	0.009490585327148526
0.02524816900404403	0.009490585327148526
0.025401527003850788	0.009490585327148526
0.02555511200625915	0.009490585327148526
0.025712376002047677	0.009971237182617276
0.025823208001384046	0.009971237182617276
0.026003147002484184	0.009971237182617276
0.02616351300093811	0.009971237182617276
0.026319332006096374	0.009971237182617276
0.026473415004147682	0.009971237182617276
0.026626708000549115	0.009971237182617276
0.02678079100587638	0.010451889038086026
0.02693363400612725	0.010451889038086026
0.027085255002020858	0.010451889038086026
0.027237438000156544	0.010451889038086026
0.027392235002480447	0.010451889038086026
0.027548117999685928	0.010451889038086026
0.02770715600490803	0.010451889038086026
0.027859067005920224	0.010451889038086026
0.028015709001920186	0.010451889038086026
0.028169415003503673	0.010932540893554776
0.028322206999291666	0.010932540893554776
0.028479164000600576	0.010932540893554776
0.028635889000725	0.010932540893554776
0.02878902800148353	0.010932540893554776
0.02894157600530889	0.010932540893554776
0.02909379500488285	0.010932540893554776
0.02924650000204565	0.010932540893554776
0.029398712002148386	0.011413192749023526
0.029550415005360264	0.011413192749023526
0.029711802999372594	0.011413192749023526
0.029823969001881778	0.011413192749023526
0.02997962399967946	0.011413192749023526
0.030133072003081907	0.011413192749023526
0.030286393004644196	0.011413192749023526
0.030439665002631955	0.011413192749023526
0.030592504001106136	0.011413192749023526
0.030746807999094017	0.011413192749023526
0.030900153004040476	0.011413192749023526
0.031052205005835276	0.011413192749023526
0.031205750005028676	0.011893844604492276
0.03135862500494113	0.011893844604492276
0.03151130900369026	0.011893844604492276
0.03166800500184763	0.011893844604492276
0.031820683005207684	0.011893844604492276
0.03197359000478173	0.011893844604492276
0.03212630499911029	0.011893844604492276
0.03227883100043982	0.011893844604492276
0.03243131899944274	0.011893844604492276
0.032583151005383115	0.011893844604492276
0.032738403002440464	0.011893844604492276
0.032891481001570355	0.011893844604492276
0.03304368400131352	0.011893844604492276
0.033196305004821625	0.011893844604492276
0.033349511002597865	0.012382125854492276
0.03350161400157958	0.012382125854492276
0.03365762500470737	0.012382125854492276
0.033811334003985394	0.012382125854492276
0.0340048950019991	0.012382125854492276
0.03416501100582536	0.012382125854492276
0.034319278005568776	0.012382125854492276
0.034473466002964415	0.012382125854492276
0.03462698400107911	0.012382125854492276
0.03480335700442083	0.012382125854492276
0.034976371003722306	0.012382125854492276
0.035132356999383774	0.012382125854492276
0.03528593300143257	0.012382125854492276
0.03543848600384081	0.012382125854492276
0.03559098300320329	0.012382125854492276
0.035746434004977345	0.012382125854492276
0.035899697002605535	0.012382125854492276
0.0360529530007625	0.012382125854492276
0.03620632499951171	0.012382125854492276
0.03635894300532527	0.012862777709961026
0.03651230100513203	0.012862777709961026
0.03666914900531992	0.012862777709961026
0.036822494002990425	0.012862777709961026
0.036975940005504526	0.012862777709961026
0.03712941599951591	0.012862777709961026
0.03728251199936494	0.012862777709961026
0.03743932500219671	0.012862777709961026
0.03759527100191917	0.012862777709961026
0.03775016900181072	0.012862777709961026
0.037943472001643386	0.012862777709961026
0.03810115600208519	0.013343429565429776
0.03825616100220941	0.013343429565429776
0.038410429006034974	0.013343429565429776
0.038566870003705844	0.013343429565429776
0.03872106600465486	0.013343429565429776
0.03887357200437691	0.013343429565429776
0.03902679800376063	0.013343429565429776
0.039180086001579184	0.013343429565429776
0.0393337120040087	0.013343429565429776
0.03948657900036778	0.013343429565429776
0.03964952599926619	0.013343429565429776
0.03981231000216212	0.013343429565429776
0.039968415003386326	0.013343429565429776
0.04012150400376413	0.013343429565429776
0.040284198003064375	0.013343429565429776
0.0404379780011368	0.013343429565429776
0.04059094300464494	0.013343429565429776
0.04074351199960802	0.013343429565429776
0.040895944002841134	0.013824081420898526
0.0410483470041072	0.013824081420898526
0.041200810999725945	0.013824081420898526
0.04135335400496842	0.013824081420898526
0.04150577600375982	0.013824081420898526
0.04166298999916762	0.013824081420898526
0.041821128004812635	0.013824081420898526
0.042002091999165714	0.013824081420898526
0.042161630000919104	0.013824081420898526
0.04231685900595039	0.013824081420898526
0.04247079800552456	0.013824081420898526
0.042623831002856605	0.013824081420898526
0.04277746400475735	0.013824081420898526
0.04292982100014342	0.013824081420898526
0.043082055999548174	0.013824081420898526
0.04323472599935485	0.013824081420898526
0.043387548001192044	0.014304733276367276
0.043539719001273625	0.014304733276367276
0.04369616700569168	0.014304733276367276
0.04384910500084516	0.014304733276367276
0.0440021840040572	0.014304733276367276
0.04415482200420229	0.014304733276367276
0.044307278003543615	0.014304733276367276
0.044460135002736934	0.014304733276367276
0.04461177000484895	0.014304733276367276
0.044791422005800996	0.014304733276367276
0.04496072300389642	0.014304733276367276
0.04511617300158832	0.014304733276367276
0.04527267400408164	0.014304733276367276
0.045426946999214124	0.014304733276367276
0.0455802440046682	0.014304733276367276
0.04573515100491932	0.014304733276367276
0.04589963300531963	0.014304733276367276
0.04605380400607828	0.014304733276367276
0.04620597900066059	0.014304733276367276
0.04635826800222276	0.014304733276367276
0.04651054600253701	0.014304733276367276
0.04666851200454403	0.014304733276367276
0.04682212000625441	0.014304733276367276
0.04697450499952538	0.014304733276367276
0.047126755001954734	0.014785385131836026
0.04729022200626787	0.014785385131836026
0.04745726600231137	0.014785385131836026
0.0476138340018224	0.014785385131836026
0.04776911999942968	0.014785385131836026
0.04792191000160528	0.014785385131836026
0.048074073005409446	0.014785385131836026
0.04822606900415849	0.014785385131836026
0.04837879400292877	0.014785385131836026
0.04853296900546411	0.014785385131836026
0.048691010000766255	0.014785385131836026
0.0488437470048666	0.014785385131836026
0.04899695900530787	0.014785385131836026
0.04915003500354942	0.015266036987304776
0.04930212100589415	0.015266036987304776
0.0494543570021051	0.015266036987304776
0.04960903699975461	0.015266036987304776
0.04979554300371092	0.015266036987304776
0.04999565700563835	0.015266036987304776
0.0501580769996508	0.015266036987304776
0.050313145002292003	0.015266036987304776
0.050467058004869614	0.015266036987304776
0.050620165005966555	0.015266036987304776
0.05077353000524454	0.015266036987304776
0.050926285999594256	0.015266036987304776
0.05107948700606357	0.015266036987304776
0.051232345002063084	0.015266036987304776
0.051385714003117755	0.015266036987304776
0.051538405001338106	0.015746688842773526
0.05170740000176011	0.015746688842773526
0.0518610040016938	0.015746688842773526
0.052014332002727315	0.015746688842773526
0.05217120399902342	0.015746688842773526
0.05232409300515428	0.015746688842773526
0.05247645300551085	0.015746688842773526
0.05262876300548669	0.015746688842773526
0.05278151400125353	0.015746688842773526
0.0529343410016736	0.015746688842773526
0.053090412002347875	0.015746688842773526
0.05324328600545414	0.015746688842773526
0.05339604000619147	0.015746688842773526
0.053549800999462605	0.016227340698242276
0.05370859800314065	0.016227340698242276
0.053836504004721064	0.016227340698242276
0.053992314999049995	0.016227340698242276
0.054145731999597047	0.016707992553711026
0.05429830700450111	0.016707992553711026
0.054451486001198646	0.016707992553711026
0.05460599400248611	0.016707992553711026
0.05477035000512842	0.016707992553711026
0.05492993799998658	0.016707992553711026
0.05508359899977222	0.017188644409179776
0.05524690099991858	0.017188644409179776
0.055411280001862906	0.017188644409179776
0.05558030099928146	0.017188644409179776
0.055735656002070755	0.017188644409179776
0.055889964001835324	0.017188644409179776
0.05604301600396866	0.017669296264648526
0.05619561500498094	0.017669296264648526
0.05635230600455543	0.017669296264648526
0.05650673500349512	0.017669296264648526
0.05666447800467722	0.017669296264648526
0.05681817100412445	0.017669296264648526
0.05697092300397344	0.018149948120117276
0.05712497000058647	0.018149948120117276
0.05727871099952608	0.018149948120117276
0.05743336800514953	0.018149948120117276
0.05758637600229122	0.018149948120117276
0.057739142001082655	0.018149948120117276
0.05791441700421274	0.018149948120117276
0.058082562005438376	0.018149948120117276
0.05823683299968252	0.018630599975586026
0.058390218000567984	0.018630599975586026
0.05854303200612776	0.018630599975586026
0.05870146400411613	0.018630599975586026
0.05885566700453637	0.018630599975586026
0.05900844200368738	0.018630599975586026
0.059161447003134526	0.018630599975586026
0.05932050900446484	0.018630599975586026
0.05947613400348928	0.018630599975586026
0.05962854500103276	0.019111251831054776
0.059794044005684555	0.019111251831054776
0.059953247000521515	0.019111251831054776
0.060108090001449455	0.019111251831054776
0.060260395002842415	0.019111251831054776
0.06041354199987836	0.019111251831054776
0.060580478006158955	0.019591903686523526
0.06073647599987453	0.019591903686523526
0.060893555004440714	0.019591903686523526
0.061048012001265306	0.019591903686523526
0.06120145100430818	0.019591903686523526
0.06135432600422064	0.019591903686523526
0.06150762000470422	0.019591903686523526
0.06166414100152906	0.019591903686523526
0.06182038200495299	0.019591903686523526
0.06197418000374455	0.019591903686523526
0.06212705700454535	0.019591903686523526
0.06228023400035454	0.020072555541992276
0.06243345999973826	0.020072555541992276
0.06258727000385989	0.020072555541992276
0.06274092000239762	0.020072555541992276
0.06289290400309255	0.020072555541992276
0.06304627500503557	0.020072555541992276
0.0631991990012466	0.020072555541992276
0.06335206900257617	0.020072555541992276
0.0635040850029327	0.020072555541992276
0.06365991400525672	0.020072555541992276
0.06381284200324444	0.020072555541992276
0.06396657300501829	0.020072555541992276
0.0641255930022453	0.020072555541992276
0.06428338600380812	0.020072555541992276
0.0644367519998923	0.020072555541992276
0.06458957500581164	0.020072555541992276
0.06478980300016701	0.020553207397461026
0.06495766200532671	0.020553207397461026
0.06511337300617015	0.020553207397461026
0.06526901500183158	0.020553207397461026
0.06542267300392268	0.020553207397461026
0.06558076200599317	0.020553207397461026
0.06573642100556754	0.020553207397461026
0.0659532570061856	0.020553207397461026
0.06612215300265234	0.020553207397461026
0.06627738700626651	0.020553207397461026
0.06643133200122975	0.020553207397461026
0.06658508300461108	0.020553207397461026
0.06673927100200672	0.020553207397461026
0.0668920509997406	0.020553207397461026
0.06704434900166234	0.021033859252929776
0.06719657800567802	0.021033859252929776
0.06734865700127557	0.021033859252929776
0.06751331499981461	0.021033859252929776
0.06768296399968676	0.021033859252929776
0.06783918400469702	0.021033859252929776
0.06799258600221947	0.021033859252929776
0.0681457099999534	0.021033859252929776
0.06829857300181175	0.021033859252929776
0.06845866599906003	0.021033859252929776
0.06861111900070682	0.021033859252929776
0.06876685200404609	0.021033859252929776
0.06892134599911515	0.021033859252929776
0.06907492699974682	0.021033859252929776
0.06922824700450292	0.021033859252929776
0.06938110700139077	0.021033859252929776
0.06953362700005528	0.021033859252929776
0.06968987000436755	0.021033859252929776
0.06984270400425885	0.021033859252929776
0.07000046500616008	0.021033859252929776
0.07015436900110217	0.021033859252929776
0.0703071220050333	0.021514511108398526
0.0704609540043748	0.021514511108398526
0.0706143540010089	0.021514511108398526
0.07076722300553229	0.021514511108398526
0.07091973400383722	0.021514511108398526
0.0710727890036651	0.021514511108398526
0.07122513200010872	0.021514511108398526
0.07137885699921753	0.021514511108398526
0.07153186800132971	0.021514511108398526
0.07168914200155996	0.021514511108398526
0.07184244500240311	0.021514511108398526
0.07199483900330961	0.021995162963867276
0.07214802700036671	0.021995162963867276
0.0723010220026481	0.021995162963867276
0.07245386300201062	0.021995162963867276
0.07260601300367853	0.021995162963867276
0.07275816300534643	0.021995162963867276
0.07291142000030959	0.021995162963867276
0.07306612200045493	0.021995162963867276
0.07321968100586673	0.021995162963867276
0.07337278100021649	0.021995162963867276
0.07352542200533208	0.021995162963867276
0.07368643100198824	0.021995162963867276
0.07382395199965686	0.021995162963867276
0.07400203300494468	0.022475814819336026
0.07417656300094677	0.022475814819336026
0.07433249400492059	0.022475814819336026
0.07448573900182964	0.022475814819336026
0.0746438490023138	0.022475814819336026
0.0748059280012967	0.022475814819336026
0.07496053900104016	0.022475814819336026
0.07511403900571167	0.022475814819336026
0.0752671209993423	0.022475814819336026
0.07542007300071418	0.022475814819336026
0.07557260899920948	0.022475814819336026
0.07572488800360588	0.022956466674804776
0.0758776030052104	0.022956466674804776
0.07602997399953892	0.022956466674804776
0.07618239600560628	0.022956466674804776
0.07633501800592057	0.022956466674804776
0.07649056600348558	0.022956466674804776
0.0766481630053022	0.022956466674804776
0.0768017750015133	0.022956466674804776
0.07695411000167951	0.022956466674804776
0.07710749900434166	0.022956466674804776
0.07726114400429651	0.022956466674804776
0.07741432900365908	0.022956466674804776
0.0775704420011607	0.022956466674804776
0.07772431700141169	0.022956466674804776
0.07787790799920913	0.022956466674804776
0.07803253500605933	0.022956466674804776
0.0781854500019108	0.022956466674804776
0.07833851600298658	0.022956466674804776
0.07849118400190491	0.022956466674804776
0.078650766001374	0.022956466674804776
0.07880445600312669	0.022956466674804776
0.07895767800073372	0.023437118530273526
0.0791111170037766	0.023437118530273526
0.0792659580038162	0.023437118530273526
0.07941893700626679	0.023437118530273526
0.07957158399949549	0.023437118530273526
0.07972887700452702	0.023437118530273526
0.07988526000553975	0.023437118530273526
0.08003806900524069	0.023437118530273526
0.08019045100081712	0.023437118530273526
0.08084510600019712	0.023437118530273526
0.08103481700527482	0.023437118530273526
0.08119157100009033	0.023437118530273526
0.0813471470028162	0.023437118530273526
0.0815016300039133	0.023917770385742276
0.08166124499985017	0.023917770385742276
0.0818179970010533	0.023917770385742276
0.08199698500538943	0.023917770385742276
0.0821565139995073	0.023917770385742276
0.08231130700005451	0.023917770385742276
0.08246496799984016	0.023917770385742276
0.08261692200176185	0.023917770385742276
0.0827706220006803	0.023917770385742276
0.08292276400607079	0.023917770385742276
0.08307579300162615	0.023917770385742276
0.08322770700033288	0.023917770385742276
0.0833794160062098	0.023917770385742276
0.08353123200504342	0.023917770385742276
0.08368711400544271	0.023917770385742276
0.08384321800258476	0.024398422241211026
0.08399626200116472	0.024398422241211026
0.08414855100272689	0.024398422241211026
0.08430097500240663	0.024398422241211026
0.0844537200027844	0.024398422241211026
0.08460571899922797	0.024398422241211026
0.08477362900157459	0.024398422241211026
0.08493566200195346	0.024398422241211026
0.08509006200620206	0.024398422241211026
0.08524401600152487	0.024398422241211026
0.08539806000044337	0.024398422241211026
0.08555172200431116	0.024398422241211026
0.08572926300257677	0.024398422241211026
0.08593188500526594	0.024879074096679776
0.08609930700185942	0.024879074096679776
0.08625304800079903	0.024879074096679776
0.08640848500363063	0.024879074096679776
0.08656171400070889	0.024879074096679776
0.08671945500100264	0.025359725952148526
0.08687297800497618	0.025359725952148526
0.08702565700514242	0.025359725952148526
0.08717845800128998	0.025359725952148526
0.08733126400329638	0.025359725952148526
0.08749604700278724	0.025840377807617276
0.08765521400346188	0.025840377807617276
0.08780897500400897	0.025840377807617276
0.08796170900313882	0.025840377807617276
0.0881145200037281	0.026321029663086026
0.08826708900596714	0.026321029663086026
0.08841982000012649	0.026321029663086026
0.0885728659995948	0.026321029663086026
0.08872601600160124	0.026321029663086026
0.08887860699906014	0.026801681518554776
0.08903226700203959	0.026801681518554776
0.08918723100214265	0.026801681518554776
0.08934004900220316	0.026801681518554776
0.08949272300378652	0.027282333374023526
0.08965012000408024	0.027282333374023526
0.08981156800291501	0.027282333374023526
0.09000332900177455	0.027282333374023526
0.09016322400566423	0.027762985229492276
0.09031761100050062	0.027762985229492276
0.09047168400138617	0.027762985229492276
0.09062468900083331	0.027762985229492276
0.0907774290026282	0.027762985229492276
0.09093061200110242	0.028243637084961026
0.09108334800112061	0.028243637084961026
0.09123686200473458	0.028243637084961026
0.09138991200597957	0.028243637084961026
0.09154277800553245	0.028724288940429776
0.09170032400288619	0.028724288940429776
0.09185331500339089	0.028724288940429776
0.09200626500387443	0.028724288940429776
0.09215836200019112	0.029204940795898526
0.09231080899917288	0.029204940795898526
0.09246426000026986	0.029204940795898526
0.09262181300437078	0.029204940795898526
0.09277682000538334	0.029204940795898526
0.09293052700377302	0.029685592651367276
0.09308305300510256	0.029685592651367276
0.09323530600522645	0.029685592651367276
0.09339066300162813	0.029685592651367276
0.0935433490012656	0.029685592651367276
0.09370043100352632	0.030166244506836026
0.09382329300569836	0.030166244506836026
0.09397808600624558	0.030166244506836026
0.09413268400385277	0.030166244506836026
0.09428614300122717	0.030166244506836026
0.094438854001055	0.030646896362304776
0.09459291600069264	0.030646896362304776
0.09475956700043753	0.030646896362304776
0.09492027899977984	0.030646896362304776
0.09507434600527631	0.031127548217773526
0.09522843300510431	0.031127548217773526
0.09538136700575706	0.031127548217773526
0.09553429300285643	0.031127548217773526
0.09570617999997921	0.031608200073242276
0.09586190200207056	0.031608200073242276
0.09601462000136962	0.031608200073242276
0.09616740899946308	0.031608200073242276
0.09631948500464205	0.032088851928711026
0.0964723880024394	0.032088851928711026
0.09662517200194998	0.032088851928711026
0.09678161999909207	0.032088851928711026
0.09693636700103525	0.032088851928711026
0.09708981800213223	0.032569503784179776
0.09724318900407525	0.032569503784179776
0.09739732500020182	0.032569503784179776
0.09755125499941641	0.032569503784179776
0.09770885100442683	0.033050155639648526
0.09782395100046415	0.033050155639648526
0.09799746900534956	0.033050155639648526
0.098154916006024	0.033050155639648526
0.09830797900212929	0.033530807495117276
0.0984711090059136	0.033530807495117276
0.09862738100491697	0.033530807495117276
0.09878034400026081	0.033530807495117276
0.09893320000264794	0.033530807495117276
0.09908605600503506	0.034011459350586026
0.0992384220007807	0.034011459350586026
0.09939117600151803	0.034011459350586026
0.09954346300219186	0.034011459350586026
0.09969998100132216	0.034492111206054776
0.0998604010019335	0.034492111206054776
0.10001439500047127	0.034492111206054776
0.11017085800267523	0.042182540893554776
0.12040568300290033	0.049872970581054776
0.13062581400299678	0.057082748413086026
0.1408381549990736	0.06477317810058603
0.15105900799972005	0.07246360778808603
0.1613069520026329	0.07871208190917978
0.17154170800495194	0.08640251159667978
0.18176522200519685	0.08928642272949228
0.19200110900419531	0.08928642272949228
0.2022161050044815	0.08928642272949228
0.21243360900552943	0.08928642272949228
0.22265171000617556	0.08928642272949228
0.23286048300360562	0.08928642272949228
0.24307165999925928	0.08928642272949228
0.253298748000816	0.08928642272949228
0.2635095410005306	0.08928642272949228
0.2737430150009459	0.08928642272949228
0.2840030229999684	0.08976707458496103
0.2942285989993252	0.09168968200683603
0.3044597129992326	0.09217033386230478
0.3146989110027789	0.09217033386230478
0.3249463230022229	0.09265098571777353
0.33521400300378446	0.09313163757324228
0.3454977930014138	0.09361228942871103
0.3557295700011309	0.09361228942871103
0.3659568670045701	0.09409294128417978
0.3761835280020023	0.09457359313964853
0.3864140200021211	0.09505424499511728
0.3966524150018813	0.09601554870605478
0.40691006400447804	0.09601554870605478
0.4171551350009395	0.09649620056152353
0.42740755600243574	0.09697685241699228
0.4376603670025361	0.09697685241699228
0.4479200070054503	0.09745750427246103
0.4581758540007286	0.09841880798339853
0.4684274430037476	0.09986076354980478
0.4786787210032344	0.10034141540527353
0.4889269370032707	0.10082969665527353
0.49916455200582277	0.10131034851074228
0.5094121380025172	0.10131034851074228
0.5196550020045834	0.10131034851074228
0.5298433040006785	0.10131034851074228
0.54006541200215	0.10131034851074228
0.5502910040013376	0.10131034851074228
0.5605376540042926	0.10131034851074228
0.5707791130043915	0.10131034851074228
0.5810479050051072	0.10131034851074228
0.5912927900062641	0.10131034851074228
0.6015529920041445	0.10179100036621103
0.6118049340002472	0.10179100036621103
0.6220551740043447	0.10179100036621103
0.6323030420026043	0.10227165222167978
0.6425595870023244	0.10275230407714853
0.6527920040025492	0.10275230407714853
0.6630159230044228	0.10323295593261728
0.6732190629991237	0.10371360778808603
0.6834369100033655	0.10371360778808603
0.6936529930026154	0.10371360778808603
0.7038639050006168	0.10371360778808603
0.7140721780015156	0.10371360778808603
0.724284345000342	0.10419425964355478
0.7344746080052573	0.10467491149902353
0.7446888550039148	0.10467491149902353
0.7549204220049432	0.10467491149902353
0.7651416180015076	0.10467491149902353
0.7753556480020052	0.10514030456542978
0.7855804140053806	0.10514030456542978
0.7958050800007186	0.10514030456542978
0.8060218570026336	0.10514030456542978
0.816260236002563	0.10514030456542978
0.8265084310041857	0.10514030456542978
0.8367527020018315	0.10514030456542978
0.8470007670039195	0.10514030456542978
0.857245982006134	0.10514030456542978
0.867491085002257	0.10562095642089853
0.8777356540012988	0.10562095642089853
0.8879876819992205	0.10562095642089853
0.898217181005748	0.10562095642089853
0.9084624840033939	0.10562095642089853
0.9187111600040225	0.10562095642089853
0.9289510540038464	0.10610160827636728
0.9392148469996755	0.10610160827636728
0.9494868790061446	0.10610160827636728
0.9597305650022463	0.10610160827636728
0.9699831790057942	0.10658226013183603
0.9802186369997798	0.10706291198730478
0.9904629590018885	0.10706291198730478
1.0006970660033403	0.10706291198730478
1.1010160580044612	0.11090812683105478
1.2014219289994799	0.11186943054199228
1.3018437270002323	0.11283073425292978
1.4022617320006248	0.11331138610839853
1.5027347300056135	0.11523399353027353
1.603183387000172	0.11571464538574228
1.703653728000063	0.11571464538574228
1.8041363740048837	0.11619529724121103
1.9045706480028457	0.11763725280761728
2.0050206890009576	0.11763725280761728
2.10546762800368	0.11811790466308603
2.205895027000224	0.11907920837402353
2.306347244004428	0.12004051208496103
2.4068113760004053	0.12004051208496103
2.507254110001668	0.12004051208496103
2.607728599003167	0.12052116394042978
2.708180355002696	0.12148246765136728
2.8086241260025417	0.12148246765136728
2.9090426890033996	0.12244377136230478
3.009462728005019	0.12341270446777353
3.1098776040016674	0.12341270446777353
3.210296996003308	0.12485466003417978
3.310730370001693	0.12533531188964853
3.4111840430050506	0.12533531188964853
3.5116401100021903	0.12629661560058603
3.612087985005928	0.12725791931152353
3.7125189080034033	0.12773857116699228
3.8129571490062517	0.1286884307861329
3.9133808800033876	0.1286884307861329
4.013834707002388	0.1286884307861329
4.11426030700386	0.1286884307861329
4.214682094003365	0.1286884307861329
4.315109626004414	0.12916908264160165
4.415566013005446	0.12916908264160165
4.516015462002542	0.12916908264160165
4.616478733005351	0.13013038635253915
4.7169063790061045	0.13013038635253915
4.817348308999499	0.1306110382080079
4.917795181005204	0.1306110382080079
5.018244751001475	0.1306110382080079
5.118689839000581	0.1325336456298829
5.219148944001063	0.1325336456298829
5.3195852790013305	0.1325336456298829
5.420028436004941	0.1368366241455079
5.520842639001785	0.1368366241455079
5.621417615002429	0.1368366241455079
5.722020026005339	0.1368366241455079
5.822578184001031	0.1368366241455079
5.9231348510002135	0.1368366241455079
6.023674213000049	0.1368366241455079
6.124210352005321	0.1368366241455079
6.2247107850053	0.1368366241455079
6.325214535005216	0.1368366241455079
6.425759051002387	0.1368366241455079
6.526373944005172	0.13706169128417978
6.626972542006115	0.13706169128417978
6.7275378510021255	0.1377826690673829
6.828063483000733	0.1377826690673829
6.92860177699913	0.13777503967285165
7.029175813004258	0.13777503967285165
7.129773158005264	0.13777503967285165
7.230453233001754	0.13777503967285165
7.331035225004598	0.13777503967285165
7.431625347999216	0.13777503967285165
7.532274241006235	0.13777503967285165
7.632831929004169	0.13777503967285165
7.733423294004751	0.13777503967285165
7.8338701790053165	0.1392169952392579
7.9342870930049685	0.14354286193847665
8.034678550000535	0.1478687286376954
8.135075775004225	0.1421009063720704
0	0
