# Supplementary material for: GRAPE for fast and scalable graph processing and random-walk-based embedding
Source: Nat Comput Sci. 2023 Jun 26;3(6):552–68. doi: 10.1038/s43588-023-00465-8 (PMC10768636; doi:10.1038/s43588-023-00465-8)
Supplement: Supplementary file 4 — CSVs with time series data with time and memory requirements for the different libraries on the 44 considered graphs and on the different tasks considered (loading graphs, first- and second-order RWs). [file 43588_2023_465_MOESM4_ESM.zip › bio-ce-cx/PecanPy/second_order_walk.csv]

delta	ram
0	0.0027307510375980115
0.00018163200002163649	0.0032114028930667615
0.00031700100043963175	0.0032114028930667615
0.0004124270008105668	0.0032114028930667615
0.0005090419999760343	0.0032114028930667615
0.0005951350003670086	0.0032114028930667615
0.000688499000716547	0.0032114028930667615
0.000775513000007777	0.0032114028930667615
0.0008718180006326293	0.0032114028930667615
0.0009559010004522861	0.0032114028930667615
0.0010385660007159458	0.0032114028930667615
0.0011285010004939977	0.0032114028930667615
0.0012248400007592863	0.0032114028930667615
0.001316795000093407	0.0032114028930667615
0.0014091580005697324	0.0032114028930667615
0.001491382000494923	0.0032114028930667615
0.001573162000568118	0.0032114028930667615
0.0016575140007262235	0.0032114028930667615
0.0017407270006515319	0.0032114028930667615
0.001826107000852062	0.0032114028930667615
0.0019174300005033729	0.0032114028930667615
0.0020082380005987943	0.0032114028930667615
0.0020902480000586365	0.0032114028930667615
0.0021783800002594944	0.0032114028930667615
0.0022645430008196854	0.0032114028930667615
0.002350175000174204	0.0032114028930667615
0.002463292000356887	0.0032114028930667615
0.0025507950003884616	0.0032114028930667615
0.0026392270001451834	0.0032114028930667615
0.0027228890003243578	0.0036920547485355115
0.0028152230006526224	0.0036920547485355115
0.002901047000705148	0.0036920547485355115
0.002988404000461742	0.0036920547485355115
0.0030709230004504207	0.0036920547485355115
0.0031591610004397808	0.0036920547485355115
0.00324346700017486	0.0036920547485355115
0.00332610100031161	0.0036920547485355115
0.003408271000807872	0.0036920547485355115
0.0035010090005016536	0.0036920547485355115
0.0035862060003637453	0.0036920547485355115
0.0036689070002466906	0.0036920547485355115
0.0037514140003622742	0.0036920547485355115
0.0038333350003085798	0.0041727066040042615
0.0039154969999799505	0.0041727066040042615
0.003997622000497358	0.0041727066040042615
0.004079270000147517	0.0041727066040042615
0.0041668470003060065	0.0041727066040042615
0.004250446000696684	0.0041727066040042615
0.004333249000410433	0.0041727066040042615
0.0044159420003779815	0.0041727066040042615
0.0044979740005146596	0.0041727066040042615
0.004581134000545717	0.0046533584594730115
0.004663423000238254	0.0046533584594730115
0.004746645000523131	0.0046533584594730115
0.004830182000659988	0.0046533584594730115
0.004913140000098792	0.0046533584594730115
0.004995616000087466	0.0046533584594730115
0.005077946000710654	0.0046533584594730115
0.005169568000383151	0.0046533584594730115
0.0052534460000970284	0.0046533584594730115
0.005343157000424981	0.0046533584594730115
0.005428955000752467	0.0046533584594730115
0.005510894000508415	0.0051340103149417615
0.005593427000349038	0.0051340103149417615
0.005675494000570325	0.0051340103149417615
0.005757140000241634	0.0051340103149417615
0.005839096000272548	0.0051340103149417615
0.005930509000791062	0.0051340103149417615
0.0060148380007376545	0.0051340103149417615
0.006097413000134111	0.0051340103149417615
0.006185786000060034	0.0051340103149417615
0.006268985000133398	0.0051340103149417615
0.006351025000185473	0.0051340103149417615
0.006462599000769842	0.0056146621704105115
0.006563832000210823	0.0056146621704105115
0.00664806800068618	0.0056146621704105115
0.006730984000569151	0.0060953140258792615
0.006813951000367524	0.0060953140258792615
0.0069030170006953995	0.0060953140258792615
0.006988456000726728	0.0060953140258792615
0.0070724480001445045	0.0060953140258792615
0.007161024000197358	0.0060953140258792615
0.007245602000693907	0.0060953140258792615
0.007329562999984773	0.0060953140258792615
0.007412459000079252	0.0060953140258792615
0.007495189000110258	0.0060953140258792615
0.007577716000014334	0.0065759658813480115
0.007660304000637552	0.0065759658813480115
0.007742551000774256	0.0065759658813480115
0.007825227000466839	0.0065759658813480115
0.007915157000752515	0.0065759658813480115
0.007999293000466423	0.0065759658813480115
0.008081941999989795	0.0065759658813480115
0.008170744000381092	0.0065759658813480115
0.008254556000792945	0.0065759658813480115
0.008337059000041336	0.0065759658813480115
0.00841973600017809	0.0070566177368167615
0.00850303300012456	0.0070566177368167615
0.00858876400070585	0.0070566177368167615
0.0086735110007794	0.0070566177368167615
0.008762211000430398	0.0070566177368167615
0.008846079000250029	0.0070566177368167615
0.008928919000027236	0.0070566177368167615
0.009011888000713952	0.0070566177368167615
0.009094878000723838	0.0070566177368167615
0.009183082000163267	0.0070566177368167615
0.009271410000110336	0.0070566177368167615
0.009355873000458814	0.0070566177368167615
0.0094440590000886	0.0070566177368167615
0.009530238000479585	0.0070566177368167615
0.009613283000362571	0.0070566177368167615
0.00969539600009739	0.0070566177368167615
0.00978150200080563	0.0070566177368167615
0.009867455000858172	0.0070566177368167615
0.009950942000614305	0.0070566177368167615
0.010033064000708691	0.0070566177368167615
0.010204526000052283	0.0070566177368167615
0.010387064000497048	0.0070566177368167615
0.010571561000688234	0.0070566177368167615
0.010764480000034382	0.0075372695922855115
0.010931525000160036	0.0075372695922855115
0.011090848000094411	0.0075372695922855115
0.011254691000431194	0.0075372695922855115
0.01141230400025961	0.0075372695922855115
0.01156959000036295	0.0075372695922855115
0.011726916000043275	0.0075372695922855115
0.011884449000717723	0.0075372695922855115
0.01205821600069612	0.0075372695922855115
0.012257295000381419	0.0075372695922855115
0.01242848500078253	0.0075372695922855115
0.012587764000272728	0.0075372695922855115
0.012744904000101087	0.0075372695922855115
0.012902037999992899	0.0075372695922855115
0.013059354000688472	0.0075372695922855115
0.013222386000052211	0.0075372695922855115
0.013381409999965399	0.0075372695922855115
0.01354080500004784	0.0075372695922855115
0.013700851000066905	0.0075372695922855115
0.013858121000339452	0.0075372695922855115
0.014015115000802325	0.0075372695922855115
0.014171819000694086	0.0075372695922855115
0.014329624000311014	0.0075372695922855115
0.014523472000291804	0.0075372695922855115
0.014683769000839675	0.0075372695922855115
0.01484120300028735	0.0075372695922855115
0.015004242000031809	0.0075372695922855115
0.015162026000325568	0.0075372695922855115
0.015322275000471564	0.0075372695922855115
0.015480342000046221	0.0075372695922855115
0.015654390000236162	0.0075372695922855115
0.015815773000213085	0.0075372695922855115
0.015973578000739508	0.0075372695922855115
0.016131033000419848	0.0075372695922855115
0.01629854300063016	0.0075372695922855115
0.016457588000776013	0.0075372695922855115
0.016615504000583314	0.0075372695922855115
0.016773768000348355	0.0075372695922855115
0.016932143000303768	0.0075372695922855115
0.0170897670004706	0.0075372695922855115
0.017252533000828407	0.0075372695922855115
0.0174100880003607	0.0075372695922855115
0.01756592800029466	0.0075372695922855115
0.01772258400069404	0.0075372695922855115
0.01787801099999342	0.0075372695922855115
0.018034831000477425	0.0075372695922855115
0.018191819000094256	0.0075372695922855115
0.01834930700078985	0.0075372695922855115
0.018516764000196417	0.0075372695922855115
0.01867403699998249	0.0075372695922855115
0.01883049200023379	0.0075372695922855115
0.018989301000146952	0.0075372695922855115
0.019146685000123398	0.0075372695922855115
0.019311204000587168	0.0075372695922855115
0.01946983800007729	0.0075372695922855115
0.01964937499997177	0.008025550842285512
0.019812232000731456	0.008025550842285512
0.019969341999967583	0.008025550842285512
0.020132303000536922	0.008025550842285512
0.02029825800036633	0.008025550842285512
0.02045583400013129	0.008025550842285512
0.02061569800025609	0.008025550842285512
0.02077367200035951	0.008025550842285512
0.02092994400027237	0.008025550842285512
0.0210859580001852	0.008025550842285512
0.02136973200049397	0.008506202697754262
0.021594018000541837	0.008506202697754262
0.02176715600035095	0.008506202697754262
0.02193563400032872	0.008506202697754262
0.022097309000855603	0.008506202697754262
0.02226407700072741	0.008506202697754262
0.022428055000091263	0.008986854553223012
0.022590485000364424	0.008986854553223012
0.02274979699996038	0.008986854553223012
0.022911260000000766	0.008986854553223012
0.023088695000296866	0.008986854553223012
0.02328692100036278	0.009467506408691762
0.02345083800082648	0.009467506408691762
0.02361996400031785	0.009467506408691762
0.023780705000717717	0.009467506408691762
0.023939722000250185	0.009467506408691762
0.024097164000522753	0.009467506408691762
0.024259307000647823	0.009467506408691762
0.024418780000814877	0.009948158264160512
0.02457613600017794	0.009948158264160512
0.024737893000747135	0.009948158264160512
0.024896659000660293	0.009948158264160512
0.02505597600065812	0.009948158264160512
0.025227869999980612	0.009948158264160512
0.02538849900065543	0.009948158264160512
0.025547793000441743	0.010428810119629262
0.02570517200001632	0.010428810119629262
0.025864174000162166	0.010428810119629262
0.02602240500073094	0.010428810119629262
0.026182393999988562	0.010428810119629262
0.026357832000030612	0.010909461975098012
0.026543589000539214	0.010909461975098012
0.026704300000346848	0.010909461975098012
0.026862504000746412	0.010909461975098012
0.027020711000659503	0.010909461975098012
0.02719973500006745	0.010909461975098012
0.027362920000086888	0.010909461975098012
0.027521920000253886	0.010909461975098012
0.027762096000515157	0.011397743225098012
0.028017919000376423	0.011397743225098012
0.028197293000630452	0.011397743225098012
0.028383856000800733	0.011397743225098012
0.0285489840007358	0.011397743225098012
0.02871046100062813	0.011397743225098012
0.028927210000802006	0.011397743225098012
0.029181926000092062	0.011878395080566762
0.029362212000705767	0.011878395080566762
0.02953512900057831	0.011878395080566762
0.029698582000492024	0.011878395080566762
0.029860055000426655	0.011878395080566762
0.030039445000511478	0.011878395080566762
0.030215446000511292	0.011878395080566762
0.030378303000361484	0.011878395080566762
0.03055176800080517	0.011878395080566762
0.030711543000506936	0.011878395080566762
0.030917943000531523	0.012359046936035512
0.03110949200072355	0.012359046936035512
0.03129506900040724	0.012359046936035512
0.031455805000405235	0.012359046936035512
0.03161496300072031	0.012359046936035512
0.03177330600010464	0.012359046936035512
0.03193221400033508	0.012359046936035512
0.03208967800037499	0.012359046936035512
0.0322540110000773	0.012359046936035512
0.032412015000772953	0.012359046936035512
0.0325799950005603	0.012359046936035512
0.032739582000431255	0.012839698791504262
0.0328974100002597	0.012839698791504262
0.033056840000426746	0.012839698791504262
0.033224133000658185	0.012839698791504262
0.0333915330002128	0.012839698791504262
0.03356262400029664	0.012839698791504262
0.03372493900042173	0.012839698791504262
0.03388427200025035	0.012839698791504262
0.034042990000671125	0.012839698791504262
0.03421757600062847	0.012839698791504262
0.03437977100020362	0.012839698791504262
0.034568056000352954	0.012839698791504262
0.03472809200047777	0.012839698791504262
0.03488657400066586	0.012839698791504262
0.035044903000198246	0.012839698791504262
0.03522341000007145	0.012839698791504262
0.035386140000809974	0.012839698791504262
0.035545735000596324	0.012839698791504262
0.035704524000720994	0.013320350646973012
0.03586237200033793	0.013320350646973012
0.036034175000168034	0.013320350646973012
0.036200591000124405	0.013320350646973012
0.036358431000735436	0.013320350646973012
0.036517713000648655	0.013320350646973012
0.03667522000068857	0.013320350646973012
0.03683447300045373	0.013320350646973012
0.0369925630002399	0.013320350646973012
0.03715051900053368	0.013320350646973012
0.037314427000637806	0.013320350646973012
0.037472847000572074	0.013320350646973012
0.037631087000590924	0.013320350646973012
0.03778960300041945	0.013320350646973012
0.03794834200016339	0.013320350646973012
0.03810705700016115	0.013801002502441762
0.03832643800069491	0.013801002502441762
0.0385102160007591	0.013801002502441762
0.03867135500058794	0.013801002502441762
0.03883148900058586	0.013801002502441762
0.03898975100037205	0.013801002502441762
0.039149812000687234	0.013801002502441762
0.03931141100019886	0.013801002502441762
0.03947234600036609	0.013801002502441762
0.039631661000385066	0.013801002502441762
0.03978994600038277	0.013801002502441762
0.03994723200048611	0.013801002502441762
0.04010489500069525	0.013801002502441762
0.04026862400041864	0.013801002502441762
0.040428467000310775	0.013801002502441762
0.04058753800018167	0.013801002502441762
0.040753579000011086	0.013801002502441762
0.04091346900077042	0.013801002502441762
0.04107193400068354	0.013801002502441762
0.04123494600025879	0.014281654357910512
0.04139397600010852	0.014281654357910512
0.041551754000465735	0.014281654357910512
0.041708784000547894	0.014281654357910512
0.04186779900010151	0.014281654357910512
0.042066124000484706	0.014281654357910512
0.042273498000213294	0.014281654357910512
0.04241971100054798	0.014281654357910512
0.04260124500069651	0.014281654357910512
0.042763076000483125	0.014281654357910512
0.042922790000375244	0.014281654357910512
0.043082674000288534	0.014281654357910512
0.04324625000026572	0.014281654357910512
0.04340515200055961	0.014762306213379262
0.0435729340006219	0.014762306213379262
0.043733513000006496	0.014762306213379262
0.04395697200016002	0.014762306213379262
0.04423097100061568	0.014762306213379262
0.04441138500078523	0.014762306213379262
0.0445876040002986	0.014762306213379262
0.04475187500065658	0.014762306213379262
0.044912612000189256	0.014762306213379262
0.04507204100082163	0.014762306213379262
0.045236375000058615	0.014762306213379262
0.04539554200073326	0.014762306213379262
0.04555620200062549	0.014762306213379262
0.04572259100041265	0.014762306213379262
0.04588330400019913	0.014762306213379262
0.04604371300047205	0.014762306213379262
0.046204399000089325	0.014762306213379262
0.046364982000341115	0.014762306213379262
0.046534950000022945	0.014762306213379262
0.04669392300002073	0.015242958068848012
0.046851693000462546	0.015242958068848012
0.04700957600016409	0.015242958068848012
0.047166233000098146	0.015242958068848012
0.04739908800002013	0.015242958068848012
0.04763537000053475	0.015242958068848012
0.04780667500017444	0.015242958068848012
0.04797152500032098	0.015242958068848012
0.04813446300067881	0.015242958068848012
0.04829459000029601	0.015242958068848012
0.048452573000759	0.015242958068848012
0.04861095500018564	0.015242958068848012
0.04876849500033131	0.015242958068848012
0.048926184000265494	0.015242958068848012
0.049083354000686086	0.015242958068848012
0.049249733000579	0.01572360992431676
0.04940836500009027	0.01572360992431676
0.049566715000764816	0.01572360992431676
0.04972505700061447	0.01572360992431676
0.04988260000027367	0.01572360992431676
0.050039874000503914	0.01572360992431676
0.05024273700018966	0.01572360992431676
0.05045301400059543	0.01572360992431676
0.05061778600065736	0.01572360992431676
0.05077793400050723	0.01572360992431676
0.0509359060006318	0.01572360992431676
0.05109377300050255	0.01572360992431676
0.051258160000543285	0.01572360992431676
0.051417505000245	0.01572360992431676
0.051575640000010026	0.01572360992431676
0.05173224000009213	0.01572360992431676
0.05188983400057623	0.01572360992431676
0.05204686400065839	0.01572360992431676
0.05220867200023349	0.01572360992431676
0.05236653100018884	0.01620426177978551
0.05252353800005949	0.01620426177978551
0.05268421800064971	0.01620426177978551
0.052841773000182	0.01620426177978551
0.05299881100017956	0.01668491363525426
0.05315779100055806	0.01668491363525426
0.05331608500000584	0.01668491363525426
0.053474296000786126	0.01668491363525426
0.05364349900082743	0.01716556549072301
0.053801168000063626	0.01716556549072301
0.05396706200008339	0.01716556549072301
0.054137806000653654	0.01716556549072301
0.05429913900024985	0.01716556549072301
0.05441811400032748	0.01764621734619176
0.05457737300002918	0.01764621734619176
0.05473585100025957	0.01764621734619176
0.05489351800042641	0.01764621734619176
0.055051479000212566	0.01764621734619176
0.055236144000446075	0.01764621734619176
0.055399497000507836	0.01812686920166051
0.055559237000124995	0.01812686920166051
0.05571698700077832	0.01812686920166051
0.05587457199999335	0.01812686920166051
0.05603259000054095	0.01812686920166051
0.05619136100085598	0.01812686920166051
0.056350475000726874	0.01860752105712926
0.0565101770007459	0.01860752105712926
0.05667233200074406	0.01860752105712926
0.05683306700029789	0.01860752105712926
0.05699072800052818	0.01860752105712926
0.0571478380006738	0.01860752105712926
0.05730582600062917	0.01860752105712926
0.057463208000626764	0.01860752105712926
0.05761974300003203	0.01860752105712926
0.05777703900002962	0.01908817291259801
0.05793418100074632	0.01908817291259801
0.05809277200023644	0.01908817291259801
0.05825608700070006	0.01908817291259801
0.058416346000740305	0.01908817291259801
0.05858064300082333	0.01908817291259801
0.05874135700014449	0.01956882476806676
0.058902510000734765	0.01956882476806676
0.05906193800001347	0.01956882476806676
0.059224969000752026	0.01956882476806676
0.05938269800026319	0.01956882476806676
0.05954139400000713	0.01956882476806676
0.05969935500070278	0.01956882476806676
0.05985714899998129	0.01956882476806676
0.060015291000127036	0.01956882476806676
0.060173214000315056	0.01956882476806676
0.06033134000063001	0.02004947662353551
0.0604889070000354	0.02004947662353551
0.060647421000794566	0.02004947662353551
0.06080632900011551	0.02004947662353551
0.06096365100074763	0.02004947662353551
0.061120580000533664	0.02004947662353551
0.061282020000362536	0.02004947662353551
0.061442979000275955	0.02004947662353551
0.06160219100001996	0.02004947662353551
0.061760292000144545	0.02004947662353551
0.06192191600075603	0.02004947662353551
0.06209972800024843	0.02004947662353551
0.06226438700014114	0.02004947662353551
0.06241856800079404	0.02004947662353551
0.06257951600036904	0.02004947662353551
0.06273823000083212	0.02004947662353551
0.06289756300066074	0.02053012847900426
0.0630591960007223	0.02053012847900426
0.06322203000036097	0.02053012847900426
0.06338009200044326	0.02053012847900426
0.0635686790001273	0.02053012847900426
0.06379282700072508	0.02053012847900426
0.06403979300011997	0.02053012847900426
0.06424289300048258	0.02053012847900426
0.0644530700001269	0.02053012847900426
0.06461693500023102	0.02053012847900426
0.06477598200035573	0.02053012847900426
0.0649347120006496	0.02053012847900426
0.06509332000041468	0.02053012847900426
0.06527225200079556	0.02101078033447301
0.06543298100041284	0.02101078033447301
0.06559148700034712	0.02101078033447301
0.06574901200019667	0.02101078033447301
0.06590695900013088	0.02101078033447301
0.06606490900048811	0.02101078033447301
0.066229781000402	0.02101078033447301
0.06638874300006137	0.02101078033447301
0.06657302100029483	0.02101078033447301
0.06673257500006002	0.02101078033447301
0.0668904250005653	0.02101078033447301
0.06704794100005529	0.02101078033447301
0.06721158300024399	0.02149143218994176
0.06736940900009358	0.02149143218994176
0.06752730400057771	0.02149143218994176
0.06768464000015229	0.02149143218994176
0.06785320700055308	0.02149143218994176
0.0680475880008089	0.02149143218994176
0.06827391200022248	0.02149143218994176
0.06846384100026626	0.02149143218994176
0.06862912200085702	0.02149143218994176
0.06879176000074949	0.02149143218994176
0.06895593100034603	0.02149143218994176
0.06911516600030154	0.02149143218994176
0.0692748080000456	0.02149143218994176
0.06955429400022695	0.02149143218994176
0.06976668800052721	0.02197208404541051
0.06995028700021066	0.02197208404541051
0.07012769600078173	0.02197208404541051
0.07030848300018988	0.02197208404541051
0.07046944500052632	0.02197208404541051
0.07065897000029508	0.02197208404541051
0.07083877700006269	0.02197208404541051
0.07100063899997622	0.02197208404541051
0.07116244100052427	0.02197208404541051
0.07132501300020522	0.02197208404541051
0.07148346600024524	0.02197208404541051
0.07164047800051776	0.02197208404541051
0.07181605100049637	0.02197208404541051
0.07198825200066494	0.02245273590087926
0.07215262500085373	0.02245273590087926
0.07232693200057838	0.02245273590087926
0.07249914600015472	0.02245273590087926
0.07265976700000465	0.02245273590087926
0.0728212630001508	0.02245273590087926
0.07299347700063663	0.02245273590087926
0.07316538200029754	0.02245273590087926
0.07332764400052838	0.02293338775634801
0.07349272500050574	0.02293338775634801
0.07365704300082143	0.02293338775634801
0.07382884200069384	0.02293338775634801
0.07401239700084261	0.02293338775634801
0.074183262000588	0.02293338775634801
0.07434565800031123	0.02293338775634801
0.07452863000071375	0.02293338775634801
0.07470080500024778	0.02293338775634801
0.07487486900026852	0.02293338775634801
0.07504501200037339	0.02293338775634801
0.07523332400069194	0.02293338775634801
0.07539661600003456	0.02293338775634801
0.07555557700015925	0.02293338775634801
0.07571367800028383	0.02293338775634801
0.07587255700036621	0.02293338775634801
0.07603113500044856	0.02293338775634801
0.07619044400053099	0.02293338775634801
0.07637508100015111	0.02293338775634801
0.07656939800017426	0.02341403961181676
0.07675135800036514	0.02341403961181676
0.07692189700082963	0.02341403961181676
0.07708160600031988	0.02341403961181676
0.07724153400067735	0.02341403961181676
0.07740414199997758	0.02341403961181676
0.07756204300039826	0.02341403961181676
0.07772427700001572	0.02341403961181676
0.07788144799997099	0.02341403961181676
0.07803886900001089	0.02341403961181676
0.078197079000347	0.02341403961181676
0.07835367000006954	0.02341403961181676
0.07852254800036462	0.02341403961181676
0.07868086800044694	0.02341403961181676
0.07885411500046757	0.02341403961181676
0.07901870500063524	0.02341403961181676
0.07918063800025266	0.02389469146728551
0.07933888300067338	0.02389469146728551
0.07949655700031144	0.02389469146728551
0.07965350100039359	0.02389469146728551
0.07981160300005286	0.02389469146728551
0.0799687280004946	0.02389469146728551
0.08012603200040758	0.02389469146728551
0.08028436400036298	0.02389469146728551
0.08044283800063567	0.02389469146728551
0.08060122700044303	0.02389469146728551
0.08076342300046235	0.02389469146728551
0.08092484700046043	0.02389469146728551
0.08108466200064868	0.02389469146728551
0.0812423730003502	0.02389469146728551
0.08140064800045366	0.02389469146728551
0.08155781400000706	0.02389469146728551
0.08171970800049166	0.02437534332275426
0.08187755000017205	0.02437534332275426
0.08203572599995823	0.02437534332275426
0.08219356500012509	0.02437534332275426
0.08234988700041868	0.02437534332275426
0.08253922700077965	0.02437534332275426
0.08270080200054508	0.02437534332275426
0.08285928500026785	0.02437534332275426
0.08301677600047697	0.02437534332275426
0.08317494400034775	0.02437534332275426
0.08333282600051461	0.02437534332275426
0.08354074300041248	0.02485599517822301
0.0837235810004131	0.02485599517822301
0.08432776300014666	0.02485599517822301
0.0845170180000423	0.02485599517822301
0.08468335900033708	0.02485599517822301
0.08484384300027159	0.02533664703369176
0.08500275300048088	0.02533664703369176
0.08516084200073237	0.02533664703369176
0.08531826400030695	0.02533664703369176
0.08547611100038921	0.02533664703369176
0.0856347970002389	0.02581729888916051
0.08579997400011052	0.02581729888916051
0.08596990900059609	0.02581729888916051
0.08612902100048814	0.02581729888916051
0.0862879400001475	0.02629795074462926
0.08641915800035349	0.02629795074462926
0.08657896600016102	0.02629795074462926
0.08674192300077266	0.02629795074462926
0.08689890100049524	0.02677860260009801
0.08705646199996409	0.02677860260009801
0.08721340500051156	0.02677860260009801
0.08737001300050906	0.02725925445556676
0.0875332060004439	0.02725925445556676
0.08769319500061101	0.02725925445556676
0.08785294800054544	0.02725925445556676
0.08801087400024699	0.02773990631103551
0.0881682120007099	0.02773990631103551
0.08832844200060208	0.02773990631103551
0.08848670200040942	0.02773990631103551
0.08864760100004787	0.02822055816650426
0.08880578500065894	0.02822055816650426
0.08896491100040294	0.02822055816650426
0.08912210100061202	0.02870121002197301
0.08927894500084221	0.02870121002197301
0.08943589900081861	0.02870121002197301
0.08959313800005475	0.02870121002197301
0.08975621000081446	0.02918186187744176
0.08991429700017761	0.02918186187744176
0.0900720250001541	0.02918186187744176
0.09022954400006711	0.02918186187744176
0.0903878060007628	0.02966251373291051
0.0905857380002999	0.02966251373291051
0.09075006400053098	0.02966251373291051
0.09092700100063666	0.03014316558837926
0.09109125100076199	0.03014316558837926
0.09124943599999824	0.03014316558837926
0.09140713300075731	0.03014316558837926
0.09156419600003574	0.03014316558837926
0.09172773800037248	0.03062381744384801
0.09188727300079336	0.03062381744384801
0.09204620700074884	0.03062381744384801
0.09220397900026	0.03110446929931676
0.09236194700042688	0.03110446929931676
0.092519925000488	0.03110446929931676
0.09267662900037976	0.03110446929931676
0.09283442400010244	0.03158512115478551
0.09299115900012112	0.03158512115478551
0.0931488320002245	0.03158512115478551
0.09330660400064517	0.03206577301025426
0.09346377500060044	0.03206577301025426
0.0936322180004936	0.03206577301025426
0.09379517500019574	0.03206577301025426
0.09395824100010941	0.03254642486572301
0.0941177990007418	0.03254642486572301
0.09427690200027428	0.03254642486572301
0.09441706600046018	0.03254642486572301
0.09457627300071181	0.03302707672119176
0.09473792900007538	0.03302707672119176
0.09489633800058073	0.03302707672119176
0.09505365900076868	0.03350772857666051
0.09523483900011342	0.03350772857666051
0.09539558899996337	0.03350772857666051
0.0955567830005748	0.03350772857666051
0.0957201030005308	0.03398838043212926
0.09587806400031695	0.03398838043212926
0.09603701200012438	0.03398838043212926
0.09619576700060861	0.03398838043212926
0.0963553800002046	0.03446903228759801
0.09651442000085808	0.03446903228759801
0.09667212800013658	0.03446903228759801
0.0968331340000077	0.03494968414306676
0.09699226300017472	0.03494968414306676
0.09715181200044753	0.03494968414306676
0.09730953200050863	0.03494968414306676
0.0974675160005063	0.03543033599853551
0.09762456299995392	0.03543033599853551
0.09778814800029068	0.03543033599853551
0.0979459650006902	0.03591098785400426
0.0981039200005398	0.03591098785400426
0.09826178599996638	0.03591098785400426
0.0984159620002174	0.03591098785400426
0.09857489700061706	0.03639163970947301
0.09873872500065772	0.03639163970947301
0.0988970190001055	0.03639163970947301
0.0990552610001032	0.03687229156494176
0.09921313100039697	0.03687229156494176
0.09937087900016195	0.03687229156494176
0.09954551900045772	0.03687229156494176
0.09970908200011763	0.03735294342041051
0.09987601800003176	0.03735294342041051
0.10004062999996677	0.03735294342041051
0.11023167600069428	0.04648532867431676
0.12056355200002145	0.05513706207275426
0.13086486400061403	0.06426944732666051
0.14115164500071842	0.07292118072509801
0.1514270640000177	0.08109226226806676
0.16172149400063063	0.09022464752197301
0.17198692800047866	0.09022464752197301
0.18226463900009549	0.09022464752197301
0.19256769900039217	0.09022464752197301
0.20285893800064514	0.09022464752197301
0.2131402290006008	0.09022464752197301
0.22340341100061778	0.09022464752197301
0.23367993000010756	0.09022464752197301
0.24396253100076137	0.09022464752197301
0.254237273000399	0.09118595123291051
0.26454160699995555	0.09214725494384801
0.2748096880004596	0.09262790679931676
0.2850609290007924	0.09310855865478551
0.2953102380006385	0.09358921051025426
0.30556418000014673	0.09358921051025426
0.31581630400069116	0.09406986236572301
0.32609407600011764	0.09406986236572301
0.3363711650008554	0.09455051422119176
0.3466505060005147	0.09503116607666051
0.3569337340004495	0.09551181793212926
0.3672105340001508	0.09647312164306676
0.3775095870005316	0.09647312164306676
0.387779280000359	0.09743442535400426
0.39805471600084275	0.09743442535400426
0.4083330420007769	0.09743442535400426
0.41859000100066623	0.09791507720947301
0.42884568700083037	0.09887638092041051
0.43910294200031785	0.09983768463134801
0.44938184900001943	0.10032596588134801
0.45963600000050064	0.10080661773681676
0.46990907400049764	0.10128726959228551
0.48017338500085316	0.10128726959228551
0.4904487740004697	0.10176792144775426
0.500720621000255	0.10176792144775426
0.5110013930006971	0.10176792144775426
0.5213033960008033	0.10176792144775426
0.5315621750005448	0.10176792144775426
0.5418128569999681	0.10176792144775426
0.5520647970006394	0.10176792144775426
0.5623147050000625	0.10176792144775426
0.5725945600006526	0.10176792144775426
0.5828522670008169	0.10224857330322301
0.5931099760000507	0.10224857330322301
0.6033698730007018	0.10224857330322301
0.6136330380004438	0.10224857330322301
0.6239023739999539	0.10272922515869176
0.6341609590008375	0.10320987701416051
0.644430672999988	0.10320987701416051
0.6546636160001071	0.10320987701416051
0.6649020020004173	0.10369052886962926
0.6751461600006223	0.10369052886962926
0.6853902240000025	0.10369052886962926
0.6956264170003124	0.10369052886962926
0.7058864509999694	0.10417118072509801
0.7161474990007264	0.10417118072509801
0.7264155830007439	0.10465183258056676
0.7366721350008447	0.10465183258056676
0.7469202050006061	0.10465183258056676
0.757181290000517	0.10465183258056676
0.7674331810003423	0.10465183258056676
0.7776967440004228	0.10465183258056676
0.7879448960002264	0.10465183258056676
0.7982433950000996	0.10465183258056676
0.8085229630005415	0.10465183258056676
0.8187622110008306	0.10513248443603551
0.8289977750000617	0.10513248443603551
0.8392516190006063	0.10513248443603551
0.8495136960000309	0.10513248443603551
0.8597568740005954	0.10561313629150426
0.8700261420008246	0.10561313629150426
0.8803324010004872	0.10561313629150426
0.8905989940003565	0.10561313629150426
0.9008585400006268	0.10561313629150426
0.9111061070007054	0.10561313629150426
0.9213834950005548	0.10609378814697301
0.9316461780008467	0.10609378814697301
0.9418942750007773	0.10609378814697301
0.9521426340006656	0.10609378814697301
0.9624350970007072	0.10657444000244176
0.972712811000747	0.10705509185791051
0.9829721590003828	0.10705509185791051
0.9932537180002328	0.10705509185791051
1.0035365880003155	0.10705509185791051
1.103901224000765	0.11138095855712926
1.2043607300001895	0.11234226226806676
1.3047754369999893	0.11282291412353551
1.4051865690007617	0.11282291412353551
1.5056104240002242	0.11522617340087926
1.6060310560005746	0.11618747711181676
1.7064871740003582	0.11618747711181676
1.8068790020006418	0.11714878082275426
1.9073124530004861	0.11811008453369176
2.0077403770001183	0.11859073638916051
2.1081707140001527	0.11907138824462926
2.2086198530005277	0.12003269195556676
2.309044963000815	0.12051334381103551
2.409519466000347	0.12051334381103551
2.5099636850000024	0.12051334381103551
2.610433467000803	0.12099399566650426
2.710879035000289	0.12195529937744176
2.811356889000308	0.12195529937744176
2.911789943000258	0.12243595123291051
3.0122184970005037	0.12339725494384801
3.1126805600006264	0.12435855865478551
3.2130970580001303	0.12435855865478551
3.3135247410000375	0.1262811660766605
3.4139555740002834	0.1262811660766605
3.5144295510008305	0.1262811660766605
3.614884822000022	0.1282037734985355
3.7153417270001228	0.1282037734985355
3.8158035650003512	0.1282037734985355
3.916254088000642	0.129165077209473
4.01671398200051	0.129165077209473
4.117172757000844	0.129165077209473
4.217630137000015	0.13060703277587926
4.318062139000176	0.13060703277587926
4.418528836000405	0.13060703277587926
4.518964232000144	0.13060703277587926
4.6194665720004195	0.13060703277587926
4.719918952000626	0.13060703277587926
4.820350048000364	0.13060703277587926
4.920792713000083	0.13060703277587926
5.021241690000352	0.131087684631348
5.121696702000008	0.131087684631348
5.222160210000766	0.131087684631348
5.322658772000068	0.13252964019775426
5.423111067000718	0.13252964019775426
5.523570940000354	0.13252964019775426
5.623999127000388	0.1362298965454105
5.724513804000708	0.1362298965454105
5.825059010000587	0.1362298965454105
5.92559447900021	0.1362298965454105
6.026142154000809	0.1362298965454105
6.12670495600014	0.1362298965454105
6.2272320600004605	0.1362298965454105
6.327765399000782	0.1362298965454105
6.4283328900000924	0.1362298965454105
6.528877200000352	0.1362298965454105
6.629401582000355	0.1362298965454105
6.729953055000806	0.1362298965454105
6.830442784000297	0.1362260818481449
6.930954116000066	0.13622226715087926
7.031494417000431	0.13622226715087926
7.132029221000266	0.13646259307861364
7.232547899000565	0.136702919006348
7.333076621000146	0.136702919006348
7.433638467000492	0.136702919006348
7.534181787000307	0.136702919006348
7.634713752000607	0.136702919006348
7.735284818000764	0.136702919006348
7.835818872000345	0.136702919006348
7.936354895000477	0.1376642227172855
8.03680147400064	0.13910617828369176
8.137259068000276	0.14295139312744176
8.237698144000206	0.142470741271973
8.338130178000029	0.14199008941650426
0	0
