# Supplementary material for: GRAPE for fast and scalable graph processing and random-walk-based embedding
Source: Nat Comput Sci. 2023 Jun 26;3(6):552–68. doi: 10.1038/s43588-023-00465-8 (PMC10768636; doi:10.1038/s43588-023-00465-8)
Supplement: Supplementary file 4 — CSVs with time series data with time and memory requirements for the different libraries on the 44 considered graphs and on the different tasks considered (loading graphs, first- and second-order RWs). [file 43588_2023_465_MOESM4_ESM.zip › bio-ce-cx/PecanPy/first_order_walk.csv]

delta	ram
0	0.002497291564941051
0.00019041100040340098	0.002977943420409801
0.00032907100012380397	0.002977943420409801
0.0004247330007274286	0.002977943420409801
0.0005222930003583315	0.002977943420409801
0.0006097660007071681	0.002977943420409801
0.0007043450004857732	0.002977943420409801
0.000798523999947065	0.002977943420409801
0.0008941350006352877	0.002977943420409801
0.0009785030006241868	0.002977943420409801
0.001062629999978526	0.002977943420409801
0.0011469119999674149	0.002977943420409801
0.0012330580002526403	0.002977943420409801
0.0013251740001578582	0.002977943420409801
0.0014177030006976565	0.002977943420409801
0.0015011320001576678	0.002977943420409801
0.001584418000675214	0.002977943420409801
0.0016678400006640004	0.002977943420409801
0.0017578360002517002	0.002977943420409801
0.0018424750005578971	0.002977943420409801
0.0019348260002516326	0.002977943420409801
0.002055539000139106	0.002977943420409801
0.0021463370003402815	0.002977943420409801
0.002230250000138767	0.003458595275878551
0.002313753000635188	0.003458595275878551
0.002397005000602803	0.003458595275878551
0.002480293000189704	0.003458595275878551
0.0025637280004957574	0.003458595275878551
0.0026467050001883763	0.003458595275878551
0.002747742000792641	0.003458595275878551
0.002842569000677031	0.003458595275878551
0.002926330000263988	0.003458595275878551
0.0030167970007823897	0.003458595275878551
0.003102562000094622	0.003458595275878551
0.003186243000527611	0.003458595275878551
0.0032698140003049048	0.003458595275878551
0.003353193000293686	0.003458595275878551
0.0034362810001766775	0.003458595275878551
0.003524053000546701	0.003458595275878551
0.0036090030007471796	0.003939247131347301
0.003692218000651337	0.003939247131347301
0.0037822920003236504	0.003939247131347301
0.0038663550003548153	0.003939247131347301
0.003952325000682322	0.003939247131347301
0.004042903000481601	0.003939247131347301
0.004131804000280681	0.003939247131347301
0.0042158640007983195	0.003939247131347301
0.004298959000152536	0.004419898986816051
0.004381768000712327	0.004419898986816051
0.0044649470000877045	0.004419898986816051
0.004547735999949509	0.004419898986816051
0.004631706000509439	0.004419898986816051
0.004714603000138595	0.004419898986816051
0.004804946000149357	0.004419898986816051
0.0048886620006669546	0.004419898986816051
0.004972384000211605	0.004419898986816051
0.005055491000348411	0.004419898986816051
0.0051384450007390114	0.004419898986816051
0.005225275000157126	0.004900550842284801
0.005310364000251866	0.004900550842284801
0.005405572000199754	0.004900550842284801
0.005492965000485128	0.004900550842284801
0.005576436000410467	0.004900550842284801
0.005659586000547279	0.004900550842284801
0.00574970200068492	0.004900550842284801
0.0058336259999123286	0.004900550842284801
0.005916942000112613	0.004900550842284801
0.006030301000464533	0.004900550842284801
0.006142729000202962	0.004900550842284801
0.006232979000742489	0.004900550842284801
0.006316468000477471	0.004900550842284801
0.006399353000233532	0.004900550842284801
0.006482198999947286	0.004900550842284801
0.006576231000508415	0.005381202697753551
0.006668843000625202	0.005381202697753551
0.006758885000635928	0.005381202697753551
0.006846786000096472	0.005381202697753551
0.006930933000148798	0.005381202697753551
0.007014855000306852	0.005381202697753551
0.007098727000084182	0.005381202697753551
0.007189349000327638	0.005381202697753551
0.007275693000337924	0.005861854553222301
0.007358880000538193	0.005861854553222301
0.007441734000167344	0.005861854553222301
0.007524835000367602	0.005861854553222301
0.007608178000737098	0.005861854553222301
0.0076910670004508574	0.005861854553222301
0.007780113000080746	0.005861854553222301
0.007863795000048412	0.005861854553222301
0.00794729900007951	0.005861854553222301
0.00803236400042806	0.005861854553222301
0.008115475000522565	0.006342506408691051
0.00819887700072286	0.006342506408691051
0.008282292000330926	0.006342506408691051
0.008364721999896574	0.006342506408691051
0.00844835600037186	0.006342506408691051
0.008531084000424016	0.006342506408691051
0.008614102000137791	0.006342506408691051
0.008699031000105606	0.006342506408691051
0.008788510000158567	0.006342506408691051
0.008872760000485869	0.006342506408691051
0.008956369000770792	0.006342506408691051
0.009038934000273002	0.006342506408691051
0.009122208000007959	0.006342506408691051
0.009204527000292728	0.006342506408691051
0.009288137000112329	0.006823158264159801
0.009371247000672156	0.006823158264159801
0.009454686000026413	0.006823158264159801
0.009540720000586589	0.006823158264159801
0.009624201999940851	0.006823158264159801
0.009711065999908897	0.006823158264159801
0.009801797999898554	0.006823158264159801
0.009884994000458391	0.006823158264159801
0.009967906999918341	0.006823158264159801
0.010070557000290137	0.006823158264159801
0.010255631000291032	0.006823158264159801
0.010437292999995407	0.006823158264159801
0.010611749000418058	0.006823158264159801
0.010787664000417863	0.006823158264159801
0.010951902000670088	0.006823158264159801
0.011110082000413968	0.006823158264159801
0.011268059000030917	0.006823158264159801
0.011425080000663002	0.006823158264159801
0.011582154000279843	0.006823158264159801
0.011738815000171599	0.006823158264159801
0.011896349999915401	0.006823158264159801
0.012053067000124429	0.006823158264159801
0.01224717800050712	0.006823158264159801
0.012422336000781797	0.006823158264159801
0.012581670000145095	0.006823158264159801
0.012741602000460261	0.006823158264159801
0.012901994999992894	0.006823158264159801
0.013060189000498212	0.006823158264159801
0.013217250000707281	0.006823158264159801
0.01337728300040908	0.006823158264159801
0.013536090000343393	0.006823158264159801
0.013694268000108423	0.006823158264159801
0.013857143000677752	0.006823158264159801
0.013984502000312204	0.006823158264159801
0.014143789000627294	0.006823158264159801
0.014301524000075005	0.006823158264159801
0.014459164000072633	0.006823158264159801
0.014616349000789342	0.006823158264159801
0.014773977000004379	0.006823158264159801
0.014933303999896452	0.006823158264159801
0.015090249000422773	0.006823158264159801
0.015247242999976152	0.006823158264159801
0.015404420000777463	0.006823158264159801
0.015562217000478995	0.006823158264159801
0.015737181000076816	0.007303810119628551
0.015901825000582903	0.007303810119628551
0.016058818000601605	0.007303810119628551
0.01621564900051453	0.007303810119628551
0.016372389000025578	0.007303810119628551
0.016529194000213465	0.007784461975097301
0.016685784000401327	0.007784461975097301
0.016854421000061848	0.007784461975097301
0.017014007000398124	0.007784461975097301
0.01717387400003645	0.007784461975097301
0.017332643000372627	0.007784461975097301
0.017490334000285657	0.007784461975097301
0.017650690000664326	0.007784461975097301
0.017813841000133834	0.007784461975097301
0.0179859990003024	0.007784461975097301
0.01814759300032165	0.007784461975097301
0.018307264000213763	0.007784461975097301
0.018464231000507425	0.007784461975097301
0.018620305000695225	0.007784461975097301
0.018777233000037086	0.007784461975097301
0.018934325000373065	0.007784461975097301
0.019095434000519163	0.007784461975097301
0.0192529480000303	0.007784461975097301
0.019409187000746897	0.007784461975097301
0.019566467000004195	0.007784461975097301
0.01974004400017293	0.007784461975097301
0.01990305400067882	0.007784461975097301
0.020059733999914897	0.007784461975097301
0.02022525900065375	0.007784461975097301
0.020382614000482135	0.007784461975097301
0.020538782000585343	0.007784461975097301
0.02069904400013911	0.007784461975097301
0.02086252200024319	0.007784461975097301
0.02102087700041011	0.008265113830566051
0.02117821100000583	0.008265113830566051
0.021335643000384152	0.008265113830566051
0.021492545000000973	0.008265113830566051
0.02164981300029467	0.008265113830566051
0.021811888000229374	0.008265113830566051
0.021970150000015565	0.008745765686034801
0.022148766000100295	0.008745765686034801
0.0223061280003094	0.008745765686034801
0.02246332100003201	0.008745765686034801
0.022620167000241054	0.008745765686034801
0.022794887000600283	0.008745765686034801
0.022953522000534576	0.009226417541503551
0.02311087399993994	0.009226417541503551
0.02326831700065668	0.009226417541503551
0.023425220000717673	0.009226417541503551
0.023582026000440237	0.009226417541503551
0.02373809600067034	0.009226417541503551
0.02389479500016023	0.009707069396972301
0.024052042000221263	0.009707069396972301
0.024212332000388415	0.009707069396972301
0.02437243100030173	0.009707069396972301
0.024529658000574273	0.009707069396972301
0.02469657100027689	0.009707069396972301
0.024862797000423598	0.009707069396972301
0.025024438999935228	0.010187721252441051
0.02519129500069539	0.010187721252441051
0.025361949000398454	0.010187721252441051
0.025528800000756746	0.010187721252441051
0.025688478000120085	0.010187721252441051
0.02585653700043622	0.010668373107909801
0.025983369000641687	0.010668373107909801
0.02614307500061841	0.010668373107909801
0.026300455000637157	0.010668373107909801
0.026459680000698427	0.010668373107909801
0.026616877999913413	0.010668373107909801
0.026773169000080088	0.010668373107909801
0.02693080600056419	0.010668373107909801
0.027087530000244442	0.011149024963378551
0.02724429499994585	0.011149024963378551
0.02740060700034519	0.011149024963378551
0.027557118000004266	0.011149024963378551
0.027713703000699752	0.011149024963378551
0.027874451000570843	0.011149024963378551
0.028032656000505085	0.011149024963378551
0.028193245000693423	0.011149024963378551
0.02835275300003559	0.011629676818847301
0.028511369000625564	0.011629676818847301
0.02867100500043307	0.011629676818847301
0.028840386999945622	0.011629676818847301
0.029002487000070687	0.011629676818847301
0.029160531000343326	0.011629676818847301
0.02932248800061643	0.011629676818847301
0.02948116800052958	0.011629676818847301
0.029639613000654208	0.011629676818847301
0.02980150900020817	0.011629676818847301
0.02995924000060768	0.011629676818847301
0.03017678000014712	0.012110328674316051
0.03035325600012584	0.012110328674316051
0.0305141779999758	0.012110328674316051
0.030672576000142726	0.012110328674316051
0.030843717000607285	0.012110328674316051
0.03100183000060497	0.012110328674316051
0.031158243999925617	0.012110328674316051
0.03131689300062135	0.012110328674316051
0.031478683999921486	0.012110328674316051
0.031636473000617116	0.012110328674316051
0.03179830299995956	0.012110328674316051
0.03195506300016859	0.012110328674316051
0.032111396000800596	0.012590980529784801
0.032268013000248175	0.012590980529784801
0.03242530900024576	0.012590980529784801
0.032582267000179854	0.012590980529784801
0.03274033000070631	0.012590980529784801
0.03289810700061935	0.012590980529784801
0.03305728200029989	0.012590980529784801
0.03321639300065726	0.012590980529784801
0.03337733000080334	0.012590980529784801
0.03353552099997614	0.012590980529784801
0.03369395100071415	0.012590980529784801
0.03385603000060655	0.012590980529784801
0.03398245600055816	0.012590980529784801
0.034140843999921344	0.012590980529784801
0.03429831300036312	0.012590980529784801
0.034455879000233836	0.012590980529784801
0.034613277000062226	0.012590980529784801
0.03477050600031362	0.012590980529784801
0.03492815800018434	0.013071632385253551
0.035095629000352346	0.013071632385253551
0.03525376900051924	0.013071632385253551
0.03541085200049565	0.013071632385253551
0.03556822300015483	0.013071632385253551
0.03572457200061763	0.013071632385253551
0.03588182900057291	0.013071632385253551
0.036038971000380116	0.013071632385253551
0.03619656299997587	0.013071632385253551
0.03635357200073486	0.013071632385253551
0.03651054300007672	0.013071632385253551
0.03666973700001108	0.013552284240722301
0.03683195400026307	0.013552284240722301
0.036989806000747194	0.013552284240722301
0.03714722900076595	0.013552284240722301
0.037304223000319325	0.013552284240722301
0.037461106000591826	0.013552284240722301
0.03761739099991246	0.013552284240722301
0.03777624200029095	0.013552284240722301
0.03793445800056361	0.013552284240722301
0.03813096400062932	0.013552284240722301
0.038291125000796455	0.013552284240722301
0.03844840200054023	0.013552284240722301
0.038609422000263294	0.013552284240722301
0.038766133000535774	0.013552284240722301
0.0389231879998988	0.013552284240722301
0.039080733000446344	0.013552284240722301
0.03923696700076107	0.013552284240722301
0.03939302700018743	0.013552284240722301
0.039549402999909944	0.013552284240722301
0.039706081000076665	0.013552284240722301
0.03986779300066701	0.014032936096191051
0.04002454400051647	0.014032936096191051
0.04019123000034597	0.014032936096191051
0.040350058000512945	0.014032936096191051
0.04050709800048935	0.014032936096191051
0.040664682000169705	0.014032936096191051
0.04082627500065428	0.014032936096191051
0.040984141000080854	0.014032936096191051
0.04114315300012095	0.014032936096191051
0.04129988400018192	0.014032936096191051
0.04146693600068829	0.014032936096191051
0.04162778600039019	0.014032936096191051
0.04179113000009238	0.014032936096191051
0.041950055000597786	0.014513587951659801
0.04212072500013164	0.014513587951659801
0.04227881499991781	0.014513587951659801
0.04243650400076149	0.014513587951659801
0.04259329000069556	0.014513587951659801
0.04275038300056622	0.014513587951659801
0.0429105460007122	0.014513587951659801
0.043070452000392834	0.014513587951659801
0.04323081800066575	0.014513587951659801
0.043388347000473004	0.014513587951659801
0.04354683200017462	0.014513587951659801
0.04370393800036254	0.014513587951659801
0.04387382300046738	0.014513587951659801
0.04403232300046511	0.014513587951659801
0.044189711999933934	0.014513587951659801
0.04434759200012195	0.014513587951659801
0.044504782000331033	0.014513587951659801
0.044665149000138626	0.014513587951659801
0.044827241000348295	0.014513587951659801
0.04498446000070544	0.014513587951659801
0.04514313200070319	0.014513587951659801
0.045300537000002805	0.014513587951659801
0.04546010900048714	0.014994239807128551
0.045617793000019446	0.014994239807128551
0.045774338000228454	0.014994239807128551
0.04593187099999341	0.014994239807128551
0.04610261900052137	0.014994239807128551
0.04626034700049786	0.014994239807128551
0.04641706900019926	0.014994239807128551
0.0465730550004082	0.014994239807128551
0.046729326000786386	0.014994239807128551
0.04688654000074166	0.014994239807128551
0.0470434570006546	0.014994239807128551
0.04720084500058874	0.015474891662597301
0.047357249000015145	0.015474891662597301
0.04751402500005497	0.015474891662597301
0.04767238000022189	0.015474891662597301
0.047834173000410374	0.015474891662597301
0.0479916560007041	0.015474891662597301
0.04814878200068051	0.015474891662597301
0.04830547200072033	0.015474891662597301
0.04846229900067556	0.015474891662597301
0.04862983700058976	0.015474891662597301
0.04879568600063067	0.015474891662597301
0.04895441799999389	0.015474891662597301
0.04911297100079537	0.015474891662597301
0.049270544000137306	0.015474891662597301
0.04942881800070609	0.015474891662597301
0.04958657699989999	0.015474891662597301
0.04974499200034188	0.015474891662597301
0.04990344300040306	0.015474891662597301
0.05007427200052916	0.015474891662597301
0.05024131200025295	0.015474891662597301
0.05040005699993344	0.015474891662597301
0.05055798100056563	0.01595554351806605
0.05071854100060591	0.01595554351806605
0.05087616099990555	0.01595554351806605
0.05103342400070687	0.01595554351806605
0.05119018999994296	0.01595554351806605
0.05134814200027904	0.01595554351806605
0.05150545700053044	0.0164361953735348
0.05166245600048569	0.0164361953735348
0.05182431800039922	0.0164361953735348
0.05198189500060835	0.01691684722900355
0.052138984000521305	0.01691684722900355
0.05229595600030734	0.01691684722900355
0.05245640500015725	0.01691684722900355
0.05261651199998596	0.01691684722900355
0.05278836600064096	0.01691684722900355
0.05295296800068172	0.0173974990844723
0.053111861000616045	0.0173974990844723
0.05326921200048673	0.0173974990844723
0.05342673700033629	0.0173974990844723
0.0535839809999743	0.0173974990844723
0.053740739000204485	0.01787815093994105
0.05389859700062516	0.01787815093994105
0.054080489000625676	0.01787815093994105
0.05424066900013713	0.01787815093994105
0.05439874300009251	0.01787815093994105
0.05455568600063998	0.01787815093994105
0.05471267900065868	0.0183588027954098
0.05487381400052982	0.0183588027954098
0.05503028200018889	0.0183588027954098
0.05518667400065169	0.0183588027954098
0.055342997000479954	0.0183588027954098
0.05549956300001213	0.0183588027954098
0.05565681900043273	0.0183588027954098
0.05581955100024061	0.01883945465087855
0.05597787700025947	0.01883945465087855
0.05613430800076458	0.01883945465087855
0.056291104000592895	0.01883945465087855
0.05644774400025199	0.01883945465087855
0.05660624900065159	0.01883945465087855
0.056774222000058217	0.01883945465087855
0.056935870999950566	0.01883945465087855
0.05709471800037136	0.0193201065063473
0.05725258100028441	0.0193201065063473
0.057409727000049315	0.0193201065063473
0.05756692200066027	0.0193201065063473
0.05772582200006582	0.0193201065063473
0.05788403299993661	0.0193201065063473
0.058056075000422425	0.0193201065063473
0.05821505700077978	0.01980075836181605
0.05837160600003699	0.01980075836181605
0.05852842000058445	0.01980075836181605
0.05868479600030696	0.01980075836181605
0.0588459270002204	0.01980075836181605
0.059003005000704434	0.01980075836181605
0.05916002800040587	0.01980075836181605
0.05931658100053028	0.01980075836181605
0.059479327000190096	0.01980075836181605
0.059637948000272445	0.01980075836181605
0.05979957799991098	0.01980075836181605
0.059956508000141184	0.01980075836181605
0.06015538400060905	0.01980075836181605
0.06032649600001605	0.01980075836181605
0.06048579400066956	0.0202814102172848
0.060648224000033224	0.0202814102172848
0.060820172000603634	0.0202814102172848
0.06097917700026301	0.0202814102172848
0.0611413820006419	0.0202814102172848
0.061300375000428176	0.0202814102172848
0.061461358000087785	0.0202814102172848
0.061618356000508356	0.0202814102172848
0.061778129000231274	0.0202814102172848
0.06193649500073661	0.0202814102172848
0.0621200850000605	0.0202814102172848
0.06227863999993133	0.0202814102172848
0.06243552500018268	0.0202814102172848
0.06259226900056092	0.0202814102172848
0.06274982300055854	0.0202814102172848
0.0629097000000911	0.02076206207275355
0.06306736000078672	0.02076206207275355
0.06322466100027668	0.02076206207275355
0.06338176799999928	0.02076206207275355
0.06353899100031413	0.02076206207275355
0.06369739599995228	0.02076206207275355
0.06385980200047925	0.02076206207275355
0.06401770299999043	0.02076206207275355
0.06417480100026296	0.02076206207275355
0.06433142200057773	0.02076206207275355
0.06448887100032152	0.02076206207275355
0.06464645899995958	0.0212427139282223
0.06480866800029617	0.0212427139282223
0.06496630200035725	0.0212427139282223
0.06512789400039765	0.0212427139282223
0.06528647000050114	0.0212427139282223
0.06544394499996997	0.0212427139282223
0.06560083900058089	0.0212427139282223
0.06575864700062084	0.0212427139282223
0.06592695700055629	0.0212427139282223
0.0661054600004718	0.0212427139282223
0.06626441800017346	0.0212427139282223
0.06642158200065751	0.0212427139282223
0.06657883800016862	0.0212427139282223
0.06673549600054685	0.0212427139282223
0.06689318500048103	0.0212427139282223
0.0670498490007958	0.02172336578369105
0.06720670800041262	0.02172336578369105
0.06736355900011404	0.02172336578369105
0.06751984700076719	0.02172336578369105
0.06767638500059547	0.02172336578369105
0.06783863900000142	0.02172336578369105
0.0679957820002528	0.02172336578369105
0.06815260000075796	0.02172336578369105
0.06830958600039594	0.02172336578369105
0.06846597300045687	0.02172336578369105
0.06862556200030667	0.02172336578369105
0.0687855740006853	0.02172336578369105
0.0689436749999004	0.02172336578369105
0.06910062900078628	0.02172336578369105
0.0692580499999167	0.02172336578369105
0.069414591000168	0.02172336578369105
0.0695715250003559	0.02172336578369105
0.06972822500028997	0.02172336578369105
0.06988706600077421	0.0222040176391598
0.07005696600026567	0.0222040176391598
0.07022734300062439	0.0222040176391598
0.07038678900062223	0.0222040176391598
0.07054407700070442	0.0222040176391598
0.07070277599996189	0.0222040176391598
0.07086436000008689	0.0222040176391598
0.07102324500010582	0.02268466949462855
0.07118046899995534	0.02268466949462855
0.07133793000048172	0.02268466949462855
0.07149515600031009	0.02268466949462855
0.07165287699990586	0.02268466949462855
0.07181408900032693	0.02268466949462855
0.07197322899992287	0.02268466949462855
0.07212945700030104	0.02268466949462855
0.07228533800025616	0.02268466949462855
0.07244287100002111	0.02268466949462855
0.0726036270007171	0.02268466949462855
0.07276125699991098	0.02268466949462855
0.07291869600067002	0.02268466949462855
0.07307819900051982	0.02268466949462855
0.07323640499998874	0.02268466949462855
0.07339343800049392	0.0231653213500973
0.07355038800051261	0.0231653213500973
0.0737070479999602	0.0231653213500973
0.07387312800074142	0.0231653213500973
0.07398211100007757	0.0231653213500973
0.07414066000001185	0.0231653213500973
0.07429825899998832	0.0231653213500973
0.07445507400007045	0.0231653213500973
0.07461123900066013	0.0231653213500973
0.07476813300036156	0.0231653213500973
0.07492606400046498	0.0231653213500973
0.0750835510007164	0.0231653213500973
0.07523979899997357	0.0231653213500973
0.07539703900056338	0.0231653213500973
0.075553470000159	0.0231653213500973
0.07571047400051611	0.0231653213500973
0.07587283900011244	0.0231653213500973
0.07604477400036558	0.0231653213500973
0.07620702800068102	0.0231653213500973
0.07636443600040366	0.02364597320556605
0.07652678200065566	0.02364597320556605
0.07668503500008228	0.02364597320556605
0.0768482090006728	0.02364597320556605
0.07700674000079744	0.02364597320556605
0.07716411900037201	0.02364597320556605
0.07732246000068699	0.02364597320556605
0.07747963600013463	0.02364597320556605
0.07763686399994185	0.02364597320556605
0.07779903300070146	0.02364597320556605
0.07795651600008568	0.02364597320556605
0.07815595600004599	0.02364597320556605
0.07831570800044574	0.02364597320556605
0.07847359700008383	0.02364597320556605
0.07863232500039885	0.02364597320556605
0.07881329100018775	0.02364597320556605
0.07897328100079903	0.0241266250610348
0.07913155799997185	0.0241266250610348
0.07929560299999139	0.0241266250610348
0.07945340600053896	0.0241266250610348
0.07961007800076914	0.0241266250610348
0.07976766800038604	0.0241266250610348
0.07992566500070097	0.0241266250610348
0.08008425500065641	0.0241266250610348
0.08025120799993601	0.0241266250610348
0.08040998100022989	0.0241266250610348
0.08056685800056584	0.0241266250610348
0.08072650900066947	0.02460727691650355
0.08088637800028664	0.02460727691650355
0.0810457410007075	0.02460727691650355
0.08165935800025181	0.02460727691650355
0.08185106700057077	0.02460727691650355
0.0819833240002481	0.02460727691650355
0.0821440990002884	0.02460727691650355
0.08230265600013809	0.02460727691650355
0.08246051100013574	0.02460727691650355
0.08261801100070443	0.0250879287719723
0.08279315700019652	0.0250879287719723
0.08295333500063862	0.0250879287719723
0.0831106820005516	0.0250879287719723
0.0832677030002742	0.0250879287719723
0.08342625400018733	0.02556858062744105
0.08358307300022716	0.02556858062744105
0.08374424500016175	0.02556858062744105
0.0839041740000539	0.02556858062744105
0.08406129400009377	0.0260492324829098
0.08421820900002785	0.0260492324829098
0.08437547800076572	0.0260492324829098
0.08453189900046709	0.0260492324829098
0.08468817199991463	0.02652988433837855
0.08485133300018788	0.02652988433837855
0.08501375000014377	0.02652988433837855
0.08517167400077597	0.02652988433837855
0.08532970000032947	0.0270105361938473
0.08548859000075026	0.0270105361938473
0.08564738700079033	0.0270105361938473
0.08581016800053476	0.02749118804931605
0.08596859600038442	0.02749118804931605
0.0861422930001936	0.02749118804931605
0.08630116700078361	0.02749118804931605
0.08645826100018894	0.0279718399047848
0.08661580700027116	0.0279718399047848
0.08678670700010116	0.0279718399047848
0.08694706100050098	0.0279718399047848
0.08710525000060443	0.02845249176025355
0.08726297900011559	0.02845249176025355
0.08741984100015543	0.02845249176025355
0.08757640800013178	0.0289331436157223
0.08773318600015045	0.0289331436157223
0.08789012700071908	0.0289331436157223
0.08806348600046476	0.0289331436157223
0.08823082100025204	0.02941379547119105
0.08838825800012273	0.02941379547119105
0.08854782600064937	0.02941379547119105
0.08870566900077392	0.0298944473266598
0.08886796400020103	0.0298944473266598
0.08902481499990245	0.0298944473266598
0.0891820650003865	0.0298944473266598
0.08933991200046876	0.0298944473266598
0.08950011900014943	0.03037509918212855
0.08966114000031666	0.03037509918212855
0.08982429800016689	0.03037509918212855
0.08998253100071452	0.0308557510375973
0.09017428000061045	0.0308557510375973
0.0903506370004834	0.0308557510375973
0.09051137500046025	0.0308557510375973
0.09067045300071186	0.03133640289306605
0.09084935300052166	0.03133640289306605
0.09100975000001199	0.03133640289306605
0.09117308300028526	0.0318170547485348
0.09133137300068483	0.0318170547485348
0.09148958400055562	0.0318170547485348
0.09164638500078581	0.0318170547485348
0.09180907900008606	0.03229770660400355
0.0919678650006972	0.03229770660400355
0.09212607200061029	0.03229770660400355
0.09228339500077709	0.0327783584594723
0.09244028500052082	0.0327783584594723
0.09259841500079347	0.0327783584594723
0.09275724600047397	0.0327783584594723
0.09291700800076796	0.03325901031494105
0.09307818300021609	0.03325901031494105
0.09323719500025618	0.03325901031494105
0.09339562700006354	0.03325901031494105
0.09355550200052676	0.0337396621704098
0.09371430700048222	0.0337396621704098
0.09387772300033248	0.0337396621704098
0.09403639199990721	0.03422031402587855
0.09419641400018008	0.03422031402587855
0.09435518600002979	0.03422031402587855
0.0945137930002602	0.03422031402587855
0.09467205900000408	0.0347009658813473
0.09483551600078499	0.0347009658813473
0.09499476400014828	0.0347009658813473
0.09515336900039983	0.03518161773681605
0.09531151300052443	0.03518161773681605
0.09546977600075479	0.03518161773681605
0.09562773600009677	0.03518161773681605
0.09579216200017981	0.0356622695922848
0.0959513040006641	0.0356622695922848
0.09611018800023885	0.0356622695922848
0.09626944000046933	0.03614292144775355
0.09642691699991701	0.03614292144775355
0.09658548400057043	0.03614292144775355
0.09674531600012415	0.03614292144775355
0.09690554500048165	0.0366235733032223
0.09706383899992943	0.0366235733032223
0.097222404000604	0.0366235733032223
0.09738174900030572	0.03710422515869105
0.09754131800036703	0.03710422515869105
0.09770039000068209	0.03710422515869105
0.0978655830003845	0.03710422515869105
0.09798250800031383	0.0375848770141598
0.09814298099990992	0.0375848770141598
0.09830099900045752	0.0375848770141598
0.09845891700024367	0.0375848770141598
0.0986166550001144	0.03806552886962855
0.09877523000068322	0.03806552886962855
0.0989346120004484	0.03806552886962855
0.09909234400038258	0.0385461807250973
0.09925024700078211	0.0385461807250973
0.09940853800071636	0.0385461807250973
0.09957656799997494	0.0385461807250973
0.09973462200014183	0.03902683258056605
0.0998946600002455	0.03902683258056605
0.10005291200013744	0.03902683258056605
0.11023688600016612	0.0481592178344723
0.1205255560007572	0.05729160308837855
0.13079236500016123	0.06594333648681605
0.14107647900073061	0.0750757217407223
0.15133375599998544	0.08324680328369105
0.16163085600055638	0.08997592926025355
0.1719147720004912	0.08997592926025355
0.18215704300018842	0.08997592926025355
0.1924000140006683	0.08997592926025355
0.20263884800078813	0.08997592926025355
0.21291058900078497	0.08997592926025355
0.22315172100024938	0.08997592926025355
0.23339737500009505	0.08997592926025355
0.24365196200051287	0.0904565811157223
0.25389876700046443	0.09189853668212855
0.26415958300003695	0.0923791885375973
0.27438560200062057	0.0923791885375973
0.2846332790004453	0.0933404922485348
0.29490885399991384	0.0933404922485348
0.30517102900012105	0.09382114410400355
0.31541462400036835	0.09382114410400355
0.3256737810006598	0.09382114410400355
0.3359268260001045	0.09478244781494105
0.3461702900003729	0.0952630996704098
0.3564215050000712	0.0962244033813473
0.3666721540002982	0.0962244033813473
0.37692786900061037	0.09670505523681605
0.3871614240006238	0.0971857070922848
0.3973949220007853	0.0971857070922848
0.40764347500044096	0.09766635894775355
0.4179335320004611	0.0981470108032223
0.42820259200016153	0.09958896636962855
0.43847808000009536	0.1000696182250973
0.44874795700070536	0.10055027008056605
0.4590158760001941	0.1010309219360348
0.4692788530001053	0.10151157379150355
0.47954324600050313	0.10151157379150355
0.48982212800001435	0.1019922256469723
0.5001002090002657	0.1019922256469723
0.5103677390006851	0.1019922256469723
0.5206474800006617	0.1019922256469723
0.5309295950000887	0.1019922256469723
0.5412142440000025	0.1019922256469723
0.5514736270006324	0.1019922256469723
0.561727004000204	0.1019922256469723
0.5720161620001818	0.1019922256469723
0.5822774510006639	0.1019922256469723
0.5925383580006383	0.1019922256469723
0.6027897020003365	0.10247287750244105
0.613108653999916	0.10247287750244105
0.6233917030003795	0.1029535293579098
0.6336671819999538	0.1029535293579098
0.6439579150001009	0.10343418121337855
0.6542083910007932	0.10343418121337855
0.6644679200007886	0.10343418121337855
0.6747226520001277	0.10343418121337855
0.6849938370005475	0.1039148330688473
0.6952481450007326	0.1039148330688473
0.7055302300004769	0.10439548492431605
0.7158051530004741	0.10439548492431605
0.7260838990005141	0.10439548492431605
0.7363422190001074	0.10488376617431605
0.7465945060002923	0.10488376617431605
0.7568775600002482	0.10488376617431605
0.7671406670006036	0.10488376617431605
0.7774003470003663	0.10488376617431605
0.7876585910007634	0.10488376617431605
0.7979361050001899	0.10488376617431605
0.8082120270000814	0.10488376617431605
0.8184703890001401	0.10488376617431605
0.8287284520001776	0.10488376617431605
0.8389891270007865	0.1053644180297848
0.8492355190001035	0.1053644180297848
0.8594850230001612	0.1053644180297848
0.8697710420001386	0.1053644180297848
0.8800989600003959	0.10584506988525355
0.8903728889999911	0.10584506988525355
0.9006269410001551	0.10584506988525355
0.9108733250004661	0.10584506988525355
0.921112861000438	0.1063257217407223
0.9313608990005378	0.1063257217407223
0.9416074770006162	0.1063257217407223
0.9518743290000202	0.1063257217407223
0.9621143840004152	0.10680637359619105
0.9723628960000497	0.10680637359619105
0.9826337829999829	0.1072870254516598
0.9929507180004293	0.1072870254516598
1.0032020170001488	0.1072870254516598
1.1035282400007418	0.1111322402954098
1.2039673810004388	0.11161289215087855
1.3043817739999213	0.11257419586181605
1.4048031290003564	0.11257419586181605
1.5052182620001986	0.1149774551391598
1.605651570000191	0.1159387588500973
1.7061130810006944	0.1159387588500973
1.8065387750002628	0.11641941070556605
1.9069850300002145	0.11738071441650355
2.007434172000103	0.11738071441650355
2.1078729690007094	0.11834201812744105
2.2083180780000475	0.11930332183837855
2.3087371820001863	0.12026462554931605
2.409177064000687	0.12026462554931605
2.5096245980003005	0.12026462554931605
2.610079400000359	0.12026462554931605
2.7105213080003523	0.12122592926025355
2.810942076000174	0.1217065811157223
2.911361835000207	0.1217065811157223
3.0117705090005984	0.12314853668212855
3.1121980650004843	0.1236291885375973
3.2125984920003248	0.1236291885375973
3.3130214290004005	0.1255517959594723
3.413458743000774	0.1255517959594723
3.513905039000747	0.1255517959594723
3.6143696710005315	0.1274744033813473
3.714790787000311	0.1274744033813473
3.8152530980005395	0.1274744033813473
3.9156971830007024	0.12891635894775355
4.016148221000549	0.12891635894775355
4.116586189999907	0.12891635894775355
4.217036714000642	0.1293970108032223
4.317469962000359	0.1293970108032223
4.417904482000267	0.1293970108032223
4.5183541180003886	0.1293970108032223
4.618788018000487	0.1293970108032223
4.719246841000313	0.1303583145141598
4.8196786660000726	0.1303583145141598
4.920139325000491	0.1303583145141598
5.0205758950005475	0.13083896636962855
5.121008754000286	0.13083896636962855
5.221441432000574	0.13083896636962855
5.3218840630006525	0.1322809219360348
5.422313407000729	0.1322809219360348
5.522755502000109	0.1322809219360348
5.6231805140005235	0.13702259063720668
5.7236876400002075	0.13702259063720668
5.824210423000295	0.13702259063720668
5.924717433000296	0.13702259063720668
6.025210585999957	0.13702259063720668
6.12572342600015	0.13702259063720668
6.226286922000327	0.13702259063720668
6.326810741000372	0.13702259063720668
6.427334071000587	0.13702259063720668
6.527865237000697	0.13702259063720668
6.628427541000747	0.13702259063720668
6.729156660000626	0.13702259063720668
6.829785984000409	0.13702259063720668
6.9303237780004565	0.13702259063720668
7.03086349700061	0.13750324249267543
7.1313891890004015	0.13750324249267543
7.231936177000534	0.13798389434814418
7.332461807000072	0.13798389434814418
7.432997179000267	0.13797626495361293
7.533508743000311	0.13797626495361293
7.634010933000354	0.13797626495361293
7.734517258000778	0.13797626495361293
7.8350961120004285	0.13797626495361293
7.935522800000399	0.13941822052001918
8.035957654999947	0.14326343536376918
8.136394484000448	0.14710865020751918
8.236839382000653	0.14326343536376918
0	0
