# Supplementary material for: GRAPE for fast and scalable graph processing and random-walk-based embedding
Source: Nat Comput Sci. 2023 Jun 26;3(6):552–68. doi: 10.1038/s43588-023-00465-8 (PMC10768636; doi:10.1038/s43588-023-00465-8)
Supplement: Supplementary file 4 — CSVs with time series data with time and memory requirements for the different libraries on the 44 considered graphs and on the different tasks considered (loading graphs, first- and second-order RWs). [file 43588_2023_465_MOESM4_ESM.zip › bio-ce-cx/PecanPy/load_graph.csv]

delta	ram
0	0.0022476196289062944
0.00017077599841286428	0.0022476196289062944
0.00030539299950760324	0.0022476196289062944
0.00041847600004984997	0.0022476196289062944
0.000513687999045942	0.0022476196289062944
0.0006033439985912992	0.0022476196289062944
0.0006922539996594423	0.0022476196289062944
0.0007882459995016688	0.0022476196289062944
0.0008761129993217764	0.0022476196289062944
0.0009632789988245349	0.0022476196289062944
0.0010495279984752415	0.0022476196289062944
0.0011459559991635615	0.0022476196289062944
0.0012363079986243974	0.0022476196289062944
0.001322396999967168	0.0022476196289062944
0.0014066349995118799	0.0022476196289062944
0.001492306999352877	0.0022476196289062944
0.0015767079985380406	0.0022476196289062944
0.0016611819992249366	0.0022476196289062944
0.0017482999992353143	0.0027282714843750444
0.001840892999098287	0.0027282714843750444
0.0019267640000180108	0.0027282714843750444
0.0020126879990129964	0.0027282714843750444
0.0020989859986002557	0.0027282714843750444
0.0021852699992450653	0.0027282714843750444
0.002272690999234328	0.0027282714843750444
0.002358080999329104	0.0027282714843750444
0.00244791299883218	0.0027282714843750444
0.002534269999159733	0.0027282714843750444
0.00261932200010051	0.0027282714843750444
0.0027057970000896603	0.0027282714843750444
0.0027970579994871514	0.0027282714843750444
0.002883715998905245	0.0027282714843750444
0.0029696409983444028	0.0027282714843750444
0.003055704999496811	0.0027282714843750444
0.0031418339985975763	0.0027282714843750444
0.0032278329999826383	0.0027282714843750444
0.0033128049999504583	0.0027282714843750444
0.003397825999854831	0.0027282714843750444
0.003482541998891975	0.0027282714843750444
0.003581121000024723	0.0032089233398437944
0.0036707389990624506	0.0032089233398437944
0.0037564599988400005	0.0032089233398437944
0.003874924999763607	0.0032089233398437944
0.003963564999139635	0.0032089233398437944
0.004048026999953436	0.0032089233398437944
0.0041402729984838516	0.0032089233398437944
0.004226194998409483	0.0032089233398437944
0.004311987999244593	0.0032089233398437944
0.004397407999931602	0.0032089233398437944
0.004483959999561193	0.0032089233398437944
0.004569742999592563	0.0032089233398437944
0.00465555299888365	0.0032089233398437944
0.004741149999972549	0.0032089233398437944
0.004832261998672038	0.0032089233398437944
0.004918781998640043	0.0032089233398437944
0.00500639099846012	0.0032089233398437944
0.005094027999803075	0.0032089233398437944
0.005180714999369229	0.0032089233398437944
0.005265606998364092	0.0032089233398437944
0.0053513729999394855	0.0032089233398437944
0.005452150999190053	0.0032089233398437944
0.0055432609988201875	0.0032089233398437944
0.005631076999634388	0.0032089233398437944
0.005717865999031346	0.0032089233398437944
0.005809528000099817	0.0032089233398437944
0.005896728998777689	0.0032089233398437944
0.0059826859996974235	0.0032089233398437944
0.006069365999792353	0.0032089233398437944
0.0061575529998663114	0.0032089233398437944
0.006245104999834439	0.0036895751953125444
0.00633045899849094	0.0036895751953125444
0.006416137999622151	0.0036895751953125444
0.006503024998892215	0.0036895751953125444
0.006590397999389097	0.0036895751953125444
0.006686646998787182	0.0036895751953125444
0.006785459998354781	0.0036895751953125444
0.00687229199866124	0.0036895751953125444
0.00695704499958083	0.0036895751953125444
0.007042060999083333	0.0036895751953125444
0.0071268319989030715	0.0036895751953125444
0.007212937998701818	0.0036895751953125444
0.007297148998986813	0.0036895751953125444
0.007380860999546712	0.0036895751953125444
0.007465108999895165	0.0036895751953125444
0.007549094998466899	0.0036895751953125444
0.007634141999005806	0.0036895751953125444
0.007718393999311957	0.0036895751953125444
0.007830683998690802	0.0036895751953125444
0.00792062699838425	0.0036895751953125444
0.008005711999430787	0.0036895751953125444
0.00809055199897557	0.0036895751953125444
0.008174991999112535	0.0036895751953125444
0.00825938399975712	0.0036895751953125444
0.008343446999788284	0.0036895751953125444
0.008427298998867627	0.0036895751953125444
0.008518384000126389	0.0036895751953125444
0.008604620999904	0.0036895751953125444
0.008692233999681775	0.0036895751953125444
0.0087850330000947	0.0036895751953125444
0.00887296299879381	0.0036895751953125444
0.008958253998571308	0.0036895751953125444
0.009043954998560366	0.0036895751953125444
0.009129713998845546	0.0036895751953125444
0.009215271998982644	0.0036895751953125444
0.00930052399962733	0.0036895751953125444
0.009385241999552818	0.0036895751953125444
0.009469528999034083	0.0036895751953125444
0.009554460999424919	0.0036895751953125444
0.009639383999456186	0.0036895751953125444
0.0097253889998683	0.0036895751953125444
0.00981877199956216	0.0036895751953125444
0.009905646998959128	0.0036895751953125444
0.00999162199877901	0.004170227050781294
0.010078693998366361	0.004170227050781294
0.010421115999633912	0.004170227050781294
0.010741999998572282	0.004170227050781294
0.010941246999209397	0.004170227050781294
0.011169280998728937	0.004170227050781294
0.01144067899986112	0.004170227050781294
0.011625258999629295	0.004170227050781294
0.011804244999439106	0.004170227050781294
0.012028328999804216	0.004170227050781294
0.012288595999052632	0.004170227050781294
0.012526883998361882	0.004170227050781294
0.0127815420000843	0.004170227050781294
0.01297155799875327	0.004170227050781294
0.013146217999747023	0.004170227050781294
0.013375603999520536	0.004170227050781294
0.013559203998738667	0.004170227050781294
0.013728631998674246	0.004170227050781294
0.013892271999793593	0.004170227050781294
0.014053431999855093	0.004170227050781294
0.014216110999768716	0.004170227050781294
0.014377145998878404	0.004170227050781294
0.014538497998728417	0.004650878906250044
0.014698906999910832	0.004650878906250044
0.014859107999654952	0.004650878906250044
0.01502042399988568	0.004650878906250044
0.015182925999397412	0.004650878906250044
0.015349116998550016	0.004650878906250044
0.01552375799838046	0.004650878906250044
0.01568600599966885	0.004650878906250044
0.015849204999540234	0.004650878906250044
0.016017016998375766	0.004650878906250044
0.01619479699911608	0.004650878906250044
0.016368578999390593	0.004650878906250044
0.016530044998944504	0.004650878906250044
0.01669030199991539	0.004650878906250044
0.01685828399968159	0.004650878906250044
0.017021869998643524	0.004650878906250044
0.01718966099906538	0.004650878906250044
0.017352288999973098	0.004650878906250044
0.017512522999822977	0.004650878906250044
0.01769408199834288	0.004650878906250044
0.017861585998616647	0.004650878906250044
0.01802399799998966	0.004650878906250044
0.01818766299948038	0.004650878906250044
0.018349583999224706	0.004650878906250044
0.01851161400009005	0.004650878906250044
0.018696150998948724	0.004650878906250044
0.01886652799839794	0.004650878906250044
0.01902903799964406	0.005131530761718794
0.019230239999160403	0.005131530761718794
0.019401539999307715	0.005131530761718794
0.01956887599953916	0.005131530761718794
0.019733583998458926	0.005131530761718794
0.01991991399881954	0.005131530761718794
0.020086630998775945	0.005131530761718794
0.020253548998880433	0.005131530761718794
0.020432249999430496	0.005131530761718794
0.02060274899849901	0.005131530761718794
0.020767336998687824	0.005131530761718794
0.020929956999680144	0.005131530761718794
0.021094323999932385	0.005131530761718794
0.021290954999130918	0.005131530761718794
0.021459436999066384	0.005131530761718794
0.021620297999106697	0.005131530761718794
0.02178142199954891	0.005131530761718794
0.021943279998595244	0.005131530761718794
0.02210728699901665	0.005131530761718794
0.022272922999036382	0.005131530761718794
0.022433975998865208	0.005131530761718794
0.022596637998503866	0.005131530761718794
0.0227578630001517	0.005131530761718794
0.02292136500000197	0.005612182617187544
0.02308550299858325	0.005612182617187544
0.02326416399955633	0.005612182617187544
0.02343755699985195	0.005612182617187544
0.02366289599922311	0.005612182617187544
0.023975389998668106	0.005612182617187544
0.02417912700002489	0.005612182617187544
0.024356144998819218	0.005612182617187544
0.024522459998479462	0.005612182617187544
0.02469206499881693	0.005612182617187544
0.0248603189993446	0.005612182617187544
0.025032464000105392	0.005612182617187544
0.025198749999617576	0.005612182617187544
0.025367470998389763	0.005612182617187544
0.025541298999087303	0.005612182617187544
0.0257083069991495	0.005612182617187544
0.02587944900005823	0.005612182617187544
0.02604849599993031	0.005612182617187544
0.02624869399915042	0.005612182617187544
0.02641920099995332	0.005612182617187544
0.026581829999486217	0.005612182617187544
0.02674933699927351	0.005612182617187544
0.026912544999504462	0.005612182617187544
0.027075254000010318	0.005612182617187544
0.027244036999036325	0.005612182617187544
0.027411985998696764	0.005612182617187544
0.027579005000006873	0.005612182617187544
0.02775099399877945	0.005612182617187544
0.02793768499941507	0.005612182617187544
0.028101916999730747	0.005375671386718794
0.0282700970001315	0.005375671386718794
0.02843158199902973	0.005375671386718794
0.028594937999514514	0.005375671386718794
0.02876116399966122	0.005375671386718794
0.02892488499855972	0.005375671386718794
0.029086618998917402	0.005375671386718794
0.02932916699865018	0.005375671386718794
0.02951740899879951	0.005375671386718794
0.029681983998671058	0.005375671386718794
0.029844592998415465	0.005375671386718794
0.03000741199866752	0.005375671386718794
0.03018054699896311	0.005375671386718794
0.030350264998560306	0.005375671386718794
0.03052134199970169	0.005375671386718794
0.03068601899940404	0.005375671386718794
0.030846502999338554	0.005375671386718794
0.031007263998617418	0.005375671386718794
0.031167510998784564	0.005375671386718794
0.0313285829997767	0.005375671386718794
0.031490972000028705	0.005375671386718794
0.03165224799886346	0.005375671386718794
0.031799907999811694	0.005375671386718794
0.03196174499862536	0.005375671386718794
0.03212475599866593	0.005375671386718794
0.0323086489988782	0.005375671386718794
0.03246896599921456	0.005375671386718794
0.03262929199991049	0.005856323242187544
0.03279202099838585	0.005856323242187544
0.03295249799884914	0.005856323242187544
0.03311050499905832	0.005856323242187544
0.033274953999352874	0.005856323242187544
0.033443886999521055	0.005856323242187544
0.03360639899983653	0.005856323242187544
0.03376694500002486	0.005856323242187544
0.033928406999621075	0.005856323242187544
0.034094294998794794	0.005856323242187544
0.034263918998476584	0.005856323242187544
0.03442766399894026	0.005856323242187544
0.034589274999234476	0.005856323242187544
0.03474974899836525	0.005856323242187544
0.0349123949999921	0.005856323242187544
0.03507128599994758	0.005856323242187544
0.035236267000072985	0.005856323242187544
0.035404635998929734	0.005856323242187544
0.03556907999882242	0.005856323242187544
0.03573635799875774	0.005856323242187544
0.03593516899854876	0.005856323242187544
0.03609973399943556	0.005856323242187544
0.03626488099871494	0.005856323242187544
0.036427711998840095	0.005856323242187544
0.036588723998647765	0.005856323242187544
0.036749468999914825	0.005856323242187544
0.03691032200003974	0.005856323242187544
0.03707057399878977	0.005856323242187544
0.03723676199842885	0.005856323242187544
0.03739919599865971	0.006336975097656294
0.0375591739993979	0.006336975097656294
0.037746587999208714	0.006336975097656294
0.037926298999082064	0.006336975097656294
0.038089753999884124	0.006336975097656294
0.038256014999205945	0.006336975097656294
0.03841878599996562	0.006336975097656294
0.03857982599947718	0.006336975097656294
0.03874207399894658	0.006336975097656294
0.0389022119998117	0.006336975097656294
0.03906128199923842	0.006336975097656294
0.039224591999300173	0.006336975097656294
0.039386529999319464	0.006336975097656294
0.03954822199921182	0.006336975097656294
0.039709747999950196	0.006336975097656294
0.03988893499990809	0.006336975097656294
0.04005083999982162	0.006336975097656294
0.0402140079986566	0.006336975097656294
0.04037636599969119	0.006336975097656294
0.04054736099897127	0.006336975097656294
0.040707233998546144	0.006336975097656294
0.04086707699934777	0.006336975097656294
0.041032899998754147	0.006336975097656294
0.04119582299972535	0.006336975097656294
0.04135754499839095	0.006336975097656294
0.04151923899917165	0.006336975097656294
0.04168708899851481	0.006336975097656294
0.04184778799935884	0.006336975097656294
0.04200793400013936	0.006817626953125044
0.042168662999756634	0.006817626953125044
0.04232805599895073	0.006817626953125044
0.04248776599888515	0.006817626953125044
0.04264852799860819	0.006817626953125044
0.04280938000010792	0.006817626953125044
0.04296897099993657	0.006817626953125044
0.04312686099910934	0.006817626953125044
0.04328985399843077	0.006817626953125044
0.04344959699847095	0.006817626953125044
0.04360926299887069	0.006817626953125044
0.04376989399861486	0.006817626953125044
0.043946986999799265	0.006817626953125044
0.044109353999374434	0.006817626953125044
0.04427518299962685	0.006817626953125044
0.04444146799869486	0.006817626953125044
0.04460511399884126	0.006817626953125044
0.04476767999949516	0.006817626953125044
0.04493047299911268	0.006817626953125044
0.04509128099925874	0.006817626953125044
0.045259642000019085	0.006817626953125044
0.045498483999836026	0.006817626953125044
0.04568332599956193	0.006817626953125044
0.04585244099871488	0.006817626953125044
0.04601560999981302	0.006817626953125044
0.04618423200008692	0.006817626953125044
0.04635070099902805	0.006817626953125044
0.04651313599970308	0.006817626953125044
0.046673562999785645	0.006817626953125044
0.04683459099942411	0.006817626953125044
0.04699469799925282	0.006817626953125044
0.047157405999314506	0.006817626953125044
0.04741357999955653	0.007298278808593794
0.047708308999062865	0.007298278808593794
0.04791965899858042	0.007298278808593794
0.0481001539992576	0.007298278808593794
0.04833044499901007	0.007298278808593794
0.04850277900004585	0.007298278808593794
0.04867819999890344	0.007298278808593794
0.04885326399926271	0.007298278808593794
0.049025958998754504	0.007298278808593794
0.04920277499877557	0.007298278808593794
0.04936766399987391	0.007298278808593794
0.04952930599938554	0.007298278808593794
0.04969435299972247	0.007298278808593794
0.0498552720000589	0.007298278808593794
0.05002028399940173	0.007298278808593794
0.05028610799854505	0.007298278808593794
0.05058854299932136	0.007298278808593794
0.05079731499972695	0.007298278808593794
0.05105229199944006	0.007298278808593794
0.05123637999895436	0.007298278808593794
0.05155498099884426	0.007298278808593794
0.051919935998739675	0.007298278808593794
0.05210670999986178	0.007298278808593794
0.05227715499859187	0.007298278808593794
0.05244212899924605	0.007298278808593794
0.05260413799987873	0.007298278808593794
0.052772676999666146	0.007298278808593794
0.05298398199920484	0.007298278808593794
0.05324919399936334	0.007298278808593794
0.05343111299953307	0.007298278808593794
0.05359970499921474	0.007298278808593794
0.05382596499839565	0.007298278808593794
0.05399118199966324	0.007298278808593794
0.054153761999259586	0.007298278808593794
0.05431528199915192	0.007298278808593794
0.05447598199862114	0.007778930664062544
0.054642127999613876	0.007778930664062544
0.05480246399929456	0.007778930664062544
0.05496136199872126	0.007778930664062544
0.05512183899918455	0.007778930664062544
0.05529303399998753	0.007778930664062544
0.055474636999861104	0.007778930664062544
0.055705195998598356	0.007778930664062544
0.05590375999963726	0.007778930664062544
0.05607595199944626	0.007778930664062544
0.05623822899906372	0.007778930664062544
0.056410960998618975	0.007778930664062544
0.05659159899914812	0.007778930664062544
0.05676862399923266	0.007778930664062544
0.05693141999836371	0.007778930664062544
0.057093689998509944	0.007778930664062544
0.05725558699850808	0.007778930664062544
0.05741697699886572	0.007778930664062544
0.057577828998546465	0.007778930664062544
0.057803343999694334	0.007778930664062544
0.05796933899910073	0.007778930664062544
0.05813112599935266	0.007778930664062544
0.05829957199966884	0.007778930664062544
0.05846000099882076	0.007778930664062544
0.05862113699913607	0.007778930664062544
0.05879696999909356	0.007778930664062544
0.058964080999430735	0.007778930664062544
0.05913249199875281	0.007778930664062544
0.05929502899925865	0.007778930664062544
0.05947317099889915	0.008259582519531294
0.059682108998458716	0.008259582519531294
0.05988208899907477	0.008259582519531294
0.06004856599975028	0.008259582519531294
0.06020987299962144	0.008259582519531294
0.0603728689984564	0.008259582519531294
0.06059933199867373	0.008259582519531294
0.06098645800011582	0.008259582519531294
0.06124828499923751	0.008259582519531294
0.06143371899997874	0.008259582519531294
0.061606186000062735	0.008259582519531294
0.06182778099901043	0.008259582519531294
0.06200707700008934	0.008259582519531294
0.062170735000108834	0.008259582519531294
0.06243991399969673	0.008259582519531294
0.06275457499941695	0.008259582519531294
0.06301218299995526	0.008259582519531294
0.06320762099858257	0.008259582519531294
0.06343844699949841	0.008259582519531294
0.06361510999886377	0.008259582519531294
0.06380202999935136	0.008259582519531294
0.06398054199962644	0.008259582519531294
0.06414412799858837	0.008259582519531294
0.06431059099850245	0.008259582519531294
0.06447611899966432	0.008259582519531294
0.06464493599924026	0.008259582519531294
0.06480919199930213	0.008259582519531294
0.06497451499853923	0.008259582519531294
0.06513680399984878	0.008259582519531294
0.06530707199999597	0.008259582519531294
0.06549142399853736	0.008740234375000044
0.0656693439996161	0.008740234375000044
0.06584344799921382	0.008740234375000044
0.06600973999957205	0.008740234375000044
0.06617919400014216	0.008740234375000044
0.06635785799880978	0.008740234375000044
0.0665204819997598	0.008740234375000044
0.06671324799935974	0.008740234375000044
0.06688600099914765	0.008740234375000044
0.06704572499984351	0.008740234375000044
0.06720873399899574	0.008740234375000044
0.06737805000011576	0.008740234375000044
0.06754387699947983	0.008740234375000044
0.06770533599956252	0.008740234375000044
0.06790430499859212	0.008740234375000044
0.06807760099945881	0.008740234375000044
0.06824133699956292	0.008740234375000044
0.06841885899848421	0.008740234375000044
0.06860107600004994	0.008740234375000044
0.06876739399922371	0.008740234375000044
0.06894479899892758	0.008740234375000044
0.06911060199854546	0.008740234375000044
0.0692966599999636	0.008740234375000044
0.0694724019995192	0.008740234375000044
0.06963374099905195	0.008740234375000044
0.0697944589992403	0.008740234375000044
0.06995652799923846	0.008740234375000044
0.0701177769988135	0.008740234375000044
0.0702775229983672	0.008740234375000044
0.0704561949987692	0.008740234375000044
0.07063275699874794	0.008740234375000044
0.07079385499855562	0.008740234375000044
0.07095903099980205	0.008740234375000044
0.07112458499977947	0.008740234375000044
0.07129237199842464	0.008740234375000044
0.07146980899960909	0.008740234375000044
0.07164088499848731	0.009220886230468794
0.07179864499994437	0.009220886230468794
0.07196406899856811	0.009220886230468794
0.07212699199953931	0.009220886230468794
0.0723072869986936	0.009220886230468794
0.07248058000004676	0.009220886230468794
0.07264701999883982	0.009220886230468794
0.0728070929999376	0.009220886230468794
0.07311278499946638	0.009220886230468794
0.07328519299881009	0.009220886230468794
0.07345661199906317	0.009220886230468794
0.07362846399882983	0.009220886230468794
0.07378935699853173	0.009220886230468794
0.0739653399996314	0.009220886230468794
0.07413573899975745	0.009220886230468794
0.0743167889995675	0.009220886230468794
0.07448135699996783	0.009220886230468794
0.07465399099964998	0.009220886230468794
0.0748137639984634	0.009220886230468794
0.07497293300002639	0.009220886230468794
0.07514227899991965	0.008503723144531294
0.07532486399941263	0.008503723144531294
0.0755084699994768	0.008503723144531294
0.07567713099888351	0.008503723144531294
0.07580098200014618	0.008503723144531294
0.07597452099980728	0.008503723144531294
0.07614712999929907	0.008503723144531294
0.07632261299841048	0.008503723144531294
0.0764873499992973	0.008503723144531294
0.07664733599995088	0.008503723144531294
0.0768111779998435	0.008503723144531294
0.07697944999927131	0.008984375000000044
0.07714211899838119	0.008984375000000044
0.07731027499903576	0.008984375000000044
0.07748542099943734	0.008984375000000044
0.07765087000007043	0.008984375000000044
0.07782664699880115	0.008984375000000044
0.07799425499979407	0.008984375000000044
0.07815541299896722	0.008984375000000044
0.07833366699924227	0.008984375000000044
0.07849617600004422	0.008984375000000044
0.0786618139991333	0.008984375000000044
0.07883675599987328	0.008984375000000044
0.07900104299915256	0.008984375000000044
0.07917395000004035	0.008984375000000044
0.07934537999972235	0.008984375000000044
0.079527160998623	0.008984375000000044
0.07970752899927902	0.008984375000000044
0.07990387300014845	0.008984375000000044
0.08008047600014834	0.008984375000000044
0.08024292399932165	0.008984375000000044
0.08043481599997904	0.008984375000000044
0.08061283299866773	0.008984375000000044
0.08077922799930093	0.008984375000000044
0.08094072999847413	0.008984375000000044
0.08111941599963757	0.008984375000000044
0.0812823539999954	0.008984375000000044
0.08145733699893754	0.008984375000000044
0.08162815399919054	0.008984375000000044
0.0817907019991253	0.008984375000000044
0.08196755899916752	0.008984375000000044
0.08213321799848927	0.008984375000000044
0.08230338799876336	0.008984375000000044
0.08246525499998825	0.009465026855468794
0.08262658799867495	0.009465026855468794
0.08279005799886363	0.009465026855468794
0.08295149100013077	0.009465026855468794
0.0831292549992213	0.009465026855468794
0.08332907799922395	0.009465026855468794
0.08349540199924377	0.009465026855468794
0.08366897799896833	0.009465026855468794
0.0838163459993666	0.009465026855468794
0.083981217998371	0.009465026855468794
0.08415326299837034	0.009465026855468794
0.08433098499881453	0.009465026855468794
0.08450204399923678	0.009465026855468794
0.08467041999938374	0.009465026855468794
0.08483331699972041	0.009465026855468794
0.0850145109998266	0.009465026855468794
0.08517463199859776	0.009465026855468794
0.08533739499944204	0.009465026855468794
0.085516971999823	0.009465026855468794
0.08568001999992703	0.009465026855468794
0.08585678999952506	0.009465026855468794
0.0860185609999462	0.009465026855468794
0.08619171999998798	0.009465026855468794
0.08637330499914242	0.009465026855468794
0.08653560699895024	0.009465026855468794
0.08670096599962562	0.009465026855468794
0.08687078000002657	0.009465026855468794
0.08704036800008907	0.009465026855468794
0.08721136899839621	0.009465026855468794
0.08739341999898897	0.009945678710937544
0.08757149999837566	0.009945678710937544
0.08773364099943137	0.009945678710937544
0.08792278699911549	0.009945678710937544
0.08808782499909285	0.009945678710937544
0.08825791299932462	0.009945678710937544
0.08843115899981058	0.009945678710937544
0.08859216299970285	0.009945678710937544
0.08875456499845313	0.009945678710937544
0.08893232899936265	0.009945678710937544
0.08910001099866349	0.009945678710937544
0.0892621289985982	0.009945678710937544
0.0894264620001195	0.009945678710937544
0.08959766699990723	0.009945678710937544
0.08976683099899674	0.009945678710937544
0.08993902799920761	0.009945678710937544
0.09010100399973453	0.009945678710937544
0.09026976499990269	0.009945678710937544
0.09045831199910026	0.009945678710937544
0.09063913199861418	0.009945678710937544
0.09080293599981815	0.009945678710937544
0.09097741799996584	0.009945678710937544
0.09114170799875865	0.009945678710937544
0.09137013699910312	0.009945678710937544
0.09154928299903986	0.009945678710937544
0.09171279899965157	0.009945678710937544
0.09189610099929268	0.009945678710937544
0.09208174499872257	0.009945678710937544
0.09225150599922927	0.009945678710937544
0.09242809099851002	0.009945678710937544
0.09260487099891179	0.009945678710937544
0.0927886049994413	0.009945678710937544
0.09297665399935795	0.009945678710937544
0.09314923399870167	0.009945678710937544
0.09331639899937727	0.009945678710937544
0.09349715499956801	0.009945678710937544
0.09367359199859493	0.009945678710937544
0.09383927999988373	0.009945678710937544
0.09399896799914131	0.009945678710937544
0.09417128899985983	0.009945678710937544
0.09434449099899211	0.009945678710937544
0.09450965799987898	0.009945678710937544
0.0946729619990947	0.010426330566406294
0.09483431399894471	0.010426330566406294
0.09501955199993972	0.010426330566406294
0.09519813299993984	0.010426330566406294
0.09536854799989669	0.010426330566406294
0.09554954199847998	0.010426330566406294
0.0957246549987758	0.010426330566406294
0.09591884499968728	0.010426330566406294
0.09608942099839624	0.010426330566406294
0.09625452299951576	0.010426330566406294
0.09643280199998117	0.010426330566406294
0.0966115479986911	0.010426330566406294
0.09678231099860568	0.010426330566406294
0.09694250999928045	0.010426330566406294
0.09710198099855916	0.010426330566406294
0.0972624480000377	0.010426330566406294
0.09742324799844937	0.010426330566406294
0.09758577699903981	0.010426330566406294
0.0977796639999724	0.010426330566406294
0.0979425169989554	0.010426330566406294
0.09811269499914488	0.010426330566406294
0.09827370399943902	0.010426330566406294
0.09843530199941597	0.010426330566406294
0.09860491200015531	0.010426330566406294
0.09876764899854606	0.010426330566406294
0.09893824199934897	0.010426330566406294
0.09910247199877631	0.010426330566406294
0.09926671299945156	0.010426330566406294
0.09942898400004196	0.010426330566406294
0.0995979069994064	0.010426330566406294
0.09976226899925678	0.010426330566406294
0.0999871929998335	0.010426330566406294
0.10016469299989694	0.010426330566406294
0.1103772749993368	0.011387634277343794
0.12080316199899244	0.011868286132812544
0.13123176999943098	0.012829589843750044
0.14160865799931344	0.013073730468750044
0.15202275599949644	0.013554382324218794
0.16247477199976856	0.014515686035156294
0.17286888799935696	0.014996337890625044
0.18326215999877604	0.015957641601562544
0.19368080200001714	0.015721130371093794
0.20406653899954108	0.016682434082031294
0.21445245399991109	0.017163085937500044
0.22483346999979403	0.018124389648437544
0.2352461199989193	0.018605041503906294
0.2456426989992906	0.018849182128906294
0.25605621799877554	0.019810485839843794
0.2664260410001589	0.020771789550781294
0.2768357369986916	0.021252441406250044
0.2872791829995549	0.022213745117187544
0.2976798499985307	0.022694396972656294
0.30805138899995654	0.022938537597656294
0.3184395689986559	0.023419189453125044
0.3288438199997472	0.024380493164062544
0.33921130999988236	0.024861145019531294
0.3495818319988757	0.025822448730468794
0.3600069669992081	0.025585937500000044
0.3704070829990087	0.026547241210937544
0.3808116379987041	0.027027893066406294
0.3912289179988875	0.027508544921875044
0.4016276940001262	0.028469848632812544
0.41205435899973963	0.028950500488281294
0.4225026079984673	0.029194641113281294
0.4329191799988621	0.029675292968750044
0.44330253999942215	0.030155944824218794
0.4536866739999823	0.031117248535156294
0.4640612079983839	0.031597900390625044
0.4744609389999823	0.032078552246093794
0.48488851799993427	0.032559204101562544
0.49527132000002894	0.032559204101562544
0.5056710379994911	0.032559204101562544
0.5160660199999256	0.032559204101562544
0.5265193129998806	0.033039855957031294
0.5369102579988976	0.033520507812500044
0.5472919989988441	0.034001159667968794
0.5577057599984983	0.034481811523437544
0.5680639739985054	0.034962463378906294
0.5784576469995955	0.035443115234375044
0.5888768599998002	0.035443115234375044
0.5993111190000491	0.035923767089843794
0.6097027039995737	0.036404418945312544
0.6200629159993696	0.036404418945312544
0.6304586850001215	0.036885070800781294
0.6408660199995211	0.037365722656250044
0.6512684159988567	0.037365722656250044
0.6616818160000548	0.037846374511718794
0.6720469659994706	0.037846374511718794
0.6824777719994017	0.038327026367187544
0.6929286309987219	0.038807678222656294
0.7033333409999614	0.038807678222656294
0.7137779819986463	0.039288330078125044
0.7241639129988471	0.039768981933593794
0.7345454459991743	0.031597900390625044
0.7449691239999083	0.02835922241210942
0	0
