# Supplementary material for: GRAPE for fast and scalable graph processing and random-walk-based embedding
Source: Nat Comput Sci. 2023 Jun 26;3(6):552–68. doi: 10.1038/s43588-023-00465-8 (PMC10768636; doi:10.1038/s43588-023-00465-8)
Supplement: Supplementary file 4 — CSVs with time series data with time and memory requirements for the different libraries on the 44 considered graphs and on the different tasks considered (loading graphs, first- and second-order RWs). [file 43588_2023_465_MOESM4_ESM.zip › bio-ce-cx/Node2Vec/second_order_walk_only_q.csv]

delta	ram
0	0.0022026062011715197
0.00021212099818512797	0.0022026062011715197
0.00035028200363740325	0.0022026062011715197
0.000441134994616732	0.0026832580566402697
0.0005263719940558076	0.0026832580566402697
0.0006086089997552335	0.0026832580566402697
0.0006892959936521947	0.0026832580566402697
0.0007685020100325346	0.0026832580566402697
0.0008474340138491243	0.0026832580566402697
0.0009262250096071512	0.0026832580566402697
0.0010353370162192732	0.0026832580566402697
0.001124211004935205	0.0026832580566402697
0.001213362003909424	0.0026832580566402697
0.0012935819977428764	0.0026832580566402697
0.0013716680114157498	0.0031639099121090197
0.001449817995307967	0.0031639099121090197
0.0015281050000339746	0.0031639099121090197
0.0016070489946287125	0.0031639099121090197
0.0016855720023158938	0.0031639099121090197
0.001763787993695587	0.0031639099121090197
0.0018417150131426752	0.0031639099121090197
0.0019202099938411266	0.0031639099121090197
0.0020001560042146593	0.0031639099121090197
0.002084305015159771	0.0031639099121090197
0.0021639280021190643	0.0031639099121090197
0.0022430020035244524	0.0031639099121090197
0.0023212640080600977	0.0036445617675777697
0.0023996570089366287	0.0036445617675777697
0.002477728994563222	0.0036445617675777697
0.0025568800047039986	0.0036445617675777697
0.00263483400340192	0.0036445617675777697
0.002712868998060003	0.0036445617675777697
0.0027905500028282404	0.0036445617675777697
0.002869093994377181	0.0036445617675777697
0.0029960139945615083	0.0036445617675777697
0.003105300012975931	0.0036445617675777697
0.003188994014635682	0.0036445617675777697
0.0032685979967936873	0.0036445617675777697
0.003348347992869094	0.0036445617675777697
0.003427554009249434	0.00412521362304652
0.003507068002363667	0.00412521362304652
0.003585330006899312	0.00412521362304652
0.0036640510079450905	0.00412521362304652
0.0037429450021591038	0.00412521362304652
0.003821218997472897	0.00412521362304652
0.0038998649979475886	0.00412521362304652
0.003978534019552171	0.00412521362304652
0.0040627809939906	0.00412521362304652
0.004152162000536919	0.00412521362304652
0.004233671992551535	0.00460586547851527
0.004312872013542801	0.00460586547851527
0.004392642003949732	0.00460586547851527
0.004472210013773292	0.00460586547851527
0.004552789003355429	0.00460586547851527
0.004632560012396425	0.00460586547851527
0.004712199995992705	0.00460586547851527
0.004791954008396715	0.00460586547851527
0.004871856013778597	0.00460586547851527
0.004951417009579018	0.00460586547851527
0.005036026006564498	0.00460586547851527
0.005120229994645342	0.00508651733398402
0.00520060901180841	0.00508651733398402
0.005279914999846369	0.00508651733398402
0.005358494003303349	0.00508651733398402
0.005437286017695442	0.00508651733398402
0.0055161430209409446	0.00508651733398402
0.005594996007857844	0.00508651733398402
0.0056737790000624955	0.00508651733398402
0.005753039993578568	0.00508651733398402
0.0058318010123912245	0.00508651733398402
0.005910709995077923	0.00508651733398402
0.005989674013108015	0.00508651733398402
0.006074325006920844	0.00508651733398402
0.006160613993415609	0.00508651733398402
0.006250360020203516	0.00508651733398402
0.0063300710171461105	0.00508651733398402
0.006410255009541288	0.00508651733398402
0.006490008992841467	0.00508651733398402
0.006569668010342866	0.00508651733398402
0.006649624992860481	0.00556716918945277
0.006729653017828241	0.00556716918945277
0.006808559002820402	0.00556716918945277
0.006887279014335945	0.00556716918945277
0.006987397006014362	0.00556716918945277
0.00707422400591895	0.00556716918945277
0.007154696009820327	0.00556716918945277
0.007234071992570534	0.00556716918945277
0.007312753994483501	0.00556716918945277
0.007391463004751131	0.00556716918945277
0.007469842996215448	0.00556716918945277
0.0075480999948922545	0.00556716918945277
0.007627053011674434	0.00556716918945277
0.0077057350135874	0.00556716918945277
0.00778432801598683	0.00556716918945277
0.007862925005611032	0.00556716918945277
0.0079412909981329	0.00556716918945277
0.008019393018912524	0.00556716918945277
0.008103572996333241	0.00556716918945277
0.008187218016246334	0.00556716918945277
0.008266370015917346	0.00556716918945277
0.008344453002791852	0.00556716918945277
0.00842248200206086	0.00556716918945277
0.008501307020196691	0.00556716918945277
0.008579993998864666	0.00556716918945277
0.008658736012876034	0.00604782104492152
0.0087369279935956	0.00604782104492152
0.008815300010610372	0.00604782104492152
0.008894226019037887	0.00604782104492152
0.008972898998763412	0.00604782104492152
0.009056797018274665	0.00604782104492152
0.009138026012806222	0.00604782104492152
0.009221754007739946	0.00604782104492152
0.009302260004915297	0.00604782104492152
0.009381556999869645	0.00604782104492152
0.009460450994083658	0.00604782104492152
0.009539799008052796	0.00604782104492152
0.009619271993869916	0.00604782104492152
0.009697938017779961	0.00604782104492152
0.009777358995052055	0.00604782104492152
0.009856796998064965	0.00604782104492152
0.009936314017977566	0.00604782104492152
0.010015825013397262	0.00652847290039027
0.010203054000157863	0.00652847290039027
0.010399341001175344	0.00652847290039027
0.010579933994449675	0.00652847290039027
0.010760069009847939	0.00652847290039027
0.010933280020253733	0.00652847290039027
0.011135654000099748	0.00652847290039027
0.011301190010271966	0.00652847290039027
0.011457445012638345	0.00652847290039027
0.011611687019467354	0.00652847290039027
0.011766436015022919	0.00700912475585902
0.011920741992071271	0.00700912475585902
0.012074080994352698	0.00700912475585902
0.012227592000272125	0.00700912475585902
0.012380772997858003	0.00700912475585902
0.012533550994703546	0.00700912475585902
0.012686088011832908	0.00700912475585902
0.012838343012845144	0.00700912475585902
0.012990768009331077	0.00700912475585902
0.013147442019544542	0.00700912475585902
0.013299737009219825	0.00748977661132777
0.013452696992317215	0.00748977661132777
0.013606045016786084	0.00748977661132777
0.01375802801339887	0.00748977661132777
0.013909656001487747	0.00748977661132777
0.014063022012123838	0.00748977661132777
0.014216809999197721	0.00748977661132777
0.014376509992871433	0.00748977661132777
0.014530793996527791	0.00748977661132777
0.014683581015560776	0.00748977661132777
0.014836248999927193	0.00748977661132777
0.015004832996055484	0.00797042846679652
0.01516476200777106	0.00797042846679652
0.01531772201997228	0.00797042846679652
0.01547043799655512	0.00797042846679652
0.015623417013557628	0.00797042846679652
0.01577574701514095	0.00797042846679652
0.01592796199838631	0.00797042846679652
0.016079933993751183	0.00797042846679652
0.016232402005698532	0.00797042846679652
0.01638525299495086	0.00797042846679652
0.01653723799972795	0.00797042846679652
0.01669045101152733	0.00797042846679652
0.016842662007547915	0.00797042846679652
0.01699531200574711	0.00797042846679652
0.01715185199282132	0.00797042846679652
0.017304865003097802	0.00797042846679652
0.017457010020734742	0.00797042846679652
0.01760901400120929	0.00797042846679652
0.01776144199538976	0.00845108032226527
0.017914021998876706	0.00845108032226527
0.018066534015815705	0.00845108032226527
0.018220371013740078	0.00845108032226527
0.018374025006778538	0.00845108032226527
0.018528587999753654	0.00845108032226527
0.01868384299450554	0.00845108032226527
0.01883878800435923	0.00845108032226527
0.019033079996006563	0.00845108032226527
0.019207032019039616	0.00845108032226527
0.019364770007086918	0.00845108032226527
0.01951927100890316	0.00845108032226527
0.019672897004056722	0.00845108032226527
0.019827864016406238	0.00845108032226527
0.019981677003670484	0.00893173217773402
0.02013956001610495	0.00893173217773402
0.0202931170060765	0.00893173217773402
0.020447197020985186	0.00893173217773402
0.020600526011548936	0.00893173217773402
0.020753577002324164	0.00893173217773402
0.020906365010887384	0.00893173217773402
0.021059378021163866	0.00893173217773402
0.02121868499671109	0.00893173217773402
0.021373018011217937	0.00893173217773402
0.02152757000294514	0.00893173217773402
0.0216815680032596	0.00941238403320277
0.021834617014974356	0.00941238403320277
0.021987490996252745	0.00941238403320277
0.022150011005578563	0.00941238403320277
0.02230457600671798	0.00941238403320277
0.02245751299778931	0.00941238403320277
0.022609547013416886	0.00941238403320277
0.022762344015063718	0.00941238403320277
0.022915569017641246	0.00941238403320277
0.023099369020201266	0.00941238403320277
0.02325386501615867	0.00941238403320277
0.023406768013956025	0.00941238403320277
0.02355880499817431	0.00941238403320277
0.02371084500919096	0.00941238403320277
0.023863238020567223	0.00989303588867152
0.02401492901844904	0.00989303588867152
0.024171708995709196	0.00989303588867152
0.02432441699784249	0.00989303588867152
0.02447643899358809	0.00989303588867152
0.024629077001009136	0.00989303588867152
0.024780826992355287	0.00989303588867152
0.024933978012995794	0.00989303588867152
0.025085574015975	0.00989303588867152
0.025238697009626776	0.00989303588867152
0.025391080998815596	0.00989303588867152
0.02554344999953173	0.00989303588867152
0.025695510994410142	0.00989303588867152
0.025847957003861666	0.00989303588867152
0.0260003519942984	0.00989303588867152
0.02615710301324725	0.00989303588867152
0.02631052100332454	0.00989303588867152
0.02646459301467985	0.01037368774414027
0.026617465016897768	0.01037368774414027
0.02677049901103601	0.01037368774414027
0.026932488020975143	0.01037368774414027
0.027119213016703725	0.01037368774414027
0.02727986901300028	0.01037368774414027
0.0274326550133992	0.01037368774414027
0.02758561199880205	0.01037368774414027
0.027737991011235863	0.01037368774414027
0.027890683006262407	0.01037368774414027
0.02804310599458404	0.01037368774414027
0.028201609005918726	0.01037368774414027
0.028355577000183985	0.01037368774414027
0.02850988900172524	0.01037368774414027
0.028662460012128577	0.01037368774414027
0.028815097000915557	0.01037368774414027
0.028968211001483724	0.01037368774414027
0.029124613996827975	0.01037368774414027
0.02927744301268831	0.01037368774414027
0.029430541006149724	0.01085433959960902
0.029583424009615555	0.01085433959960902
0.02973542400286533	0.01085433959960902
0.02989248701487668	0.01085433959960902
0.03004617299302481	0.01085433959960902
0.03019990399479866	0.01085433959960902
0.030352653993759304	0.01085433959960902
0.030505761998938397	0.01085433959960902
0.030659351003123447	0.01085433959960902
0.03081183700123802	0.01085433959960902
0.030930358014302328	0.01133499145507777
0.03108356799930334	0.01133499145507777
0.031236848997650668	0.01133499145507777
0.031388564995722845	0.01133499145507777
0.03154034199542366	0.01133499145507777
0.031692293006926775	0.01133499145507777
0.031844547018408775	0.01133499145507777
0.03199556501931511	0.01181564331054652
0.03215293900575489	0.01181564331054652
0.03230577701469883	0.01181564331054652
0.0324582869943697	0.01181564331054652
0.03261070299777202	0.01181564331054652
0.03276331501547247	0.01181564331054652
0.032915543008130044	0.01181564331054652
0.03306848299689591	0.01181564331054652
0.033221546007553115	0.01229629516601527
0.03337437499430962	0.01229629516601527
0.03352595699834637	0.01229629516601527
0.033677975996397436	0.01229629516601527
0.03383013600250706	0.01229629516601527
0.03398269900935702	0.01229629516601527
0.03414061901276	0.01229629516601527
0.0342934759974014	0.01277694702148402
0.03444557500188239	0.01277694702148402
0.03459806099999696	0.01277694702148402
0.03475097301998176	0.01277694702148402
0.034903129999293014	0.01277694702148402
0.035096553998300806	0.01277694702148402
0.03525874501792714	0.01277694702148402
0.03541265899548307	0.01277694702148402
0.035564919002354145	0.01325759887695277
0.03571734100114554	0.01325759887695277
0.035869634011760354	0.01325759887695277
0.036021773994434625	0.01325759887695277
0.03617872699396685	0.01325759887695277
0.036330998002085835	0.01325759887695277
0.036482774012256414	0.01325759887695277
0.0366343850037083	0.01373825073242152
0.03678595201927237	0.01373825073242152
0.03693782800110057	0.01373825073242152
0.03708946501137689	0.01373825073242152
0.037242140009766445	0.01373825073242152
0.03739414701703936	0.01373825073242152
0.03755184501642361	0.01373825073242152
0.03770471300231293	0.01373825073242152
0.03786046401364729	0.01373825073242152
0.0380138780164998	0.01421890258789027
0.038171091000549495	0.01421890258789027
0.038324251014273614	0.01421890258789027
0.038476795016322285	0.01421890258789027
0.0386295770003926	0.01421890258789027
0.03878201401676051	0.01421890258789027
0.038930176000576466	0.01421890258789027
0.039115274004871026	0.01421890258789027
0.03927771101007238	0.01469955444335902
0.03943157900357619	0.01469955444335902
0.0395856230170466	0.01469955444335902
0.03974013400147669	0.01469955444335902
0.03989371401257813	0.01469955444335902
0.04004722001263872	0.01469955444335902
0.04020064201904461	0.01469955444335902
0.04035352199571207	0.01469955444335902
0.040505448007024825	0.01469955444335902
0.0406579940172378	0.01518020629882777
0.040809972007991746	0.01518020629882777
0.04096161900088191	0.01518020629882777
0.04113621200667694	0.01518020629882777
0.04129326800466515	0.01518020629882777
0.04144653401453979	0.01518020629882777
0.041599785996368155	0.01518020629882777
0.041752957011340186	0.01518020629882777
0.04190722800558433	0.01518020629882777
0.04206014800001867	0.01566085815429652
0.042214728018734604	0.01566085815429652
0.0423684109991882	0.01566085815429652
0.04252170500694774	0.01566085815429652
0.04267509400960989	0.01566085815429652
0.04282837000209838	0.01566085815429652
0.042980739002814516	0.01566085815429652
0.04314227000577375	0.01566085815429652
0.043295531009789556	0.01566085815429652
0.04344801200204529	0.01614151000976527
0.043600211007287726	0.01614151000976527
0.043753459001891315	0.01614151000976527
0.043905950005864725	0.01614151000976527
0.04405788300209679	0.01614151000976527
0.0442111250013113	0.01614151000976527
0.04436347901355475	0.01614151000976527
0.044516949012177065	0.01614151000976527
0.044670099014183506	0.01614151000976527
0.0448222910054028	0.01662216186523402
0.044974699994781986	0.01662216186523402
0.04513109099934809	0.01662216186523402
0.045290109992492944	0.01662216186523402
0.04544380400329828	0.01662216186523402
0.04559657699428499	0.01662216186523402
0.045749008015263826	0.01662216186523402
0.04590140501386486	0.01662216186523402
0.04605362701113336	0.01662216186523402
0.046207152015995234	0.01710281372070277
0.04635985300410539	0.01710281372070277
0.04651234799530357	0.01710281372070277
0.04666555899893865	0.01710281372070277
0.04681863801670261	0.01710281372070277
0.04693296199548058	0.01710281372070277
0.04711892601335421	0.01710281372070277
0.047278376994654536	0.01758346557617152
0.04743288899771869	0.01758346557617152
0.047591528011253104	0.01758346557617152
0.04774734500097111	0.01758346557617152
0.04790104500716552	0.01758346557617152
0.048054001992568374	0.01758346557617152
0.04820817700237967	0.01758346557617152
0.04855897999368608	0.01806411743164027
0.048729769012425095	0.01806411743164027
0.048885449999943376	0.01806411743164027
0.04903938100324012	0.01806411743164027
0.049193878017831594	0.01806411743164027
0.049347513995599	0.01854476928710902
0.049501054018037394	0.01854476928710902
0.049653974012471735	0.01854476928710902
0.04980873499880545	0.01854476928710902
0.049963386001763865	0.01854476928710902
0.050121313019189984	0.01854476928710902
0.05027565301861614	0.01854476928710902
0.05042843701085076	0.01854476928710902
0.05058174900477752	0.01854476928710902
0.05073423599242233	0.01854476928710902
0.050886045006336644	0.01854476928710902
0.05105962901143357	0.01854476928710902
0.051215848012361676	0.01854476928710902
0.05136830100673251	0.01854476928710902
0.05152058901148848	0.01854476928710902
0.051672759000211954	0.01854476928710902
0.05182449400308542	0.01854476928710902
0.05197605802095495	0.01854476928710902
0.05213238301803358	0.01854476928710902
0.052284919016528875	0.01854476928710902
0.05243742000311613	0.01854476928710902
0.05258926501846872	0.01854476928710902
0.05274054702022113	0.01854476928710902
0.05289296599221416	0.01854476928710902
0.053044652013340965	0.01854476928710902
0.05320278601720929	0.01854476928710902
0.053356243995949626	0.01854476928710902
0.05350882501807064	0.01854476928710902
0.05366098499507643	0.01854476928710902
0.05381336100981571	0.01854476928710902
0.053965372004313394	0.01854476928710902
0.05412801701459102	0.01902542114257777
0.05428136300179176	0.01902542114257777
0.05443429699516855	0.01902542114257777
0.054586548008956015	0.01902542114257777
0.054739364015404135	0.01902542114257777
0.054892318992642686	0.01902542114257777
0.055091084010200575	0.01902542114257777
0.055257757019717246	0.01902542114257777
0.05542208600672893	0.01902542114257777
0.05557496700203046	0.01902542114257777
0.055727771017700434	0.01902542114257777
0.05588080099551007	0.01902542114257777
0.05603631300618872	0.01902542114257777
0.05619066601502709	0.01902542114257777
0.056342830997891724	0.01902542114257777
0.05649535599513911	0.01902542114257777
0.05664748800336383	0.01902542114257777
0.056799911020789295	0.01902542114257777
0.05695172000559978	0.01902542114257777
0.05710845600697212	0.01950607299804652
0.05726071400567889	0.01950607299804652
0.05741341901011765	0.01950607299804652
0.05756738700438291	0.01950607299804652
0.05772210701252334	0.01950607299804652
0.05791201101965271	0.01950607299804652
0.058088217017939314	0.01950607299804652
0.05826274800347164	0.01950607299804652
0.05843353000818752	0.01950607299804652
0.058602663018973544	0.01950607299804652
0.05877223200513981	0.01950607299804652
0.058986240008380264	0.01950607299804652
0.05917414301075041	0.01950607299804652
0.059344951005186886	0.01950607299804652
0.059514295018743724	0.01950607299804652
0.05968342299456708	0.01950607299804652
0.059852653997950256	0.01950607299804652
0.060022506018867716	0.01950607299804652
0.06019558699335903	0.01950607299804652
0.060364464996382594	0.01950607299804652
0.06053207500372082	0.01998672485351527
0.06069927001954056	0.01998672485351527
0.060866574000101537	0.01998672485351527
0.061038623010972515	0.01998672485351527
0.0612155559938401	0.01998672485351527
0.06139051099307835	0.01998672485351527
0.061562185001093894	0.01998672485351527
0.0617337980074808	0.01998672485351527
0.06190498001524247	0.01998672485351527
0.06207639499916695	0.01998672485351527
0.062249987007817253	0.01998672485351527
0.06242081499658525	0.01998672485351527
0.06259169499389827	0.01998672485351527
0.06276228601927869	0.01998672485351527
0.06293416701373644	0.01998672485351527
0.06314345001010224	0.01998672485351527
0.06332346601993777	0.01998672485351527
0.06349580499227159	0.01998672485351527
0.06366789201274514	0.01998672485351527
0.06386759699671529	0.01998672485351527
0.06404645601287484	0.01998672485351527
0.06422316501266323	0.01998672485351527
0.064394599001389	0.01998672485351527
0.06456583499675617	0.01998672485351527
0.06473687101970427	0.01998672485351527
0.06490845800726674	0.01998672485351527
0.06508000500616618	0.01998672485351527
0.06525159100419842	0.01998672485351527
0.06542162099503912	0.02046737670898402
0.06559126600041054	0.02046737670898402
0.06576177701936103	0.02046737670898402
0.065932466997765	0.02046737670898402
0.06610652001108974	0.02046737670898402
0.0662794980162289	0.02046737670898402
0.06645005699829198	0.02046737670898402
0.06662066502030939	0.02046737670898402
0.06679113101563416	0.02046737670898402
0.06693093699868768	0.02046737670898402
0.06713680201210082	0.02046737670898402
0.0673184439947363	0.02046737670898402
0.06749146501533687	0.02046737670898402
0.06766460801009089	0.02046737670898402
0.06783674799953587	0.02046737670898402
0.0680074559932109	0.02046737670898402
0.0681827969965525	0.02046737670898402
0.06835387399769388	0.02046737670898402
0.06852842299849726	0.02046737670898402
0.06870291300583631	0.02046737670898402
0.06887603100039996	0.02046737670898402
0.06905040799756534	0.02094802856445277
0.06922553200274706	0.02094802856445277
0.06939988399972208	0.02094802856445277
0.06957373101613484	0.02094802856445277
0.06974698702106252	0.02094802856445277
0.06992022201302461	0.02094802856445277
0.07009929700870998	0.02094802856445277
0.07027607501368038	0.02094802856445277
0.07045163001748733	0.02094802856445277
0.07062637200579047	0.02094802856445277
0.07081161701353267	0.02094802856445277
0.07098669500555843	0.02094802856445277
0.07117100799223408	0.02094802856445277
0.07134714201674797	0.02094802856445277
0.07152208700426854	0.02094802856445277
0.07169608800904825	0.02142868041992152
0.07187001101556234	0.02142868041992152
0.07204337400617078	0.02142868041992152
0.07222483601071872	0.02142868041992152
0.07239822600968182	0.02142868041992152
0.07257209901581518	0.02142868041992152
0.07274576500640251	0.02142868041992152
0.07291909100604244	0.02142868041992152
0.07309300501947291	0.02142868041992152
0.07326701501733623	0.02142868041992152
0.07344056500005536	0.02142868041992152
0.07361358602065593	0.02142868041992152
0.07378712901845574	0.02142868041992152
0.07396100301411934	0.02142868041992152
0.07413898201775737	0.02190933227539027
0.07431244500912726	0.02190933227539027
0.07448587700491771	0.02190933227539027
0.0746598239929881	0.02190933227539027
0.07483259399305098	0.02190933227539027
0.07504110000445507	0.02190933227539027
0.07523655399563722	0.02190933227539027
0.07540996500756592	0.02190933227539027
0.07556556901545264	0.02190933227539027
0.07571898601599969	0.02190933227539027
0.07587097401847132	0.02190933227539027
0.07602286399924196	0.02190933227539027
0.07617949999985285	0.02190933227539027
0.0763322800048627	0.02190933227539027
0.07648420901386999	0.02190933227539027
0.0766366120078601	0.02238998413085902
0.07678957501775585	0.02238998413085902
0.07694138199440204	0.02238998413085902
0.07709335899562575	0.02238998413085902
0.07724550500279292	0.02238998413085902
0.07739723200211301	0.02238998413085902
0.07754883100278676	0.02238998413085902
0.07770074199652299	0.02238998413085902
0.07785338599933311	0.02238998413085902
0.07800569001119584	0.02238998413085902
0.07816181701491587	0.02238998413085902
0.07831497801817022	0.02238998413085902
0.07847316001425497	0.02238998413085902
0.07862608501454815	0.02238998413085902
0.07877866801572964	0.02238998413085902
0.0789399030036293	0.02238998413085902
0.07910425600130111	0.02238998413085902
0.07926057701115496	0.02287063598632777
0.07941425600438379	0.02287063598632777
0.0795678140129894	0.02287063598632777
0.07972070199321024	0.02287063598632777
0.07987341700936668	0.02287063598632777
0.08002600201871246	0.02287063598632777
0.08018267300212756	0.02287063598632777
0.08033591500134207	0.02287063598632777
0.08048894500825554	0.02287063598632777
0.08064208200084977	0.02287063598632777
0.08079461700981483	0.02287063598632777
0.08094733001780696	0.02335128784179652
0.08112461899872869	0.02335128784179652
0.0812821589934174	0.02335128784179652
0.08143496900447644	0.02335128784179652
0.0815882229944691	0.02335128784179652
0.08174016600241885	0.02335128784179652
0.08189223500085063	0.02335128784179652
0.08204495601239614	0.02335128784179652
0.08219779501087032	0.02335128784179652
0.08234974299557507	0.02335128784179652
0.08250158600276336	0.02335128784179652
0.08265400299569592	0.02383193969726527
0.08280782200745307	0.02383193969726527
0.08293252301518805	0.02383193969726527
0.08312199101783335	0.02383193969726527
0.08328400799655356	0.02383193969726527
0.0834383130131755	0.02383193969726527
0.08359200699487701	0.02383193969726527
0.08374455000739545	0.02383193969726527
0.08389647700823843	0.02383193969726527
0.08404779701959342	0.02383193969726527
0.08420018100878224	0.02383193969726527
0.08435207000002265	0.02383193969726527
0.08450339100090787	0.02383193969726527
0.08465663500828668	0.02383193969726527
0.08480782702099532	0.02383193969726527
0.08495938000851311	0.02383193969726527
0.08511488800286315	0.02383193969726527
0.08526776600047015	0.02383193969726527
0.08541994201368652	0.02383193969726527
0.085571939998772	0.02383193969726527
0.08572368300519884	0.02383193969726527
0.08587569699739106	0.02383193969726527
0.08602771800360642	0.02383193969726527
0.08619113700115122	0.02383193969726527
0.08634576501208358	0.02383193969726527
0.08649869900546037	0.02383193969726527
0.08665122001548298	0.02383193969726527
0.08680364501196891	0.02383193969726527
0.08694183101761155	0.02383193969726527
0.08710129000246525	0.02383193969726527
0.08725502001470886	0.02383193969726527
0.08740775799378753	0.02383193969726527
0.08756017801351845	0.02383193969726527
0.08771196499583311	0.02383193969726527
0.08786396999494173	0.02383193969726527
0.08801619501900859	0.02383193969726527
0.08817285601980984	0.02383193969726527
0.08832542601157911	0.02383193969726527
0.08847747099935077	0.02383193969726527
0.08863082301104441	0.02383193969726527
0.08878784801345319	0.02383193969726527
0.08894198699272238	0.02383193969726527
0.08909447799669579	0.02383193969726527
0.08924831001786515	0.02383193969726527
0.08940152899594977	0.02383193969726527
0.08955418801633641	0.02383193969726527
0.08970644601504318	0.02383193969726527
0.08985895401565358	0.02383193969726527
0.09001259799697436	0.02383193969726527
0.0901694520143792	0.02383193969726527
0.09032377300900407	0.02383193969726527
0.09047819001716562	0.02383193969726527
0.09063169499859214	0.02383193969726527
0.0907851850206498	0.02383193969726527
0.09093234699685127	0.02383193969726527
0.09112058399477974	0.02383193969726527
0.09128094199695624	0.02383193969726527
0.09143429799587466	0.02383193969726527
0.09158706100424752	0.02383193969726527
0.09173886201460846	0.02383193969726527
0.0918896240182221	0.02383193969726527
0.09204226601286791	0.02383193969726527
0.09219506802037358	0.02383193969726527
0.09234739700332284	0.02383193969726527
0.09249900301801972	0.02383193969726527
0.0926504610106349	0.02383193969726527
0.09280199100612663	0.02383193969726527
0.09295358101371676	0.02383193969726527
0.09310905501479283	0.02383193969726527
0.09326193601009436	0.02383193969726527
0.0934136169962585	0.02383193969726527
0.09356534300604835	0.02383193969726527
0.09371739701600745	0.02383193969726527
0.09387503701145761	0.02383193969726527
0.09402842001873069	0.02383193969726527
0.09418445901246741	0.02383193969726527
0.09433792499476112	0.02383193969726527
0.09449040499748662	0.02383193969726527
0.09464241500245407	0.02383193969726527
0.09479472800740041	0.02383193969726527
0.09493638001731597	0.02383193969726527
0.09509116900153458	0.02383193969726527
0.09524374600732699	0.02383193969726527
0.09539586000028066	0.02383193969726527
0.0955474030051846	0.02383193969726527
0.0956987600075081	0.02383193969726527
0.09585106701706536	0.02431259155273402
0.09600350199616514	0.02431259155273402
0.09615984300035052	0.02431259155273402
0.09631215699482709	0.02431259155273402
0.0964638970035594	0.02431259155273402
0.09661623099236749	0.02431259155273402
0.09676795802079141	0.02431259155273402
0.09691930000553839	0.02431259155273402
0.09707122400868684	0.02431259155273402
0.09722410500398837	0.02431259155273402
0.09738519199891016	0.02431259155273402
0.09753662400180474	0.02431259155273402
0.0976878380170092	0.02431259155273402
0.0978405460191425	0.02431259155273402
0.09799340399331413	0.02431259155273402
0.09815049200551584	0.02479324340820277
0.09830381299252622	0.02479324340820277
0.09846165799535811	0.02479324340820277
0.0986161149921827	0.02479324340820277
0.09876929500023834	0.02479324340820277
0.09893155100871809	0.02479324340820277
0.09911735501373187	0.02479324340820277
0.09927776799304411	0.02479324340820277
0.09943293800461106	0.02479324340820277
0.09958756700507365	0.02479324340820277
0.09974107300513424	0.02479324340820277
0.09989470499567688	0.02527389526367152
0.1000483900133986	0.02527389526367152
0.11021479201735929	0.02815780639648402
0.12042651200317778	0.02959976196289027
0.1306948370183818	0.03104171752929652
0.1409394750080537	0.03344497680664027
0.15118576100212522	0.03488693237304652
0.16142227899399586	0.03680953979492152
0.1716396510018967	0.03969345092773402
0.18185527599416673	0.04113540649414027
0.19208962901029736	0.04449996948242152
0.20233474401175044	0.04594192504882777
0.2125552119978238	0.04738388061523402
0.22276248701382428	0.04786453247070277
0.23296931199729443	0.04786453247070277
0.24317433501710184	0.04834518432617152
0.2533885280136019	0.04834518432617152
0.263593102019513	0.04834518432617152
0.273800465016393	0.04882583618164027
0.28401712101185694	0.04978713989257777
0.2942406290094368	0.05026779174804652
0.30446269901585765	0.05074844360351527
0.3146775260102004	0.05074844360351527
0.32489345301291905	0.05074844360351527
0.33510388000286184	0.05074844360351527
0.3453175199974794	0.05170974731445277
0.3555189520120621	0.05170974731445277
0.3657306060194969	0.05170974731445277
0.3759401550050825	0.05219039916992152
0.3861461869964842	0.05267105102539027
0.3963669700024184	0.05267105102539027
0.40659622801467776	0.05315170288085902
0.41684833701583557	0.05363235473632777
0.42709163899417035	0.05411300659179652
0.4373288470087573	0.05459365844726527
0.44755675399210304	0.05507431030273402
0.457795034017181	0.05555496215820277
0.4680306520021986	0.05603561401367152
0.47827139901346527	0.05603561401367152
0.4884997740155086	0.05651626586914027
0.49874369901954196	0.05651626586914027
0.5089835450053215	0.05699691772460902
0.5192157670098823	0.05747756958007777
0.5294522140175104	0.05747756958007777
0.5396788390062284	0.05747756958007777
0.5499111319950316	0.05795822143554652
0.5601442620099988	0.05843887329101527
0.5703774910070933	0.05940017700195277
0.5806046740035526	0.06036148071289027
0.5908590340113733	0.06084213256835902
0.6010866300202906	0.06132278442382777
0.6113025009981357	0.06132278442382777
0.6215234739938751	0.06180343627929652
0.6317300329974387	0.06180343627929652
0.6419579240027815	0.06228408813476527
0.6521792180137709	0.06228408813476527
0.6624036839930341	0.06228408813476527
0.6726194680086337	0.06228408813476527
0.6828232679981738	0.06276473999023402
0.6930611330026295	0.06276473999023402
0.7032650930050295	0.06276473999023402
0.7134796910104342	0.06276473999023402
0.7237050050171092	0.06276473999023402
0.7339152510103304	0.06324539184570277
0.7441272040014155	0.06324539184570277
0.7543502780026756	0.06324539184570277
0.7645567349973135	0.06324539184570277
0.7747760539932642	0.06324539184570277
0.7849916010163724	0.06372604370117152
0.795207418006612	0.06372604370117152
0.805412278015865	0.06420669555664027
0.815616981999483	0.06468734741210902
0.8258143769926392	0.06468734741210902
0.8360305720125325	0.06468734741210902
0.8462458809954114	0.06468734741210902
0.8564593240153044	0.06468734741210902
0.8666716839943547	0.06468734741210902
0.8768973450060003	0.06516799926757777
0.8871080430108123	0.06516799926757777
0.8973292750015389	0.06516799926757777
0.9075398550194222	0.06516799926757777
0.917754997004522	0.06516799926757777
0.9279692860145587	0.06516799926757777
0.9381845940079074	0.06516799926757777
0.9483967240084894	0.06516799926757777
0.9586060889996588	0.06516799926757777
0.9688076510210522	0.06516799926757777
0.9789563000085764	0.06516799926757777
0.9891686750052031	0.06516799926757777
0.9993827590078581	0.06516799926757777
1.009585395018803	0.06564865112304652
1.109869725012686	0.06612930297851527
1.210235817998182	0.06660995483398402
1.3105998630053364	0.06709060668945277
1.4109794200048782	0.06709060668945277
1.511373112007277	0.06805191040039027
1.611748476017965	0.06853256225585902
1.712128404993564	0.06952438354492152
1.8125427259947173	0.07000503540039027
1.9129526409960818	0.07048568725585902
2.0133572240010835	0.07096633911132777
2.1137532950087916	0.07096633911132777
2.2141421800188255	0.07144699096679652
2.314545897010248	0.07192764282226527
2.414947668003151	0.07240829467773402
2.5153465580078773	0.07288894653320277
2.615747383009875	0.07336959838867152
2.716151215019636	0.07336959838867152
2.8166001530189533	0.07385025024414027
2.917007203999674	0.07433090209960902
3.017425705998903	0.07481155395507777
3.1178592549986206	0.07529220581054652
3.218263193004532	0.07577285766601527
3.3186632379947696	0.07625350952148402
3.4190725660009775	0.07625350952148402
3.519482160016196	0.07673416137695277
3.619878404017072	0.07721481323242152
3.720297646999825	0.07721481323242152
3.8206868800043594	0.07769546508789027
3.9210830749943852	0.07817611694335902
4.021490129001904	0.07817611694335902
4.121885344997281	0.07865676879882777
4.222290250996593	0.07913742065429652
4.322698962001596	0.13681564331054652
4.423169187997701	0.15267715454101527
4.52361916800146	0.15267715454101527
4.624040833004983	0.15315780639648402
4.724453949020244	0.15363845825195277
4.824851048004348	0.15411911010742152
4.925251342996489	0.15411911010742152
5.025638776016422	0.15459976196289027
5.126030154002365	0.15459976196289027
5.226433118019486	0.15508041381835902
5.326816084998427	0.15556106567382777
5.427245382015826	0.15556106567382777
5.527638797997497	0.15604171752929652
5.628032519016415	0.15652236938476527
5.7284358509932645	0.15652236938476527
5.828846062999219	0.15700302124023402
5.929263672005618	0.15748367309570277
6.0296715529984795	0.15796432495117152
6.130104236013722	0.15844497680664027
6.2304981110210065	0.15844497680664027
6.33087536500534	0.15892562866210902
6.431275787996128	0.15940628051757777
6.531681035994552	0.15988693237304652
6.632056155009195	0.16036758422851527
6.7324396159965545	0.16084823608398402
6.8328325360198505	0.16084823608398402
6.933238057012204	0.16132888793945277
7.033645871997578	0.16180953979492152
7.134059003001312	0.16180953979492152
7.234467630012659	0.16229019165039027
7.334840829018503	0.16277084350585902
7.4352270050148945	0.16325149536132777
7.535627880017273	0.16373214721679652
7.635974739998346	0.16373214721679652
7.736307406012202	0.16421279907226527
7.836630346020684	0.16469345092773402
7.936961027997313	0.16517410278320277
8.03729671399924	0.16565475463867152
8.137656392005738	0.16565475463867152
8.238005310995504	0.16613540649414027
8.338381422014209	0.16661605834960902
8.438752540998394	0.16661605834960902
8.539146427006926	0.16709671020507777
8.639534434012603	0.16757736206054652
8.739906486996915	0.16805801391601527
8.840275588998338	0.16853866577148402
8.940651987009915	0.16853866577148402
9.041029592015548	0.16901931762695277
9.141407563001849	0.16949996948242152
9.241796510003041	0.16998062133789027
9.342179818020668	0.16998062133789027
9.442573094012914	0.17046127319335902
9.542970263020834	0.17046127319335902
9.643371209996985	0.17094192504882777
9.743777816009242	0.17142257690429652
9.844198089995189	0.17142257690429652
9.94460551001248	0.17190322875976527
10.045016604999546	0.17238388061523402
11.046365121001145	0.17475662231445277
12.047758180997334	0.17764053344726527
13.049164148018463	0.1802841186523434
14.050558590010041	0.1831680297851559
15.051940549019491	0.1860519409179684
16.05334145500092	0.1889358520507809
17.054736410005717	0.19157943725585902
18.05615051399218	0.19446334838867152
19.05756576001295	0.19734725952148402
20.058946161996573	0.20023117065429652
21.06036033501732	0.20287475585937464
22.061749011016218	0.20575866699218714
23.063125379005214	0.20864257812499964
24.064450410020072	0.21128616333007777
25.065806794009404	0.21417007446289027
26.067195992014604	0.2168136596679684
27.06856390199391	0.2197433471679684
28.069950987992343	0.22238693237304652
29.071342448005453	0.22503051757812464
30.072731160005787	0.22767410278320277
31.07412967699929	0.23031005859374964
32.07555610901909	0.23295364379882777
33.076953269017395	0.23583755493164027
34.078349763003644	0.2384811401367184
35.079728607001016	0.24160537719726527
36.08111030899454	0.24400863647460902
37.08250645000953	0.24665222167968714
38.083895601012046	0.24929580688476527
39.0853452180163	0.2519393920898434
40.08669127401663	0.25434265136718714
41.0881250060047	0.25698623657226527
42.08953071301221	0.2596298217773434
43.09089402601239	0.26202163696289027
44.09230991199729	0.2646652221679684
45.09371187101351	0.2673088073730465
46.095110116002616	0.270192718505859
47.09651477099396	0.27283630371093714
48.0979156740068	0.27547988891601527
49.099329090007814	0.2781234741210934
50.100719195004785	0.2807670593261715
51.10210854199249	0.283650970458984
52.10350847701193	0.28605422973632777
53.10489170800429	0.2886978149414059
54.10630123800365	0.2915817260742184
55.107708070019726	0.29398498535156214
56.10905049199937	0.29662857055664027
57.1104091060115	0.299031829833984
58.11180635599885	0.30167541503906214
59.11321147199487	0.30397949218749964
60.11461782400147	0.30686340332031214
90.14505169101176	0.38646850585937464
120.17791583301732	0.4661613464355465
150.20830331000616	0.5476547241210934
180.235002033005	2.717225646972656
210.26551406501676	4.324514007568359
240.29627767199418	5.6229606628417965
270.3267876690079	7.561963653564453
300.3574584230082	8.546315765380859
330.3878772550088	9.567864990234375
360.4184077340178	11.456571197509765
390.4488001970167	12.82293472290039
420.4793169600016	13.809259033203125
450.50972434101277	15.729405975341797
480.540325199021	15.842107391357422
510.570735760004	16.131387329101564
540.6013200730085	16.21982345581055
570.6318353880197	15.880494689941406
600.6622672459926	16.265454864501955
660.722846462013	15.957425689697265
720.7834899479931	16.28398666381836
780.8440745249973	14.714669799804687
0	0
