# Supplementary material for: GRAPE for fast and scalable graph processing and random-walk-based embedding
Source: Nat Comput Sci. 2023 Jun 26;3(6):552–68. doi: 10.1038/s43588-023-00465-8 (PMC10768636; doi:10.1038/s43588-023-00465-8)
Supplement: Supplementary file 4 — CSVs with time series data with time and memory requirements for the different libraries on the 44 considered graphs and on the different tasks considered (loading graphs, first- and second-order RWs). [file 43588_2023_465_MOESM4_ESM.zip › bio-ce-cx/Node2Vec/second_order_walk_only_p.csv]

delta	ram
0	0.002269744873046875
0.0002494970103725791	0.002750396728515625
0.0003942660114262253	0.002750396728515625
0.00048569400678388774	0.002750396728515625
0.0005694230203516781	0.002750396728515625
0.0006517480069305748	0.002750396728515625
0.000732328015146777	0.002750396728515625
0.0008124010055325925	0.002750396728515625
0.000892364012543112	0.002750396728515625
0.0009719750087242573	0.003231048583984375
0.0010513610031921417	0.003231048583984375
0.0011343670194037259	0.003231048583984375
0.0012543040211312473	0.003231048583984375
0.0013453690044116229	0.003231048583984375
0.0014277280133683234	0.003231048583984375
0.001509255002019927	0.003231048583984375
0.001588698010891676	0.003231048583984375
0.0016678710235282779	0.003231048583984375
0.001746570022078231	0.003231048583984375
0.0018252100271638483	0.003231048583984375
0.001905001001432538	0.003231048583984375
0.001984321017516777	0.003711700439453125
0.0020627570047508925	0.003711700439453125
0.002141823002602905	0.003711700439453125
0.002220507012680173	0.003711700439453125
0.002305515023181215	0.003711700439453125
0.002384696010267362	0.003711700439453125
0.002463627024553716	0.003711700439453125
0.0025424070190638304	0.003711700439453125
0.002621078019728884	0.003711700439453125
0.0026988470053765923	0.003711700439453125
0.002776882000034675	0.003711700439453125
0.002855573024135083	0.003711700439453125
0.002934341027867049	0.003711700439453125
0.003012795001268387	0.004192352294921875
0.0030935330141801387	0.004192352294921875
0.0031717630045022815	0.004192352294921875
0.003249858011258766	0.004192352294921875
0.003345761011587456	0.004192352294921875
0.0034255720092915	0.004192352294921875
0.0035043810203205794	0.004192352294921875
0.0035830380220431834	0.004192352294921875
0.003662101022200659	0.004192352294921875
0.003740904008736834	0.004192352294921875
0.00381954901968129	0.004192352294921875
0.003900074021657929	0.004673004150390625
0.00397898702067323	0.004673004150390625
0.004058541002450511	0.004673004150390625
0.004146229999605566	0.004673004150390625
0.004227082012221217	0.004673004150390625
0.004312509001465514	0.004673004150390625
0.0043942760094068944	0.004673004150390625
0.004474320012377575	0.004673004150390625
0.004554858023766428	0.004673004150390625
0.004634264012565836	0.004673004150390625
0.004713673028163612	0.005153656005859375
0.004793443018570542	0.005153656005859375
0.0048722520004957914	0.005153656005859375
0.004951591021381319	0.005153656005859375
0.0050314050167799	0.005153656005859375
0.005111704027513042	0.005153656005859375
0.005209456023294479	0.005153656005859375
0.005295922019286081	0.005153656005859375
0.005377486028010026	0.005153656005859375
0.005457312014186755	0.005153656005859375
0.005536474025575444	0.005153656005859375
0.005615751026198268	0.005153656005859375
0.005696755019016564	0.005153656005859375
0.005775210011051968	0.005153656005859375
0.005853827024111524	0.005634307861328125
0.005932382016908377	0.005634307861328125
0.006010754004819319	0.005634307861328125
0.006089259026339278	0.005634307861328125
0.006176466005854309	0.005634307861328125
0.006259308021981269	0.005634307861328125
0.006344931025523692	0.005634307861328125
0.006425630010198802	0.005634307861328125
0.006504948018118739	0.005634307861328125
0.006584275019122288	0.005634307861328125
0.0066635120019782335	0.005634307861328125
0.006741921009961516	0.005634307861328125
0.006820386013714597	0.005634307861328125
0.00689889001660049	0.005634307861328125
0.0069777260068804026	0.005634307861328125
0.007056151021970436	0.005634307861328125
0.007134295010473579	0.005634307861328125
0.007212408003397286	0.005634307861328125
0.007295789022464305	0.005634307861328125
0.007375698012765497	0.005634307861328125
0.00745495900628157	0.005634307861328125
0.007536124001489952	0.005634307861328125
0.007616606017109007	0.005634307861328125
0.00769453402608633	0.005634307861328125
0.0077727430034428835	0.005634307861328125
0.007853818009607494	0.005634307861328125
0.007932163018267602	0.005634307861328125
0.008010742021724582	0.005634307861328125
0.00808911700733006	0.005634307861328125
0.008173103007720783	0.005634307861328125
0.008252805011579767	0.005634307861328125
0.008337175007909536	0.005634307861328125
0.00841687701176852	0.006114959716796875
0.008496597001794726	0.006114959716796875
0.00857520301360637	0.006114959716796875
0.008653640019474551	0.006114959716796875
0.00873242600937374	0.006114959716796875
0.008811008010525256	0.006114959716796875
0.008889943012036383	0.006114959716796875
0.008969353017164394	0.006114959716796875
0.009048126026755199	0.006114959716796875
0.009129142999881878	0.006114959716796875
0.0092278600204736	0.006114959716796875
0.009316656010923907	0.006114959716796875
0.009397011017426848	0.006114959716796875
0.009477025014348328	0.006114959716796875
0.00955686901579611	0.006114959716796875
0.009636498027248308	0.006114959716796875
0.009716208005556837	0.006114959716796875
0.009795665013371035	0.006595611572265625
0.009875511022983119	0.006595611572265625
0.00995514402166009	0.006595611572265625
0.010035068000433967	0.006595611572265625
0.010207034007180482	0.006595611572265625
0.010399457009043545	0.006595611572265625
0.010571857012109831	0.006595611572265625
0.010761619021650404	0.006595611572265625
0.010923923022346571	0.006595611572265625
0.011079448013333604	0.006595611572265625
0.011233654018724337	0.006595611572265625
0.011394094006391242	0.007076263427734375
0.011548174021299928	0.007076263427734375
0.011701276001986116	0.007076263427734375
0.011855190008645877	0.007076263427734375
0.012007526005618274	0.007076263427734375
0.012160245008999482	0.007076263427734375
0.012312694016145542	0.007076263427734375
0.012467120017390698	0.007076263427734375
0.012619512010132894	0.007556915283203125
0.012771878013154492	0.007556915283203125
0.012924594018841162	0.007556915283203125
0.013076919014565647	0.007556915283203125
0.01318734500091523	0.007556915283203125
0.013341179001145065	0.007556915283203125
0.01349474600283429	0.007556915283203125
0.013647298008436337	0.007556915283203125
0.013799480017041788	0.007556915283203125
0.013951825007097796	0.007556915283203125
0.014103826018981636	0.008037567138671875
0.01426236002589576	0.008037567138671875
0.014419340004678816	0.008037567138671875
0.014572556014172733	0.008037567138671875
0.014724791020853445	0.008037567138671875
0.014877038018312305	0.008037567138671875
0.015029196016257629	0.008037567138671875
0.015181893017143011	0.008037567138671875
0.015334650001022965	0.008037567138671875
0.015487500000745058	0.008037567138671875
0.01564025302650407	0.008037567138671875
0.01579377701273188	0.008037567138671875
0.01594578000367619	0.008037567138671875
0.016097373008960858	0.008037567138671875
0.01624946200172417	0.008037567138671875
0.01640676101669669	0.008037567138671875
0.016560217016376555	0.008037567138671875
0.016712912009097636	0.008518218994140625
0.016865868004970253	0.008518218994140625
0.01701851302641444	0.008518218994140625
0.017171290004625916	0.008518218994140625
0.01733769100974314	0.008518218994140625
0.017491205013357103	0.008518218994140625
0.017643591010710225	0.008518218994140625
0.01779606900527142	0.008518218994140625
0.01794858300127089	0.008518218994140625
0.018100947025232017	0.008518218994140625
0.018254439026350155	0.008518218994140625
0.018413933023111895	0.008518218994140625
0.018568983010482043	0.008518218994140625
0.018722405016887933	0.008518218994140625
0.018879397015552968	0.008998870849609375
0.019033579010283574	0.008998870849609375
0.019186501012882218	0.008998870849609375
0.01934074200107716	0.008998870849609375
0.019496236025588587	0.008998870849609375
0.019649528025183827	0.008998870849609375
0.019804485025815666	0.008998870849609375
0.019957837008405477	0.008998870849609375
0.02010995600721799	0.008998870849609375
0.02026340801967308	0.008998870849609375
0.020420693006599322	0.008998870849609375
0.020573673013132066	0.008998870849609375
0.02072699900600128	0.008998870849609375
0.02088007901329547	0.008998870849609375
0.021032158023444936	0.008998870849609375
0.021192873013205826	0.009479522705078125
0.021363326028222218	0.009479522705078125
0.021517308021429926	0.009479522705078125
0.02166961002512835	0.009479522705078125
0.021821493020979688	0.009479522705078125
0.02197862500906922	0.009479522705078125
0.022131145000457764	0.009479522705078125
0.022285862010903656	0.009479522705078125
0.022438077023252845	0.009479522705078125
0.022590322012547404	0.009479522705078125
0.022744462999980897	0.009479522705078125
0.022896811016835272	0.009479522705078125
0.023047990020131692	0.009479522705078125
0.02319948500371538	0.009479522705078125
0.023366199020529166	0.009960174560546875
0.02352073902147822	0.009960174560546875
0.02367417301866226	0.009960174560546875
0.02382645200123079	0.009960174560546875
0.023979195015272126	0.009960174560546875
0.024131970014423132	0.009960174560546875
0.02428603800944984	0.009960174560546875
0.024438430002192035	0.009960174560546875
0.024590814020484686	0.009960174560546875
0.024743839021539316	0.009960174560546875
0.024896662012906745	0.009960174560546875
0.025048902025446296	0.009960174560546875
0.02518654501182027	0.009960174560546875
0.02534063800703734	0.009960174560546875
0.025493571010883898	0.009960174560546875
0.025645335001172498	0.010440826416015625
0.025796916015679017	0.010440826416015625
0.02595019302680157	0.010440826416015625
0.026104065007530153	0.010440826416015625
0.02626405900809914	0.010440826416015625
0.02642170700710267	0.010440826416015625
0.026575385010801256	0.010440826416015625
0.0267310650087893	0.010440826416015625
0.02688373302225955	0.010440826416015625
0.027035983017412946	0.010440826416015625
0.027188038016902283	0.010440826416015625
0.027340127009665594	0.010440826416015625
0.027496384020196274	0.010440826416015625
0.027648726012557745	0.010440826416015625
0.027800504001788795	0.010440826416015625
0.027958087011938915	0.010440826416015625
0.028111570019973442	0.010440826416015625
0.028263781015994027	0.010440826416015625
0.028423227020539343	0.010440826416015625
0.028576321026775986	0.010440826416015625
0.028729276004014537	0.010921478271484375
0.028883616003440693	0.010921478271484375
0.029036222025752068	0.010921478271484375
0.029221199016319588	0.010921478271484375
0.02938591700512916	0.010921478271484375
0.02954040700569749	0.010921478271484375
0.029701141000259668	0.010921478271484375
0.02985705202445388	0.010921478271484375
0.030010136018972844	0.010921478271484375
0.0301625810097903	0.010921478271484375
0.030314967007143423	0.010921478271484375
0.03046790702501312	0.010921478271484375
0.030620489007560536	0.011402130126953125
0.030773147009313107	0.011402130126953125
0.030926975014153868	0.011402130126953125
0.03107847401406616	0.011402130126953125
0.031231398024829105	0.011402130126953125
0.03138774901162833	0.011402130126953125
0.03153974100132473	0.011402130126953125
0.031693275028374046	0.011402130126953125
0.03184504900127649	0.011882781982421875
0.03199739201227203	0.011882781982421875
0.032151716004591435	0.011882781982421875
0.03230416402220726	0.011882781982421875
0.032456805027322844	0.011882781982421875
0.032609704008791596	0.011882781982421875
0.03276197501691058	0.011882781982421875
0.032914080016780645	0.011882781982421875
0.03306556900497526	0.012363433837890625
0.03318553802091628	0.012363433837890625
0.033338892011670396	0.012363433837890625
0.033491476002382115	0.012363433837890625
0.03364341802080162	0.012363433837890625
0.033795956027461216	0.012363433837890625
0.03394871801720001	0.012363433837890625
0.03410161202191375	0.012844085693359375
0.03425477500422858	0.012844085693359375
0.03441248700255528	0.012844085693359375
0.03456598101183772	0.012844085693359375
0.03471834902302362	0.012844085693359375
0.03486973501276225	0.012844085693359375
0.035021096002310514	0.012844085693359375
0.0351723580097314	0.012844085693359375
0.035323366028023884	0.012844085693359375
0.035475209006108344	0.013324737548828125
0.035629086021799594	0.013324737548828125
0.03578096302226186	0.013324737548828125
0.03593304200330749	0.013324737548828125
0.03608473701751791	0.013324737548828125
0.036236442014342174	0.013324737548828125
0.036392801004694775	0.013324737548828125
0.03654483400168829	0.013324737548828125
0.03669636900303885	0.013805389404296875
0.03684730100212619	0.013805389404296875
0.03699892101576552	0.013805389404296875
0.03715025100973435	0.013805389404296875
0.037333473010221496	0.013805389404296875
0.03749042400158942	0.013805389404296875
0.03764685400528833	0.014286041259765625
0.03780010002083145	0.014286041259765625
0.03795206901850179	0.014286041259765625
0.03810522201820277	0.014286041259765625
0.0382573610113468	0.014286041259765625
0.038413852016674355	0.014286041259765625
0.0385668880189769	0.014286041259765625
0.03872253801091574	0.014286041259765625
0.03887497400864959	0.014286041259765625
0.03902642900357023	0.014286041259765625
0.039178937004180625	0.014766693115234375
0.03933138502179645	0.014766693115234375
0.0394848860159982	0.014766693115234375
0.03963734500575811	0.014766693115234375
0.03979037402314134	0.014766693115234375
0.0399425650248304	0.014766693115234375
0.04009399501956068	0.014766693115234375
0.04024591401685029	0.014766693115234375
0.04040171601809561	0.014766693115234375
0.040554218023316935	0.015247344970703125
0.040705738007090986	0.015247344970703125
0.04085812502307817	0.015247344970703125
0.04101032402832061	0.015247344970703125
0.04116138000972569	0.015247344970703125
0.04132820601807907	0.015247344970703125
0.041482751024886966	0.015247344970703125
0.04163625801447779	0.015247344970703125
0.041788425005506724	0.015727996826171875
0.041940263006836176	0.015727996826171875
0.04209287202684209	0.015727996826171875
0.04224478002288379	0.015727996826171875
0.04239992902148515	0.015727996826171875
0.04255147202638909	0.015727996826171875
0.04270361101953313	0.015727996826171875
0.04285696300212294	0.015727996826171875
0.04300920700188726	0.015727996826171875
0.043160497007193044	0.016208648681640625
0.04331210002419539	0.016208648681640625
0.04346707102376968	0.016208648681640625
0.04361877401242964	0.016208648681640625
0.0437711350095924	0.016208648681640625
0.04392284800997004	0.016208648681640625
0.044073673023376614	0.016208648681640625
0.04422526201233268	0.016208648681640625
0.044382281019352376	0.016208648681640625
0.04453411701251753	0.016208648681640625
0.044685552013106644	0.016689300537109375
0.044837610999820754	0.016689300537109375
0.04499387901159935	0.016689300537109375
0.045146721007768065	0.016689300537109375
0.045311483001569286	0.016689300537109375
0.04546607701922767	0.016689300537109375
0.04561893400386907	0.016689300537109375
0.0457705500011798	0.016689300537109375
0.045922322024125606	0.017169952392578125
0.046074184007011354	0.017169952392578125
0.046253066015196964	0.017169952392578125
0.04640981601551175	0.017169952392578125
0.04656239700852893	0.017169952392578125
0.04671589902136475	0.017169952392578125
0.046867130004102364	0.017169952392578125
0.047018722019856796	0.017650604248046875
0.04717095702653751	0.017650604248046875
0.047326920001069084	0.017650604248046875
0.04748082102742046	0.017650604248046875
0.047633671027142555	0.017650604248046875
0.047786359005840495	0.017650604248046875
0.047939080017386004	0.017650604248046875
0.04829409401281737	0.018611907958984375
0.04847169099957682	0.018611907958984375
0.04862757900264114	0.018611907958984375
0.048783362028189	0.018611907958984375
0.048937262006802484	0.018611907958984375
0.049090605025412515	0.018611907958984375
0.049257538019446656	0.018611907958984375
0.04942143600783311	0.019092559814453125
0.049578467005630955	0.019092559814453125
0.049732428014976904	0.019092559814453125
0.04988638500799425	0.019092559814453125
0.050039608002407476	0.019092559814453125
0.050194219016702846	0.019092559814453125
0.05035278701689094	0.019092559814453125
0.05050551000749692	0.019573211669921875
0.05065713400836103	0.019573211669921875
0.050808341009542346	0.019573211669921875
0.05095997001626529	0.019573211669921875
0.051112271001329646	0.019573211669921875
0.05126331601059064	0.019573211669921875
0.05141780502162874	0.019573211669921875
0.05156960102613084	0.019573211669921875
0.05172300001140684	0.019573211669921875
0.051874591008527204	0.019573211669921875
0.052026283025043085	0.019573211669921875
0.052178193000145257	0.019573211669921875
0.05232972401427105	0.019573211669921875
0.052481817023362964	0.019573211669921875
0.05263345700222999	0.019573211669921875
0.052785851003136486	0.019573211669921875
0.05299564701272175	0.019573211669921875
0.05320010002469644	0.019573211669921875
0.05338971200399101	0.019573211669921875
0.053570146003039554	0.019573211669921875
0.05374898901209235	0.019573211669921875
0.053927494009258226	0.019573211669921875
0.054105596005683765	0.019573211669921875
0.05428703399957158	0.019573211669921875
0.05446649802615866	0.019573211669921875
0.05464411500724964	0.019573211669921875
0.054821572004584596	0.019573211669921875
0.05499925001640804	0.019573211669921875
0.05517601201427169	0.019573211669921875
0.055358051002258435	0.019573211669921875
0.0555364910105709	0.019573211669921875
0.055714148009428754	0.019573211669921875
0.055890924006234854	0.019573211669921875
0.05606674702721648	0.019573211669921875
0.05624337200424634	0.019573211669921875
0.05642451101448387	0.019573211669921875
0.05660359500325285	0.019573211669921875
0.056781331019010395	0.019573211669921875
0.05695895600365475	0.019573211669921875
0.057136450021062046	0.019573211669921875
0.05733054500888102	0.020053863525390625
0.057513410021783784	0.020053863525390625
0.057691196008818224	0.020053863525390625
0.05787006500759162	0.020053863525390625
0.05805037301615812	0.020053863525390625
0.05823027002043091	0.020053863525390625
0.05841846502153203	0.020053863525390625
0.05860133402165957	0.020053863525390625
0.0587816430197563	0.020534515380859375
0.05896001501241699	0.020534515380859375
0.05913936300203204	0.020534515380859375
0.05931900200084783	0.020534515380859375
0.05950215601478703	0.020534515380859375
0.05968303300323896	0.020534515380859375
0.05986225602100603	0.020534515380859375
0.06004194502020255	0.020534515380859375
0.06022183599998243	0.020534515380859375
0.06040792400017381	0.020534515380859375
0.06058984200353734	0.020534515380859375
0.0607706290029455	0.020534515380859375
0.06095045601250604	0.020534515380859375
0.061129754001740366	0.020534515380859375
0.06138235502294265	0.020534515380859375
0.06168327500927262	0.020534515380859375
0.06189417000859976	0.020534515380859375
0.062083622004138306	0.020534515380859375
0.062274643016280606	0.020534515380859375
0.06246783601818606	0.020534515380859375
0.06268554800772108	0.020534515380859375
0.06295702702482231	0.020534515380859375
0.06314802099950612	0.020534515380859375
0.06334230402717367	0.020534515380859375
0.06352923801750876	0.020534515380859375
0.06371200500871055	0.020534515380859375
0.06389432802097872	0.020534515380859375
0.06407556400517933	0.020534515380859375
0.06425649902666919	0.020534515380859375
0.06444807301159017	0.020534515380859375
0.06463069302844815	0.020534515380859375
0.06481125301797874	0.021015167236328125
0.0649922980228439	0.021015167236328125
0.06517307501053438	0.021015167236328125
0.06537681902409531	0.021015167236328125
0.06555975301307626	0.021015167236328125
0.06574080500286072	0.021015167236328125
0.06592146400362253	0.021015167236328125
0.0661015710211359	0.021015167236328125
0.06628517401986755	0.021015167236328125
0.06646643701242283	0.021015167236328125
0.06664685800205916	0.021015167236328125
0.06682718000956811	0.021015167236328125
0.06700652602012269	0.021015167236328125
0.0671856300032232	0.021015167236328125
0.06737077599973418	0.021015167236328125
0.0675528830033727	0.021015167236328125
0.06773410402820446	0.021015167236328125
0.06791498902020976	0.021015167236328125
0.06809584301663563	0.021015167236328125
0.06827592200716026	0.021015167236328125
0.06846261202008463	0.021015167236328125
0.06864244601456448	0.021015167236328125
0.06882322402088903	0.021495819091796875
0.06900363901513629	0.021495819091796875
0.06919026002287865	0.021495819091796875
0.06937890601693653	0.021495819091796875
0.0695604830107186	0.021495819091796875
0.06974202700075693	0.021495819091796875
0.06992671501939185	0.021495819091796875
0.07011216902174056	0.021495819091796875
0.07029523502569646	0.021495819091796875
0.07048008302808739	0.021495819091796875
0.07066342100733891	0.021495819091796875
0.070845841022674	0.021495819091796875
0.07102996902540326	0.021495819091796875
0.07121316701523028	0.021495819091796875
0.07141428900649771	0.021976470947265625
0.07160241200472228	0.021976470947265625
0.07178883801680058	0.021976470947265625
0.07197394900140353	0.021976470947265625
0.07216099300421774	0.021976470947265625
0.07238912300090306	0.021976470947265625
0.07256047200644389	0.021976470947265625
0.07271542202215642	0.021976470947265625
0.07287143002031371	0.021976470947265625
0.07302331502432935	0.021976470947265625
0.07318679502350278	0.021976470947265625
0.07334294501924887	0.021976470947265625
0.0734957420208957	0.021976470947265625
0.07364721002522856	0.021976470947265625
0.07379892500466667	0.021976470947265625
0.07395045302109793	0.022457122802734375
0.07410192501265556	0.022457122802734375
0.07425441400846466	0.022457122802734375
0.07441114200628363	0.022457122802734375
0.07456431101309136	0.022457122802734375
0.07471666802302934	0.022457122802734375
0.07486874202731997	0.022457122802734375
0.07502067400491796	0.022457122802734375
0.07517224800540134	0.022457122802734375
0.07532412401633337	0.022457122802734375
0.07547689901548438	0.022457122802734375
0.07562843101914041	0.022457122802734375
0.0757799860148225	0.022457122802734375
0.07593283502501436	0.022457122802734375
0.07608623002306558	0.022457122802734375
0.07623950601555407	0.022457122802734375
0.07639711702358909	0.022457122802734375
0.07655079301912338	0.022457122802734375
0.07670337101444602	0.022937774658203125
0.07685548800509423	0.022937774658203125
0.07700967902201228	0.022937774658203125
0.0771608580253087	0.022937774658203125
0.07733775200904347	0.022937774658203125
0.07749308302300051	0.022937774658203125
0.07764484401559457	0.022937774658203125
0.0777972970099654	0.022937774658203125
0.07795217802049592	0.022937774658203125
0.07810424000490457	0.022937774658203125
0.07825587800471112	0.022937774658203125
0.07841449600527994	0.022937774658203125
0.0785671190242283	0.022937774658203125
0.07871844302280806	0.022937774658203125
0.07887018501060084	0.022937774658203125
0.07902216102229431	0.022937774658203125
0.079173828009516	0.022937774658203125
0.07932607701513916	0.023418426513671875
0.07948300300631672	0.023418426513671875
0.0796362180262804	0.023418426513671875
0.0797875220014248	0.023418426513671875
0.07993879201239906	0.023418426513671875
0.08009575901087373	0.023418426513671875
0.0802511360088829	0.023418426513671875
0.08040967502165586	0.023418426513671875
0.0805656650045421	0.023418426513671875
0.08071861101780087	0.023418426513671875
0.08087231800891459	0.023418426513671875
0.08102530901669525	0.023899078369140625
0.08118417800869793	0.023899078369140625
0.08133911900222301	0.023899078369140625
0.08149528200738132	0.023899078369140625
0.08164988501812331	0.023899078369140625
0.08180502901086584	0.023899078369140625
0.08195732001331635	0.023899078369140625
0.08211222500540316	0.023899078369140625
0.08226490500965156	0.023899078369140625
0.08242086000973359	0.024379730224609375
0.08257295901421458	0.024379730224609375
0.08272644501994364	0.024379730224609375
0.08287899801507592	0.024379730224609375
0.0830311400059145	0.024379730224609375
0.08318262800457887	0.024379730224609375
0.08335205100593157	0.024379730224609375
0.08350744601921178	0.024379730224609375
0.08366086901514791	0.024379730224609375
0.08381739401374944	0.024379730224609375
0.08397276501636952	0.024379730224609375
0.08412541900179349	0.024379730224609375
0.08428622502833605	0.024379730224609375
0.08444168500136584	0.024379730224609375
0.0846050730033312	0.024379730224609375
0.08475664001889527	0.024379730224609375
0.0849086070084013	0.024379730224609375
0.08506023400695994	0.024379730224609375
0.08520873100496829	0.024379730224609375
0.08536966601968743	0.024379730224609375
0.08552333802799694	0.024379730224609375
0.08567746201879345	0.024379730224609375
0.08583112500491552	0.024379730224609375
0.08598249201895669	0.024379730224609375
0.08613358502043411	0.024379730224609375
0.0862880720233079	0.024379730224609375
0.08644021401414648	0.024379730224609375
0.08659416102454998	0.024379730224609375
0.08674878202145919	0.024379730224609375
0.08690028201090172	0.024379730224609375
0.08705415902659297	0.024379730224609375
0.0872109190095216	0.024379730224609375
0.08736757602309808	0.024379730224609375
0.08752042800188065	0.024379730224609375
0.08767289901152253	0.024379730224609375
0.08782488500582986	0.024379730224609375
0.08797638202668168	0.024379730224609375
0.08812847701483406	0.024379730224609375
0.088282718003029	0.024379730224609375
0.08843532702303492	0.024379730224609375
0.08858731502550654	0.024379730224609375
0.08873912002309225	0.024379730224609375
0.08889148302841932	0.024379730224609375
0.08904370202799328	0.024379730224609375
0.08918524201726541	0.024379730224609375
0.08933889400213957	0.024379730224609375
0.08949139600736089	0.024379730224609375
0.08964482502778992	0.024379730224609375
0.08980149100534618	0.024379730224609375
0.0899556320218835	0.024379730224609375
0.09010870000929572	0.024379730224609375
0.09026119101326913	0.024379730224609375
0.09042242402210832	0.024379730224609375
0.09057736000977457	0.024379730224609375
0.0907295610231813	0.024379730224609375
0.09088410102413036	0.024379730224609375
0.09103673600475304	0.024379730224609375
0.09119029602152295	0.024379730224609375
0.09134342600009404	0.024379730224609375
0.091498510009842	0.024379730224609375
0.09165395502350293	0.024379730224609375
0.09180740301962942	0.024379730224609375
0.09195991602609865	0.024379730224609375
0.09211291300016455	0.024379730224609375
0.09226501302327961	0.024379730224609375
0.09242248800001107	0.024379730224609375
0.09257574900402687	0.024379730224609375
0.09272790400427766	0.024379730224609375
0.09288388999993913	0.024379730224609375
0.0930360940110404	0.024379730224609375
0.09318578301463276	0.024379730224609375
0.09333985100965947	0.024379730224609375
0.09349212900269777	0.024379730224609375
0.09364486101549119	0.024379730224609375
0.09379676202661358	0.024379730224609375
0.0939489720040001	0.024379730224609375
0.09410191600909457	0.024379730224609375
0.09425412802374922	0.024379730224609375
0.09441004402469844	0.024379730224609375
0.09456243802560493	0.024379730224609375
0.0947144290257711	0.024379730224609375
0.09487026900751516	0.024379730224609375
0.09502395402523689	0.024379730224609375
0.09517661400604993	0.024379730224609375
0.09532843102351762	0.024379730224609375
0.09548413002630696	0.024860382080078125
0.09563995900680311	0.024860382080078125
0.09579435101477429	0.024860382080078125
0.0959489910164848	0.024860382080078125
0.09610306800459512	0.024860382080078125
0.09625461901305243	0.024860382080078125
0.09641175900469534	0.024860382080078125
0.09656663902569562	0.024860382080078125
0.096718992019305	0.024860382080078125
0.09687103400938213	0.024860382080078125
0.0970229220110923	0.024860382080078125
0.09718663900275715	0.024860382080078125
0.097343911009375	0.024860382080078125
0.0975006350199692	0.024860382080078125
0.09765321601298638	0.024860382080078125
0.09780601700185798	0.024860382080078125
0.09795785302412696	0.024860382080078125
0.09811158801312558	0.025341033935546875
0.09826620100648142	0.025341033935546875
0.09842280400334857	0.025341033935546875
0.09857536101480946	0.025341033935546875
0.09872709601768292	0.025341033935546875
0.09887921100016683	0.025341033935546875
0.09903187002055347	0.025341033935546875
0.09918577800272033	0.025341033935546875
0.09933891001855955	0.025341033935546875
0.09949782001785934	0.025341033935546875
0.0996521390043199	0.025341033935546875
0.0998049310001079	0.025821685791015625
0.09995889602578245	0.025821685791015625
0.10011203901376575	0.025821685791015625
0.11026833002688363	0.028705596923828125
0.120468401000835	0.030147552490234375
0.13065141602419317	0.031589508056640625
0.14082617100211792	0.033992767333984375
0.15100516300299205	0.035434722900390625
0.16119179502129555	0.037357330322265625
0.17137964101857506	0.040721893310546875
0.18155394101631828	0.042163848876953125
0.1917300870118197	0.045047760009765625
0.2019115480070468	0.046970367431640625
0.2120838700211607	0.047931671142578125
0.22225619101664051	0.048412322998046875
0.23243720302707516	0.048412322998046875
0.24261556402780116	0.048892974853515625
0.2528416450077202	0.048892974853515625
0.26302614802261814	0.049373626708984375
0.27320002202759497	0.049373626708984375
0.2834015469998121	0.050334930419921875
0.2935831600043457	0.051296234130859375
0.30375800002366304	0.051296234130859375
0.31395673702354543	0.051296234130859375
0.32413469202583656	0.051296234130859375
0.3343156850023661	0.051776885986328125
0.34448840701952577	0.052257537841796875
0.35466749500483274	0.052257537841796875
0.3648711640271358	0.052738189697265625
0.37508086502202787	0.052738189697265625
0.3852577640209347	0.053218841552734375
0.39544162701349705	0.053218841552734375
0.4056353270134423	0.054180145263671875
0.4158158780192025	0.054660797119140625
0.4259900600009132	0.055141448974609375
0.43616806701174937	0.055622100830078125
0.4463441140251234	0.055622100830078125
0.4565339650143869	0.056102752685546875
0.4667095950280782	0.056583404541015625
0.47688055102480575	0.056583404541015625
0.4870523050194606	0.057064056396484375
0.4971968830213882	0.057544708251953125
0.5073940560105257	0.057544708251953125
0.5175702670239843	0.058025360107421875
0.5277445579995401	0.058025360107421875
0.5379229290119838	0.058506011962890625
0.5481035550183151	0.058506011962890625
0.5582995000004303	0.059467315673828125
0.56849155301461	0.059947967529296875
0.5786689510277938	0.060909271240234375
0.5888483680028003	0.061389923095703125
0.5990278780227527	0.061870574951171875
0.6091972470167093	0.062351226806640625
0.6193977200018708	0.062351226806640625
0.6295857090153731	0.06283187866210938
0.6398466120008379	0.06283187866210938
0.6500629650254268	0.06331253051757812
0.6602856570098083	0.06331253051757812
0.670484550006222	0.06331253051757812
0.6806814390001819	0.06331253051757812
0.6908856780210044	0.06331253051757812
0.7010864200128708	0.06331253051757812
0.7112935980258044	0.06331253051757812
0.7214860930107534	0.06379318237304688
0.7316872250230517	0.06379318237304688
0.7418712460203096	0.06379318237304688
0.7520545840088744	0.06427383422851562
0.7622383590205573	0.06427383422851562
0.7724434930132702	0.06427383422851562
0.782644914026605	0.06427383422851562
0.7928370030131191	0.06475448608398438
0.8030203190282919	0.06475448608398438
0.8131953780248296	0.06523513793945312
0.8233761620067526	0.06523513793945312
0.8335734360152856	0.06523513793945312
0.8437676620087586	0.06523513793945312
0.8539973260194529	0.06523513793945312
0.8642042920109816	0.06571578979492188
0.8744266749999952	0.06571578979492188
0.8846141500107478	0.06571578979492188
0.8948004840058275	0.06571578979492188
0.9050160470069386	0.06571578979492188
0.9152224860154092	0.06571578979492188
0.9254351910203695	0.06571578979492188
0.935647874022834	0.06571578979492188
0.94585958000971	0.06619644165039062
0.9561008010059595	0.06619644165039062
0.9662955770036206	0.06619644165039062
0.9764834650268313	0.06619644165039062
0.9866639540123288	0.06619644165039062
0.9968449300213251	0.06619644165039062
1.0070366480213124	0.06619644165039062
1.1073253550275695	0.06667709350585938
1.2076786870020442	0.06715774536132812
1.308043348020874	0.06763839721679688
1.408434961020248	0.06811904907226562
1.5088263580109924	0.06908035278320312
1.60921495500952	0.06956100463867188
1.7096079450275283	0.07004165649414062
1.8099940140091348	0.07052230834960938
1.9103780400182586	0.07052230834960938
2.0107663980161306	0.07100296020507812
2.1111620270239655	0.07148361206054688
2.2115827920206357	0.07196426391601562
2.311981206003111	0.07244491577148438
2.41237665200606	0.07244491577148438
2.512773389025824	0.07292556762695312
2.6131736390234437	0.07340621948242188
2.7135926070041023	0.07388687133789062
2.8139846050180495	0.07436752319335938
2.9143729480274487	0.07484817504882812
3.0147779780090787	0.07532882690429688
3.1151816570200026	0.07532882690429688
3.215583322016755	0.07580947875976562
3.3159753080108203	0.07629013061523438
3.4163552740064915	0.07649993896484375
3.5167568110045977	0.0769805908203125
3.6171541050134692	0.07746124267578125
3.7175649540149607	0.07794189453125
3.8179599190189037	0.07794189453125
3.9183577010117006	0.07842254638671875
4.018743855005596	0.0789031982421875
4.119139167014509	0.0789031982421875
4.219540481019067	0.07938385009765625
4.319951937999576	0.12744903564453125
4.420384185999865	0.15340423583984375
4.5208109880040865	0.15340423583984375
4.6212253470148426	0.1538848876953125
4.721628726023482	0.1538848876953125
4.822024267021334	0.15436553955078125
4.922414865024621	0.15484619140625
5.022784882021369	0.15484619140625
5.123149486025795	0.15532684326171875
5.223556509008631	0.1558074951171875
5.323936910019256	0.1558074951171875
5.424286851019133	0.15628814697265625
5.524680995004019	0.15652847290039062
5.625052349001635	0.15700912475585938
5.725436591019388	0.15748977661132812
5.825778427999467	0.15748977661132812
5.92613153802813	0.15797042846679688
6.026501942018513	0.15845108032226562
6.126880164025351	0.15893173217773438
6.227266480011167	0.15941238403320312
6.327645970013691	0.15941238403320312
6.428031818999443	0.15989303588867188
6.528429373021936	0.160614013671875
6.628807018016232	0.16109466552734375
6.72919145700871	0.16109466552734375
6.829575141018722	0.1615753173828125
6.9299538350023795	0.1615753173828125
7.0303413800138514	0.16205596923828125
7.130717008025385	0.16253662109375
7.231098220014246	0.16301727294921875
7.331484549009474	0.1634979248046875
7.431859024014557	0.16373825073242188
7.532237559003988	0.16421890258789062
7.632629186002305	0.16421890258789062
7.733013118006056	0.16469955444335938
7.833414235006785	0.16518020629882812
7.933791719027795	0.16566085815429688
8.034170159022324	0.16614151000976562
8.134566958004143	0.16614151000976562
8.234965800016653	0.16662216186523438
8.335354115028167	0.16710281372070312
8.43573488300899	0.1673431396484375
8.536154778004857	0.16782379150390625
8.636542459018528	0.16782379150390625
8.736934854008723	0.168304443359375
8.837312855001073	0.16878509521484375
8.937700511014555	0.1692657470703125
9.038100148027297	0.16974639892578125
9.138510029006284	0.16974639892578125
9.238900477008428	0.17022705078125
9.339273653022246	0.17070770263671875
9.4396421550191	0.17094802856445312
9.540007487026742	0.17142868041992188
9.640368579013739	0.17142868041992188
9.740719294000883	0.17190933227539062
9.841068505018484	0.17238998413085938
9.941441041009966	0.17238998413085938
10.041817606019322	0.17287063598632812
11.04316715701134	0.17575454711914062
12.044591085024877	0.17914962768554688
13.045992529019713	0.181793212890625
14.047395613015397	0.18515777587890625
15.048790167027619	0.18804168701171875
16.050147342000855	0.1904449462890625
17.051553229015553	0.1932830810546875
18.052961114008212	0.19568634033203125
19.054412349010818	0.19857025146484375
20.055801254027756	0.20169448852539062
21.05720125802327	0.20457839965820312
22.058607104001567	0.20698165893554688
23.05998848800664	0.21010589599609375
24.061383102001855	0.2125091552734375
25.062791110016406	0.21563339233398438
26.06417959902319	0.21851730346679688
27.06557990401052	0.22092056274414062
28.06693757500034	0.2235565185546875
29.06833378301235	0.22620010375976562
30.069725780020235	0.22908401489257812
31.0710143110191	0.23172760009765625
32.07235783900251	0.23437118530273438
33.07375034401775	0.2370147705078125
34.07519216000219	0.24013900756835938
35.07649479902466	0.24254226684570312
36.077880723023554	0.24517822265625
37.07926102101919	0.24782180786132812
38.08064979300252	0.25046539306640625
39.081943820026936	0.2531089782714844
40.08333682900411	0.2557525634765625
41.08473222900648	0.258636474609375
42.08614155702526	0.26103973388671875
43.08744444701006	0.2634429931640625
44.08883563501877	0.2660865783691406
45.090219205012545	0.2692108154296875
46.09160038002301	0.27161407470703125
47.09292653002194	0.2747383117675781
48.09429205401102	0.27738189697265625
49.09568684900296	0.28026580810546875
50.0970793950255	0.2826690673828125
51.09841775501263	0.2859039306640625
52.09980193001684	0.2880668640136719
53.101207830011845	0.29119110107421875
54.102594291005516	0.2933540344238281
55.103914817009354	0.29599761962890625
56.10529876902001	0.29888153076171875
57.106688269006554	0.3010444641113281
58.108075727010146	0.30368804931640625
59.10938742902363	0.30657196044921875
60.110800240014214	0.30945587158203125
90.14132712400169	0.3885040283203125
120.17400006501703	0.4676780700683594
150.2046123840264	0.548583984375
180.2351152060146	2.7727928161621094
210.26550246000988	4.390689849853516
240.29587856002036	6.318340301513672
270.32626909101964	7.398853302001953
300.356800485024	8.661449432373047
330.38740506602335	10.665409088134766
360.4178807940043	11.55575942993164
390.448487895017	12.974376678466797
420.47909453100874	15.060325622558594
450.50950195701444	15.864269256591797
480.5399645580037	16.047164916992188
510.56925548502477	15.809135437011719
540.5972588510194	16.364322662353516
570.627989681001	16.23354721069336
600.6584311930055	15.927177429199219
660.7189288970258	16.350051879882812
720.7794331250188	16.24777603149414
780.839937887009	14.711654663085938
0	0
