# Supplementary material for: GRAPE for fast and scalable graph processing and random-walk-based embedding
Source: Nat Comput Sci. 2023 Jun 26;3(6):552–68. doi: 10.1038/s43588-023-00465-8 (PMC10768636; doi:10.1038/s43588-023-00465-8)
Supplement: Supplementary file 4 — CSVs with time series data with time and memory requirements for the different libraries on the 44 considered graphs and on the different tasks considered (loading graphs, first- and second-order RWs). [file 43588_2023_465_MOESM4_ESM.zip › bio-ce-cx/Node2Vec/second_order_walk.csv]

delta	ram
0	0.001324844360351518
0.00017186300101457164	0.001805496215820268
0.00030277300174930133	0.001805496215820268
0.00039856900184531696	0.001805496215820268
0.0004913230004603975	0.001805496215820268
0.0005791580006189179	0.001805496215820268
0.0006787110032746568	0.001805496215820268
0.0007739380016573705	0.001805496215820268
0.0008608360003563575	0.002286148071289018
0.0009458890017413069	0.002286148071289018
0.001039113001752412	0.002286148071289018
0.0011258129998168442	0.002286148071289018
0.001210425001772819	0.002286148071289018
0.0012950860000273678	0.002286148071289018
0.0013788620017294306	0.002286148071289018
0.001462774001993239	0.002286148071289018
0.001546621002489701	0.002286148071289018
0.0016310120008711237	0.002286148071289018
0.0017213130013260525	0.002766799926757768
0.001806779000617098	0.002766799926757768
0.0018904180033132434	0.002766799926757768
0.0019746370016946457	0.002766799926757768
0.00205819900293136	0.002766799926757768
0.0021424360020319	0.002766799926757768
0.002226627002528403	0.002766799926757768
0.002309757001057733	0.002766799926757768
0.0023924699999042787	0.002766799926757768
0.002475422999850707	0.002766799926757768
0.0025583050010027364	0.003247451782226518
0.0026447310010553338	0.003247451782226518
0.0027633360004983842	0.003247451782226518
0.0028531240022857673	0.003247451782226518
0.002940002003015252	0.003247451782226518
0.0030256890022428706	0.003247451782226518
0.0031087100032891612	0.003247451782226518
0.0031909050012473017	0.003247451782226518
0.0032727450015954673	0.003247451782226518
0.0033547890016052406	0.003247451782226518
0.0034369510030956008	0.003728103637695268
0.0035201290011173114	0.003728103637695268
0.003602087002946064	0.003728103637695268
0.003684061000967631	0.003728103637695268
0.003772564999962924	0.003728103637695268
0.003856445000565145	0.003728103637695268
0.003942479001125321	0.003728103637695268
0.004026013000839157	0.003728103637695268
0.004109637000510702	0.004208755493164018
0.004193025000859052	0.004208755493164018
0.0042789500002982095	0.004208755493164018
0.00436211900159833	0.004208755493164018
0.0044442830003390554	0.004208755493164018
0.004526396001892863	0.004208755493164018
0.004608797000400955	0.004208755493164018
0.0046913600017433055	0.004208755493164018
0.004779227001563413	0.004208755493164018
0.004862482001044555	0.004208755493164018
0.004944553002133034	0.004208755493164018
0.005036936003307346	0.004208755493164018
0.005122218000906287	0.004208755493164018
0.005204736000450794	0.004208755493164018
0.005288101001497125	0.004208755493164018
0.00537175400313572	0.004208755493164018
0.005454523001390044	0.004689407348632768
0.005536553002457367	0.004689407348632768
0.005618829000013648	0.004689407348632768
0.005701196001609787	0.004689407348632768
0.005790522001916543	0.004689407348632768
0.0058743000008689705	0.004689407348632768
0.005957135002972791	0.004689407348632768
0.006039567000698298	0.004689407348632768
0.006122267001046566	0.004689407348632768
0.006204948000231525	0.004689407348632768
0.006288568001764361	0.004689407348632768
0.006378277001203969	0.004689407348632768
0.006464647001848789	0.004689407348632768
0.006547807002789341	0.004689407348632768
0.006630255000345642	0.004689407348632768
0.00673982700027409	0.004689407348632768
0.006827828001405578	0.004689407348632768
0.006911959000717616	0.004689407348632768
0.006995270003244514	0.004689407348632768
0.007078545000695158	0.004689407348632768
0.007162016001529992	0.004689407348632768
0.007244919001095695	0.004689407348632768
0.007327541999984533	0.004689407348632768
0.007410112000798108	0.004689407348632768
0.007492710003134562	0.004689407348632768
0.0075762250016850885	0.004689407348632768
0.007658425001864089	0.005170059204101518
0.007748533000267344	0.005170059204101518
0.007833669002138777	0.005170059204101518
0.007917176000773907	0.005170059204101518
0.0080003460025182	0.005170059204101518
0.008083008000539849	0.005170059204101518
0.00816942200253834	0.005170059204101518
0.00825279499986209	0.005170059204101518
0.008335367001564009	0.005170059204101518
0.00841725200007204	0.005170059204101518
0.008498925002641045	0.005170059204101518
0.008580786001402885	0.005170059204101518
0.008662747000926174	0.005170059204101518
0.008751332003157586	0.005170059204101518
0.00883476899980451	0.005170059204101518
0.008929817002353957	0.005650711059570268
0.009009474000777118	0.005650711059570268
0.00908929400247871	0.005650711059570268
0.009168897002382437	0.005650711059570268
0.009266164001019206	0.005650711059570268
0.009348434999992605	0.005650711059570268
0.00943069500135607	0.005650711059570268
0.009514124001725577	0.005650711059570268
0.009596274001523852	0.005650711059570268
0.009678555001300992	0.005650711059570268
0.009766451999894343	0.005650711059570268
0.009849331003351836	0.005650711059570268
0.009931768003298203	0.005650711059570268
0.010020867001003353	0.005650711059570268
0.010201418001088314	0.006131362915039018
0.010380177001934499	0.006131362915039018
0.010553942000115057	0.006131362915039018
0.010668042999895988	0.006131362915039018
0.010861302002012962	0.006131362915039018
0.011026891999790678	0.006131362915039018
0.01118949400188285	0.006131362915039018
0.011346781000611372	0.006131362915039018
0.011505387999932282	0.006131362915039018
0.011661734002700541	0.006612014770507768
0.011830434003059054	0.006612014770507768
0.011988043999735964	0.006612014770507768
0.012143809002736816	0.006612014770507768
0.012299984002311248	0.006612014770507768
0.012456000000383938	0.006612014770507768
0.012612286001967732	0.006612014770507768
0.012767449003149522	0.006612014770507768
0.012936894003360067	0.006612014770507768
0.013093420002405765	0.006612014770507768
0.013248759001726285	0.006612014770507768
0.01340408100077184	0.007092666625976518
0.013560434003011324	0.007092666625976518
0.013719295002374565	0.007092666625976518
0.013875818000087747	0.007092666625976518
0.014033754003321519	0.007092666625976518
0.014190960002451902	0.007092666625976518
0.014347121003083885	0.007092666625976518
0.014508243002637755	0.007092666625976518
0.014666066002973821	0.007092666625976518
0.014828728002612479	0.007092666625976518
0.014986834001319949	0.007092666625976518
0.01515205500254524	0.007092666625976518
0.01531033300125273	0.007092666625976518
0.015467831002752064	0.007092666625976518
0.015624802003003424	0.007092666625976518
0.015787643002113327	0.007092666625976518
0.015944755003147293	0.007092666625976518
0.01610183299999335	0.007573318481445268
0.016265116002614377	0.007573318481445268
0.016426445999968564	0.007573318481445268
0.016581851999944774	0.007573318481445268
0.016737875001126667	0.007573318481445268
0.016894845000933856	0.007573318481445268
0.01705064500129083	0.007573318481445268
0.017206634001922794	0.007573318481445268
0.017362155002047075	0.007573318481445268
0.017517834003228927	0.007573318481445268
0.01767349400324747	0.007573318481445268
0.01783335599975544	0.007573318481445268
0.017989982003200566	0.007573318481445268
0.018146395002986537	0.007573318481445268
0.018302796001080424	0.007573318481445268
0.01845836700158543	0.008053970336914018
0.018613813001138624	0.008053970336914018
0.018789107001794036	0.008053970336914018
0.018948544002341805	0.008053970336914018
0.019105735002085567	0.008053970336914018
0.019263154001237126	0.008053970336914018
0.01942006399985985	0.008053970336914018
0.019576103000872536	0.008053970336914018
0.019735241003218107	0.008053970336914018
0.019892502001312096	0.008053970336914018
0.020113230002607452	0.008534622192382768
0.020287914001528407	0.008534622192382768
0.02044629900046857	0.008534622192382768
0.020603215001756325	0.008534622192382768
0.020770234001247445	0.008534622192382768
0.02093020800020895	0.008534622192382768
0.021086390002892585	0.008534622192382768
0.0212486730015371	0.008534622192382768
0.021409182001661975	0.008534622192382768
0.02156545400066534	0.008534622192382768
0.02172174700172036	0.008534622192382768
0.021878137002204312	0.008534622192382768
0.022033755001757527	0.008534622192382768
0.022190349001903087	0.008534622192382768
0.02234618500006036	0.008534622192382768
0.022506440000142902	0.009015274047851518
0.022673741001199232	0.009015274047851518
0.022846479001600528	0.009015274047851518
0.023004852002486587	0.009015274047851518
0.02316180600246298	0.009015274047851518
0.023318121002375847	0.009015274047851518
0.02347461600220413	0.009015274047851518
0.023632044001715258	0.009015274047851518
0.02379238000139594	0.009015274047851518
0.023953071002324577	0.009015274047851518
0.02410989000054542	0.009015274047851518
0.024267241002235096	0.009015274047851518
0.024424282000836683	0.009015274047851518
0.02458116500201868	0.009495925903320268
0.024738023999816505	0.009495925903320268
0.024895321002986748	0.009495925903320268
0.025107475001277635	0.009495925903320268
0.02527879500121344	0.009495925903320268
0.025438746000872925	0.009495925903320268
0.025596591000066837	0.009495925903320268
0.025755156002560398	0.009495925903320268
0.025914760000887327	0.009495925903320268
0.02607288700164645	0.009495925903320268
0.026230391002172837	0.009495925903320268
0.026395499000500422	0.009495925903320268
0.026668414000596385	0.009495925903320268
0.02684469100131537	0.009495925903320268
0.02700432500205352	0.009495925903320268
0.027163249000295764	0.009495925903320268
0.027320573000906734	0.009495925903320268
0.027478103002067655	0.009495925903320268
0.02763473300001351	0.009495925903320268
0.02780742500181077	0.009976577758789018
0.02796472500267555	0.009976577758789018
0.028120667000621324	0.009976577758789018
0.028276551001908956	0.009976577758789018
0.028432530001737177	0.009976577758789018
0.02858766500139609	0.009976577758789018
0.028742998001689557	0.009976577758789018
0.028899853001348674	0.009976577758789018
0.029055980001430726	0.009976577758789018
0.029212350000307197	0.009976577758789018
0.029367959999945015	0.010457229614257768
0.029523363002226688	0.010457229614257768
0.029679120001674164	0.010457229614257768
0.029839933002222097	0.010457229614257768
0.029995404001965653	0.010457229614257768
0.0301622450024297	0.010457229614257768
0.03031979800289264	0.010457229614257768
0.030475157000182662	0.010457229614257768
0.030636901003163075	0.010937881469726518
0.030828343002212932	0.010937881469726518
0.030986790003225906	0.010937881469726518
0.031142938001721632	0.010937881469726518
0.03129902000000584	0.010937881469726518
0.03145489300004556	0.010937881469726518
0.031610894002369605	0.010937881469726518
0.03176597800120362	0.011418533325195268
0.031922264002787415	0.011418533325195268
0.03207773800022551	0.011418533325195268
0.03223417400295148	0.011418533325195268
0.0323897529997339	0.011418533325195268
0.03254572800142341	0.011418533325195268
0.03270164700006717	0.011899185180664018
0.032862338000995805	0.011899185180664018
0.033018650003214134	0.011899185180664018
0.0331743530005042	0.011899185180664018
0.03333133900014218	0.011899185180664018
0.03348710400314303	0.011899185180664018
0.0336426220019348	0.011899185180664018
0.033807093001087196	0.011899185180664018
0.03396427100233268	0.012379837036132768
0.03412045100048999	0.012379837036132768
0.03427709600146045	0.012379837036132768
0.03443434700238868	0.012379837036132768
0.03459100100008072	0.012379837036132768
0.034762330000376096	0.012379837036132768
0.0349217069997394	0.012379837036132768
0.03509413700157893	0.012860488891601518
0.035253987000032794	0.012860488891601518
0.03541193500132067	0.012860488891601518
0.0355698540006415	0.012860488891601518
0.03572612500283867	0.012860488891601518
0.03588273300192668	0.012860488891601518
0.03603932600162807	0.012860488891601518
0.0361952380008006	0.012860488891601518
0.03635209900312475	0.012860488891601518
0.036512699000013527	0.013341140747070268
0.03666922699994757	0.013341140747070268
0.03682913900047424	0.013341140747070268
0.03698525900108507	0.013341140747070268
0.03714111800218234	0.013341140747070268
0.037296336002327735	0.013341140747070268
0.037452029002452036	0.013341140747070268
0.03760679100014386	0.013341140747070268
0.037762248000944965	0.013821792602539018
0.037917912002740195	0.013821792602539018
0.03808018100244226	0.013821792602539018
0.03823598000235506	0.013821792602539018
0.03839130200140062	0.013821792602539018
0.03855000900148298	0.013821792602539018
0.038664815001538955	0.013821792602539018
0.03882618100033142	0.013821792602539018
0.038981948000582634	0.014302444458007768
0.03913766300320276	0.014302444458007768
0.039292789002502104	0.014302444458007768
0.03944802500336664	0.014302444458007768
0.03961532500034082	0.014302444458007768
0.03977155200118432	0.014302444458007768
0.03992819999984931	0.014302444458007768
0.04008975100077805	0.014302444458007768
0.040251834001537645	0.014783096313476518
0.04046166300031473	0.014783096313476518
0.04071777700301027	0.014783096313476518
0.040895506001106696	0.014783096313476518
0.041061017000174616	0.014783096313476518
0.04122205600287998	0.014783096313476518
0.0413811650032585	0.015263748168945268
0.041539397003361955	0.015263748168945268
0.041698004002682865	0.015263748168945268
0.04185701000096742	0.015263748168945268
0.04204114000094705	0.015263748168945268
0.042219517003104556	0.015263748168945268
0.04238113500105101	0.015263748168945268
0.042540462000033585	0.015263748168945268
0.04267256100138184	0.015263748168945268
0.04283383400252205	0.015744400024414018
0.0429910849998123	0.015744400024414018
0.04314943600184051	0.015744400024414018
0.043306766001478536	0.015744400024414018
0.043464643000334036	0.015744400024414018
0.043624453002848895	0.015744400024414018
0.04378823600200121	0.015744400024414018
0.04394468400278129	0.016225051879882768
0.04410287800055812	0.016225051879882768
0.0442602840012114	0.016225051879882768
0.04441795500315493	0.016225051879882768
0.044578464003279805	0.016225051879882768
0.04474942500019097	0.016225051879882768
0.04490832000010414	0.016705703735351518
0.0450917890011624	0.016705703735351518
0.04525703900071676	0.016705703735351518
0.04541520700149704	0.016705703735351518
0.045572181003080914	0.016705703735351518
0.04574239500288968	0.016705703735351518
0.04590623700278229	0.016705703735351518
0.0460637760006648	0.017186355590820268
0.04622029900201596	0.017186355590820268
0.046376387999771396	0.017186355590820268
0.046534404002159135	0.017186355590820268
0.046679402999870945	0.017186355590820268
0.04684154999995371	0.017186355590820268
0.04699990700100898	0.017667007446289018
0.047159973000816535	0.017667007446289018
0.04731745600292925	0.017667007446289018
0.0474739800010866	0.017667007446289018
0.04763019300298765	0.017667007446289018
0.04779181000048993	0.017667007446289018
0.047948195002391	0.018147659301757768
0.04810335700312862	0.018147659301757768
0.04825908700149739	0.018147659301757768
0.048417873000289546	0.018147659301757768
0.04858161500305869	0.018147659301757768
0.04874230700079352	0.018147659301757768
0.048898987002758076	0.018147659301757768
0.049055160001444165	0.018147659301757768
0.049211472000024514	0.018147659301757768
0.04936713500137557	0.018147659301757768
0.04952312300156336	0.018147659301757768
0.04967857000156073	0.018147659301757768
0.049835085999802686	0.018147659301757768
0.04999110600329004	0.018147659301757768
0.05015805200309842	0.018147659301757768
0.05031608600256732	0.018147659301757768
0.05047210900011123	0.018147659301757768
0.050628431999939494	0.018147659301757768
0.05080433400144102	0.018147659301757768
0.050964127000042936	0.018147659301757768
0.051122136999765644	0.018147659301757768
0.05127915300181485	0.018147659301757768
0.05143519500052207	0.018147659301757768
0.0515923750026559	0.018147659301757768
0.05175408800278092	0.018147659301757768
0.051911348000430735	0.018147659301757768
0.05206842100233189	0.018147659301757768
0.052224978000595	0.018147659301757768
0.05238128200289793	0.018147659301757768
0.052536655002768384	0.018147659301757768
0.052693058001750614	0.018147659301757768
0.052850182000838686	0.018147659301757768
0.05300561000331072	0.018147659301757768
0.053160998002567794	0.018147659301757768
0.05331718399975216	0.018147659301757768
0.05347305699979188	0.018147659301757768
0.05362970400165068	0.018147659301757768
0.05379141900266404	0.018147659301757768
0.053947847001836635	0.018147659301757768
0.054104222002933966	0.018147659301757768
0.05426005900153541	0.018147659301757768
0.05441745999996783	0.018147659301757768
0.054578555002080975	0.018147659301757768
0.05475752200072748	0.018147659301757768
0.054918271001952235	0.018628311157226518
0.055086201002268353	0.018628311157226518
0.0552477990022453	0.018628311157226518
0.05540657700112206	0.018628311157226518
0.05556475400226191	0.018628311157226518
0.05572755100001814	0.019108963012695268
0.05588709600124275	0.019108963012695268
0.0560452930003521	0.019108963012695268
0.05620421100320527	0.019108963012695268
0.05636268200032646	0.019108963012695268
0.056522033002693206	0.019108963012695268
0.056685249001020566	0.019108963012695268
0.05684407900116639	0.019108963012695268
0.05700135000006412	0.019108963012695268
0.05715734800105565	0.019108963012695268
0.057313671000883915	0.019108963012695268
0.05751136300023063	0.019108963012695268
0.057686076001118636	0.019108963012695268
0.057848944001307245	0.019108963012695268
0.058009656000649557	0.019108963012695268
0.0581707790006476	0.019108963012695268
0.05833248000271851	0.019108963012695268
0.058489476003160235	0.019108963012695268
0.058647019002819434	0.019108963012695268
0.0588346670010651	0.019108963012695268
0.05899246700209915	0.019108963012695268
0.05915222900148365	0.019108963012695268
0.05930976899981033	0.019108963012695268
0.05946741300067515	0.019108963012695268
0.059630125000694534	0.019108963012695268
0.05979357700198307	0.019108963012695268
0.05995750600050087	0.019108963012695268
0.060126288000901695	0.019108963012695268
0.060285726001893636	0.019108963012695268
0.060443215999839595	0.019108963012695268
0.06059971900322125	0.019108963012695268
0.06076208400190808	0.019108963012695268
0.06091975700110197	0.019108963012695268
0.06107647099997848	0.019108963012695268
0.06123363300139317	0.019108963012695268
0.061389799000608036	0.019108963012695268
0.061546030003228225	0.019108963012695268
0.06170165700314101	0.019108963012695268
0.061858602002757834	0.019589614868164018
0.06201536099979421	0.019589614868164018
0.06217148200084921	0.019589614868164018
0.062328160001925426	0.019589614868164018
0.06248574200071744	0.019589614868164018
0.06264656500206911	0.019589614868164018
0.06283374100166839	0.019589614868164018
0.0629908750015602	0.019589614868164018
0.06314810900221346	0.019589614868164018
0.06330409099973622	0.019589614868164018
0.063460354002018	0.019589614868164018
0.06361712400030228	0.019589614868164018
0.06378390000099898	0.019589614868164018
0.0639410340008908	0.019589614868164018
0.06409830200209399	0.019589614868164018
0.06425528300314909	0.019589614868164018
0.06441962600001716	0.019589614868164018
0.06457915500141098	0.019589614868164018
0.06474499600153649	0.019589614868164018
0.06490838000172516	0.019589614868164018
0.06512291300168727	0.019589614868164018
0.06529847900310415	0.019589614868164018
0.065458816003229	0.020070266723632768
0.06561788600083673	0.020070266723632768
0.0657905980006035	0.020070266723632768
0.06594987700009369	0.020070266723632768
0.06610728300074697	0.020070266723632768
0.06626384400078678	0.020070266723632768
0.06642198900226504	0.020070266723632768
0.06658053700084565	0.020070266723632768
0.06675982100205147	0.020070266723632768
0.06692601400209242	0.020070266723632768
0.06708589000118081	0.020070266723632768
0.06724452600246877	0.020070266723632768
0.06740238100246643	0.020070266723632768
0.06755935700130067	0.020070266723632768
0.06771884200134082	0.020070266723632768
0.0678759140027978	0.020070266723632768
0.0680335360011668	0.020550918579101518
0.06819029400139698	0.020550918579101518
0.068351394002093	0.020550918579101518
0.06850791900069453	0.020550918579101518
0.06866353100122069	0.020550918579101518
0.06882129600126063	0.020550918579101518
0.0689773360027175	0.020550918579101518
0.06913442100267275	0.020550918579101518
0.06929083200157038	0.020550918579101518
0.06944709900199086	0.020550918579101518
0.06960328000059235	0.020550918579101518
0.06976524499987136	0.020550918579101518
0.06992222600092646	0.020550918579101518
0.07009210600153892	0.020550918579101518
0.07026309200227843	0.020550918579101518
0.0704215240002668	0.021031570434570268
0.07057978800003184	0.021031570434570268
0.07078052500219201	0.021031570434570268
0.07094284200138645	0.021031570434570268
0.0711016750028648	0.021031570434570268
0.07125987300241832	0.021031570434570268
0.07141677500112564	0.021031570434570268
0.07157266200010781	0.021031570434570268
0.07173423800122691	0.021031570434570268
0.07189161200221861	0.021031570434570268
0.0720480320014758	0.021031570434570268
0.07220530199992936	0.021031570434570268
0.07236161699984223	0.021031570434570268
0.07251832700058003	0.021031570434570268
0.07267404000231181	0.021031570434570268
0.07283214500057511	0.021031570434570268
0.07298855400222237	0.021031570434570268
0.0731441830030235	0.021031570434570268
0.073309978000907	0.021031570434570268
0.07346785800109501	0.021031570434570268
0.07363849700050196	0.021031570434570268
0.07380241800274234	0.021512222290039018
0.07395927300240146	0.021512222290039018
0.07411559600222972	0.021512222290039018
0.07427139900028124	0.021512222290039018
0.0744285979999404	0.021512222290039018
0.0745957150029426	0.021512222290039018
0.07476768700144021	0.021512222290039018
0.07492703500247444	0.021512222290039018
0.07508610100194346	0.021512222290039018
0.07524704100069357	0.021512222290039018
0.07540578800035291	0.021512222290039018
0.07556284300153493	0.021512222290039018
0.0757249740017869	0.021512222290039018
0.07588265000231331	0.021512222290039018
0.07603961600034381	0.021512222290039018
0.0761986980032816	0.021992874145507768
0.07635871400270844	0.021992874145507768
0.07651605900173308	0.021992874145507768
0.07667327800299972	0.021992874145507768
0.07683647400335758	0.021992874145507768
0.07699887600028887	0.021992874145507768
0.07715683700007503	0.021992874145507768
0.07731424400117248	0.021992874145507768
0.07747042200207943	0.021992874145507768
0.07762641900262679	0.021992874145507768
0.0777920090004045	0.021992874145507768
0.07794858200213639	0.022473526000976518
0.07810465500006103	0.022473526000976518
0.07826077299978351	0.022473526000976518
0.07841717400151538	0.022473526000976518
0.07857321499977843	0.022473526000976518
0.07877759999973932	0.022473526000976518
0.07893806900028721	0.022473526000976518
0.0790949490001367	0.022473526000976518
0.07925177100332803	0.022473526000976518
0.07940771200082963	0.022954177856445268
0.0795645450016309	0.022954177856445268
0.07973732900063624	0.022954177856445268
0.0798953720004647	0.022954177856445268
0.08009871400281554	0.022954177856445268
0.08026924099976895	0.022954177856445268
0.08042708600260084	0.022954177856445268
0.08058363300006022	0.022954177856445268
0.08076411500223912	0.022954177856445268
0.08092160900196177	0.022954177856445268
0.08107755400124006	0.022954177856445268
0.08123441400312004	0.022954177856445268
0.08139118700273684	0.022954177856445268
0.08158244300284423	0.022954177856445268
0.08177055499982089	0.022954177856445268
0.08193073900110903	0.022954177856445268
0.08208772500074701	0.022954177856445268
0.08224487600091379	0.022954177856445268
0.08240151600330137	0.022954177856445268
0.08255804600048577	0.022954177856445268
0.08266809300039313	0.022954177856445268
0.08283404699977837	0.022954177856445268
0.08299254099983955	0.022954177856445268
0.0831501680004294	0.022954177856445268
0.08330839900008868	0.022954177856445268
0.08346517600148218	0.022954177856445268
0.08362424400183954	0.022954177856445268
0.08378559999982826	0.022954177856445268
0.08394980200318969	0.022954177856445268
0.0841073960000358	0.022954177856445268
0.08426341700032935	0.022954177856445268
0.08441929500258993	0.022954177856445268
0.08457473700036644	0.022954177856445268
0.08473479600070277	0.022954177856445268
0.08489158200245583	0.022954177856445268
0.08510001400281908	0.022954177856445268
0.08527022800262785	0.022954177856445268
0.08542927200323902	0.022954177856445268
0.08558733300014865	0.022954177856445268
0.08575817900054972	0.022954177856445268
0.08591729500039946	0.022954177856445268
0.08607501799997408	0.022954177856445268
0.08623344700026792	0.022954177856445268
0.08639085100003285	0.022954177856445268
0.08654766300242045	0.022954177856445268
0.08666518100289977	0.022954177856445268
0.0868323880022217	0.022954177856445268
0.08699183300268487	0.022954177856445268
0.08715258000302128	0.022954177856445268
0.08731047500259592	0.022954177856445268
0.08746787500058417	0.022954177856445268
0.08762556200235849	0.022954177856445268
0.08778799200081266	0.022954177856445268
0.08794602900161408	0.022954177856445268
0.0881018150030286	0.022954177856445268
0.0882575520008686	0.022954177856445268
0.08841382600076031	0.022954177856445268
0.08857031500156154	0.022954177856445268
0.08873088300242671	0.022954177856445268
0.0888883630032069	0.022954177856445268
0.08904526300102589	0.022954177856445268
0.08920147500248277	0.022954177856445268
0.08935745500275516	0.022954177856445268
0.08951354700184311	0.022954177856445268
0.08966959200188285	0.022954177856445268
0.08982642500268412	0.022954177856445268
0.08998210900244885	0.022954177856445268
0.09015401800206746	0.022954177856445268
0.09031172200047877	0.022954177856445268
0.09046841800227412	0.022954177856445268
0.09062649300176417	0.022954177856445268
0.09080245299992384	0.022954177856445268
0.09095992700167699	0.022954177856445268
0.09111647900135722	0.023434829711914018
0.09127514500141842	0.023434829711914018
0.09143269400010468	0.023434829711914018
0.09158846600257675	0.023434829711914018
0.09175140900333645	0.023434829711914018
0.09190825300174765	0.023434829711914018
0.09206413500214694	0.023434829711914018
0.09221948200138286	0.023434829711914018
0.09237558800305123	0.023434829711914018
0.09253211400209693	0.023434829711914018
0.09268940100082546	0.023434829711914018
0.09284597100122483	0.023434829711914018
0.0930019710031047	0.023434829711914018
0.0931573699999717	0.023434829711914018
0.0933129450022534	0.023434829711914018
0.09346822400038945	0.023434829711914018
0.0936779280018527	0.023434829711914018
0.09386314800212858	0.023434829711914018
0.09402407100060373	0.023434829711914018
0.09418313700007275	0.023434829711914018
0.09434043600049336	0.023434829711914018
0.09449931400013156	0.023434829711914018
0.09467591900101979	0.023434829711914018
0.09484359199996106	0.023915481567382768
0.09500276200196822	0.023915481567382768
0.09517113400215749	0.023915481567382768
0.09532917300020927	0.023915481567382768
0.09548600200287183	0.023915481567382768
0.0956430480000563	0.023915481567382768
0.09580362999986392	0.023915481567382768
0.09596078300091904	0.023915481567382768
0.09611722900081077	0.023915481567382768
0.09627429600004689	0.023915481567382768
0.09643169600167312	0.023915481567382768
0.0965882500022417	0.023915481567382768
0.09675444500317099	0.023915481567382768
0.096912388002238	0.023915481567382768
0.09706996800014167	0.023915481567382768
0.09723192400269909	0.024396133422851518
0.09738857000047574	0.024396133422851518
0.09754484600125579	0.024396133422851518
0.09770118800224736	0.024396133422851518
0.09785802800251986	0.024396133422851518
0.09801371400317294	0.024396133422851518
0.09817041000133031	0.024396133422851518
0.09832681600164506	0.024396133422851518
0.09848305500054266	0.024396133422851518
0.09864111299975775	0.024396133422851518
0.0988153100006457	0.024396133422851518
0.09897237000041059	0.024876785278320268
0.0991351830016356	0.024876785278320268
0.09929363199989893	0.024876785278320268
0.09945069200330181	0.024876785278320268
0.09960743200281286	0.024876785278320268
0.09978288500133203	0.024876785278320268
0.09994064400234492	0.024876785278320268
0.10010550900187809	0.025357437133789018
0.1102781560002768	0.027760696411132768
0.12055029900147929	0.029202651977539018
0.13080695800090325	0.031125259399414018
0.1410527740008547	0.03256721496582027
0.15128948700294131	0.03400917053222652
0.1615219330014952	0.03545112609863277
0.17174956000235397	0.03881568908691402
0.18199222900148015	0.04073829650878902
0.1922387129998242	0.04362220764160152
0.20249407600203995	0.04506416320800777
0.21278691200132016	0.04602546691894527
0.22302139200110105	0.04698677062988277
0.23326494300272316	0.04698677062988277
0.2434936670033494	0.04746742248535152
0.2537354760024755	0.04746742248535152
0.26397129700126243	0.04746742248535152
0.27421369300282095	0.04794807434082027
0.2844437210005708	0.04794807434082027
0.2946887480029545	0.04842872619628902
0.3049253610006417	0.04939002990722652
0.3151526809997449	0.04987068176269527
0.3253675870000734	0.04987068176269527
0.3355768610017549	0.04987068176269527
0.3457952930002648	0.04987068176269527
0.3560095030006778	0.05035133361816402
0.36623289300041506	0.05083198547363277
0.37647178699990036	0.05083198547363277
0.3866850530030206	0.05131263732910152
0.39691158500136225	0.05131263732910152
0.40713008400052786	0.05179328918457027
0.41737383200234035	0.05179328918457027
0.42761299300036626	0.05227394104003902
0.4378593110013753	0.05323524475097652
0.44808856600138824	0.05323524475097652
0.45831914100199356	0.05371589660644527
0.46853023400035454	0.05419654846191402
0.47876528699998744	0.05419654846191402
0.48900325700014946	0.05467720031738277
0.4992247310001403	0.05515785217285152
0.509451458001422	0.05515785217285152
0.5196850980028103	0.05563850402832027
0.5298938360028842	0.05611915588378902
0.5401335550013755	0.05611915588378902
0.5503675510008179	0.05659980773925777
0.5605869090031774	0.05659980773925777
0.5708083540012012	0.05708045959472652
0.5810215950004931	0.05708045959472652
0.5912350890030211	0.05756111145019527
0.6014834650013654	0.05852241516113277
0.6117167650008923	0.05900306701660152
0.6219499530016037	0.05996437072753902
0.6321691860030114	0.06044502258300777
0.6423851850013307	0.06044502258300777
0.6525921360007487	0.06092567443847652
0.6628015480018803	0.06092567443847652
0.6730176800010668	0.06140632629394527
0.6832325480027066	0.06140632629394527
0.6934563230024651	0.06140632629394527
0.7036689180022222	0.06140632629394527
0.7138884220003092	0.06188697814941402
0.7241165510022256	0.06188697814941402
0.7343252999999095	0.06188697814941402
0.7445340520025638	0.06188697814941402
0.7547292300005211	0.06188697814941402
0.7649638130023959	0.06188697814941402
0.775207288999809	0.06236763000488277
0.7854425870027626	0.06236763000488277
0.7956659830015269	0.06236763000488277
0.8058842860009463	0.06284828186035152
0.8161160939998808	0.06284828186035152
0.8263334060029592	0.06284828186035152
0.8365492550001363	0.06284828186035152
0.8468123100028606	0.06332893371582027
0.8570440460025566	0.06332893371582027
0.8672772999998415	0.06380958557128902
0.8775387440000486	0.06380958557128902
0.88780994100307	0.06380958557128902
0.898066698002367	0.06380958557128902
0.9083232830016641	0.06429023742675777
0.9185665740005788	0.06429023742675777
0.9288400540026487	0.06429023742675777
0.9390652590009267	0.06429023742675777
0.9492950580024626	0.06429023742675777
0.9595125010018819	0.06429023742675777
0.9697657220021938	0.06429023742675777
0.9800041910020809	0.06429023742675777
0.9902399279999372	0.06429023742675777
1.0004511240003922	0.06429023742675777
1.1007752479999908	0.06525154113769527
1.2011986230027105	0.06619377136230464
1.3015930500005197	0.0667049407958984
1.4020013700028358	0.06718559265136714
1.5024006990024645	0.06718559265136714
1.6028538400023535	0.0686275482177734
1.703259154000989	0.0686275482177734
1.8036734590023116	0.06910820007324214
1.9042046989998198	0.0695888519287109
2.004606833001162	0.07006950378417964
2.105037171000731	0.07006950378417964
2.2054576219998125	0.0705501556396484
2.3058691210026154	0.07103080749511714
2.406286147001083	0.0715114593505859
2.506703400002152	0.0719844818115234
2.6070982689998345	0.0719844818115234
2.707506001002912	0.07246513366699214
2.8079117060005956	0.0729457855224609
2.9083120030009013	0.07342643737792964
3.0087113130030048	0.0739070892333984
3.1091371399998025	0.0739070892333984
3.20956263500193	0.07438774108886714
3.3100122080031724	0.0748683929443359
3.410446555000817	0.0748683929443359
3.5109243730003072	0.07534904479980464
3.611349718001293	0.0758296966552734
3.711769258003187	0.0758296966552734
3.8121903950013802	0.07631034851074214
3.9126257950010768	0.07631034851074214
4.013050772002316	0.0767910003662109
4.1134775740029	0.07703132629394527
4.213938713000971	0.07751197814941402
4.31438553100088	0.07799263000488277
4.414828485001635	0.07799263000488277
4.515260554002452	0.07847328186035152
4.615708580000501	0.07847328186035152
4.71613218100174	0.07895393371582027
4.816559835002408	0.07943458557128902
4.916999483000836	0.07943458557128902
5.0174288710004475	0.07991523742675777
5.117896955001925	0.08015556335449214
5.218330384002911	0.0806362152099609
5.3187758320018474	0.0811092376708984
5.419213108001713	0.0811092376708984
5.5196748779999325	0.08158988952636714
5.620113533001131	0.08158988952636714
5.720552270002372	0.0820705413818359
5.8210301360013545	0.0859157562255859
5.92146751400287	0.1560909271240234
6.021929993999947	0.1560909271240234
6.1223744500020985	0.15633125305175777
6.222803358003148	0.15681190490722652
6.323281206001411	0.15729255676269527
6.423707892001403	0.15729255676269527
6.52413516100205	0.15777320861816402
6.624570649000816	0.15825386047363277
6.725007221000851	0.15825386047363277
6.825427693001984	0.1589748382568359
6.925874311000371	0.15945549011230464
7.026310413002648	0.1599361419677734
7.126744564000546	0.16017646789550777
7.227177926000877	0.16065711975097652
7.3276154049999604	0.16113777160644527
7.428048220001074	0.16113777160644527
7.52848823700333	0.16161842346191402
7.628926925000997	0.16209907531738277
7.729403267003363	0.16209907531738277
7.829872779002471	0.16257972717285152
7.930339017002552	0.16306037902832027
8.030769279001106	0.16354103088378902
8.131236708002689	0.16354103088378902
8.231675107999763	0.16402168273925777
8.332104660003097	0.16450233459472652
8.43253506900146	0.16450233459472652
8.533044823001546	0.16498298645019527
8.633481015000143	0.16546363830566402
8.733976147002977	0.16594429016113277
8.83443325600092	0.16594429016113277
8.93494220300272	0.16642494201660152
9.035435974001302	0.16690559387207027
9.13588895400244	0.16690559387207027
9.236352125000849	0.16738624572753902
9.336791157002153	0.16786689758300777
9.437221575000876	0.16786689758300777
9.537676767002267	0.16834754943847652
9.638111609001498	0.16882820129394527
9.73853788300039	0.16930885314941402
9.839004430003115	0.16930885314941402
9.93942822200188	0.16975135803222652
10.039867793002486	0.1699916839599609
11.041278014003183	0.1728755950927734
12.042718873002741	0.17599983215332027
13.044159411001601	0.17840309143066402
14.045538679001766	0.18104667663574214
15.046960327003035	0.18393058776855464
16.048358646999986	0.18681449890136714
17.049664371999825	0.18890495300292964
18.051032756000495	0.1913082122802734
19.052442330001213	0.1941921234130859
20.05385704299988	0.19683570861816402
21.05528753100225	0.19947929382324214
22.05670262000058	0.20212287902832027
23.058112859001994	0.2047664642333984
24.059519358001126	0.20716972351074214
25.06094471200049	0.20981330871582027
26.06228931300211	0.2124568939208984
27.063692078001623	0.21510047912597652
28.065102701002616	0.21750373840332027
29.06650857600107	0.2201473236083984
30.06792775500071	0.22255058288574214
31.069339126002887	0.22519416809082027
32.07074332100092	0.22759742736816402
33.072147832001065	0.23024101257324214
34.07350749100078	0.2326442718505859
35.074951534999855	0.23528785705566402
36.07636086999992	0.23769111633300777
37.07776030700188	0.24057502746582027
38.079117514000245	0.24297065734863277
39.08053602400105	0.2456142425537109
40.08202660100142	0.24801750183105464
41.08343950000199	0.2504207611083984
42.08477982600016	0.25282402038574214
43.08617720999973	0.2552272796630859
44.08757763300309	0.25763053894042964
45.088913925999805	0.26027412414550777
46.09028063400183	0.2626773834228515
47.09169329100041	0.26508064270019527
48.09310552399984	0.2677242279052734
49.09452219200102	0.2703678131103515
50.09589282399975	0.27275581359863277
51.09732424300091	0.2753993988037109
52.0987375620025	0.278042984008789
53.100188025000534	0.28044624328613277
54.10156524600097	0.2830898284912109
55.10297774600258	0.285733413696289
56.104379774002155	0.28813667297363277
57.10577480100255	0.2905399322509765
58.10711101100242	0.29294319152832027
59.108510926002054	0.295346450805664
60.11000876100297	0.29799003601074214
90.14036885500173	0.37371940612792964
120.17332324100062	0.44823188781738277
150.2038245850017	0.5251476287841796
180.23447317200043	1.991341781616211
210.26497459200255	3.8889514923095705
240.2956068090025	5.305112075805664
270.32603718700193	7.32232780456543
300.35667156400086	8.083218765258788
330.3871556970007	9.448220443725585
360.4178104190032	10.6251651763916
390.4482646710021	12.30079002380371
420.47881194300135	13.650151443481445
450.50926793300096	14.73306770324707
480.5399533560012	16.030163955688476
510.57042634400204	15.766675186157226
540.6011096410002	16.344880294799804
570.6315656140032	16.038411331176757
600.6622532960027	16.37678642272949
660.7229330010014	16.056416702270507
720.7836199830017	16.409951400756835
780.8442970620017	15.613618087768554
0	0
