# Supplementary material for: GRAPE for fast and scalable graph processing and random-walk-based embedding
Source: Nat Comput Sci. 2023 Jun 26;3(6):552–68. doi: 10.1038/s43588-023-00465-8 (PMC10768636; doi:10.1038/s43588-023-00465-8)
Supplement: Supplementary file 4 — CSVs with time series data with time and memory requirements for the different libraries on the 44 considered graphs and on the different tasks considered (loading graphs, first- and second-order RWs). [file 43588_2023_465_MOESM4_ESM.zip › bio-ce-cx/Node2Vec/first_order_walk.csv]

delta	ram
0	0.0030069351196289062
0.00017823699818109162	0.0034875869750976562
0.00030488699849229306	0.0034875869750976562
0.000400443997932598	0.003968238830566406
0.0004897580001852475	0.003968238830566406
0.000577017999603413	0.003968238830566406
0.0007012339992797934	0.003968238830566406
0.0007930020001367666	0.003968238830566406
0.0008788829982222524	0.003968238830566406
0.0009654940004111268	0.003968238830566406
0.001059555997926509	0.003968238830566406
0.0011468129996501375	0.004448890686035156
0.0012317209984757937	0.004448890686035156
0.0013164949996280484	0.004448890686035156
0.0014001519994053524	0.004448890686035156
0.0014837009985058103	0.004448890686035156
0.00156671700096922	0.004448890686035156
0.0016509230008523446	0.004448890686035156
0.0017421970005671028	0.004448890686035156
0.0018269319989485666	0.004448890686035156
0.0019105530009255745	0.004448890686035156
0.001993728998058941	0.004929542541503906
0.0020862060009676497	0.004929542541503906
0.0021727790008299053	0.004929542541503906
0.002256485000543762	0.004929542541503906
0.0023392430011881515	0.004929542541503906
0.00242212900047889	0.004929542541503906
0.0025051939992408734	0.004929542541503906
0.0025883550006255973	0.004929542541503906
0.00268106699877535	0.004929542541503906
0.002765782999631483	0.004929542541503906
0.0028480080000008456	0.004929542541503906
0.0029297289984242525	0.004929542541503906
0.0030114740002318285	0.005410194396972656
0.0030933039997762535	0.005410194396972656
0.0031752479990245774	0.005410194396972656
0.0032575920013186987	0.005410194396972656
0.003339942999446066	0.005410194396972656
0.003421770998102147	0.005410194396972656
0.003503248000924941	0.005410194396972656
0.003585201000532834	0.005410194396972656
0.003673549999803072	0.005890846252441406
0.003756752998015145	0.005890846252441406
0.0038381310005206615	0.005890846252441406
0.003923246000340441	0.005890846252441406
0.004005555998446653	0.005890846252441406
0.004088141999091022	0.005890846252441406
0.004170166997937486	0.005890846252441406
0.0042553509993012995	0.005890846252441406
0.004337835998740047	0.005890846252441406
0.004419580000103451	0.005890846252441406
0.004501135001191869	0.005890846252441406
0.0045827729991287924	0.006371498107910156
0.004684626001107972	0.006371498107910156
0.004769601000589319	0.006371498107910156
0.004851730998780113	0.006371498107910156
0.0049334499999531545	0.006371498107910156
0.005015655999159208	0.006371498107910156
0.005097691999253584	0.006371498107910156
0.00517977100025746	0.006371498107910156
0.005261727998004062	0.006371498107910156
0.005343746997823473	0.006371498107910156
0.00542547299846774	0.006371498107910156
0.005506941997737158	0.006371498107910156
0.005589021999185206	0.006371498107910156
0.005676556000253186	0.006371498107910156
0.005760052001278382	0.006371498107910156
0.005842280999786453	0.006371498107910156
0.005924524000874953	0.006371498107910156
0.006007137999404222	0.006371498107910156
0.006089043999963906	0.006371498107910156
0.00617107899961411	0.006371498107910156
0.006254013998841401	0.006371498107910156
0.006347897000523517	0.006852149963378906
0.006439157998102019	0.006852149963378906
0.006522514999232953	0.006852149963378906
0.006605036000109976	0.006852149963378906
0.006692516999464715	0.006852149963378906
0.006775825000659097	0.006852149963378906
0.006858824999653734	0.006852149963378906
0.006941179999557789	0.006852149963378906
0.00702848999935668	0.006852149963378906
0.0071212590009963606	0.006852149963378906
0.007204671001090901	0.006852149963378906
0.0072869420000643	0.006852149963378906
0.007369453000137582	0.006852149963378906
0.007451911998941796	0.006852149963378906
0.007534014999691863	0.006852149963378906
0.0076161539982422255	0.006852149963378906
0.007704112998908386	0.006852149963378906
0.007787700000335462	0.006852149963378906
0.007870367000577971	0.006852149963378906
0.007952547999593662	0.007332801818847656
0.008034739999857266	0.007332801818847656
0.008120736998534994	0.007332801818847656
0.00820400799784693	0.007332801818847656
0.008286517000669846	0.007332801818847656
0.008368749000510434	0.007332801818847656
0.00845046500035096	0.007332801818847656
0.008532150997780263	0.007332801818847656
0.008633206998638343	0.007332801818847656
0.008726668998860987	0.007332801818847656
0.008810227998765185	0.007332801818847656
0.008891964000213193	0.007332801818847656
0.008974117998150177	0.007332801818847656
0.009055737999005942	0.007332801818847656
0.009138284000073327	0.007332801818847656
0.009221149997756584	0.007332801818847656
0.009303302998887375	0.007813453674316406
0.00938445999781834	0.007813453674316406
0.00946631699844147	0.007813453674316406
0.009547853998810751	0.007813453674316406
0.009629852000216488	0.007813453674316406
0.009720596000988735	0.007813453674316406
0.009803574001125526	0.007813453674316406
0.00988491699899896	0.007813453674316406
0.0099661960011872	0.007813453674316406
0.010048298998299288	0.007813453674316406
0.01022925700090127	0.007813453674316406
0.010413610998512013	0.007813453674316406
0.010589129000436515	0.007813453674316406
0.010776700000860728	0.008294105529785156
0.010941929998807609	0.008294105529785156
0.011100722000264795	0.008294105529785156
0.011258071997872321	0.008294105529785156
0.011415901000873419	0.008294105529785156
0.011573192998184822	0.008294105529785156
0.011740513000404462	0.008294105529785156
0.011899329998414032	0.008294105529785156
0.012070214997947915	0.008294105529785156
0.012235016998602077	0.008294105529785156
0.012394967998261563	0.008774757385253906
0.012551465999422362	0.008774757385253906
0.012724213000183227	0.008774757385253906
0.012886124997748993	0.008774757385253906
0.013042388000030769	0.008774757385253906
0.013198601998738013	0.008774757385253906
0.013355176997720264	0.008774757385253906
0.013511747998563806	0.008774757385253906
0.013671518998307874	0.008774757385253906
0.01383001000067452	0.008774757385253906
0.013987082998937694	0.008774757385253906
0.014144852000754327	0.008774757385253906
0.01430143299876363	0.008774757385253906
0.014465452000877121	0.009255409240722656
0.014626604999648407	0.009255409240722656
0.01480344499941566	0.009255409240722656
0.014962971999921137	0.009255409240722656
0.015119400999537902	0.009255409240722656
0.01527791199987405	0.009255409240722656
0.015440303999639582	0.009255409240722656
0.015597148998494959	0.009255409240722656
0.01575961799971992	0.009255409240722656
0.015917269000055967	0.009255409240722656
0.016074217997811502	0.009255409240722656
0.016234793998592068	0.009255409240722656
0.01639244399848394	0.009255409240722656
0.0165489040009561	0.009255409240722656
0.016718319999199593	0.009255409240722656
0.01687681099792826	0.009255409240722656
0.017032897998433327	0.009736061096191406
0.017199353998876177	0.009736061096191406
0.017355838001094526	0.009736061096191406
0.017511817000922747	0.009736061096191406
0.017670606001047418	0.009736061096191406
0.01782704300057958	0.009736061096191406
0.017982370998652186	0.009736061096191406
0.01813872799903038	0.009736061096191406
0.01829496899881633	0.009736061096191406
0.01845142000092892	0.009736061096191406
0.018606808000185993	0.009736061096191406
0.01876840499971877	0.009736061096191406
0.018925756998214638	0.009736061096191406
0.019082467999396613	0.010216712951660156
0.019239081000705482	0.010216712951660156
0.01939597399905324	0.010216712951660156
0.019551983001292683	0.010216712951660156
0.019711420998646645	0.010216712951660156
0.01986750699870754	0.010216712951660156
0.020022434000566136	0.010216712951660156
0.020177467999019427	0.010216712951660156
0.02033293699787464	0.010216712951660156
0.020488022000790806	0.010216712951660156
0.02062265999848023	0.010216712951660156
0.02078675400116481	0.010216712951660156
0.020942709998053033	0.010697364807128906
0.021097046999784652	0.010697364807128906
0.02125143499870319	0.010697364807128906
0.0214066560001811	0.010697364807128906
0.021561700999882305	0.010697364807128906
0.02171625000119093	0.010697364807128906
0.021871402001124807	0.010697364807128906
0.02202616100112209	0.010697364807128906
0.022189377999893622	0.010697364807128906
0.022350119001202984	0.010697364807128906
0.022507113000756362	0.010697364807128906
0.022668339999654563	0.010697364807128906
0.022825498999736737	0.010697364807128906
0.022981858997809468	0.011178016662597656
0.0231378919997951	0.011178016662597656
0.023294657999940682	0.011178016662597656
0.02345005800088984	0.011178016662597656
0.023605709000548813	0.011178016662597656
0.023766416998114437	0.011178016662597656
0.023922606000269298	0.011178016662597656
0.024080194998532534	0.011178016662597656
0.024237562000053003	0.011178016662597656
0.02439457400032552	0.011178016662597656
0.02455116900091525	0.011178016662597656
0.02472206099992036	0.011178016662597656
0.02488056799847982	0.011178016662597656
0.02503722999972524	0.011178016662597656
0.025194460999045987	0.011178016662597656
0.025350501000502845	0.011178016662597656
0.02550694900128292	0.011178016662597656
0.025670476999948733	0.011658668518066406
0.02583199799846625	0.011658668518066406
0.025991973998316098	0.011658668518066406
0.026153986000281293	0.011658668518066406
0.02646369799913373	0.011658668518066406
0.026633410998329055	0.011658668518066406
0.02679905900004087	0.011658668518066406
0.026958900998579338	0.011658668518066406
0.02712529099881067	0.011658668518066406
0.027284798998152837	0.011658668518066406
0.027443177001259755	0.011658668518066406
0.027600207999057602	0.011658668518066406
0.02776179699867498	0.011658668518066406
0.02791870500004734	0.011658668518066406
0.02807509400008712	0.011658668518066406
0.02823503800027538	0.012139320373535156
0.028391715000907425	0.012139320373535156
0.028546796998853097	0.012139320373535156
0.02873003499917104	0.012139320373535156
0.02888858100050129	0.012139320373535156
0.029044758000964066	0.012139320373535156
0.029200173998106038	0.012139320373535156
0.02935595699818805	0.012139320373535156
0.02951171300082933	0.012139320373535156
0.02967047700076364	0.012619972229003906
0.02983252400008496	0.012619972229003906
0.02998975800073822	0.012619972229003906
0.0301453499996569	0.012619972229003906
0.03030857100020512	0.012619972229003906
0.030469500001345295	0.012619972229003906
0.030626455998572055	0.013100624084472656
0.03078945000015665	0.013100624084472656
0.030946195998694748	0.013100624084472656
0.03110114100127248	0.013100624084472656
0.031256591999408556	0.013100624084472656
0.03141433799828519	0.013100624084472656
0.03156966199821909	0.013100624084472656
0.03172570699825883	0.013100624084472656
0.031882610001048306	0.013581275939941406
0.03203816499808454	0.013581275939941406
0.03220374699958484	0.013581275939941406
0.03236036999805947	0.013581275939941406
0.03251731899945298	0.013581275939941406
0.03267476099790656	0.013581275939941406
0.03283376499894075	0.013581275939941406
0.03298982399792294	0.014061927795410156
0.033145680998131866	0.014061927795410156
0.033300762999715516	0.014061927795410156
0.03345633299977635	0.014061927795410156
0.03361169699928723	0.014061927795410156
0.03378928399979486	0.014061927795410156
0.03394862499771989	0.014061927795410156
0.034105894999811426	0.014542579650878906
0.03426361099991482	0.014542579650878906
0.034420522999425884	0.014542579650878906
0.034577514001284726	0.014542579650878906
0.03474840099806897	0.014542579650878906
0.03490870200039353	0.014542579650878906
0.0350659910000104	0.015023231506347656
0.035222929000156	0.015023231506347656
0.035379805998672964	0.015023231506347656
0.03553682200072217	0.015023231506347656
0.03569334499843535	0.015023231506347656
0.03585148400088656	0.015023231506347656
0.03600804899906507	0.015023231506347656
0.03616491099819541	0.015023231506347656
0.03632608200132381	0.015023231506347656
0.03648208300000988	0.015023231506347656
0.036618739999539685	0.015503883361816406
0.03678137699898798	0.015503883361816406
0.03693757099972572	0.015503883361816406
0.03713447200061637	0.015503883361816406
0.03731124199839542	0.015503883361816406
0.03746942300131195	0.015503883361816406
0.03762546700090752	0.015503883361816406
0.03779837500042049	0.015503883361816406
0.03795616899878951	0.015503883361816406
0.03811197799950605	0.015984535217285156
0.038267388998065144	0.015984535217285156
0.03842812199945911	0.015984535217285156
0.03858543100068346	0.015984535217285156
0.03875043700099923	0.015984535217285156
0.03890750400023535	0.015984535217285156
0.03906281799936551	0.015984535217285156
0.03921865899974364	0.015984535217285156
0.03937391300132731	0.016465187072753906
0.03953042899956927	0.016465187072753906
0.03968614200130105	0.016465187072753906
0.039842207999754464	0.016465187072753906
0.039997594998567365	0.016465187072753906
0.04015344999788795	0.016465187072753906
0.04030880400023307	0.016465187072753906
0.04046518799805199	0.016465187072753906
0.04063438899902394	0.016945838928222656
0.040813830000843154	0.016945838928222656
0.040973286999360425	0.016945838928222656
0.041129819001071155	0.016945838928222656
0.0412870149993978	0.016945838928222656
0.041443469999649096	0.016945838928222656
0.041599281001253985	0.016945838928222656
0.04175944599774084	0.017426490783691406
0.04191601500133402	0.017426490783691406
0.04214198299814598	0.017426490783691406
0.0423123439977644	0.017426490783691406
0.04247048500110395	0.017426490783691406
0.04262709199974779	0.017426490783691406
0.04280108999955701	0.017426490783691406
0.04296064200025285	0.017907142639160156
0.043117736000567675	0.017907142639160156
0.04327578599986737	0.017907142639160156
0.043433897000795696	0.017907142639160156
0.04359003499848768	0.017907142639160156
0.04375119999895105	0.017907142639160156
0.04390831500131753	0.017907142639160156
0.044064450998121174	0.017907142639160156
0.04422097800124902	0.018387794494628906
0.044377834998158505	0.018387794494628906
0.0445374789997004	0.018387794494628906
0.044735481998941395	0.018387794494628906
0.04489624000052572	0.018387794494628906
0.04505373899883125	0.018387794494628906
0.04521002700130339	0.018868446350097656
0.04537174199867877	0.018868446350097656
0.04552861699994537	0.018868446350097656
0.04568519199892762	0.018868446350097656
0.04584173300099792	0.018868446350097656
0.045998429999599466	0.018868446350097656
0.04615473100056988	0.019349098205566406
0.04631208099817741	0.019349098205566406
0.04647880599804921	0.019349098205566406
0.0466365219981526	0.019349098205566406
0.04679713099903893	0.019349098205566406
0.04695444200115162	0.019349098205566406
0.04711174199837842	0.019829750061035156
0.04727047699998366	0.019829750061035156
0.04742639399773907	0.019829750061035156
0.047581750000972534	0.019829750061035156
0.04774208199887653	0.019829750061035156
0.04789883400007966	0.019829750061035156
0.04805497599954833	0.019829750061035156
0.04821043899937649	0.019829750061035156
0.04836713799886638	0.019829750061035156
0.04852534299789113	0.019829750061035156
0.04869405800127424	0.019829750061035156
0.04885209699932602	0.019829750061035156
0.04900787999940803	0.019829750061035156
0.04916350100029376	0.019829750061035156
0.049318721001327503	0.019829750061035156
0.049474785999336746	0.019829750061035156
0.04962970799897448	0.019829750061035156
0.04979059399920516	0.019829750061035156
0.049951676999626216	0.019829750061035156
0.050108277999243	0.019829750061035156
0.050264754998352146	0.019829750061035156
0.05042215099820169	0.019829750061035156
0.05057861000022967	0.019829750061035156
0.05073891600113711	0.019829750061035156
0.05089793599836412	0.019829750061035156
0.05105436499798088	0.019829750061035156
0.051210305999120465	0.019829750061035156
0.051366474999667844	0.019829750061035156
0.05152222299875575	0.019829750061035156
0.05167760000040289	0.019829750061035156
0.05183367499921587	0.019829750061035156
0.05198900899995351	0.019829750061035156
0.0521538459979638	0.020310401916503906
0.052311702998849796	0.020310401916503906
0.05246795199855114	0.020310401916503906
0.05261856200013426	0.020310401916503906
0.052780168000026606	0.020310401916503906
0.05293669099773979	0.020310401916503906
0.05309179200048675	0.020310401916503906
0.05324665100124548	0.020310401916503906
0.05340168299881043	0.020310401916503906
0.0535567170009017	0.020310401916503906
0.053722574000858	0.020310401916503906
0.05388042599952314	0.020310401916503906
0.05403658700015512	0.020310401916503906
0.054194273998291465	0.020310401916503906
0.05435700800080667	0.020310401916503906
0.05451461199845653	0.020310401916503906
0.05467200099883485	0.020310401916503906
0.05483185699995374	0.020791053771972656
0.05498830299984547	0.020791053771972656
0.055144431000371696	0.020791053771972656
0.05530141199778882	0.020791053771972656
0.05545785299909767	0.020791053771972656
0.055613960001210216	0.020791053771972656
0.05577564299892401	0.020791053771972656
0.055932833998667775	0.020791053771972656
0.056088694000209216	0.020791053771972656
0.05624542000077781	0.020791053771972656
0.05640645499806851	0.020791053771972656
0.056563866997748846	0.020791053771972656
0.05673831199965207	0.020791053771972656
0.056896054000389995	0.020791053771972656
0.057056293000641745	0.020791053771972656
0.057214765998651274	0.020791053771972656
0.057370358998014126	0.020791053771972656
0.05752596900128992	0.020791053771972656
0.05768082500071614	0.020791053771972656
0.057836779000354	0.020791053771972656
0.057992751000710996	0.020791053771972656
0.0581489469986991	0.020791053771972656
0.0583078210001986	0.020791053771972656
0.05846293899958255	0.020791053771972656
0.058620309999241726	0.021271705627441406
0.05878305599981104	0.021271705627441406
0.0589401840006758	0.021271705627441406
0.05909634300041944	0.021271705627441406
0.059252820999972755	0.021271705627441406
0.05940885399832041	0.021271705627441406
0.059565473999100504	0.021271705627441406
0.05972122199818841	0.021271705627441406
0.059877355000935495	0.021271705627441406
0.060038548999727936	0.021271705627441406
0.06019359999845619	0.021271705627441406
0.06034979299874976	0.021271705627441406
0.060512170999572845	0.021271705627441406
0.06062867699802155	0.021271705627441406
0.060791906998929335	0.021271705627441406
0.06094909199964604	0.021271705627441406
0.06110504100070102	0.021271705627441406
0.06126031399981002	0.021271705627441406
0.06141590900006122	0.021271705627441406
0.06157171199811273	0.021271705627441406
0.06172726099975989	0.021271705627441406
0.061883537000539945	0.021271705627441406
0.06203871999969124	0.021271705627441406
0.062206921000324655	0.021271705627441406
0.06236403299772064	0.021271705627441406
0.06251975000122911	0.021271705627441406
0.062675852997927	0.021271705627441406
0.06283256599999731	0.021271705627441406
0.06298875100037549	0.021752357482910156
0.06314384700090159	0.021752357482910156
0.063299088000349	0.021752357482910156
0.0634539409984427	0.021752357482910156
0.06360909299837658	0.021752357482910156
0.06376949300101842	0.021752357482910156
0.0639286119985627	0.021752357482910156
0.06408450600065407	0.021752357482910156
0.06424181300099008	0.021752357482910156
0.06439896499796305	0.021752357482910156
0.06455548899975838	0.021752357482910156
0.06472673600001144	0.021752357482910156
0.06488597999850754	0.021752357482910156
0.06504303899782826	0.021752357482910156
0.06519937600023695	0.021752357482910156
0.06535632899976918	0.021752357482910156
0.06551226399824372	0.021752357482910156
0.0656714219985588	0.021752357482910156
0.06582880199857755	0.021752357482910156
0.06598452799880761	0.021752357482910156
0.06614109799920698	0.021752357482910156
0.06630208500064327	0.022233009338378906
0.06645952399776434	0.022233009338378906
0.06661786599943298	0.022233009338378906
0.06678076299795066	0.022233009338378906
0.06693824099784251	0.022233009338378906
0.06713328999830992	0.022233009338378906
0.06730651799807674	0.022233009338378906
0.06746478700006264	0.022233009338378906
0.06762149800124462	0.022233009338378906
0.06779339900094783	0.022233009338378906
0.06795192600111477	0.022233009338378906
0.06810892700013937	0.022233009338378906
0.06827136100037023	0.022233009338378906
0.0684275899984641	0.022233009338378906
0.0685832630006189	0.022233009338378906
0.06876083799943444	0.022713661193847656
0.06891848699888214	0.022713661193847656
0.06907490199955646	0.022713661193847656
0.06923193200054811	0.022713661193847656
0.0693872720003128	0.022713661193847656
0.069543330999295	0.022713661193847656
0.06969943700096337	0.022713661193847656
0.06987009699878399	0.022713661193847656
0.07002725900019868	0.022713661193847656
0.07019020499865292	0.022713661193847656
0.0703481809978257	0.022713661193847656
0.07050860600065789	0.022713661193847656
0.07066679099807516	0.022713661193847656
0.07082299999819952	0.022713661193847656
0.07098302099984721	0.022713661193847656
0.07113864399798331	0.023194313049316406
0.07129471100051887	0.023194313049316406
0.07145044899880304	0.023194313049316406
0.07160540399854654	0.023194313049316406
0.07176731800063862	0.023194313049316406
0.07192442999803461	0.023194313049316406
0.07209540699841455	0.023194313049316406
0.07225984300021082	0.023194313049316406
0.07241716600037762	0.023194313049316406
0.07257308800035389	0.023194313049316406
0.07275839299836662	0.023194313049316406
0.0729174129992316	0.023194313049316406
0.0730738249985734	0.023194313049316406
0.07323030599945923	0.023194313049316406
0.07338607699784916	0.023194313049316406
0.07354186199881951	0.023674964904785156
0.07369773499885923	0.023674964904785156
0.07385689999864553	0.023674964904785156
0.07401424799900269	0.023674964904785156
0.07417258900022716	0.023674964904785156
0.07433141900037299	0.023674964904785156
0.07448905099954573	0.023674964904785156
0.07464758299829555	0.023674964904785156
0.07481980900047347	0.023674964904785156
0.07497731300099986	0.023674964904785156
0.07513466199816321	0.023674964904785156
0.0752910619994509	0.023674964904785156
0.0754471750005905	0.023674964904785156
0.07560388199999579	0.023674964904785156
0.0757653289983864	0.023674964904785156
0.07592227399800322	0.023674964904785156
0.07608337299825507	0.024155616760253906
0.07623990199863329	0.024155616760253906
0.0764044739989913	0.024155616760253906
0.07656185999803711	0.024155616760253906
0.07675649899829295	0.024155616760253906
0.07691705300021567	0.024155616760253906
0.07711687800110667	0.024155616760253906
0.07728588800091529	0.024155616760253906
0.07744417999856523	0.024155616760253906
0.07760013599909144	0.024636268615722656
0.07776903299964033	0.024636268615722656
0.07792685900130891	0.024636268615722656
0.07808375799868372	0.024636268615722656
0.07824533799794153	0.024636268615722656
0.07840461999876425	0.024636268615722656
0.07856028799869819	0.024636268615722656
0.0787161849984841	0.024636268615722656
0.07887258399932762	0.025116920471191406
0.07902846800061525	0.025116920471191406
0.07918512999822269	0.025116920471191406
0.0793407989986008	0.025116920471191406
0.07949695999923279	0.025116920471191406
0.0796524799989129	0.025116920471191406
0.07981551099874196	0.025116920471191406
0.0799718109992682	0.025116920471191406
0.08012725300068269	0.025116920471191406
0.08028275999822654	0.025116920471191406
0.08045018299890216	0.025116920471191406
0.08061979999911273	0.025116920471191406
0.08079545999862603	0.025116920471191406
0.08095246000084444	0.025116920471191406
0.08110900099927676	0.025116920471191406
0.0812650970001414	0.025116920471191406
0.08142179700007546	0.025116920471191406
0.08157741499962867	0.025116920471191406
0.08173678099774406	0.025116920471191406
0.08189338399824919	0.025116920471191406
0.08204939599818317	0.025116920471191406
0.08221434399820282	0.025116920471191406
0.08237089099930017	0.025116920471191406
0.08252761900075711	0.025116920471191406
0.08268449000024702	0.025116920471191406
0.08284266999908141	0.025116920471191406
0.08299902399812709	0.025116920471191406
0.08315805500023998	0.025116920471191406
0.08331393399930676	0.025116920471191406
0.08347009899807745	0.025116920471191406
0.08362610599942855	0.025116920471191406
0.08379089099980774	0.025116920471191406
0.08394752399908612	0.025116920471191406
0.0841045019988087	0.025116920471191406
0.08426415199937765	0.025116920471191406
0.08442146800007322	0.025116920471191406
0.08457891699799802	0.025116920471191406
0.08477482499802136	0.025116920471191406
0.08493994699892937	0.025116920471191406
0.08509873299772153	0.025116920471191406
0.0852583810010401	0.025116920471191406
0.08541512000010698	0.025116920471191406
0.08557253500111983	0.025116920471191406
0.08573196599900257	0.025116920471191406
0.0858906579996983	0.025116920471191406
0.0860477610003727	0.025116920471191406
0.08620882199829794	0.025116920471191406
0.08637039799941704	0.025116920471191406
0.08653209800104378	0.025116920471191406
0.08668884600047022	0.025116920471191406
0.08684666699991794	0.025116920471191406
0.08700300499913283	0.025116920471191406
0.08716799700050615	0.025116920471191406
0.08732499100005953	0.025116920471191406
0.08748074300092412	0.025116920471191406
0.08763658599855262	0.025116920471191406
0.0877973579990794	0.025116920471191406
0.08795403800104395	0.025116920471191406
0.08811078099824954	0.025116920471191406
0.08826650599803543	0.025116920471191406
0.08842238999932306	0.025116920471191406
0.08857780199832632	0.025116920471191406
0.08875220800109673	0.025116920471191406
0.08891027699792176	0.025116920471191406
0.08906659399872296	0.025116920471191406
0.08922251699914341	0.025116920471191406
0.08937830899958499	0.025116920471191406
0.08953510799983633	0.025116920471191406
0.08969090299797244	0.025116920471191406
0.089847645998816	0.025116920471191406
0.09000387400010368	0.025116920471191406
0.09015958300005877	0.025116920471191406
0.0903162139984488	0.025116920471191406
0.09047269100119593	0.025116920471191406
0.09063022299960721	0.025116920471191406
0.09079411700076889	0.025116920471191406
0.09095099099795334	0.025116920471191406
0.09110698199947365	0.025116920471191406
0.0912624960001267	0.025116920471191406
0.09141829299915116	0.025116920471191406
0.09157332700124243	0.025116920471191406
0.09173202400052105	0.025116920471191406
0.09188799899857258	0.025116920471191406
0.0920431529993948	0.025116920471191406
0.09220742199977394	0.025116920471191406
0.09236349899947527	0.025116920471191406
0.09251883400065708	0.025597572326660156
0.09267305300090811	0.025597572326660156
0.09283175800010213	0.025597572326660156
0.09298888400007854	0.025597572326660156
0.09315008300109184	0.025597572326660156
0.09330618999956641	0.025597572326660156
0.09346102099880227	0.025597572326660156
0.0936170269997092	0.025597572326660156
0.09379233000072418	0.025597572326660156
0.09394946999964304	0.025597572326660156
0.09410916200067732	0.025597572326660156
0.09426686499864445	0.025597572326660156
0.09442400799889583	0.025597572326660156
0.09458074099893565	0.025597572326660156
0.09475702100098715	0.025597572326660156
0.09491639499901794	0.025597572326660156
0.09507416999986162	0.026078224182128906
0.09522996899977443	0.026078224182128906
0.09538756599795306	0.026078224182128906
0.09554420899803517	0.026078224182128906
0.09570103800069774	0.026078224182128906
0.09585782299836865	0.026078224182128906
0.0960143189986411	0.026078224182128906
0.09617148100005579	0.026078224182128906
0.09632911500011687	0.026078224182128906
0.09649117899971316	0.026078224182128906
0.09661875600068015	0.026078224182128906
0.09678165500008618	0.026078224182128906
0.09694002299875137	0.026558876037597656
0.09711223799968138	0.026558876037597656
0.09727520500018727	0.026558876037597656
0.09743325599993113	0.026558876037597656
0.09758930599855375	0.026558876037597656
0.09776546899956884	0.026558876037597656
0.09792391700102598	0.026558876037597656
0.09808070999861229	0.026558876037597656
0.09823692999998457	0.027039527893066406
0.0983934110008704	0.027039527893066406
0.09854979399824515	0.027039527893066406
0.09870608300116146	0.027039527893066406
0.0988637189984729	0.027039527893066406
0.09902006300035282	0.027039527893066406
0.09917626500100596	0.027039527893066406
0.09933189100047457	0.027520179748535156
0.09948685500057763	0.027520179748535156
0.09964247599782539	0.027520179748535156
0.09980369600089034	0.027520179748535156
0.09996475699881557	0.027520179748535156
0.10012102700056857	0.027520179748535156
0.11030608999863034	0.029923439025878906
0.12055206799777807	0.031846046447753906
0.1309041079985036	0.033288002014160156
0.14116381799976807	0.034729957580566406
0.1514829740008281	0.036171913146972656
0.16172504000132903	0.038094520568847656
0.17204181399938534	0.041459083557128906
0.1822971109977516	0.042901039123535156
0.19253578599818866	0.045784950256347656
0.20279079499960062	0.047226905822753906
0.21302267699866206	0.048668861389160156
0.22324802699949942	0.048668861389160156
0.23346282900092774	0.049149513244628906
0.24372195500109228	0.049149513244628906
0.2540032750002865	0.049630165100097656
0.26425792499867384	0.049630165100097656
0.2745197010008269	0.049630165100097656
0.2847710179994465	0.050110816955566406
0.2950153829988267	0.051072120666503906
0.3052453640011663	0.051552772521972656
0.31546768699990935	0.051552772521972656
0.325695789000747	0.051552772521972656
0.33596349000072223	0.052033424377441406
0.34622136899997713	0.052033424377441406
0.35645390100035	0.052514076232910156
0.366707197001233	0.052994728088378906
0.37695790699945064	0.052994728088378906
0.3872021549977944	0.053475379943847656
0.3974451619978936	0.053475379943847656
0.4076863339978445	0.053475379943847656
0.4179320289986208	0.053956031799316406
0.42816798299827497	0.054917335510253906
0.43839101499906974	0.055397987365722656
0.44862007700066897	0.055878639221191406
0.4588575720008521	0.056359291076660156
0.4690778039985162	0.056359291076660156
0.4793082090000098	0.056839942932128906
0.48954172400044627	0.056839942932128906
0.49982665599964093	0.057320594787597656
0.5100889089990233	0.057801246643066406
0.5203247940007714	0.057801246643066406
0.5305538520005939	0.058281898498535156
0.5407941349985776	0.058281898498535156
0.5510257829992042	0.058762550354003906
0.5612502609983494	0.058762550354003906
0.571498473000247	0.058762550354003906
0.5817633010010468	0.059723854064941406
0.5920112349995179	0.060685157775878906
0.6022684800009301	0.061165809631347656
0.6125316030011163	0.062127113342285156
0.6228313139981765	0.062127113342285156
0.6330596459993103	0.0626077651977539
0.6432936860001064	0.0626077651977539
0.6535318870010087	0.06308841705322266
0.6637878350011306	0.06308841705322266
0.6740169109980343	0.0635690689086914
0.684245827000268	0.0635690689086914
0.6944642460002797	0.0635690689086914
0.704650990999653	0.0635690689086914
0.7148963949985045	0.0635690689086914
0.7251251189991308	0.06404972076416016
0.7353650929981086	0.06404972076416016
0.745632096000918	0.06404972076416016
0.7559205789984844	0.06404972076416016
0.7661945319996448	0.06404972076416016
0.7764678120001918	0.0645303726196289
0.786733627999638	0.0645303726196289
0.7969621529991855	0.0645303726196289
0.8072193629996036	0.0645303726196289
0.8174450999977125	0.06501102447509766
0.8276831180010049	0.06501102447509766
0.8379286880008294	0.06501102447509766
0.8481842209985189	0.0654916763305664
0.8584437589997833	0.06594181060791016
0.8687131400001817	0.06594181060791016
0.87895147800009	0.06594181060791016
0.8892098899996199	0.06594181060791016
0.8994615320007142	0.06594181060791016
0.9097196959992289	0.06594181060791016
0.9199570620003215	0.06594181060791016
0.930187965001096	0.06594181060791016
0.9404220119977253	0.0664224624633789
0.9506570939993253	0.0664224624633789
0.9609014310008206	0.0664224624633789
0.9711352269987401	0.0664224624633789
0.9813576449996617	0.0664224624633789
0.9915696249991015	0.0664224624633789
1.0017874149998534	0.0664224624633789
1.1020882390002953	0.06690311431884766
1.202468259998568	0.0673837661743164
1.3028476469989982	0.06783771514892578
1.4032423780008685	0.06783771514892578
1.5036373980001372	0.06831836700439453
1.6040602219982247	0.06927967071533203
1.7044807159982156	0.06976032257080078
1.8049174750012753	0.07024097442626953
1.9053367400010757	0.07072162628173828
2.0057520589980413	0.07072162628173828
2.1061656269994273	0.07120227813720703
2.20663578300082	0.07168292999267578
2.3070779439985927	0.07192325592041016
2.4074930249989848	0.0724039077758789
2.5079605049977545	0.07288455963134766
2.608379799999966	0.0733652114868164
2.7088481559985667	0.07384586334228516
2.809259994999593	0.07384586334228516
2.909669144999498	0.0743265151977539
3.0100821999985783	0.07480716705322266
3.1104956359995413	0.0752878189086914
3.2108985129998473	0.07576847076416016
3.3113155130013183	0.07576847076416016
3.4117426779994275	0.0762491226196289
3.5121830069983844	0.07672977447509766
3.6126292789995205	0.07672977447509766
3.7130929609993473	0.0772104263305664
3.8135076420003315	0.07769107818603516
3.9139298150003015	0.07769107818603516
4.014363172998856	0.0781717300415039
4.114777496000897	0.07865238189697266
4.21517569199932	0.07865238189697266
4.3155796309984	0.07889270782470703
4.416009274998942	0.07937335968017578
4.516411871998571	0.07985401153564453
4.616863570998248	0.07985401153564453
4.717288365998684	0.08033466339111328
4.817713287000515	0.08033466339111328
4.918145790998096	0.08081531524658203
5.018576668000605	0.08129596710205078
5.1189951179985655	0.08177661895751953
5.219386706998193	0.08177661895751953
5.319800770997972	0.0820169448852539
5.4202211310002895	0.08249759674072266
5.520678257998952	0.08249759674072266
5.621101781998732	0.08297061920166016
5.721513958000287	0.1565103530883789
5.8219713190010225	0.15699100494384766
5.922412382999028	0.15699100494384766
6.022835584000859	0.1574716567993164
6.123241436998796	0.15795230865478516
6.2236725719994865	0.15795230865478516
6.32406702300068	0.1584329605102539
6.424467771001218	0.15891361236572266
6.524918797000282	0.1593942642211914
6.625347413999407	0.15987491607666016
6.7257701870003075	0.15987491607666016
6.826205134999327	0.1603555679321289
6.9266068729994	0.16083621978759766
7.027028074000555	0.1613168716430664
7.127459952000208	0.1613168716430664
7.2278745459989295	0.16179752349853516
7.328295201998117	0.16203784942626953
7.428712364999228	0.16251850128173828
7.529120863000571	0.16299915313720703
7.629534828000033	0.16299915313720703
7.7299671250002575	0.16347980499267578
7.830373346998385	0.16396045684814453
7.930788762998418	0.16444110870361328
8.031192520000332	0.16492176055908203
8.131590332999622	0.16492176055908203
8.23199707099775	0.16540241241455078
8.332404853001208	0.16564273834228516
8.432852777001244	0.1661233901977539
8.53330373100107	0.16660404205322266
8.633718564000446	0.1670846939086914
8.734149423999042	0.1670846939086914
8.83455984000102	0.16756534576416016
8.93500100700112	0.1680459976196289
9.035414697998931	0.1680459976196289
9.135825246998138	0.16852664947509766
9.236229076999734	0.1690073013305664
9.336630882000463	0.16924762725830078
9.437067169001239	0.16972827911376953
9.53748218599867	0.17020893096923828
9.63789032600107	0.17068958282470703
9.738315131999116	0.17068958282470703
9.838719652998407	0.17117023468017578
9.93913733500085	0.17117023468017578
10.03953763699974	0.17165088653564453
11.040960635000374	0.17501544952392578
12.04234424400056	0.17741870880126953
13.043682387000445	0.18006229400634766
14.045113086998754	0.18270587921142578
15.046515948000888	0.18583011627197266
16.047904504001053	0.18847370147705078
17.049246709000727	0.19135761260986328
18.050678078998317	0.19424152374267578
19.05208763399787	0.19664478302001953
20.053521631998592	0.19928836822509766
21.054877383998246	0.20217227935791016
22.05623478399866	0.20481586456298828
23.05763737599773	0.2074594497680664
24.059052132000943	0.21010303497314453
25.06038750299922	0.21274662017822266
26.06183703499846	0.21539020538330078
27.063246601999708	0.2180337905883789
28.064658805000363	0.22141361236572266
29.066015012998832	0.22405719757080078
30.06741298199995	0.22646045684814453
31.068823135999992	0.22910404205322266
32.070232865000435	0.23174762725830078
33.07157935799842	0.23463153839111328
34.07299210199926	0.23607730865478516
35.07441784999901	0.23872089385986328
36.075898882998445	0.2413644790649414
37.07756961699852	0.24400806427001953
38.07893092299855	0.24641132354736328
39.080332851001	0.2490549087524414
40.08176806800111	0.2519388198852539
41.083091742999386	0.25434207916259766
42.08448310200038	0.2567453384399414
43.08594050800093	0.25938892364501953
44.08736501299791	0.2617921829223633
45.0887044029987	0.26419544219970703
46.090122302000964	0.26683902740478516
47.09153401299773	0.2694826126098633
48.0929662439994	0.2721261978149414
49.09431935500106	0.27476978302001953
50.09574196600079	0.2774057388305664
51.09714095399977	0.28004932403564453
52.098531186999026	0.28269290924072266
53.099872193997726	0.2853364944458008
54.10122090100049	0.2882204055786133
55.10262689099909	0.29038333892822266
56.104058689998055	0.2930269241333008
57.105415392001305	0.29543018341064453
58.10690476400123	0.2978334426879883
59.108299315001204	0.3004770278930664
60.10970819499926	0.30288028717041016
90.14006483699995	0.37953662872314453
120.1731060969978	0.45662403106689453
150.20350683200013	0.5344057083129883
180.23425265200058	2.3473215103149414
210.26069296499918	4.625992774963379
240.2910488540001	5.569474220275879
270.3215399110013	7.006741523742676
300.352226742998	8.659924507141113
330.382661175001	9.80782413482666
360.41318966999825	11.198090553283691
390.4435737669992	12.85216236114502
420.47430723900106	14.090630531311035
450.5047696289985	15.474862098693848
480.5327000360012	16.164536476135254
510.56326974699914	16.272404670715332
540.5940007169993	15.989510536193848
570.6245326959979	16.264859199523926
600.6551894219992	16.358479499816895
660.7159091520007	16.38752841949463
720.7766624899996	16.17488193511963
780.8374817879994	15.61202335357666
0	0
