# Supplementary material for: GRAPE for fast and scalable graph processing and random-walk-based embedding
Source: Nat Comput Sci. 2023 Jun 26;3(6):552–68. doi: 10.1038/s43588-023-00465-8 (PMC10768636; doi:10.1038/s43588-023-00465-8)
Supplement: Supplementary file 4 — CSVs with time series data with time and memory requirements for the different libraries on the 44 considered graphs and on the different tasks considered (loading graphs, first- and second-order RWs). [file 43588_2023_465_MOESM4_ESM.zip › bio-ce-cx/GraphEmbedding/second_order_walk_only_q.csv]

delta	ram
0	0.0012664794921875
0.001046310004312545	0.00174713134765625
0.0011825789988506585	0.002227783203125
0.001286823011469096	0.002227783203125
0.0013757279957644641	0.002227783203125
0.0014611429942306131	0.002227783203125
0.0015458289999514818	0.002227783203125
0.0016289649938698858	0.002227783203125
0.0017114840156864375	0.002227783203125
0.0017941760015673935	0.002227783203125
0.0018764400156214833	0.002227783203125
0.001966730022104457	0.002227783203125
0.0020629010105039924	0.002227783203125
0.0021479540155269206	0.00270843505859375
0.002249547018436715	0.00270843505859375
0.0023331120028160512	0.00270843505859375
0.002415049006231129	0.00270843505859375
0.0024969390069600195	0.00270843505859375
0.0025787230115383863	0.00270843505859375
0.002660666999872774	0.00270843505859375
0.0027750490116886795	0.00270843505859375
0.0028583030216395855	0.00270843505859375
0.002940781007055193	0.00270843505859375
0.0030228340183384717	0.00270843505859375
0.003104611998423934	0.00270843505859375
0.0031862629984971136	0.00270843505859375
0.0032744340132921934	0.0031890869140625
0.003356572997290641	0.0031890869140625
0.0034381190198473632	0.0031890869140625
0.0035198010154999793	0.0031890869140625
0.0036012320197187364	0.0031890869140625
0.003684285009512678	0.0031890869140625
0.0037658580113202333	0.0031890869140625
0.0038476480112876743	0.0031890869140625
0.0039295320166274905	0.0031890869140625
0.0040116659947671	0.00366973876953125
0.004093499010195956	0.00366973876953125
0.0041761760076042265	0.00366973876953125
0.004264799004886299	0.00366973876953125
0.004347453010268509	0.00366973876953125
0.004429234017152339	0.00366973876953125
0.0045112700026948005	0.00366973876953125
0.004593374993419275	0.00366973876953125
0.004674569994676858	0.00366973876953125
0.0047560500097461045	0.00366973876953125
0.004837631015107036	0.00366973876953125
0.0049201220099348575	0.00366973876953125
0.005007960018701851	0.00366973876953125
0.0050945060211233795	0.004150390625
0.005178174003958702	0.004150390625
0.005266382009722292	0.004150390625
0.00534947999403812	0.004150390625
0.005432338017271832	0.004150390625
0.005515071010449901	0.004150390625
0.005597931012744084	0.004150390625
0.005680900008883327	0.004150390625
0.005763643013779074	0.004150390625
0.005846429005032405	0.004150390625
0.005929035018198192	0.004150390625
0.00601196099887602	0.004150390625
0.006098092009779066	0.00463104248046875
0.006181777018355206	0.00463104248046875
0.006270687998039648	0.00463104248046875
0.006353435019263998	0.00463104248046875
0.006435715011321008	0.00463104248046875
0.006517510017147288	0.00463104248046875
0.006599084998015314	0.00463104248046875
0.006698779994621873	0.00463104248046875
0.006784305005567148	0.00463104248046875
0.006867465010145679	0.00463104248046875
0.006950242008315399	0.00463104248046875
0.007032665016595274	0.00463104248046875
0.007115461019566283	0.00463104248046875
0.007206455018604174	0.00463104248046875
0.0072933520132210106	0.00463104248046875
0.007377722999081016	0.00463104248046875
0.007460597000317648	0.00463104248046875
0.00754295100341551	0.0051116943359375
0.007626795006217435	0.0051116943359375
0.007709330995567143	0.0051116943359375
0.007791503012413159	0.0051116943359375
0.00787294001202099	0.0051116943359375
0.00795432401355356	0.0051116943359375
0.008035520004341379	0.0051116943359375
0.008116999000776559	0.0051116943359375
0.008204326004488394	0.0051116943359375
0.008297260996187106	0.0051116943359375
0.00838059899979271	0.00559234619140625
0.008462472993414849	0.00559234619140625
0.008544350013835356	0.00559234619140625
0.008625949994893745	0.00559234619140625
0.008707452012458816	0.00559234619140625
0.008789186016656458	0.00559234619140625
0.008870929013937712	0.00559234619140625
0.008952981006586924	0.00559234619140625
0.009034609014634043	0.00559234619140625
0.009116332017583773	0.00559234619140625
0.00920892899739556	0.00559234619140625
0.009292571019614115	0.00559234619140625
0.009375091001857072	0.00559234619140625
0.009457191015826538	0.00559234619140625
0.009539948019664735	0.00559234619140625
0.009621891018468887	0.006072998046875
0.009703805000754073	0.006072998046875
0.00978566100820899	0.006072998046875
0.00986782502150163	0.006072998046875
0.009950003994163126	0.006072998046875
0.01003264999599196	0.006072998046875
0.01021251201746054	0.006072998046875
0.010399018006864935	0.006072998046875
0.010573027015198022	0.00655364990234375
0.010765156999696046	0.00655364990234375
0.010929920012131333	0.00655364990234375
0.01108793300227262	0.00655364990234375
0.011244811001233757	0.00655364990234375
0.011403086013160646	0.00655364990234375
0.011560030019609258	0.0070343017578125
0.011716777022229508	0.0070343017578125
0.011873465002281591	0.0070343017578125
0.01203002900001593	0.0070343017578125
0.01218624401371926	0.0070343017578125
0.012346887000603601	0.0070343017578125
0.012503364006988704	0.00751495361328125
0.01265876300749369	0.00751495361328125
0.012816908012609929	0.00751495361328125
0.012975101009942591	0.00751495361328125
0.013130906008882448	0.00751495361328125
0.013295797019964084	0.00751495361328125
0.013457138004014269	0.00751495361328125
0.013614544994197786	0.00751495361328125
0.013773421000223607	0.00751495361328125
0.0139295750122983	0.00751495361328125
0.01408497101510875	0.00751495361328125
0.014240585005609319	0.00751495361328125
0.014397363003809005	0.00751495361328125
0.014552373002516106	0.00751495361328125
0.01467434101505205	0.00751495361328125
0.014831099018920213	0.00751495361328125
0.014986529015004635	0.00751495361328125
0.015141623007366434	0.00799560546875
0.015313292009523138	0.00799560546875
0.015470004000235349	0.00799560546875
0.01562539700535126	0.00799560546875
0.015781384019646794	0.00799560546875
0.015936447016429156	0.00799560546875
0.016093490994535387	0.00799560546875
0.016249690001131967	0.00799560546875
0.016411028016591445	0.00799560546875
0.016567506012506783	0.00799560546875
0.01672364500700496	0.00799560546875
0.016880739014595747	0.00799560546875
0.017036225995980203	0.00799560546875
0.0171935330145061	0.00799560546875
0.017350300011457875	0.00799560546875
0.017505485011497512	0.00799560546875
0.01766092801699415	0.00799560546875
0.01781604200368747	0.00799560546875
0.017971562017919496	0.00799560546875
0.01812696800334379	0.00799560546875
0.018301010015420616	0.00847625732421875
0.01845999900251627	0.00847625732421875
0.0186159260047134	0.00847625732421875
0.01878484000917524	0.00847625732421875
0.018941618007374927	0.00847625732421875
0.019097559998044744	0.00847625732421875
0.019254205020843074	0.00847625732421875
0.019410134002100676	0.00847625732421875
0.019565643015084788	0.00847625732421875
0.01972138200653717	0.00847625732421875
0.019876122009009123	0.00847625732421875
0.02003115799743682	0.00847625732421875
0.020187479996820912	0.00847625732421875
0.020348101010313258	0.00847625732421875
0.020503837993601337	0.00847625732421875
0.02066012000432238	0.00847625732421875
0.020818707998842	0.00847625732421875
0.020976450003217906	0.00847625732421875
0.02113797899801284	0.00847625732421875
0.02130058201146312	0.00847625732421875
0.02145755902165547	0.00847625732421875
0.021614313998725265	0.00847625732421875
0.021770435996586457	0.00847625732421875
0.021926542016444728	0.00847625732421875
0.02208268002141267	0.00847625732421875
0.022238664008909836	0.0089569091796875
0.022395701002096757	0.0089569091796875
0.02255313901696354	0.0089569091796875
0.0226821250107605	0.0089569091796875
0.0228417580074165	0.0089569091796875
0.02299776900326833	0.00943756103515625
0.02315309300320223	0.00943756103515625
0.023313790996326134	0.00943756103515625
0.023469256004318595	0.00943756103515625
0.02362497302237898	0.00943756103515625
0.023780328017892316	0.00943756103515625
0.023936154000693932	0.00943756103515625
0.024091663013678044	0.00943756103515625
0.024251019000075758	0.00943756103515625
0.0244083059951663	0.00943756103515625
0.024564760009525344	0.00943756103515625
0.024719817010918632	0.00943756103515625
0.024874675000319257	0.00943756103515625
0.025030507997144014	0.00943756103515625
0.02518684000824578	0.00943756103515625
0.02534688700689003	0.00943756103515625
0.025502802018309012	0.00943756103515625
0.025658051017671824	0.00943756103515625
0.02581312201800756	0.00943756103515625
0.02596835300209932	0.009918212890625
0.02612379999482073	0.009918212890625
0.026284959021722898	0.009918212890625
0.026441087014973164	0.009918212890625
0.02659687801497057	0.009918212890625
0.026766332011902705	0.009918212890625
0.026924321020487696	0.009918212890625
0.027079968014732003	0.009918212890625
0.027235248999204487	0.009918212890625
0.027392061019781977	0.009918212890625
0.02754804102005437	0.009918212890625
0.02770435600541532	0.009918212890625
0.027859159017680213	0.009918212890625
0.02801492699654773	0.009918212890625
0.028170776000479236	0.009918212890625
0.02834181801881641	0.009918212890625
0.028501157008577138	0.009918212890625
0.028662626020377502	0.009918212890625
0.02881975201307796	0.009918212890625
0.028975580004043877	0.01039886474609375
0.02913158299634233	0.01039886474609375
0.02929247499560006	0.01039886474609375
0.029449344001477584	0.01039886474609375
0.029604723007651046	0.01039886474609375
0.029760116012766957	0.01039886474609375
0.029915969993453473	0.01039886474609375
0.030071123997913674	0.01039886474609375
0.030226047994801775	0.01039886474609375
0.030382468015886843	0.01039886474609375
0.030543094995664433	0.01039886474609375
0.03069099399726838	0.01039886474609375
0.03085040202131495	0.01039886474609375
0.031007442012196407	0.01039886474609375
0.031164904998149723	0.01039886474609375
0.031327835022239015	0.01039886474609375
0.03148433301248588	0.01039886474609375
0.031640899018384516	0.01039886474609375
0.031798266019904986	0.01039886474609375
0.03195499500725418	0.01039886474609375
0.03211585999815725	0.01039886474609375
0.03228029599995352	0.01039886474609375
0.0324461730197072	0.0108795166015625
0.03261123099946417	0.0108795166015625
0.03277297702152282	0.0108795166015625
0.03293031101929955	0.0108795166015625
0.03308630600804463	0.0108795166015625
0.03324294200865552	0.0108795166015625
0.03339987501385622	0.0108795166015625
0.033556388021679595	0.0108795166015625
0.03371156501816586	0.0108795166015625
0.03386761201545596	0.0108795166015625
0.03402317201835103	0.0108795166015625
0.03417849601828493	0.0108795166015625
0.03433945000870153	0.0108795166015625
0.034495202999096364	0.01136016845703125
0.034651409019716084	0.01136016845703125
0.03482283200719394	0.01136016845703125
0.034980399010237306	0.01136016845703125
0.03513653599657118	0.01136016845703125
0.0353112040029373	0.01136016845703125
0.03546785601065494	0.01136016845703125
0.035624017007648945	0.01136016845703125
0.03578049401403405	0.01136016845703125
0.035936984000727534	0.0118408203125
0.03609364401199855	0.0118408203125
0.03625071301939897	0.0118408203125
0.03640733001520857	0.0118408203125
0.03656519501237199	0.0118408203125
0.03672190601355396	0.0118408203125
0.03687830199487507	0.0118408203125
0.03703774101450108	0.0118408203125
0.037198887002887204	0.0118408203125
0.03735530699486844	0.0118408203125
0.0375112300098408	0.0118408203125
0.03766788501525298	0.0118408203125
0.03782315499847755	0.0118408203125
0.037978512002155185	0.0118408203125
0.0381335910060443	0.0118408203125
0.03830794800887816	0.0118408203125
0.038466511003207415	0.0118408203125
0.03862220799783245	0.0118408203125
0.03879505500663072	0.0118408203125
0.038953245006268844	0.0118408203125
0.03910954901948571	0.0118408203125
0.039269661996513605	0.0118408203125
0.03942557901609689	0.01232147216796875
0.03958162301569246	0.01232147216796875
0.03973691101418808	0.01232147216796875
0.03989163599908352	0.01232147216796875
0.04005518200574443	0.01232147216796875
0.04021132900379598	0.01232147216796875
0.040368939022300765	0.01232147216796875
0.04052911000326276	0.01232147216796875
0.04068606402142905	0.01232147216796875
0.04084267400321551	0.01232147216796875
0.04099899099674076	0.01232147216796875
0.041155165003146976	0.01232147216796875
0.04131575199426152	0.01232147216796875
0.041472864017123356	0.01232147216796875
0.041628599021350965	0.01232147216796875
0.041785100009292364	0.01232147216796875
0.04194219101918861	0.01232147216796875
0.04209887600154616	0.01232147216796875
0.04225541901541874	0.01232147216796875
0.042412016016896814	0.01232147216796875
0.04256912600249052	0.01232147216796875
0.042725417006295174	0.01232147216796875
0.04288367199478671	0.01232147216796875
0.043039676995249465	0.01232147216796875
0.04319752400624566	0.01232147216796875
0.0433534920157399	0.0128021240234375
0.04350982001051307	0.0128021240234375
0.04366650301381014	0.0128021240234375
0.043823150015668944	0.0128021240234375
0.04397871100809425	0.0128021240234375
0.044134013005532324	0.0128021240234375
0.044295708008576185	0.0128021240234375
0.04445441401912831	0.0128021240234375
0.04461193401948549	0.0128021240234375
0.04476975099532865	0.0128021240234375
0.04492791200755164	0.0128021240234375
0.04508531201281585	0.0128021240234375
0.04524334700545296	0.0128021240234375
0.04540042599546723	0.0128021240234375
0.04555601201718673	0.0128021240234375
0.045711476006545126	0.0128021240234375
0.04586768499575555	0.0128021240234375
0.04602267500013113	0.0128021240234375
0.04617809600313194	0.0128021240234375
0.046337266016053036	0.0128021240234375
0.046494127018377185	0.0128021240234375
0.04665044401190244	0.0128021240234375
0.04682011701515876	0.0128021240234375
0.046976003010058776	0.0128021240234375
0.04713186400476843	0.0128021240234375
0.04729138099355623	0.0128021240234375
0.04744727199431509	0.0128021240234375
0.04760208900552243	0.01328277587890625
0.047756803018273786	0.01328277587890625
0.04791666299570352	0.01328277587890625
0.048072556004626676	0.01328277587890625
0.04823550401488319	0.01328277587890625
0.04839743199408986	0.01328277587890625
0.04855342401424423	0.01328277587890625
0.04871040899888612	0.01328277587890625
0.04886517999693751	0.01328277587890625
0.04902034701080993	0.01328277587890625
0.0491760230215732	0.01328277587890625
0.049335582996718585	0.01328277587890625
0.049491059995489195	0.01328277587890625
0.04964967499836348	0.01328277587890625
0.049806697003077716	0.01328277587890625
0.04996186401695013	0.01328277587890625
0.05011741101043299	0.01328277587890625
0.05027832099585794	0.01328277587890625
0.05044034801539965	0.01328277587890625
0.05059795000124723	0.01328277587890625
0.05077727901516482	0.01328277587890625
0.050936159008415416	0.01328277587890625
0.05109283301862888	0.01328277587890625
0.051466953998897225	0.01328277587890625
0.05165511500672437	0.01328277587890625
0.05182055200566538	0.01328277587890625
0.05198085602023639	0.01328277587890625
0.05213936400832608	0.013763427734375
0.052301474002888426	0.013763427734375
0.05246014901786111	0.013763427734375
0.052619224996306	0.013763427734375
0.052782956016017124	0.013763427734375
0.05294032601523213	0.013763427734375
0.05309730101726018	0.013763427734375
0.05325494700809941	0.013763427734375
0.05341189700993709	0.013763427734375
0.05356740902061574	0.013763427734375
0.05372961302055046	0.013763427734375
0.05388556301477365	0.013763427734375
0.05404133000411093	0.013763427734375
0.05419847901794128	0.013763427734375
0.05435541900806129	0.013763427734375
0.054511568014277145	0.013763427734375
0.054674740007612854	0.013763427734375
0.05483462000847794	0.01424407958984375
0.054990563017781824	0.01424407958984375
0.055146037018857896	0.01424407958984375
0.05531802700716071	0.01424407958984375
0.055474747001426294	0.01424407958984375
0.055630628019571304	0.01424407958984375
0.05578611700912006	0.01424407958984375
0.05594161301269196	0.01424407958984375
0.056121759000234306	0.01424407958984375
0.0563011180202011	0.01424407958984375
0.05647568899439648	0.01424407958984375
0.05664659701869823	0.01424407958984375
0.056818261014996096	0.01424407958984375
0.056988658994669095	0.01424407958984375
0.05715922999661416	0.01424407958984375
0.05733423100900836	0.01424407958984375
0.05750550000811927	0.01424407958984375
0.05767658300464973	0.01424407958984375
0.05785146600101143	0.01424407958984375
0.05802288799895905	0.01424407958984375
0.05819795001298189	0.01424407958984375
0.05838037500507198	0.01424407958984375
0.058552703994791955	0.01424407958984375
0.05867429301724769	0.01424407958984375
0.058847337000770494	0.01424407958984375
0.059017946012318134	0.01424407958984375
0.059187772014411166	0.01424407958984375
0.05936328700045124	0.01424407958984375
0.05953528100508265	0.01424407958984375
0.05970778301707469	0.0147247314453125
0.0598778499988839	0.0147247314453125
0.060048303013900295	0.0147247314453125
0.06021831600810401	0.0147247314453125
0.060389710997696966	0.0147247314453125
0.06056087400065735	0.0147247314453125
0.06073124200338498	0.0147247314453125
0.06090374500490725	0.0147247314453125
0.061074337019817904	0.0147247314453125
0.061249930993653834	0.0147247314453125
0.06142556801205501	0.0147247314453125
0.061599987995577976	0.0147247314453125
0.061773660010658205	0.0147247314453125
0.061947452020831406	0.0147247314453125
0.06212087601306848	0.0147247314453125
0.06229856199934147	0.0147247314453125
0.06247753600473516	0.0147247314453125
0.06265294301556423	0.0147247314453125
0.06284359100391157	0.0147247314453125
0.0630178959982004	0.0147247314453125
0.06319446800625883	0.0147247314453125
0.0633696940203663	0.0147247314453125
0.06354376301169395	0.0147247314453125
0.06371734701679088	0.0147247314453125
0.06389019699417986	0.0147247314453125
0.06406311600585468	0.0147247314453125
0.06423561699921265	0.0147247314453125
0.06440816100803204	0.0147247314453125
0.06458337200456299	0.0147247314453125
0.06476227301754989	0.0147247314453125
0.06493789501837455	0.0147247314453125
0.0651127900055144	0.01520538330078125
0.06529302502167411	0.01520538330078125
0.06546735001029447	0.01520538330078125
0.06564184100716375	0.01520538330078125
0.0658168540103361	0.01520538330078125
0.06599068501964211	0.01520538330078125
0.06616447601118125	0.01520538330078125
0.06634376401780173	0.01520538330078125
0.0665199390205089	0.01520538330078125
0.06669245101511478	0.01520538330078125
0.06687074300134555	0.01520538330078125
0.06704667801386677	0.01520538330078125
0.06722201500087976	0.01520538330078125
0.06740145999356173	0.01520538330078125
0.06758028801414184	0.01520538330078125
0.06775732801179402	0.01520538330078125
0.06793209901661612	0.01520538330078125
0.068106788006844	0.01568603515625
0.06832898801076226	0.01568603515625
0.06853011201019399	0.01568603515625
0.06871116100228392	0.01568603515625
0.06888808199437335	0.01568603515625
0.0690649920143187	0.01568603515625
0.06924134300788864	0.01568603515625
0.06942297000205144	0.01568603515625
0.06959932402241975	0.01568603515625
0.06977664801524952	0.01568603515625
0.06995262700365856	0.01568603515625
0.07012916202074848	0.01616668701171875
0.07030906999716535	0.01616668701171875
0.0704853130155243	0.01616668701171875
0.07066057901829481	0.01616668701171875
0.07085146999452263	0.01616668701171875
0.07102924102218822	0.01616668701171875
0.07121592000476085	0.01616668701171875
0.07139798300340772	0.01616668701171875
0.07157581500359811	0.01616668701171875
0.07175113100674935	0.0166473388671875
0.07193002599524334	0.0166473388671875
0.07210611100890674	0.0166473388671875
0.07229040202219039	0.0166473388671875
0.07246969101834111	0.0166473388671875
0.07264827101607807	0.0166473388671875
0.07282546799979173	0.0166473388671875
0.0730070230201818	0.0166473388671875
0.07318484899587929	0.0166473388671875
0.07337717301561497	0.0166473388671875
0.07355633602128364	0.0166473388671875
0.07373735701548867	0.01712799072265625
0.07391787300002761	0.01712799072265625
0.07409795399871655	0.01712799072265625
0.07428357499884441	0.01712799072265625
0.07446522399550304	0.017608642578125
0.0746745100186672	0.017608642578125
0.07484564700280316	0.017608642578125
0.07500322500709444	0.017608642578125
0.07515947500360198	0.017608642578125
0.0753333320026286	0.017608642578125
0.07549037801800296	0.017608642578125
0.07564619500772096	0.01808929443359375
0.075803789019119	0.01808929443359375
0.07596567602013238	0.01808929443359375
0.07612129501649179	0.01808929443359375
0.07628094599931501	0.01808929443359375
0.07643686200026423	0.01808929443359375
0.07659347800654359	0.01808929443359375
0.07674893000512384	0.0185699462890625
0.07690438700956292	0.0185699462890625
0.07706051200511865	0.0185699462890625
0.07721653999760747	0.0185699462890625
0.07737260800786316	0.0185699462890625
0.07752897101454437	0.0185699462890625
0.0776841470215004	0.0185699462890625
0.07784040001570247	0.0185699462890625
0.07799636101117358	0.0185699462890625
0.07815179802128114	0.0185699462890625
0.07832227202015929	0.0185699462890625
0.07848112101783045	0.0185699462890625
0.07863800600171089	0.0185699462890625
0.07881045099929906	0.0185699462890625
0.07896757300477475	0.0185699462890625
0.07912406700779684	0.0185699462890625
0.07928453900967725	0.0185699462890625
0.07944143901113421	0.0185699462890625
0.07959741802187636	0.0185699462890625
0.07975283500854857	0.0185699462890625
0.07990855499519967	0.0185699462890625
0.08006399401347153	0.0185699462890625
0.08021954001742415	0.0185699462890625
0.08037602799595334	0.0185699462890625
0.08053116902010515	0.0185699462890625
0.08068692401866429	0.0185699462890625
0.0808420639950782	0.0185699462890625
0.08099744300125167	0.0185699462890625
0.08115248201647773	0.0185699462890625
0.0813116540084593	0.0185699462890625
0.08146737000788562	0.0185699462890625
0.08162267500301823	0.0185699462890625
0.08178289199713618	0.0185699462890625
0.08194006700068712	0.0185699462890625
0.08210007302113809	0.0185699462890625
0.08225512501667254	0.0185699462890625
0.08241149102104828	0.0185699462890625
0.08257267100270838	0.0185699462890625
0.08272965002106503	0.0185699462890625
0.08288904899382032	0.0185699462890625
0.08304543700069189	0.0185699462890625
0.08320184799958952	0.01905059814453125
0.08335826802067459	0.01905059814453125
0.08351481900899671	0.01905059814453125
0.0836717410129495	0.01905059814453125
0.08382815701770596	0.01905059814453125
0.08398486700025387	0.01905059814453125
0.08414102799724787	0.01905059814453125
0.08430123401922174	0.01905059814453125
0.08445754801505245	0.01905059814453125
0.08461334701860324	0.01905059814453125
0.08476897201035172	0.01905059814453125
0.08492551301606	0.01905059814453125
0.08508074900601059	0.01905059814453125
0.08523656000033952	0.01905059814453125
0.085392094013514	0.01905059814453125
0.08554675200139172	0.01905059814453125
0.08570183801930398	0.01905059814453125
0.08586064502014779	0.01905059814453125
0.08601776501745917	0.01905059814453125
0.08617488801246509	0.01905059814453125
0.08633480299613439	0.01905059814453125
0.08649073500419036	0.01905059814453125
0.0866473850037437	0.01905059814453125
0.08681782201165333	0.01905059814453125
0.08697562900488265	0.01905059814453125
0.08713231401634403	0.01905059814453125
0.08729336300166324	0.01905059814453125
0.087449351005489	0.01905059814453125
0.08760430102120154	0.01905059814453125
0.08776006801053882	0.01905059814453125
0.08791715500410646	0.01905059814453125
0.08807342301588506	0.01905059814453125
0.08823486100300215	0.01905059814453125
0.08839454900589772	0.01953125
0.08855162301915698	0.01953125
0.08870921601192094	0.01953125
0.08886524999979883	0.01953125
0.08902235102141276	0.01953125
0.08917898201616481	0.01953125
0.08933947401237674	0.01953125
0.08949558599852026	0.01953125
0.0896560350083746	0.01953125
0.08981210901401937	0.01953125
0.08996852600830607	0.01953125
0.09012417701887898	0.01953125
0.09028429401223548	0.01953125
0.0904409869981464	0.01953125
0.09059705800609663	0.01953125
0.09076797001762316	0.01953125
0.09092527400935069	0.01953125
0.09108172002015635	0.01953125
0.09123742001247592	0.01953125
0.09139508800581098	0.01953125
0.09155172799364664	0.01953125
0.09170765001908876	0.01953125
0.09186474001035094	0.01953125
0.09202684002229944	0.01953125
0.09218326900736429	0.01953125
0.09234437899431214	0.01953125
0.09250510000856593	0.01953125
0.09266486100386828	0.01953125
0.09282166900811717	0.01953125
0.0929786610067822	0.02001190185546875
0.09313461801502854	0.02001190185546875
0.09329452199744992	0.02001190185546875
0.0934523580071982	0.02001190185546875
0.09360905701760203	0.02001190185546875
0.09376676499960013	0.02001190185546875
0.0939231530064717	0.02001190185546875
0.09408031401108019	0.02001190185546875
0.09423891099868342	0.0204925537109375
0.0943969190120697	0.0204925537109375
0.09455435600830242	0.0204925537109375
0.09467336599482223	0.0204925537109375
0.09483007999369875	0.0204925537109375
0.09498535201419145	0.0204925537109375
0.09514071501325816	0.0204925537109375
0.09531400402192958	0.0204925537109375
0.09547039301833138	0.0204925537109375
0.09562549801194109	0.0204925537109375
0.09578176500508562	0.0204925537109375
0.09593713301001117	0.02097320556640625
0.09609210400958546	0.02097320556640625
0.09624782801256515	0.02097320556640625
0.096412237995537	0.02097320556640625
0.09657228199648671	0.02097320556640625
0.09672848301124759	0.02097320556640625
0.09688343500602059	0.02097320556640625
0.09703855600673705	0.02097320556640625
0.09719709501951002	0.02097320556640625
0.0973544199950993	0.02097320556640625
0.09751521301222965	0.02097320556640625
0.0976715279975906	0.02097320556640625
0.09782782700494863	0.02097320556640625
0.09798299300018698	0.02097320556640625
0.09813791501801461	0.02097320556640625
0.09830939999665134	0.02097320556640625
0.09846820600796491	0.02097320556640625
0.09862506401259452	0.02097320556640625
0.09880695401807316	0.02097320556640625
0.09896520699840039	0.02097320556640625
0.09912077101762407	0.02097320556640625
0.09928115701768547	0.02097320556640625
0.099436817021342	0.021453857421875
0.09959316402091645	0.021453857421875
0.09974932699697092	0.021453857421875
0.09990467701572925	0.021453857421875
0.10006092599360272	0.021453857421875
0.11023028500494547	0.02481842041015625
0.12050551400170662	0.0281829833984375
0.1307621790037956	0.03058624267578125
0.14102430301136337	0.0339508056640625
0.1512837829941418	0.03635406494140625
0.16154419002123177	0.03827667236328125
0.1718251499987673	0.03923797607421875
0.1821089959994424	0.04019927978515625
0.19236011200700887	0.0416412353515625
0.202606385020772	0.04404449462890625
0.21286427200539038	0.04596710205078125
0.22310396601096727	0.04692840576171875
0.23336920302244835	0.04885101318359375
0.2436141390062403	0.04981231689453125
0.25387254200177267	0.0512542724609375
0.2641082440095488	0.05269622802734375
0.2743550419982057	0.05269622802734375
0.2845861070090905	0.0531768798828125
0.29480486499960534	0.0531768798828125
0.3050526550214272	0.0531768798828125
0.3153075629961677	0.05365753173828125
0.32554884999990463	0.05365753173828125
0.335790008015465	0.05413818359375
0.34605549901607446	0.05461883544921875
0.35630088901962154	0.05558013916015625
0.36654601301415823	0.05654144287109375
0.37680469499900937	0.0570220947265625
0.3870350060169585	0.05750274658203125
0.3972986990120262	0.0589447021484375
0.4075397700071335	0.0589447021484375
0.41779174000839703	0.05942535400390625
0.4280513790145051	0.05942535400390625
0.4383504670113325	0.059906005859375
0.4486019519972615	0.06038665771484375
0.458840256993426	0.06038665771484375
0.46907653400558047	0.0608673095703125
0.47931870599859394	0.06134796142578125
0.48957355800666846	0.06230926513671875
0.4998178520181682	0.06230926513671875
0.5100879480014555	0.0627899169921875
0.5203478650073521	0.0627899169921875
0.5306057060079183	0.06327056884765625
0.5408758650009986	0.063751220703125
0.5511133139953017	0.06423187255859375
0.561360824998701	0.06423187255859375
0.5716353979951236	0.0647125244140625
0.5818805570015684	0.06519317626953125
0.5921037289954256	0.06519317626953125
0.602327200002037	0.06519317626953125
0.6125728000188246	0.065673828125
0.6228448830079287	0.06615447998046875
0.6331029160064645	0.0666351318359375
0.6433666429948062	0.0666351318359375
0.6536195670196321	0.06711578369140625
0.6638624129991513	0.06711578369140625
0.6741055629972834	0.06711578369140625
0.6843372069997713	0.067596435546875
0.6945828169991728	0.067596435546875
0.704841808998026	0.067596435546875
0.7150785739941057	0.06807708740234375
0.7253396580053959	0.06807708740234375
0.7356359850091394	0.06807708740234375
0.7459081530105323	0.0685577392578125
0.7561630110139959	0.06903839111328125
0.7664319180184975	0.06903839111328125
0.7766790740133729	0.06903839111328125
0.7869367609964684	0.06951904296875
0.7971850850153714	0.06951904296875
0.8074376940203365	0.06951904296875
0.8176889659953304	0.06999969482421875
0.8279184639977757	0.06999969482421875
0.8381428699940443	0.0704803466796875
0.8483810830221046	0.0704803466796875
0.8586196330143139	0.07096099853515625
0.8688611139950808	0.07480621337890625
0.8790770470222924	0.08249664306640625
0.889313576015411	0.09018707275390625
0.8995719109952915	0.09787750244140625
0.9098319920012727	0.106048583984375
0.9200844300212339	0.113739013671875
0.9303292340191547	0.121429443359375
0.9405784620030317	0.12960052490234375
0.9508170640037861	0.13729095458984375
0.9610663000203203	0.14498138427734375
0.9713012520223856	0.14498138427734375
0.981554808007786	0.14498138427734375
0.9918068130209576	0.14498138427734375
1.0020618910202757	0.14498138427734375
1.102419175003888	0.1454620361328125
1.2028911930101458	0.14690399169921875
1.3033298719965387	0.148345947265625
1.4037865920108743	0.14978790283203125
1.504239617002895	0.1512298583984375
1.6046778860036284	0.15267181396484375
1.7051342640188523	0.15411376953125
1.8055920230108313	0.15555572509765625
1.906049642013386	0.1569976806640625
2.006487806007499	0.15843963623046875
2.1069495489937253	0.15940093994140625
2.2074010310170706	0.16180419921875
2.3078568360069767	0.1627655029296875
2.408375183993485	0.16420745849609375
2.508834537002258	0.16516876220703125
2.6092781140177976	0.1666107177734375
2.7097316550207324	0.167572021484375
2.810179338004673	0.16901397705078125
2.9106389119988307	0.1704559326171875
3.0111083130177576	0.171417236328125
3.111568332009483	0.17285919189453125
3.2120182980143	0.17382049560546875
3.3124666250078008	0.1749420166015625
3.412915987020824	0.17638397216796875
3.513379978016019	0.17734527587890625
3.6138357529998757	0.1787872314453125
3.7142929719993845	0.18022918701171875
3.814749704004498	0.18119049072265625
3.9152037299936637	0.1826324462890625
4.015656449017115	0.18359375
4.116106728994055	0.18503570556640625
4.216573696001433	0.18599700927734375
4.317035720014246	0.18719863891601562
4.417490393010667	0.18864059448242188
4.51795136401779	0.19008255004882812
4.618394132005051	0.19104385375976562
4.718901550018927	0.19248580932617188
4.8193690040207	0.19344711303710938
4.919821999006672	0.19488906860351562
5.020319809002103	0.19633102416992188
5.120798157993704	0.19729232788085938
5.221256701013772	0.19873428344726562
5.321717257000273	0.19969558715820312
5.422181069996441	0.20113754272460938
5.522653060004814	0.20209884643554688
5.623134395020315	0.20354080200195312
5.723604714003159	0.20450210571289062
5.824059775011847	0.20594406127929688
5.924495706014568	0.20690536499023438
6.024935784022091	0.20834732055664062
6.125383153994335	0.20930862426757812
6.22583172400482	0.21075057983398438
6.32628802000545	0.21171188354492188
6.426763888011919	0.21315383911132812
6.5272131740057375	0.21459579467773438
6.627666350017535	0.21555709838867188
6.728108176001115	0.21699905395507812
6.828569145000074	0.21796035766601562
6.9290191490144935	0.21940231323242188
7.0294781340053305	0.22036361694335938
7.12993540399475	0.22180557250976562
7.230416635022266	0.22276687622070312
7.330894294020254	0.22420883178710938
7.431356206012424	0.22565078735351562
7.531804699014174	0.22661209106445312
7.632254783005919	0.22805404663085938
7.732719504012493	0.22901535034179688
7.83315818401752	0.23045730590820312
7.933614314009901	0.23141860961914062
8.034056397009408	0.23286056518554688
8.13448908101418	0.23430252075195312
8.234975390019827	0.23574447631835938
8.335441994015127	0.23694610595703125
8.435894269001437	0.23790740966796875
8.53632239199942	0.239349365234375
8.63676102500176	0.2403106689453125
8.737207313010003	0.24175262451171875
8.83765042599407	0.24271392822265625
8.938068659015698	0.24517822265625
9.038490241015097	0.2461395263671875
9.138949723012047	0.24758148193359375
9.239391375012929	0.24854278564453125
9.33984989702003	0.2499847412109375
9.440293046995066	0.250946044921875
9.54073257901473	0.25238800048828125
9.641190594993532	0.25238800048828125
9.741640754014952	0.25238800048828125
9.842089973011753	0.25334930419921875
9.942530542000895	0.254791259765625
10.043006340012653	0.2557525634765625
11.044365798996296	0.2680091857910156
12.045728599012364	0.2807464599609375
13.047154440020677	0.2925224304199219
14.048603533010464	0.30525970458984375
15.049947213003179	0.3172760009765625
16.05135654201149	0.32929229736328125
17.052759635000257	0.3415489196777344
18.05416746699484	0.3535652160644531
19.055524996016175	0.3655815124511719
20.05692785701831	0.3769264221191406
21.058308223000495	0.38918304443359375
22.059734180016676	0.4009590148925781
23.06109951401595	0.41129302978515625
24.062550121016102	0.4225883483886719
25.06394129002001	0.4346046447753906
26.065357156010577	0.4466209411621094
27.066708610014757	0.4586372375488281
28.068100205011433	0.47089385986328125
29.06950682599563	0.4826698303222656
30.070909158996074	0.4946861267089844
31.072281475004274	0.5067024230957031
32.0736926360114	0.5189590454101562
33.075109219993465	0.5314559936523438
34.07654032701976	0.5437126159667969
35.077925566001795	0.5554885864257812
36.07933140601381	0.5679817199707031
37.080756440002006	0.5797576904296875
38.08217348100152	0.5920143127441406
39.08352967200335	0.6035499572753906
40.084965952002676	0.6158065795898438
41.08633134901174	0.6227760314941406
42.08774585201172	0.6347923278808594
43.089093336020596	0.6496925354003906
44.09054971000296	0.661468505859375
45.09201530300197	0.6739654541015625
46.09343324799556	0.6862220764160156
47.09478509001201	0.6982383728027344
48.096197397011565	0.7109756469726562
49.097635867015924	0.722991943359375
50.09905285999412	0.7350082397460938
51.100408023019554	0.7469825744628906
52.10184103102074	0.7594795227050781
53.103287984005874	0.7714958190917969
54.10470219500712	0.78375244140625
55.106061238009715	0.7957687377929688
56.10749224299798	0.8077850341796875
57.10886308399495	0.8200416564941406
58.11029028301709	0.8322982788085938
59.1116519549978	0.8443145751953125
60.113072239997564	0.8565711975097656
90.14353191299597	1.2110252380371094
120.17642471700674	1.5584754943847656
150.20706129001337	1.9088058471679688
180.2375562590023	2.266448974609375
210.2681944729993	3.6161956787109375
240.29874981500325	4.732025146484375
270.32940820101066	5.621879577636719
300.359925672994	6.797130584716797
330.39047675201437	7.610984802246094
360.4209651190031	9.057220458984375
390.45164022399695	9.950275421142578
420.48215994701604	10.746448516845703
450.512849390012	11.621417999267578
480.54341905601905	12.482978820800781
510.57385430301656	14.24609375
540.6043636730174	15.100521087646484
570.6349226380116	15.985626220703125
600.6654688130075	16.865367889404297
660.7259948319988	18.477890014648438
720.7865848950169	20.062580108642578
780.8474476470146	21.773849487304688
840.9079023690138	25.312923431396484
900.9685336530092	27.11286163330078
961.0291604740196	28.693687438964844
1021.0900655169971	30.452117919921875
1081.150522195996	31.995441436767578
1141.2111444050097	33.38991928100586
1201.2717462610162	34.842735290527344
1261.3323739010084	16.14303970336914
1321.3928703110141	7.479682922363281
1381.453523848002	9.732902526855469
1441.5141721600085	11.255722045898438
1501.574826857017	12.896915435791016
1561.6353249000094	15.658157348632812
1621.6959955939965	16.479686737060547
1681.7566349910048	18.09417724609375
1741.8173130270152	19.496047973632812
1801.8778479460161	21.048912048339844
1861.9385352859972	25.015953063964844
1921.9992150390171	26.584197998046875
1982.059931886004	28.370216369628906
2042.120468056004	29.50283432006836
2102.1811455739953	31.26610565185547
2162.2418134050095	32.77529525756836
2222.3025155210053	34.478214263916016
2282.3630891270004	6.099178314208984
2342.4238154460036	6.447044372558594
2402.484548314009	8.407344818115234
2462.5452869510045	10.618614196777344
2522.6058570790046	12.311874389648438
2582.6666375269997	15.39004135131836
2642.727574271994	15.535076141357422
2702.788457712013	17.109657287597656
2762.8491515290225	18.76947784423828
2822.9099654710153	20.29360580444336
2882.9350769520097	21.961681365966797
2942.9390435329988	25.35165786743164
3002.999542878999	27.111099243164062
3063.0600683240045	28.648414611816406
3123.1206024170096	30.366897583007812
3183.1811134979944	31.87640380859375
3243.2416318879987	33.01284408569336
3303.3021750909975	34.34669876098633
3363.362724948005	5.706447601318359
3423.4232604950084	6.358245849609375
3483.4838267820014	8.190483093261719
3543.5443810440192	10.071533203125
3603.6049413180153	11.609062194824219
3783.705543721997	16.491539001464844
3963.806167856994	20.881179809570312
4143.9027603809955	27.541088104248047
4324.003478244005	32.132179260253906
4504.104098954995	12.46051025390625
4684.2047483950155	10.85137939453125
4864.305392523995	15.659507751464844
5044.406051130005	20.028850555419922
5224.506653271004	26.901687622070312
5404.607381748006	31.220577239990234
5584.708104462014	5.274967193603516
5764.808833803021	10.12392807006836
5944.909413053014	14.999954223632812
6125.010184092011	19.651752471923828
6305.110898376006	26.121078491210938
6485.211687928007	30.964248657226562
6665.312345743994	34.96379089355469
6845.413167427003	8.982368469238281
7025.514059092995	15.276615142822266
7205.614892965008	18.792800903320312
7385.715584532998	25.732498168945312
7565.816505461	29.98845672607422
7745.917381277017	34.8685417175293
7926.018216983008	8.979820251464844
8106.118797175994	15.472030639648438
8286.219551543007	19.336971282958984
8466.320286168018	26.106834411621094
8646.42102171501	31.031166076660156
8826.521650099021	33.022071838378906
9006.622430941003	9.932945251464844
9186.72322784402	14.958824157714844
9366.824040875013	19.617874145507812
9546.924664470018	26.74203872680664
9726.934989786008	31.18398666381836
9906.938861216011	5.631561279296875
10087.039338438015	10.54800796508789
10267.139829085005	15.554023742675781
10447.24034286302	20.345069885253906
10627.340888242004	27.36306381225586
10807.441449716018	32.00688934326172
10987.541977521003	12.404777526855469
11167.642515454994	11.273361206054688
11347.743075909995	16.41588592529297
11527.843679159996	21.021831512451172
11707.944267932005	28.17401123046875
11888.044843187003	32.67079162597656
12068.132785537018	6.245174407958984
12248.233368598012	12.13290023803711
12428.333995832014	16.932327270507812
12608.434623782	21.644306182861328
12788.53526653102	28.83646011352539
12968.635801427008	33.268314361572266
13148.736400006019	7.485740661621094
13328.837032509997	13.002784729003906
13508.937663207005	18.00171661376953
13689.038157010014	25.06882095336914
13869.138823482994	29.534622192382812
14049.239524563018	34.25169372558594
14229.340158570994	8.250446319580078
14409.440682229004	13.703907012939453
14589.541355919995	18.7034912109375
14769.642047289002	25.590057373046875
14949.742718676018	30.233989715576172
