# Supplementary material for: GRAPE for fast and scalable graph processing and random-walk-based embedding
Source: Nat Comput Sci. 2023 Jun 26;3(6):552–68. doi: 10.1038/s43588-023-00465-8 (PMC10768636; doi:10.1038/s43588-023-00465-8)
Supplement: Supplementary file 4 — CSVs with time series data with time and memory requirements for the different libraries on the 44 considered graphs and on the different tasks considered (loading graphs, first- and second-order RWs). [file 43588_2023_465_MOESM4_ESM.zip › bio-ce-cx/GraphEmbedding/second_order_walk_only_p.csv]

delta	ram
0	0.002959823608392753
0.00021195400040596724	0.003440475463861503
0.0003450780059210956	0.003440475463861503
0.00044820300536230206	0.003440475463861503
0.0005373790045268834	0.003440475463861503
0.0006234530010260642	0.003440475463861503
0.0007083649979904294	0.003440475463861503
0.000792106002336368	0.003440475463861503
0.0008747300016693771	0.003440475463861503
0.0009615489980205894	0.003921127319330253
0.0010451179987285286	0.003921127319330253
0.0011375760077498853	0.003921127319330253
0.0012304889969527721	0.003921127319330253
0.0013163170078769326	0.003921127319330253
0.0013992419990245253	0.003921127319330253
0.0014885459968354553	0.003921127319330253
0.0015722780080977827	0.003921127319330253
0.0016551940061617643	0.003921127319330253
0.0017376120085828006	0.003921127319330253
0.0018201959901489317	0.003921127319330253
0.0019391509995330125	0.004401779174799003
0.002032118005445227	0.004401779174799003
0.0021154409914743155	0.004401779174799003
0.0021978089935146272	0.004401779174799003
0.0022803320025559515	0.004401779174799003
0.002362511004321277	0.004401779174799003
0.0024508200003765523	0.004401779174799003
0.0025348420022055507	0.004401779174799003
0.0026174949889536947	0.004401779174799003
0.0027003819996025413	0.004401779174799003
0.0027828709862660617	0.004401779174799003
0.0028653889894485474	0.004882431030267753
0.002947534987470135	0.004882431030267753
0.00303002999862656	0.004882431030267753
0.003112203994533047	0.004882431030267753
0.003194921009708196	0.004882431030267753
0.0032777070009615272	0.004882431030267753
0.0033602619951125234	0.004882431030267753
0.0034477429871913046	0.004882431030267753
0.003531236987328157	0.004882431030267753
0.00361571999383159	0.004882431030267753
0.003698296000948176	0.005363082885736503
0.0037805830070283264	0.005363082885736503
0.0038635259843431413	0.005363082885736503
0.003948497003875673	0.005363082885736503
0.004038145998492837	0.005363082885736503
0.004122873011510819	0.005363082885736503
0.0042060310079250485	0.005363082885736503
0.004292002005968243	0.005363082885736503
0.00437721298658289	0.005843734741205253
0.004467557999305427	0.005843734741205253
0.004551583988359198	0.005843734741205253
0.004634501994587481	0.005843734741205253
0.004717234987765551	0.005843734741205253
0.004799824004294351	0.005843734741205253
0.004882743989583105	0.005843734741205253
0.004965595988323912	0.005843734741205253
0.005048407008871436	0.005843734741205253
0.0051311670104041696	0.005843734741205253
0.005213803000515327	0.005843734741205253
0.00529726198874414	0.005843734741205253
0.005380679009249434	0.005843734741205253
0.005469738011015579	0.005843734741205253
0.005553453986067325	0.005843734741205253
0.00563600700115785	0.005843734741205253
0.0057189189828932285	0.006324386596674003
0.005801950988825411	0.006324386596674003
0.005900082993321121	0.006324386596674003
0.005986837000818923	0.006324386596674003
0.0060696289874613285	0.006324386596674003
0.006151820009108633	0.006324386596674003
0.006234556989511475	0.006324386596674003
0.006318038998870179	0.006324386596674003
0.006406163010979071	0.006324386596674003
0.006496743008028716	0.006324386596674003
0.0065808960061986	0.006324386596674003
0.0066649719956330955	0.006324386596674003
0.00674877199344337	0.006324386596674003
0.006831564009189606	0.006805038452142753
0.0069137449900154024	0.006805038452142753
0.006996151991188526	0.006805038452142753
0.007078467984683812	0.006805038452142753
0.0071602849930059165	0.006805038452142753
0.007242335006594658	0.006805038452142753
0.007324512000195682	0.006805038452142753
0.007406243996229023	0.006805038452142753
0.0074954580049961805	0.006805038452142753
0.007578693010145798	0.006805038452142753
0.007661109004402533	0.006805038452142753
0.0077439020096790045	0.006805038452142753
0.007826877001207322	0.006805038452142753
0.007909259991720319	0.007285690307611503
0.007991327991476282	0.007285690307611503
0.00807587499730289	0.007285690307611503
0.00815795999369584	0.007285690307611503
0.00824701099190861	0.007285690307611503
0.00833093500114046	0.007285690307611503
0.00841371199931018	0.007285690307611503
0.008501586999045685	0.007285690307611503
0.008584438008256257	0.007285690307611503
0.00866664998466149	0.007285690307611503
0.008750712993787602	0.007285690307611503
0.008832638995954767	0.007285690307611503
0.00891488598426804	0.007285690307611503
0.008996511984150857	0.007285690307611503
0.00907883298350498	0.007285690307611503
0.00916047699865885	0.007766342163080253
0.009243373002391309	0.007766342163080253
0.00932613800978288	0.007766342163080253
0.009409096004674211	0.007766342163080253
0.009498569997958839	0.007766342163080253
0.009585980995325372	0.007766342163080253
0.009670655010268092	0.007766342163080253
0.009754398983204737	0.007766342163080253
0.00983751000603661	0.007766342163080253
0.009935548005159944	0.007766342163080253
0.01002212701132521	0.008246994018549003
0.010198214004049078	0.008246994018549003
0.01038667099783197	0.008246994018549003
0.010582524992059916	0.008246994018549003
0.01075582898920402	0.008246994018549003
0.010919271997408941	0.008246994018549003
0.01107846200466156	0.008246994018549003
0.01123776298481971	0.008727645874017753
0.01139710599090904	0.008727645874017753
0.011568435991648585	0.008727645874017753
0.011727025004802272	0.008727645874017753
0.011884259001817554	0.008727645874017753
0.012050583987729624	0.009208297729486503
0.012208951986394823	0.009208297729486503
0.012364575988613069	0.009208297729486503
0.012525733996881172	0.009208297729486503
0.012682931002927944	0.009208297729486503
0.012839645991334692	0.009208297729486503
0.012995299999602139	0.009208297729486503
0.01315835100831464	0.009208297729486503
0.013314073003130034	0.009208297729486503
0.013472439983161166	0.009208297729486503
0.013632977002998814	0.009208297729486503
0.013792609999654815	0.009208297729486503
0.013965529011329636	0.009208297729486503
0.014124665001872927	0.009208297729486503
0.014280848990892991	0.009688949584955253
0.0144366140011698	0.009688949584955253
0.014592992985853925	0.009688949584955253
0.014761522004846483	0.009688949584955253
0.014919439010554925	0.009688949584955253
0.015075470990268514	0.009688949584955253
0.015231450990540907	0.009688949584955253
0.015389518986921757	0.009688949584955253
0.015551788004813716	0.009688949584955253
0.01570891498704441	0.009688949584955253
0.015864571003476158	0.009688949584955253
0.016019937000237405	0.009688949584955253
0.016175580996787176	0.009688949584955253
0.01633063200279139	0.009688949584955253
0.016486246982822195	0.009688949584955253
0.016641477996017784	0.009688949584955253
0.016808298008982092	0.009688949584955253
0.016964129987172782	0.009688949584955253
0.01712071499787271	0.009688949584955253
0.01727669799583964	0.010169601440424003
0.017432277993066236	0.010169601440424003
0.017588263988727704	0.010169601440424003
0.01774497498990968	0.010169601440424003
0.01789123099297285	0.010169601440424003
0.01804987998912111	0.010169601440424003
0.018206526001449674	0.010169601440424003
0.018362417991738766	0.010169601440424003
0.018522770988056436	0.010169601440424003
0.01867942398530431	0.010169601440424003
0.018834816990420222	0.010169601440424003
0.01899176900042221	0.010169601440424003
0.01914902700809762	0.010169601440424003
0.01930795598309487	0.010169601440424003
0.019470300001557916	0.010169601440424003
0.01962904501124285	0.010169601440424003
0.019786633987678215	0.010169601440424003
0.019944247003877535	0.010169601440424003
0.020100166992051527	0.010169601440424003
0.02025699699879624	0.010169601440424003
0.020412418991327286	0.010169601440424003
0.02057422199868597	0.010169601440424003
0.02073081399430521	0.010169601440424003
0.02088904898846522	0.010169601440424003
0.021045378991402686	0.010650253295892753
0.021200800983933732	0.010650253295892753
0.021357693010941148	0.010650253295892753
0.021518911991734058	0.010650253295892753
0.02167573498445563	0.010650253295892753
0.02183162100845948	0.010650253295892753
0.022017404000507668	0.010650253295892753
0.022178193990839645	0.010650253295892753
0.02233410399639979	0.010650253295892753
0.02249372799997218	0.010650253295892753
0.022654897009488195	0.011130905151361503
0.022812328999862075	0.011130905151361503
0.022967486991547048	0.011130905151361503
0.023122808983316645	0.011130905151361503
0.023279184999410063	0.011130905151361503
0.023434106988133863	0.011130905151361503
0.02359028600039892	0.011130905151361503
0.02374541398603469	0.011130905151361503
0.023901361011667177	0.011130905151361503
0.024056669004494324	0.011130905151361503
0.024211746989749372	0.011130905151361503
0.024386976001551375	0.011130905151361503
0.02456081099808216	0.011130905151361503
0.024718605011003092	0.011130905151361503
0.02487373899202794	0.011130905151361503
0.025029318989254534	0.011130905151361503
0.02518606200465001	0.011130905151361503
0.025343026005430147	0.011611557006830253
0.025503841985482723	0.011611557006830253
0.025659945997176692	0.011611557006830253
0.025816712994128466	0.011611557006830253
0.025986424006987363	0.011611557006830253
0.026143733994103968	0.011611557006830253
0.026299693010514602	0.011611557006830253
0.026456030987901613	0.011611557006830253
0.02661248398362659	0.011611557006830253
0.026768340991111472	0.011611557006830253
0.026924095989670604	0.011611557006830253
0.02708208200056106	0.011611557006830253
0.027238203008892015	0.011611557006830253
0.027393767988542095	0.011611557006830253
0.027560054004425183	0.011611557006830253
0.02771801399649121	0.011611557006830253
0.0278741919901222	0.011611557006830253
0.02803146798396483	0.011611557006830253
0.028186993004055694	0.011611557006830253
0.028341980010736734	0.011611557006830253
0.028501513006631285	0.011611557006830253
0.028657168004428968	0.012092208862299003
0.02881334998528473	0.012092208862299003
0.02897578399279155	0.012092208862299003
0.029131754010450095	0.012092208862299003
0.02929060600581579	0.012092208862299003
0.029448115994455293	0.012092208862299003
0.02960526500828564	0.012092208862299003
0.029762354999547824	0.012092208862299003
0.029890921985497698	0.012092208862299003
0.030048982007429004	0.012092208862299003
0.030208657000912353	0.012092208862299003
0.03036553499987349	0.012092208862299003
0.030545174988219514	0.012092208862299003
0.03070417299750261	0.012092208862299003
0.030868545989505947	0.012092208862299003
0.031027810997329652	0.012092208862299003
0.03118548699421808	0.012092208862299003
0.03134234499884769	0.012092208862299003
0.031504026002949104	0.012092208862299003
0.03166035600588657	0.012092208862299003
0.03181613000924699	0.012092208862299003
0.03201746501144953	0.012092208862299003
0.03219063999131322	0.012572860717767753
0.032350064982892945	0.012572860717767753
0.03251774801174179	0.012572860717767753
0.03267588498420082	0.012572860717767753
0.032831780990818515	0.012572860717767753
0.032988058985210955	0.012572860717767753
0.03314418898662552	0.012572860717767753
0.03330036599072628	0.012572860717767753
0.03345598699524999	0.012572860717767753
0.03361446500639431	0.012572860717767753
0.03377034698496573	0.012572860717767753
0.03389066198724322	0.012572860717767753
0.03404768501059152	0.012572860717767753
0.03420360400923528	0.013053512573236503
0.03435937999165617	0.013053512573236503
0.0345215990091674	0.013053512573236503
0.03467789600836113	0.013053512573236503
0.034834913996746764	0.013053512573236503
0.03499254598864354	0.013053512573236503
0.035148920986102894	0.013053512573236503
0.03530507200048305	0.013053512573236503
0.03546199499396607	0.013053512573236503
0.03561985099804588	0.013534164428705253
0.035776761011220515	0.013534164428705253
0.03593312200973742	0.013534164428705253
0.03608913399511948	0.013534164428705253
0.036245119001250714	0.013534164428705253
0.0364007200114429	0.013534164428705253
0.03656152301118709	0.013534164428705253
0.036717887996928766	0.013534164428705253
0.036873782984912395	0.013534164428705253
0.0370289089914877	0.013534164428705253
0.037184131011599675	0.013534164428705253
0.0373403079865966	0.013534164428705253
0.03750240500085056	0.013534164428705253
0.03765884300810285	0.013534164428705253
0.037814965995494276	0.013534164428705253
0.03800459700869396	0.013534164428705253
0.03816214398830198	0.013534164428705253
0.03831778999301605	0.013534164428705253
0.038479562994325534	0.013534164428705253
0.0386360909906216	0.013534164428705253
0.03879197299829684	0.014014816284174003
0.03894858300918713	0.014014816284174003
0.03910474799340591	0.014014816284174003
0.03926407700055279	0.014014816284174003
0.03942019699024968	0.014014816284174003
0.03958154300926253	0.014014816284174003
0.03973864600993693	0.014014816284174003
0.039894715999253094	0.014014816284174003
0.04005081398645416	0.014014816284174003
0.040207076992373914	0.014014816284174003
0.04036248900229111	0.014014816284174003
0.040523653995478526	0.014014816284174003
0.04068104998441413	0.014014816284174003
0.040837723994627595	0.014014816284174003
0.04099465298349969	0.014014816284174003
0.04115264498977922	0.014014816284174003
0.041309416003059596	0.014014816284174003
0.04146564198890701	0.014014816284174003
0.04162192900548689	0.014014816284174003
0.041777882986934856	0.014014816284174003
0.041890410997439176	0.014014816284174003
0.042056735983351246	0.014014816284174003
0.0422146059863735	0.014014816284174003
0.04237063700566068	0.014014816284174003
0.04253332599182613	0.014014816284174003
0.04269207100151107	0.014014816284174003
0.042849147983361036	0.014495468139642753
0.04300630299258046	0.014495468139642753
0.04316339999786578	0.014495468139642753
0.04332061798777431	0.014495468139642753
0.043477547995280474	0.014495468139642753
0.04363390200887807	0.014495468139642753
0.04378932298277505	0.014495468139642753
0.04394552198937163	0.014495468139642753
0.04410075899795629	0.014495468139642753
0.04425604999414645	0.014495468139642753
0.044411734997993335	0.014495468139642753
0.044572787010110915	0.014495468139642753
0.04472852300386876	0.014495468139642753
0.04488421100541018	0.014495468139642753
0.04504007499781437	0.014495468139642753
0.045195729995612055	0.014495468139642753
0.04535125699476339	0.014495468139642753
0.04551311698742211	0.014495468139642753
0.04566907600383274	0.014495468139642753
0.04582465600105934	0.014495468139642753
0.04599459099699743	0.014495468139642753
0.04615180200198665	0.014495468139642753
0.04632093399413861	0.014495468139642753
0.046486387989716604	0.014495468139642753
0.04664248999324627	0.014495468139642753
0.046799412986729294	0.014976119995111503
0.04695626598550007	0.014976119995111503
0.0471120830043219	0.014976119995111503
0.047268225986044854	0.014976119995111503
0.04742637599701993	0.014976119995111503
0.04758260500966571	0.014976119995111503
0.0477392949978821	0.014976119995111503
0.0478956839942839	0.014976119995111503
0.048051811987534165	0.014976119995111503
0.04820780499721877	0.014976119995111503
0.048363467009039596	0.014976119995111503
0.04852458098321222	0.014976119995111503
0.04868027399061248	0.014976119995111503
0.048836122994543985	0.014976119995111503
0.0489926369918976	0.014976119995111503
0.0491532789892517	0.014976119995111503
0.04931895999470726	0.014976119995111503
0.04947892899508588	0.014976119995111503
0.04963798398966901	0.014976119995111503
0.04979589200229384	0.014976119995111503
0.05015680499491282	0.014976119995111503
0.05033245900995098	0.014976119995111503
0.050507848005509004	0.014976119995111503
0.05066678699222393	0.014976119995111503
0.050825121987145394	0.014976119995111503
0.05098358800751157	0.014976119995111503
0.05114048899849877	0.015456771850580253
0.05129739400581457	0.015456771850580253
0.05145603299024515	0.015456771850580253
0.05161333200521767	0.015456771850580253
0.051768981997156516	0.015456771850580253
0.05192436699871905	0.015456771850580253
0.05208990699611604	0.015456771850580253
0.05224620699300431	0.015456771850580253
0.05240271901129745	0.015456771850580253
0.052563643985195085	0.015456771850580253
0.05271931699826382	0.015456771850580253
0.05287510500056669	0.015456771850580253
0.05303106000064872	0.015456771850580253
0.053186447999905795	0.015456771850580253
0.05334212401066907	0.015937423706049003
0.05350536899641156	0.015937423706049003
0.05366133598727174	0.015937423706049003
0.053816680010640994	0.015937423706049003
0.054020281007979065	0.015937423706049003
0.05418006199761294	0.015937423706049003
0.05433562700636685	0.015937423706049003
0.054526894993614405	0.015937423706049003
0.054709810006897897	0.015937423706049003
0.0548889740020968	0.015937423706049003
0.05506285099545494	0.015937423706049003
0.055234350002137944	0.015937423706049003
0.05540583599940874	0.015937423706049003
0.05558214700431563	0.015937423706049003
0.05575383998802863	0.015937423706049003
0.055923689011251554	0.015937423706049003
0.05609363398980349	0.015937423706049003
0.0562637519906275	0.015937423706049003
0.056434214988257736	0.015937423706049003
0.05660684101167135	0.015937423706049003
0.05677802400896326	0.015937423706049003
0.05694847600534558	0.015937423706049003
0.05711943100322969	0.015937423706049003
0.0572900699917227	0.015937423706049003
0.05746025199186988	0.015937423706049003
0.05763373599620536	0.015937423706049003
0.057804310985375196	0.015937423706049003
0.05799263098742813	0.015937423706049003
0.058166270988294855	0.016418075561517753
0.05833737400826067	0.016418075561517753
0.058531246992060915	0.016418075561517753
0.05870570699335076	0.016418075561517753
0.0588772089977283	0.016418075561517753
0.0590479550010059	0.016418075561517753
0.059218559006694704	0.016418075561517753
0.059391868009697646	0.016418075561517753
0.05956869700457901	0.016418075561517753
0.05974385200534016	0.016418075561517753
0.059920533996773884	0.016418075561517753
0.06009683100273833	0.016418075561517753
0.060272442002315074	0.016418075561517753
0.06044595598359592	0.016418075561517753
0.0606200140027795	0.016418075561517753
0.0607936040032655	0.016418075561517753
0.06096761699882336	0.016418075561517753
0.06114134000381455	0.016418075561517753
0.0613147999974899	0.016418075561517753
0.06148735398892313	0.016418075561517753
0.06166144600138068	0.016418075561517753
0.06183423800393939	0.016418075561517753
0.06203319600899704	0.016418075561517753
0.062215788988396525	0.016418075561517753
0.062391199986450374	0.016418075561517753
0.06257036500028335	0.016418075561517753
0.06274357298389077	0.016418075561517753
0.06291741400491446	0.016418075561517753
0.06308993499260396	0.016418075561517753
0.06326543699833564	0.016418075561517753
0.06343960599042475	0.016418075561517753
0.06361503500374965	0.016418075561517753
0.06378973700338975	0.016898727416986503
0.06396376100019552	0.016898727416986503
0.06413800100563094	0.016898727416986503
0.06431124301161617	0.016898727416986503
0.06448699301108718	0.016898727416986503
0.06466693000402302	0.016898727416986503
0.06484289799118415	0.016898727416986503
0.06501764600398019	0.016898727416986503
0.065192156995181	0.016898727416986503
0.06536622100975364	0.016898727416986503
0.06554497798788361	0.016898727416986503
0.06571985999471508	0.016898727416986503
0.06589130900101736	0.016898727416986503
0.06606735900277272	0.016898727416986503
0.06624166699475609	0.016898727416986503
0.06641685400973074	0.016898727416986503
0.06659714601119049	0.016898727416986503
0.06677313800901175	0.016898727416986503
0.0669492720044218	0.016898727416986503
0.06712511699879542	0.016898727416986503
0.06731403298908845	0.016898727416986503
0.06749175500590354	0.017379379272455253
0.06766760599566624	0.017379379272455253
0.06784536701161414	0.017379379272455253
0.06802659798995592	0.017379379272455253
0.06821666099131107	0.017379379272455253
0.06839629999012686	0.017379379272455253
0.06857755201053806	0.017379379272455253
0.06875470600789413	0.017379379272455253
0.06893436700920574	0.017379379272455253
0.0691100409894716	0.017379379272455253
0.06928398099262267	0.017379379272455253
0.06945831800112501	0.017860031127924003
0.06963454000651836	0.017860031127924003
0.06981025999994017	0.017860031127924003
0.07002897499478422	0.017860031127924003
0.07020916399778798	0.017860031127924003
0.07038704000297002	0.017860031127924003
0.07058066799072549	0.017860031127924003
0.07075783598702401	0.017860031127924003
0.07093339998391457	0.017860031127924003
0.07111174700548872	0.018340682983392753
0.07129009100026451	0.018340682983392753
0.07146795699372888	0.018340682983392753
0.07164679598645307	0.018340682983392753
0.07182436398579739	0.018340682983392753
0.07200295198708773	0.018340682983392753
0.07218794399523176	0.018340682983392753
0.07236873399233446	0.018340682983392753
0.07255586300743744	0.018340682983392753
0.07273616798920557	0.018340682983392753
0.07291620699106716	0.018340682983392753
0.07310083298943937	0.018340682983392753
0.07328320600208826	0.018821334838861503
0.07350164599483833	0.018821334838861503
0.07367211001110263	0.018821334838861503
0.07382922898977995	0.018821334838861503
0.07400124499690719	0.018821334838861503
0.07415843600756489	0.019301986694330253
0.07431401999201626	0.019301986694330253
0.07447032298659906	0.019301986694330253
0.07462695799767971	0.019301986694330253
0.07478314801119268	0.019301986694330253
0.07493946500471793	0.019301986694330253
0.07509405698510818	0.019782638549799003
0.07525001600151882	0.019782638549799003
0.07540487198275514	0.019782638549799003
0.07556554398615845	0.019782638549799003
0.07572105698636733	0.019782638549799003
0.07587647199397907	0.019782638549799003
0.07603529701009393	0.019782638549799003
0.07619419399998151	0.019782638549799003
0.07635294500505552	0.020263290405267753
0.0765178139845375	0.020263290405267753
0.07667775699519552	0.020263290405267753
0.07683597601135261	0.020263290405267753
0.07699280898668803	0.020263290405267753
0.07714988000225276	0.020263290405267753
0.07730925400392152	0.020263290405267753
0.07747004900011234	0.020263290405267753
0.07763159499154426	0.020263290405267753
0.07778898798278533	0.020263290405267753
0.07794458698481321	0.020263290405267753
0.07810261601116508	0.020263290405267753
0.0782581300009042	0.020263290405267753
0.07841539499349892	0.020263290405267753
0.07857479399535805	0.020263290405267753
0.07872946601128206	0.020263290405267753
0.07888543800800107	0.020263290405267753
0.07904192700516433	0.020263290405267753
0.07919755598413758	0.020263290405267753
0.07935284898849204	0.020263290405267753
0.07951366898487322	0.020263290405267753
0.07967001100769266	0.020263290405267753
0.0798252520035021	0.020263290405267753
0.07998015498742461	0.020263290405267753
0.08013557500089519	0.020263290405267753
0.08029505799640901	0.020263290405267753
0.08045126998331398	0.020263290405267753
0.08061501299380325	0.020263290405267753
0.08077037299517542	0.020263290405267753
0.08092710201162845	0.020263290405267753
0.08108534500934184	0.020263290405267753
0.08124140001018532	0.020263290405267753
0.08140860398998484	0.020263290405267753
0.08157527298317291	0.020263290405267753
0.0817328339908272	0.020263290405267753
0.08189099200535566	0.020743942260736503
0.08205759499105625	0.020743942260736503
0.08221866699750535	0.020743942260736503
0.08237572299549356	0.020743942260736503
0.08253681400674395	0.020743942260736503
0.08269429599749856	0.020743942260736503
0.08285056499880739	0.020743942260736503
0.08300645399140194	0.020743942260736503
0.08316362500772811	0.020743942260736503
0.08333376501104794	0.020743942260736503
0.0835062509868294	0.020743942260736503
0.08366554899839684	0.020743942260736503
0.08382175999577157	0.020743942260736503
0.08397819599485956	0.020743942260736503
0.08413411499350332	0.020743942260736503
0.08429085699026473	0.020743942260736503
0.08444648201111704	0.020743942260736503
0.08460301600280218	0.020743942260736503
0.08476016600616276	0.020743942260736503
0.08491681999294087	0.020743942260736503
0.08507510100025684	0.020743942260736503
0.08523178199538961	0.020743942260736503
0.08538795899949037	0.020743942260736503
0.08554899098817259	0.020743942260736503
0.08570557201164775	0.020743942260736503
0.08586174200172536	0.020743942260736503
0.08604565399582498	0.021224594116205253
0.08620383500237949	0.021224594116205253
0.08635986398439854	0.021224594116205253
0.08651995100080967	0.021224594116205253
0.08667701398371719	0.021224594116205253
0.08683290999033488	0.021224594116205253
0.0869878210069146	0.021224594116205253
0.08714307498303242	0.021224594116205253
0.08729874400887638	0.021224594116205253
0.08745329198427498	0.021224594116205253
0.087609349982813	0.021224594116205253
0.08776605300954543	0.021224594116205253
0.08792204799829051	0.021224594116205253
0.08808040799340233	0.021224594116205253
0.08824235299834982	0.021224594116205253
0.08839822799200192	0.021224594116205253
0.08855918201152235	0.021224594116205253
0.08871419201022945	0.021224594116205253
0.08887025198782794	0.021224594116205253
0.08902538800612092	0.021224594116205253
0.08918094998807646	0.021224594116205253
0.08933911600615829	0.021224594116205253
0.08953047200338915	0.021224594116205253
0.0896894329925999	0.021224594116205253
0.0898461870092433	0.021224594116205253
0.09001911000814289	0.021224594116205253
0.09017543599475175	0.021224594116205253
0.09033362800255418	0.021224594116205253
0.09050993900746107	0.021224594116205253
0.09066838200669736	0.021224594116205253
0.09082715699332766	0.021224594116205253
0.09098390498547815	0.021224594116205253
0.09114134099218063	0.021224594116205253
0.09129758199560456	0.021224594116205253
0.09146123699611053	0.021224594116205253
0.09161903499625623	0.021224594116205253
0.09177541401004419	0.021224594116205253
0.09193170000799	0.021224594116205253
0.09209999398444779	0.021224594116205253
0.09226034098537639	0.021705245971674003
0.09241830901009962	0.021705245971674003
0.0925816549861338	0.021705245971674003
0.09273990598740056	0.021705245971674003
0.09289894200628623	0.021705245971674003
0.09305477800080553	0.021705245971674003
0.09321049100253731	0.021705245971674003
0.09337035298813134	0.021705245971674003
0.09353229799307883	0.021705245971674003
0.09368802100652829	0.021705245971674003
0.09384333901107311	0.022185897827142753
0.09401583499857225	0.022185897827142753
0.09417391498573124	0.022185897827142753
0.09432973898947239	0.022185897827142753
0.09448528598295525	0.022185897827142753
0.09464130099513568	0.022185897827142753
0.09479684600955807	0.022185897827142753
0.09495226098806597	0.022185897827142753
0.09510750399203971	0.022666549682611503
0.09526305299368687	0.022666549682611503
0.09541864198399708	0.022666549682611503
0.09557925400440581	0.022666549682611503
0.09573443100089207	0.022666549682611503
0.0958892329945229	0.022666549682611503
0.09604505400056951	0.022666549682611503
0.0962047080101911	0.022666549682611503
0.0963608089950867	0.022666549682611503
0.09652281599119306	0.022666549682611503
0.09668779800995253	0.022666549682611503
0.09684312299941666	0.022666549682611503
0.09699899700353853	0.022666549682611503
0.09715500599122606	0.022666549682611503
0.09731021599145606	0.022666549682611503
0.09746552701108158	0.022666549682611503
0.09762213300564326	0.022666549682611503
0.09777746800682507	0.022666549682611503
0.09789055900182575	0.022666549682611503
0.09805105099803768	0.022666549682611503
0.09820730800856836	0.023147201538080253
0.09836360000190325	0.023147201538080253
0.09852343800594099	0.023147201538080253
0.09868021099828184	0.023147201538080253
0.09883762299432419	0.023147201538080253
0.09899310799664818	0.023147201538080253
0.09914819098776206	0.023147201538080253
0.09930330701172352	0.023147201538080253
0.09945853598765098	0.023147201538080253
0.09961497300537303	0.023147201538080253
0.09977194998646155	0.023147201538080253
0.09992748199147172	0.023147201538080253
0.10008296900196001	0.023627853393549003
0.11025557800894603	0.027232742309564628
0.12056472600670531	0.030116653442377128
0.13081570499343798	0.03300056457518963
0.14106229098979384	0.03588447570800213
0.15131794498302042	0.03876838684081463
0.1615812630043365	0.04021034240722088
0.17184935600380413	0.04117164611815838
0.18210851700860076	0.04213294982909588
0.19234378499095328	0.04357490539550213
0.20258149498840794	0.04597816467284588
0.21282281400635839	0.04790077209472088
0.2230429349874612	0.04886207580565838
0.2332769609929528	0.05030403137206463
0.24350089699146338	0.05174598693847088
0.2537385069881566	0.05318794250487713
0.2639959729858674	0.05462989807128338
0.2742289610032458	0.05462989807128338
0.2844899350020569	0.05511054992675213
0.29475186800118536	0.05511054992675213
0.30501302899210714	0.05559120178222088
0.3152536889829207	0.05559120178222088
0.32549088800442405	0.05559120178222088
0.33573861699551344	0.05607185363768963
0.3459740740072448	0.05703315734862713
0.35622071000398137	0.05751380920409588
0.36645792599301785	0.05847511291503338
0.37670567698660307	0.05895576477050213
0.38696485600667074	0.05943641662597088
0.3972077009966597	0.06087837219237713
0.4074484209995717	0.06135902404784588
0.41768847400089726	0.06135902404784588
0.42793633800465614	0.06135902404784588
0.43817537400173023	0.06183967590331463
0.4484137890103739	0.06232032775878338
0.45865397300804034	0.06232032775878338
0.4689740960020572	0.06328163146972088
0.47922632898553275	0.06376228332518963
0.489485206984682	0.06424293518065838
0.49972633298602886	0.06472358703612713
0.5099180100078229	0.06472358703612713
0.5201685540087055	0.06472358703612713
0.530419635004364	0.06520423889159588
0.5406572780048009	0.06568489074706463
0.5508974450058304	0.06616554260253338
0.5611401429923717	0.06664619445800213
0.5713935029925779	0.06664619445800213
0.5816598930105101	0.06712684631347088
0.5919277170032728	0.06712684631347088
0.6021850380057003	0.06760749816893963
0.6124473710078746	0.06808815002440838
0.6226974219898693	0.06856880187987713
0.6329624159843661	0.06856880187987713
0.6432187299942598	0.06904945373534588
0.6534880750114098	0.06904945373534588
0.663740162999602	0.06904945373534588
0.6739941629930399	0.06953010559081463
0.6842528829874936	0.06953010559081463
0.6945027660112828	0.06953010559081463
0.7047445449861698	0.07001075744628338
0.7149958570080344	0.07001075744628338
0.7252525390067603	0.07001075744628338
0.7355628359946422	0.07049140930175213
0.7458529339928646	0.07049140930175213
0.7561373439966701	0.07097206115722088
0.766387802985264	0.07097206115722088
0.7766532390087377	0.07145271301268963
0.78690338000888	0.07145271301268963
0.7971783950051758	0.07145271301268963
0.807429977983702	0.07193336486815838
0.8177020630100742	0.07193336486815838
0.827984651987208	0.07241401672362713
0.8382226300018374	0.07241401672362713
0.8484433779958636	0.07241401672362713
0.8586651330115274	0.07289466857909588
0.8689306580054108	0.07818183898925213
0.8791987170116045	0.08587226867675213
0.8894802989962045	0.09404335021972088
0.8997593079984654	0.10173377990722088
0.9100198799860664	0.10942420959472088
0.9202832439914346	0.11711463928222088
0.9305734639929142	0.12528572082518963
0.9408311079896521	0.13297615051268963
0.9510827159974724	0.14114723205565838
0.9613365679979324	0.14739570617675213
0.971595809009159	0.14739570617675213
0.9818630609952379	0.14739570617675213
0.9921561589871999	0.14739570617675213
1.0024188619863708	0.14739570617675213
1.1028163860028144	0.14739570617675213
1.2032669860054739	0.14931831359862713
1.3037219849938992	0.15076026916503338
1.4041837370023131	0.15172157287597088
1.504634115000954	0.15316352844237713
1.6050808790023439	0.15460548400878338
1.7055407589941751	0.15604743957518963
1.806014512985712	0.15748939514159588
1.9064918509975541	0.15893135070800213
2.0069292029947974	0.160132980346674
2.1073775379918516	0.16157493591308025
2.207842896983493	0.16349754333495525
2.3082973590062466	0.1649394989013615
2.4087739219830837	0.165900802612299
2.5092261180107016	0.16734275817870525
2.609686640993459	0.16830406188964275
2.71018253400689	0.169746017456049
2.810646915982943	0.17118797302245525
2.9111146339855623	0.17214927673339275
3.0115593659866136	0.17335090637206463
3.1120122619904578	0.17479286193847088
3.2124833519919775	0.17575416564940838
3.3129342629981693	0.17719612121581463
3.4133803189906757	0.17863807678222088
3.513902214996051	0.17959938049315838
3.614372623997042	0.18104133605956463
3.714842476998456	0.18200263977050213
3.8152959639846813	0.18344459533690838
3.915748948988039	0.18440589904784588
4.016215451003518	0.18560752868651775
4.116664717992535	0.187049484252924
4.217125488008605	0.18849143981933025
4.317594110994833	0.18945274353026775
4.418083869997645	0.190894699096674
4.518534811999416	0.19233665466308025
4.6189825480105355	0.19329795837401775
4.719435881997924	0.194739913940424
4.819889939011773	0.1957012176513615
4.920338008989347	0.19714317321776775
5.020789539004909	0.19834480285643963
5.121240973996464	0.19978675842284588
5.221706971002277	0.20074806213378338
5.322186222008895	0.20219001770018963
5.422646535007516	0.20315132141112713
5.523100980994059	0.20459327697753338
5.6235565379902255	0.20555458068847088
5.724000221001916	0.20699653625487713
5.824463619996095	0.20843849182128338
5.924914576986339	0.20939979553222088
6.025362441985635	0.21060142517089275
6.125829609984066	0.212043380737299
6.226283755997429	0.2130046844482365
6.326734231988667	0.21444664001464275
6.427174901997205	0.21540794372558025
6.527629585005343	0.2168498992919865
6.628079866990447	0.21829185485839275
6.728548877988942	0.21925315856933025
6.829008320986759	0.2206951141357365
6.929459195991512	0.221656417846674
7.029905078990851	0.22309837341308025
7.130358641996281	0.22405967712401775
7.230837518000044	0.225501632690424
7.331286831002217	0.2264629364013615
7.43174197699409	0.22790489196776775
7.532187306002015	0.229346847534174
7.632647422986338	0.2303081512451115
7.73309530998813	0.23175010681151775
7.833546629000921	0.232703781127924
7.934006094001234	0.23414573669433025
8.034462632989744	0.2355876922607365
8.134921844990458	0.236548995971674
8.23536851699464	0.23799095153808025
8.335824375011725	0.23895225524901775
8.436284572992008	0.240394210815424
8.536742110009072	0.24183616638183025
8.63718084199354	0.24279747009276775
8.737655725999502	0.244239425659174
8.838172037998447	0.2452007293701115
8.938675156998215	0.246162033081049
9.03917423999519	0.24736366271972088
9.139647747011622	0.24880561828612713
9.240114843996707	0.24976692199706463
9.340578325995011	0.2512088775634709
9.44105908900383	0.2521701812744084
9.541524922009557	0.25361213684081463
9.641983943991363	0.25361213684081463
9.742482197994832	0.25361213684081463
9.842964756011497	0.25457344055175213
9.943439805996604	0.25553474426268963
10.043887635983992	0.2569766998290959
11.045307991007576	0.2689853668212834
12.046699481987162	0.2814823150634709
13.0480609810038	0.293738937377924
14.049476688989671	0.30671653747558025
15.050886251992779	0.318732833862299
16.05228410300333	0.3312297821044865
17.053694525995525	0.34348640441893963
18.05517452498316	0.3555027008056584
19.05659183600801	0.3675113677978459
20.057983965991298	0.37952766418456463
21.059404436004115	0.39153633117675213
22.06083183598821	0.40307197570800213
23.062256957986392	0.4129253387451115
24.063702687009936	0.42518196105956463
25.06512620599824	0.43743858337401775
26.066541412990773	0.4494548797607365
27.067950374010252	0.4621921539306584
28.069332515995484	0.47396812438964275
29.070723270997405	0.4862247467040959
30.07213577098446	0.49824104309081463
31.073522332007997	0.5104824066162053
32.07491403698805	0.5227390289306584
33.07633058400825	0.5349956512451115
34.07770171799348	0.5475727081298771
35.07916889799526	0.5595890045165959
36.0805924150045	0.5713649749755803
37.08205464700586	0.5833354949951115
38.08348013399518	0.5955921173095646
39.08491487900028	0.607368087768549
40.08630804499262	0.6193843841552678
41.087755579996156	0.6263538360595646
42.0891729540017	0.6383701324462834
43.09059751199675	0.6530300140380803
44.09200492998934	0.6655269622802678
45.09338966201176	0.6782947540283146
46.09482531598769	0.6905513763427678
47.09628064700519	0.7025676727294865
48.097708835994126	0.7153049468994084
49.09917431199574	0.7273212432861271
50.10059876801097	0.7393375396728459
51.102023788000224	0.751594161987299
52.10345238499576	0.7638507843017521
53.104885403008666	0.7758670806884709
54.10631169198314	0.7878833770751896
55.10776562499814	0.8006206512451115
56.109176005993504	0.8123966217040959
57.110633659991436	0.8244129180908146
58.11206965200836	0.8364292144775334
59.11348204800743	0.8486820220947209
60.11488291400019	0.8606983184814396
90.14544518498587	1.2159915924072209
120.17844323598547	1.5647121429443303
150.20900849500322	1.9160686492919865
180.23949629999697	2.2757793426513615
210.27017306300695	3.6798511505126896
240.3006985610118	4.768222427368158
270.33122742100386	5.666095352172846
300.36167352698976	6.856414413452143
330.3923602080031	7.678790664672846
360.42288916700636	9.136787033081049
390.4534772199986	10.024486160278315
420.48401682599797	10.855018234252924
450.5146674870048	11.74546394348144
480.5452177239931	12.623324966430658
510.5756897139945	14.356834030151362
540.6061011099955	15.25663337707519
570.6367737010005	16.155913925170893
600.6672845889989	16.94029579162597
660.727818829997	18.688373184204096
720.7883550770057	20.298892593383783
780.8488226699992	22.04103813171386
840.9093518419832	25.621245956420893
900.9699610729876	27.434520339965815
961.0306656910107	29.031581497192377
1021.0912992059893	30.82350120544433
1081.1519794460037	32.386642074584955
1141.212699333002	33.77178535461425
1201.2734044030076	35.21702919006347
1261.334168870002	5.875342941284174
1321.3949156200106	7.932220077514643
1381.455665579997	10.197337722778315
1441.5164165640017	11.682033157348627
1501.577185059985	13.373649215698237
1561.6379429259978	15.204124069213862
1621.698694404011	17.005897140502924
1681.7594514809898	18.63576469421386
1741.8201242889918	20.02183876037597
1801.8808908690116	21.586166000366205
1861.9416137750086	25.579284286499018
1922.0024483060115	27.194800949096674
1982.0631356530066	29.012096023559565
2042.123903086991	30.13235816955566
2102.1846859419893	31.911674118041987
2162.2453424989944	33.46039543151855
2222.3060029459884	34.96934089660644
2282.366827368998	16.1928783416748
2342.427621659008	7.344894027709955
2402.488459449989	9.092769241333002
2462.549263978988	11.364627456665033
2522.610098065983	12.984908676147455
2582.6709486359905	15.887069320678705
2642.7317678139952	16.22769508361816
2702.792516760004	18.004699325561518
2762.8531959060056	19.614879226684565
2822.9140431399865	21.33560523986816
2882.974853468011	25.158687210083002
2943.035614977998	26.473304367065424
3003.096489454998	28.047664260864252
3063.157358241995	29.830401992797846
3123.218289830984	31.383571243286127
3183.2790768409905	33.15850791931152
3243.339937001001	34.087482070922846
3303.3979973219975	5.789336776733393
3363.4142873389937	6.38956794738769
3423.4748886669986	8.379294967651362
3483.535510124988	10.632972335815424
3543.5961928830075	12.060035324096674
3603.656791871006	13.686362838745112
3783.757439596986	19.075042343139643
3963.858428540989	24.949157333374018
4143.959866076009	27.8083568572998
4324.061040553002	31.107059097290033
4504.161611977004	15.895480728149408
4684.262188888999	10.433036422729487
4864.3627256129985	15.465579605102533
5044.463260558987	20.307323074340815
5224.5638202189875	27.417422866821283
5404.66434840599	31.80722389221191
5584.764943240996	16.181914901733393
5764.865520780004	11.251395797729487
5944.966180485004	16.51618156433105
6125.066718180984	21.13417015075683
6305.167335081991	28.11442909240722
6485.267977840995	32.84567222595214
6665.368595029984	6.195541000366205
6845.46907968499	12.24711952209472
7025.569750392984	17.257659530639643
7205.670452749997	21.839740371704096
7385.77111671801	29.158649063110346
7565.871626974986	33.59670982360839
7745.972275754	7.815230941772455
7926.0729661700025	13.274962997436518
8106.17362223001	18.2699047088623
8286.274233540986	25.509276962280268
8466.374937274988	30.153670883178705
8646.475635940005	34.86773262023925
8826.57635119799	9.705203628540033
9006.67696597401	15.664920425415033
9186.777686382004	19.763396835327143
9366.87845441699	26.78947029113769
9546.979167546	31.60457572937011
9727.079809518997	6.941596603393549
9907.180545498006	10.589843368530268
10087.281285242992	15.85032234191894
10267.382046254002	20.60488090515136
10447.41018731601	27.66819343566894
10627.510709775	32.24876747131347
10807.611223599	6.044044113159174
10987.711742140003	11.92765388488769
11167.812241054984	16.93672142028808
11347.912748859992	21.89634284973144
11528.013245615992	28.688171005249018
11708.113797617	33.755904769897455
11888.214360112004	7.4403606414794865
12068.314950033993	12.804084396362299
12248.415668359987	17.915755844116205
12428.516389531986	24.87696800231933
12608.61713600799	29.839870071411127
12788.717782941007	34.36224327087402
12968.81854840499	8.36351356506347
13148.919164633	15.061797714233393
13329.01799927099	18.872127151489252
13509.118806521	26.085136032104487
13689.219575166993	30.573146438598627
13869.320242919988	20.677413558959955
14049.421089029987	10.049735641479487
14229.521943853993	15.101913070678705
14409.622748007008	20.043029403686518
14589.72345638799	26.81153831481933
14769.824373135983	31.40970191955566
14949.925320976996	35.06731376647949
