# Supplementary material for: GRAPE for fast and scalable graph processing and random-walk-based embedding
Source: Nat Comput Sci. 2023 Jun 26;3(6):552–68. doi: 10.1038/s43588-023-00465-8 (PMC10768636; doi:10.1038/s43588-023-00465-8)
Supplement: Supplementary file 4 — CSVs with time series data with time and memory requirements for the different libraries on the 44 considered graphs and on the different tasks considered (loading graphs, first- and second-order RWs). [file 43588_2023_465_MOESM4_ESM.zip › bio-ce-cx/GraphEmbedding/second_order_walk.csv]

delta	ram
0	0.0006975173950195535
0.00014241800002423588	0.0006975173950195535
0.00027109200001973477	0.0006975173950195535
0.00036758800001734926	0.0011705398559570535
0.0004576930000155244	0.0011705398559570535
0.0005452200000206631	0.0011705398559570535
0.0006302440000069964	0.0011705398559570535
0.0007270460000086132	0.0011705398559570535
0.0008129110000254514	0.0011705398559570535
0.0008978080000190403	0.0011705398559570535
0.000989730000014788	0.0011705398559570535
0.0010755600000038612	0.0011705398559570535
0.0011597030000132236	0.0011705398559570535
0.001249951000005467	0.0016511917114258035
0.0013343970000221361	0.0016511917114258035
0.0014176580000082595	0.0016511917114258035
0.0015005650000148307	0.0016511917114258035
0.0015837200000134999	0.0016511917114258035
0.001667221000019481	0.0016511917114258035
0.0017500110000128188	0.0016511917114258035
0.0018329140000048483	0.0021318435668945535
0.0019470980000164673	0.0021318435668945535
0.002034231999999747	0.0021318435668945535
0.0021175500000083503	0.0021318435668945535
0.002200716000004377	0.0021318435668945535
0.0022909290000256988	0.0021318435668945535
0.0023763510000094357	0.0021318435668945535
0.0024601170000266848	0.0021318435668945535
0.002544624000023532	0.0021318435668945535
0.002632460000000947	0.0021318435668945535
0.0027153800000121464	0.0021318435668945535
0.0027976370000146744	0.0021318435668945535
0.0028799720000165507	0.0021318435668945535
0.002962005000000545	0.0021318435668945535
0.0030443250000189437	0.0021318435668945535
0.003127171000016915	0.0021318435668945535
0.0032084960000133833	0.0021318435668945535
0.003297444000025962	0.0021318435668945535
0.0033813510000015867	0.0021318435668945535
0.003464099000012766	0.0021318435668945535
0.0035459540000033485	0.0021318435668945535
0.003628450000007888	0.0026124954223633035
0.0037105820000249423	0.0026124954223633035
0.003792905000011615	0.0026124954223633035
0.0038745240000253034	0.0026124954223633035
0.003956200000004628	0.0026124954223633035
0.004039076000026398	0.0026124954223633035
0.004125197000007574	0.0026124954223633035
0.004211617999999362	0.0030931472778320535
0.004299712000005229	0.0030931472778320535
0.004383179000001292	0.0030931472778320535
0.004465026000019634	0.0030931472778320535
0.004547354000010273	0.0030931472778320535
0.004629572000027338	0.0030931472778320535
0.004711840000027223	0.0030931472778320535
0.004793590000019776	0.0030931472778320535
0.004875297000012324	0.0030931472778320535
0.0049571190000108345	0.0030931472778320535
0.005039420000002792	0.0030931472778320535
0.005122249000010015	0.0035737991333008035
0.005204975000026479	0.0035737991333008035
0.005292845000013813	0.0035737991333008035
0.005375796999999238	0.0035737991333008035
0.005458190000013019	0.0035737991333008035
0.005540445000008276	0.0035737991333008035
0.005622748000007505	0.0035737991333008035
0.005714112000021032	0.0035737991333008035
0.005797779000005221	0.0035737991333008035
0.00589811500000792	0.0035737991333008035
0.005984080000018821	0.0040544509887695535
0.006067267000020138	0.0040544509887695535
0.006150090000005548	0.0040544509887695535
0.006232194000006075	0.0040544509887695535
0.006324745000000576	0.0040544509887695535
0.006408329000009871	0.0040544509887695535
0.006492035000007945	0.0040544509887695535
0.006574689000018452	0.0040544509887695535
0.006657864000004565	0.0040544509887695535
0.006740729000000556	0.0040544509887695535
0.006823310000015681	0.0040544509887695535
0.006905937000027507	0.0040544509887695535
0.006987724000026674	0.0040544509887695535
0.007070150000004105	0.0040544509887695535
0.007152015000002621	0.0040544509887695535
0.007233909000007088	0.0040544509887695535
0.00732327800000121	0.0040544509887695535
0.007406420000023672	0.0040544509887695535
0.007489100000015014	0.0040544509887695535
0.007571981000012329	0.0040544509887695535
0.007654778000016904	0.0040544509887695535
0.007737690000027442	0.0040544509887695535
0.007820013000014114	0.0040544509887695535
0.007902866000023323	0.0040544509887695535
0.007985218000015948	0.0040544509887695535
0.00806781800000067	0.0045351028442383035
0.008157235000027185	0.0045351028442383035
0.00824539000001323	0.0045351028442383035
0.00833804000001237	0.0045351028442383035
0.008434319000002688	0.0045351028442383035
0.008528561000019863	0.0045351028442383035
0.00861255400002392	0.0045351028442383035
0.008694536000007247	0.0050157546997070535
0.008776427000015019	0.0050157546997070535
0.008857994000010194	0.0050157546997070535
0.0089392800000212	0.0050157546997070535
0.009020782000021654	0.0050157546997070535
0.009102295000019467	0.0050157546997070535
0.009183897000013985	0.0050157546997070535
0.009275558000013007	0.0050157546997070535
0.009358783000010362	0.0050157546997070535
0.009440729000004922	0.0050157546997070535
0.00952245900001003	0.0050157546997070535
0.00960425600001713	0.0050157546997070535
0.00968592700002091	0.0054964065551758035
0.009768247000010888	0.0054964065551758035
0.009849280000025828	0.0054964065551758035
0.00995079900002338	0.0054964065551758035
0.010034389000026067	0.0054964065551758035
0.010288792000011426	0.0054964065551758035
0.010600723999999673	0.0059770584106445535
0.010804275000026564	0.0059770584106445535
0.011043979000021409	0.0059770584106445535
0.01131266000001574	0.0059770584106445535
0.011497006000013243	0.0064577102661133035
0.011668245999999272	0.0064577102661133035
0.011836870000024646	0.0064577102661133035
0.012002974000012046	0.0064577102661133035
0.012169344000000137	0.0064577102661133035
0.012340734000019893	0.0064577102661133035
0.012517589000026419	0.0064577102661133035
0.012682069000021556	0.0064577102661133035
0.012850455000005923	0.0064577102661133035
0.013015136000007033	0.0069383621215820535
0.013178332000023829	0.0069383621215820535
0.013382331000002523	0.0069383621215820535
0.013554484000025013	0.0069383621215820535
0.01371794000002069	0.0069383621215820535
0.013872444000014639	0.0069383621215820535
0.01403693600002498	0.0069383621215820535
0.014199807000011333	0.0069383621215820535
0.014366645000023937	0.0069383621215820535
0.014529736000014282	0.0069383621215820535
0.01469351700001198	0.0069383621215820535
0.014856424000015522	0.0069383621215820535
0.015019419000026346	0.0069383621215820535
0.015187362000006033	0.0074190139770508035
0.01535914800001592	0.0074190139770508035
0.015532608000000891	0.0074190139770508035
0.01575912700002391	0.0074190139770508035
0.015957171000025028	0.0074190139770508035
0.01614342700000293	0.0074190139770508035
0.01634068800001387	0.0074190139770508035
0.016514389000008123	0.0074190139770508035
0.016679179000021804	0.0074190139770508035
0.0168447780000065	0.0074190139770508035
0.017020433000027424	0.0074190139770508035
0.01719629500001929	0.0074190139770508035
0.017368394000015996	0.0074190139770508035
0.017531511000015598	0.0074190139770508035
0.017694004000020414	0.0074190139770508035
0.01787132500001576	0.007899665832519553
0.01803741200001241	0.007899665832519553
0.01820266600000764	0.007899665832519553
0.01837131999999997	0.007899665832519553
0.018534510000023374	0.007899665832519553
0.01869730900000377	0.007899665832519553
0.018863272000004372	0.007899665832519553
0.019026402000008602	0.007899665832519553
0.01918888800000218	0.007899665832519553
0.019356477000002315	0.007899665832519553
0.019520894999999427	0.007899665832519553
0.019683591000017486	0.007899665832519553
0.019845582000016293	0.007899665832519553
0.020007560999999896	0.007899665832519553
0.02017180300001087	0.007899665832519553
0.020345986000023686	0.007899665832519553
0.020515129000017396	0.007899665832519553
0.02075836100001993	0.007899665832519553
0.020949755000003734	0.007899665832519553
0.021117473000003883	0.007899665832519553
0.02128251200002751	0.007899665832519553
0.021450833000017155	0.007899665832519553
0.021614293000027374	0.007899665832519553
0.02177760400002171	0.007899665832519553
0.02196445900000299	0.007899665832519553
0.02213043500000822	0.008380317687988303
0.022299762000017154	0.008380317687988303
0.02246716400000537	0.008380317687988303
0.02263021000001686	0.008380317687988303
0.022792844000008472	0.008380317687988303
0.022956232000012733	0.008380317687988303
0.02311821000000691	0.008380317687988303
0.023280487000022276	0.008380317687988303
0.02344430900001271	0.008860969543457053
0.023608019000022296	0.008860969543457053
0.023770928000004687	0.008860969543457053
0.023933160000012776	0.008860969543457053
0.02410311900001716	0.008860969543457053
0.0242672749999997	0.008860969543457053
0.02443020400002638	0.008860969543457053
0.024592063000000053	0.008860969543457053
0.024754643000022725	0.008860969543457053
0.02491726400000971	0.008860969543457053
0.025080632000026526	0.008860969543457053
0.025244522000008374	0.008860969543457053
0.025410005000026104	0.008860969543457053
0.02557412200002318	0.008860969543457053
0.02575632799999994	0.008860969543457053
0.025920341000016833	0.008860969543457053
0.02608564400000546	0.008860969543457053
0.02625038600001517	0.009341621398925803
0.02641439300001025	0.009341621398925803
0.026578555000014603	0.009341621398925803
0.02674182400002678	0.009341621398925803
0.026904886000011174	0.009341621398925803
0.027067730000027268	0.009341621398925803
0.027310478000003968	0.009341621398925803
0.027506883000000926	0.009341621398925803
0.02768296000002124	0.009341621398925803
0.028033863000018755	0.009341621398925803
0.02822569100001715	0.009341621398925803
0.028491781000013816	0.009341621398925803
0.028731272000015906	0.009341621398925803
0.028906347000003052	0.009341621398925803
0.029078672000025563	0.009822273254394553
0.0292419370000232	0.009822273254394553
0.029405933000020923	0.009822273254394553
0.029568349000015814	0.009822273254394553
0.02972748200002684	0.009822273254394553
0.029870535000014797	0.009822273254394553
0.03007141800000568	0.009822273254394553
0.0302357230000041	0.009822273254394553
0.030393165000020872	0.009822273254394553
0.030550793000003296	0.009822273254394553
0.030707026000015958	0.009822273254394553
0.03086344800001939	0.009822273254394553
0.03102560600001425	0.009822273254394553
0.03118298300000788	0.009822273254394553
0.03133857900002113	0.009822273254394553
0.03150010900000666	0.009822273254394553
0.0316561700000193	0.009822273254394553
0.031812929000011536	0.009822273254394553
0.03196964300002492	0.009822273254394553
0.0321260330000257	0.009822273254394553
0.03228230400000598	0.009822273254394553
0.03243754300001456	0.009822273254394553
0.03259451900001409	0.009822273254394553
0.03275713600001495	0.009822273254394553
0.032915096000010635	0.009822273254394553
0.033077389000027324	0.010302925109863303
0.03323462000000177	0.010302925109863303
0.03339239400000338	0.010302925109863303
0.03354864400000679	0.010302925109863303
0.033704093000011426	0.010302925109863303
0.03387232600002221	0.010302925109863303
0.03403587400001129	0.010302925109863303
0.034192614000005506	0.010302925109863303
0.03434843800002341	0.010302925109863303
0.03450861800001803	0.010302925109863303
0.0346656170000017	0.010302925109863303
0.03482193300001768	0.010302925109863303
0.03498177400001623	0.010783576965332053
0.03513919499999929	0.010783576965332053
0.035295822000023236	0.010783576965332053
0.03545146200002591	0.010783576965332053
0.035607363000025316	0.010783576965332053
0.03577429900002471	0.010783576965332053
0.03593263600001251	0.010783576965332053
0.03610867800000506	0.010783576965332053
0.03626691100001267	0.011264228820800803
0.03642456900001889	0.011264228820800803
0.036586288000023615	0.011264228820800803
0.03674453200000016	0.011264228820800803
0.036904587000009315	0.011264228820800803
0.03706906700000445	0.011264228820800803
0.03723240900001201	0.011264228820800803
0.03739112499999919	0.011264228820800803
0.03754828700002122	0.011264228820800803
0.03770576000002279	0.011264228820800803
0.03788831700001083	0.011264228820800803
0.038054976000012175	0.011264228820800803
0.03822160600000757	0.011264228820800803
0.038379351000003226	0.011264228820800803
0.03853533000000198	0.011264228820800803
0.038691251000017246	0.011264228820800803
0.03884712500001797	0.011264228820800803
0.03900683100002311	0.011264228820800803
0.03916270999999938	0.011264228820800803
0.039319490000025326	0.011264228820800803
0.039480328000024656	0.011744880676269553
0.03963695700002745	0.011744880676269553
0.039793095000021594	0.011744880676269553
0.03996289000002662	0.011744880676269553
0.04011989500000368	0.011744880676269553
0.04027555400000438	0.011744880676269553
0.04043636800000172	0.011744880676269553
0.04059220300001698	0.011744880676269553
0.04075343300002032	0.011744880676269553
0.040910816000007344	0.011744880676269553
0.0410744980000004	0.011744880676269553
0.04123256700000866	0.011744880676269553
0.04139235100001315	0.011744880676269553
0.04154958700001998	0.011744880676269553
0.041707931000019016	0.011744880676269553
0.0418702430000053	0.011744880676269553
0.0420332860000201	0.011744880676269553
0.04219072600000118	0.011744880676269553
0.042347720000009303	0.011744880676269553
0.042503685000014	0.011744880676269553
0.042660067000014124	0.011744880676269553
0.04281702700001233	0.011744880676269553
0.04297313000000713	0.011744880676269553
0.04313293000001295	0.011744880676269553
0.04328949200001375	0.011744880676269553
0.043445649000005915	0.011744880676269553
0.043602031000006036	0.011744880676269553
0.04376209000000131	0.011744880676269553
0.043927662000015744	0.011744880676269553
0.04408496500002457	0.012225532531738303
0.044241341000002876	0.012225532531738303
0.04439791400000104	0.012225532531738303
0.04455373600001167	0.012225532531738303
0.04470929300001103	0.012225532531738303
0.04486864600002605	0.012225532531738303
0.045031384000026264	0.012225532531738303
0.045190060000010135	0.012225532531738303
0.045348480000001246	0.012225532531738303
0.04550580000000082	0.012225532531738303
0.045774986000026274	0.012225532531738303
0.04598440400002346	0.012225532531738303
0.04615341900000658	0.012225532531738303
0.04631260500002554	0.012225532531738303
0.04647049300001527	0.012225532531738303
0.046627591000003576	0.012225532531738303
0.04678545000001577	0.012225532531738303
0.04694801000002258	0.012225532531738303
0.047107250999999906	0.012225532531738303
0.047264427000015985	0.012225532531738303
0.04742215699999974	0.012225532531738303
0.047588987000011684	0.012225532531738303
0.047758170000008704	0.012225532531738303
0.047946987000017316	0.012225532531738303
0.04811191699999995	0.012706184387207053
0.04827062900000101	0.012706184387207053
0.04843420400001719	0.012706184387207053
0.04859235500001091	0.012706184387207053
0.04874878000001104	0.012706184387207053
0.04890951700002688	0.012706184387207053
0.049073112000002084	0.012706184387207053
0.04923070700002086	0.012706184387207053
0.049387228000000505	0.012706184387207053
0.04954423100002714	0.012706184387207053
0.04970270500001561	0.012706184387207053
0.04987168100001327	0.012706184387207053
0.0500363660000005	0.012706184387207053
0.05019462200002067	0.012706184387207053
0.050351604000013594	0.012706184387207053
0.050508404000026985	0.012706184387207053
0.050665787000014006	0.012706184387207053
0.050823408000013615	0.012706184387207053
0.050981570000004695	0.012706184387207053
0.051139428000027465	0.012706184387207053
0.051295642000013686	0.012706184387207053
0.0514514150000025	0.012706184387207053
0.05160722000002238	0.012706184387207053
0.05180432100002008	0.012706184387207053
0.05206546700000558	0.012706184387207053
0.05224668800002519	0.012706184387207053
0.0524213210000255	0.013186836242675803
0.052588883000026954	0.013186836242675803
0.052763829000014084	0.013186836242675803
0.05293087800001217	0.013186836242675803
0.05309510800000794	0.013186836242675803
0.05326066200001378	0.013186836242675803
0.053431620000026214	0.013186836242675803
0.0535982070000216	0.013186836242675803
0.05377004500002158	0.013186836242675803
0.053978561000008085	0.013186836242675803
0.05414597400002208	0.013186836242675803
0.05431645300001264	0.013186836242675803
0.05448059500000113	0.013186836242675803
0.054644272000018645	0.013186836242675803
0.05481273600000236	0.013667488098144553
0.05497528700001908	0.013667488098144553
0.055137482000020555	0.013667488098144553
0.0553049430000101	0.013667488098144553
0.05546805800000243	0.013667488098144553
0.055735821000013175	0.013667488098144553
0.05595594100000767	0.013667488098144553
0.05613437000002364	0.013667488098144553
0.05629546500000515	0.013667488098144553
0.056456399000012425	0.013667488098144553
0.05661429000002727	0.013667488098144553
0.05677404700000466	0.013667488098144553
0.056966561000024285	0.013667488098144553
0.057130255000004126	0.013667488098144553
0.05728984200001719	0.013667488098144553
0.05745486100002495	0.013667488098144553
0.057612822000010055	0.013667488098144553
0.05776982200001157	0.013667488098144553
0.057942228000001705	0.013667488098144553
0.058104036000003134	0.013667488098144553
0.05826146400002585	0.013667488098144553
0.05841819600001941	0.013667488098144553
0.05858077800002093	0.013667488098144553
0.05873872700001925	0.013667488098144553
0.05889591300001484	0.013667488098144553
0.059091173000012986	0.013667488098144553
0.05925275800001373	0.013667488098144553
0.05940997300001527	0.013667488098144553
0.059579596000020274	0.013667488098144553
0.059743003000022554	0.013667488098144553
0.05990366500000732	0.013667488098144553
0.060065680000008115	0.013667488098144553
0.06022274500000435	0.014148139953613303
0.060379347000008465	0.014148139953613303
0.06053629500001989	0.014148139953613303
0.06069695100001127	0.014148139953613303
0.060854079000023376	0.014148139953613303
0.06101633500000503	0.014148139953613303
0.061175216000009414	0.014148139953613303
0.06133205800000496	0.014148139953613303
0.061488308000008374	0.014148139953613303
0.061644902000011825	0.014148139953613303
0.06180039800000259	0.014148139953613303
0.06197349300001065	0.014148139953613303
0.06213355300002377	0.014148139953613303
0.0622906520000015	0.014148139953613303
0.06244783700000767	0.014148139953613303
0.06260889400002156	0.014148139953613303
0.06276645700000927	0.014148139953613303
0.06292947600002208	0.014148139953613303
0.06308853200002318	0.014148139953613303
0.06324459100000013	0.014148139953613303
0.06340078600001675	0.014148139953613303
0.06355726200001754	0.014148139953613303
0.06371404100002565	0.014148139953613303
0.06387003100002175	0.014148139953613303
0.06403029500000912	0.014148139953613303
0.06418680600000926	0.014148139953613303
0.06434283200002255	0.014148139953613303
0.0644991660000187	0.014148139953613303
0.0646556880000162	0.014148139953613303
0.06481169799999975	0.014148139953613303
0.06496823100002302	0.014148139953613303
0.06512627100002533	0.014148139953613303
0.0652824500000122	0.014148139953613303
0.06544312900001614	0.014148139953613303
0.06560080300002369	0.014148139953613303
0.06576758500000324	0.014148139953613303
0.06594049400001722	0.014148139953613303
0.06610189600002059	0.014628791809082053
0.06625923300001091	0.014628791809082053
0.06641699500002574	0.014628791809082053
0.06657468600002403	0.014628791809082053
0.06673135700000898	0.014628791809082053
0.06688873600000989	0.014628791809082053
0.06705623300001662	0.014628791809082053
0.06721650400001522	0.014628791809082053
0.06737604100001704	0.014628791809082053
0.06753395300000875	0.014628791809082053
0.0676915780000229	0.014628791809082053
0.06784923800000797	0.014628791809082053
0.06801132000001076	0.014628791809082053
0.06817103900002053	0.014628791809082053
0.06833031800002232	0.014628791809082053
0.06848775900002124	0.014628791809082053
0.06864685300001838	0.014628791809082053
0.0688040800000067	0.014628791809082053
0.0689610670000036	0.015109443664550803
0.0691252120000172	0.015109443664550803
0.0692837170000189	0.015109443664550803
0.06944112600001517	0.015109443664550803
0.06959866900001543	0.015109443664550803
0.06975677500000188	0.015109443664550803
0.06988471100001448	0.015109443664550803
0.07005140100000062	0.015109443664550803
0.07021109200002229	0.015109443664550803
0.0703686800000014	0.015109443664550803
0.0705254130000128	0.015109443664550803
0.07068314900001837	0.015590095520019553
0.07084014400001593	0.015590095520019553
0.07100255800000355	0.015590095520019553
0.0711622860000034	0.015590095520019553
0.07132140400000253	0.015590095520019553
0.0714804310000261	0.015590095520019553
0.07163863700000661	0.015590095520019553
0.07179751000001033	0.015590095520019553
0.0719569080000042	0.015590095520019553
0.07211763600000154	0.015590095520019553
0.0722783920000154	0.015590095520019553
0.07243640400000118	0.016070747375488303
0.07259390200002258	0.016070747375488303
0.0727517320000004	0.016070747375488303
0.07290779900000643	0.016070747375488303
0.07306943500000784	0.016070747375488303
0.07322703600002001	0.016070747375488303
0.0733937730000207	0.016070747375488303
0.07355223600001182	0.016070747375488303
0.07371152000001757	0.016070747375488303
0.07386901600000328	0.016070747375488303
0.07403259900002013	0.016070747375488303
0.07419105800002512	0.016070747375488303
0.0743484240000214	0.016551399230957053
0.07451228800002241	0.016551399230957053
0.07467329500002506	0.016551399230957053
0.07484004200000527	0.016551399230957053
0.07500427900001227	0.017032051086425803
0.07516236000000731	0.017032051086425803
0.07531971600002407	0.017032051086425803
0.07547671500000774	0.017032051086425803
0.0756327490000217	0.017032051086425803
0.07580369900000505	0.017512702941894553
0.07607040900001039	0.017512702941894553
0.07627292800000873	0.017512702941894553
0.07643481600001678	0.017512702941894553
0.07659272700001907	0.017512702941894553
0.07675008400002525	0.017512702941894553
0.07690890700001773	0.017512702941894553
0.07710991700000136	0.017512702941894553
0.07727285600000755	0.017512702941894553
0.07743259500000477	0.017512702941894553
0.07759232600000132	0.017993354797363303
0.07775395700002719	0.017993354797363303
0.07787088100002393	0.017993354797363303
0.07803737100002195	0.017993354797363303
0.07819677000000524	0.017993354797363303
0.07835540199999969	0.017993354797363303
0.0785147730000233	0.017993354797363303
0.07867242400001828	0.017993354797363303
0.0788294090000079	0.017993354797363303
0.07898793200001819	0.017993354797363303
0.07914577800002576	0.017993354797363303
0.07931030000000305	0.017993354797363303
0.07946778500001983	0.017993354797363303
0.07962522900001545	0.017993354797363303
0.07978158700001359	0.017993354797363303
0.07993813300001307	0.017993354797363303
0.08009655500001145	0.017993354797363303
0.08025400400001104	0.017993354797363303
0.08041134000001193	0.017993354797363303
0.0805676500000061	0.017993354797363303
0.08072457300002611	0.017993354797363303
0.08088284900000531	0.017993354797363303
0.08104541100001939	0.017993354797363303
0.08120322999999985	0.017993354797363303
0.08136011200002713	0.017993354797363303
0.08152022600000919	0.017993354797363303
0.08167800800001146	0.017993354797363303
0.08183614600000055	0.017993354797363303
0.08201335800001175	0.017993354797363303
0.0821729360000063	0.017993354797363303
0.08233057000001054	0.017993354797363303
0.08248916600001621	0.017993354797363303
0.08264673500002573	0.017993354797363303
0.08280365300001336	0.017993354797363303
0.0829608680000149	0.017993354797363303
0.08311860900002443	0.017993354797363303
0.08327608200002601	0.017993354797363303
0.08343231200001355	0.018474006652832053
0.08358901800002627	0.018474006652832053
0.08375317100001212	0.018474006652832053
0.0839095790000215	0.018474006652832053
0.08407089000002088	0.018474006652832053
0.08422812500000987	0.018474006652832053
0.08438415200001259	0.018474006652832053
0.08454127900000685	0.018474006652832053
0.08469786500000964	0.018474006652832053
0.08485511300000326	0.018474006652832053
0.08501607400000921	0.018474006652832053
0.0851731680000114	0.018474006652832053
0.08533030800001029	0.018474006652832053
0.08548642100001302	0.018474006652832053
0.08564371400001392	0.018474006652832053
0.0858154110000271	0.018474006652832053
0.08602705700002389	0.018474006652832053
0.08619811700000923	0.018474006652832053
0.08635971200001791	0.018474006652832053
0.08670250100001908	0.018474006652832053
0.08698710600000936	0.018474006652832053
0.08719051300002434	0.018474006652832053
0.0873809350000272	0.018474006652832053
0.08756249500001445	0.018954658508300803
0.0877336310000203	0.018954658508300803
0.08790452000002347	0.018954658508300803
0.08807348200002707	0.018954658508300803
0.08830542000001174	0.018954658508300803
0.08853905700001974	0.018954658508300803
0.08870738600001005	0.018954658508300803
0.08886913300000288	0.018954658508300803
0.08903102400000762	0.018954658508300803
0.08919859200000246	0.018954658508300803
0.08935833700002149	0.018954658508300803
0.08952336700002661	0.018954658508300803
0.08968243400002507	0.018954658508300803
0.08984019300001478	0.018954658508300803
0.0900257119999992	0.018954658508300803
0.09018917000000215	0.018954658508300803
0.09034817400001316	0.018954658508300803
0.0905844780000109	0.018954658508300803
0.09075601300000358	0.018954658508300803
0.09091590700001007	0.018954658508300803
0.09107363400002555	0.018954658508300803
0.09123128000001657	0.018954658508300803
0.0913876230000028	0.018954658508300803
0.09154926000002206	0.018954658508300803
0.09170684000000051	0.018954658508300803
0.09186356500001125	0.018954658508300803
0.09202077200001213	0.018954658508300803
0.09217811900001038	0.018954658508300803
0.09233511400000793	0.018954658508300803
0.09249557400002573	0.018954658508300803
0.09265332200001808	0.018954658508300803
0.09281082000001106	0.018954658508300803
0.0929679890000159	0.019435310363769553
0.0931285260000152	0.019435310363769553
0.0933932400000117	0.019435310363769553
0.0936553530000026	0.019435310363769553
0.09393294900002047	0.019435310363769553
0.09418002300000694	0.019435310363769553
0.09439267100000848	0.019435310363769553
0.09456161200000679	0.019435310363769553
0.0947236030000056	0.019435310363769553
0.09488443000000757	0.019435310363769553
0.0950448240000128	0.019915962219238303
0.09520494700001336	0.019915962219238303
0.09545390600001724	0.019915962219238303
0.09564310500002193	0.019915962219238303
0.09581461800001989	0.019915962219238303
0.09598389000001362	0.019915962219238303
0.09614432700001885	0.020396614074707053
0.09630170900001644	0.020396614074707053
0.09646510500002137	0.020396614074707053
0.09665936700000088	0.020396614074707053
0.09688582600000473	0.020396614074707053
0.09706395500001008	0.020396614074707053
0.09722803200000385	0.020396614074707053
0.0973870770000076	0.020396614074707053
0.09759198700001548	0.020396614074707053
0.09775484700000447	0.020396614074707053
0.09787066300000902	0.020396614074707053
0.09802865800000404	0.020396614074707053
0.09819547400002193	0.020396614074707053
0.09835408300000381	0.020396614074707053
0.09851665500002582	0.020396614074707053
0.09867520700001364	0.020396614074707053
0.09883311300001196	0.020396614074707053
0.0989968680000004	0.020396614074707053
0.09915513800001463	0.020396614074707053
0.0993122590000155	0.020396614074707053
0.099469130000017	0.020877265930175803
0.099626824000012	0.020877265930175803
0.09978726400001392	0.020877265930175803
0.09994524900000101	0.020877265930175803
0.10014852400001928	0.020877265930175803
0.11046264100002645	0.024241828918457053
0.12072821600000339	0.027606391906738303
0.13098044600002368	0.030009651184082053
0.14123651400001336	0.0333742141723633
0.15153117400001292	0.03577747344970705
0.161779958000011	0.03770008087158205
0.17207671500000288	0.03866138458251955
0.18237388700001134	0.03962268829345705
0.19268112900002166	0.0410646438598633
0.20293531200002235	0.0429872512817383
0.2132158670000024	0.0449098587036133
0.223467740000018	0.04635181427001955
0.23372840500002212	0.0477937698364258
0.2440002300000117	0.04923572540283205
0.25425223500002403	0.0506776809692383
0.2645621100000142	0.0516389846801758
0.2748297480000019	0.05211963653564455
0.28511257400001	0.05211963653564455
0.2953924380000217	0.0526002883911133
0.3057300830000145	0.0526002883911133
0.3160623100000066	0.05308094024658205
0.3263232180000273	0.05308094024658205
0.33661633300002336	0.0535615921020508
0.3468722780000064	0.0545228958129883
0.357132063000023	0.05500354766845705
0.36739149400000315	0.05596485137939455
0.37767639200001213	0.0564455032348633
0.38793817800001307	0.05692615509033205
0.398200858000024	0.0583681106567383
0.4084510170000044	0.05884876251220705
0.41870578500001443	0.05884876251220705
0.42897962800000755	0.05884876251220705
0.4392512990000057	0.0593294143676758
0.44951386800002524	0.05981006622314455
0.45975631300001396	0.05981006622314455
0.46998849500002393	0.0602907180786133
0.4802436500000056	0.06077136993408205
0.4905173220000165	0.06173267364501955
0.5007881870000119	0.06173267364501955
0.5110585060000119	0.0622133255004883
0.5213424310000221	0.0622133255004883
0.5316238900000201	0.06269397735595705
0.541899734000026	0.0631746292114258
0.5521664360000216	0.06365528106689455
0.5624480660000017	0.0641359329223633
0.5727529390000257	0.06461658477783205
0.5830419710000001	0.06461658477783205
0.593304551000017	0.06461658477783205
0.6035882960000265	0.0650972366333008
0.6138380670000174	0.06557788848876955
0.6241141080000148	0.06557788848876955
0.6344248040000195	0.0660585403442383
0.6447129340000117	0.0660585403442383
0.6550281900000243	0.06653919219970705
0.6653208090000078	0.06653919219970705
0.6756343930000241	0.06653919219970705
0.6859396470000263	0.0670198440551758
0.6962480070000083	0.0670198440551758
0.7065668510000194	0.06750049591064455
0.7168472410000106	0.06750049591064455
0.7271531070000208	0.06750049591064455
0.7374839180000095	0.0679811477661133
0.7477614580000136	0.06846179962158205
0.7580361520000167	0.06846179962158205
0.7683628980000208	0.06846179962158205
0.7786250040000198	0.0689424514770508
0.7888860820000048	0.0689424514770508
0.7991517020000174	0.06942310333251955
0.8094143710000026	0.06942310333251955
0.8197357770000053	0.0699037551879883
0.829993007000013	0.0699037551879883
0.8402723490000028	0.0699037551879883
0.8505384710000214	0.07038440704345705
0.8608068120000212	0.07038440704345705
0.8710764870000105	0.0708650588989258
0.8814144670000132	0.0708650588989258
0.8916805430000068	0.07134571075439455
0.9019026970000255	0.0747102737426758
0.9121567640000023	0.0824007034301758
0.9224089990000266	0.0900911331176758
0.9326700370000083	0.0977815628051758
0.9429334760000074	0.1054719924926758
0.9531908480000197	0.1131624221801758
0.9634657250000203	0.1208528518676758
0.9737705860000005	0.1285432815551758
0.9841268520000028	0.1362337112426758
0.9944259320000128	0.1439241409301758
1.0047115020000206	0.14536609649658205
1.1050821380000002	0.1448854446411133
1.2055759030000104	0.1468080520629883
1.3060782440000196	0.14825000762939455
1.4065370140000084	0.14921131134033205
1.506989501000021	0.1506532669067383
1.6074396860000206	0.1525758743286133
1.70787591200002	0.1535371780395508
1.8083114160000093	0.15497913360595705
1.9087706730000207	0.1564210891723633
2.009198948000005	0.15786304473876955
2.1096808230000192	0.15978565216064455
2.2101416680000057	0.1612276077270508
2.3105935310000234	0.16266956329345705
2.411137559000025	0.16363086700439455
2.511604826000024	0.1650728225708008
2.6120444610000106	0.16651477813720705
2.712471891000007	0.16747608184814455
2.812911645000014	0.16867771148681643
2.9133795580000026	0.17011966705322268
3.0138184720000254	0.17156162261962893
3.114271917000025	0.17252292633056643
3.2147582650000004	0.17396488189697268
3.3152060620000157	0.17540683746337893
3.4156823000000145	0.17636814117431643
3.5161419560000127	0.17781009674072268
3.6166159270000264	0.17925205230712893
3.7170604240000102	0.18021335601806643
3.817548170000009	0.18165531158447268
3.9179966020000165	0.18261661529541018
4.018439828000027	0.18405857086181643
4.118867436000016	0.18550052642822268
4.219310761000003	0.18646183013916018
4.319785892000027	0.18790378570556643
4.420226819000021	0.18934574127197268
4.520682625000006	0.19030704498291018
4.621142855000016	0.19174900054931643
4.721582257000023	0.19319095611572268
4.822005905000026	0.19415225982666018
4.922494708000016	0.19559421539306643
5.022918009000023	0.19703617095947268
5.123331073000003	0.19799747467041018
5.223757167000002	0.19943943023681643
5.324183621000003	0.20040073394775393
5.424638576000007	0.20184268951416018
5.525055448000018	0.20328464508056643
5.625502246000025	0.20424594879150393
5.725930448000014	0.20568790435791018
5.826366369000027	0.20712985992431643
5.9268122240000025	0.20809116363525393
6.027240278000022	0.20953311920166018
6.127657220000003	0.21049442291259768
6.2281094710000104	0.21193637847900393
6.328523546000014	0.21337833404541018
6.428942900999999	0.21433963775634768
6.5294075920000125	0.21578159332275393
6.629843221000016	0.21722354888916018
6.730301978	0.21818485260009768
6.830751922000019	0.21938648223876955
6.93119735800002	0.2208284378051758
7.031680421000004	0.2217897415161133
7.132183919000028	0.22323169708251955
7.232610139000002	0.22419300079345705
7.333029888000027	0.2256349563598633
7.433489995000002	0.22707691192626955
7.533918530000022	0.22803821563720705
7.634342047000018	0.2294801712036133
7.734761210000016	0.2304414749145508
7.835187515000001	0.23164310455322268
7.935600507000004	0.23356571197509768
8.036042733000016	0.23452701568603518
8.136473579000011	0.23596897125244143
8.236885755000003	0.23693027496337893
8.337305558000025	0.23837223052978518
8.43772609200002	0.23981418609619143
8.538170603000026	0.24077548980712893
8.638620745000026	0.24221744537353518
8.739045308000016	0.24365940093994143
8.839484510000005	0.2448610305786133
8.939910595000015	0.2458223342895508
9.040357934000014	0.24726428985595705
9.140777355000012	0.2487062454223633
9.241232200000013	0.2496675491333008
9.34165513900001	0.25110950469970705
9.442117506000017	0.25110950469970705
9.542550698000014	0.25110950469970705
9.642971902	0.2525514602661133
9.743413993000019	0.2535127639770508
9.843833903000018	0.25495471954345705
9.944290283000015	0.2563966751098633
10.044714139000007	0.2573579788208008
11.046056297000007	0.2700952529907227
12.047456122	0.2823518753051758
13.048829149	0.2958101272583008
14.050231579000013	0.30782642364501955
15.051567497000008	0.32053699493408205
16.052950936000002	0.3327936172485352
17.054302690000014	0.3450502395629883
18.055719040000014	0.35730686187744143
19.057085075000003	0.36980381011962893
20.058460341	0.38206043243408205
21.059835996000004	0.3940767288208008
22.06115879700002	0.4077753067016602
23.062505081000012	0.41690769195556643
24.063831764000014	0.4296449661254883
25.065164191000008	0.44190158843994143
26.066519147000008	0.45415821075439455
27.067852207000016	0.4664148330688477
28.069172484000006	0.4786714553833008
29.070549632000024	0.4914087295532227
30.071981585000003	0.5039056777954102
31.072377101	0.5161317825317383
32.07368976800001	0.5288690567016602
33.074173727000016	0.5411256790161133
34.07554238200001	0.5533823013305664
35.07695135600002	0.5656389236450196
36.078258328000004	0.578135871887207
37.07960453000001	0.5903924942016602
38.08099508500001	0.6026491165161133
39.082296515000024	0.6151460647583008
40.083637151000005	0.6233171463012696
41.08498188600001	0.6353334426879883
42.08627631300001	0.6499933242797852
43.08757279700001	0.662730598449707
44.08891719100001	0.6749872207641602
45.090312291000004	0.6874841690063477
46.091615725000025	0.7002214431762696
47.092943280000014	0.7123788833618164
48.09430241200002	0.7248758316040039
49.09467191900001	0.7376131057739258
50.09597755600001	0.7501100540161133
51.09730650100002	0.7623666763305664
52.09865787200002	0.7746232986450196
53.09997355700003	0.7868799209594727
54.10130047300001	0.7991365432739258
55.102612617000005	0.8116334915161133
56.10393419500002	0.8238901138305664
57.10528167300001	0.8359064102172852
58.10660899700002	0.8484033584594727
59.107943866	0.8609003067016602
60.10928958200003	0.8726762771606446
90.15604772900002	1.2387537002563476
120.196810046	1.596751594543457
150.22754878400002	1.958384895324707
180.25845620800004	2.3260835647583007
210.289052863	3.8425134658813476
240.31963044400004	4.933825874328614
270.326226099	6.0979913711547855
300.356796415	6.931411170959473
330.38721993400003	7.810508155822754
360.417788194	9.26638355255127
390.448202634	10.087314033508301
420.47884367500006	10.975070381164551
450.50928505100006	11.855323219299317
480.53988861600004	12.722117805480957
510.570361377	14.530818367004395
540.6010372369999	15.431060218811036
570.631526868	16.323550605773924
600.6622138990001	17.091662788391112
660.722857834	18.854346656799315
720.783650568	20.477645301818846
780.8442573899999	22.203284645080565
840.901947947	25.855742835998534
900.9626869669999	27.64609088897705
961.0233041280001	29.24616184234619
1021.084057175	31.003772163391112
1081.144691861	32.57934513092041
1141.205185845	34.02510395050049
1201.265615321	17.466399574279784
1261.326372454	6.181083106994629
1321.3868669859999	8.232886695861817
1381.447944049	10.510657691955567
1441.50844681	12.042197608947754
1501.569179305	13.769626045227051
1561.629899108	15.632460975646973
1621.690604789	17.396144294738768
1681.75107505	19.03341999053955
1741.811952324	20.527102851867674
1801.872994736	22.127406501770018
1861.93379954	25.995292091369627
1921.9943485879999	27.782622718811034
1982.0551532189997	29.381514930725096
2042.1159456750001	30.849952125549315
2102.176759228	32.40716114044189
2162.2376995609998	34.14162006378174
2222.298263367	11.250956916809082
2282.326306313	6.302565956115723
2342.330227283	8.190680885314942
2402.390668819	10.436679267883301
2462.451249802	12.168258094787598
2522.51177587	13.796374702453614
2582.57235925	15.779902839660645
2642.632824112	17.22039737701416
2702.693273253	18.9256929397583
2762.753805505	20.555850410461424
2822.81445772	22.115657234191893
2882.875254985	26.12342777252197
2942.935790599	27.48451175689697
3002.996293369	29.200580024719237
3063.05683268	30.764590644836424
3123.117341269	32.512183570861815
3183.178076636	34.020083808898924
3243.238774153	25.557132148742674
3303.299415547	5.995002174377442
3363.35992413	7.9706720352172855
3423.42057267	10.277076148986817
3483.481205853	11.923480415344239
3543.54177741	13.388129615783692
3603.602388812	15.311381721496582
3783.702971287	20.265345954895018
3963.803550655	27.40475788116455
4143.90445843	32.04239978790283
4324.005032529	5.9821466445922855
4504.105600197	11.822863960266114
4684.206417325	17.080890083312987
4864.307065007	21.934180641174315
5044.407794791	28.85192813873291
5224.508413756001	33.85509052276611
5404.609046936001	7.799495124816895
5584.709904153	13.495559120178223
5764.810410284001	18.575396919250487
5944.911353665	25.493506813049315
6125.012097752	30.554706001281737
6305.1125846820005	35.05816593170166
6485.213305287	9.95342197418213
6665.3140478820005	16.013125801086424
6845.414766975	19.947966957092284
7025.515255343001	27.080088996887206
7205.616085664001	32.01702442169189
7385.717151907001	10.834388160705567
7565.817845271001	11.418784523010254
7745.918529608	16.454234504699706
7926.019273751001	21.490672492980956
8106.120146323	28.486899757385252
8286.220861075999	33.534652137756346
8466.321702882	7.380652809143067
8646.32621927	12.948184394836426
8826.330305223	18.26925983428955
9006.430864603999	25.282069587707518
9186.531383062	30.29724826812744
9366.631934560999	34.878707313537596
9546.732414041999	9.632632637023926
9726.833079955999	15.862193489074707
9906.933796751	19.830375099182127
10087.034560455999	27.163176918029784
10267.135189976	31.856700325012206
10447.235754661999	5.788924598693848
10627.336217234999	11.801265144348145
10807.436896506	17.059817695617674
10987.537415693	21.936091804504393
11167.638205021	28.950797462463377
11347.738823713	34.066043281555174
11527.839559903	8.01540699005127
11707.940195768999	13.401744270324707
11888.040784707	18.646083259582518
12068.141502364999	25.85068073272705
12248.242337208	30.852351570129393
12428.34328886	6.168013954162598
12608.443865276	10.57699146270752
12788.544458954999	15.818759346008301
12968.645209626	20.664893531799315
13148.745912417999	28.087771797180174
13328.84647201	32.76289691925049
13508.947253297	6.989505195617676
13689.047685447	12.652419471740723
13869.148739307	17.855906867980956
14049.177982078	25.08789768218994
14229.278709662	29.846179389953612
14409.379553124	34.792403602600096
14589.480317386999	9.649024391174317
14769.581108229	15.828868293762207
14949.68182274	20.031382942199706
