# Supplementary material for: GRAPE for fast and scalable graph processing and random-walk-based embedding
Source: Nat Comput Sci. 2023 Jun 26;3(6):552–68. doi: 10.1038/s43588-023-00465-8 (PMC10768636; doi:10.1038/s43588-023-00465-8)
Supplement: Supplementary file 4 — CSVs with time series data with time and memory requirements for the different libraries on the 44 considered graphs and on the different tasks considered (loading graphs, first- and second-order RWs). [file 43588_2023_465_MOESM4_ESM.zip › bio-ce-cx/GraphEmbedding/first_order_walk.csv]

delta	ram
0	0.0032405853271484375
0.00022981601068750024	0.0037212371826171875
0.00042144200415350497	0.0037212371826171875
0.000546991010196507	0.0037212371826171875
0.0006417710101231933	0.0037212371826171875
0.0007307420019060373	0.0037212371826171875
0.0008191160013666376	0.0042018890380859375
0.0009050360094988719	0.0042018890380859375
0.0009909180080285296	0.0042018890380859375
0.0010758280113805085	0.0042018890380859375
0.0011717830057023093	0.0042018890380859375
0.0012590720143634826	0.0042018890380859375
0.0013441640039673075	0.0042018890380859375
0.001440668012946844	0.0042018890380859375
0.001527531014289707	0.0042018890380859375
0.001612039006431587	0.0046825408935546875
0.0016963960079010576	0.0046825408935546875
0.0017807080002967268	0.0046825408935546875
0.0018657110049389303	0.0046825408935546875
0.001950162011780776	0.0046825408935546875
0.0020345410011941567	0.0046825408935546875
0.002119275013683364	0.0046825408935546875
0.002203584008384496	0.0046825408935546875
0.0022884040081407875	0.0046825408935546875
0.0023813110019546	0.0046825408935546875
0.002467786005581729	0.0046825408935546875
0.0025557130138622597	0.0051631927490234375
0.002640671009430662	0.0051631927490234375
0.0027255630120635033	0.0051631927490234375
0.0028160240035504103	0.0051631927490234375
0.002900259001762606	0.0051631927490234375
0.003016765011125244	0.0051631927490234375
0.003104740011622198	0.0051631927490234375
0.0031890760001260787	0.0051631927490234375
0.003273389011155814	0.0051631927490234375
0.0033666880044620484	0.0056438446044921875
0.0034544790105428547	0.0056438446044921875
0.0035391280107432976	0.0056438446044921875
0.003624180011684075	0.0056438446044921875
0.003707649011630565	0.0056438446044921875
0.0037922140036243945	0.0056438446044921875
0.0038774360000388697	0.0056438446044921875
0.003962005008361302	0.0061244964599609375
0.004047161011840217	0.0061244964599609375
0.004130788001930341	0.0061244964599609375
0.004213436011923477	0.0061244964599609375
0.004301011009374633	0.0061244964599609375
0.004390351008623838	0.0061244964599609375
0.004478883012779988	0.0061244964599609375
0.004563943002722226	0.0061244964599609375
0.004659842001274228	0.0061244964599609375
0.004747517014038749	0.0061244964599609375
0.004831174010178074	0.0061244964599609375
0.004914939010632224	0.0061244964599609375
0.004998711010557599	0.0061244964599609375
0.005081680006696843	0.0061244964599609375
0.005164326008525677	0.0061244964599609375
0.005247228007647209	0.0061244964599609375
0.005354169014026411	0.0061244964599609375
0.005438729000161402	0.0066051483154296875
0.005522324005141854	0.0066051483154296875
0.005605677011772059	0.0066051483154296875
0.005688363002263941	0.0066051483154296875
0.0057715270086191595	0.0066051483154296875
0.005854751012520865	0.0066051483154296875
0.005937456007814035	0.0066051483154296875
0.006020516011631116	0.0066051483154296875
0.006103300009272061	0.0066051483154296875
0.006185865000588819	0.0066051483154296875
0.006268774013733491	0.0070858001708984375
0.006356844009133056	0.0070858001708984375
0.0064412820065626875	0.0070858001708984375
0.00652375900244806	0.0070858001708984375
0.006610185009776615	0.0070858001708984375
0.0066947330051334575	0.0070858001708984375
0.006777632006560452	0.0070858001708984375
0.006861174013465643	0.0070858001708984375
0.006967600013012998	0.0070858001708984375
0.007055070003843866	0.0070858001708984375
0.007140999005059712	0.0070858001708984375
0.007225115012261085	0.0070858001708984375
0.00730899500194937	0.0070858001708984375
0.007397479013889097	0.0075664520263671875
0.00748147901322227	0.0075664520263671875
0.007564400002593175	0.0075664520263671875
0.007647876002010889	0.0075664520263671875
0.0077308980107773095	0.0075664520263671875
0.007813962001819164	0.0075664520263671875
0.007897444011177868	0.0075664520263671875
0.00798194800154306	0.0075664520263671875
0.008067743008723482	0.0075664520263671875
0.008152478010742925	0.0075664520263671875
0.008236614012275822	0.0075664520263671875
0.00832063601410482	0.0075664520263671875
0.00841060200764332	0.0075664520263671875
0.00849508801184129	0.008047103881835938
0.00858288400922902	0.008047103881835938
0.008667572008562274	0.008047103881835938
0.008750925000640564	0.008047103881835938
0.008833839005092159	0.008047103881835938
0.008916907012462616	0.008047103881835938
0.00899988500168547	0.008047103881835938
0.009082798002054915	0.008047103881835938
0.00916568901448045	0.008047103881835938
0.009249328009900637	0.008527755737304688
0.009332406014436856	0.008527755737304688
0.00942108100571204	0.008527755737304688
0.009505512003670447	0.008527755737304688
0.009588707005605102	0.008527755737304688
0.009672058004071005	0.008527755737304688
0.009755306004080921	0.008527755737304688
0.009838543002842925	0.008527755737304688
0.009921659002429806	0.008527755737304688
0.0100046290026512	0.008527755737304688
0.01017317600781098	0.008527755737304688
0.01034771000558976	0.009008407592773438
0.01053798000793904	0.009008407592773438
0.010723367013270035	0.009008407592773438
0.010888655000599101	0.009008407592773438
0.011066491002566181	0.009489059448242188
0.01122675000806339	0.009489059448242188
0.011387251011910848	0.009489059448242188
0.01154957601102069	0.009489059448242188
0.011708527003065683	0.009489059448242188
0.011868090005009435	0.009489059448242188
0.012025980002363212	0.009489059448242188
0.012186116000520997	0.009489059448242188
0.012344724003924057	0.009489059448242188
0.012507644001743756	0.009489059448242188
0.01266485100495629	0.009489059448242188
0.012821924014133401	0.009489059448242188
0.012979616003576666	0.009969711303710938
0.013136933004716411	0.009969711303710938
0.013295508004375733	0.009969711303710938
0.013463532013702206	0.009969711303710938
0.013623471008031629	0.009969711303710938
0.013783586007775739	0.009969711303710938
0.013940617005573586	0.009969711303710938
0.0140987700142432	0.009969711303710938
0.014256003007176332	0.009969711303710938
0.014413315002457239	0.009969711303710938
0.0145750250085257	0.009969711303710938
0.014754512012586929	0.009969711303710938
0.014914958010194823	0.009969711303710938
0.015088855012436397	0.009969711303710938
0.01524876400071662	0.009969711303710938
0.015413672008435242	0.009969711303710938
0.015575009005260654	0.009969711303710938
0.01573562300472986	0.009969711303710938
0.01589512800273951	0.009969711303710938
0.01605512000969611	0.010450363159179688
0.016213958006119356	0.010450363159179688
0.016375179009628482	0.010450363159179688
0.01653594200615771	0.010450363159179688
0.01669569000659976	0.010450363159179688
0.01686040501226671	0.010450363159179688
0.017022174011799507	0.010450363159179688
0.017181469011120498	0.010450363159179688
0.01733984300517477	0.010450363159179688
0.0175022580078803	0.010450363159179688
0.017662168000242673	0.010450363159179688
0.01782515000377316	0.010450363159179688
0.017986190010560676	0.010450363159179688
0.018146083006286062	0.010450363159179688
0.01830589701421559	0.010450363159179688
0.01847307001298759	0.010450363159179688
0.01863384500029497	0.010450363159179688
0.018793858005665243	0.010450363159179688
0.018954805011162534	0.010450363159179688
0.019117119009024464	0.010450363159179688
0.019279130006907508	0.010450363159179688
0.019444705001660623	0.010450363159179688
0.019603153006755747	0.010450363159179688
0.019762627009185962	0.010450363159179688
0.019923421001294628	0.010931015014648438
0.0200868050014833	0.010931015014648438
0.020248468004865572	0.010931015014648438
0.020408447002409957	0.010931015014648438
0.020568691004882567	0.010931015014648438
0.02073016800568439	0.010931015014648438
0.02089186100056395	0.010931015014648438
0.02105261100223288	0.010931015014648438
0.021211367013165727	0.011411666870117188
0.021370186004787683	0.011411666870117188
0.02153083001030609	0.011411666870117188
0.021688747001462616	0.011411666870117188
0.021846735005965456	0.011411666870117188
0.022005543010891415	0.011411666870117188
0.02216495700122323	0.011411666870117188
0.022323997007333674	0.011411666870117188
0.022487001013359986	0.011411666870117188
0.022646575001999736	0.011411666870117188
0.022806670007412322	0.011411666870117188
0.022967053009779193	0.011411666870117188
0.023130957008106634	0.011411666870117188
0.023294619008083828	0.011411666870117188
0.023468542000046	0.011411666870117188
0.023629758012248203	0.011411666870117188
0.023789249011315405	0.011411666870117188
0.023948401008965448	0.011411666870117188
0.024108227007673122	0.011892318725585938
0.02426909501082264	0.011892318725585938
0.024433090002276003	0.011892318725585938
0.024593530004494824	0.011892318725585938
0.0247657770087244	0.011892318725585938
0.02492955701018218	0.011892318725585938
0.025091373012401164	0.011892318725585938
0.025262561000999995	0.011892318725585938
0.02542969401110895	0.011892318725585938
0.025590984005248174	0.011892318725585938
0.025750599001185037	0.011892318725585938
0.025907793009537272	0.011892318725585938
0.026066181002533995	0.011892318725585938
0.026224994013318792	0.011892318725585938
0.02638421101437416	0.011892318725585938
0.02654409200476948	0.011892318725585938
0.026704482006607577	0.011892318725585938
0.026864758008741774	0.012372970581054688
0.027047867013607174	0.012372970581054688
0.027391424009692855	0.012372970581054688
0.02757099800510332	0.012372970581054688
0.027733988012187183	0.012372970581054688
0.0278932620130945	0.012372970581054688
0.028052718000253662	0.012372970581054688
0.028213484009029344	0.012372970581054688
0.02837363601429388	0.012372970581054688
0.028534301003674045	0.012372970581054688
0.028693778003798798	0.012372970581054688
0.028853095005615614	0.012372970581054688
0.029012789003900252	0.012372970581054688
0.029172209004173055	0.012372970581054688
0.029332438003621064	0.012372970581054688
0.029495722003048286	0.012372970581054688
0.02965565001068171	0.012372970581054688
0.029818313007126562	0.012372970581054688
0.0299887610017322	0.012372970581054688
0.03015006500936579	0.012372970581054688
0.030310777001432143	0.012372970581054688
0.030476476007606834	0.012853622436523438
0.030640646000392735	0.012853622436523438
0.03080012500868179	0.012853622436523438
0.030954799003666267	0.012853622436523438
0.031115229008719325	0.012853622436523438
0.03127412100729998	0.012853622436523438
0.031442927007447	0.012853622436523438
0.03160453500458971	0.012853622436523438
0.03177227400010452	0.012853622436523438
0.03193267200549599	0.012853622436523438
0.03209071401215624	0.012853622436523438
0.03224839500035159	0.012853622436523438
0.032408641010988504	0.013334274291992188
0.03256855400104541	0.013334274291992188
0.032728923004469834	0.013334274291992188
0.032889362002606504	0.013334274291992188
0.033048432000214234	0.013334274291992188
0.03320868800801691	0.013334274291992188
0.033370806006132625	0.013334274291992188
0.03355111400014721	0.013334274291992188
0.033729702001437545	0.013814926147460938
0.03389227800653316	0.013814926147460938
0.03405424300581217	0.013814926147460938
0.03421445800631773	0.013814926147460938
0.03437733701139223	0.013814926147460938
0.03453871500096284	0.013814926147460938
0.03470714500872418	0.013814926147460938
0.03486699600762222	0.013814926147460938
0.03504265600349754	0.013814926147460938
0.03520517500874121	0.013814926147460938
0.03543610600172542	0.013814926147460938
0.03571893900516443	0.013814926147460938
0.03591485400102101	0.013814926147460938
0.036107689011259936	0.013814926147460938
0.03627639901242219	0.013814926147460938
0.036471901010372676	0.013814926147460938
0.03665172301407438	0.013814926147460938
0.036817718006204814	0.014295578002929688
0.0369807710085297	0.014295578002929688
0.03714253401267342	0.014295578002929688
0.037305053003365174	0.014295578002929688
0.03746610700909514	0.014295578002929688
0.037631597006111406	0.014295578002929688
0.037803649000125006	0.014295578002929688
0.03798972400545608	0.014295578002929688
0.03816356000606902	0.014295578002929688
0.03832749401044566	0.014295578002929688
0.03850220001186244	0.014295578002929688
0.0386666230042465	0.014295578002929688
0.03882669001177419	0.014295578002929688
0.03897508700902108	0.014295578002929688
0.03914232300303411	0.014295578002929688
0.03931664901028853	0.014295578002929688
0.0395003900048323	0.014295578002929688
0.03966491500614211	0.014295578002929688
0.03983819601126015	0.014295578002929688
0.04001082701142877	0.014295578002929688
0.0401753630139865	0.014295578002929688
0.04035941201436799	0.014295578002929688
0.040536924003390595	0.014295578002929688
0.04069860000163317	0.014776229858398438
0.04092100700654555	0.014776229858398438
0.04119187300966587	0.014776229858398438
0.04136993900465313	0.014776229858398438
0.041543448009178974	0.014776229858398438
0.041714400009368546	0.014776229858398438
0.041882369012455456	0.014776229858398438
0.04206173701095395	0.014776229858398438
0.042237420013407245	0.014776229858398438
0.04241475200979039	0.014776229858398438
0.042579894012305886	0.014776229858398438
0.04274400800932199	0.014776229858398438
0.04292176700255368	0.014776229858398438
0.04312358300376218	0.014776229858398438
0.04328920700936578	0.014776229858398438
0.04346384201198816	0.014776229858398438
0.04364279200672172	0.014776229858398438
0.043831762013724074	0.014776229858398438
0.044021406007232144	0.014776229858398438
0.04420670600666199	0.014776229858398438
0.044392494004569016	0.014776229858398438
0.044555895001394674	0.015256881713867188
0.044727277010679245	0.015256881713867188
0.044901047003804706	0.015256881713867188
0.045071029002428986	0.015256881713867188
0.045231487005366944	0.015256881713867188
0.045415469008730724	0.015256881713867188
0.04557930900773499	0.015256881713867188
0.045739479013718665	0.015256881713867188
0.045900988014182076	0.015256881713867188
0.046061678003752604	0.015256881713867188
0.046221332013374195	0.015256881713867188
0.04638691700529307	0.015256881713867188
0.04655431301216595	0.015256881713867188
0.04671527900791261	0.015256881713867188
0.046874393010511994	0.015256881713867188
0.04705831401224714	0.015256881713867188
0.04723181400913745	0.015256881713867188
0.047414380009286106	0.015256881713867188
0.04757692001294345	0.015256881713867188
0.047736217005876824	0.015256881713867188
0.047897020005621016	0.015256881713867188
0.04807149000407662	0.015256881713867188
0.0482431390119018	0.015256881713867188
0.04841642601240892	0.015256881713867188
0.04857788801018614	0.015256881713867188
0.048747517008450814	0.015256881713867188
0.0489091760100564	0.015256881713867188
0.04907380101212766	0.015256881713867188
0.04923409700859338	0.015256881713867188
0.04940536301000975	0.015256881713867188
0.04956666300131474	0.015256881713867188
0.04973239100945648	0.015737533569335938
0.049895187010406516	0.015737533569335938
0.050058713008183986	0.015737533569335938
0.050224879014422186	0.015737533569335938
0.050391529002808966	0.015737533569335938
0.05055241200898308	0.015737533569335938
0.05071202100953087	0.015737533569335938
0.050872031002654694	0.015737533569335938
0.051050560010480694	0.015737533569335938
0.05121575800876599	0.015737533569335938
0.051460656002745964	0.016218185424804688
0.051722467003855854	0.016218185424804688
0.0519002720102435	0.016218185424804688
0.05207072901248466	0.016218185424804688
0.0522441780049121	0.016218185424804688
0.05242454301333055	0.016218185424804688
0.0525901360088028	0.016218185424804688
0.052754491000087	0.016218185424804688
0.05296041301335208	0.016218185424804688
0.053215334002743475	0.016218185424804688
0.05339119100244716	0.016218185424804688
0.05358774900378194	0.016218185424804688
0.05375208500481676	0.016218185424804688
0.053915571013931185	0.016218185424804688
0.05407825100701302	0.016218185424804688
0.05424045601102989	0.016218185424804688
0.05440543200529646	0.016218185424804688
0.05456870900525246	0.016218185424804688
0.054741371001000516	0.016218185424804688
0.05490776200895198	0.016218185424804688
0.055111753012170084	0.016218185424804688
0.05527675700432155	0.016218185424804688
0.05543891400157008	0.016218185424804688
0.05560352800239343	0.016218185424804688
0.05576648701389786	0.016218185424804688
0.055928962014149874	0.016218185424804688
0.05609159301093314	0.016218185424804688
0.056252073001815006	0.016698837280273438
0.05641397200815845	0.016698837280273438
0.056573954003397375	0.016698837280273438
0.056739376013865694	0.016698837280273438
0.05690058201435022	0.016698837280273438
0.057061279003391974	0.016698837280273438
0.05722455600334797	0.016698837280273438
0.05738808300520759	0.016698837280273438
0.057645775013952516	0.016698837280273438
0.057927972011384554	0.016698837280273438
0.05811081200954504	0.016698837280273438
0.0582807570026489	0.016698837280273438
0.05849565300741233	0.016698837280273438
0.05871570701128803	0.016698837280273438
0.058886343002086505	0.016698837280273438
0.0590884600096615	0.016698837280273438
0.059287733005476184	0.016698837280273438
0.059467937011504546	0.016698837280273438
0.059637140002450906	0.016698837280273438
0.05980369400640484	0.016698837280273438
0.059975826006848365	0.016698837280273438
0.06014082500769291	0.016698837280273438
0.06030651100445539	0.016698837280273438
0.06047779900836758	0.016698837280273438
0.06064167901058681	0.016698837280273438
0.06081032700603828	0.016698837280273438
0.06097362301079556	0.016698837280273438
0.06113615901267622	0.016698837280273438
0.061299130000406876	0.016698837280273438
0.0614611940109171	0.016698837280273438
0.06162652000784874	0.016698837280273438
0.06178783200448379	0.016698837280273438
0.061948699003551155	0.016698837280273438
0.06211018700560089	0.016698837280273438
0.06227191501238849	0.016698837280273438
0.06243827901198529	0.017179489135742188
0.06260275100066792	0.017179489135742188
0.06276879301003646	0.017179489135742188
0.06293208700662944	0.017179489135742188
0.06311670801369473	0.017179489135742188
0.06328395300079137	0.017179489135742188
0.06346211500931531	0.017179489135742188
0.06364157600910403	0.017179489135742188
0.06380982800328638	0.017179489135742188
0.06397125900548417	0.017179489135742188
0.06413120801153127	0.017179489135742188
0.06429414500598796	0.017179489135742188
0.06445752001309302	0.017179489135742188
0.06462152001040522	0.017179489135742188
0.06479331600712612	0.017179489135742188
0.06495588501275051	0.017179489135742188
0.06511842001054902	0.017179489135742188
0.06528111100487877	0.017179489135742188
0.0654447760025505	0.017179489135742188
0.0656086790113477	0.017179489135742188
0.06576940200466197	0.017660140991210938
0.06593120000616182	0.017660140991210938
0.06609231101174373	0.017660140991210938
0.06625496801279951	0.017660140991210938
0.06642598200414795	0.017660140991210938
0.06658932800928596	0.017660140991210938
0.06675177000579424	0.017660140991210938
0.06691745600255672	0.017660140991210938
0.06710994501190726	0.017660140991210938
0.06727143400348723	0.017660140991210938
0.06743203700170852	0.017660140991210938
0.06759199900261592	0.017660140991210938
0.0677527350053424	0.017660140991210938
0.06791539100231603	0.018140792846679688
0.06809655000688508	0.018140792846679688
0.06827114000043366	0.018140792846679688
0.06844302201352548	0.018140792846679688
0.06862463901052251	0.018140792846679688
0.0687978310015751	0.018140792846679688
0.06896283400419634	0.018140792846679688
0.06912446400383487	0.018621444702148438
0.06928517699998338	0.018621444702148438
0.06944587301404681	0.018621444702148438
0.06960881600389257	0.018621444702148438
0.06976943000336178	0.018621444702148438
0.06992914000875317	0.018621444702148438
0.07009430200560018	0.018621444702148438
0.07027130700589623	0.018621444702148438
0.07045743800699711	0.018621444702148438
0.07062338200921658	0.018621444702148438
0.07078431300760712	0.018621444702148438
0.07097674200485926	0.019102096557617188
0.0711421970045194	0.019102096557617188
0.07130428501113784	0.019102096557617188
0.07146617901162244	0.019102096557617188
0.07162708000396378	0.019102096557617188
0.07178758901136462	0.019582748413085938
0.07194989001436625	0.019582748413085938
0.07210832100827247	0.019582748413085938
0.07226779800839722	0.019582748413085938
0.07242624601349235	0.019582748413085938
0.07258851200458594	0.020063400268554688
0.07276431701029651	0.020063400268554688
0.07293621001008432	0.020063400268554688
0.07309686799999326	0.020063400268554688
0.07325686801050324	0.020063400268554688
0.07341603201348335	0.020063400268554688
0.07357885901001282	0.020544052124023438
0.07375554800091777	0.020544052124023438
0.0739299690030748	0.020544052124023438
0.07409184200514574	0.020544052124023438
0.07425216601404827	0.020544052124023438
0.07442644500406459	0.020544052124023438
0.07458922700607218	0.020544052124023438
0.0747643600043375	0.020544052124023438
0.07492810500843916	0.020544052124023438
0.07510927801195066	0.020544052124023438
0.07528555000317283	0.020544052124023438
0.07546504600031767	0.020544052124023438
0.0756428400054574	0.020544052124023438
0.07581316800497007	0.020544052124023438
0.07597519201226532	0.020544052124023438
0.07613805501023307	0.020544052124023438
0.07630285000777803	0.020544052124023438
0.07646396401105449	0.020544052124023438
0.07662685800460167	0.020544052124023438
0.07678646700514946	0.020544052124023438
0.07694662600988522	0.020544052124023438
0.07710730801045429	0.020544052124023438
0.07727637200150639	0.020544052124023438
0.07746028401015792	0.020544052124023438
0.07763377300580032	0.020544052124023438
0.0777952920034295	0.020544052124023438
0.07795595000789035	0.020544052124023438
0.07811619900166988	0.020544052124023438
0.07827532500959933	0.020544052124023438
0.07843554101418704	0.020544052124023438
0.0785969070129795	0.020544052124023438
0.07875675600371324	0.020544052124023438
0.07891628801007755	0.020544052124023438
0.07909369601111393	0.021024703979492188
0.07925706901005469	0.021024703979492188
0.0794194190093549	0.021024703979492188
0.07958016100747045	0.021024703979492188
0.07973997300723568	0.021024703979492188
0.07990031001099851	0.021024703979492188
0.08006168200518005	0.021024703979492188
0.08022108201112133	0.021024703979492188
0.08038038501399569	0.021024703979492188
0.0805508110061055	0.021024703979492188
0.08071069800644182	0.021024703979492188
0.08087710100517143	0.021024703979492188
0.0810363850032445	0.021024703979492188
0.0811953810043633	0.021024703979492188
0.08135402901098132	0.021024703979492188
0.08151717401051428	0.021024703979492188
0.08167531501385383	0.021024703979492188
0.08183264500985388	0.021024703979492188
0.08199059701291844	0.021024703979492188
0.08214846800547093	0.021024703979492188
0.0823062350100372	0.021024703979492188
0.08246456400956959	0.021505355834960938
0.0826267100055702	0.021505355834960938
0.08278610100387596	0.021505355834960938
0.08295597801043186	0.021505355834960938
0.08311848800804	0.021505355834960938
0.08328144400729798	0.021505355834960938
0.08346339501440525	0.021505355834960938
0.08363928500330076	0.021505355834960938
0.08379982100450434	0.021505355834960938
0.08395846800704021	0.021505355834960938
0.08412154200777877	0.021505355834960938
0.08429522700316738	0.021505355834960938
0.0844664810138056	0.021505355834960938
0.08463439501065295	0.021505355834960938
0.08480983300250955	0.021505355834960938
0.08498267001414206	0.021505355834960938
0.08514713500335347	0.021505355834960938
0.08532215800369158	0.021505355834960938
0.08550031200866215	0.021505355834960938
0.08566094900015742	0.021505355834960938
0.085821485001361	0.021505355834960938
0.0859926030097995	0.021505355834960938
0.08616103501117323	0.021505355834960938
0.08631973400770221	0.021505355834960938
0.08648990100482479	0.021505355834960938
0.08664911800588015	0.021505355834960938
0.08682117800344713	0.021505355834960938
0.08697906800080091	0.021505355834960938
0.08714158200018574	0.021505355834960938
0.08730127700255252	0.021505355834960938
0.0874626840086421	0.021505355834960938
0.08763888700923417	0.021505355834960938
0.08782066201092675	0.021505355834960938
0.0879908200004138	0.021505355834960938
0.08816454101179261	0.021505355834960938
0.08833249600138515	0.021505355834960938
0.08849790401291102	0.021505355834960938
0.0886571580049349	0.021505355834960938
0.08881495101377368	0.021505355834960938
0.08897459501167759	0.021505355834960938
0.08913406901410781	0.021505355834960938
0.0892931900016265	0.021986007690429688
0.08945220601162873	0.021986007690429688
0.08961592300329357	0.021986007690429688
0.08979322700179182	0.021986007690429688
0.08996192400809377	0.021986007690429688
0.09012247000646312	0.021986007690429688
0.09028269800182898	0.021986007690429688
0.09044198201445397	0.021986007690429688
0.090601592004532	0.022466659545898438
0.09076119201199617	0.022466659545898438
0.09092071300256066	0.022466659545898438
0.09110106101434212	0.022466659545898438
0.09127240801171865	0.022466659545898438
0.09143597701040562	0.022466659545898438
0.09159985200676601	0.022466659545898438
0.09177591500338167	0.022947311401367188
0.09195076000469271	0.022947311401367188
0.09211241100274492	0.022947311401367188
0.09227152200764976	0.022947311401367188
0.09243138700549025	0.022947311401367188
0.09259121300419793	0.022947311401367188
0.09274971100967377	0.022947311401367188
0.09290796601271722	0.022947311401367188
0.09306733800622169	0.022947311401367188
0.09322370700829197	0.022947311401367188
0.0933826630061958	0.022947311401367188
0.09355087100993842	0.022947311401367188
0.09371090400964022	0.022947311401367188
0.09392111501074396	0.022947311401367188
0.09419924300163984	0.022947311401367188
0.09437755300314166	0.022947311401367188
0.09454659301263746	0.022947311401367188
0.0947248240117915	0.023427963256835938
0.09490842800005339	0.023427963256835938
0.09510610900179017	0.023427963256835938
0.09527436400821898	0.023427963256835938
0.09544794101384468	0.023427963256835938
0.0956495100108441	0.023427963256835938
0.0958684260112932	0.023427963256835938
0.09603379500913434	0.023427963256835938
0.09619688900420442	0.023427963256835938
0.09636050200788304	0.023427963256835938
0.09653303401137237	0.023908615112304688
0.09669590801058803	0.023908615112304688
0.09685764300229494	0.023908615112304688
0.09701704900362529	0.023908615112304688
0.09717807300330605	0.023908615112304688
0.09736440800770652	0.023908615112304688
0.09753172400814947	0.023908615112304688
0.09772531701310072	0.023908615112304688
0.09790627300390042	0.023908615112304688
0.09806941900751553	0.024389266967773438
0.09823044500080869	0.024389266967773438
0.09838994200981688	0.024389266967773438
0.09856121600023471	0.024389266967773438
0.09872266600723378	0.024389266967773438
0.09888377900642809	0.024389266967773438
0.09907549100171309	0.024389266967773438
0.09923917400010396	0.024389266967773438
0.09940724501211662	0.024869918823242188
0.0995721890067216	0.024869918823242188
0.09973528000409715	0.024869918823242188
0.09990414101048373	0.024869918823242188
0.1000651890062727	0.024869918823242188
0.11025731700647157	0.028234481811523438
0.12058129601064138	0.03159904479980469
0.13092979000066407	0.03496360778808594
0.14129010900796857	0.03688621520996094
0.15161997301038355	0.03977012634277344
0.1619484170078067	0.04073143005371094
0.1722740480036009	0.04169273376464844
0.18262686100206338	0.04313468933105469
0.19297803401423153	0.04553794860839844
0.20331070601241663	0.04746055603027344
0.21362911800679285	0.04890251159667969
0.22395725701062474	0.04986381530761719
0.2343053930089809	0.05178642272949219
0.24467634200118482	0.05322837829589844
0.2550034290034091	0.05418968200683594
0.2653743600094458	0.05467033386230469
0.27572348101239186	0.05467033386230469
0.28607863500656094	0.05515098571777344
0.2963970410055481	0.05515098571777344
0.3067619840003317	0.05563163757324219
0.31711729800736066	0.05563163757324219
0.32743051000579726	0.05611228942871094
0.3377545050025219	0.05659294128417969
0.34809168400533963	0.05755424499511719
0.3584670950076543	0.05851554870605469
0.3688542420131853	0.05899620056152344
0.3792115870019188	0.05947685241699219
0.38957686800858937	0.06091880798339844
0.39989824801159557	0.06139945983886719
0.41028110100887716	0.06139945983886719
0.4206367430015234	0.06188011169433594
0.4310037000104785	0.06188011169433594
0.441366597005981	0.06236076354980469
0.4517073850001907	0.06236076354980469
0.46206181100569665	0.06332206726074219
0.47241953801130876	0.06380271911621094
0.4827692050021142	0.06428337097167969
0.4931235940020997	0.06428337097167969
0.5034472210099921	0.06476402282714844
0.5137663620116655	0.06476402282714844
0.524103734001983	0.06524467468261719
0.5344598380033858	0.06572532653808594
0.544826297002146	0.06620597839355469
0.55515767900215	0.06668663024902344
0.5655020670092199	0.06716728210449219
0.5758689570066053	0.06716728210449219
0.586235069000395	0.06716728210449219
0.5965671800076962	0.06764793395996094
0.6069368990138173	0.06812858581542969
0.617337113013491	0.06812858581542969
0.6276845560059883	0.06860923767089844
0.6380156860104762	0.06908988952636719
0.6483637950004777	0.06908988952636719
0.6587262630055193	0.06908988952636719
0.6691104190103943	0.06908988952636719
0.6794623210007558	0.06957054138183594
0.6897905320074642	0.06957054138183594
0.7001369090139633	0.07005119323730469
0.7105004580080276	0.07005119323730469
0.7208423480042256	0.07053184509277344
0.7311818450107239	0.07053184509277344
0.7415347880014451	0.07101249694824219
0.7518836760136764	0.07101249694824219
0.7622316980123287	0.07149314880371094
0.7725732690014411	0.07149314880371094
0.7829199240077287	0.07149314880371094
0.7932686610001838	0.07197380065917969
0.8035825440019835	0.07197380065917969
0.8139361460052896	0.07245445251464844
0.8242652430053568	0.07245445251464844
0.8346031170076458	0.07245445251464844
0.8449538980057696	0.07293510437011719
0.8553290780109819	0.07293510437011719
0.8657159710128326	0.07341575622558594
0.8761003250110662	0.07341575622558594
0.8864563010138227	0.07389640808105469
0.8967970260127913	0.07533836364746094
0.9071130590018583	0.08350944519042969
0.9174709660001099	0.09264183044433594
0.9278237320104381	0.10129356384277344
0.9381883840105729	0.11042594909667969
0.9485611400014022	0.11955833435058594
0.9589266200055135	0.12821006774902344
0.9692991760093719	0.1373424530029297
0.9796736200078158	0.1459941864013672
0.9900497540074866	0.14839744567871094
1.0004334450059105	0.14839744567871094
1.1008852490049321	0.14839744567871094
1.2013404130120762	0.1498394012451172
1.3017842460103566	0.15128135681152344
1.4022255430027144	0.1527233123779297
1.5026575660012895	0.15416526794433594
1.6030985790130217	0.1556072235107422
1.703566779004177	0.15704917907714844
1.8039971310063265	0.1584911346435547
1.9044680380029604	0.1594524383544922
2.004915985002299	0.16089439392089844
2.105361461013672	0.1632976531982422
2.205835710003157	0.16473960876464844
2.306276973002241	0.16570091247558594
2.4067173640069086	0.16666221618652344
2.5071804500039434	0.1681041717529297
2.6076293400110444	0.16954612731933594
2.708062024001265	0.17050743103027344
2.808523048006464	0.1719493865966797
2.9089641100144945	0.1729106903076172
3.0094072600040818	0.17435264587402344
3.109856381008285	0.17531394958496094
3.2103049020079197	0.1767559051513672
3.310750349002774	0.1777172088623047
3.411216428008629	0.17915916442871094
3.5116655910096597	0.18012046813964844
3.6121045730105834	0.1815624237060547
3.7125435100024333	0.18300437927246094
3.8129939540085616	0.18396568298339844
3.913418995012762	0.18492698669433594
4.0138690790045075	0.1863689422607422
4.114317858009599	0.1873302459716797
4.214770106002106	0.18877220153808594
4.31526512200071	0.1902141571044922
4.41570467800193	0.1911754608154297
4.516131282012793	0.19261741638183594
4.61656377100735	0.19357872009277344
4.717007462008041	0.1950206756591797
4.817455498006893	0.19646263122558594
4.917924752007821	0.19742393493652344
5.018376834006631	0.1988658905029297
5.118817055001273	0.1998271942138672
5.219300091004698	0.20126914978027344
5.319730590010295	0.20223045349121094
5.420174031009083	0.2036724090576172
5.520647965007811	0.2046337127685547
5.621093160007149	0.20607566833496094
5.721552566013997	0.2075176239013672
5.822002839006018	0.2084789276123047
5.922441032002098	0.20992088317871094
6.022882531004143	0.21088218688964844
6.123365269013448	0.2123241424560547
6.223815787001513	0.2132854461669922
6.324249253011658	0.21472740173339844
6.424679230010952	0.21568870544433594
6.525123741012067	0.2171306610107422
6.625569308002014	0.21857261657714844
6.7259981040115235	0.21953392028808594
6.826446406004834	0.2209758758544922
6.926894213000196	0.2219371795654297
7.027351877011824	0.22337913513183594
7.127799539011903	0.22434043884277344
7.228256165006314	0.2257823944091797
7.328713502007304	0.2267436981201172
7.429150955009391	0.22818565368652344
7.529594477004139	0.22914695739746094
7.63004668900976	0.2305889129638672
7.730484282001271	0.2315502166748047
7.830931567004882	0.23299217224121094
7.931393333012238	0.23395347595214844
8.031840123003349	0.23587608337402344
8.132299587014131	0.23683738708496094
8.232748634007294	0.23779869079589844
8.333181896014139	0.2392406463623047
8.433633708002162	0.2402019500732422
8.534074631010299	0.24164390563964844
8.634514444012893	0.24260520935058594
8.73498094601382	0.2440471649169922
8.83540594301303	0.2450084686279297
8.935844461011584	0.24645042419433594
9.036272375000408	0.2474346160888672
9.136712140010786	0.24887657165527344
9.237138089010841	0.2503185272216797
9.337580605002586	0.2512798309326172
9.43802198501362	0.25272178649902344
9.538462491007522	0.25368309020996094
9.638909070010413	0.2541637420654297
9.73938046200783	0.2541637420654297
9.839824370006681	0.2551250457763672
9.940246699014097	0.25656700134277344
10.04070303500339	0.25752830505371094
11.042121392005356	0.27002525329589844
12.043538561003515	0.2820415496826172
13.044898842010298	0.29405784606933594
14.04630684100266	0.30655479431152344
15.047707834004541	0.3185710906982422
16.04904531200009	0.33058738708496094
17.050418034006725	0.3426036834716797
18.051863184009562	0.35437965393066406
19.05328683501284	0.3666362762451172
20.05470149300527	0.37865257263183594
21.056103625000105	0.3904285430908203
22.05753859100514	0.40244483947753906
23.058954684005585	0.41301536560058594
24.06034253400867	0.4245624542236328
25.061708776003798	0.4363536834716797
26.063132452007267	0.44812965393066406
27.064544413005933	0.4601459503173828
28.06596172200807	0.47216224670410156
29.067327712007682	0.4844188690185547
30.068746128003113	0.4966754913330078
31.07015858401428	0.5082111358642578
32.07152630400378	0.5202274322509766
33.072895833000075	0.5324840545654297
34.07432283500384	0.5445003509521484
35.07571410200035	0.5565166473388672
36.07714950501395	0.5680522918701172
37.0785550030123	0.5800685882568359
38.07996817601088	0.5918445587158203
39.08137862100557	0.6038608551025391
40.08278450301441	0.6156368255615234
41.08415453199996	0.6235637664794922
42.08557537000161	0.6350994110107422
43.086977496001055	0.6502399444580078
44.08839329800685	0.6617755889892578
45.089765035008895	0.6737918853759766
46.091198790003546	0.6858081817626953
47.09261262101063	0.6980648040771484
48.09396752000612	0.7100811004638672
49.09534609800903	0.7218570709228516
50.0967299160111	0.7343540191650391
51.09806886500155	0.7463703155517578
52.09945822600275	0.7583866119384766
53.10085024801083	0.7706432342529297
54.10225691800588	0.7826595306396484
55.103670943004545	0.7944355010986328
56.10510828100087	0.8062114715576172
57.106633097006124	0.8181819915771484
58.10804676100088	0.8304386138916016
59.10947446800128	0.8422145843505859
60.11087388401211	0.8544712066650391
90.14131979701051	1.201974868774414
120.17425327601086	1.5554256439208984
150.20476781101024	1.906087875366211
180.23544365500857	2.264974594116211
210.26598743000068	3.6880130767822266
240.2965114910039	4.771814346313477
270.3271515170054	5.65644645690918
300.35784609400434	6.835832595825195
330.3883516120113	7.661577224731445
360.4190226260107	9.108072280883789
390.449651094008	9.953840255737305
420.48043442300695	10.760251998901367
450.510974076009	11.634927749633789
480.541456173014	12.497095108032227
510.5709934020124	14.284990310668945
540.601425262008	15.159399032592773
570.6318338220008	16.044363021850586
600.6553760160023	16.920316696166992
660.6593189120031	18.54545021057129
720.7197865200142	20.148839950561523
780.780330449008	21.86387062072754
840.8407699920062	25.457124710083008
900.9013113510009	27.253450393676758
960.9618121380045	28.852758407592773
1021.0223221060005	30.597578048706055
1081.0827525430068	32.12201118469238
1141.1433412740007	33.533761978149414
1201.2038803140022	35.031301498413086
1261.264387637013	8.989728927612305
1321.3248908710084	7.710527420043945
1381.3855184240092	9.973249435424805
1441.44606669301	11.543294906616211
1501.506547789002	13.197046279907227
1561.5670314980089	15.994985580444336
1621.6278247220034	16.800642013549805
1681.6883129460039	18.42366600036621
1741.7488323950092	19.855989456176758
1801.809370781004	21.451688766479492
1861.8700609450025	25.463712692260742
1921.9305797210109	27.066011428833008
1981.9911515100102	28.834260940551758
2042.0516246750049	30.02716636657715
2102.1121336320066	31.7944393157959
2162.172667274004	33.3491153717041
2222.233224568001	34.97189140319824
2282.2938202990044	16.149354934692383
2342.354417684008	7.349161148071289
2402.414967360004	9.082475662231445
2462.4756968320144	11.344194412231445
2522.5364177370066	12.97157096862793
2582.5969944460085	15.849515914916992
2642.6575446780043	16.2495174407959
2702.7181110770034	18.004907608032227
2762.7787517800025	19.618608474731445
2822.8393547290034	21.334165573120117
2882.8999589310115	25.17917823791504
2942.9605622790114	26.54075813293457
3003.0211214370065	28.1309871673584
3063.08176708901	29.897119522094727
3123.142357418008	31.47300910949707
3183.2029824810015	33.22810935974121
3243.2636902660015	34.35195350646973
3303.324267205011	6.570722579956055
3363.384850828006	6.548765182495117
3423.445649024012	8.530233383178711
3483.5062688160106	10.78215217590332
-1	-1
