# Supplementary material for: GRAPE for fast and scalable graph processing and random-walk-based embedding
Source: Nat Comput Sci. 2023 Jun 26;3(6):552–68. doi: 10.1038/s43588-023-00465-8 (PMC10768636; doi:10.1038/s43588-023-00465-8)
Supplement: Supplementary file 4 — CSVs with time series data with time and memory requirements for the different libraries on the 44 considered graphs and on the different tasks considered (loading graphs, first- and second-order RWs). [file 43588_2023_465_MOESM4_ESM.zip › bio-ce-cx/FastEnsmallenGraph/second_order_walk_only_q.csv]

delta	ram
0	0.0029771804809568536
0.0003166620008414611	0.0029771804809568536
0.0004779740011144895	0.0034578323364256036
0.00067245700120111	0.0034578323364256036
0.0007996770000318065	0.0034578323364256036
0.0009072799985005986	0.0034578323364256036
0.0010128249996341765	0.0034578323364256036
0.0011169620011060033	0.0034578323364256036
0.0012143690000812057	0.0034578323364256036
0.0013191129983169958	0.0034578323364256036
0.0014191740010573994	0.0034578323364256036
0.001530413999716984	0.003938484191894354
0.001646829998207977	0.003938484191894354
0.001744365999911679	0.003938484191894354
0.001843497000663774	0.003938484191894354
0.0019394099981582258	0.003938484191894354
0.0020331019986770116	0.003938484191894354
0.0021264809984131716	0.003938484191894354
0.0022145959992485587	0.003938484191894354
0.002299948999279877	0.003938484191894354
0.0023854690007283352	0.003938484191894354
0.00247002299875021	0.003938484191894354
0.0025563470007909928	0.003938484191894354
0.002647632998559857	0.003938484191894354
0.002733454999543028	0.003938484191894354
0.0028178510001453105	0.003938484191894354
0.0029025769981672056	0.003938484191894354
0.002986635998240672	0.003938484191894354
0.0030708019985468127	0.003938484191894354
0.003155938000418246	0.003938484191894354
0.003252522998081986	0.003938484191894354
0.0033392330005881377	0.003938484191894354
0.0034240040004078764	0.003938484191894354
0.0035086380012216978	0.003938484191894354
0.0035932190003222786	0.003938484191894354
0.0036825739989581052	0.003938484191894354
0.003768792001210386	0.003938484191894354
0.0038539449997188058	0.003938484191894354
0.0039385269992635585	0.003938484191894354
0.004023066998342983	0.003938484191894354
0.004107739998289617	0.003938484191894354
0.004191537998849526	0.003938484191894354
0.004275420000340091	0.003938484191894354
0.0043592459987849	0.003938484191894354
0.004443240999535192	0.003938484191894354
0.004563810998661211	0.003938484191894354
0.0047656509996159	0.021760749816894354
0.004946082997776102	0.029573249816894354
0.005115964999276912	0.029573249816894354
0.005285446997731924	0.029573249816894354
0.005451107001135824	0.025666999816894354
0.005628301998513052	0.019807624816894354
0.0058024270001624245	0.019807624816894354
0.006094895001297118	0.008088874816894354
0.0062825989989505615	0.008088874816894354
0.006446740000683349	0.008088874816894354
0.00692635599989444	0.008088874816894354
0.007122813000023598	0.008088874816894354
0.007291942998563172	0.008088874816894354
0.007466009999916423	0.008088874816894354
0.007661046998691745	0.008088874816894354
0.007843363000574755	0.008088874816894354
0.008022992999030976	0.008088874816894354
0.008231666000938276	0.008088874816894354
0.008409338999626925	0.008088874816894354
0.00856973299960373	0.008088874816894354
0.008758047999435803	0.008088874816894354
0.00892637300057686	0.008088874816894354
0.0090857959985442	0.008088874816894354
0.009241691001079744	0.008088874816894354
0.009401047998835566	0.008088874816894354
0.009559752001223387	0.008088874816894354
0.009728569999424508	0.008088874816894354
0.009911447999911616	0.008088874816894354
0.010076319998916006	0.008088874816894354
0.024661241001012968	0.008088874816894354
0.025073958000575658	0.008088874816894354
0.02539171199896373	0.008088874816894354
0.025677667999843834	0.008088874816894354
0.02595675300108269	0.008088874816894354
0.02621905599880847	0.008088874816894354
0.026476129998627584	0.008088874816894354
0.02673174499796005	0.008088874816894354
0.02698949999830802	0.008088874816894354
0.0272492929980217	0.008088874816894354
0.027503173998411512	0.008088874816894354
0.027755686998716556	0.008088874816894354
0.028010650999931386	0.008088874816894354
0.02827645800061873	0.008088874816894354
0.02853837799921166	0.008088874816894354
0.028821702999266563	0.008088874816894354
0.02908024299904355	0.008088874816894354
0.029341860998101765	0.008088874816894354
0.02959576300054323	0.008088874816894354
0.02984720599852153	0.008088874816894354
0.030102320000878535	0.008088874816894354
0.030363161000423133	0.008088874816894354
0.030646286999399308	0.008088874816894354
0.030926564999390393	0.008088874816894354
0.03122463099862216	0.008088874816894354
0.03149141899848473	0.008088874816894354
0.03177288499864517	0.008088874816894354
0.03204855799776851	0.008088874816894354
0.0323525569983758	0.008088874816894354
0.03260733699789853	0.008088874816894354
0.03287882400036324	0.008088874816894354
0.033165142998768715	0.008088874816894354
0.033442932999605546	0.008088874816894354
0.0337138020004204	0.008088874816894354
0.03399025500038988	0.008088874816894354
0.03427218599972548	0.008088874816894354
0.03455431399925146	0.008088874816894354
0.03483171599873458	0.008088874816894354
0.035108004998619435	0.008088874816894354
0.03537969899844029	0.008088874816894354
0.035635971998999594	0.008088874816894354
0.03589233700040495	0.008088874816894354
0.036147208000329556	0.008088874816894354
0.03640398999777972	0.008088874816894354
0.03664522699909867	0.008088874816894354
0.036905180000758264	0.008088874816894354
0.03715994599770056	0.008088874816894354
0.03741666999849258	0.008088874816894354
0.03766917299799388	0.008088874816894354
0.03792361199884908	0.008088874816894354
0.03819448499780265	0.008088874816894354
0.038452778000646504	0.008088874816894354
0.03873407799983397	0.008088874816894354
0.039019175001158146	0.008088874816894354
0.03932126699874061	0.008088874816894354
0.03960337299940875	0.008088874816894354
0.03987917400081642	0.008088874816894354
0.04015540399996098	0.008088874816894354
0.040431204997730674	0.008088874816894354
0.05265981299817213	0.008088874816894354
0.053094062001036946	0.008088874816894354
0.053388215997983934	0.008088874816894354
0.053653046998078935	0.008088874816894354
0.053909336998913204	0.008088874816894354
0.05416887899991707	0.008088874816894354
0.05443779399865889	0.008088874816894354
0.05469539999830886	0.008088874816894354
0.05494986399935442	0.008088874816894354
0.0552219769997464	0.008088874816894354
0.05548605099829729	0.008088874816894354
0.055740612999215955	0.008088874816894354
0.05600714599859202	0.008088874816894354
0.056275154998729704	0.008088874816894354
0.056530891997681465	0.008088874816894354
0.056828157998097595	0.008088874816894354
0.057095388998277485	0.008088874816894354
0.05735640000057174	0.008088874816894354
0.057624434997705976	0.008088874816894354
0.05788325200046529	0.008088874816894354
0.05813823100106674	0.008088874816894354
0.05841126199811697	0.008088874816894354
0.05870316399887088	0.008088874816894354
0.058987364998756675	0.008088874816894354
0.059264397001243196	0.008088874816894354
0.05954526899949997	0.008088874816894354
0.05980220499986899	0.008088874816894354
0.06007042299825116	0.008088874816894354
0.06033661299807136	0.008088874816894354
0.06061422299899277	0.008088874816894354
0.06092832499780343	0.008088874816894354
0.06121272900054464	0.008088874816894354
0.06147506900015287	0.008088874816894354
0.06175209999855724	0.008088874816894354
0.062010109999391716	0.008088874816894354
0.06227965799917001	0.008088874816894354
0.06253753900091397	0.008088874816894354
0.06281725499866297	0.008088874816894354
0.06309488099941518	0.008088874816894354
0.06338070099809556	0.008088874816894354
0.0636647469982563	0.008088874816894354
0.06392087700078264	0.008088874816894354
0.0641768969981058	0.008088874816894354
0.06444192599883536	0.008088874816894354
0.06469701999958488	0.008088874816894354
0.0649538229990867	0.008088874816894354
0.06520798899873625	0.008088874816894354
0.06546953599900007	0.008088874816894354
0.06572381400110316	0.008088874816894354
0.0660112539990223	0.008088874816894354
0.06630207000125665	0.008088874816894354
0.06658761799917556	0.008088874816894354
0.06683961800081306	0.008088874816894354
0.0671278199988592	0.008088874816894354
0.067412829001114	0.008088874816894354
0.0676875499993912	0.008088874816894354
0.06794115500088083	0.008088874816894354
0.06819894399814075	0.008088874816894354
0.06846459699954721	0.008088874816894354
0.08068064399776631	0.008088874816894354
0.0811062069988111	0.008088874816894354
0.08140942899990478	0.008088874816894354
0.0816945990009117	0.008088874816894354
0.0819815409995499	0.008088874816894354
0.08224985899869353	0.008088874816894354
0.08250858300016262	0.008088874816894354
0.08277312700010953	0.008088874816894354
0.08305117000054452	0.008088874816894354
0.08335374599846546	0.008088874816894354
0.08364266499847872	0.008088874816894354
0.08391960199878667	0.008088874816894354
0.08420906099854619	0.008088874816894354
0.08446740100043826	0.008088874816894354
0.08474101499814424	0.008088874816894354
0.08500020700012101	0.008088874816894354
0.08525464299964369	0.008088874816894354
0.08552319899899885	0.008088874816894354
0.0857878040005744	0.008088874816894354
0.08604082699821447	0.008088874816894354
0.08629097999801161	0.008088874816894354
0.0865508349997981	0.008088874816894354
0.0868120720006118	0.008088874816894354
0.08706544999949983	0.008088874816894354
0.08731704099773197	0.008088874816894354
0.0875917789999221	0.008088874816894354
0.08787833899987163	0.008088874816894354
0.08815981799853034	0.008088874816894354
0.08842448699942906	0.008088874816894354
0.08864777100097854	0.008088874816894354
0.08890536399849225	0.008088874816894354
0.08915802100091241	0.008088874816894354
0.08941422700081603	0.008088874816894354
0.0896664680003596	0.008088874816894354
0.08992229700015741	0.008088874816894354
0.09017631700044149	0.008088874816894354
0.09043132599981618	0.008088874816894354
0.09068239699990954	0.008088874816894354
0.09093805299926316	0.008088874816894354
0.09119113400083734	0.008088874816894354
0.09146434599824715	0.008088874816894354
0.09178314699965995	0.008088874816894354
0.09206872499999008	0.008088874816894354
0.09235008099858533	0.008088874816894354
0.09261912899819436	0.008088874816894354
0.09292112799812458	0.008088874816894354
0.09320501899856026	0.008088874816894354
0.09348609799781116	0.008088874816894354
0.09375099200042314	0.008088874816894354
0.09400908099996741	0.008088874816894354
0.09426508699834812	0.008088874816894354
0.09452014300040901	0.008088874816894354
0.09479394799927832	0.008088874816894354
0.09507229299924802	0.008088874816894354
0.095351287000085	0.008088874816894354
0.09563847000026726	0.008088874816894354
0.09591628699854482	0.008088874816894354
0.09620110000105342	0.008088874816894354
0.10468476800087956	0.008569526672363104
0.11525854299907223	0.004903602600097479
0	0
