# Supplementary material for: GRAPE for fast and scalable graph processing and random-walk-based embedding
Source: Nat Comput Sci. 2023 Jun 26;3(6):552–68. doi: 10.1038/s43588-023-00465-8 (PMC10768636; doi:10.1038/s43588-023-00465-8)
Supplement: Supplementary file 4 — CSVs with time series data with time and memory requirements for the different libraries on the 44 considered graphs and on the different tasks considered (loading graphs, first- and second-order RWs). [file 43588_2023_465_MOESM4_ESM.zip › bio-ce-cx/FastEnsmallenGraph/second_order_walk_only_p.csv]

delta	ram
0	0.0025058746337887072
0.0003293690024293028	0.0029865264892574572
0.0004981940001016483	0.0034671783447262072
0.0006204679993970785	0.0034671783447262072
0.0007304610007849988	0.0034671783447262072
0.0008396750017709564	0.0034671783447262072
0.000942450002185069	0.0034671783447262072
0.0010387530019215774	0.0034671783447262072
0.0011411600025894586	0.003955459594726207
0.00125492699953611	0.003955459594726207
0.0014034150008228607	0.003955459594726207
0.0015159489994402975	0.003955459594726207
0.0016194950003409758	0.003955459594726207
0.0017262790024688002	0.003955459594726207
0.001831679001043085	0.003955459594726207
0.0019213920022593811	0.003955459594726207
0.0020058310001331847	0.003955459594726207
0.0020899440023640636	0.003955459594726207
0.0021745690028183162	0.003955459594726207
0.002265169001475442	0.003955459594726207
0.0023496840003645048	0.003955459594726207
0.002433339999697637	0.003955459594726207
0.0025181470009556506	0.003955459594726207
0.002602696000394644	0.003955459594726207
0.0026867270025832113	0.003955459594726207
0.002769245002127718	0.003955459594726207
0.0028525900015665684	0.003955459594726207
0.002936065000540111	0.003955459594726207
0.0030227690003812313	0.004436111450194957
0.0031053570019139443	0.004436111450194957
0.0031894160019874107	0.004436111450194957
0.0032806730014272034	0.004436111450194957
0.0033647820018813945	0.004436111450194957
0.0034485600008338224	0.004436111450194957
0.003531736001605168	0.004436111450194957
0.0036155160014459398	0.004436111450194957
0.003699277000123402	0.004436111450194957
0.0037829850007256027	0.004436111450194957
0.0038666440013912506	0.004436111450194957
0.003950202000851277	0.004436111450194957
0.004033059001812944	0.004436111450194957
0.004116393000003882	0.004436111450194957
0.0041993730010290165	0.004436111450194957
0.004287666000891477	0.004436111450194957
0.0043708980010706	0.004436111450194957
0.004453973000636324	0.004436111450194957
0.004536933000053978	0.004436111450194957
0.004620102001354098	0.004436111450194957
0.004708574000687804	0.004436111450194957
0.00494613500268315	0.008342361450194957
0.005192373002500972	0.010535812377929332
0.005406780001067091	0.014682388305663707
0.005641027000820031	0.016635513305663707
0.0058418110020284075	0.018588638305663707
0.006040227999619674	0.012729263305663707
0.006226580000657123	0.008823013305663707
0.006411704001948237	0.008823013305663707
0.0066221760025655385	0.008823013305663707
0.0067926230003649835	0.008823013305663707
0.006976928001677152	0.008823013305663707
0.0071659130007901695	0.008823013305663707
0.007355309000558918	0.008823013305663707
0.0075561330013442785	0.008823013305663707
0.00774328300030902	0.008823013305663707
0.007908020001195837	0.008823013305663707
0.008466496001346968	0.008823013305663707
0.008706974000233458	0.008823013305663707
0.008881101002771175	0.008823013305663707
0.009062803001143038	0.008823013305663707
0.009232069001882337	0.008823013305663707
0.009427060002053622	0.008823013305663707
0.009598644999641692	0.008823013305663707
0.009764764999999898	0.008823013305663707
0.009944408000592375	0.008823013305663707
0.010154086001421092	0.008823013305663707
0.025323654001113027	0.008823013305663707
0.025876111001707613	0.008823013305663707
0.026338113002566388	0.008823013305663707
0.02663103800296085	0.008823013305663707
0.026990747002855642	0.008823013305663707
0.027220031999604544	0.006869888305663707
0.02739437800119049	0.003955459594726207
0	0
