# Supplementary material for: GRAPE for fast and scalable graph processing and random-walk-based embedding
Source: Nat Comput Sci. 2023 Jun 26;3(6):552–68. doi: 10.1038/s43588-023-00465-8 (PMC10768636; doi:10.1038/s43588-023-00465-8)
Supplement: Supplementary file 4 — CSVs with time series data with time and memory requirements for the different libraries on the 44 considered graphs and on the different tasks considered (loading graphs, first- and second-order RWs). [file 43588_2023_465_MOESM4_ESM.zip › bio-ce-cx/FastEnsmallenGraph/second_order_walk.csv]

delta	ram
0	0.0013233184814449572
0.0003558120006346144	0.0013233184814449572
0.0005271080008242279	0.0018039703369137072
0.0006443509992095642	0.0018039703369137072
0.000757449000957422	0.0018039703369137072
0.0008593259990448132	0.0018039703369137072
0.0009627920007915236	0.0018039703369137072
0.001062141000147676	0.0017963409423824572
0.0011819270002888516	0.0025096893310543322
0.0012837450012739282	0.0025096893310543322
0.0013802059984300286	0.0025096893310543322
0.0014955799997551367	0.0025096893310543322
0.0016029040016292129	0.0025096893310543322
0.0017336759992758743	0.0029903411865230822
0.0018366629992669914	0.0029903411865230822
0.0019398670010559727	0.0029903411865230822
0.002042159998381976	0.0029903411865230822
0.00214751699968474	0.0029903411865230822
0.0022482409985968843	0.0029903411865230822
0.002345289998629596	0.0029903411865230822
0.002437025999824982	0.0029903411865230822
0.0025235799985239282	0.0029903411865230822
0.0026077479997184128	0.0029903411865230822
0.0026981299997714814	0.0029903411865230822
0.0027825799988931976	0.0029903411865230822
0.0028661229989666026	0.0029903411865230822
0.002950375001091743	0.0029903411865230822
0.003034263001609361	0.0029903411865230822
0.0031181609992927406	0.0029903411865230822
0.003200854000169784	0.0029903411865230822
0.003283668000221951	0.0029903411865230822
0.0033681899985822383	0.0029903411865230822
0.00345055800062255	0.0029903411865230822
0.003534447998390533	0.0029903411865230822
0.003618514001573203	0.0029903411865230822
0.0037422620007419027	0.0032192230224605822
0.0038382109996746294	0.0032115936279293322
0.003989405999163864	0.0034519195556637072
0.004154012000071816	0.0034519195556637072
0.004302001001633471	0.0034519195556637072
0.004423000998940552	0.0034519195556637072
0.0045741520007140934	0.0034519195556637072
0.004723014000774128	0.0034519195556637072
0.0048854790002224036	0.0034519195556637072
0.005058583999925759	0.011264419555663707
0.005316677001246717	0.015170669555663707
0.005562564998399466	0.015170669555663707
0.005813124000269454	0.015170669555663707
0.0059926989997620694	0.013217544555663707
0.006186632999742869	0.009311294555663707
0.006368458998622373	0.007358169555663707
0.0065423330015619285	0.007358169555663707
0.006830672999058152	0.007358169555663707
0.0070899999991524965	0.007358169555663707
0.007278525001311209	0.007358169555663707
0.007464569000148913	0.007358169555663707
0.007661987001483794	0.007358169555663707
0.007856737000111025	0.007358169555663707
0.008023547001357656	0.007358169555663707
0.008212140000978252	0.007358169555663707
0.008431073001702316	0.007358169555663707
0.008634156001789961	0.007358169555663707
0.008843122999678599	0.007358169555663707
0.009030845001689158	0.007358169555663707
0.009198628999001812	0.007358169555663707
0.009360242998809554	0.007358169555663707
0.009518359998764936	0.007358169555663707
0.0097128880006494	0.007358169555663707
0.009890492001431994	0.007358169555663707
0.010068281000712886	0.007358169555663707
0.023713408001640346	0.007358169555663707
0.024166183000488672	0.007358169555663707
0.02445790400088299	0.007358169555663707
0.024768541999947047	0.007358169555663707
0.025051437001820887	0.007358169555663707
0.025326828999823192	0.007358169555663707
0.025602148998586927	0.007358169555663707
0.025886021001497284	0.007358169555663707
0.02616554600172094	0.007358169555663707
0.02644662199963932	0.007358169555663707
0.026720773999841185	0.007358169555663707
0.02699426300023333	0.007358169555663707
0.027268210000329418	0.007358169555663707
0.02754477399867028	0.007358169555663707
0.027843668998684734	0.007358169555663707
0.02812046400140389	0.007358169555663707
0.028394993001711555	0.007358169555663707
0.028668538998317672	0.007358169555663707
0.02894878000006429	0.007358169555663707
0.029241743999591563	0.007358169555663707
0.0295333460016991	0.007358169555663707
0.029817834998539183	0.007358169555663707
0.030093430999841075	0.007358169555663707
0.030376564998732647	0.007358169555663707
0.030664525998872705	0.007358169555663707
0.030940870001359144	0.007358169555663707
0.031203982998704305	0.007358169555663707
0.0314830780007469	0.007358169555663707
0.03177888500067638	0.007358169555663707
0.032056223000836326	0.007358169555663707
0.03232902300078422	0.007358169555663707
0.03260456999851158	0.007358169555663707
0.03288505700038513	0.007358169555663707
0.03315872500024852	0.007358169555663707
0.03343671699985862	0.007358169555663707
0.03371232100107591	0.007358169555663707
0.033985943999141455	0.007358169555663707
0.03426150000086636	0.007358169555663707
0.03453634000106831	0.007358169555663707
0.034815338000043994	0.007358169555663707
0.03508631099975901	0.007358169555663707
0.03536445899953833	0.007358169555663707
0.03563959800158045	0.007358169555663707
0.03593895200174302	0.007358169555663707
0.036240849000023445	0.007358169555663707
0.036522917998809135	0.007358169555663707
0.03680839599837782	0.007358169555663707
0.037086316999193514	0.007358169555663707
0.03736059500079136	0.007358169555663707
0.03763618700031657	0.007358169555663707
0.037917166999250185	0.007358169555663707
0.03819070700046723	0.007358169555663707
0.03845915700003388	0.007358169555663707
0.038709436001227004	0.007358169555663707
0.03896174100009375	0.007358169555663707
0.04771957800039672	0.007358169555663707
0.04810422800073866	0.007358169555663707
0.048425206001411425	0.007358169555663707
0.04871130099854781	0.007358169555663707
0.04899049799860222	0.007358169555663707
0.04926360700119403	0.007358169555663707
0.04953834600019036	0.007358169555663707
0.04981937699994887	0.007358169555663707
0.0500981059994956	0.007358169555663707
0.0503831749992969	0.007358169555663707
0.05066702999829431	0.007358169555663707
0.05094383699906757	0.007358169555663707
0.05121770899859257	0.007358169555663707
0.05149160200016922	0.007358169555663707
0.05179077600041637	0.007358169555663707
0.052045415999600664	0.007358169555663707
0.05231879200073308	0.007358169555663707
0.05259511600161204	0.007358169555663707
0.052918648998456774	0.007358169555663707
0.05319452199910302	0.007358169555663707
0.053469084999960614	0.007358169555663707
0.053760730999783846	0.007358169555663707
0.05403663199831499	0.007358169555663707
0.054306781999912346	0.007358169555663707
0.05458747599914204	0.007358169555663707
0.05485110900190193	0.007358169555663707
0.05513082499965094	0.007358169555663707
0.055405668001185404	0.007358169555663707
0.05567923299895483	0.007358169555663707
0.055975036000745604	0.007358169555663707
0.05638387100043474	0.007358169555663707
0.056719254000199726	0.007358169555663707
0.05700710399833042	0.007358169555663707
0.05729400299969711	0.007358169555663707
0.05757297899981495	0.007358169555663707
0.05785179799931939	0.007358169555663707
0.05813329699958558	0.007358169555663707
0.058423549999133684	0.007358169555663707
0.058712977999675786	0.007358169555663707
0.05901179099964793	0.007358169555663707
0.05930103300124756	0.007358169555663707
0.05958034400100587	0.007358169555663707
0.05987664100030088	0.007358169555663707
0.06015549600124359	0.007358169555663707
0.06044944200039026	0.007358169555663707
0.06072552700061351	0.007358169555663707
0.06100250799863716	0.007358169555663707
0.061291304999031126	0.007358169555663707
0.06156917399857775	0.007358169555663707
0.06189107400132343	0.007358169555663707
0.06218372999865096	0.007358169555663707
0.062463350001053186	0.007358169555663707
0.06274159000167856	0.007358169555663707
0.06772049400024116	0.007358169555663707
0.06816350900044199	0.007358169555663707
0.0684594720005407	0.007358169555663707
0.06874873400010983	0.007358169555663707
0.06903564900130732	0.007358169555663707
0.06931361500028288	0.007358169555663707
0.06959137200101395	0.007358169555663707
0.06987499900060357	0.007358169555663707
0.07014916100160917	0.007358169555663707
0.07044527700054459	0.007358169555663707
0.07072319199869526	0.007358169555663707
0.07100152099883417	0.007358169555663707
0.07127619300081278	0.007358169555663707
0.0715506929991534	0.007358169555663707
0.07185117400149466	0.007358169555663707
0.07213060100184521	0.007358169555663707
0.07240916899900185	0.007358169555663707
0.07268453399956343	0.007358169555663707
0.07295898899974418	0.007358169555663707
0.07323470800110954	0.007358169555663707
0.07351287200071965	0.007358169555663707
0.07379315800062614	0.007358169555663707
0.07407520099877729	0.007358169555663707
0.07432659800178953	0.007358169555663707
0.07460524400084978	0.007358169555663707
0.0837234280006669	0.007358169555663707
0.08418844300103956	0.007358169555663707
0.08450140800050576	0.007358169555663707
0.08480599299946334	0.007358169555663707
0.08508617899860837	0.007358169555663707
0.08584324000185006	0.007358169555663707
0.08645297199836932	0.007358169555663707
0.08683115000167163	0.007358169555663707
0.08712834299876704	0.007358169555663707
0.08741043400004855	0.007358169555663707
0.08769699999902514	0.007358169555663707
0.08799072799956775	0.007358169555663707
0.08827091499915696	0.007358169555663707
0.08854472199891461	0.007358169555663707
0.08880741399843828	0.007358169555663707
0.08909230599965667	0.007358169555663707
0.08936703899962595	0.007358169555663707
0.08965323300071759	0.007358169555663707
0.08992735400170204	0.007358169555663707
0.09020620600131224	0.007358169555663707
0.09050034699976095	0.007358169555663707
0.09078699800011236	0.007358169555663707
0.09106248000171036	0.007358169555663707
0.09133649800060084	0.007358169555663707
0.09160921099828556	0.007358169555663707
0.09190344300077413	0.007358169555663707
0.0921792369990726	0.007358169555663707
0.0924545109992323	0.007358169555663707
0.09273426399886375	0.007358169555663707
0.09300685400012298	0.007358169555663707
0.09325501700004679	0.007358169555663707
0.09353530500084162	0.007358169555663707
0.09379527399869403	0.007358169555663707
0.09407991300031426	0.007358169555663707
0.09436204500161693	0.007358169555663707
0.09464160700008506	0.007358169555663707
0.09490120400005253	0.007358169555663707
0.09518620499875396	0.007358169555663707
0.09546248799961177	0.007358169555663707
0.09570448099839268	0.007358169555663707
0.09598987799836323	0.007358169555663707
0.09624921299837297	0.007358169555663707
0.09654116900128429	0.007358169555663707
0.09683171800134005	0.007358169555663707
0.09710743699906743	0.007358169555663707
0.09738157000174397	0.007358169555663707
0.09766075700099464	0.007358169555663707
0.09793955200075288	0.007358169555663707
0.09821292299966444	0.007358169555663707
0.10034524499860709	0.007838821411132457
0.11067676699894946	0.004653549194335582
0	0
