# Supplementary material for: GRAPE for fast and scalable graph processing and random-walk-based embedding
Source: Nat Comput Sci. 2023 Jun 26;3(6):552–68. doi: 10.1038/s43588-023-00465-8 (PMC10768636; doi:10.1038/s43588-023-00465-8)
Supplement: Supplementary file 4 — CSVs with time series data with time and memory requirements for the different libraries on the 44 considered graphs and on the different tasks considered (loading graphs, first- and second-order RWs). [file 43588_2023_465_MOESM4_ESM.zip › bio-ce-cx/FastEnsmallenGraph/first_order_walk.csv]

delta	ram
0	0.00247955322265625
0.0003939140005968511	0.002960205078125
0.0005697289998352062	0.002960205078125
0.0006847219992778264	0.002960205078125
0.0007924950004962739	0.002960205078125
0.0009075660018424969	0.002960205078125
0.0010105660003318917	0.002960205078125
0.0011130790007882752	0.002960205078125
0.0012208970001665875	0.002960205078125
0.0013195169995015021	0.002960205078125
0.0014127890026429668	0.002960205078125
0.0015260889995261095	0.002960205078125
0.0016333000021404587	0.00347137451171875
0.0017276060025324114	0.00347137451171875
0.001815089002775494	0.00347137451171875
0.0018995240025105886	0.00347137451171875
0.0019828889999189414	0.00347137451171875
0.0020671530000981875	0.00347137451171875
0.0021508070021809544	0.00347137451171875
0.002242178001324646	0.00347137451171875
0.0023280050008906983	0.00347137451171875
0.0024127319993567653	0.00347137451171875
0.0024963809992186725	0.00347137451171875
0.002581201002612943	0.00347137451171875
0.0026651360021787696	0.00347137451171875
0.0027475780007080175	0.00347137451171875
0.0028312350004853215	0.00347137451171875
0.002915061002568109	0.00347137451171875
0.0029983160020492505	0.00347137451171875
0.0030809199997747783	0.00347137451171875
0.003164088000630727	0.00347137451171875
0.0032537139995838515	0.00402069091796875
0.0033383219997631386	0.00402069091796875
0.0034223160000692587	0.00402069091796875
0.0035073880026175175	0.00402069091796875
0.0035911900013161357	0.00402069091796875
0.003675365001981845	0.00402069091796875
0.0037595890025841072	0.00402069091796875
0.0038422450015787035	0.00402069091796875
0.003926564000721555	0.00402069091796875
0.004010370001196861	0.00402069091796875
0.004093307001312496	0.00402069091796875
0.004176465001364704	0.00402069091796875
0.004282616002456052	0.00402069091796875
0.004368298999906983	0.00402069091796875
0.004451986002095509	0.00402069091796875
0.00453542200193624	0.00402069091796875
0.00461886700213654	0.00402069091796875
0.004885371999989729	0.00792694091796875
0.005134683000505902	0.00792694091796875
0.005322851000528317	0.00792694091796875
0.005487656999321189	0.00988006591796875
0.0056457450009475	0.00792694091796875
0.005809395999676781	0.00792694091796875
0.005968830999336205	0.00597381591796875
0.0061469640022551175	0.00597381591796875
0.006341001000691904	0.00597381591796875
0.006523579002532642	0.00597381591796875
0.006718701999488985	0.00597381591796875
0.006879463002405828	0.00597381591796875
0.0070605590008199215	0.00597381591796875
0.007250233000377193	0.00597381591796875
0.007430672001646599	0.00597381591796875
0.007616800001414958	0.00597381591796875
0.0077861310019216035	0.00597381591796875
0.00794857300206786	0.00597381591796875
0.008106175002467353	0.00597381591796875
0.008299837001686683	0.006206512451171875
0.008474819002003642	0.006206512451171875
0.008644200999697205	0.006206512451171875
0.00880901799973799	0.006206512451171875
0.008966299999883631	0.006206512451171875
0.009126660999754677	0.006206512451171875
0.009338192001450807	0.006206512451171875
0.00952384899937897	0.006206512451171875
0.009698672001832165	0.006206512451171875
0.009883258000627393	0.006206512451171875
0.010038942000392126	0.006206512451171875
0.018593836000945885	0.006927490234375
0.01913724100086256	0.006927490234375
0.019601113999669906	0.006927490234375
0.019921394999983022	0.006927490234375
0.020455085999856237	0.006927490234375
0.020684454000729602	0.006927490234375
0.0208696890003921	0.006927490234375
0.021042451000539586	0.003292083740234375
0	0
