# Supplementary material for: GRAPE for fast and scalable graph processing and random-walk-based embedding
Source: Nat Comput Sci. 2023 Jun 26;3(6):552–68. doi: 10.1038/s43588-023-00465-8 (PMC10768636; doi:10.1038/s43588-023-00465-8)
Supplement: Supplementary file 4 — CSVs with time series data with time and memory requirements for the different libraries on the 44 considered graphs and on the different tasks considered (loading graphs, first- and second-order RWs). [file 43588_2023_465_MOESM4_ESM.zip › bio-ce-cx/FastEnsmallenGraph/load_graph.csv]

delta	ram
0	0.0024509429931640625
0.0002268290008942131	0.0024509429931640625
0.0003683060022012796	0.0024509429931640625
0.00046366600145120174	0.0024509429931640625
0.0005518610014405567	0.0024509429931640625
0.0006465570004365873	0.0024509429931640625
0.0007449970034940634	0.0024509429931640625
0.0008260270005848724	0.0024509429931640625
0.0009064130026672501	0.0024509429931640625
0.0009868480010482017	0.0024509429931640625
0.0010668370014172979	0.0024509429931640625
0.0011542710017238278	0.0024509429931640625
0.0012440380014595576	0.0024509429931640625
0.0013440810034808237	0.0024509429931640625
0.0014265030004025903	0.0024509429931640625
0.0015085970007930882	0.0024509429931640625
0.0015912890012259595	0.0024509429931640625
0.001680533001490403	0.0024509429931640625
0.0017629030007810798	0.0024509429931640625
0.0018452030017215293	0.0024509429931640625
0.0019389950030017644	0.0024509429931640625
0.0020186950023344252	0.0024509429931640625
0.0020976930027245544	0.0024509429931640625
0.002196625002397923	0.0024509429931640625
0.0022788060014136136	0.0024509429931640625
0.0023606240029039327	0.0024509429931640625
0.0024422980022791307	0.0024509429931640625
0.0025246410004911013	0.0024509429931640625
0.0026397140027256683	0.0026760101318359375
0.0027384210006857757	0.0026760101318359375
0.002824115003022598	0.0026760101318359375
0.0029066210008750204	0.0026760101318359375
0.0029884400028095115	0.0026760101318359375
0.0030707940022693947	0.0026760101318359375
0.003153107001708122	0.0026760101318359375
0.003235050000512274	0.0026760101318359375
0.0033173840020026546	0.0026760101318359375
0.003399533001356758	0.0026760101318359375
0.003481820000160951	0.0026760101318359375
0.003563878002751153	0.0026760101318359375
0.003651353003078839	0.0026760101318359375
0.0037349140002334025	0.0026760101318359375
0.003818775003310293	0.0031566619873046875
0.003901255000528181	0.0031566619873046875
0.0039838700031396	0.0031566619873046875
0.004066523000801681	0.0031566619873046875
0.00414855100098066	0.0031566619873046875
0.00423110400151927	0.0031566619873046875
0.004318935003539082	0.0031566619873046875
0.0044038980013283435	0.0031566619873046875
0.004486902002099669	0.0031566619873046875
0.0045695340013480745	0.0031566619873046875
0.004658931000449229	0.0031566619873046875
0.004743871002574451	0.0031566619873046875
0.00482753500182298	0.0031566619873046875
0.004910736002784688	0.0031566619873046875
0.0049939230011659674	0.0031566619873046875
0.0050766220010700636	0.0031566619873046875
0.0051593650023278315	0.0031566619873046875
0.005242862000159221	0.0031566619873046875
0.005326385002263123	0.0031566619873046875
0.005409982000855962	0.0031566619873046875
0.005492748001415748	0.0031566619873046875
0.005575437000516104	0.0036373138427734375
0.005663117000949569	0.0036373138427734375
0.005747221002820879	0.0036373138427734375
0.005830459002027055	0.0036373138427734375
0.00591287100178306	0.0036373138427734375
0.0060002850004821084	0.0036373138427734375
0.00608306800131686	0.0036373138427734375
0.006165385002532275	0.0036373138427734375
0.006247371002245927	0.0036373138427734375
0.0063301380032498855	0.0036373138427734375
0.006413668001187034	0.0036373138427734375
0.00650650600073277	0.0036373138427734375
0.006592762001673691	0.0036373138427734375
0.006696773001749534	0.0036373138427734375
0.006779974002711242	0.0036373138427734375
0.006862762002128875	0.0036373138427734375
0.006945392000488937	0.0036373138427734375
0.007027566000033403	0.0036373138427734375
0.007109835001756437	0.0036373138427734375
0.007192094002675731	0.0041179656982421875
0.007273836003150791	0.0041179656982421875
0.007355600002483698	0.0041179656982421875
0.00743674600016675	0.0041179656982421875
0.007517884001572384	0.0041179656982421875
0.007603971000207821	0.0041179656982421875
0.0076868830001330934	0.0041179656982421875
0.007769109000946628	0.0041179656982421875
0.00785147700298694	0.0041179656982421875
0.007933660002890974	0.0041179656982421875
0.008015660001547076	0.0041179656982421875
0.008104687000013655	0.0041179656982421875
0.008188337000319734	0.0041179656982421875
0.008272023002064088	0.0041179656982421875
0.008354527002666146	0.0041179656982421875
0.008436899002845166	0.0041179656982421875
0.00851882900315104	0.0041179656982421875
0.00860793700121576	0.0041179656982421875
0.008691253002325539	0.0041179656982421875
0.008773514000495197	0.0041179656982421875
0.008855195002979599	0.0041179656982421875
0.008936773003370035	0.0041179656982421875
0.009018492000905098	0.0041179656982421875
0.009099572002014611	0.0041179656982421875
0.009180877001199406	0.0041179656982421875
0.009263172003556974	0.0041179656982421875
0.009345168000436388	0.0041179656982421875
0.00942703500186326	0.0041179656982421875
0.00950886300051934	0.0041179656982421875
0.009599234002962476	0.0045986175537109375
0.009684263000963256	0.0045986175537109375
0.009767006002221024	0.0045986175537109375
0.009849865000433056	0.0045986175537109375
0.00993265400029486	0.0045986175537109375
0.01001557000199682	0.0045986175537109375
0.010192268000537297	0.0045986175537109375
0.010385976001998642	0.0045986175537109375
0.01056446400252753	0.0045986175537109375
0.010767625000880798	0.0045986175537109375
0.010933703000773676	0.0045986175537109375
0.011092886001279112	0.0045986175537109375
0.011251070001890184	0.0045986175537109375
0.011408284000935964	0.0045986175537109375
0.011565583001356572	0.0045986175537109375
0.011734297000657534	0.0045986175537109375
0.011892370002897223	0.0045986175537109375
0.01205498800118221	0.0050792694091796875
0.012211691002448788	0.0050792694091796875
0.012367481002002023	0.0050792694091796875
0.012523858000349719	0.0050792694091796875
0.01268466100009391	0.0050792694091796875
0.012850895000156015	0.0050792694091796875
0.013009461003093747	0.0050792694091796875
0.013165427000785712	0.0050792694091796875
0.013334795999980997	0.0050792694091796875
0.013494161001290195	0.0050792694091796875
0.01365015600094921	0.0050792694091796875
0.013806696002575336	0.0050792694091796875
0.013962215001811273	0.0050792694091796875
0.014118899001914542	0.0050792694091796875
0.014274865003244486	0.0050792694091796875
0.01443085000209976	0.0050792694091796875
0.014586538000003202	0.0050792694091796875
0.014768065000680508	0.0050792694091796875
0.014926340001693461	0.0050792694091796875
0.015083288002642803	0.0050792694091796875
0.015240156000800198	0.0050792694091796875
0.015397225000924664	0.0050792694091796875
0.015557225000520702	0.0050792694091796875
0.01571742500163964	0.0050792694091796875
0.01587296500292723	0.0050792694091796875
0.016028321002522716	0.0050792694091796875
0.016184289001103025	0.0050792694091796875
0.016340646001481218	0.0050792694091796875
0.016495431002113037	0.0050792694091796875
0.016650348999974085	0.0050792694091796875
0.01680570500320755	0.0050792694091796875
0.01696117800020147	0.0050792694091796875
0.017116721002821578	0.0050792694091796875
0.017273466000915505	0.0050792694091796875
0.01742867900247802	0.0050792694091796875
0.017583079003088642	0.0050792694091796875
0.017750214999978198	0.0050792694091796875
0.017905317999975523	0.0055599212646484375
0.018060849000903545	0.0055599212646484375
0.01821567500155652	0.0055599212646484375
0.018377068001427688	0.0055599212646484375
0.018533913000283064	0.0055599212646484375
0.018705514001339907	0.0055599212646484375
0.018863978002627846	0.0055599212646484375
0.019019732000742806	0.0055599212646484375
0.019175720000930596	0.0055599212646484375
0.0193360080011189	0.0055599212646484375
0.01949639600206865	0.0055599212646484375
0.01965345800272189	0.0055599212646484375
0.01981025200075237	0.0055599212646484375
0.019967069001722848	0.0055599212646484375
0.020123289003095124	0.0055599212646484375
0.020289259002311155	0.0055599212646484375
0.020461965003050864	0.0055599212646484375
0.02061825100099668	0.0055599212646484375
0.020777249003003817	0.0055599212646484375
0.020933433002937818	0.0055599212646484375
0.021090407000883715	0.0055599212646484375
0.02124683700094465	0.0055599212646484375
0.021403213002486154	0.0055599212646484375
0.021561013003520202	0.0055599212646484375
0.02172181900095893	0.0055599212646484375
0.021878161001950502	0.0055599212646484375
0.022033915000065463	0.0055599212646484375
0.022192241001903312	0.0055599212646484375
0.022347295001964085	0.0055599212646484375
0.022503425003378652	0.0055599212646484375
0.022657687000901205	0.0055599212646484375
0.02282664600352291	0.0055599212646484375
0.022985087001870852	0.0055599212646484375
0.023141061003116192	0.0055599212646484375
0.02329747200201382	0.0055599212646484375
0.02345351800249773	0.0055599212646484375
0.023610437001480022	0.0055599212646484375
0.0237670970018371	0.0055599212646484375
0.0239228690006712	0.0055599212646484375
0.024079811002593488	0.0055599212646484375
0.024235100001533283	0.0055599212646484375
0.024390474001847906	0.0055599212646484375
0.024545046002458548	0.0055599212646484375
0.024705022002308397	0.0055599212646484375
0.024860703000740614	0.0055599212646484375
0.025016438001330243	0.0055599212646484375
0.025173199002892943	0.0055599212646484375
0.025328774001536658	0.0055599212646484375
0.025484403002337785	0.0055599212646484375
0.025641737000114517	0.0055599212646484375
0.025794288001634413	0.0055599212646484375
0.02594656200017198	0.0055599212646484375
0.02609802700317232	0.0055599212646484375
0.026288876000762684	0.0055599212646484375
0.02644156100359396	0.0055599212646484375
0.026611855002556695	0.0055599212646484375
0.026765843002067413	0.0055599212646484375
0.026937419002933893	0.0055599212646484375
0.02709304200106999	0.0055599212646484375
0.027249323000432923	0.0055599212646484375
0.027406705001340015	0.0055599212646484375
0.027562344002944883	0.0055599212646484375
0.027723986000637524	0.0055599212646484375
0.027912957000808092	0.0055599212646484375
0.028077143000700744	0.0055599212646484375
0.028250685001694364	0.0055599212646484375
0.028408099002263043	0.0055599212646484375
0.028575063002790557	0.0055599212646484375
0.028737056003592443	0.0055599212646484375
0.028890712001157226	0.0055599212646484375
0.029044234001048608	0.0055599212646484375
0.02919865300282254	0.0055599212646484375
0.02937577800184954	0.0055599212646484375
0.029545206001785118	0.0055599212646484375
0.029703678002988454	0.0055599212646484375
0.029858922000130406	0.0055599212646484375
0.030013317002158146	0.0055599212646484375
0.030168079003487946	0.0055599212646484375
0.030320344001665944	0.0055599212646484375
0.030474835002678446	0.0055599212646484375
0.030626718002167763	0.0055599212646484375
0.030785970000579255	0.0055599212646484375
0.03093953200004762	0.0055599212646484375
0.03109369800222339	0.0055599212646484375
0.031247083003108855	0.0055599212646484375
0.03142023600230459	0.0055599212646484375
0.0315773430011177	0.0055599212646484375
0.031738850000692764	0.0055599212646484375
0.03189421600109199	0.0055599212646484375
0.032050092002464226	0.0055599212646484375
0.032215055001870496	0.0060405731201171875
0.03236717400068301	0.0060405731201171875
0.032522374000109266	0.0060405731201171875
0.03268228500019177	0.0060405731201171875
0.03284674300084589	0.0060405731201171875
0.03300390400181641	0.0060405731201171875
0.03315893700346351	0.0060405731201171875
0.03331529400020372	0.0060405731201171875
0.03347484000187251	0.0060405731201171875
0.033634390001680003	0.0060405731201171875
0.033815457001765026	0.0060405731201171875
0.033995892001257744	0.0060405731201171875
0.03415491400301107	0.0060405731201171875
0.03431781000108458	0.0060405731201171875
0.034474883002985734	0.0060405731201171875
0.034625856002094224	0.0060405731201171875
0.035110338001686614	0.0065212249755859375
0.035291662003146484	0.0065212249755859375
0.035453810000035446	0.0065212249755859375
0.035613415002444526	0.0065212249755859375
0.035771774000750156	0.0065212249755859375
0.03592846100218594	0.0065212249755859375
0.03608626600180287	0.0065212249755859375
0.036243721002392704	0.0065212249755859375
0.03641270000298391	0.0065212249755859375
0.03656632700221962	0.0065212249755859375
0.036755562003236264	0.0065212249755859375
0.03691245800291654	0.0065212249755859375
0.03706777100160252	0.0065212249755859375
0.037223713003186276	0.0065212249755859375
0.03737961500155507	0.0065212249755859375
0.03753578900068533	0.0065212249755859375
0.037696526000218	0.0065212249755859375
0.03785251800218248	0.0065212249755859375
0.03800843200224335	0.0065212249755859375
0.03816439900037949	0.0065212249755859375
0.03832198500094819	0.0065212249755859375
0.03847849900193978	0.0065212249755859375
0.03861928600235842	0.0065212249755859375
0.03877972000191221	0.0065212249755859375
0.0389369020012964	0.0065212249755859375
0.03909113300323952	0.0065212249755859375
0.03924361700046575	0.0065212249755859375
0.03939746000105515	0.0065212249755859375
0.03955176300223684	0.0065212249755859375
0.039709414002572885	0.0065212249755859375
0.03986267200161819	0.0065212249755859375
0.04001567700106534	0.0065212249755859375
0.04016803800186608	0.0065212249755859375
0.04032098700190545	0.0065212249755859375
0.04047408700353117	0.0065212249755859375
0.04062620700278785	0.0065212249755859375
0.04077948000121978	0.0065212249755859375
0.04093287300202064	0.0065212249755859375
0.04108554400227149	0.0065212249755859375
0.04123892500138027	0.0065212249755859375
0.04139218500131392	0.0065212249755859375
0.04154578200177639	0.0065212249755859375
0.04170363100274699	0.0065212249755859375
0.041856655003357446	0.0065212249755859375
0.042009131000668276	0.0065212249755859375
0.04216133300360525	0.0065212249755859375
0.04231409400017583	0.0065212249755859375
0.04247164200205589	0.0058040618896484375
0.042606678001902765	0.0058040618896484375
0.04281645200171624	0.0058040618896484375
0.04298848000325961	0.0058040618896484375
0.04314649000298232	0.0058040618896484375
0.04330314300023019	0.0058040618896484375
0.043459838001581375	0.0058040618896484375
0.04361577700183261	0.0058040618896484375
0.043773842000518925	0.0058040618896484375
0.0439307380001992	0.0058040618896484375
0.04408802600300987	0.0058040618896484375
0.04424055700292229	0.0058040618896484375
0.04441166700053145	0.0058040618896484375
0.04456720400048653	0.0058040618896484375
0.0447270530021342	0.0058040618896484375
0.044884537001053104	0.0058040618896484375
0.045040640001388965	0.0058040618896484375
0.04519670700028655	0.0058040618896484375
0.0453537170033087	0.0058040618896484375
0.045509625000704546	0.0058040618896484375
0.0456745370029239	0.0058040618896484375
0.04583150700273109	0.0058040618896484375
0.04598761500164983	0.0058040618896484375
0.04614371900242986	0.0058040618896484375
0.04629970700261765	0.0058040618896484375
0.04645566000181134	0.0058040618896484375
0.04662234200077364	0.0058040618896484375
0.04678249500284437	0.0058040618896484375
0.04693932200098061	0.0058040618896484375
0.04709591300343163	0.0058040618896484375
0.04725155000051018	0.0058040618896484375
0.04740908400344779	0.0058040618896484375
0.04756600400287425	0.0058040618896484375
0.04772754400255508	0.0058040618896484375
0.04788290800206596	0.0058040618896484375
0.04803732000073069	0.0058040618896484375
0.04819184400184895	0.0058040618896484375
0.04834741300146561	0.0058040618896484375
0.04850326800078619	0.0058040618896484375
0.048658246003469685	0.0058040618896484375
0.04881450000175391	0.0058040618896484375
0.04897849700137158	0.0058040618896484375
0.04913389000284951	0.0058040618896484375
0.04928973900314304	0.0058040618896484375
0.049446802000602474	0.0058040618896484375
0.04960779400062165	0.0058040618896484375
0.049765349001972936	0.0058040618896484375
0.04992179800319718	0.0058040618896484375
0.05007802800173522	0.0058040618896484375
0.05023545600124635	0.0058040618896484375
0.05039664400101174	0.0058040618896484375
0.050564784000016516	0.0058040618896484375
0.0507385080018139	0.0058040618896484375
0.05089764500007732	0.0058040618896484375
0.05105467900284566	0.0058040618896484375
0.05121106900332961	0.0058040618896484375
0.051367149000725476	0.0058040618896484375
0.05152305000228807	0.0058040618896484375
0.051683805002539884	0.0058040618896484375
0.05184017900319304	0.0058040618896484375
0.051995781002915464	0.0062847137451171875
0.052151087002130225	0.0062847137451171875
0.05230754800140858	0.0062847137451171875
0.05246299500140594	0.0062847137451171875
0.052618450001318706	0.0062847137451171875
0.052790855002967874	0.0062847137451171875
0.05295970600127475	0.0062847137451171875
0.05311728200103971	0.0062847137451171875
0.05327496700192569	0.0062847137451171875
0.053434494002431165	0.0062847137451171875
0.05359097600012319	0.0062847137451171875
0.05375779600217356	0.0062847137451171875
0.05391348700140952	0.0062847137451171875
0.05406858700007433	0.0062847137451171875
0.05422415800057934	0.0062847137451171875
0.054379587003495544	0.0062847137451171875
0.054534912000235636	0.0062847137451171875
0.054713836001610616	0.0062847137451171875
0.05487570400146069	0.0062847137451171875
0.055033083001035266	0.0062847137451171875
0.05518859200310544	0.0062847137451171875
0.05534486700344132	0.0062847137451171875
0.05550156900062575	0.0062847137451171875
0.05565616500098258	0.0062847137451171875
0.05581166600313736	0.0062847137451171875
0.05596622800294426	0.0062847137451171875
0.056121201003406895	0.0062847137451171875
0.05627678400196601	0.0062847137451171875
0.05643135800346499	0.0062847137451171875
0.056587175000458956	0.0062847137451171875
0.056749447001493536	0.0062847137451171875
0.05690544000026421	0.0062847137451171875
0.05705942600252456	0.0062847137451171875
0.05721589500171831	0.0062847137451171875
0.0573701670000446	0.0062847137451171875
0.057533957002306124	0.0062847137451171875
0.05769350300033693	0.0062847137451171875
0.057849250002618646	0.0062847137451171875
0.05800414300028933	0.0062847137451171875
0.058159703003184404	0.0062847137451171875
0.05832909600212588	0.0062847137451171875
0.05848661500203889	0.0062847137451171875
0.0586073500016937	0.0062847137451171875
0.05876535800052807	0.0062847137451171875
0.05892173800020828	0.0062847137451171875
0.05907719100287068	0.0062847137451171875
0.059232343002804555	0.0062847137451171875
0.05938799600335187	0.0062847137451171875
0.05955166500280029	0.0062847137451171875
0.05971499600127572	0.0062847137451171875
0.059871834000659874	0.0062847137451171875
0.06002838300264557	0.0062847137451171875
0.0601859520029393	0.0062847137451171875
0.06034275800266187	0.0062847137451171875
0.060499533003167016	0.0062847137451171875
0.06065498200041475	0.0062847137451171875
0.06080854300307692	0.0062847137451171875
0.06097120000049472	0.0062847137451171875
0.06112727600338985	0.0062847137451171875
0.06128274200091255	0.0062847137451171875
0.06143853000321542	0.0062847137451171875
0.06159781500173267	0.0062847137451171875
0.06175477300348575	0.0062847137451171875
0.06191036200107192	0.0062847137451171875
0.06206618500073091	0.0062847137451171875
0.06222238700138405	0.0062847137451171875
0.06237804000193137	0.0062847137451171875
0.06253563800055417	0.0062847137451171875
0.06271532000027946	0.0062847137451171875
0.06288288100040518	0.0062847137451171875
0.06303903900334262	0.0062847137451171875
0.06319555200025206	0.0062847137451171875
0.06335252900316846	0.0062847137451171875
0.0635101290026796	0.0062847137451171875
0.06366996300130268	0.0062847137451171875
0.06382602300072904	0.0062847137451171875
0.06398098000136088	0.0062847137451171875
0.0641363540016755	0.0062847137451171875
0.06429190100243432	0.0062847137451171875
0.06444701200234704	0.0062847137451171875
0.06460315600270405	0.0062847137451171875
0.06475859500278602	0.0062847137451171875
0.06491374400138739	0.0062847137451171875
0.06506904100024258	0.0062847137451171875
0.06522380400201655	0.0062847137451171875
0.06537936600216199	0.0062847137451171875
0.06554519800192793	0.0062847137451171875
0.06570594800359686	0.0062847137451171875
0.06586173300092923	0.0062847137451171875
0.06601787200270337	0.0062847137451171875
0.06621058100063237	0.0062847137451171875
0.06639277600334026	0.0062847137451171875
0.06658223400154384	0.0062847137451171875
0.06680501100345282	0.0062847137451171875
0.06698301100186654	0.0062847137451171875
0.0671582760005549	0.0062847137451171875
0.06733341300059692	0.0062847137451171875
0.06750874500357895	0.0062847137451171875
0.06768808600099874	0.0062847137451171875
0.06786354900032165	0.0062847137451171875
0.06803959800163284	0.0062847137451171875
0.06821428800321883	0.0067653656005859375
0.06838957100262633	0.0067653656005859375
0.0685639990006166	0.0067653656005859375
0.06876684300004854	0.0067653656005859375
0.06894581400047173	0.0067653656005859375
0.06912231800015434	0.0067653656005859375
0.06929533500078833	0.0067653656005859375
0.06946769100250094	0.0067653656005859375
0.06963847400038503	0.0067653656005859375
0.06981992300279671	0.0067653656005859375
0.06999759100290248	0.0067653656005859375
0.07017357600125251	0.0067653656005859375
0.07034955900235218	0.0067653656005859375
0.07052346500131534	0.0067653656005859375
0.07070907800152781	0.0067653656005859375
0.07087982200027909	0.0067653656005859375
0.07104963800156838	0.0067653656005859375
0.07122406000053161	0.0067653656005859375
0.07139830300002359	0.0067653656005859375
0.07157364900194807	0.0067653656005859375
0.07175243500023498	0.0067653656005859375
0.07192773200222291	0.0067653656005859375
0.07210438300171518	0.0067653656005859375
0.07227947400315315	0.0067653656005859375
0.0724555330016301	0.0067653656005859375
0.0726307530021586	0.0067653656005859375
0.07281477500146138	0.0067653656005859375
0.07299141600014991	0.0067653656005859375
0.07316495400300482	0.0067653656005859375
0.07335598999998183	0.0067653656005859375
0.07353388700357755	0.0067653656005859375
0.0737141560020973	0.0067653656005859375
0.07388781000190647	0.0067653656005859375
0.07406107200222323	0.0067653656005859375
0.07423383200148237	0.0067653656005859375
0.07440643600057228	0.0067653656005859375
0.07457903000249644	0.0067653656005859375
0.07476785100152483	0.0067653656005859375
0.07494316200245521	0.0067653656005859375
0.07512289000078454	0.0067653656005859375
0.07529896100095357	0.0067653656005859375
0.07547466400137637	0.0067653656005859375
0.07564997000008589	0.0067653656005859375
0.07582561700110091	0.0067653656005859375
0.0760009230034484	0.0067653656005859375
0.07617580000078306	0.0067653656005859375
0.0763507780029613	0.0067653656005859375
0.07652482900084578	0.0067653656005859375
0.07670558700192487	0.0067653656005859375
0.07688214700101526	0.0067653656005859375
0.07705754200287629	0.0067653656005859375
0.07723906800310942	0.0067653656005859375
0.07741867000004277	0.0067653656005859375
0.0775977290031733	0.0067653656005859375
0.0777740300000005	0.0067653656005859375
0.07794890300283441	0.0067653656005859375
0.07812337700306671	0.0067653656005859375
0.07830133300012676	0.0067653656005859375
0.07848323100188281	0.0067653656005859375
0.07865877700169221	0.0067653656005859375
0.07883970900002168	0.0067653656005859375
0.07901654400120606	0.0067653656005859375
0.07919314100217889	0.0067653656005859375
0.07937001800019061	0.0067653656005859375
0.07954650400279206	0.0067653656005859375
0.07972616300321533	0.0067653656005859375
0.07990241500010598	0.0067653656005859375
0.08008132600298268	0.0067653656005859375
0.08025826000084635	0.0067653656005859375
0.08043498100232682	0.0067653656005859375
0.08062317000076291	0.0067653656005859375
0.08081572100127232	0.0067653656005859375
0.08099117700112402	0.0067653656005859375
0.08117065300029935	0.0067653656005859375
0.08134573500137776	0.0067653656005859375
0.08154134300275473	0.0067653656005859375
0.08172567100336892	0.0067653656005859375
0.08190553200256545	0.0067653656005859375
0.0820848780022061	0.0067653656005859375
0.08226395200108527	0.0067653656005859375
0.08244159200330614	0.0067653656005859375
0.08260837900161278	0.0067653656005859375
0.08279112000309397	0.0067653656005859375
0.08297321800273494	0.0067653656005859375
0.0831524220011488	0.0067653656005859375
0.08333079800286214	0.0067653656005859375
0.08350944000267191	0.0067653656005859375
0.08368528400023934	0.0067653656005859375
0.08384419100184459	0.0067653656005859375
0.08400463300131378	0.0067653656005859375
0.08416088900048635	0.0067653656005859375
0.08431728800132987	0.0067653656005859375
0.08447365900065051	0.0067653656005859375
0.08462975000293227	0.0067653656005859375
0.08478553200257011	0.0067653656005859375
0.08494118100134074	0.0067653656005859375
0.08509665700330515	0.0067653656005859375
0.08525236600326025	0.0067653656005859375
0.08540796600209433	0.0067653656005859375
0.0855632130005688	0.0067653656005859375
0.0857223930033797	0.0067653656005859375
0.0858780270027637	0.0067653656005859375
0.08603299900278216	0.0067653656005859375
0.08618840700000874	0.0067653656005859375
0.08635773000059999	0.0067653656005859375
0.08651056600137963	0.0067653656005859375
0.08670322300167754	0.0067653656005859375
0.08686069400209817	0.0067653656005859375
0.08701638400088996	0.0067653656005859375
0.08717203700143727	0.0067653656005859375
0.08732873600092717	0.0067653656005859375
0.08749349700156017	0.0067653656005859375
0.08764889200028847	0.0067653656005859375
0.08781204200204229	0.0067653656005859375
0.08796726200307603	0.0067653656005859375
0.0881222930001968	0.0067653656005859375
0.08827831100279582	0.0067653656005859375
0.08843543700277223	0.0067653656005859375
0.08859659800145891	0.0067653656005859375
0.0887535920010123	0.0067653656005859375
0.08892196200031321	0.0067653656005859375
0.08907873700081836	0.0067653656005859375
0.08923593900181004	0.0067653656005859375
0.08939242600172292	0.0067653656005859375
0.08954858900324325	0.0067653656005859375
0.08971038700110512	0.0067653656005859375
0.08986658499998157	0.0067653656005859375
0.09002264300215757	0.0067653656005859375
0.09018386000025203	0.0067653656005859375
0.0903390900020895	0.0067653656005859375
0.09049481300098705	0.0067653656005859375
0.09060696400047163	0.0067653656005859375
0.09076456900220364	0.0067653656005859375
0.090931704002287	0.0067653656005859375
0.09108365700012655	0.0067653656005859375
0.09123541799999657	0.0067653656005859375
0.09140252800352755	0.0067653656005859375
0.09157537400096771	0.0072460174560546875
0.09173642200039467	0.0072460174560546875
0.09189709600104834	0.0072460174560546875
0.0920543810025265	0.0072460174560546875
0.09221073200023966	0.0072460174560546875
0.0923669770018023	0.0072460174560546875
0.09252244600065751	0.0072460174560546875
0.09268349700141698	0.0072460174560546875
0.09284863500215579	0.0072460174560546875
0.09300751700357068	0.0072460174560546875
0.09316452600251068	0.0072460174560546875
0.09332106100191595	0.0072460174560546875
0.09348165400297148	0.0072460174560546875
0.09363829100038856	0.0072460174560546875
0.09379508900019573	0.0072460174560546875
0.09395035600027768	0.0072460174560546875
0.09410546900107875	0.0072460174560546875
0.094260818001203	0.0072460174560546875
0.09441604200037546	0.0072460174560546875
0.09457182700134581	0.0072460174560546875
0.0947529110017058	0.0072460174560546875
0.09491133900155546	0.0072460174560546875
0.09506790500017814	0.0072460174560546875
0.0952236820012331	0.0072460174560546875
0.09537889400235144	0.0072460174560546875
0.09553432000029716	0.0072460174560546875
0.09569483700033743	0.0072460174560546875
0.0958505740018154	0.0072460174560546875
0.09600557000158005	0.0072460174560546875
0.09616189600274083	0.0072460174560546875
0.09631849000288639	0.0072460174560546875
0.09647437500098022	0.0072460174560546875
0.09663035600169678	0.0072460174560546875
0.0967875170026673	0.0072460174560546875
0.09694290700281272	0.0072460174560546875
0.09709804200247163	0.0072460174560546875
0.09725336300107301	0.0072460174560546875
0.09740862000035122	0.0072460174560546875
0.09756324000045424	0.0072460174560546875
0.09772360800343449	0.0072460174560546875
0.09787916000277619	0.0072460174560546875
0.09803374500188511	0.0072460174560546875
0.0981877770027495	0.0072460174560546875
0.09834365400092793	0.0072460174560546875
0.09849812800166546	0.0072460174560546875
0.0986067850026302	0.0072460174560546875
0.0987637940015702	0.0072460174560546875
0.09891871900254046	0.0072460174560546875
0.09907070800181828	0.0072460174560546875
0.09923544500270509	0.0072460174560546875
0.09939167400079896	0.0072460174560546875
0.09955666300083976	0.0072460174560546875
0.09971761300039361	0.0072460174560546875
0.09990364800250973	0.0072460174560546875
0.1000551950019144	0.0072460174560546875
0.11034033300165902	0.0077266693115234375
0.12078911300341133	0.0070095062255859375
0.13111424300223007	0.0074901580810546875
0.14140906400280073	0.0074901580810546875
0.1517065400003048	0.007970809936523438
0.16199538400178426	0.007970809936523438
0.17231106300096144	0.008451461791992188
0.18264775600255234	0.0077342987060546875
0.19297028600340127	0.008214950561523438
0.2032660360018781	0.008214950561523438
0.2135704540014558	0.008214950561523438
0.2238887080020504	0.008695602416992188
0.23421706300359801	0.008695602416992188
0.2445164790005947	0.009176254272460938
0.25481608800328104	0.008939743041992188
0.26510060200234875	0.008939743041992188
0.2753646800010756	0.009420394897460938
0.2856680980003148	0.009420394897460938
0.29596568400302203	0.009420394897460938
0.3062565630025347	0.009901046752929688
0.31658755500029656	0.009901046752929688
0.32685438000044087	0.009901046752929688
0.33710778200111235	0.009183883666992188
0.3474378830032947	0.009664535522460938
0.3577800880011637	0.009664535522460938
0.36809338200328057	0.010145187377929688
0.3783861200026877	0.010145187377929688
0.38866939100262243	0.010145187377929688
0.3989542380004423	0.010641098022460938
0.4092672490005498	0.009916305541992188
0.41955582200171193	0.009916305541992188
0.42986209600348957	0.010396957397460938
0.44012680900050327	0.010396957397460938
0.45042070199997397	0.011358261108398438
0.46081977100038785	0.011358261108398438
0.47114912300094147	0.011838912963867188
0.4814730240032077	0.011838912963867188
0.49180781800168916	0.011121749877929688
0.5021709580032621	0.011121749877929688
0.5124886090015934	0.011602401733398438
0.5228043890019762	0.011602401733398438
0.5331373940025514	0.011602401733398438
0.5434903000023041	0.012083053588867188
0.553810744000657	0.012083053588867188
0.5641636750006	0.011365890502929688
0.5744938180032477	0.011365890502929688
0.5848894780028786	0.011846542358398438
0.5952475310004957	0.011846542358398438
0.6055512430029921	0.011846542358398438
0.6158407300026738	0.012327194213867188
0.6261119130031148	0.012327194213867188
0.6363863130027312	0.012327194213867188
0.6466378360019007	0.013288497924804688
0.6569098850013688	0.013769149780273438
0.6671816240013868	0.013769149780273438
0.6774630350009829	0.014249801635742188
0.687734849001572	0.014730453491210938
0.6980464460029907	0.014730453491210938
0.7083182540009147	0.015211105346679688
0.7185845780004456	0.015211105346679688
0.7288573110017751	0.010530471801757812
0	0
