# Supplementary material for: GRAPE for fast and scalable graph processing and random-walk-based embedding
Source: Nat Comput Sci. 2023 Jun 26;3(6):552–68. doi: 10.1038/s43588-023-00465-8 (PMC10768636; doi:10.1038/s43588-023-00465-8)
Supplement: Supplementary file 4 — CSVs with time series data with time and memory requirements for the different libraries on the 44 considered graphs and on the different tasks considered (loading graphs, first- and second-order RWs). [file 43588_2023_465_MOESM4_ESM.zip › bio-ce-gn/Networkx/load_graph.csv]

delta	ram
0	0.002737808227539107
0.00018122599999514932	0.003218460083007857
0.0003210449999642151	0.003218460083007857
0.00041613299981690943	0.003218460083007857
0.0005036229999859643	0.003218460083007857
0.0005893749998904241	0.003218460083007857
0.0006738769998264615	0.003218460083007857
0.0007567479999579518	0.003218460083007857
0.0008393299999625015	0.003218460083007857
0.0009217479998824274	0.003218460083007857
0.0010171169999466656	0.003218460083007857
0.0011306439998861606	0.003218460083007857
0.0012176870000075724	0.003699111938476607
0.0013080439998702786	0.003699111938476607
0.0013922159998855932	0.003699111938476607
0.0014750109999113192	0.003699111938476607
0.001561541999990368	0.003699111938476607
0.0016450260000056005	0.003699111938476607
0.0017275979998885305	0.003699111938476607
0.0018097359998137108	0.003699111938476607
0.001892205999865837	0.003699111938476607
0.001974431000007826	0.003699111938476607
0.002056972999980644	0.003699111938476607
0.0021397939999587834	0.003699111938476607
0.0022447289998126507	0.003699111938476607
0.002329808000013145	0.003699111938476607
0.002412672999980714	0.003699111938476607
0.0025040779999017104	0.003699111938476607
0.0025893360000281973	0.003699111938476607
0.002672062999863556	0.003699111938476607
0.0027543609999156615	0.003699111938476607
0.002836319999914849	0.004179763793945357
0.0029177669998716738	0.004179763793945357
0.002999252999870805	0.004179763793945357
0.0030809449999651406	0.004179763793945357
0.0031625479998638184	0.004179763793945357
0.0032572319998962485	0.004179763793945357
0.0033415489999697456	0.004179763793945357
0.0034238999999161024	0.004179763793945357
0.003510166999831199	0.004179763793945357
0.003592797999999675	0.004179763793945357
0.003675114999850848	0.004179763793945357
0.003756983999892327	0.004179763793945357
0.0038388999998915097	0.004179763793945357
0.003920761000017592	0.004179763793945357
0.00400301199988462	0.004179763793945357
0.004084915000021283	0.004179763793945357
0.004167193999819574	0.004179763793945357
0.00425502799998867	0.004179763793945357
0.004338271999813514	0.004179763793945357
0.004420198999923741	0.004179763793945357
0.00450228599993352	0.004179763793945357
0.004584759999943344	0.004179763793945357
0.0046691899999586894	0.004179763793945357
0.004751906999899802	0.004179763793945357
0.004834165999909601	0.004179763793945357
0.004916636999951152	0.004179763793945357
0.004999024999960966	0.004179763793945357
0.005096450999872104	0.004179763793945357
0.00518155999998271	0.004179763793945357
0.005269983999824035	0.004179763793945357
0.005353343000024324	0.004179763793945357
0.005435509999870192	0.004179763793945357
0.00551767199999631	0.004179763793945357
0.005599759000006088	0.004179763793945357
0.005682019000005312	0.004660415649414107
0.0057648129998142394	0.004660415649414107
0.005848547999903531	0.004660415649414107
0.005931404999955703	0.004660415649414107
0.006013901999949667	0.004660415649414107
0.006096688999832622	0.004660415649414107
0.006178936999958751	0.004660415649414107
0.0062703070000225125	0.004660415649414107
0.006355143999826396	0.004660415649414107
0.006445108999969307	0.004660415649414107
0.0065311809999002435	0.004660415649414107
0.006613446999836015	0.004660415649414107
0.006695731000036176	0.004660415649414107
0.006781373999956486	0.004660415649414107
0.0068652769998607255	0.004660415649414107
0.006947960999923453	0.004660415649414107
0.007030955999880462	0.004660415649414107
0.007113735999837445	0.004660415649414107
0.007195592000016404	0.004660415649414107
0.0072832889998153405	0.004660415649414107
0.007366717999957473	0.004660415649414107
0.007449693999888041	0.004660415649414107
0.00754096299988305	0.004660415649414107
0.007625977999850875	0.004660415649414107
0.007712059999903431	0.004660415649414107
0.0077951789999133325	0.004660415649414107
0.007878623999886258	0.004660415649414107
0.00796164400003363	0.004660415649414107
0.008043747999863626	0.004660415649414107
0.008125548999942112	0.004660415649414107
0.008207815999867307	0.004660415649414107
0.008294686999988699	0.004660415649414107
0.008377541999834648	0.004660415649414107
0.008459208999965995	0.004660415649414107
0.008541306999859444	0.004660415649414107
0.008623631999853387	0.004660415649414107
0.008706286000006003	0.004660415649414107
0.008791083999994953	0.004660415649414107
0.008873836000020674	0.004660415649414107
0.008955944000035743	0.004660415649414107
0.009037526999918555	0.004660415649414107
0.00913627699992503	0.005141067504882857
0.009219660999860935	0.005141067504882857
0.009307297999839648	0.005141067504882857
0.009389890999955242	0.005141067504882857
0.009472144000028493	0.005141067504882857
0.009554155999921932	0.005141067504882857
0.009636234000026889	0.005141067504882857
0.009717939999973169	0.005141067504882857
0.009799985999961791	0.005141067504882857
0.009881919000008565	0.005141067504882857
0.009963986999991903	0.005141067504882857
0.01004767999984324	0.005141067504882857
0.01022668599989629	0.005141067504882857
0.010418551999919146	0.005141067504882857
0.010594255999876623	0.005141067504882857
0.010768741999982012	0.005141067504882857
0.010930494999911389	0.005141067504882857
0.011087328000030539	0.005141067504882857
0.011257350999812843	0.005141067504882857
0.011416796999810686	0.005141067504882857
0.011572883999861006	0.005141067504882857
0.011728704999995898	0.005141067504882857
0.011893080999925587	0.005621719360351607
0.012053007999838883	0.005621719360351607
0.012208946999862746	0.005621719360351607
0.012370220999855519	0.005621719360351607
0.01256019099992045	0.005621719360351607
0.012734802999830208	0.005621719360351607
0.012892228999817235	0.005621719360351607
0.01305614499983676	0.005621719360351607
0.013213712999913696	0.005621719360351607
0.013385773999971207	0.005621719360351607
0.013542335000011008	0.005621719360351607
0.013703922999866336	0.005621719360351607
0.013861391999853367	0.005621719360351607
0.014022613999941314	0.005621719360351607
0.014183344999992187	0.005621719360351607
0.014346073999831788	0.005621719360351607
0.014503458000035607	0.005621719360351607
0.014660379999895667	0.005621719360351607
0.014816786999972464	0.005621719360351607
0.014973316999885355	0.005621719360351607
0.015129055999977936	0.006102371215820357
0.015286344999822177	0.006102371215820357
0.015449945999989723	0.006102371215820357
0.015610301999913645	0.006102371215820357
0.01576603399985288	0.006102371215820357
0.015922212999839758	0.006102371215820357
0.016420747999973173	0.006102371215820357
0.016598622999936197	0.006102371215820357
0.01676169999996091	0.006102371215820357
0.01692078899986882	0.006102371215820357
0.01706597999987025	0.006102371215820357
0.017224603999920873	0.006102371215820357
0.017386079999823778	0.006102371215820357
0.017570640000030835	0.006102371215820357
0.01774594799985607	0.006102371215820357
0.017903942999964784	0.006102371215820357
0.018059675999893443	0.006102371215820357
0.018215414999986024	0.006102371215820357
0.018386995999890132	0.006102371215820357
0.018545484000014767	0.006102371215820357
0.018702593999933015	0.006583023071289107
0.01885885599995163	0.006583023071289107
0.019015284000033716	0.006583023071289107
0.019171415999835517	0.006583023071289107
0.019331367999939175	0.006583023071289107
0.019487549999894327	0.006583023071289107
0.01964401299983365	0.006583023071289107
0.019808689999990747	0.006583023071289107
0.019968952999988687	0.006583023071289107
0.02012512499982222	0.006583023071289107
0.020280609999872468	0.006583023071289107
0.020437118000018017	0.006583023071289107
0.020592697999973097	0.006583023071289107
0.020747447999838187	0.006583023071289107
0.02090331299996251	0.006583023071289107
0.021065125999939482	0.006583023071289107
0.021223713999916072	0.006583023071289107
0.02138471800003572	0.007063674926757857
0.02153984199981096	0.007063674926757857
0.02169526199986649	0.007063674926757857
0.021850172999847928	0.007063674926757857
0.022010512999941056	0.007063674926757857
0.02216733000000204	0.007063674926757857
0.022340677999864056	0.007063674926757857
0.022531211999876177	0.007063674926757857
0.022701310000002195	0.007063674926757857
0.022859014000005118	0.007063674926757857
0.023014812999917922	0.007063674926757857
0.02316984699996283	0.007063674926757857
0.023347429999830638	0.007063674926757857
0.023504872999865256	0.007063674926757857
0.023660649000021294	0.007063674926757857
0.02381717999992361	0.007063674926757857
0.023974212999974043	0.007063674926757857
0.024130551999860472	0.007063674926757857
0.024290496999810784	0.007063674926757857
0.02445337499989364	0.007063674926757857
0.024612798999896768	0.007063674926757857
0.024770681999825683	0.007063674926757857
0.02492687099993418	0.007063674926757857
0.025057358999902135	0.007063674926757857
0.025214997999910338	0.007063674926757857
0.02537650199997188	0.007063674926757857
0.02553462099990611	0.007544326782226607
0.025690857999961736	0.007544326782226607
0.025847112999827004	0.007544326782226607
0.0260021719998349	0.007544326782226607
0.02615790200002266	0.007544326782226607
0.026317897999888373	0.007544326782226607
0.026476322000007713	0.007544326782226607
0.026633287999857203	0.007544326782226607
0.02679044100000283	0.007544326782226607
0.026946049999878596	0.007544326782226607
0.02713087999995878	0.007544326782226607
0.027292315999829952	0.007544326782226607
0.0274481819999437	0.007544326782226607
0.027612873999942167	0.007544326782226607
0.027770052999812833	0.007544326782226607
0.027933709999842904	0.007544326782226607
0.028090358999861564	0.007544326782226607
0.028245886999911818	0.007544326782226607
0.028401993999978004	0.007544326782226607
0.02855816800001776	0.007544326782226607
0.028714282000009916	0.007544326782226607
0.028869073999885586	0.007544326782226607
0.029024103999972795	0.007544326782226607
0.029193947999829106	0.007544326782226607
0.029366373999891948	0.008024978637695357
0.02952436900000066	0.008024978637695357
0.02968012299993461	0.008024978637695357
0.029835733000027176	0.008024978637695357
0.029995454999834692	0.008024978637695357
0.030151760999842736	0.008024978637695357
0.03031832399983614	0.008024978637695357
0.030473959999881117	0.008024978637695357
0.030629438999994818	0.008024978637695357
0.03078498199988644	0.008024978637695357
0.030940109999846754	0.008024978637695357
0.03109479799991277	0.008024978637695357
0.031249653000031685	0.008024978637695357
0.0314058069998282	0.008024978637695357
0.031561429000021235	0.008024978637695357
0.031716065999944476	0.008024978637695357
0.031871322999904805	0.008024978637695357
0.032026646999838704	0.008024978637695357
0.03218165299995235	0.008024978637695357
0.032341015999918454	0.008024978637695357
0.0325473499999589	0.008024978637695357
0.03271817899985763	0.008024978637695357
0.032875395000019125	0.008505630493164107
0.033031092999863176	0.008505630493164107
0.03320130099996277	0.008505630493164107
0.03337270399993031	0.008505630493164107
0.03352898799994364	0.008505630493164107
0.03368453500002033	0.008505630493164107
0.03383935900001234	0.008505630493164107
0.0339949209999304	0.008505630493164107
0.034150461999843174	0.008505630493164107
0.03431066999996801	0.008505630493164107
0.0344691079999393	0.008505630493164107
0.034626043999878675	0.008505630493164107
0.03478745099982916	0.008505630493164107
0.03494567199982157	0.008505630493164107
0.03510385699996732	0.008505630493164107
0.03526045900002828	0.008505630493164107
0.035416734999898836	0.008505630493164107
0.03557974699992883	0.008505630493164107
0.03573542300000554	0.008505630493164107
0.03589103699982843	0.008505630493164107
0.036046216999920944	0.008986282348632857
0.0362018429998443	0.008986282348632857
0.036360780999984854	0.008986282348632857
0.03651682199983952	0.008986282348632857
0.03667219999988447	0.008986282348632857
0.03682721999985006	0.008986282348632857
0.03698168500000065	0.008986282348632857
0.03716399099994305	0.008986282348632857
0.03732558399997288	0.008986282348632857
0.03748053499998605	0.008986282348632857
0.037645551999958116	0.008986282348632857
0.03780120599981274	0.008986282348632857
0.03796119000003273	0.008986282348632857
0.0381179290000091	0.008986282348632857
0.03832037600000149	0.008986282348632857
0.038576951999857556	0.008986282348632857
0.038753139999926134	0.008986282348632857
0.038993020999896544	0.008986282348632857
0.03928199799997856	0.008986282348632857
0.039492714999823875	0.008986282348632857
0.039658218999875317	0.008986282348632857
0.03981876399984685	0.008986282348632857
0.0399812219998239	0.008986282348632857
0.04013897899994845	0.009466934204101607
0.040296775999877354	0.009466934204101607
0.04045363699992777	0.009466934204101607
0.04060938299994632	0.009466934204101607
0.04076630099984868	0.009466934204101607
0.04094760999987557	0.009466934204101607
0.04114100799984044	0.009466934204101607
0.041302503999986584	0.009466934204101607
0.041461901999809925	0.009466934204101607
0.041617609000013545	0.009466934204101607
0.04177348799998981	0.009466934204101607
0.04196624199994403	0.008749771118164107
0.04213904299990645	0.008749771118164107
0.04230868699983148	0.008749771118164107
0.04246611700000358	0.008749771118164107
0.042633416999933615	0.008749771118164107
0.04279144399993129	0.008749771118164107
0.042951636999987386	0.009230422973632857
0.043127693999849726	0.009230422973632857
0.043312864999961675	0.009230422973632857
0.04347705700001825	0.009230422973632857
0.04363529099987318	0.009230422973632857
0.043791286999976364	0.009230422973632857
0.04394717899981515	0.009230422973632857
0.044102952000002915	0.009230422973632857
0.04426023799987888	0.009230422973632857
0.04441695799982881	0.009230422973632857
0.0445724070000324	0.009230422973632857
0.04472772500002975	0.009230422973632857
0.044885039999826404	0.009230422973632857
0.04505768099988927	0.009230422973632857
0.04521774899990305	0.009230422973632857
0.04539063199990778	0.009230422973632857
0.04554811299999528	0.009230422973632857
0.045704026999828784	0.009230422973632857
0.045859740999958376	0.009230422973632857
0.04601579799987121	0.009230422973632857
0.04617055199992137	0.009230422973632857
0.046334865999824615	0.009230422973632857
0.04649615299990728	0.009230422973632857
0.04665360099988902	0.009230422973632857
0.04680946999997104	0.009711074829101607
0.04696496099995784	0.009711074829101607
0.047139217999983885	0.009711074829101607
0.04730721700002505	0.009711074829101607
0.04746740799987492	0.009711074829101607
0.04763298499983648	0.009711074829101607
0.04779001999986576	0.009711074829101607
0.04801296400000865	0.009711074829101607
0.04826598499994361	0.009711074829101607
0.048444232999827364	0.009711074829101607
0.048609833000000435	0.009711074829101607
0.048774588000014774	0.009711074829101607
0.04893402099992272	0.009711074829101607
0.04905951799992181	0.009711074829101607
0.04922222499999407	0.009711074829101607
0.049388878999934605	0.009711074829101607
0.04955167899993285	0.009711074829101607
0.049708616999851074	0.009711074829101607
0.049865613999827474	0.009711074829101607
0.050021350999941205	0.009711074829101607
0.050176835999991454	0.009711074829101607
0.050336684999820136	0.009711074829101607
0.05049218499993913	0.009711074829101607
0.0506486499998573	0.010191726684570357
0.05080645799989725	0.010191726684570357
0.05096331300001111	0.010191726684570357
0.05112033199998223	0.010191726684570357
0.05128148499989038	0.010191726684570357
0.05143722799994066	0.010191726684570357
0.051596441999890885	0.010191726684570357
0.05175771599988366	0.010191726684570357
0.051913708000029146	0.010191726684570357
0.05206853699996827	0.010191726684570357
0.05222443200000271	0.010191726684570357
0.052382572999931654	0.010191726684570357
0.05258479500002977	0.010191726684570357
0.05276172599997153	0.010191726684570357
0.052921299999979965	0.010191726684570357
0.05307421499992415	0.010191726684570357
0.05323301499993249	0.010191726684570357
0.053390265999951225	0.010191726684570357
0.053545996999901035	0.010191726684570357
0.05370118199994067	0.010191726684570357
0.053855783000017254	0.010191726684570357
0.05401016699988759	0.010191726684570357
0.05416458199988483	0.010191726684570357
0.0543432810000013	0.010191726684570357
0.05451425399996879	0.010672378540039107
0.054679065999835075	0.010672378540039107
0.05484981099994002	0.010672378540039107
0.05500692600003276	0.010672378540039107
0.05516320799983987	0.010672378540039107
0.055348228999946514	0.010672378540039107
0.055508361999955014	0.010672378540039107
0.055665270999952554	0.010672378540039107
0.05582167399984428	0.010672378540039107
0.05598050499997953	0.010672378540039107
0.05613701999982368	0.010672378540039107
0.056298260999938066	0.010672378540039107
0.05645479999998315	0.010672378540039107
0.056610856999895987	0.010672378540039107
0.056767196999999214	0.010672378540039107
0.056923338999922635	0.010672378540039107
0.05705747499996505	0.010672378540039107
0.057214929999872766	0.010672378540039107
0.05737996899983955	0.010672378540039107
0.05755634599995574	0.010672378540039107
0.057746210000004794	0.010672378540039107
0.05792200799987768	0.010672378540039107
0.058082047999960196	0.010672378540039107
0.058239352999862604	0.011153030395507857
0.05839853499992387	0.011153030395507857
0.05855431299983138	0.011153030395507857
0.0587099130000297	0.011153030395507857
0.05886541999984729	0.011153030395507857
0.05902293299982375	0.011153030395507857
0.059193805999939286	0.011153030395507857
0.059351299999889306	0.011153030395507857
0.05950816099993972	0.011153030395507857
0.05966495400002714	0.011153030395507857
0.05982126399999288	0.011153030395507857
0.059977306999826396	0.011153030395507857
0.06013245999997707	0.011153030395507857
0.06030009300002348	0.011153030395507857
0.0604567699999734	0.011153030395507857
0.0606124149999232	0.011153030395507857
0.06076860099983605	0.011153030395507857
0.06092380199993386	0.011153030395507857
0.06105720799996561	0.011153030395507857
0.0612131440000212	0.011153030395507857
0.06136837899998682	0.011153030395507857
0.06152288699991004	0.011153030395507857
0.061677626999880886	0.011153030395507857
0.061832518999835884	0.011153030395507857
0.0619912669999394	0.011633682250976607
0.06214610300003187	0.011633682250976607
0.06231636899997284	0.011633682250976607
0.06247456300002341	0.011633682250976607
0.06264709199990648	0.011633682250976607
0.06280585599984079	0.011633682250976607
0.06296255199981715	0.011633682250976607
0.06311795399983566	0.011633682250976607
0.06329147299993565	0.011633682250976607
0.06345000900000741	0.011633682250976607
0.06363543899988144	0.011633682250976607
0.06381021099991813	0.011633682250976607
0.06396844699997928	0.011633682250976607
0.06412516000000323	0.011633682250976607
0.0643021260000296	0.011633682250976607
0.06446064599981582	0.011633682250976607
0.06461672899990845	0.011633682250976607
0.06477260999986356	0.011633682250976607
0.0649293999999827	0.011633682250976607
0.06505783699981293	0.012114334106445357
0.06521832599992194	0.012114334106445357
0.06538227700002608	0.012114334106445357
0.06553924299987557	0.012114334106445357
0.06569585099987307	0.012114334106445357
0.06585705999987113	0.012114334106445357
0.06601557699991645	0.012114334106445357
0.06617219399981877	0.012114334106445357
0.06633292899982735	0.012114334106445357
0.06648983399986719	0.012114334106445357
0.06664596999985406	0.012114334106445357
0.06680267499996262	0.012114334106445357
0.06695892299990192	0.012114334106445357
0.06711614099981489	0.012114334106445357
0.0672780849999981	0.012114334106445357
0.06743593900000633	0.012114334106445357
0.0676028419998147	0.012114334106445357
0.06776197999988653	0.012114334106445357
0.06791732599981515	0.012114334106445357
0.0680729179998707	0.012114334106445357
0.06822842999986278	0.012114334106445357
0.06838389899985486	0.012114334106445357
0.06853941700001087	0.012114334106445357
0.06869452299997647	0.012114334106445357
0.06885028900001089	0.012114334106445357
0.06900578399995538	0.012594985961914107
0.06920195299994703	0.012594985961914107
0.06936335000000327	0.012594985961914107
0.06952037499991093	0.012594985961914107
0.06967582799984484	0.012594985961914107
0.06983206599988989	0.012594985961914107
0.06998722499997712	0.012594985961914107
0.0701427970000168	0.012594985961914107
0.07030383500000426	0.012594985961914107
0.0704601279999224	0.012594985961914107
0.07062005599982513	0.012594985961914107
0.0707760939999389	0.012594985961914107
0.07093189499983055	0.012594985961914107
0.0710869309998543	0.012594985961914107
0.07124223799996798	0.012594985961914107
0.07139832400002888	0.012594985961914107
0.07155357099986759	0.012594985961914107
0.07170875799988607	0.012594985961914107
0.07186421899996276	0.012594985961914107
0.07201964199998656	0.012594985961914107
0.07217480099984641	0.012594985961914107
0.07233635299985508	0.012594985961914107
0.07258147699985784	0.012594985961914107
0.07275380599980963	0.013075637817382857
0.072912487999929	0.013075637817382857
0.07305832399993051	0.013075637817382857
0.07322122799996578	0.013075637817382857
0.07338047600001119	0.013075637817382857
0.07353687399995579	0.013075637817382857
0.07369187099993724	0.013075637817382857
0.07384766999985004	0.013075637817382857
0.07400278899990553	0.013075637817382857
0.07415870999989238	0.013075637817382857
0.07432048499981647	0.013075637817382857
0.0744905540000218	0.013075637817382857
0.07465413399995668	0.013075637817382857
0.07480997499988007	0.013075637817382857
0.07496597799990923	0.013075637817382857
0.07512359499992272	0.013075637817382857
0.07528395799999998	0.013075637817382857
0.07544863499992971	0.013075637817382857
0.07560803499995927	0.013075637817382857
0.07576445799986686	0.013075637817382857
0.07592033799983255	0.013075637817382857
0.07607714300002044	0.013075637817382857
0.07623328299996501	0.013075637817382857
0.07639227200002097	0.013075637817382857
0.076548535000029	0.013556289672851607
0.07670528899984674	0.013556289672851607
0.07686132100002396	0.013556289672851607
0.07701774699989983	0.013556289672851607
0.07720753099988542	0.013556289672851607
0.0773678599998675	0.013556289672851607
0.07755596999982117	0.013556289672851607
0.07772695099993143	0.013556289672851607
0.07788567299985516	0.013556289672851607
0.07804171899988432	0.013556289672851607
0.07819933599989781	0.013556289672851607
0.07835648199989009	0.013556289672851607
0.07851276299993515	0.013556289672851607
0.07867585799999688	0.013556289672851607
0.07883156499997312	0.013556289672851607
0.07898626399992281	0.013556289672851607
0.07914311799981988	0.013556289672851607
0.07931409100001474	0.013556289672851607
0.07947184299996479	0.013556289672851607
0.07962764299986702	0.013556289672851607
0.0797842969998328	0.013556289672851607
0.07994273099984639	0.013556289672851607
0.080098616999976	0.013556289672851607
0.08026018700002169	0.013556289672851607
0.08041742699992938	0.014036941528320357
0.08057357400002729	0.014036941528320357
0.08072907199994006	0.014036941528320357
0.08088479000002735	0.014036941528320357
0.08104073300000891	0.014036941528320357
0.08121183999992354	0.014036941528320357
0.08136914900001102	0.014036941528320357
0.08152525799982868	0.014036941528320357
0.08168548499997996	0.014036941528320357
0.08184164399995097	0.014036941528320357
0.08199735999983204	0.014036941528320357
0.08215270799996688	0.014036941528320357
0.0823241450000296	0.014036941528320357
0.08248247599999559	0.014036941528320357
0.08264947299994674	0.014036941528320357
0.08280646999992314	0.014036941528320357
0.08296511899993675	0.014036941528320357
0.08312402299998212	0.014036941528320357
0.08329585899991798	0.014036941528320357
0.08345399399991038	0.014517593383789107
0.08361200499984989	0.014517593383789107
0.08376846199985266	0.014517593383789107
0.08392416799983948	0.014517593383789107
0.08407881999983147	0.014517593383789107
0.08423337099998207	0.014517593383789107
0.08438938999984202	0.014517593383789107
0.08454446199993981	0.014517593383789107
0.08469951799997943	0.014517593383789107
0.0848556749999716	0.014517593383789107
0.08501167500003248	0.014517593383789107
0.08519069299995863	0.014517593383789107
0.08539906199985126	0.014517593383789107
0.08557873599988852	0.014517593383789107
0.08573792399988633	0.014517593383789107
0.08590234899997995	0.014517593383789107
0.08610072399983437	0.014517593383789107
0.08628735000002052	0.014517593383789107
0.08644801499985988	0.014517593383789107
0.08660964000000604	0.014517593383789107
0.08677201799991963	0.014517593383789107
0.08692921700003353	0.014517593383789107
0.08708577399988826	0.014517593383789107
0.0872420969999439	0.014517593383789107
0.0873993079999309	0.014517593383789107
0.08755660499991791	0.014517593383789107
0.08771679999995285	0.014517593383789107
0.08787377699991339	0.014998245239257857
0.08802965699987908	0.014998245239257857
0.08818904800000382	0.014998245239257857
0.088345555999922	0.014998245239257857
0.08850116999997226	0.014998245239257857
0.08865644200000133	0.014998245239257857
0.08881188800000928	0.014998245239257857
0.08896697899990613	0.014998245239257857
0.0891391239999848	0.014998245239257857
0.0893009929998243	0.014998245239257857
0.08945702899995922	0.014998245239257857
0.08961366999983511	0.014998245239257857
0.08976956399988012	0.014998245239257857
0.08992512600002556	0.014998245239257857
0.09007995000001756	0.014998245239257857
0.09023446099990906	0.014998245239257857
0.09038961700002801	0.014998245239257857
0.09054437899999357	0.014998245239257857
0.09069918599993798	0.014998245239257857
0.09085485799982962	0.014998245239257857
0.09101091999991695	0.014998245239257857
0.09116781699981402	0.014998245239257857
0.09132800799989127	0.014998245239257857
0.09148320700001022	0.014998245239257857
0.09163908300001822	0.014998245239257857
0.09179461500002617	0.014998245239257857
0.09194956499982254	0.015478897094726607
0.0921043749999626	0.015478897094726607
0.09226349300001857	0.015478897094726607
0.09241913699997895	0.015478897094726607
0.09258367099982934	0.015478897094726607
0.09274072999983218	0.015478897094726607
0.09289563099991938	0.015478897094726607
0.0930567829998381	0.015478897094726607
0.09321658999988358	0.015478897094726607
0.09337206299983336	0.015478897094726607
0.09352655999987292	0.015478897094726607
0.09368485300001339	0.015478897094726607
0.0938406989998839	0.015478897094726607
0.09399529799998163	0.015478897094726607
0.09415070099998957	0.015478897094726607
0.09430875399993965	0.015478897094726607
0.09446377499989467	0.015478897094726607
0.09462397299989789	0.015478897094726607
0.09477924799989523	0.015478897094726607
0.09493424799984496	0.015478897094726607
0.09508946599999035	0.015478897094726607
0.09524400399982369	0.015478897094726607
0.09539958499999557	0.015478897094726607
0.09555805199988754	0.015478897094726607
0.09571488199981104	0.015478897094726607
0.0958714930000042	0.015478897094726607
0.09602788799998052	0.015959548950195357
0.09618653400002586	0.015959548950195357
0.09634368699994411	0.015959548950195357
0.09649989099989398	0.015959548950195357
0.09665572799985966	0.015959548950195357
0.09681210500002635	0.015959548950195357
0.0969681409999339	0.015959548950195357
0.09713804599982723	0.015959548950195357
0.09730031999993116	0.015959548950195357
0.09745709999992869	0.015959548950195357
0.09763172099997064	0.015959548950195357
0.09778893299994706	0.015959548950195357
0.09794432499984396	0.015959548950195357
0.09810017499989954	0.015959548950195357
0.09825912099995548	0.015959548950195357
0.09841444099993168	0.015959548950195357
0.09857055699990269	0.015959548950195357
0.09872584100003223	0.015959548950195357
0.09888181999986045	0.015959548950195357
0.0990381649999108	0.015959548950195357
0.09919421699987652	0.015959548950195357
0.0993513119999534	0.015959548950195357
0.09950775199990858	0.015959548950195357
0.09966481599985855	0.016440200805664107
0.09982037899999341	0.016440200805664107
0.09997525199992197	0.016440200805664107
0.10013016099992456	0.016440200805664107
0.11031895599990094	0.017401504516601607
0.12059305399998266	0.018843460083007857
0.13083613000003425	0.020285415649414107
0.14108625499989103	0.021246719360351607
0.15133200299987948	0.021971511840820357
0.16159189599989077	0.023413467407226607
0.1718760569999631	0.024855422973632857
0.1821597139999085	0.025816726684570357
0.19249081899988596	0.027258682250976607
0.20278306799991697	0.028219985961914107
0.21307028199998967	0.029181289672851607
0.22333270499984792	0.029661941528320357
0	0
