# Supplementary material for: GRAPE for fast and scalable graph processing and random-walk-based embedding
Source: Nat Comput Sci. 2023 Jun 26;3(6):552–68. doi: 10.1038/s43588-023-00465-8 (PMC10768636; doi:10.1038/s43588-023-00465-8)
Supplement: Supplementary file 4 — CSVs with time series data with time and memory requirements for the different libraries on the 44 considered graphs and on the different tasks considered (loading graphs, first- and second-order RWs). [file 43588_2023_465_MOESM4_ESM.zip › bio-ce-gn/EnsmallenGraph20PercentCache/second_order_walk_only_q.csv]

delta	ram
0	0.0015468597412109375
0.00029043399990769103	0.0020275115966796875
0.00045116900218999945	0.0020275115966796875
0.0005629320003208704	0.0020275115966796875
0.00065899699984584	0.0020275115966796875
0.0007519999999203719	0.0020275115966796875
0.0008428660003119148	0.0020275115966796875
0.0009322799996880349	0.0020275115966796875
0.0010220139993180055	0.0020275115966796875
0.0011117550020571798	0.0020275115966796875
0.0012002600014966447	0.0020275115966796875
0.0013013659990974702	0.0025081634521484375
0.0014028830009920057	0.0025081634521484375
0.0014908359989931341	0.0025081634521484375
0.0015838559993426315	0.0025081634521484375
0.0016704400004527997	0.0025081634521484375
0.0017554340010974556	0.0025081634521484375
0.00184034099947894	0.0025081634521484375
0.0019252290003350936	0.0025081634521484375
0.002011279000726063	0.0025081634521484375
0.002096610001899535	0.0025081634521484375
0.002186521000112407	0.0025081634521484375
0.0022728160001861397	0.0025081634521484375
0.002357150999159785	0.0025081634521484375
0.002441722001094604	0.0025081634521484375
0.002527214001020184	0.0025081634521484375
0.002650138001627056	0.0025081634521484375
0.0027378470003895927	0.0025081634521484375
0.0028231879987288266	0.0025081634521484375
0.0029527980004786514	0.0025081634521484375
0.0032191770005738363	0.0025081634521484375
0.0034229590019094758	0.0025081634521484375
0.0035410519994911738	0.0025081634521484375
0.0037296560003596824	0.0025081634521484375
0.003886116999638034	0.0025081634521484375
0.00405305299864267	0.0025081634521484375
0.004219249000016134	0.0025081634521484375
0.004393432998767821	0.0025081634521484375
0.004554715000267606	0.0025081634521484375
0.00474314500024775	0.0025081634521484375
0.004911924999760231	0.0025081634521484375
0.005073029999039136	0.0025081634521484375
0.005238006000581663	0.0025081634521484375
0.005412754999269964	0.0025081634521484375
0.0055897019992698915	0.0025081634521484375
0.005756869999459013	0.0025081634521484375
0.005921040999965044	0.0025081634521484375
0.006107823999627726	0.0025081634521484375
0.006288554999628104	0.0025081634521484375
0.00645518600140349	0.0025081634521484375
0.00664519299971289	0.0025081634521484375
0.00681637800153112	0.0025081634521484375
0.006978256002184935	0.0025081634521484375
0.007150108001951594	0.0025081634521484375
0.0073138180014211684	0.0025081634521484375
0.007486769001843641	0.0025081634521484375
0.007659740000235615	0.0025081634521484375
0.007823012001608731	0.0025081634521484375
0.007987740002135979	0.0025081634521484375
0.008161396999639692	0.0025081634521484375
0.00832390700088581	0.0025081634521484375
0.008487064002110856	0.0025081634521484375
0.008662033000291558	0.0025081634521484375
0.008825625998724718	0.0025081634521484375
0.008985160999145592	0.0025081634521484375
0.009153284001513384	0.0025081634521484375
0.00931356400178629	0.0025081634521484375
0.009477004001382738	0.0025081634521484375
0.009643395998864435	0.0025081634521484375
0.009815538000111701	0.0025081634521484375
0.009981620001781266	0.0025081634521484375
0.010144455001864117	0.0025081634521484375
0.02258366200112505	0.0025081634521484375
0.02291498100021272	0.0025081634521484375
0.02317783200123813	0.0025081634521484375
0.023437898002157453	0.0025081634521484375
0.023695637999480823	0.0025081634521484375
0.023959956000908278	0.0025081634521484375
0.024219004000769928	0.0025081634521484375
0.024474777001159964	0.0025081634521484375
0.024738137999520404	0.0025081634521484375
0.02499471800183528	0.0025081634521484375
0.025247159999707947	0.0025081634521484375
0.025519699000142282	0.0025081634521484375
0.025782456999877468	0.0025081634521484375
0.026035784001578577	0.0025081634521484375
0.026291271999070887	0.0025081634521484375
0.02654419100144878	0.0025081634521484375
0.026822518000699347	0.0025081634521484375
0.02707829000064521	0.0025081634521484375
0.027335533999576	0.0025081634521484375
0.027590715999394888	0.0025081634521484375
0.02784488900215365	0.0025081634521484375
0.028100360999815166	0.0025081634521484375
0.028356970000459114	0.0025081634521484375
0.028608765998797026	0.0025081634521484375
0.028864048999821534	0.0025081634521484375
0.0291167340001266	0.0025081634521484375
0.029370709002250805	0.0025081634521484375
0.029623544000060065	0.0025081634521484375
0.029888190001656767	0.0025081634521484375
0.030143910000333562	0.0025081634521484375
0.030400668001675513	0.0025081634521484375
0.030676877999212593	0.0025081634521484375
0.030939467000280274	0.0025081634521484375
0.031192137001198716	0.0025081634521484375
0.031448441000975436	0.0025081634521484375
0.0317071150020638	0.0025081634521484375
0.03195949600194581	0.0025081634521484375
0.03221042700170074	0.0025081634521484375
0.03246574500008137	0.0025081634521484375
0.03273269399869605	0.0025081634521484375
0.03298835900204722	0.0025081634521484375
0.033241107001231285	0.0025081634521484375
0.033497020001959754	0.0025081634521484375
0.03378062800038606	0.0025081634521484375
0.034037340999930166	0.0025081634521484375
0.034293998000066495	0.0025081634521484375
0.03455513000153587	0.0025081634521484375
0.03484206600114703	0.0025081634521484375
0.03509810800096602	0.0025081634521484375
0.03535615000146208	0.0025081634521484375
0.03561077899939846	0.0025081634521484375
0.03586154900040128	0.0025081634521484375
0.036120097000093665	0.0025081634521484375
0.0363762119995954	0.0025081634521484375
0.03663862400208018	0.0025081634521484375
0.036895567001920426	0.0025081634521484375
0.037164705001487164	0.0025081634521484375
0.03742256300029112	0.0025081634521484375
0.03768139499879908	0.0025081634521484375
0.037937445002171444	0.0025081634521484375
0.03819339999972726	0.0025081634521484375
0.03844553399903816	0.0025081634521484375
0.03872176200093236	0.0025081634521484375
0.04450506600187509	0.0025081634521484375
0.04486798400102998	0.0025081634521484375
0.045151883001381066	0.0025081634521484375
0.04542818200206966	0.0025081634521484375
0	0
