# Supplementary material for: GRAPE for fast and scalable graph processing and random-walk-based embedding
Source: Nat Comput Sci. 2023 Jun 26;3(6):552–68. doi: 10.1038/s43588-023-00465-8 (PMC10768636; doi:10.1038/s43588-023-00465-8)
Supplement: Supplementary file 4 — CSVs with time series data with time and memory requirements for the different libraries on the 44 considered graphs and on the different tasks considered (loading graphs, first- and second-order RWs). [file 43588_2023_465_MOESM4_ESM.zip › bio-ce-gn/EnsmallenGraph20PercentCache/second_order_walk_only_p.csv]

delta	ram
0	0.0022436141967769885
0.0002640839993546251	0.0027166366577144885
0.00041742599933058955	0.0027166366577144885
0.0005107990000396967	0.0027166366577144885
0.0005965490017842967	0.0027166366577144885
0.0006801429990446195	0.0027166366577144885
0.0007625319994986057	0.0027166366577144885
0.0008437100004812237	0.0027166366577144885
0.0009339019998151343	0.0027166366577144885
0.001015510999422986	0.0027166366577144885
0.0010961459993268363	0.0031972885131832385
0.0011848880021716468	0.0031972885131832385
0.001278112998988945	0.0031972885131832385
0.0013601589998870622	0.0031972885131832385
0.0014398179991985671	0.0031972885131832385
0.0015191999991657212	0.0031972885131832385
0.0015986979997251183	0.0031972885131832385
0.0016787210006441455	0.0031972885131832385
0.0017589810013305396	0.0031972885131832385
0.0018387259988230653	0.0031972885131832385
0.0019243050010118168	0.0031972885131832385
0.00200547100030235	0.0031972885131832385
0.002084855001157848	0.0031972885131832385
0.002164515000913525	0.0036855697631832385
0.00224386400077492	0.0036855697631832385
0.002323255001101643	0.0036855697631832385
0.002402721998805646	0.0036855697631832385
0.0024825740001688246	0.0036855697631832385
0.0025616620005166624	0.0036855697631832385
0.0026408550002088305	0.0036855697631832385
0.00272044500161428	0.0036855697631832385
0.0028011950016662013	0.0036855697631832385
0.0028807339986087754	0.0036855697631832385
0.002966315001685871	0.0036855697631832385
0.003047449001314817	0.0036855697631832385
0.003127290001430083	0.0036855697631832385
0.0032076940005936194	0.0036855697631832385
0.003288010000687791	0.0036855697631832385
0.003368320998561103	0.0036855697631832385
0.0034477160006645136	0.0036855697631832385
0.0035273210014565848	0.0036855697631832385
0.003637324000010267	0.0036855697631832385
0.0037844430007680785	0.0036855697631832385
0.003976763000537176	0.0036855697631832385
0.00415115099895047	0.0036855697631832385
0.004315349000535207	0.0036855697631832385
0.004488483999011805	0.0036855697631832385
0.004656480999983614	0.0036855697631832385
0.0048298090005118866	0.0036855697631832385
0.005000651999580441	0.0036855697631832385
0.005170669999642996	0.0036855697631832385
0.005332912001904333	0.0036855697631832385
0.005493757002113853	0.0036855697631832385
0.0056619560018589254	0.0036855697631832385
0.005823707000672584	0.0036855697631832385
0.005991116999211954	0.0036855697631832385
0.00616009100122028	0.0036855697631832385
0.006322633002127986	0.0036855697631832385
0.006487135000497801	0.0036855697631832385
0.0066523780005809385	0.0036855697631832385
0.006816537999839056	0.0036855697631832385
0.006987627999478718	0.0036855697631832385
0.00715412299905438	0.0036855697631832385
0.0073145050009770785	0.0036855697631832385
0.007480476000637282	0.0036855697631832385
0.007645338999282103	0.0036855697631832385
0.007807578000210924	0.0036855697631832385
0.007996390999323921	0.0036855697631832385
0.00816583800042281	0.0036855697631832385
0.008332092998898588	0.0036855697631832385
0.008495655998558505	0.0036855697631832385
0.00865817399972002	0.0036855697631832385
0.008822285999485757	0.0036855697631832385
0.008992629002023023	0.0036855697631832385
0.009158846998616355	0.0036855697631832385
0.009323185000539524	0.0036855697631832385
0.00948784000138403	0.0036855697631832385
0.009651923999626888	0.0036855697631832385
0.009818402999371756	0.0036855697631832385
0.009994840998842847	0.0036855697631832385
0.010163538001506822	0.0036855697631832385
0.010470190001797164	0.0036855697631832385
0.023927458001708146	0.0036855697631832385
0.02428786900054547	0.0036855697631832385
0.024557688000641065	0.0036855697631832385
0.024819402999128215	0.0036855697631832385
0.02508397899873671	0.0036855697631832385
0.025345517999085132	0.0036855697631832385
0.02560646799975075	0.0036855697631832385
0.025866537002002588	0.0036855697631832385
0.02613794799981406	0.0036855697631832385
0.026399827998830006	0.0036855697631832385
0.02666191699972842	0.0036855697631832385
0.02691948099891306	0.0036855697631832385
0.02718191199892317	0.0036855697631832385
0.02743682399886893	0.0036855697631832385
0.027695721000782214	0.0036855697631832385
0.027926665999984834	0.0036855697631832385
0.02819807000196306	0.0036855697631832385
0.02845331999924383	0.0036855697631832385
0.02870803000041633	0.0036855697631832385
0.028966292000404792	0.0036855697631832385
0.02922119700087933	0.0036855697631832385
0.029480577999493107	0.0036855697631832385
0.029745578998699784	0.0036855697631832385
0.03001025499906973	0.0036855697631832385
0.030269599999883212	0.0036855697631832385
0.030528582999977516	0.0036855697631832385
0.030786379000346642	0.0036855697631832385
0.031045496001752326	0.0036855697631832385
0.03130455599966808	0.0036855697631832385
0.031568262002110714	0.0036855697631832385
0.03182848000142258	0.0036855697631832385
0.03210778400170966	0.0036855697631832385
0.032373494999774266	0.0036855697631832385
0.03263728900128626	0.0036855697631832385
0.03290120300152921	0.0036855697631832385
0.033163414998853114	0.0036855697631832385
0.0334209880020353	0.0036855697631832385
0.03367754099963349	0.0036855697631832385
0.03395140300199273	0.0036855697631832385
0.034210518999316264	0.0036855697631832385
0.03446732700103894	0.0036855697631832385
0.0347276390020852	0.0036855697631832385
0.03498510400095256	0.0036855697631832385
0.03524323899910087	0.0036855697631832385
0.035503277998941485	0.0036855697631832385
0.035780161000730004	0.0036855697631832385
0.036144378002063604	0.0036855697631832385
0.03642190800019307	0.0036855697631832385
0.03669753999929526	0.0036855697631832385
0	0
