# Supplementary material for: GRAPE for fast and scalable graph processing and random-walk-based embedding
Source: Nat Comput Sci. 2023 Jun 26;3(6):552–68. doi: 10.1038/s43588-023-00465-8 (PMC10768636; doi:10.1038/s43588-023-00465-8)
Supplement: Supplementary file 4 — CSVs with time series data with time and memory requirements for the different libraries on the 44 considered graphs and on the different tasks considered (loading graphs, first- and second-order RWs). [file 43588_2023_465_MOESM4_ESM.zip › bio-ce-gn/EnsmallenGraph20PercentCache/second_order_walk.csv]

delta	ram
0	0.0019947052001949572
0.000330581002344843	0.0019947052001949572
0.000493211999128107	0.0019947052001949572
0.0005937250025453977	0.0019947052001949572
0.0006868810014566407	0.0019947052001949572
0.0007792700016580056	0.0024753570556637072
0.0008705870022822637	0.0024753570556637072
0.0009586650012352038	0.0024753570556637072
0.0010478170006535947	0.0024753570556637072
0.001134480000473559	0.0019947052001949572
0.001230792000569636	0.0019947052001949572
0.0013276350000523962	0.0019947052001949572
0.001426361999619985	0.0019947052001949572
0.001514136001787847	0.0019947052001949572
0.0016046380005718675	0.0019947052001949572
0.0016929220000747591	0.0019947052001949572
0.0017791980026231613	0.0019947052001949572
0.0018657250002434012	0.0019947052001949572
0.0019705650011019316	0.0019947052001949572
0.0020622350020857994	0.0019947052001949572
0.0021483620002982207	0.0024829864501949572
0.002240312001958955	0.0024829864501949572
0.0023263590010174084	0.0024829864501949572
0.002411181001662044	0.0024829864501949572
0.002495980999810854	0.0024829864501949572
0.0025818310023169033	0.0024829864501949572
0.0026671650011849124	0.0024829864501949572
0.002752282001893036	0.0024829864501949572
0.002837815001839772	0.0024829864501949572
0.002923226002167212	0.0024829864501949572
0.0030092220004007686	0.0024829864501949572
0.0030962810014898423	0.0024829864501949572
0.003187771002558293	0.0024829864501949572
0.003329380000650417	0.0029712677001949572
0.003427684001508169	0.0029712677001949572
0.003515332002280047	0.0029712677001949572
0.0036023840002599172	0.0029712677001949572
0.0036888960021315143	0.0029712677001949572
0.003777475001697894	0.0029712677001949572
0.0038659240017295815	0.0029712677001949572
0.00402039400069043	0.0029712677001949572
0.004218854999635369	0.0029712677001949572
0.004403117000038037	0.0029712677001949572
0.004585033002513228	0.0029712677001949572
0.004761512002005475	0.0029712677001949572
0.0049448080026195385	0.0029712677001949572
0.0051261520020489115	0.0029712677001949572
0.005316049999237293	0.0029712677001949572
0.005507776000740705	0.0029712677001949572
0.005691541999112815	0.0029712677001949572
0.005874553000467131	0.0029712677001949572
0.0060549970003194176	0.0029712677001949572
0.006243567000637995	0.0029712677001949572
0.006424647999665467	0.0029712677001949572
0.006602831999771297	0.0029712677001949572
0.006786829002521699	0.0029712677001949572
0.006968652000068687	0.0029712677001949572
0.007149118002416799	0.0029712677001949572
0.007360340001469012	0.0033946990966793322
0.007559459001640789	0.0033946990966793322
0.007741568999335868	0.0033946990966793322
0.007924511999590322	0.0033946990966793322
0.008105752000119537	0.0033946990966793322
0.008297551001305692	0.0033946990966793322
0.008480471002258128	0.0033946990966793322
0.00866822700118064	0.0033946990966793322
0.008853192000970012	0.0033946990966793322
0.009033207999891602	0.0033946990966793322
0.009225735000654822	0.0033946990966793322
0.009409154001332354	0.0033946990966793322
0.009589501001755707	0.0033946990966793322
0.009766512001078809	0.0033946990966793322
0.009946966001734836	0.0033946990966793322
0.010130716000276152	0.0033946990966793322
0.023232136001752224	0.0033946990966793322
0.023624019002454588	0.0033946990966793322
0.023919532999570947	0.0033946990966793322
0.024204306999308756	0.0033946990966793322
0.024483680001139874	0.0033946990966793322
0.024762872002611402	0.0033946990966793322
0.02504035899983137	0.0033946990966793322
0.02532458499990753	0.0033946990966793322
0.025598980002541794	0.0033946990966793322
0.025871535999613116	0.0033946990966793322
0.026151630001550075	0.0033946990966793322
0.026432054000906646	0.0033946990966793322
0.026707290002377704	0.0033946990966793322
0.026983838000887772	0.0033946990966793322
0.027227499002037803	0.0033946990966793322
0.02750139400086482	0.0033946990966793322
0.027774948001024313	0.0033946990966793322
0.028053803001967026	0.0033946990966793322
0.028336459999991348	0.0033946990966793322
0.028611562000151025	0.0033946990966793322
0.028882500002509914	0.0033946990966793322
0.029159555000660475	0.0033946990966793322
0.02944981000109692	0.0033946990966793322
0.02972191200024099	0.0033946990966793322
0.030000120001204778	0.0033946990966793322
0.030279465001513017	0.0033946990966793322
0.03055837300053099	0.0033946990966793322
0.03083268300179043	0.0033946990966793322
0.031106783000723226	0.0033946990966793322
0.03140501999951084	0.0033946990966793322
0.03168164499948034	0.0033946990966793322
0.03195782799957669	0.0033946990966793322
0.03222951700081467	0.0033946990966793322
0.03250813300110167	0.0033946990966793322
0.03279885500160162	0.0033946990966793322
0.0330796830021427	0.0033946990966793322
0.03336573600245174	0.0033946990966793322
0.03366113300216966	0.0033946990966793322
0.033938602999114664	0.0033946990966793322
0.03421558000263758	0.0033946990966793322
0.03449340700171888	0.0033946990966793322
0.03477768200173159	0.0033946990966793322
0.03505471800235682	0.0033946990966793322
0.035357954002392944	0.0033946990966793322
0.03564249900227878	0.0033946990966793322
0.03592040600051405	0.0033946990966793322
0.03620275900175329	0.0033946990966793322
0.03648088900081348	0.0033946990966793322
0.036759078000613954	0.0033946990966793322
0.037032140000519576	0.0033946990966793322
0.03731729500213987	0.0033946990966793322
0.037590563002595445	0.0033946990966793322
0.03787179100254434	0.0033946990966793322
0.038149968000652734	0.0033946990966793322
0.04370476899930509	0.0033946990966793322
0.044065736001357436	0.0033946990966793322
0.044389156999386614	0.0036350250244137072
0.04468438500043703	0.0036350250244137072
0	0
