# Supplementary material for: GRAPE for fast and scalable graph processing and random-walk-based embedding
Source: Nat Comput Sci. 2023 Jun 26;3(6):552–68. doi: 10.1038/s43588-023-00465-8 (PMC10768636; doi:10.1038/s43588-023-00465-8)
Supplement: Supplementary file 4 — CSVs with time series data with time and memory requirements for the different libraries on the 44 considered graphs and on the different tasks considered (loading graphs, first- and second-order RWs). [file 43588_2023_465_MOESM4_ESM.zip › bio-ce-gn/EnsmallenGraph20PercentCache/first_order_walk.csv]

delta	ram
0	0.0026412963867183947
0.000311783001961885	0.0026412963867183947
0.0004653569994843565	0.0026412963867183947
0.0005914150024182163	0.0026412963867183947
0.0006891500015626661	0.0026412963867183947
0.0007735870021861047	0.0026412963867183947
0.0008563480005250312	0.0031219482421871447
0.0009378520007885527	0.0031219482421871447
0.0010187810003117193	0.0031219482421871447
0.00109969800178078	0.0031219482421871447
0.0011816130027000327	0.0031219482421871447
0.001271211000130279	0.0031219482421871447
0.0013658140014740638	0.0031219482421871447
0.001448089002224151	0.0031219482421871447
0.001527746000647312	0.0031219482421871447
0.0016142040003614966	0.0031219482421871447
0.0016965880022326019	0.0031219482421871447
0.0017766390010365285	0.0031219482421871447
0.0018559420022938866	0.0031143188476558947
0.0019351450027897954	0.0031143188476558947
0.002015804999246029	0.0031143188476558947
0.0020955100007995497	0.0031143188476558947
0.0021747920000052545	0.0031143188476558947
0.002254434999485966	0.0035949707031246447
0.0023343600005318876	0.0035949707031246447
0.002414033002423821	0.0035949707031246447
0.0024936670015449636	0.0035949707031246447
0.0025728190012159757	0.0035949707031246447
0.002658522000274388	0.0035949707031246447
0.002740161002293462	0.0035949707031246447
0.002821115002006991	0.0035949707031246447
0.0029015460022492334	0.0035949707031246447
0.0029812770007993095	0.0035949707031246447
0.003061064002395142	0.0035949707031246447
0.0031405370027641766	0.0035949707031246447
0.0032217970001511276	0.0035949707031246447
0.00330562499948428	0.0035949707031246447
0.0033863380012917332	0.0035949707031246447
0.003466605001449352	0.0035949707031246447
0.0035470020011416636	0.0035949707031246447
0.0036368479995871894	0.0035949707031246447
0.0037188589994912036	0.0035949707031246447
0.0037997750005160924	0.0035949707031246447
0.0038793000021541957	0.0035949707031246447
0.003962120001233416	0.0035949707031246447
0.004046477002702886	0.0035949707031246447
0.00412834000235307	0.0035949707031246447
0.004208801001368556	0.0035949707031246447
0.004295948001526995	0.0035949707031246447
0.004379368001536932	0.0035949707031246447
0.0044603349997487385	0.0035949707031246447
0.0045446350013662595	0.0035949707031246447
0.004734744001325453	0.003984069824218395
0.004908101000182796	0.003984069824218395
0.00506996900003287	0.003984069824218395
0.005231451999861747	0.003984069824218395
0.005398223001975566	0.003984069824218395
0.005567635002080351	0.003984069824218395
0.005741684999520658	0.003984069824218395
0.005911960000958061	0.003984069824218395
0.006078979000449181	0.003984069824218395
0.0062458409993269015	0.003984069824218395
0.006408255001588259	0.003984069824218395
0.006569653000042308	0.003984069824218395
0.006738077001500642	0.003984069824218395
0.006905359001393663	0.003984069824218395
0.007083905002218671	0.003984069824218395
0.0072509429992351215	0.003984069824218395
0.007418108001729706	0.003984069824218395
0.007583288999740034	0.003984069824218395
0.007750654000119539	0.003984069824218395
0.007911062999482965	0.003984069824218395
0.008075522000581259	0.003984069824218395
0.008239095001044916	0.003984069824218395
0.008404812000662787	0.003984069824218395
0.008586740001192084	0.003984069824218395
0.008764812002482358	0.003984069824218395
0.008927703001972986	0.003984069824218395
0.009087507001822814	0.003984069824218395
0.009254119999241084	0.003984069824218395
0.009415604999958305	0.003984069824218395
0.00957450100031565	0.003984069824218395
0.009749807002663147	0.003984069824218395
0.009911061002640054	0.003984069824218395
0.010071905999211594	0.003984069824218395
0.02458596500218846	0.003984069824218395
0.025065735000680434	0.003984069824218395
0.025364018001710065	0.003984069824218395
0.02562435700019705	0.003984069824218395
0.025887620002322365	0.003984069824218395
0.026144253002712503	0.003984069824218395
0.02640162399984547	0.003984069824218395
0.02666507600224577	0.003984069824218395
0.026932110002235277	0.003984069824218395
0.02719343600256252	0.003984069824218395
0.027449008000985486	0.003984069824218395
0.027715347001503687	0.003984069824218395
0.02797465900221141	0.003984069824218395
0.02823034800167079	0.003984069824218395
0.028487220999522833	0.003984069824218395
0.02877073000126984	0.003984069824218395
0.02903191100267577	0.003984069824218395
0.029289311001775786	0.003984069824218395
0.02954237700032536	0.003984069824218395
0.029804757999954745	0.003984069824218395
0.030062312001973623	0.003984069824218395
0.030332145001011668	0.003984069824218395
0.030594192001444753	0.003984069824218395
0.03085317200020654	0.003984069824218395
0.03110937100063893	0.003984069824218395
0.03139376300168806	0.003984069824218395
0.03167307600233471	0.003984069824218395
0.03193178000219632	0.003984069824218395
0.03219069999977364	0.003984069824218395
0.032452316001581494	0.003984069824218395
0.03273104899926693	0.003984069824218395
0.03299942500234465	0.003984069824218395
0.03325645299992175	0.003984069824218395
0.03351082500012126	0.003984069824218395
0.03377647200250067	0.003984069824218395
0.034035829001368256	0.003984069824218395
0.034294226999918465	0.003984069824218395
0.03455447899978026	0.003984069824218395
0.03482125099981204	0.003984069824218395
0.035077559001365444	0.003984069824218395
0.0353373450016079	0.003984069824218395
0.03559915100049693	0.00422439575195277
0.03586817000177689	0.00422439575195277
0.03623731900006533	0.00422439575195277
0.036729695999383694	0.00422439575195277
0	0
