# Supplementary material for: GRAPE for fast and scalable graph processing and random-walk-based embedding
Source: Nat Comput Sci. 2023 Jun 26;3(6):552–68. doi: 10.1038/s43588-023-00465-8 (PMC10768636; doi:10.1038/s43588-023-00465-8)
Supplement: Supplementary file 4 — CSVs with time series data with time and memory requirements for the different libraries on the 44 considered graphs and on the different tasks considered (loading graphs, first- and second-order RWs). [file 43588_2023_465_MOESM4_ESM.zip › bio-ce-gn/EnsmallenGraph20PercentCache/load_graph.csv]

delta	ram
0	0.0025009155273441053
0.0003421119981794618	0.0029815673828128553
0.0005175669975869823	0.0029815673828128553
0.000620220998825971	0.0029815673828128553
0.0007057369984977413	0.0029815673828128553
0.0007883489997766446	0.0029815673828128553
0.0008704639985808171	0.0029815673828128553
0.0009513330005574971	0.0029815673828128553
0.0010312569975212682	0.0029815673828128553
0.0011119629998574965	0.0029815673828128553
0.0011916660005226731	0.0029815673828128553
0.001281474997085752	0.0029815673828128553
0.0013727980003750417	0.0029815673828128553
0.0014549529987561982	0.0029815673828128553
0.001534611998067703	0.0029815673828128553
0.001619982998818159	0.0029815673828128553
0.0016997079983411822	0.0029815673828128553
0.0017802149995986838	0.0029815673828128553
0.0018592669985082466	0.0029815673828128553
0.0019377719982003327	0.0029815673828128553
0.002017220998823177	0.0029815673828128553
0.0020965149997209664	0.0029815673828128553
0.0021755199995823205	0.0029815673828128553
0.0022545279971382115	0.0029815673828128553
0.0023334959987550974	0.0029815673828128553
0.002413193000393221	0.0029815673828128553
0.00249263399746269	0.0029815673828128553
0.0025717589996929746	0.0029815673828128553
0.002657576998899458	0.0029815673828128553
0.0027386259971535765	0.0029815673828128553
0.0028177849999337923	0.0034622192382816053
0.002897038997616619	0.0034622192382816053
0.0029770789988106117	0.0034622192382816053
0.003056372999708401	0.0034622192382816053
0.0031356649997178465	0.0034622192382816053
0.003213776999473339	0.0034622192382816053
0.003292244997282978	0.0034622192382816053
0.0033718109989422373	0.0034622192382816053
0.0034523309986980166	0.0034622192382816053
0.003531859998474829	0.0034622192382816053
0.0036434479989111423	0.0034622192382816053
0.0037281269978848286	0.0034622192382816053
0.0038088459987193346	0.0034622192382816053
0.003889668998453999	0.0034622192382816053
0.00397078599780798	0.0034622192382816053
0.0040513949970772956	0.0034622192382816053
0.00413040999774239	0.0034622192382816053
0.004210363997117383	0.0034622192382816053
0.004296545997931389	0.0034622192382816053
0.004377498000394553	0.0034622192382816053
0.0044579690002137795	0.0034622192382816053
0.004538135999609949	0.0034622192382816053
0.004623401000571903	0.0034622192382816053
0.004704667997430079	0.0034622192382816053
0.004785138000443112	0.003942871093750355
0.004865109000093071	0.003942871093750355
0.00494631599940476	0.003942871093750355
0.005026045997510664	0.003942871093750355
0.005105121999804396	0.003942871093750355
0.005184666999412002	0.003942871093750355
0.005264019000605913	0.003942871093750355
0.005343275999621255	0.003942871093750355
0.005424086997663835	0.003942871093750355
0.005503268999746069	0.003942871093750355
0.005582097997830715	0.003942871093750355
0.005670687998645008	0.003942871093750355
0.005750414999056375	0.003942871093750355
0.005830243997479556	0.003942871093750355
0.005914907000260428	0.003942871093750355
0.005995493997033918	0.003942871093750355
0.006083116997615434	0.003942871093750355
0.006162516998301726	0.003942871093750355
0.006242444997042185	0.003942871093750355
0.006323331999738002	0.003942871093750355
0.006413227998564253	0.003942871093750355
0.0064983369993569795	0.003942871093750355
0.006579390999831958	0.003942871093750355
0.006679472000541864	0.003942871093750355
0.006760653999663191	0.003942871093750355
0.006839859997853637	0.003942871093750355
0.006919699997524731	0.003942871093750355
0.006999343000643421	0.003942871093750355
0.007078882998030167	0.003942871093750355
0.007157076997827971	0.003942871093750355
0.007235752000269713	0.003942871093750355
0.0073151199976564385	0.003942871093750355
0.007394789998215856	0.003942871093750355
0.007474010999430902	0.004423522949219105
0.0075544619976426475	0.004423522949219105
0.007659668997803237	0.004423522949219105
0.007743267000478227	0.004423522949219105
0.007823009000276215	0.004423522949219105
0.007902637997176498	0.004423522949219105
0.007982826999068493	0.004423522949219105
0.00806194299730123	0.004423522949219105
0.00814074599838932	0.004423522949219105
0.008220732997870073	0.004423522949219105
0.008301055000629276	0.004423522949219105
0.008380844999919645	0.004423522949219105
0.008460054999886779	0.004423522949219105
0.008538588997907937	0.004423522949219105
0.008624008998594945	0.004423522949219105
0.008703874998900574	0.004423522949219105
0.008783082997979363	0.004423522949219105
0.008861412999976892	0.004423522949219105
0.008940062998590292	0.004423522949219105
0.009019047000037972	0.004423522949219105
0.009098225997149711	0.004423522949219105
0.009177772997645661	0.004423522949219105
0.00925710999945295	0.004423522949219105
0.009336166000139201	0.004423522949219105
0.00942115599900717	0.004423522949219105
0.009502355998847634	0.004423522949219105
0.009581746999174356	0.004423522949219105
0.009666122998169158	0.004423522949219105
0.00974517999929958	0.004904174804687855
0.009823545999097405	0.004904174804687855
0.009903103000397095	0.004904174804687855
0.009986025997932302	0.004904174804687855
0.010065865997603396	0.004904174804687855
0.01023996299772989	0.004904174804687855
0.01041878599789925	0.004904174804687855
0.01060793999931775	0.004904174804687855
0.010782113997265697	0.004904174804687855
0.010942613997031003	0.004904174804687855
0.011097826998593519	0.004904174804687855
0.011251541000092402	0.004904174804687855
0.011405221997847548	0.004904174804687855
0.011561511997570051	0.004904174804687855
0.011739956997189438	0.004904174804687855
0.01189584099847707	0.004904174804687855
0.01204923399927793	0.004904174804687855
0.012202771999000106	0.004904174804687855
0.012356260998785729	0.004904174804687855
0.012509504998888588	0.004904174804687855
0.012661216998822056	0.004904174804687855
0.012814408997655846	0.004904174804687855
0.012967403999937233	0.005384826660156605
0.013119613999151625	0.005384826660156605
0.013272173000586918	0.005384826660156605
0.013424455999484053	0.005384826660156605
0.013576933997683227	0.005384826660156605
0.013733584997680737	0.005384826660156605
0.013886664997698972	0.005384826660156605
0.014039785997738363	0.005384826660156605
0.014192996997735463	0.005384826660156605
0.014346381998620927	0.005384826660156605
0.014501172998279799	0.005384826660156605
0.01465445199937676	0.005384826660156605
0.014808003998041386	0.005384826660156605
0.014964972000598209	0.005384826660156605
0.015118215000256896	0.005384826660156605
0.015273804998287233	0.005384826660156605
0.015427638998517068	0.005384826660156605
0.015581804000248667	0.005384826660156605
0.015752338000311283	0.005384826660156605
0.01590513699920848	0.005384826660156605
0.016057151999120833	0.005384826660156605
0.01621073799833539	0.005384826660156605
0.016362782000214793	0.005384826660156605
0.016515969000465702	0.005384826660156605
0.016672884998115478	0.005384826660156605
0.016825818998768227	0.005384826660156605
0.016978073999780463	0.005384826660156605
0.017130389998783357	0.005384826660156605
0.017282884000451304	0.005384826660156605
0.017435499998100568	0.005384826660156605
0.017587968999578152	0.005384826660156605
0.017754278997017536	0.005384826660156605
0.017909279999003047	0.005384826660156605
0.01806210599897895	0.005384826660156605
0.01821378499880666	0.005384826660156605
0.018366115997196175	0.005384826660156605
0.0185193920005986	0.005384826660156605
0.018683693000639323	0.005384826660156605
0.01884176399835269	0.005384826660156605
0.018996274997334694	0.005384826660156605
0.01915031499811448	0.005384826660156605
0.019303303997730836	0.005384826660156605
0.01945607900051982	0.005384826660156605
0.019608384998718975	0.005384826660156605
0.019769810998695903	0.005384826660156605
0.019923040999856312	0.005384826660156605
0.020075447999261087	0.005384826660156605
0.020228612000209978	0.005384826660156605
0.020381239999551326	0.005384826660156605
0.020533825998427346	0.005384826660156605
0.020689463999588042	0.005384826660156605
0.020843338999839034	0.005384826660156605
0.020995957998820813	0.005384826660156605
0.02114814599917736	0.005384826660156605
0.021300534997862997	0.005384826660156605
0.0214528699980292	0.005384826660156605
0.0216043879991048	0.005384826660156605
0.021756643000117037	0.005384826660156605
0.02190846200028318	0.005384826660156605
0.02206175799801713	0.005384826660156605
0.02221795199875487	0.005384826660156605
0.02236989299854031	0.005384826660156605
0.022520825998071814	0.005384826660156605
0.022685035997710656	0.005384826660156605
0.02284168899859651	0.005384826660156605
0.022996358999080257	0.005384826660156605
0.02315105600064271	0.005384826660156605
0.02330528200036497	0.005384826660156605
0.02346188099909341	0.005384826660156605
0.023623165998287732	0.005384826660156605
0.02378392999889911	0.005384826660156605
0.023938944999827072	0.005384826660156605
0.02409234600054333	0.005384826660156605
0.024245726999652106	0.005384826660156605
0.024400783000601223	0.005384826660156605
0.02455510899744695	0.005384826660156605
0.02471376399989822	0.005384826660156605
0.024869463999493746	0.005384826660156605
0.025023146998137236	0.005384826660156605
0.025175618997309357	0.005384826660156605
0.02532998699825839	0.005384826660156605
0.02549200499925064	0.005384826660156605
0.02564647200051695	0.005384826660156605
0.025801215997489635	0.005384826660156605
0.02595370400013053	0.005384826660156605
0.026106687997526024	0.005384826660156605
0.026258744997903705	0.005384826660156605
0.026410305999888806	0.005384826660156605
0.026562126997305313	0.005384826660156605
0.026719593999587232	0.005384826660156605
0.026872782000282314	0.005384826660156605
0.027025874998798827	0.005384826660156605
0.027178178999747615	0.005384826660156605
0.027330517998052528	0.005384826660156605
0.027482072000566404	0.005384826660156605
0.02760721099912189	0.005384826660156605
0.027762121997511713	0.005384826660156605
0.02791537499797414	0.005384826660156605
0.028069347998098237	0.005384826660156605
0.02822176900008344	0.005384826660156605
0.02838177000012365	0.005865478515625355
0.028536165998957586	0.005865478515625355
0.028693803997157374	0.005865478515625355
0.028848745998402592	0.005865478515625355
0.029001969000091776	0.005865478515625355
0.0291549519970431	0.005865478515625355
0.029307988999789814	0.005865478515625355
0.02946090700061177	0.005865478515625355
0.02961331599726691	0.005865478515625355
0.029768672997306567	0.005865478515625355
0.029923482998128748	0.005865478515625355
0.03007704799892963	0.005865478515625355
0.03023219699753099	0.005865478515625355
0.030386644997633994	0.005865478515625355
0.030540362997271586	0.005865478515625355
0.030697181999130407	0.005865478515625355
0.03085001799991005	0.005865478515625355
0.0310024179998436	0.005865478515625355
0.031154557997069787	0.005865478515625355
0.031307214998378186	0.005865478515625355
0.0314601659993059	0.005865478515625355
0.03163558599771932	0.005865478515625355
0.031793280999409035	0.005865478515625355
0.03194600399729097	0.005865478515625355
0.03209980699830339	0.005865478515625355
0.03225676099827979	0.005865478515625355
0.03241070399963064	0.005865478515625355
0.03256354699988151	0.005865478515625355
0.03271980699719279	0.005865478515625355
0.03287257500051055	0.005865478515625355
0.033025214997906005	0.005865478515625355
0.03318429299906711	0.005865478515625355
0.033337372999085346	0.005865478515625355
0.03349028999946313	0.005865478515625355
0.03405271600058768	0.006346130371094105
0.0342546379979467	0.006346130371094105
0.03443360899836989	0.006346130371094105
0.034590294999361504	0.006346130371094105
0.03474994999851333	0.006346130371094105
0.03490618499927223	0.006346130371094105
0.03506042699882528	0.006346130371094105
0.03521359200021834	0.006346130371094105
0.03536828600044828	0.006346130371094105
0.03552131899778033	0.006346130371094105
0.035695908998604864	0.006346130371094105
0.03585459899841226	0.006346130371094105
0.036012951997690834	0.006346130371094105
0.036166654997941805	0.006346130371094105
0.036319226997875376	0.006346130371094105
0.036471383999014506	0.006346130371094105
0.03662322699892684	0.006346130371094105
0.03677645899733761	0.006346130371094105
0.03692977699756739	0.006346130371094105
0.03708257299877005	0.006346130371094105
0.03723557899866137	0.006346130371094105
0.03738961599810864	0.006346130371094105
0.03754249899793649	0.006346130371094105
0.037701761997595895	0.006346130371094105
0.037856399998418055	0.006346130371094105
0.038011356999049895	0.006346130371094105
0.03816577599718585	0.006346130371094105
0.038320360999932745	0.006346130371094105
0.03847479699834366	0.006346130371094105
0.03862918199956766	0.006346130371094105
0.038784640997619135	0.006346130371094105
0.0389382029970875	0.006346130371094105
0.03909111000029952	0.006346130371094105
0.03924446800010628	0.006346130371094105
0.03939865299980738	0.006346130371094105
0.03955182799836621	0.006346130371094105
0.03972262800016324	0.006346130371094105
0.03987991499889176	0.006346130371094105
0.04003277599986177	0.006346130371094105
0.04018600999916089	0.005628967285156605
0.040340461000596406	0.005628967285156605
0.04049383699748432	0.005628967285156605
0.04064767199815833	0.005628967285156605
0.04080170999804977	0.005628967285156605
0.040955976997793186	0.005628967285156605
0.04110903099717689	0.005628967285156605
0.04126140999869676	0.005628967285156605
0.04142309799863142	0.005628967285156605
0.04157710899744416	0.005628967285156605
0.0417382749983517	0.005628967285156605
0.04189327999847592	0.005628967285156605
0.04204691199993249	0.005628967285156605
0.0422012380004162	0.005628967285156605
0.042354539000371005	0.005628967285156605
0.04250820000015665	0.005628967285156605
0.04266575300061959	0.005628967285156605
0.042819933998544	0.005628967285156605
0.04297436699926038	0.005628967285156605
0.043129603000124916	0.005628967285156605
0.043283544000587426	0.005628967285156605
0.04343737099770806	0.005628967285156605
0.04359096999905887	0.005628967285156605
0.04376320899973507	0.005628967285156605
0.043916202997934306	0.005628967285156605
0.044068893999792635	0.005628967285156605
0.04422276499826694	0.005628967285156605
0.04437526999754482	0.005628967285156605
0.04452860499804956	0.005628967285156605
0.04468827599703218	0.005628967285156605
0.04484320699702948	0.005628967285156605
0.04499714299890911	0.005628967285156605
0.045150083999033086	0.005628967285156605
0.045303838000108954	0.005628967285156605
0.045457320997229544	0.005628967285156605
0.04561096299948986	0.005628967285156605
0.04576696100048139	0.005628967285156605
0.04592012599823647	0.005628967285156605
0.04607264500009478	0.005628967285156605
0.046226913000282366	0.005628967285156605
0.04638069299835479	0.005628967285156605
0.046534311997675104	0.005628967285156605
0.04669276200002059	0.005628967285156605
0.04684728199936217	0.005628967285156605
0.0469992819998879	0.005628967285156605
0.0471523989981506	0.005628967285156605
0.04730512300011469	0.005628967285156605
0.04745822299810243	0.005628967285156605
0.04762734199903207	0.005628967285156605
0.04778495699792984	0.005628967285156605
0.047939453997969395	0.005628967285156605
0.04809264699724736	0.005628967285156605
0.04824662700048066	0.005628967285156605
0.048408687998744426	0.005628967285156605
0.04856366999956663	0.005628967285156605
0.04872269299812615	0.005628967285156605
0.04887634799888474	0.005628967285156605
0.049029942998458864	0.005628967285156605
0.04918781699961983	0.005628967285156605
0.04934328599847504	0.005628967285156605
0.049496480998641346	0.005628967285156605
0.049650568998913513	0.005628967285156605
0.049805561000539456	0.005628967285156605
0.049960102998738876	0.006109619140625355
0.05011289799949736	0.006109619140625355
0.050265737998415716	0.006109619140625355
0.05041965299824369	0.006109619140625355
0.05057263900016551	0.006109619140625355
0.05073058799825958	0.006109619140625355
0.050883609997981694	0.006109619140625355
0.05103592299929005	0.006109619140625355
0.051188506000471534	0.006109619140625355
0.05134189999807859	0.006109619140625355
0.05149450499811792	0.006109619140625355
0.051608074998512166	0.006109619140625355
0.05176229000062449	0.006109619140625355
0.051914870000473456	0.006109619140625355
0.05206738899869379	0.006109619140625355
0.05221931399864843	0.006109619140625355
0.052371142999618314	0.006109619140625355
0.052524706999975024	0.006109619140625355
0.05268290999811143	0.006109619140625355
0.05283754099946236	0.006109619140625355
0.05299135200039018	0.006109619140625355
0.05314479699882213	0.006109619140625355
0.053298572998755844	0.006109619140625355
0.05345245900025475	0.006109619140625355
0.05360469199877116	0.006109619140625355
0.05375816199739347	0.006109619140625355
0.05391197700009798	0.006109619140625355
0.0540648969981703	0.006109619140625355
0.0542193959990982	0.006109619140625355
0.054372454000258585	0.006109619140625355
0.054527735999727156	0.006109619140625355
0.05468891700002132	0.006109619140625355
0.05484223799794563	0.006109619140625355
0.054994673999317456	0.006109619140625355
0.05515758299952722	0.006109619140625355
0.055310232997726416	0.006109619140625355
0.05546239699833677	0.006109619140625355
0.05560813199917902	0.006109619140625355
0.05576232900057221	0.006109619140625355
0.0559148379979888	0.006109619140625355
0.05606734399771085	0.006109619140625355
0.056220094997115666	0.006109619140625355
0.0563722439983394	0.006109619140625355
0.056524589999753516	0.006109619140625355
0.05668208600036451	0.006109619140625355
0.0568401639975491	0.006109619140625355
0.05699242099944968	0.006109619140625355
0.0571446219983045	0.006109619140625355
0.057297158000437776	0.006109619140625355
0.05744985599812935	0.006109619140625355
0.05760186299812631	0.006109619140625355
0.057754227997065755	0.006109619140625355
0.05790602599881822	0.006109619140625355
0.058063279997440986	0.006109619140625355
0.05821712299803039	0.006109619140625355
0.05837016999794287	0.006109619140625355
0.05852321099882829	0.006109619140625355
0.05868003499926999	0.006109619140625355
0.05883330399956321	0.006109619140625355
0.058986206000554375	0.006109619140625355
0.0591394009970827	0.006109619140625355
0.05929176099743927	0.006109619140625355
0.0594441889988957	0.006109619140625355
0.0596093349995499	0.006109619140625355
0.05976651499804575	0.006109619140625355
0.059921211999608204	0.006109619140625355
0.060074275999795645	0.006109619140625355
0.06022756099991966	0.006109619140625355
0.06038041499778046	0.006109619140625355
0.06053429799794685	0.006109619140625355
0.06069102099718293	0.006109619140625355
0.06084410800031037	0.006109619140625355
0.060997483000392094	0.006109619140625355
0.06115203399895108	0.006109619140625355
0.0613052480002807	0.006109619140625355
0.06145828899752814	0.006109619140625355
0.06161359199904837	0.006109619140625355
0.061768272000335855	0.006109619140625355
0.06192126399764675	0.006109619140625355
0.06207375699887052	0.006109619140625355
0.06222665799941751	0.006109619140625355
0.062378839997109026	0.006109619140625355
0.0625306929978251	0.006109619140625355
0.06269636199795059	0.006109619140625355
0.0628514889976941	0.006109619140625355
0.06300384299902362	0.006109619140625355
0.06315577100031078	0.006109619140625355
0.06330819799768506	0.006109619140625355
0.06346001899873954	0.006109619140625355
0.06362582899964764	0.006109619140625355
0.06378189399765688	0.006109619140625355
0.06393648299854249	0.006109619140625355
0.06408911399921635	0.006109619140625355
0.06424107099883258	0.006590270996094105
0.06439367199709523	0.006590270996094105
0.0645837890006078	0.006590270996094105
0.06477025599815533	0.006590270996094105
0.06494536199897993	0.006590270996094105
0.0651166479983658	0.006590270996094105
0.06528539499777253	0.006590270996094105
0.06545526300033089	0.006590270996094105
0.065623656999378	0.006590270996094105
0.06579464199967333	0.006590270996094105
0.06596424699819181	0.006590270996094105
0.06613285899948096	0.006590270996094105
0.06630101799964905	0.006590270996094105
0.06647135499952128	0.006590270996094105
0.06663985699924524	0.006590270996094105
0.06680894499731949	0.006590270996094105
0.06697830899793189	0.006590270996094105
0.06715035600063857	0.006590270996094105
0.06731782099814154	0.006590270996094105
0.06748609599890187	0.006590270996094105
0.06760817899703397	0.006590270996094105
0.06778090199804865	0.006590270996094105
0.0679505429980054	0.006590270996094105
0.06812385399825871	0.006590270996094105
0.06829854899842758	0.006590270996094105
0.06846990999838454	0.006590270996094105
0.06864050799777033	0.006590270996094105
0.06881339800020214	0.006590270996094105
0.06898141999772633	0.006590270996094105
0.06915098999888869	0.006590270996094105
0.06932186999983969	0.006590270996094105
0.06949274399812566	0.006590270996094105
0.06966966599793523	0.006590270996094105
0.06984270499742706	0.006590270996094105
0.07001356099863187	0.006590270996094105
0.07018553799935034	0.006590270996094105
0.07035718000042834	0.006590270996094105
0.07053009499941254	0.006590270996094105
0.07072307399721467	0.006590270996094105
0.0708961279997311	0.006590270996094105
0.07107298199844081	0.006590270996094105
0.07124537399795372	0.006590270996094105
0.07141513399983523	0.006590270996094105
0.07158407200040529	0.006590270996094105
0.07177874099943438	0.006590270996094105
0.07195083499755128	0.006590270996094105
0.0721208149989252	0.006590270996094105
0.0722901949993684	0.006590270996094105
0.07245965599940973	0.006590270996094105
0.07262923099915497	0.006590270996094105
0.07279955299964058	0.006590270996094105
0.07297016099983011	0.006590270996094105
0.07314366699938546	0.006590270996094105
0.07331524899927899	0.006590270996094105
0.07348724699841114	0.006590270996094105
0.07365919599760673	0.006590270996094105
0.0738327679973736	0.006590270996094105
0.07400562799739419	0.006590270996094105
0.07417841699862038	0.006590270996094105
0.07435199899919098	0.006590270996094105
0.0745271279993176	0.006590270996094105
0.07470665199798532	0.006590270996094105
0.0748824109978159	0.006590270996094105
0.07505515699813259	0.006590270996094105
0.07522708299802616	0.006590270996094105
0.07540059599705273	0.006590270996094105
0.07557343100052094	0.006590270996094105
0.07576510299986694	0.006590270996094105
0.07594003299891483	0.006590270996094105
0.0761124460004794	0.006590270996094105
0.07628482300060568	0.006590270996094105
0.07645969199802494	0.006590270996094105
0.07663221799884923	0.006590270996094105
0.0768054319996736	0.006590270996094105
0.0769790379999904	0.006590270996094105
0.07715261699922848	0.006590270996094105
0.07732589499937603	0.006590270996094105
0.07749847399827559	0.006590270996094105
0.07767538500047522	0.006590270996094105
0.07784822000030545	0.006590270996094105
0.07802290899780928	0.006590270996094105
0.07819711999763967	0.006590270996094105
0.0783695309983159	0.006590270996094105
0.07854086099905544	0.006590270996094105
0.0788208960002521	0.006590270996094105
0.07899941899813712	0.006590270996094105
0.07921814399742289	0.006590270996094105
0.07939757199710584	0.006590270996094105
0.07957448699744418	0.006590270996094105
0.07980012199914199	0.006590270996094105
0.07997876199806342	0.006590270996094105
0.08015506700030528	0.006590270996094105
0.08033080699897255	0.006590270996094105
0.08050647699928959	0.006590270996094105
0.08068894199823262	0.006590270996094105
0.0808667700002843	0.006590270996094105
0.08104345099854982	0.006590270996094105
0.08121830699747079	0.006590270996094105
0.08139316400047392	0.006590270996094105
0.08156653799960623	0.006590270996094105
0.08174036600030377	0.006590270996094105
0.08189567599765724	0.006590270996094105
0.08205426199856447	0.006590270996094105
0.08221308800057159	0.006590270996094105
0.08236935099921538	0.006590270996094105
0.08252252099919133	0.006590270996094105
0.0826821859991469	0.006590270996094105
0.08283757499884814	0.006590270996094105
0.08299032399736461	0.006590270996094105
0.08314238899765769	0.006590270996094105
0.08329466099894489	0.006590270996094105
0.08344765499714413	0.006590270996094105
0.08361219599828473	0.006590270996094105
0.0837698619980074	0.006590270996094105
0.0839244669987238	0.006590270996094105
0.08407806600007461	0.006590270996094105
0.08423227799721644	0.006590270996094105
0.08438564400057658	0.006590270996094105
0.0845377309997275	0.006590270996094105
0.08469503900050768	0.006590270996094105
0.08484879099705722	0.006590270996094105
0.08500145300058648	0.006590270996094105
0.08515432899730513	0.006590270996094105
0.08530808499926934	0.006590270996094105
0.08546186099920305	0.006590270996094105
0.08561543799805804	0.006590270996094105
0.08576882999841473	0.006590270996094105
0.08592057199712144	0.006590270996094105
0.08607356900029117	0.006590270996094105
0.08622848599770805	0.006590270996094105
0.08638422199874185	0.006590270996094105
0.08653927900013514	0.006590270996094105
0.08670004299710854	0.006590270996094105
0.08685570200032089	0.006590270996094105
0.08701155699964147	0.006590270996094105
0.08716481499868678	0.006590270996094105
0.08731765399716096	0.006590270996094105
0.08747068599768681	0.006590270996094105
0.08760943499873974	0.006590270996094105
0.08776478899744689	0.006590270996094105
0.08791873500013025	0.006590270996094105
0.08807201599847758	0.006590270996094105
0.08822512199913035	0.006590270996094105
0.08837845999732963	0.006590270996094105
0.08853137999903993	0.007070922851562855
0.08868983199863578	0.007070922851562855
0.08884372600005008	0.007070922851562855
0.08899664300042787	0.007070922851562855
0.08914958899913472	0.007070922851562855
0.08930987699932302	0.007070922851562855
0.08946410099815694	0.007070922851562855
0.08961746799832326	0.007070922851562855
0.08977793499798281	0.007070922851562855
0.08993367400034913	0.007070922851562855
0.09008656199875986	0.007070922851562855
0.09024115499778418	0.007070922851562855
0.09039587399820448	0.007070922851562855
0.09055001299930154	0.007070922851562855
0.09070866099864361	0.007070922851562855
0.09086218999800622	0.007070922851562855
0.0910146709975379	0.007070922851562855
0.09116786400045385	0.007070922851562855
0.0913219139983994	0.007070922851562855
0.09147525599837536	0.007070922851562855
0.09160849999898346	0.007070922851562855
0.09176441099771182	0.007070922851562855
0.09191870799986646	0.007070922851562855
0.09207121099825599	0.007070922851562855
0.09222370799761848	0.007070922851562855
0.09237604000009014	0.007070922851562855
0.09252757499780273	0.007070922851562855
0.09268462500040187	0.007070922851562855
0.092838180000399	0.007070922851562855
0.09299071499845013	0.007070922851562855
0.09314326899766456	0.007070922851562855
0.0932963569975982	0.007070922851562855
0.09344996899744729	0.007070922851562855
0.09360386099797324	0.007070922851562855
0.09375678599826642	0.007070922851562855
0.0939097970003786	0.007070922851562855
0.09406460500031244	0.007070922851562855
0.09421766999730607	0.007070922851562855
0.09437105100005283	0.007070922851562855
0.0945279900006426	0.007070922851562855
0.09468615999867325	0.007070922851562855
0.09484002299723215	0.007070922851562855
0.09499303600023268	0.007070922851562855
0.09514595099972212	0.007070922851562855
0.09529860999828088	0.007070922851562855
0.09545152799910284	0.007070922851562855
0.09563738699944224	0.007070922851562855
0.09579529199982062	0.007070922851562855
0.09594912600005046	0.007070922851562855
0.09610308999981498	0.007070922851562855
0.09625635200063698	0.007070922851562855
0.09640950899847667	0.007070922851562855
0.09656199799792375	0.007070922851562855
0.09671867799988831	0.007070922851562855
0.09687377299997024	0.007070922851562855
0.09702921399730258	0.007070922851562855
0.09718203900047229	0.007070922851562855
0.09733489099744475	0.007070922851562855
0.09749582099902909	0.007070922851562855
0.09764928999720723	0.007070922851562855
0.09780147899800795	0.007070922851562855
0.09795464999842807	0.007070922851562855
0.09810661599840387	0.007070922851562855
0.09825983799964888	0.007070922851562855
0.09841277299710782	0.007070922851562855
0.09856511999896611	0.007070922851562855
0.09872225700019044	0.007070922851562855
0.09887493299902417	0.007070922851562855
0.0990343599987682	0.007070922851562855
0.09918843500054209	0.007070922851562855
0.09934172599969315	0.007070922851562855
0.09949511000013445	0.007070922851562855
0.0996067009982653	0.007070922851562855
0.0997613569998066	0.007070922851562855
0.09991447299762513	0.007070922851562855
0.1000680180004565	0.007070922851562855
0.11025069999959669	0.006353759765625355
0.12058389699814143	0.006834411621094105
0.13093375400057994	0.006834411621094105
0.14129662899722462	0.006834411621094105
0.15166397799839615	0.006834411621094105
0	0
