# Supplementary material for: GRAPE for fast and scalable graph processing and random-walk-based embedding
Source: Nat Comput Sci. 2023 Jun 26;3(6):552–68. doi: 10.1038/s43588-023-00465-8 (PMC10768636; doi:10.1038/s43588-023-00465-8)
Supplement: Supplementary file 4 — CSVs with time series data with time and memory requirements for the different libraries on the 44 considered graphs and on the different tasks considered (loading graphs, first- and second-order RWs). [file 43588_2023_465_MOESM4_ESM.zip › bio-ce-gn/CSRgraph/second_order_walk_only_q.csv]

delta	ram
0	0.0017299652099609375
0.0003002809826284647	0.0022106170654296875
0.000444459990831092	0.0022106170654296875
0.0005476129881571978	0.0022106170654296875
0.0006330930045805871	0.0022106170654296875
0.0007154459890443832	0.0022106170654296875
0.0007966999837663025	0.0022106170654296875
0.0008768379921093583	0.0022106170654296875
0.0009562829800415784	0.0022106170654296875
0.0010355289850849658	0.0026912689208984375
0.0011156079999636859	0.0026912689208984375
0.0011950350017286837	0.0026912689208984375
0.0012743909901473671	0.0026912689208984375
0.0013527859991881996	0.0026912689208984375
0.0014311429986264557	0.0026912689208984375
0.0015146349905990064	0.0026912689208984375
0.0015945629857014865	0.0026912689208984375
0.0016743089945521206	0.0026912689208984375
0.0017537850071676075	0.0026912689208984375
0.001834044000133872	0.0026912689208984375
0.0019128779822494835	0.0031719207763671875
0.001992070989217609	0.0031719207763671875
0.002070936985546723	0.0031719207763671875
0.002188191981986165	0.0031719207763671875
0.0022702379792463034	0.0031719207763671875
0.002349097980186343	0.0031719207763671875
0.002428865002002567	0.0031719207763671875
0.0025129620044026524	0.0031719207763671875
0.0025929859839379787	0.0031719207763671875
0.00267245399300009	0.0036525726318359375
0.0027515469992067665	0.0036525726318359375
0.002832477999618277	0.0036525726318359375
0.002912522992119193	0.0036525726318359375
0.002992594992974773	0.0036525726318359375
0.0030713230080436915	0.0036525726318359375
0.003150397998979315	0.0036525726318359375
0.0032295739802066237	0.0036525726318359375
0.003308447980089113	0.0036525726318359375
0.0033866349840536714	0.0036525726318359375
0.0034814630053006113	0.0041332244873046875
0.0035659550048876554	0.0041332244873046875
0.00365135699394159	0.0041332244873046875
0.0037399760039988905	0.0041332244873046875
0.0038227949989959598	0.0041332244873046875
0.003902099997503683	0.0041332244873046875
0.003980623005190864	0.0041332244873046875
0.004058942984556779	0.0041332244873046875
0.004137546988204122	0.0041332244873046875
0.004216187982819974	0.0046138763427734375
0.004295052989618853	0.0046138763427734375
0.004373518982902169	0.0046138763427734375
0.004451857996173203	0.0046138763427734375
0.004535488988040015	0.0046138763427734375
0.004615098994690925	0.0046138763427734375
0.004694303002906963	0.0046138763427734375
0.004774497996550053	0.0046138763427734375
0.004853974998695776	0.0046138763427734375
0.004933418007567525	0.0046138763427734375
0.005012626992538571	0.0046138763427734375
0.0050922619993798435	0.0046138763427734375
0.005175102996872738	0.0046138763427734375
0.005253719980828464	0.0050945281982421875
0.0053459339833352715	0.0050945281982421875
0.005425949988421053	0.0050945281982421875
0.005509438982699066	0.0050945281982421875
0.0055900779843796045	0.0050945281982421875
0.005669707985362038	0.0050945281982421875
0.00574820299516432	0.0050945281982421875
0.005827471002703533	0.0050945281982421875
0.0059073180018458515	0.0050945281982421875
0.005986578005831689	0.0050945281982421875
0.006065322988433763	0.0050945281982421875
0.006166354985907674	0.0050945281982421875
0.006264522991841659	0.0055751800537109375
0.00634720700327307	0.0055751800537109375
0.006426890991861001	0.0055751800537109375
0.006512138003017753	0.0055751800537109375
0.006592246005311608	0.0055751800537109375
0.006671902985544875	0.0055751800537109375
0.006750458007445559	0.0055751800537109375
0.006829144986113533	0.0055751800537109375
0.006908056995598599	0.0055751800537109375
0.006986822001636028	0.0055751800537109375
0.007064731995342299	0.0055751800537109375
0.007142385991755873	0.0055751800537109375
0.007220540981506929	0.0055751800537109375
0.007298499986063689	0.0055751800537109375
0.007379346992820501	0.0055751800537109375
0.00745811199885793	0.0055751800537109375
0.007558927987702191	0.0055751800537109375
0.00764108300791122	0.0055751800537109375
0.007719463988905773	0.0055751800537109375
0.0077980039932299405	0.0055751800537109375
0.007876635005231947	0.0055751800537109375
0.007955765002407134	0.0060558319091796875
0.008035613980609924	0.0060558319091796875
0.008114391006529331	0.0060558319091796875
0.008192873996449634	0.0060558319091796875
0.008271314989542589	0.0060558319091796875
0.00834959399071522	0.0060558319091796875
0.008428675006143749	0.0060558319091796875
0.008512968983268365	0.0060558319091796875
0.008592072001192719	0.0060558319091796875
0.008681790990522131	0.0065364837646484375
0.008763005986111239	0.0065364837646484375
0.008842202980304137	0.0065364837646484375
0.008921094005927444	0.0065364837646484375
0.009010896988911554	0.0065364837646484375
0.009091974992770702	0.0065364837646484375
0.009170314006041735	0.0065364837646484375
0.009248707006918266	0.0065364837646484375
0.009326881991000846	0.0070171356201171875
0.00940474498202093	0.0070171356201171875
0.009487913979683071	0.0070171356201171875
0.009567000990500674	0.0070171356201171875
0.009646096004871652	0.0070171356201171875
0.009724710980663076	0.0070171356201171875
0.009802187996683642	0.0070171356201171875
0.009881514008156955	0.0070171356201171875
0.009959910996258259	0.0070171356201171875
0.010039215005235747	0.0070171356201171875
0.010229982988676056	0.0070171356201171875
0.01041189898387529	0.0070171356201171875
0.01059006099239923	0.0070171356201171875
0.010758052987512201	0.0070171356201171875
0.010916625004028901	0.0070171356201171875
0.011071713990531862	0.0070171356201171875
0.011254256998654455	0.0070171356201171875
0.011413934000302106	0.0070171356201171875
0.01157613898976706	0.0070171356201171875
0.011730405007256195	0.0070171356201171875
0.011883658997248858	0.0074977874755859375
0.012036767991958186	0.0074977874755859375
0.012189603003207594	0.0074977874755859375
0.012341717985691503	0.0074977874755859375
0.012493857007939368	0.0074977874755859375
0.012651711993385106	0.0074977874755859375
0.012804644997231662	0.0074977874755859375
0.01295896599185653	0.0074977874755859375
0.01311197699396871	0.0074977874755859375
0.01326507399789989	0.0074977874755859375
0.013417590002063662	0.0074977874755859375
0.013574918993981555	0.0074977874755859375
0.01372812400222756	0.0074977874755859375
0.013881738006602973	0.0074977874755859375
0.014035139000043273	0.0074977874755859375
0.014207420987077057	0.007978439331054688
0.014362371002789587	0.007978439331054688
0.014514977985527366	0.007978439331054688
0.014679263986181468	0.007978439331054688
0.014836476999334991	0.007978439331054688
0.014989071001764387	0.007978439331054688
0.015141129988478497	0.007978439331054688
0.015305250999517739	0.007978439331054688
0.015465178992599249	0.007978439331054688
0.015625781990820542	0.007978439331054688
0.015778820001287386	0.007978439331054688
0.015930911991745234	0.007978439331054688
0.016083191003417596	0.007978439331054688
0.01623643797938712	0.007978439331054688
0.016389839991461486	0.007978439331054688
0.016541201999643818	0.007978439331054688
0.016695061000064015	0.007978439331054688
0.016848002996994182	0.007978439331054688
0.017000142979668453	0.007978439331054688
0.01716086399392225	0.007978439331054688
0.01731759699760005	0.007978439331054688
0.017470464983489364	0.007978439331054688
0.017627186985919252	0.007978439331054688
0.017780103982659057	0.007978439331054688
0.01793211098993197	0.007978439331054688
0.01808328798506409	0.007978439331054688
0.018249435001052916	0.007978439331054688
0.018401684006676078	0.007978439331054688
0.018579030002001673	0.007978439331054688
0.01874111598590389	0.007978439331054688
0.018893572996603325	0.007978439331054688
0.019046089000767097	0.007978439331054688
0.019198769005015492	0.007978439331054688
0.019351541006471962	0.007978439331054688
0.019503900985000655	0.007978439331054688
0.019656786986161023	0.007978439331054688
0.01980804800405167	0.007978439331054688
0.019959227996878326	0.007978439331054688
0.020112124999286607	0.007978439331054688
0.02026803098851815	0.007978439331054688
0.020420785003807396	0.007978439331054688
0.020576951006660238	0.007978439331054688
0.020729076000861824	0.007978439331054688
0.020881025993730873	0.007978439331054688
0.021031962998677045	0.007978439331054688
0.02118396500009112	0.007978439331054688
0.02133587800199166	0.007978439331054688
0.02148734198999591	0.007978439331054688
0.021640925988322124	0.007978439331054688
0.02179300200077705	0.007978439331054688
0.02194568098639138	0.007978439331054688
0.02210896697943099	0.007978439331054688
0.02226530498592183	0.007978439331054688
0.022418545006075874	0.008459091186523438
0.022575407987460494	0.008459091186523438
0.022728359006578103	0.008459091186523438
0.02288542699534446	0.008459091186523438
0.02304060399183072	0.008459091186523438
0.023192766006104648	0.008459091186523438
0.02334555800189264	0.008459091186523438
0.023497724992921576	0.008459091186523438
0.023651139985304326	0.008459091186523438
0.023806936980690807	0.008459091186523438
0.023961865983437747	0.008459091186523438
0.024122442991938442	0.008459091186523438
0.024276246986119077	0.008459091186523438
0.024427787982858717	0.008459091186523438
0.024583239981438965	0.008459091186523438
0.024736194987781346	0.008459091186523438
0.024888919986551628	0.008939743041992188
0.025041622982826084	0.008939743041992188
0.025212484993971884	0.008939743041992188
0.025378872000146657	0.008939743041992188
0.0255351240048185	0.008939743041992188
0.025697682984173298	0.008939743041992188
0.025855476007563993	0.009420394897460938
0.026009394001448527	0.009420394897460938
0.026176352985203266	0.009420394897460938
0.02633112098556012	0.009420394897460938
0.02648442899226211	0.009420394897460938
0.026638884999556467	0.009420394897460938
0.026791810989379883	0.009420394897460938
0.02694423499633558	0.009420394897460938
0.027096981997601688	0.009420394897460938
0.027249639999354258	0.009420394897460938
0.02740177998202853	0.009420394897460938
0.02755876598530449	0.009420394897460938
0.027711572998669	0.009420394897460938
0.027865085983648896	0.009901046752929688
0.028028935979818925	0.009901046752929688
0.028187735995743424	0.009901046752929688
0.02834072499535978	0.009901046752929688
0.028496254002675414	0.009901046752929688
0.028649632004089653	0.009901046752929688
0.028803313005482778	0.009901046752929688
0.02895573098794557	0.009901046752929688
0.029108040005667135	0.009901046752929688
0.029260356997838244	0.009901046752929688
0.029412228002911434	0.009901046752929688
0.029568622005172074	0.010381698608398438
0.029721397993853316	0.010381698608398438
0.029874339990783483	0.010381698608398438
0.030027008993783966	0.010381698608398438
0.030192882986739278	0.010381698608398438
0.030346977000590414	0.010381698608398438
0.030499790998874232	0.010381698608398438
0.030652875982923433	0.010381698608398438
0.030804435984464362	0.010381698608398438
0.030957156006479636	0.010381698608398438
0.03111016398179345	0.010381698608398438
0.031275221990654245	0.010381698608398438
0.03143588698003441	0.010381698608398438
0.03159398399293423	0.010381698608398438
0.031745996995596215	0.010381698608398438
0.03189759500673972	0.010381698608398438
0.032049362984253094	0.010381698608398438
0.03220093599520624	0.010381698608398438
0.0323530669847969	0.010381698608398438
0.03250506799668074	0.010862350463867188
0.03265742500661872	0.010862350463867188
0.032810256991069764	0.010862350463867188
0.03296181600308046	0.010862350463867188
0.033113298995886	0.010862350463867188
0.033268583996687084	0.010862350463867188
0.03343628000584431	0.010862350463867188
0.03359867900144309	0.010862350463867188
0.03375233898987062	0.010862350463867188
0.033909881982253864	0.010862350463867188
0.03406340000219643	0.010862350463867188
0.03423249299521558	0.010862350463867188
0.03438662699772976	0.010862350463867188
0.03453944998909719	0.010862350463867188
0.034692968998569995	0.010862350463867188
0.034845496993511915	0.010862350463867188
0.03499797600670718	0.010862350463867188
0.03515156198409386	0.010862350463867188
0.03531649897922762	0.010862350463867188
0.03549467498669401	0.010862350463867188
0.03565145898028277	0.010862350463867188
0.03580512898042798	0.010862350463867188
0.03595848800614476	0.010862350463867188
0.03611131900106557	0.010862350463867188
0.03626370200072415	0.010862350463867188
0.036420856980839744	0.010862350463867188
0.03657741498318501	0.010862350463867188
0.0367308649874758	0.010862350463867188
0.036883491004118696	0.010862350463867188
0.03703705398947932	0.010862350463867188
0.037189986993325874	0.010862350463867188
0.03735220298403874	0.010862350463867188
0.0375098770018667	0.010862350463867188
0.0376660100009758	0.010862350463867188
0.03781974999583326	0.010862350463867188
0.03797377899172716	0.010862350463867188
0.03812127999844961	0.010862350463867188
0.03828084497945383	0.010862350463867188
0.038435483002103865	0.010862350463867188
0.038597659004153684	0.010862350463867188
0.038753536995500326	0.010862350463867188
0.038908697984879836	0.010862350463867188
0.03906271298183128	0.010862350463867188
0.03921560800517909	0.010862350463867188
0.039368105004541576	0.010862350463867188
0.03952078000293113	0.010862350463867188
0.03968916699523106	0.010862350463867188
0.039847209001891315	0.010862350463867188
0.03999936699983664	0.010862350463867188
0.040152315981686115	0.010862350463867188
0.04030439699999988	0.010862350463867188
0.04045563898398541	0.010862350463867188
0.040612212993437424	0.010862350463867188
0.040764626988675445	0.010862350463867188
0.04091744500328787	0.010862350463867188
0.04107035699416883	0.010862350463867188
0.0412222339946311	0.010862350463867188
0.041375558997970074	0.010862350463867188
0.04152750599314459	0.010862350463867188
0.04168125899741426	0.010862350463867188
0.0418329679814633	0.010862350463867188
0.04198493098374456	0.010862350463867188
0.04210029199020937	0.010862350463867188
0.042254936997778714	0.010862350463867188
0.04240702500101179	0.010862350463867188
0.042562210001051426	0.010862350463867188
0.042714712995802984	0.010862350463867188
0.042866086994763464	0.010862350463867188
0.043017882999265566	0.010862350463867188
0.043169988988665864	0.010862350463867188
0.04332270100712776	0.010862350463867188
0.04347881200374104	0.011343002319335938
0.043631109001580626	0.011343002319335938
0.04378292799810879	0.011343002319335938
0.04393469399656169	0.011343002319335938
0.044086490001063794	0.011343002319335938
0.04423786498955451	0.011343002319335938
0.044389663002220914	0.011343002319335938
0.044544953998411074	0.011343002319335938
0.04469762399094179	0.011343002319335938
0.044848869991255924	0.011343002319335938
0.04500086698681116	0.011343002319335938
0.045152265985962003	0.011343002319335938
0.04531701098312624	0.011343002319335938
0.04548359598265961	0.011343002319335938
0.045639833988389	0.011343002319335938
0.045793661003699526	0.011343002319335938
0.045950442989123985	0.011343002319335938
0.046117438992951065	0.011343002319335938
0.04627392999827862	0.011343002319335938
0.04642837500432506	0.011343002319335938
0.046596679982030764	0.011343002319335938
0.04675825298181735	0.011343002319335938
0.0469136830070056	0.011343002319335938
0.047095077985432	0.011343002319335938
0.047292048984672874	0.011343002319335938
0.04744614299852401	0.011343002319335938
0.04760311698191799	0.011343002319335938
0.04775628598872572	0.011343002319335938
0.04790854500606656	0.011343002319335938
0.04806105999159627	0.011343002319335938
0.048214198992354795	0.011343002319335938
0.04836566999438219	0.011343002319335938
0.048517550982069224	0.011343002319335938
0.04867057700175792	0.011343002319335938
0.04882307499065064	0.011343002319335938
0.04897521500242874	0.011823654174804688
0.04912657299428247	0.011823654174804688
0.04927830200176686	0.011823654174804688
0.04943014198215678	0.011823654174804688
0.04958710499340668	0.011823654174804688
0.04973918999894522	0.011823654174804688
0.04989128798479214	0.011823654174804688
0.05004340998129919	0.011823654174804688
0.050210978981340304	0.011823654174804688
0.05036443599965423	0.011823654174804688
0.050517678988398984	0.011823654174804688
0.050671118980972096	0.011823654174804688
0.05082433597999625	0.011823654174804688
0.0509764599846676	0.011823654174804688
0.051129276980645955	0.011823654174804688
0.05129572399891913	0.011823654174804688
0.05145037698093802	0.011823654174804688
0.051607987988973036	0.011823654174804688
0.05176070999004878	0.011823654174804688
0.05191251999349333	0.011823654174804688
0.05206467999960296	0.011823654174804688
0.05221747400355525	0.011823654174804688
0.05236942198826	0.011823654174804688
0.052521762991091236	0.011823654174804688
0.05267497300519608	0.011823654174804688
0.0528273289965	0.011823654174804688
0.05297902598977089	0.011823654174804688
0.05313135398318991	0.011823654174804688
0.05328357598045841	0.011823654174804688
0.05344084498938173	0.011823654174804688
0.05360017699422315	0.011823654174804688
0.05375493600149639	0.011823654174804688
0.05390938400523737	0.012304306030273438
0.05406278499867767	0.012304306030273438
0.05423116800375283	0.012304306030273438
0.05438573900028132	0.012304306030273438
0.05455144299776293	0.012304306030273438
0.05470727899228223	0.012304306030273438
0.05486133598606102	0.012784957885742188
0.055015024001477286	0.012784957885742188
0.05516786299995147	0.012784957885742188
0.05533287499565631	0.012784957885742188
0.05549584099208005	0.012784957885742188
0.05565314699197188	0.012784957885742188
0.05580828798701987	0.012784957885742188
0.05596445899573155	0.013265609741210938
0.056118238979252055	0.013265609741210938
0.056272093002917245	0.013265609741210938
0.05642576399259269	0.013265609741210938
0.05658728099660948	0.013265609741210938
0.05674142099451274	0.013265609741210938
0.05689477198757231	0.013265609741210938
0.05704773898469284	0.013265609741210938
0.057203798001864925	0.013265609741210938
0.05735796698718332	0.013265609741210938
0.05751178599894047	0.013746261596679688
0.05766761698760092	0.013746261596679688
0.05782182599068619	0.013746261596679688
0.05797538100159727	0.013746261596679688
0.05809924399363808	0.013746261596679688
0.05835529099567793	0.013746261596679688
0.05851671000709757	0.013746261596679688
0.05867236098856665	0.014226913452148438
0.0588255759794265	0.014226913452148438
0.05897805400309153	0.014226913452148438
0.05913115499424748	0.014226913452148438
0.05928380400291644	0.014226913452148438
0.05943697600741871	0.014226913452148438
0.05959596700267866	0.014226913452148438
0.05975151900202036	0.014226913452148438
0.05990405098418705	0.014226913452148438
0.060056863992940634	0.014226913452148438
0.06020876398542896	0.014226913452148438
0.0603663649817463	0.014226913452148438
0.06052057599299587	0.014226913452148438
0.06067553599132225	0.014707565307617188
0.06082949199480936	0.014707565307617188
0.060982503986451775	0.014707565307617188
0.06113537898636423	0.014707565307617188
0.06128693599021062	0.014707565307617188
0.061439112003427	0.014707565307617188
0.06159681300050579	0.014707565307617188
0.06175037199864164	0.014707565307617188
0.06190283098840155	0.014707565307617188
0.062057423987425864	0.014707565307617188
0.06225287198321894	0.014707565307617188
0.062411143007921055	0.014707565307617188
0.0625691509922035	0.014707565307617188
0.06272252299822867	0.015188217163085938
0.06287603799137287	0.015188217163085938
0.06302848199266009	0.015188217163085938
0.0631802869902458	0.015188217163085938
0.06333270299364813	0.015188217163085938
0.063493171997834	0.015188217163085938
0.06364816299173981	0.015188217163085938
0.06379999898490496	0.015188217163085938
0.06395482399966568	0.015188217163085938
0.06410650198813528	0.015188217163085938
0.06425881598261185	0.015188217163085938
0.06441019699559547	0.015188217163085938
0.06456697598332539	0.015188217163085938
0.06471924998913892	0.015668869018554688
0.06487086400738917	0.015668869018554688
0.0650307750038337	0.015668869018554688
0.06522790700546466	0.015668869018554688
0.06538931699469686	0.015668869018554688
0.06554723298177123	0.015668869018554688
0.06570003399974667	0.015668869018554688
0.06585243600420654	0.015668869018554688
0.06600496399914846	0.015668869018554688
0.06617002500570379	0.015668869018554688
0.06632388400612399	0.015668869018554688
0.0664818289806135	0.015668869018554688
0.06663568399380893	0.016149520874023438
0.06678932398790494	0.016149520874023438
0.06694231898291036	0.016149520874023438
0.06709400998079218	0.016149520874023438
0.06724713000585325	0.016149520874023438
0.06739871198078617	0.016149520874023438
0.06755608000094071	0.016149520874023438
0.0677087859949097	0.016149520874023438
0.06786057498538867	0.016149520874023438
0.06801198798348196	0.016149520874023438
0.06816318799974397	0.016149520874023438
0.0683149529795628	0.016149520874023438
0.06846574699738994	0.016630172729492188
0.06862245799857192	0.016630172729492188
0.06877523398725316	0.016630172729492188
0.06892687000799924	0.016630172729492188
0.06908496198593639	0.016630172729492188
0.06923698098398745	0.016630172729492188
0.06938938400708139	0.016630172729492188
0.06954628298990428	0.016630172729492188
0.06969852698966861	0.016630172729492188
0.06985048699425533	0.016630172729492188
0.07000269298441708	0.016630172729492188
0.07015340198995546	0.016630172729492188
0.07030676899012178	0.016630172729492188
0.07045874898904003	0.016630172729492188
0.07061487200553529	0.016630172729492188
0.07077042700257152	0.016630172729492188
0.07092288599233143	0.016630172729492188
0.07107490298221819	0.016630172729492188
0.07122642098693177	0.016630172729492188
0.07138007099274546	0.016630172729492188
0.07153247800306417	0.016630172729492188
0.0716858499799855	0.016630172729492188
0.07183777098543942	0.016630172729492188
0.07199013800709508	0.016630172729492188
0.07214187399949878	0.016630172729492188
0.07229408199782483	0.016630172729492188
0.07244573900243267	0.016630172729492188
0.07260115499957465	0.016630172729492188
0.0727531629963778	0.016630172729492188
0.07290454398025759	0.017110824584960938
0.07305653800722212	0.017110824584960938
0.07320803799666464	0.017110824584960938
0.07337024898151867	0.017110824584960938
0.0735237619956024	0.017110824584960938
0.07367771500139497	0.017110824584960938
0.0738297009957023	0.017110824584960938
0.07398121498408727	0.017110824584960938
0.07409804698545486	0.017110824584960938
0.07425104800495319	0.017110824584960938
0.0744026489846874	0.017110824584960938
0.07455968699650839	0.017110824584960938
0.07471486198483035	0.017110824584960938
0.07486929898732342	0.017110824584960938
0.07502144898171537	0.017110824584960938
0.07517268398078158	0.017110824584960938
0.07533841600525193	0.017110824584960938
0.07550534399342723	0.017110824584960938
0.07566385000245646	0.017110824584960938
0.07581790798576549	0.017110824584960938
0.0759710400016047	0.017110824584960938
0.07612835100735538	0.017110824584960938
0.0762819439987652	0.017110824584960938
0.07643639898742549	0.017110824584960938
0.07659528899239376	0.017110824584960938
0.07674928099731915	0.017110824584960938
0.07690278699737974	0.017110824584960938
0.07705584898940288	0.017110824584960938
0.07721094597945921	0.017110824584960938
0.07736368098994717	0.017110824584960938
0.07751703899702989	0.017110824584960938
0.07767211299506016	0.017110824584960938
0.0778246840054635	0.017110824584960938
0.07797749500605278	0.017110824584960938
0.07811538098030724	0.017110824584960938
0.07827144899056293	0.017110824584960938
0.07842614900437184	0.017110824584960938
0.07858435498201288	0.017110824584960938
0.07873862999258563	0.017110824584960938
0.0788919529877603	0.017110824584960938
0.07904421800049022	0.017110824584960938
0.07919863899587654	0.017110824584960938
0.07935212898883037	0.017110824584960938
0.07950487398193218	0.017110824584960938
0.07965977798448876	0.017110824584960938
0.07981360700796358	0.017110824584960938
0.07996723899850622	0.017110824584960938
0.08011977898422629	0.017110824584960938
0.08027185700484551	0.017110824584960938
0.0804246639891062	0.017110824584960938
0.08058127399999648	0.017110824584960938
0.08073405199684203	0.017110824584960938
0.08088686398696154	0.017110824584960938
0.08103906500036828	0.017110824584960938
0.08119197998894379	0.017110824584960938
0.08134358999086544	0.017110824584960938
0.08149528899230063	0.017110824584960938
0.0816486979892943	0.017110824584960938
0.08180116798030213	0.017110824584960938
0.08195361998514272	0.017110824584960938
0.08209874198655598	0.017110824584960938
0.0822529929864686	0.017110824584960938
0.08240545500302687	0.017110824584960938
0.08256196099682711	0.017110824584960938
0.08271471798070706	0.017110824584960938
0.08286767700337805	0.017110824584960938
0.08301920499070548	0.017110824584960938
0.08317258200258948	0.017110824584960938
0.08332519000396132	0.017110824584960938
0.08348193200072274	0.017110824584960938
0.08363591798115522	0.017110824584960938
0.08378823800012469	0.017110824584960938
0.08393975798389874	0.017110824584960938
0.08409186100470833	0.017110824584960938
0.0842455429956317	0.017591476440429688
0.08440750700538047	0.017591476440429688
0.0845680570055265	0.017591476440429688
0.08472102700034156	0.017591476440429688
0.08487407598295249	0.017591476440429688
0.08502724798745476	0.017591476440429688
0.08517975799622945	0.017591476440429688
0.08533367799827829	0.017591476440429688
0.08548908299417235	0.017591476440429688
0.08564236498204991	0.017591476440429688
0.08579822699539363	0.017591476440429688
0.08595072900061496	0.017591476440429688
0.08609804898151197	0.017591476440429688
0.08625436999136582	0.017591476440429688
0.08640719298273325	0.017591476440429688
0.08656356498249806	0.017591476440429688
0.0867175169987604	0.017591476440429688
0.08686945599038154	0.017591476440429688
0.0870215889881365	0.017591476440429688
0.0871739590074867	0.017591476440429688
0.08732732399948873	0.017591476440429688
0.08748191100312397	0.017591476440429688
0.08763471900601871	0.017591476440429688
0.08778734400402755	0.017591476440429688
0.08794229198247194	0.017591476440429688
0.08809438100433908	0.017591476440429688
0.08824691298650578	0.017591476440429688
0.08839939898462035	0.017591476440429688
0.08855541900265962	0.017591476440429688
0.08870863399351947	0.017591476440429688
0.08886060700751841	0.017591476440429688
0.08901526898262091	0.017591476440429688
0.08916721199057065	0.017591476440429688
0.08932043399545364	0.017591476440429688
0.08947741199517623	0.017591476440429688
0.08963067599688657	0.017591476440429688
0.08978300899616443	0.017591476440429688
0.0899360459879972	0.017591476440429688
0.09010004298761487	0.017591476440429688
0.09025578000000678	0.017591476440429688
0.09040939598344266	0.017591476440429688
0.09056740498635918	0.017591476440429688
0.09072126299724914	0.017591476440429688
0.09087441198062152	0.017591476440429688
0.09102726099081337	0.017591476440429688
0.09118067298550159	0.017591476440429688
0.09133500399184413	0.017591476440429688
0.09148917198763229	0.017591476440429688
0.09164297999814153	0.017591476440429688
0.09179567798855714	0.017591476440429688
0.0919479269941803	0.017591476440429688
0.09210040199104697	0.017591476440429688
0.09225259398226626	0.017591476440429688
0.0924109990010038	0.017591476440429688
0.09256783599266782	0.017591476440429688
0.09272421800415032	0.017591476440429688
0.09287722100270912	0.017591476440429688
0.09302946898969822	0.017591476440429688
0.09318158999667503	0.017591476440429688
0.09333419098402373	0.017591476440429688
0.09348789800424129	0.017591476440429688
0.09364130499307066	0.017591476440429688
0.09379349599475972	0.017591476440429688
0.0939453280007001	0.017591476440429688
0.09412114700535312	0.017591476440429688
0.0942776259907987	0.017591476440429688
0.09443083198857494	0.017591476440429688
0.09458717898814939	0.017591476440429688
0.09474229498300701	0.017591476440429688
0.09489771700464189	0.017591476440429688
0.0950504299835302	0.017591476440429688
0.09520292200613767	0.017591476440429688
0.09536447600112297	0.017591476440429688
0.09552140400046483	0.018072128295898438
0.09567553698434494	0.018072128295898438
0.09583006400498562	0.018072128295898438
0.09598285300307907	0.018072128295898438
0.09613545800675638	0.018072128295898438
0.09628838699427433	0.018072128295898438
0.0964408709842246	0.018072128295898438
0.09659797098720446	0.018072128295898438
0.09675133900600486	0.018072128295898438
0.09691466600634158	0.018072128295898438
0.09706842000014149	0.018072128295898438
0.09722098198835738	0.018072128295898438
0.09737350398791023	0.018072128295898438
0.0975250479823444	0.018072128295898438
0.09767842199653387	0.018072128295898438
0.09783059600158595	0.018072128295898438
0.09798239500378259	0.018072128295898438
0.09809799399226904	0.018072128295898438
0.09825040597934276	0.018072128295898438
0.09840242899372242	0.018072128295898438
0.09855891598272137	0.018072128295898438
0.09871142898919061	0.018072128295898438
0.09886368399020284	0.018072128295898438
0.0990158100030385	0.018072128295898438
0.09916740798507817	0.018072128295898438
0.09931950899772346	0.018072128295898438
0.09947142799501307	0.018072128295898438
0.09962955198716372	0.018072128295898438
0.099783051002305	0.018072128295898438
0.09993490600027144	0.018072128295898438
0.10008773600566201	0.018072128295898438
0.11024429198005237	0.018072128295898438
0.12045604598824866	0.018072128295898438
0.1306658819958102	0.018072128295898438
0.14087615598691627	0.018072128295898438
0.15111266600433737	0.018072128295898438
0.16138944699196145	0.018552780151367188
0.17160836400580592	0.018552780151367188
0.18181634799111634	0.018552780151367188
0.19205777600291185	0.018552780151367188
0.20238147900090553	0.018552780151367188
0.21269891900010407	0.018552780151367188
0.2229425139958039	0.018552780151367188
0.23322997699142434	0.019033432006835938
0.24347199499607086	0.019514083862304688
0.25369898599456064	0.019514083862304688
0.26396295698941685	0.019514083862304688
0.27422480599489063	0.019514083862304688
0.2844797860016115	0.019514083862304688
0.2947128909872845	0.019514083862304688
0.3049433220003266	0.019994735717773438
0.315216324001085	0.019994735717773438
0.3254323889850639	0.019994735717773438
0.3356437129841652	0.019994735717773438
0.34584176097996533	0.019994735717773438
0.35605391598073766	0.019994735717773438
0.36633136100135744	0.019994735717773438
0.3765946799830999	0.019994735717773438
0.38684296899009496	0.019994735717773438
0.3970746679988224	0.020475387573242188
0.40731519099790603	0.020956039428710938
0.4175573170068674	0.021436691284179688
0.4278501859807875	0.021917343139648438
0.43814326799474657	0.022397994995117188
0.44841427099891007	0.022878646850585938
0.4586538879957516	0.023359298706054688
0.468863166985102	0.023839950561523438
0.4790648380003404	0.023839950561523438
0.4893147760012653	0.024320602416992188
0.4995175289805047	0.024801254272460938
0.5097695069853216	0.024801254272460938
0.5200261510035489	0.024801254272460938
0.5302669850061648	0.024801254272460938
0.5405008090019692	0.024801254272460938
0.5507241779996548	0.024801254272460938
0.5609499939891975	0.024801254272460938
0.5711496459844057	0.024801254272460938
0.5813563669798896	0.025281906127929688
0.5916111519909464	0.025281906127929688
0.6019033129850868	0.025281906127929688
0.612220068986062	0.025762557983398438
0.6225038169941399	0.025762557983398438
0.6327549479901791	0.026243209838867188
0.643001952994382	0.026243209838867188
0.6532190129801165	0.026723861694335938
0.6634304689941928	0.026723861694335938
0.6736785279936157	0.026723861694335938
0.6838893609819934	0.026723861694335938
0.6941133569926023	0.026723861694335938
0.7043404639989603	0.026723861694335938
0.7145608080027159	0.026723861694335938
0.7247659789863974	0.026723861694335938
0.734983698988799	0.026723861694335938
0.7452016549941618	0.026723861694335938
0.7554196949931793	0.026723861694335938
0.7656366869923659	0.027204513549804688
0.7758527219993994	0.027685165405273438
0.7860639139835257	0.027685165405273438
0.7963100019842386	0.027685165405273438
0.8065207850013394	0.027685165405273438
0.8167292480065953	0.027685165405273438
0.8269782330025919	0.027685165405273438
0.8371956379851326	0.027685165405273438
0.8473959190014284	0.027685165405273438
0.8576124449900817	0.027685165405273438
0.8678216649859678	0.027685165405273438
0.8780399120005313	0.027685165405273438
0.8882635560003109	0.027685165405273438
0.8984599149844144	0.027685165405273438
0.9086906269949395	0.027685165405273438
0.9188954159908462	0.028165817260742188
0.9290942859952338	0.028646469116210938
0.9393102519970853	0.028646469116210938
0.9495793509995565	0.028646469116210938
0.9598053570080083	0.028646469116210938
0.9700354849919677	0.028646469116210938
0.9802557789953426	0.028646469116210938
0.9904753989831079	0.028646469116210938
1.0006890159856994	0.028646469116210938
1.101022340997588	0.030569076538085938
1.2014385199872777	0.03153038024902344
1.3018675939820241	0.03297233581542969
1.4023087569803465	0.03393363952636719
1.5027425900043454	0.03489494323730469
1.6031772609858308	0.03537559509277344
1.7036132759822067	0.03729820251464844
1.804046565986937	0.04066276550292969
1.9044673559837975	0.10555076599121094
2.00491642599809	0.10555076599121094
2.1053868549934123	0.10555076599121094
2.2058382089890074	0.10555076599121094
2.3062998889945447	0.10699272155761719
2.4068197709857486	0.10699272155761719
2.507281650992809	0.10795402526855469
2.6077487349975854	0.10987663269042969
2.7081971220031846	0.10987663269042969
2.80868532898603	0.11179924011230469
2.9091185180004686	0.11179924011230469
3.0095364970038645	0.11324119567871094
3.109965951007325	0.11564445495605469
3.210430646984605	0.11660575866699219
3.310896365001099	0.11660575866699219
3.411372286005644	0.11660575866699219
3.511873434006702	0.11708641052246094
3.612322540982859	0.11756706237792969
3.712819378997665	0.11900901794433594
3.8132605319842696	0.11997032165527344
3.913720377982827	0.11997032165527344
4.014180247002514	0.11997032165527344
4.114650436997181	0.12093162536621094
4.21510298299836	0.12141227722167969
4.315551834995858	0.12189292907714844
4.416007837979123	0.12381553649902344
4.516475801006891	0.12381553649902344
4.616940802981844	0.12381553649902344
4.717395999992732	0.12381553649902344
4.81787476799218	0.12381553649902344
4.918352082982892	0.12477684020996094
5.018781263992423	0.12477684020996094
5.1192218019859865	0.12477684020996094
5.219651218998479	0.12477684020996094
5.320103434001794	0.12477684020996094
5.420542050997028	0.12573814392089844
5.520969648001483	0.1262187957763672
5.621411800995702	0.1262187957763672
5.721858111995971	0.1262187957763672
5.82232043298427	0.12669944763183594
5.922755495004822	0.12669944763183594
6.023162973986473	0.1283855438232422
6.12372554797912	0.1283855438232422
6.224296215979848	0.1283855438232422
6.324798543006182	0.1283855438232422
6.42536885899608	0.1283855438232422
6.525869072007481	0.1283855438232422
6.626443941990146	0.1283855438232422
6.726945190981496	0.1283855438232422
6.827420989982784	0.1283855438232422
6.927880999981426	0.1283855438232422
7.028339046984911	0.1283855438232422
7.128806561988313	0.1283855438232422
7.229298421007115	0.1283855438232422
7.329874947987264	0.1283855438232422
7.430466155987233	0.12862586975097656
7.530966513993917	0.12862586975097656
7.631461312994361	0.12862586975097656
7.731946029991377	0.12862586975097656
7.832423245999962	0.12862586975097656
7.932892013981473	0.12862586975097656
8.033360440982506	0.12862586975097656
8.13385918000131	0.12862586975097656
8.234423599991715	0.12862586975097656
8.334912855003495	0.12862586975097656
8.435487142007332	0.12862586975097656
8.535977748979349	0.12862586975097656
8.636459190980531	0.12862586975097656
8.736929434002377	0.12862586975097656
8.83742024199455	0.12862586975097656
8.937906980980188	0.12862586975097656
9.038425265986007	0.12862586975097656
9.13890577800339	0.12862586975097656
9.239441212004749	0.12862586975097656
9.339934705989435	0.12862586975097656
9.440494131005835	0.12862586975097656
9.540992153983098	0.12862586975097656
9.641492631984875	0.12862586975097656
9.742019776982488	0.12862586975097656
9.842484753986355	0.12862586975097656
9.942943745991215	0.12862586975097656
10.043397984001786	0.12862586975097656
11.044757291005226	0.12862586975097656
12.046133686002577	0.12862586975097656
13.047732876002556	0.12862586975097656
14.049346771993442	0.12862586975097656
15.050133216980612	0.12862586975097656
16.051607008004794	0.12862586975097656
17.053091095993295	0.12862586975097656
18.054132605000632	0.12862586975097656
19.05561887199292	0.12862586975097656
20.057119495992083	0.12862586975097656
21.05868268199265	0.12862586975097656
0	0
