# Supplementary material for: GRAPE for fast and scalable graph processing and random-walk-based embedding
Source: Nat Comput Sci. 2023 Jun 26;3(6):552–68. doi: 10.1038/s43588-023-00465-8 (PMC10768636; doi:10.1038/s43588-023-00465-8)
Supplement: Supplementary file 4 — CSVs with time series data with time and memory requirements for the different libraries on the 44 considered graphs and on the different tasks considered (loading graphs, first- and second-order RWs). [file 43588_2023_465_MOESM4_ESM.zip › bio-ce-gn/CSRgraph/second_order_walk_only_p.csv]

delta	ram
0	0.0019025802612304688
0.0002752420259639621	0.0023832321166992188
0.0004306090122554451	0.0023832321166992188
0.000522594025824219	0.0023832321166992188
0.0006065390189178288	0.0023832321166992188
0.000702056015143171	0.0023832321166992188
0.0007861350022722036	0.0023832321166992188
0.0008675990102346987	0.0028638839721679688
0.0009481830056756735	0.0028638839721679688
0.001028377009788528	0.0028638839721679688
0.001107592019252479	0.0028638839721679688
0.0011868160218000412	0.0028638839721679688
0.001265754021005705	0.0028638839721679688
0.001344443007837981	0.0028638839721679688
0.0014230980013962835	0.0028638839721679688
0.0015030350186862051	0.0028638839721679688
0.0015821430133655667	0.0028638839721679688
0.0016613890184089541	0.0033445358276367188
0.0017459970258641988	0.0033445358276367188
0.001825755025492981	0.0033445358276367188
0.0019043010252062231	0.0033445358276367188
0.0019832300022244453	0.0033445358276367188
0.002062882005702704	0.0033445358276367188
0.002142394019756466	0.0033445358276367188
0.002221287024440244	0.0033445358276367188
0.0022996420157141984	0.0033445358276367188
0.002457777998642996	0.0038251876831054688
0.002549134020227939	0.0038251876831054688
0.002630321017932147	0.0038251876831054688
0.002715595008339733	0.0038251876831054688
0.002795335021801293	0.0038251876831054688
0.0028761470166500658	0.0038251876831054688
0.0029552740161307156	0.0038251876831054688
0.0030360530072357506	0.0038251876831054688
0.003115117026027292	0.004305839538574219
0.0031974450103007257	0.004305839538574219
0.0032784850045572966	0.004305839538574219
0.0033579120063222945	0.004305839538574219
0.00345327501418069	0.004305839538574219
0.003545419021975249	0.004305839538574219
0.0036291230062488467	0.004305839538574219
0.003719262022059411	0.004305839538574219
0.003808412002399564	0.004305839538574219
0.00389070701203309	0.004305839538574219
0.003970129997469485	0.004305839538574219
0.0040487300138920546	0.004786491394042969
0.004127206018893048	0.004786491394042969
0.004205821023788303	0.004786491394042969
0.0042845710122492164	0.004786491394042969
0.004363693005871028	0.004786491394042969
0.0044422210194170475	0.004786491394042969
0.00452099900576286	0.004786491394042969
0.004599984007654712	0.004786491394042969
0.004678623023210093	0.004786491394042969
0.004763541015563533	0.004786491394042969
0.0048431120230816305	0.004786491394042969
0.004922278021695092	0.004786491394042969
0.005000673001632094	0.005267143249511719
0.005080227012513205	0.005267143249511719
0.005159453023225069	0.005267143249511719
0.005242407001787797	0.005267143249511719
0.005321279022609815	0.005267143249511719
0.005400315014412627	0.005267143249511719
0.00547905801795423	0.005267143249511719
0.005557758006034419	0.005267143249511719
0.005636092013446614	0.005267143249511719
0.005718860018532723	0.005267143249511719
0.0057998920092359185	0.005267143249511719
0.005878823023522273	0.005267143249511719
0.005958945024758577	0.005747795104980469
0.006037954008206725	0.005747795104980469
0.006116686010500416	0.005747795104980469
0.006196285015903413	0.005747795104980469
0.006286838004598394	0.005747795104980469
0.006415138021111488	0.005747795104980469
0.006503042008262128	0.005747795104980469
0.006582889007404447	0.005747795104980469
0.0066624760220292956	0.005747795104980469
0.006747349019860849	0.005747795104980469
0.006827700010035187	0.005747795104980469
0.00690721400314942	0.005747795104980469
0.006985883024754003	0.005747795104980469
0.007064186007482931	0.005747795104980469
0.007142609014408663	0.005747795104980469
0.007220731000415981	0.005747795104980469
0.0072988710016943514	0.005747795104980469
0.0073775350174400955	0.005747795104980469
0.00745888301753439	0.005747795104980469
0.007538418023614213	0.006228446960449219
0.00762460901751183	0.006228446960449219
0.007719419023487717	0.006228446960449219
0.007799840997904539	0.006228446960449219
0.007877870026277378	0.006228446960449219
0.007957189023727551	0.006228446960449219
0.00803565201931633	0.006228446960449219
0.008113701012916863	0.006228446960449219
0.008192172012059018	0.006228446960449219
0.00827054399996996	0.006228446960449219
0.008349493000423536	0.006228446960449219
0.008428467001067474	0.006228446960449219
0.00850678700953722	0.006228446960449219
0.00858462302130647	0.006228446960449219
0.008662503998493776	0.006228446960449219
0.008752273017307743	0.006228446960449219
0.008834451000439003	0.006709098815917969
0.00891327002318576	0.006709098815917969
0.00899231800576672	0.006709098815917969
0.00907246902352199	0.006709098815917969
0.009151292004389688	0.006709098815917969
0.009229334013070911	0.006709098815917969
0.00930768100079149	0.006709098815917969
0.009386114019434899	0.006709098815917969
0.009463970025535673	0.006709098815917969
0.009542355022858828	0.006709098815917969
0.009629933018004522	0.006709098815917969
0.009714248008094728	0.006709098815917969
0.009793944016564637	0.006709098815917969
0.009873221017187461	0.006709098815917969
0.009953222004696727	0.006709098815917969
0.010032491001766175	0.006709098815917969
0.010205824015429243	0.006709098815917969
0.010409321024781093	0.006709098815917969
0.010599116008961573	0.006709098815917969
0.010785451013362035	0.006709098815917969
0.010957204009173438	0.006709098815917969
0.011111574014648795	0.007189750671386719
0.011264419998042285	0.007189750671386719
0.01144086301792413	0.007189750671386719
0.011598995013628155	0.007189750671386719
0.011751189013011754	0.007189750671386719
0.011905229010153562	0.007189750671386719
0.012058068998157978	0.007189750671386719
0.01221049702144228	0.007189750671386719
0.012363361020106822	0.007189750671386719
0.012516194023191929	0.007189750671386719
0.012667866016272455	0.007189750671386719
0.012827192025724798	0.007189750671386719
0.012980264000361785	0.007189750671386719
0.0131339660147205	0.007189750671386719
0.0132861340243835	0.007189750671386719
0.013439696020213887	0.007189750671386719
0.013592158007668331	0.007189750671386719
0.01374393401783891	0.007670402526855469
0.013897095021093264	0.007670402526855469
0.014050199999473989	0.007670402526855469
0.014202569000190124	0.007670402526855469
0.014315862004878	0.007670402526855469
0.014492300018901005	0.007670402526855469
0.014650861005065963	0.007670402526855469
0.014822809025645256	0.007670402526855469
0.014981794025516137	0.007670402526855469
0.01513465101015754	0.007670402526855469
0.0152870980091393	0.007670402526855469
0.01543925201985985	0.007670402526855469
0.01559089802321978	0.007670402526855469
0.015743562020361423	0.007670402526855469
0.015896420023636892	0.007670402526855469
0.016048511024564505	0.007670402526855469
0.0162005870079156	0.007670402526855469
0.016352639999240637	0.007670402526855469
0.01650557600078173	0.007670402526855469
0.016657797998050228	0.007670402526855469
0.016813945025205612	0.007670402526855469
0.016966624010819942	0.007670402526855469
0.017118905001552776	0.007670402526855469
0.017281792010180652	0.007670402526855469
0.017439205024857074	0.007670402526855469
0.017592143005458638	0.007670402526855469
0.017745835008099675	0.007670402526855469
0.017898451013024896	0.007670402526855469
0.018051176011795178	0.007670402526855469
0.018203109997557476	0.007670402526855469
0.01831513299839571	0.007670402526855469
0.01848942000651732	0.007670402526855469
0.018666509015019983	0.007670402526855469
0.018828139000106603	0.007670402526855469
0.018981651024660096	0.007670402526855469
0.01913449601852335	0.007670402526855469
0.019287084025563672	0.007670402526855469
0.019440397998550907	0.007670402526855469
0.01963858402450569	0.007670402526855469
0.01980982901295647	0.007670402526855469
0.01996544501162134	0.007670402526855469
0.020118610002100468	0.007670402526855469
0.020270820008590817	0.007670402526855469
0.020427048002602533	0.007670402526855469
0.020580133015755564	0.007670402526855469
0.020732514007249847	0.007670402526855469
0.02088549200561829	0.007670402526855469
0.02103726300993003	0.007670402526855469
0.02118876902386546	0.007670402526855469
0.0213402480003424	0.007670402526855469
0.021492519008461386	0.008151054382324219
0.0216442939999979	0.008151054382324219
0.021800768008688465	0.008151054382324219
0.021953045012196526	0.008151054382324219
0.022103991999756545	0.008151054382324219
0.02225621501565911	0.008151054382324219
0.022452687000622973	0.008151054382324219
0.022617630020249635	0.008151054382324219
0.022775965015171096	0.008151054382324219
0.02292887301882729	0.008151054382324219
0.023086310015060008	0.008151054382324219
0.023241521004820243	0.008151054382324219
0.023394944000756368	0.008151054382324219
0.023550760000944138	0.008151054382324219
0.023703128012130037	0.008151054382324219
0.023856044019339606	0.008151054382324219
0.024008345004403964	0.008151054382324219
0.02416175400139764	0.008151054382324219
0.024313355999765918	0.008151054382324219
0.024465769005473703	0.008631706237792969
0.024617953022243455	0.008631706237792969
0.024775128025794402	0.008631706237792969
0.02492794202407822	0.008631706237792969
0.025081676023546606	0.008631706237792969
0.025234975008061156	0.008631706237792969
0.025408068002434447	0.009112358093261719
0.02556564600672573	0.009112358093261719
0.025718871009303257	0.009112358093261719
0.02588006600853987	0.009112358093261719
0.0260347860166803	0.009112358093261719
0.026186907023657113	0.009112358093261719
0.026316468021832407	0.009112358093261719
0.02649199200095609	0.009112358093261719
0.026649116014596075	0.009112358093261719
0.02680605900241062	0.009112358093261719
0.026959050999721512	0.009112358093261719
0.02711116202408448	0.009112358093261719
0.027263912023045123	0.009593009948730469
0.027416736003942788	0.009593009948730469
0.027568810008233413	0.009593009948730469
0.02772019201074727	0.009593009948730469
0.02787274500587955	0.009593009948730469
0.028042174002621323	0.009593009948730469
0.028202904999488965	0.009593009948730469
0.028355574002489448	0.009593009948730469
0.0285076700092759	0.010073661804199219
0.02865923900390044	0.010073661804199219
0.02881465302198194	0.010073661804199219
0.028966543002752587	0.010073661804199219
0.029118472011759877	0.010073661804199219
0.02926936899893917	0.010073661804199219
0.029420802020467818	0.010073661804199219
0.02957192499889061	0.010073661804199219
0.02973318099975586	0.010073661804199219
0.029886441014241427	0.010073661804199219
0.030038993019843474	0.010073661804199219
0.03019061899976805	0.010073661804199219
0.030315728014102206	0.010073661804199219
0.030488229007460177	0.010554313659667969
0.030645634018583223	0.010554313659667969
0.030803611007286236	0.010554313659667969
0.03095658399979584	0.010554313659667969
0.031108697003219277	0.010554313659667969
0.03126027301186696	0.010554313659667969
0.031411722011398524	0.010554313659667969
0.03156377002596855	0.010554313659667969
0.03171662602107972	0.010554313659667969
0.0318692950240802	0.010554313659667969
0.0320208570046816	0.010554313659667969
0.03217262800899334	0.010554313659667969
0.03232387200114317	0.010554313659667969
0.0324752320011612	0.010554313659667969
0.03262793301837519	0.010554313659667969
0.03278357500676066	0.010554313659667969
0.03294004901545122	0.010554313659667969
0.0330931140051689	0.010554313659667969
0.033244293997995555	0.010554313659667969
0.03339752700412646	0.010554313659667969
0.03355367999756709	0.010554313659667969
0.03370588301913813	0.010554313659667969
0.033857852016808465	0.010554313659667969
0.034011262003332376	0.010554313659667969
0.03416305402060971	0.010554313659667969
0.034314180025830865	0.010554313659667969
0.03448574701906182	0.010554313659667969
0.03464127401821315	0.010554313659667969
0.03479784799856134	0.010554313659667969
0.034950486005982384	0.010554313659667969
0.03510232601547614	0.010554313659667969
0.03525452801841311	0.010554313659667969
0.0354064530110918	0.010554313659667969
0.03555860900087282	0.010554313659667969
0.035711194010218605	0.010554313659667969
0.035865097015630454	0.010554313659667969
0.03601824102224782	0.010554313659667969
0.03617118002148345	0.010554313659667969
0.03632399201160297	0.010554313659667969
0.03647799001191743	0.010554313659667969
0.036629525013267994	0.010554313659667969
0.0367853140051011	0.010554313659667969
0.03693822500645183	0.010554313659667969
0.037089779012603685	0.010554313659667969
0.037241764017380774	0.010554313659667969
0.03740476301754825	0.010554313659667969
0.03756241701194085	0.010554313659667969
0.037715734011726454	0.010554313659667969
0.03786983201280236	0.010554313659667969
0.03802574201836251	0.010554313659667969
0.03817788901505992	0.010554313659667969
0.03834291500970721	0.010554313659667969
0.03851327401935123	0.010554313659667969
0.03866857002140023	0.010554313659667969
0.038829338998766616	0.010554313659667969
0.038985436025541276	0.010554313659667969
0.039138120017014444	0.010554313659667969
0.03929262200836092	0.010554313659667969
0.0394449980231002	0.010554313659667969
0.03961146000074223	0.010554313659667969
0.039789365022443235	0.010554313659667969
0.0399457790190354	0.010554313659667969
0.040101422026054934	0.010554313659667969
0.04025554400868714	0.010554313659667969
0.040408505010418594	0.010554313659667969
0.04056104100891389	0.010554313659667969
0.040713059017434716	0.011034965515136719
0.04086516101961024	0.011034965515136719
0.04101642200839706	0.011034965515136719
0.041168746014591306	0.011034965515136719
0.04132105302414857	0.011034965515136719
0.04147397101041861	0.011034965515136719
0.0416260720230639	0.011034965515136719
0.04178310601855628	0.011034965515136719
0.04193672401015647	0.011034965515136719
0.04208824300440028	0.011034965515136719
0.042240260023390874	0.011034965515136719
0.04242386601981707	0.011034965515136719
0.04258726700209081	0.011034965515136719
0.042741976998513564	0.011034965515136719
0.04289654700551182	0.011034965515136719
0.04304851801134646	0.011034965515136719
0.04320141300559044	0.011034965515136719
0.04335419801645912	0.011034965515136719
0.04352043301332742	0.011034965515136719
0.043674878019373864	0.011034965515136719
0.04383394800242968	0.011034965515136719
0.04398739300086163	0.011034965515136719
0.044140477024484426	0.011034965515136719
0.04429298502509482	0.011034965515136719
0.04444564299774356	0.011034965515136719
0.04459728000801988	0.011034965515136719
0.04474917802144773	0.011034965515136719
0.04490118901594542	0.011034965515136719
0.04505393802537583	0.011034965515136719
0.045206339011201635	0.011034965515136719
0.04535880402545445	0.011034965515136719
0.04551347001688555	0.011034965515136719
0.045666491001611575	0.011034965515136719
0.04582278002635576	0.011034965515136719
0.045975893997820094	0.011034965515136719
0.04613021400291473	0.011515617370605469
0.046287197998026386	0.011515617370605469
0.0465057440160308	0.011515617370605469
0.04666850602370687	0.011515617370605469
0.04683710599783808	0.011515617370605469
0.04700842700549401	0.011515617370605469
0.047164702002191916	0.011515617370605469
0.047318735014414415	0.011515617370605469
0.04747212602524087	0.011515617370605469
0.04762654600199312	0.011515617370605469
0.04778428902500309	0.011515617370605469
0.04793885099934414	0.011515617370605469
0.04809093801304698	0.011515617370605469
0.04824278299929574	0.011515617370605469
0.04839530601748265	0.011515617370605469
0.048548372025834396	0.011515617370605469
0.04870110601768829	0.011515617370605469
0.048855223023565486	0.011515617370605469
0.04900912402081303	0.011515617370605469
0.04916169701027684	0.011515617370605469
0.04931390000274405	0.011515617370605469
0.04946639001718722	0.011515617370605469
0.049632496025878936	0.011515617370605469
0.049802174005890265	0.011515617370605469
0.049956439004745334	0.011515617370605469
0.050109141011489555	0.011515617370605469
0.050260977004654706	0.011515617370605469
0.050449790025595576	0.011515617370605469
0.05061175802256912	0.011515617370605469
0.050770148023730144	0.011515617370605469
0.05092459701700136	0.011515617370605469
0.051076576026389375	0.011515617370605469
0.05122976301936433	0.011515617370605469
0.051381885015871376	0.011515617370605469
0.05153882602462545	0.011515617370605469
0.05169655801728368	0.011515617370605469
0.05184907600050792	0.011515617370605469
0.052000953000970185	0.011515617370605469
0.05215331702493131	0.011515617370605469
0.05230442900210619	0.011996269226074219
0.05245561900665052	0.011996269226074219
0.052608297002734616	0.011996269226074219
0.05276344102458097	0.011996269226074219
0.052915917010977864	0.011996269226074219
0.053067594999447465	0.011996269226074219
0.05321927901240997	0.011996269226074219
0.053370877023553476	0.011996269226074219
0.053522263013292104	0.011996269226074219
0.053673890011850744	0.012476921081542969
0.05383703901316039	0.012476921081542969
0.05399059102637693	0.012476921081542969
0.05414225402637385	0.012476921081542969
0.05429308701422997	0.012476921081542969
0.05447716300841421	0.012476921081542969
0.05463436001446098	0.012476921081542969
0.054800359008368105	0.012957572937011719
0.054967219999525696	0.012957572937011719
0.055121384997619316	0.012957572937011719
0.05527329500182532	0.012957572937011719
0.055425738013582304	0.012957572937011719
0.05557713902089745	0.012957572937011719
0.055730102001689374	0.012957572937011719
0.05588282100507058	0.012957572937011719
0.05603568602236919	0.013438224792480469
0.05618849501479417	0.013438224792480469
0.056341043004067615	0.013438224792480469
0.05649309200816788	0.013438224792480469
0.056645451026270166	0.013438224792480469
0.05680520902387798	0.013438224792480469
0.05695908301277086	0.013438224792480469
0.057112597016384825	0.013438224792480469
0.057265246025053784	0.013918876647949219
0.05741756301722489	0.013918876647949219
0.057572584017179906	0.013918876647949219
0.05772536000586115	0.013918876647949219
0.057877968007232994	0.013918876647949219
0.058030571002746	0.013918876647949219
0.058182628999929875	0.013918876647949219
0.05831532701267861	0.013918876647949219
0.058579953998560086	0.013918876647949219
0.05874698402476497	0.014399528503417969
0.05890345902298577	0.014399528503417969
0.05905640299897641	0.014399528503417969
0.059208709019003436	0.014399528503417969
0.059360197017667815	0.014399528503417969
0.059513489017263055	0.014399528503417969
0.059680880018277094	0.014399528503417969
0.05984699301188812	0.014399528503417969
0.06000298302387819	0.014399528503417969
0.060161481000250205	0.014399528503417969
0.060314633999951184	0.014399528503417969
0.060467503004474565	0.014399528503417969
0.06061992302420549	0.014399528503417969
0.06077629400533624	0.014399528503417969
0.06093056802637875	0.014399528503417969
0.061085043009370565	0.014399528503417969
0.06123791600111872	0.014399528503417969
0.06139105500187725	0.014880180358886719
0.06154410800081678	0.014880180358886719
0.06169752700952813	0.014880180358886719
0.06185099799768068	0.014880180358886719
0.062003831000765786	0.014880180358886719
0.06215571300708689	0.014880180358886719
0.062342764023924246	0.014880180358886719
0.0625159100163728	0.014880180358886719
0.06267567002214491	0.014880180358886719
0.06283392899786122	0.014880180358886719
0.06298801599768922	0.014880180358886719
0.06314154900610447	0.014880180358886719
0.06329357100185007	0.014880180358886719
0.06345835700631142	0.015360832214355469
0.06361316601396538	0.015360832214355469
0.06378341300296597	0.015360832214355469
0.06393830201704986	0.015360832214355469
0.06409011900541373	0.015360832214355469
0.06424469401827082	0.015360832214355469
0.06439795100595802	0.015360832214355469
0.0645505040010903	0.015360832214355469
0.06471392000094056	0.01584148406982422
0.06487006100360304	0.01584148406982422
0.06502331400406547	0.01584148406982422
0.06517538000480272	0.01584148406982422
0.06532751402119175	0.01584148406982422
0.06547962001059204	0.01584148406982422
0.06563130300492048	0.01584148406982422
0.06578688701847568	0.01584148406982422
0.06594093100284226	0.01584148406982422
0.06609331400250085	0.01584148406982422
0.06624530901899561	0.01584148406982422
0.06643265901948325	0.01584148406982422
0.06659680002485402	0.01584148406982422
0.06675407200236805	0.01584148406982422
0.06690794302267022	0.01632213592529297
0.0670608660147991	0.01632213592529297
0.06721335899783298	0.01632213592529297
0.06736682201153599	0.01632213592529297
0.0675194619980175	0.01632213592529297
0.06767168201622553	0.01632213592529297
0.0678282380104065	0.01632213592529297
0.06798045101459138	0.01632213592529297
0.06813339301152155	0.01632213592529297
0.06828582202433608	0.01632213592529297
0.06843793101143092	0.01632213592529297
0.06858964401180856	0.01680278778076172
0.06874106402392499	0.01680278778076172
0.06889358200714923	0.01680278778076172
0.06904593500075862	0.01680278778076172
0.06919718702556565	0.01680278778076172
0.0693490490084514	0.01680278778076172
0.0695007850008551	0.01680278778076172
0.06965979401138611	0.01680278778076172
0.06981846201233566	0.01680278778076172
0.0699727030005306	0.01680278778076172
0.07012595600099303	0.01680278778076172
0.07027866202406585	0.01680278778076172
0.07048093000776134	0.01680278778076172
0.0706409880076535	0.01680278778076172
0.0707981790183112	0.01680278778076172
0.07095099100843072	0.01680278778076172
0.07110253602149896	0.01680278778076172
0.07125726202502847	0.01680278778076172
0.07140906900167465	0.01680278778076172
0.0715607349993661	0.01680278778076172
0.07171311799902469	0.01680278778076172
0.07186558801913634	0.01680278778076172
0.07201759601593949	0.01680278778076172
0.07216909900307655	0.01680278778076172
0.07232173101510853	0.01680278778076172
0.07247699401341379	0.01680278778076172
0.07264262501848862	0.01680278778076172
0.07281602401053533	0.01680278778076172
0.07297128002392128	0.01680278778076172
0.07312343901139684	0.01680278778076172
0.07327527101733722	0.01680278778076172
0.07342716402490623	0.01680278778076172
0.07357911299914122	0.01680278778076172
0.0737426950072404	0.01680278778076172
0.07389832200715318	0.01680278778076172
0.07405096301226877	0.01680278778076172
0.07420711201848462	0.01680278778076172
0.07431668799836189	0.01680278778076172
0.07449393402202986	0.01680278778076172
0.07465193202369846	0.01680278778076172
0.07481061600265093	0.01680278778076172
0.07496333500603214	0.01680278778076172
0.07511499902466312	0.01680278778076172
0.07526629199855961	0.01680278778076172
0.07541914001922123	0.01680278778076172
0.07557218900183216	0.01680278778076172
0.07572500500828028	0.01680278778076172
0.07587829002295621	0.01680278778076172
0.07603041100082919	0.01680278778076172
0.07618276501307264	0.01680278778076172
0.07633504600380547	0.01680278778076172
0.0764919130015187	0.01680278778076172
0.07664608000777662	0.01680278778076172
0.07680433301720768	0.01680278778076172
0.07695769501151517	0.01680278778076172
0.0771115550014656	0.01680278778076172
0.07726478402037174	0.01680278778076172
0.07741860000533052	0.01680278778076172
0.07757352699991316	0.01680278778076172
0.0777254460263066	0.01680278778076172
0.07787900601397268	0.01680278778076172
0.0780327410029713	0.01680278778076172
0.07818487400072627	0.01680278778076172
0.07833951400243677	0.01680278778076172
0.07851230501546524	0.01680278778076172
0.07866833201842383	0.01680278778076172
0.07882600300945342	0.01680278778076172
0.07897833900642581	0.01680278778076172
0.07913023102446459	0.01680278778076172
0.07928258299943991	0.01680278778076172
0.07943411101587117	0.01680278778076172
0.07959097501588985	0.01680278778076172
0.07974787100101821	0.01680278778076172
0.07990064800833352	0.01680278778076172
0.08005366500583477	0.01680278778076172
0.08020658401073888	0.01680278778076172
0.08035829302389175	0.01680278778076172
0.08051126301870681	0.01680278778076172
0.08066266201785766	0.01680278778076172
0.0808181980100926	0.01728343963623047
0.08097048400668427	0.01728343963623047
0.08112238100147806	0.01728343963623047
0.08127479601535015	0.01728343963623047
0.081427473021904	0.01728343963623047
0.0815800950222183	0.01728343963623047
0.08173274699947797	0.01728343963623047
0.08189044700702652	0.01728343963623047
0.0820426190039143	0.01728343963623047
0.0821945330244489	0.01728343963623047
0.08231480201357044	0.01728343963623047
0.08248836299753748	0.01728343963623047
0.08264456002507359	0.01728343963623047
0.08280130400089547	0.01728343963623047
0.08295384101802483	0.01728343963623047
0.0831059250049293	0.01728343963623047
0.08325819901074283	0.01728343963623047
0.08341176202520728	0.01728343963623047
0.08356669600470923	0.01728343963623047
0.08371957801864482	0.01728343963623047
0.08387177501572296	0.01728343963623047
0.08402284802286886	0.01728343963623047
0.08417419300531037	0.01728343963623047
0.08432562201051041	0.01728343963623047
0.08447757601970807	0.01728343963623047
0.08463004202349111	0.01728343963623047
0.0847926480055321	0.01728343963623047
0.08494596200762317	0.01728343963623047
0.0850987610174343	0.01728343963623047
0.08525108001776971	0.01728343963623047
0.08540319401072338	0.01728343963623047
0.08555548201547936	0.01728343963623047
0.08570770200458355	0.01728343963623047
0.0858605420216918	0.01728343963623047
0.08601341900066473	0.01728343963623047
0.08616885700030252	0.01728343963623047
0.08633600501343608	0.01728343963623047
0.08650637001846917	0.01728343963623047
0.08666161401197314	0.01728343963623047
0.08682177402079105	0.01728343963623047
0.08697562201996334	0.01728343963623047
0.08712911501061171	0.01728343963623047
0.08728113601682708	0.01728343963623047
0.08743362702080049	0.01728343963623047
0.08758631302043796	0.01728343963623047
0.08773996200761758	0.01728343963623047
0.0878929780155886	0.01728343963623047
0.08804496499942616	0.01728343963623047
0.08819684199988842	0.01728343963623047
0.0883506250102073	0.01728343963623047
0.08850283501669765	0.01728343963623047
0.08865505500580184	0.01728343963623047
0.08881052600918338	0.01728343963623047
0.08896269000251777	0.01728343963623047
0.0891147380170878	0.01728343963623047
0.08926727902144194	0.01728343963623047
0.08942019901587628	0.01728343963623047
0.08957458802615292	0.01728343963623047
0.08973676300956868	0.01728343963623047
0.08989092201227322	0.01776409149169922
0.09004360801191069	0.01776409149169922
0.09019546399940737	0.01776409149169922
0.09031490402412601	0.01776409149169922
0.09050158501486294	0.01776409149169922
0.09066559001803398	0.01776409149169922
0.09083098600967787	0.01776409149169922
0.09099887500633486	0.01776409149169922
0.09115119100897573	0.01776409149169922
0.09130387799814343	0.01776409149169922
0.09145587802049704	0.01776409149169922
0.09160978102590889	0.01776409149169922
0.09176510400720872	0.01776409149169922
0.09192622601403855	0.01776409149169922
0.09212263600784354	0.01776409149169922
0.09227573600946926	0.01776409149169922
0.09242848900612444	0.01776409149169922
0.09258079100982286	0.01776409149169922
0.09273336100159213	0.01776409149169922
0.09288665201165713	0.01776409149169922
0.09304023900767788	0.01776409149169922
0.09319312902516685	0.01776409149169922
0.09334568300982937	0.01776409149169922
0.09349826700054109	0.01776409149169922
0.09365031801280566	0.01776409149169922
0.09380613901885226	0.01776409149169922
0.09395883101387881	0.01776409149169922
0.09411073301453143	0.01776409149169922
0.09426242002518848	0.01776409149169922
0.09445296201738529	0.01776409149169922
0.09461528802057728	0.01776409149169922
0.09477529200376011	0.01776409149169922
0.0949293700105045	0.01776409149169922
0.09508189800544642	0.01776409149169922
0.0952344250108581	0.01776409149169922
0.09538786800112575	0.01776409149169922
0.09554399701301008	0.01776409149169922
0.0956983040086925	0.01776409149169922
0.09585160002461635	0.01776409149169922
0.09600702501484193	0.01776409149169922
0.09616112802177668	0.01776409149169922
0.09631504802382551	0.01776409149169922
0.09646863900707103	0.01776409149169922
0.0966234160005115	0.01776409149169922
0.09678082499885932	0.01776409149169922
0.09693410800537094	0.01776409149169922
0.09708650200627744	0.01776409149169922
0.09723899100208655	0.01776409149169922
0.09740160900400952	0.01776409149169922
0.09755656201741658	0.01776409149169922
0.09771001801709644	0.01776409149169922
0.09786313801305369	0.01776409149169922
0.09801640402292833	0.01776409149169922
0.09817035601008683	0.01776409149169922
0.09832690801704302	0.01776409149169922
0.09850109700346366	0.01776409149169922
0.09865755500504747	0.01776409149169922
0.09881430902169086	0.01776409149169922
0.09896823900635354	0.01776409149169922
0.09912084101233631	0.01776409149169922
0.09927397000137717	0.01776409149169922
0.0994268810027279	0.01776409149169922
0.09957953801495023	0.01776409149169922
0.09974030600278638	0.01776409149169922
0.09989468200365081	0.01776409149169922
0.10004791402025148	0.01776409149169922
0.11020686401752755	0.01824474334716797
0.12045154301449656	0.01824474334716797
0.1306481080246158	0.01824474334716797
0.14085670301574282	0.01824474334716797
0.15108792899991386	0.01824474334716797
0.16129856600309722	0.01824474334716797
0.17149996402440593	0.01824474334716797
0.1817289880127646	0.01872539520263672
0.191992296022363	0.01872539520263672
0.20221754800877534	0.01872539520263672
0.21248355400166474	0.01872539520263672
0.22269940900150687	0.01872539520263672
0.23289738700259477	0.01872539520263672
0.243106011999771	0.01920604705810547
0.2533362750255037	0.01920604705810547
0.2635263330012094	0.01920604705810547
0.2737204580043908	0.01920604705810547
0.2839403430116363	0.01920604705810547
0.2941626110114157	0.01968669891357422
0.3043661920237355	0.01968669891357422
0.3145765850204043	0.01968669891357422
0.32481233502039686	0.01968669891357422
0.3350300950114615	0.01968669891357422
0.34533933602506295	0.01968669891357422
0.35561432800022885	0.01968669891357422
0.3658539600146469	0.01968669891357422
0.3760797690192703	0.01968669891357422
0.3863299220101908	0.02016735076904297
0.39654956801678054	0.02064800262451172
0.4067740370228421	0.02064800262451172
0.417013822006993	0.02112865447998047
0.42722489501466043	0.02160930633544922
0.43743740202626213	0.02208995819091797
0.4476704210101161	0.02257061004638672
0.4579058100061957	0.02353191375732422
0.46817161500803195	0.02353191375732422
0.47848026201245375	0.02401256561279297
0.4887726830202155	0.02401256561279297
0.49902463401667774	0.02449321746826172
0.5093050880241208	0.02449321746826172
0.5195977220137138	0.02449321746826172
0.52989876200445	0.02449321746826172
0.5401657480106223	0.02449321746826172
0.5504332249984145	0.02449321746826172
0.5606672610156238	0.02449321746826172
0.5709187040047254	0.02497386932373047
0.5811788090213668	0.02545452117919922
0.5914133160258643	0.02545452117919922
0.6016780370264314	0.02545452117919922
0.6119711979990825	0.02593517303466797
0.6222773210029118	0.02593517303466797
0.6325827079999726	0.026663780212402344
0.6428482990013435	0.026663780212402344
0.6530837239988614	0.026663780212402344
0.6633118590107188	0.026656150817871094
0.6735833350103348	0.026656150817871094
0.6838207539985888	0.026656150817871094
0.6940692600037437	0.026656150817871094
0.7043243420193903	0.026656150817871094
0.7145345480239484	0.026656150817871094
0.7247953310143203	0.026656150817871094
0.7350507710070815	0.026656150817871094
0.7453425340063404	0.026656150817871094
0.7556413410056848	0.027136802673339844
0.7659054080140777	0.027136802673339844
0.7761600810044911	0.027617454528808594
0.7864291770092677	0.027617454528808594
0.7966480060131289	0.027617454528808594
0.8068486690171994	0.027617454528808594
0.8170429380261339	0.027617454528808594
0.827299145021243	0.027617454528808594
0.8375901570252609	0.027617454528808594
0.8478001820039935	0.027617454528808594
0.858006139023928	0.027617454528808594
0.8682131960231345	0.027617454528808594
0.8785140679974575	0.027617454528808594
0.8887807010032702	0.027617454528808594
0.8990355340065435	0.027617454528808594
0.9092552780057304	0.028098106384277344
0.9194757460209075	0.028098106384277344
0.9296954279998317	0.028578758239746094
0.9399072630039882	0.028578758239746094
0.9501069830148481	0.028578758239746094
0.9603169290057849	0.028578758239746094
0.9705374430050142	0.028578758239746094
0.9807934910058975	0.028578758239746094
0.9910223320184741	0.028578758239746094
1.0012533590197563	0.028578758239746094
1.101523770019412	0.03074169158935547
1.2019188990234397	0.03170299530029297
1.3023346070258413	0.03266429901123047
1.4027578759996686	0.03410625457763672
1.503170667012455	0.03506755828857422
1.6036353670060635	0.03554821014404297
1.7040916790137999	0.03747081756591797
1.8045343260164373	0.03843212127685547
1.9049619170255028	0.10572338104248047
2.005456562998006	0.10572338104248047
2.105919856025139	0.10572338104248047
2.2063610320037697	0.10572338104248047
2.3067869970109314	0.10716533660888672
2.407255655998597	0.10716533660888672
2.5077154520258773	0.10812664031982422
2.6081766660208814	0.10956859588623047
2.70862432802096	0.1102895736694336
2.8090982340218034	0.11173152923583984
2.9095496740192175	0.11173152923583984
3.0100067050079815	0.1131734848022461
3.1104549230076373	0.11557674407958984
3.2109073430183344	0.11653804779052734
3.3113662270188797	0.11653804779052734
3.411827877018368	0.11653804779052734
3.5122893980005756	0.1170186996459961
3.612762182019651	0.11749935150146484
3.7132329960004427	0.11918163299560547
3.8136898960219696	0.12014293670654297
3.9141241220058873	0.12014293670654297
4.01464929402573	0.12014293670654297
4.11508062001667	0.12014293670654297
4.215527926018694	0.12110424041748047
4.315977436024696	0.12158489227294922
4.416423415997997	0.12398815155029297
4.516863676020876	0.12398815155029297
4.617350279004313	0.12398815155029297
4.717806376022054	0.12398815155029297
4.818271994008683	0.12398815155029297
4.9187939390249085	0.12494945526123047
5.019240221998189	0.12494945526123047
5.1196978090156335	0.12494945526123047
5.220156162016792	0.12494945526123047
5.320587651018286	0.12494945526123047
5.421032553014811	0.12494945526123047
5.521480212017195	0.12639141082763672
5.621949423017213	0.12639141082763672
5.722428107023006	0.12639141082763672
5.822907777008368	0.12687206268310547
5.923349543998484	0.12687206268310547
6.023820050002541	0.12687206268310547
6.124262048018863	0.1292409896850586
6.22485823900206	0.1292409896850586
6.325367526005721	0.1292409896850586
6.4258809910097625	0.1292409896850586
6.526347641018219	0.1292409896850586
6.626845004997449	0.1292409896850586
6.727406570018502	0.1292409896850586
6.828009549004491	0.1292409896850586
6.9285925250151195	0.1292409896850586
7.029077529005008	0.1292409896850586
7.1296335170045495	0.1292409896850586
7.2301349400077015	0.1292409896850586
7.330664870998589	0.1292409896850586
7.431128708005417	0.1292409896850586
7.531613844999811	0.1292409896850586
7.6320712500019	0.1292409896850586
7.732628964004107	0.12972164154052734
7.8331234409997705	0.13044261932373047
7.933684692019597	0.13068294525146484
8.034213609003928	0.13092327117919922
8.13471284302068	0.13092327117919922
8.235189380007796	0.13092327117919922
8.335677067021606	0.13092327117919922
8.436147934000473	0.13092327117919922
8.536602257023333	0.13092327117919922
8.63708931702422	0.13092327117919922
8.737675352022052	0.13092327117919922
8.83822871101438	0.13092327117919922
8.938749199005542	0.13092327117919922
9.039204666012665	0.13092327117919922
9.13965661401744	0.13092327117919922
9.240130882011726	0.13092327117919922
9.340602045005653	0.13092327117919922
9.441109131003032	0.13092327117919922
9.541558759025065	0.13092327117919922
9.642006626003422	0.13092327117919922
9.742506772017805	0.13092327117919922
9.843054342025425	0.13092327117919922
9.943618522025645	0.13092327117919922
10.044144598999992	0.13092327117919922
11.045582834020024	0.13092327117919922
12.046354449004866	0.13092327117919922
13.047844128013821	0.13092327117919922
14.049314387026243	0.13092327117919922
15.050351521000266	0.13092327117919922
16.05186013900675	0.13092327117919922
17.05333671401604	0.13092327117919922
18.05435045901686	0.1311635971069336
19.05583927000407	0.1311635971069336
20.0573400700232	0.1311635971069336
21.058714151004096	0.1311635971069336
0	0
