# Supplementary material for: GRAPE for fast and scalable graph processing and random-walk-based embedding
Source: Nat Comput Sci. 2023 Jun 26;3(6):552–68. doi: 10.1038/s43588-023-00465-8 (PMC10768636; doi:10.1038/s43588-023-00465-8)
Supplement: Supplementary file 4 — CSVs with time series data with time and memory requirements for the different libraries on the 44 considered graphs and on the different tasks considered (loading graphs, first- and second-order RWs). [file 43588_2023_465_MOESM4_ESM.zip › bio-ce-gn/CSRgraph/second_order_walk.csv]

delta	ram
0	0.0022602081298828125
0.0002350239997213066	0.0032215118408203125
0.0003826819997811981	0.0032215118408203125
0.0004761779996442783	0.0032215118408203125
0.0005605709998235398	0.0032215118408203125
0.0006423699996958021	0.0032215118408203125
0.0007235549996948976	0.0032215118408203125
0.000811921999684273	0.0037021636962890625
0.0008929819996410515	0.0037021636962890625
0.0009725299996716785	0.0037021636962890625
0.001052843999787001	0.0037021636962890625
0.001132615999722475	0.0037021636962890625
0.0012125339999329299	0.0037021636962890625
0.0012931349997415964	0.0037021636962890625
0.001372563999666454	0.0037021636962890625
0.0014515630000460078	0.0041828155517578125
0.001531007999801659	0.0041828155517578125
0.001610507999885158	0.0041828155517578125
0.0016909920000216516	0.0041828155517578125
0.0017701319998195686	0.0041828155517578125
0.00185602800002016	0.0041828155517578125
0.001935990999754722	0.0041828155517578125
0.002015088000007381	0.0041828155517578125
0.002094097999815858	0.0041828155517578125
0.0021732659997724113	0.0046634674072265625
0.0022528569998030434	0.0046634674072265625
0.002333103999717423	0.0046634674072265625
0.002412574999652861	0.0046634674072265625
0.0024920460000430467	0.0046634674072265625
0.002571352999893861	0.0046634674072265625
0.0026521839999986696	0.0046634674072265625
0.0027328749997650448	0.0051441192626953125
0.0028193869998176524	0.0051441192626953125
0.002901513999859162	0.0051441192626953125
0.002983446999678563	0.0051441192626953125
0.0030647849998786114	0.0051441192626953125
0.003146132999972906	0.0051441192626953125
0.003226314999665192	0.0051441192626953125
0.003306088000044838	0.0051441192626953125
0.0033848389998638595	0.0051441192626953125
0.0034735209997052152	0.0056247711181640625
0.003555469999810157	0.0056247711181640625
0.0036343479996503447	0.0056247711181640625
0.003718572999787284	0.0056247711181640625
0.0038071730000410753	0.0056247711181640625
0.0038885079998181027	0.0056247711181640625
0.0039679649999015965	0.0056247711181640625
0.004065882999839232	0.0056247711181640625
0.0041488869997010625	0.0056247711181640625
0.00422847699974227	0.0056247711181640625
0.0043077589998574695	0.0056247711181640625
0.004386980999697698	0.0061054229736328125
0.004466352999770606	0.0061054229736328125
0.004545730999780062	0.0061054229736328125
0.004624894999778917	0.0061054229736328125
0.0047040439999364025	0.0061054229736328125
0.004783844000030513	0.0061054229736328125
0.004868185999839625	0.0061054229736328125
0.00494703300000765	0.0061054229736328125
0.005025867999847833	0.0061054229736328125
0.005108215999825916	0.0061054229736328125
0.00518725199981418	0.0065860748291015625
0.005266299999675539	0.0065860748291015625
0.00534497199987527	0.0065860748291015625
0.0054239319997577695	0.0065860748291015625
0.005502874999820051	0.0065860748291015625
0.005582113999935245	0.0065860748291015625
0.005661456999860093	0.0065860748291015625
0.005740199999763718	0.0065860748291015625
0.005825603999710438	0.0065860748291015625
0.005908809999709774	0.0065860748291015625
0.005989965000026132	0.0065860748291015625
0.006069082000067283	0.0065860748291015625
0.006159152999771322	0.0065860748291015625
0.006241188999865699	0.0065860748291015625
0.006321037999896362	0.0065860748291015625
0.006399792999673082	0.0065860748291015625
0.006478864999735379	0.0065860748291015625
0.0065579269999034295	0.0065860748291015625
0.006636950000029174	0.0070667266845703125
0.006716035999943415	0.0070667266845703125
0.00680057499994291	0.0070667266845703125
0.006880692999857274	0.0070667266845703125
0.006961358999888034	0.0070667266845703125
0.007040989999950398	0.0070667266845703125
0.007120268999642576	0.0070667266845703125
0.007200497999747313	0.0070667266845703125
0.007283406999704312	0.0070667266845703125
0.007363802999861946	0.0070667266845703125
0.007448289999956614	0.0070667266845703125
0.007536623999840231	0.0070667266845703125
0.007616757000050711	0.0070667266845703125
0.00769575000003897	0.0075473785400390625
0.0077907509999022295	0.0075473785400390625
0.00787300599995433	0.0075473785400390625
0.007952177999868582	0.0075473785400390625
0.008048331999816583	0.0075473785400390625
0.008130320999953256	0.0075473785400390625
0.008209920999888709	0.0075473785400390625
0.008289262999824132	0.0075473785400390625
0.008368640999833588	0.0075473785400390625
0.008448387000044022	0.0075473785400390625
0.008527637000042887	0.0075473785400390625
0.00860621199990419	0.0075473785400390625
0.008684809999977006	0.0075473785400390625
0.008769840999775624	0.0075473785400390625
0.008860167999955593	0.0075473785400390625
0.008948960999987321	0.0075473785400390625
0.009031748999859701	0.0075473785400390625
0.00911168299990095	0.0075473785400390625
0.00919340199970975	0.0075473785400390625
0.009273290999772144	0.0075473785400390625
0.009353770999950939	0.0075473785400390625
0.00943369399965377	0.0075473785400390625
0.009513465000054566	0.0075473785400390625
0.009592799000074592	0.0075473785400390625
0.009671886999967683	0.0075473785400390625
0.009751091999987693	0.0075473785400390625
0.009835270999701606	0.008028030395507812
0.009914836000007199	0.008028030395507812
0.009993556999688735	0.008028030395507812
0.010072919999856822	0.008028030395507812
0.010238102999664989	0.008028030395507812
0.01041580699984479	0.008028030395507812
0.010588146999907622	0.008028030395507812
0.01075644899992767	0.008028030395507812
0.01092440299998998	0.008028030395507812
0.01109334199963996	0.008028030395507812
0.011254209000071569	0.008028030395507812
0.011407809000047564	0.008028030395507812
0.011560421000012866	0.008028030395507812
0.011712915999851248	0.008028030395507812
0.011873742999796377	0.008028030395507812
0.01203077399986796	0.008028030395507812
0.012186797999675036	0.008028030395507812
0.012340290999873105	0.008028030395507812
0.012494059999880847	0.008028030395507812
0.012648725999952148	0.008508682250976562
0.012801129999843397	0.008508682250976562
0.012954747999629035	0.008508682250976562
0.013107328999922174	0.008508682250976562
0.013260775999697216	0.008508682250976562
0.013413347999630787	0.008508682250976562
0.013566907000040374	0.008508682250976562
0.013719992999995156	0.008508682250976562
0.013877993999813043	0.008508682250976562
0.014033216999905562	0.008508682250976562
0.014184986999680405	0.008508682250976562
0.014336740999624453	0.008508682250976562
0.014499886000066908	0.008508682250976562
0.014658741999937774	0.008508682250976562
0.014815949999956501	0.008508682250976562
0.014968854000017018	0.008508682250976562
0.015120989000024565	0.008508682250976562
0.015273202999651403	0.008508682250976562
0.015424704999986716	0.008508682250976562
0.015577197999846248	0.008508682250976562
0.015728959999705694	0.008508682250976562
0.015885844999957044	0.008508682250976562
0.016028827999889472	0.008508682250976562
0.016183083999749215	0.008508682250976562
0.016335563999746228	0.008508682250976562
0.016487379999944096	0.008508682250976562
0.01663919199972952	0.008508682250976562
0.01679506999971636	0.008508682250976562
0.016947999999956664	0.008508682250976562
0.01710022499992192	0.008508682250976562
0.017252715999802604	0.008508682250976562
0.01741126599972631	0.008508682250976562
0.01756667599966022	0.008508682250976562
0.017720549999921786	0.008508682250976562
0.01787858599982428	0.008508682250976562
0.018031332999726146	0.008508682250976562
0.01818415899970205	0.008508682250976562
0.01834027299992158	0.008508682250976562
0.01850137699966581	0.008508682250976562
0.018655415000012	0.008508682250976562
0.018809407999924588	0.008989334106445312
0.018962447999911092	0.008989334106445312
0.01911454099990806	0.008989334106445312
0.01927105599997958	0.008989334106445312
0.0194242249999661	0.008989334106445312
0.019578163999995013	0.008989334106445312
0.019732122999812418	0.008989334106445312
0.019890952999958245	0.008989334106445312
0.020028382999953465	0.008989334106445312
0.02019377699980396	0.008989334106445312
0.020354560999749083	0.008989334106445312
0.02050811299977795	0.008989334106445312
0.020661890999690513	0.008989334106445312
0.020815677999962645	0.008989334106445312
0.02097094600003402	0.008989334106445312
0.02112362999969264	0.008989334106445312
0.021276355999816587	0.008989334106445312
0.02142933200002517	0.008989334106445312
0.021581767000043328	0.008989334106445312
0.021734514999934618	0.008989334106445312
0.02189297799986889	0.008989334106445312
0.02204650599969682	0.008989334106445312
0.02220075299965174	0.008989334106445312
0.02235284900007173	0.008989334106445312
0.022504557000047498	0.008989334106445312
0.022660527999960323	0.008989334106445312
0.02281265900001017	0.008989334106445312
0.0229643509997004	0.008989334106445312
0.02311557399980302	0.009469985961914062
0.02326779399982115	0.009469985961914062
0.023421810999934678	0.009469985961914062
0.023574425999868254	0.009469985961914062
0.023725918999843998	0.009469985961914062
0.0238829669997358	0.009950637817382812
0.024043816999892442	0.009950637817382812
0.02419977999988987	0.009950637817382812
0.024353591999897617	0.009950637817382812
0.024505614999725367	0.009950637817382812
0.02465797399963776	0.009950637817382812
0.024811055999634846	0.009950637817382812
0.024964458999875205	0.009950637817382812
0.025116234000051918	0.009950637817382812
0.025268788999710523	0.010431289672851562
0.025421248999919044	0.010431289672851562
0.02557328500006406	0.010431289672851562
0.025725316999796632	0.010431289672851562
0.025882265999825904	0.010431289672851562
0.026035242000034486	0.010431289672851562
0.026187336000020878	0.010431289672851562
0.02633993699964776	0.010431289672851562
0.026491286999771546	0.010911941528320312
0.026642648999768426	0.010911941528320312
0.02679511599990292	0.010911941528320312
0.026949992000027123	0.010911941528320312
0.02710277899996072	0.010911941528320312
0.027255107999735628	0.010911941528320312
0.027407328999743186	0.010911941528320312
0.027560306999930617	0.010911941528320312
0.02771527499999138	0.010911941528320312
0.027885442999831866	0.010911941528320312
0.028027630999986286	0.010911941528320312
0.028182452999772067	0.010911941528320312
0.028336419999959617	0.010911941528320312
0.028488244000072882	0.011392593383789062
0.02864017399997465	0.011392593383789062
0.028795661000003747	0.011392593383789062
0.028949068999736483	0.011392593383789062
0.029103281000061543	0.011392593383789062
0.029255945999921096	0.011392593383789062
0.029408112000055553	0.011392593383789062
0.029559755999798654	0.011392593383789062
0.029712092999943707	0.011392593383789062
0.0298691019997932	0.011392593383789062
0.030036995000045863	0.011392593383789062
0.03021431599972857	0.011392593383789062
0.030377574999874923	0.011392593383789062
0.030531735999829834	0.011392593383789062
0.030685141000049043	0.011392593383789062
0.03083905599987702	0.011392593383789062
0.030994665999969584	0.011392593383789062
0.0311472479997974	0.011392593383789062
0.03129987500005882	0.011392593383789062
0.03145218700001351	0.011392593383789062
0.03160363999995752	0.011392593383789062
0.031756679999944026	0.011392593383789062
0.0319158439997409	0.011392593383789062
0.03203965700004119	0.011392593383789062
0.032195378999858804	0.011392593383789062
0.032348340999760694	0.011392593383789062
0.03250080599991634	0.011392593383789062
0.03265261499973349	0.011392593383789062
0.03280642399977296	0.011392593383789062
0.032958888999928604	0.011392593383789062
0.03311170699998911	0.011392593383789062
0.033263510999859136	0.011392593383789062
0.033415050999792584	0.011392593383789062
0.033571210999980394	0.011392593383789062
0.03372287899992443	0.011392593383789062
0.033881070999996155	0.011392593383789062
0.03403448599965486	0.011392593383789062
0.034186040999884426	0.011392593383789062
0.03433945999995558	0.011392593383789062
0.03449089199966693	0.011392593383789062
0.034643162000065786	0.011392593383789062
0.03479653699969276	0.011392593383789062
0.03494905199977438	0.011392593383789062
0.035104869999941	0.011392593383789062
0.03525709999985338	0.011392593383789062
0.03540884599988203	0.011392593383789062
0.03556035099973087	0.011392593383789062
0.03571224899997105	0.011392593383789062
0.0358683879999262	0.011392593383789062
0.036027558999649045	0.011392593383789062
0.03618631199969968	0.011392593383789062
0.03633928199997172	0.011392593383789062
0.03649094499996863	0.011392593383789062
0.036643078999986756	0.011392593383789062
0.036796072000015556	0.011392593383789062
0.03694912899982228	0.011392593383789062
0.037100624999766296	0.011392593383789062
0.03725294199966811	0.011392593383789062
0.03741232199990918	0.011392593383789062
0.03756862000000183	0.011392593383789062
0.03772015799995643	0.011392593383789062
0.03787752299967906	0.011392593383789062
0.03803096100000403	0.011873245239257812
0.038183214999662596	0.011873245239257812
0.03833626699997694	0.011873245239257812
0.03848853599993163	0.011873245239257812
0.038641652000023896	0.011873245239257812
0.038795963999746164	0.011873245239257812
0.03894965699964814	0.011873245239257812
0.03910213799963458	0.011873245239257812
0.03926647599973876	0.011873245239257812
0.03942222199975731	0.011873245239257812
0.039574437999817746	0.011873245239257812
0.03972701299971959	0.011873245239257812
0.039884590999918146	0.011873245239257812
0.04003755599978831	0.011873245239257812
0.04020474599974477	0.011873245239257812
0.040363640999657946	0.011873245239257812
0.0405174409997926	0.011873245239257812
0.04066971799966268	0.011873245239257812
0.040823755000019446	0.011873245239257812
0.040978496999741765	0.011873245239257812
0.041131588999633095	0.011873245239257812
0.041283664999809844	0.011873245239257812
0.04143585699966934	0.011873245239257812
0.04158867999967697	0.011873245239257812
0.04174218499974813	0.011873245239257812
0.041899241999999504	0.011873245239257812
0.04205170199975328	0.011873245239257812
0.042203995999898325	0.011873245239257812
0.042355817000043317	0.011873245239257812
0.04250770799990278	0.011873245239257812
0.042660660999899847	0.011873245239257812
0.042815640999833704	0.011873245239257812
0.042969508999703976	0.011873245239257812
0.04312306399970112	0.011873245239257812
0.043277605999719526	0.011873245239257812
0.043430342999727145	0.012353897094726562
0.04358739899998909	0.012353897094726562
0.04373993499984863	0.012353897094726562
0.043898050999814586	0.012353897094726562
0.04402710099975593	0.012353897094726562
0.04418195900007049	0.012353897094726562
0.044334768999760854	0.012353897094726562
0.044486547999895265	0.012353897094726562
0.04463874599969131	0.012353897094726562
0.04479480300005889	0.012353897094726562
0.044948075999855064	0.012353897094726562
0.04509999099991546	0.012353897094726562
0.04525181300004988	0.012353897094726562
0.045405388999824936	0.012353897094726562
0.045557033000022784	0.012353897094726562
0.0457086960000197	0.012353897094726562
0.04586563399971055	0.012353897094726562
0.04601807299968641	0.012353897094726562
0.04617645700000139	0.012834548950195312
0.046340902999872924	0.012834548950195312
0.046495713999775035	0.012834548950195312
0.046649748999698204	0.012834548950195312
0.046802188999663485	0.012834548950195312
0.04695515499997782	0.012834548950195312
0.04710816699980569	0.012834548950195312
0.04726111199988736	0.012834548950195312
0.047412747999715066	0.012834548950195312
0.04756466699973316	0.012834548950195312
0.047719284999857337	0.012834548950195312
0.0478853419999723	0.012834548950195312
0.048037630999715475	0.012834548950195312
0.04819393099978697	0.012834548950195312
0.04834849100006977	0.012834548950195312
0.048502171999643906	0.012834548950195312
0.04865619299971513	0.012834548950195312
0.04880921399990257	0.012834548950195312
0.048962439999741036	0.012834548950195312
0.049114549000023544	0.012834548950195312
0.04926672999999937	0.012834548950195312
0.04941867099978481	0.012834548950195312
0.04957013199964422	0.012834548950195312
0.049722429999746964	0.012834548950195312
0.04987910099998771	0.012834548950195312
0.0500314209998578	0.013315200805664062
0.050211251999826345	0.013315200805664062
0.05037267999978212	0.013315200805664062
0.050525126999673375	0.013315200805664062
0.0506771469999876	0.013315200805664062
0.050829361000069184	0.013315200805664062
0.050982646999727876	0.013795852661132812
0.0511425039999267	0.013795852661132812
0.05129859899989242	0.013795852661132812
0.051452844999857916	0.013795852661132812
0.0516090040000563	0.013795852661132812
0.05176367600006415	0.014276504516601562
0.05192408599987175	0.014276504516601562
0.052027789000021585	0.014276504516601562
0.05218106299980718	0.014276504516601562
0.05233248900003673	0.014276504516601562
0.05248460699976931	0.014276504516601562
0.052638677999766514	0.014276504516601562
0.052795249999689986	0.014276504516601562
0.05295345800004725	0.014276504516601562
0.05310669099981169	0.014757156372070312
0.05325946399989334	0.014757156372070312
0.05341107899994313	0.014757156372070312
0.05356419400004597	0.014757156372070312
0.053715429000021686	0.014757156372070312
0.053871847999744205	0.014757156372070312
0.054033051999795134	0.014757156372070312
0.05418684599999324	0.014757156372070312
0.054339286999947944	0.014757156372070312
0.054490919999807375	0.015237808227539062
0.0546431009997832	0.015237808227539062
0.05479624600002353	0.015237808227539062
0.0549487670000417	0.015237808227539062
0.05510142899993298	0.015237808227539062
0.055253576999803045	0.015237808227539062
0.055405943999630836	0.015237808227539062
0.05555837599968072	0.015237808227539062
0.05571113599989985	0.015237808227539062
0.05586812999990798	0.015237808227539062
0.05603608199999144	0.015237808227539062
0.05619185399973503	0.015237808227539062
0.05634487699990132	0.015237808227539062
0.056497053999919444	0.015237808227539062
0.05665023799974733	0.015237808227539062
0.05680215699976543	0.015718460083007812
0.056955928999741445	0.015718460083007812
0.057107482999981585	0.015718460083007812
0.057261305999873	0.015718460083007812
0.05741561800005002	0.015718460083007812
0.05756966399985686	0.015718460083007812
0.05779695499995796	0.015718460083007812
0.05795817599982911	0.015718460083007812
0.05811592500003826	0.015718460083007812
0.05826859399985551	0.015718460083007812
0.05842203099973631	0.015718460083007812
0.0585758980000719	0.016199111938476562
0.058728952999899775	0.016199111938476562
0.05888741599983405	0.016199111938476562
0.05903977699972529	0.016199111938476562
0.05919168799982799	0.016199111938476562
0.059343169999920065	0.016199111938476562
0.059495857000001706	0.016679763793945312
0.05964777799999865	0.016679763793945312
0.05980087199986883	0.016679763793945312
0.05995473499979198	0.016679763793945312
0.06012241999997059	0.016679763793945312
0.06028500000002168	0.016679763793945312
0.060439603999839164	0.016679763793945312
0.06059297799993146	0.016679763793945312
0.06075188199974946	0.016679763793945312
0.060910332999810635	0.016679763793945312
0.061063736000050994	0.016679763793945312
0.06121864499982621	0.016679763793945312
0.06137361299988697	0.016679763793945312
0.061529809999683494	0.016679763793945312
0.06168460199978654	0.017160415649414062
0.061837313000069116	0.017160415649414062
0.061990234999939275	0.017160415649414062
0.06214378899994699	0.017160415649414062
0.062296250999679614	0.017160415649414062
0.06244926899989878	0.017160415649414062
0.06260158099985347	0.017160415649414062
0.06275388799986104	0.017160415649414062
0.06291672699990158	0.017160415649414062
0.06307071899982475	0.017160415649414062
0.06322497199971622	0.017641067504882812
0.063378640999872	0.017641067504882812
0.0635329849997106	0.017641067504882812
0.0636854989998028	0.017641067504882812
0.06383756600007473	0.017641067504882812
0.06399007199979678	0.017641067504882812
0.06416486599982818	0.017641067504882812
0.06432075699967754	0.017641067504882812
0.06447451499980161	0.017641067504882812
0.06462954499966145	0.017641067504882812
0.0647824689999652	0.017641067504882812
0.06493905899969832	0.017641067504882812
0.06509125499997026	0.017641067504882812
0.0652455659997031	0.017641067504882812
0.06539957199993296	0.017641067504882812
0.06555211799968674	0.017641067504882812
0.06570449999981065	0.017641067504882812
0.06585984999992434	0.017641067504882812
0.06601249200002712	0.017641067504882812
0.06616627699986566	0.017641067504882812
0.06631867699979921	0.017641067504882812
0.06647040699999707	0.017641067504882812
0.06662204499980362	0.017641067504882812
0.06677469299984296	0.017641067504882812
0.06693130299981931	0.017641067504882812
0.06708307400003832	0.017641067504882812
0.06723462899981314	0.017641067504882812
0.06738909799969406	0.017641067504882812
0.06754125799989197	0.017641067504882812
0.0676930929998889	0.017641067504882812
0.06785515399997166	0.017641067504882812
0.06801149099965187	0.017641067504882812
0.06817857899977753	0.017641067504882812
0.06833220399994389	0.017641067504882812
0.06848476599998321	0.017641067504882812
0.06864162199963175	0.017641067504882812
0.06879554399984045	0.017641067504882812
0.06894867999972121	0.017641067504882812
0.0691011039998557	0.017641067504882812
0.06925302199988437	0.017641067504882812
0.06940485399991303	0.017641067504882812
0.0695566740000686	0.017641067504882812
0.06970850900006553	0.017641067504882812
0.0698666719999892	0.017641067504882812
0.07001900799969007	0.017641067504882812
0.07021326599988242	0.017641067504882812
0.07037514900002861	0.017641067504882812
0.0705316479998146	0.017641067504882812
0.07068515999981173	0.017641067504882812
0.07083961299986186	0.017641067504882812
0.07099397999991197	0.017641067504882812
0.07114712899965525	0.017641067504882812
0.07129993499984266	0.017641067504882812
0.0714516579996598	0.017641067504882812
0.07160353199969904	0.017641067504882812
0.07175820199972804	0.017641067504882812
0.0719175199997153	0.017641067504882812
0.0720353039996553	0.017641067504882812
0.07219255199970576	0.017641067504882812
0.0723452779998297	0.017641067504882812
0.07250059599982706	0.017641067504882812
0.07265341099991929	0.017641067504882812
0.07281760699970619	0.017641067504882812
0.0729708999997456	0.017641067504882812
0.0731229169996368	0.017641067504882812
0.07327565499963384	0.017641067504882812
0.07342727199966248	0.018121719360351562
0.0735790429998815	0.018121719360351562
0.07373225299988917	0.018121719360351562
0.07388991900006658	0.018121719360351562
0.07404483299978892	0.018121719360351562
0.07419775799962736	0.018121719360351562
0.07435143299971969	0.018121719360351562
0.07450500400000237	0.018121719360351562
0.07465691299967148	0.018121719360351562
0.07480797599964717	0.018121719360351562
0.07496086699984517	0.018121719360351562
0.07511270399982095	0.018121719360351562
0.07526440399988132	0.018121719360351562
0.07541795099996307	0.018121719360351562
0.07556963799970617	0.018121719360351562
0.07572285099968212	0.018121719360351562
0.07587928699967961	0.018121719360351562
0.076027146999877	0.018121719360351562
0.07618002499975773	0.018121719360351562
0.0763329859996702	0.018121719360351562
0.07648454199988919	0.018121719360351562
0.0766366409998227	0.018121719360351562
0.07679151199999978	0.018121719360351562
0.07694416399999682	0.018121719360351562
0.07709739499978241	0.018121719360351562
0.07724927699973705	0.018121719360351562
0.0774014039998292	0.018121719360351562
0.07755356400002711	0.018121719360351562
0.07770613899992895	0.018121719360351562
0.07786350399965158	0.018121719360351562
0.07801587599988125	0.018121719360351562
0.0781678789999205	0.018121719360351562
0.07831984199992803	0.018121719360351562
0.07847382399995695	0.018121719360351562
0.07862614799978473	0.018121719360351562
0.0787796919998982	0.018121719360351562
0.07893557099987447	0.018121719360351562
0.07908774699990317	0.018121719360351562
0.07924087799983681	0.018121719360351562
0.07939251699963279	0.018121719360351562
0.07954434399971433	0.018602371215820312
0.07969626499971127	0.018602371215820312
0.07984863799993036	0.018602371215820312
0.0800021380000544	0.018602371215820312
0.08021911099967838	0.018602371215820312
0.08038185199984582	0.018602371215820312
0.08053641800006517	0.018602371215820312
0.08068899899990356	0.018602371215820312
0.0808421769997949	0.018602371215820312
0.0809960259998661	0.018602371215820312
0.0811498279999796	0.018602371215820312
0.08130367099965952	0.018602371215820312
0.08145583499981512	0.018602371215820312
0.08160857199982274	0.018602371215820312
0.08176146799996786	0.018602371215820312
0.08191930899965882	0.018602371215820312
0.08207157199967696	0.018602371215820312
0.08222512599968468	0.018602371215820312
0.08237885399967126	0.018602371215820312
0.08253204699985872	0.018602371215820312
0.08268577799981358	0.018602371215820312
0.08283883900003275	0.018602371215820312
0.08299165099970196	0.018602371215820312
0.08314447999964614	0.018602371215820312
0.08330034099981276	0.018602371215820312
0.08345333999977811	0.018602371215820312
0.0836047679999865	0.018602371215820312
0.08375897399992027	0.018602371215820312
0.08392756399962309	0.018602371215820312
0.08408177899991642	0.018602371215820312
0.08423778099995616	0.018602371215820312
0.08439175800003795	0.018602371215820312
0.08454430599977059	0.018602371215820312
0.08469599999989441	0.018602371215820312
0.08484803500005	0.018602371215820312
0.08500155199999426	0.018602371215820312
0.0851544570000442	0.018602371215820312
0.08530696399975568	0.018602371215820312
0.08545876699963628	0.018602371215820312
0.0856120359999295	0.018602371215820312
0.08576382100000046	0.018602371215820312
0.08592006999970181	0.018602371215820312
0.08607143799963524	0.018602371215820312
0.08622331499964275	0.018602371215820312
0.08637476399962907	0.018602371215820312
0.08652639399997497	0.018602371215820312
0.08667849199991906	0.018602371215820312
0.08683121099966229	0.018602371215820312
0.08698330099969098	0.018602371215820312
0.08713567399991007	0.018602371215820312
0.08728692699969542	0.018602371215820312
0.08743818499988265	0.018602371215820312
0.08759207999992213	0.018602371215820312
0.0877442359997076	0.018602371215820312
0.08791066599997066	0.018602371215820312
0.08802682599980471	0.018602371215820312
0.08817987299971719	0.018602371215820312
0.08833172899994679	0.018602371215820312
0.08848385800001779	0.018602371215820312
0.08863531599990893	0.018602371215820312
0.08879048299968417	0.018602371215820312
0.08894303099987155	0.018602371215820312
0.08909526699972048	0.018602371215820312
0.08924656199997116	0.018602371215820312
0.08939852100002099	0.018602371215820312
0.0895509110000603	0.018602371215820312
0.08970401999977184	0.018602371215820312
0.08986360899962165	0.018602371215820312
0.0900186379999468	0.018602371215820312
0.09021512399976928	0.018602371215820312
0.09037539699966146	0.018602371215820312
0.09053081799993379	0.018602371215820312
0.09068438999975115	0.018602371215820312
0.09084329000006619	0.018602371215820312
0.09099799799969333	0.018602371215820312
0.09115249399974346	0.018602371215820312
0.09130544699974052	0.018602371215820312
0.09145746800004417	0.018602371215820312
0.09161031799976627	0.018602371215820312
0.09176232999971035	0.018602371215820312
0.09191998799997236	0.018602371215820312
0.09202739800002746	0.018602371215820312
0.09218119899969679	0.018602371215820312
0.09233289899975716	0.018602371215820312
0.09248449300002903	0.018602371215820312
0.09263751699973	0.018602371215820312
0.09279622699978063	0.018602371215820312
0.09294964899982006	0.018602371215820312
0.09310279099963736	0.018602371215820312
0.09325600299962389	0.018602371215820312
0.09340919099986422	0.018602371215820312
0.09356120799975542	0.018602371215820312
0.09371277699983693	0.018602371215820312
0.09386971599997196	0.019083023071289062
0.09402251799974692	0.019083023071289062
0.09417462400006116	0.019083023071289062
0.09432652099985717	0.019083023071289062
0.09447786999999153	0.019083023071289062
0.0946296959996289	0.019083023071289062
0.09478110300005937	0.019083023071289062
0.09493647699991925	0.019083023071289062
0.09508872700007487	0.019083023071289062
0.09524245400007203	0.019083023071289062
0.09539664799967795	0.019083023071289062
0.09554829699982292	0.019083023071289062
0.0956995609999467	0.019083023071289062
0.09585154699971099	0.019083023071289062
0.09600542099997256	0.019083023071289062
0.09617570599993996	0.019083023071289062
0.09633643300003314	0.019083023071289062
0.09648909899988212	0.019083023071289062
0.09664125699964643	0.019083023071289062
0.09679624699992928	0.019083023071289062
0.09695097099984196	0.019083023071289062
0.0971054249998815	0.019083023071289062
0.09725744699971983	0.019083023071289062
0.09740989299962166	0.019083023071289062
0.0975614349999887	0.019083023071289062
0.09771470799978488	0.019083023071289062
0.09787110899969775	0.019083023071289062
0.09802508899974782	0.019083023071289062
0.09817940399989311	0.019083023071289062
0.09833240399984788	0.019083023071289062
0.09848589800003538	0.019083023071289062
0.09863759599966215	0.019083023071289062
0.09879165299980741	0.019083023071289062
0.09894431899965639	0.019083023071289062
0.09909618999972736	0.019083023071289062
0.09924850199968205	0.019083023071289062
0.09940049699980591	0.019083023071289062
0.09955558999990899	0.019083023071289062
0.09970805600005406	0.019083023071289062
0.09986448199970255	0.019083023071289062
0.10002899999972215	0.019083023071289062
0.11021306199972969	0.019083023071289062
0.12040495999963241	0.019083023071289062
0.13057720699998754	0.019083023071289062
0.1407490679998773	0.019083023071289062
0.15097482999999556	0.019083023071289062
0.16121549699983007	0.019083023071289062
0.17143161700005294	0.019563674926757812
0.18162239799994495	0.019563674926757812
0.19184080099967105	0.019563674926757812
0.2020270149996577	0.019563674926757812
0.2122093009998025	0.019563674926757812
0.22239564999972572	0.019563674926757812
0.2326127359997372	0.020044326782226562
0.2427976169997237	0.020044326782226562
0.2529711489996771	0.020044326782226562
0.2631480800000645	0.020044326782226562
0.27333423999971274	0.020524978637695312
0.2835344319996693	0.020524978637695312
0.2937638829998832	0.020524978637695312
0.30398654300006456	0.020524978637695312
0.31418305499983035	0.020524978637695312
0.32435686999997415	0.020524978637695312
0.33453104699992764	0.020524978637695312
0.34471622899991416	0.020524978637695312
0.35489436699981525	0.020524978637695312
0.3650603669998418	0.021005630493164062
0.3752240270000584	0.021005630493164062
0.3853957480000645	0.021486282348632812
0.3956151919996955	0.021486282348632812
0.405826708999939	0.021966934204101562
0.4160567649996665	0.022447586059570312
0.42627426299986837	0.022928237915039062
0.4364782469997408	0.023408889770507812
0.44668142899990926	0.024370193481445312
0.45688965099998313	0.024370193481445312
0.46707029299977876	0.024850845336914062
0.47724676400002863	0.025331497192382812
0.4874254970000038	0.025331497192382812
0.4976322759998766	0.025331497192382812
0.5078214479999588	0.025331497192382812
0.5180076719998397	0.025331497192382812
0.5282134269996277	0.025331497192382812
0.5384192839997013	0.025331497192382812
0.5486162209999748	0.025812149047851562
0.558808081999814	0.025812149047851562
0.5689872009997998	0.026292800903320312
0.57916629500005	0.026292800903320312
0.5893362349997915	0.026773452758789062
0.5995211709996511	0.026773452758789062
0.6096931469996889	0.027246475219726562
0.6198903849999624	0.027246475219726562
0.6300746439997056	0.027246475219726562
0.640317806999974	0.027246475219726562
0.6505342069999642	0.027246475219726562
0.660742750999816	0.027246475219726562
0.6709731999999349	0.027246475219726562
0.6811877519999143	0.027246475219726562
0.6914045260000421	0.027246475219726562
0.701616199	0.027246475219726562
0.7118416049997904	0.027246475219726562
0.7220538659998965	0.027727127075195312
0.7322598789996846	0.027727127075195312
0.742465694999737	0.028207778930664062
0.7526633329998731	0.028207778930664062
0.7628839469998638	0.028207778930664062
0.7730877809999583	0.028207778930664062
0.7833099999998012	0.028207778930664062
0.7935073149997152	0.028207778930664062
0.8036863389997961	0.028207778930664062
0.8138588689998869	0.028207778930664062
0.8240558759998748	0.028207778930664062
0.8342614469997898	0.028207778930664062
0.8444386139999551	0.028207778930664062
0.8546129789997394	0.028207778930664062
0.8647830279996924	0.028207778930664062
0.8749664029996893	0.028688430786132812
0.8851517959997182	0.028688430786132812
0.8953270560000419	0.029169082641601562
0.9055013590000272	0.029169082641601562
0.9156862919999185	0.029169082641601562
0.9258676269996613	0.029169082641601562
0.9360362049997093	0.029169082641601562
0.9462073659997259	0.029169082641601562
0.9563859249997222	0.029169082641601562
0.9665814979998686	0.029169082641601562
0.9767568899997059	0.029169082641601562
0.9869497340000635	0.029169082641601562
0.9971310629998698	0.029169082641601562
1.0073042849999183	0.029169082641601562
1.1075467499999831	0.03180503845214844
1.2078720419999627	0.03324699401855469
1.3082324749998406	0.03420829772949219
1.4085592869996617	0.03565025329589844
1.5088845229997787	0.03661155700683594
1.609213660000023	0.03805351257324219
1.7095568939998884	0.03949546813964844
1.8099184909997348	0.10678672790527344
1.9103171679998923	0.10678672790527344
2.010694107999825	0.10678672790527344
2.111040853999839	0.10870933532714844
2.2113704039998083	0.10870933532714844
2.311703123999905	0.10870933532714844
2.412028948999705	0.10967063903808594
2.512340206999852	0.11111259460449219
2.612643220999871	0.11303520202636719
2.7129506920000495	0.11303520202636719
2.813243136999972	0.11399650573730469
2.913546541999949	0.11639976501464844
3.0139036569999007	0.11784172058105469
3.1142665239999587	0.11784172058105469
3.2146085370000037	0.11855506896972656
3.314972614999988	0.11903572082519531
3.415305903999979	0.12095832824707031
3.515632376999747	0.12143898010253906
3.615941641000063	0.12288093566894531
3.71626844299999	0.12288093566894531
3.8165710609996495	0.12288093566894531
3.916865165999752	0.12336158752441406
4.01716197199994	0.12336158752441406
4.117459722999683	0.12528419494628906
4.2177707659998305	0.12528419494628906
4.318129961000068	0.12528419494628906
4.418509194999842	0.12528419494628906
4.518854863999877	0.12552452087402344
4.61917642599974	0.1269664764404297
4.719489048000014	0.1269664764404297
4.81979135399979	0.1269664764404297
4.920089701000052	0.1269664764404297
5.020391195999764	0.1269664764404297
5.120682525999655	0.1279277801513672
5.220982726999864	0.1279277801513672
5.32131176699977	0.1279277801513672
5.421643265000057	0.12816810607910156
5.521967098999994	0.12864112854003906
5.6222797430000355	0.12864112854003906
5.722588266999992	0.13031578063964844
5.8230523619999985	0.13031578063964844
5.923466864999682	0.13031578063964844
6.023860633999902	0.13031578063964844
6.124273491999702	0.13031578063964844
6.224663520999911	0.13031578063964844
6.3250613729996985	0.13031578063964844
6.425472004999847	0.13031578063964844
6.525865320999856	0.13031578063964844
6.62624895099998	0.13031578063964844
6.72661706100007	0.13031578063964844
6.826997940999718	0.13031578063964844
6.927375889999894	0.13031578063964844
7.027743960999942	0.13031578063964844
7.128182293000009	0.13031578063964844
7.228565512999921	0.13031578063964844
7.329020408999895	0.13007545471191406
7.429431711999769	0.13007545471191406
7.529829639999662	0.13007545471191406
7.6302050639997105	0.13007545471191406
7.73059145499974	0.13007545471191406
7.830980730999727	0.13007545471191406
7.931360219999988	0.13007545471191406
8.031761723999807	0.13007545471191406
8.132040812000014	0.13007545471191406
8.23242750999998	0.13007545471191406
8.332845426999938	0.13007545471191406
8.433251692999875	0.13007545471191406
8.533669709999685	0.13007545471191406
8.634071769000002	0.13007545471191406
8.734457008999925	0.13007545471191406
8.83483248399989	0.13007545471191406
8.935199453999758	0.13007545471191406
9.035566773000028	0.13007545471191406
9.135925393999969	0.13007545471191406
9.23632265399965	0.13007545471191406
9.33676390599976	0.13007545471191406
9.43715322099979	0.13007545471191406
9.537550628999725	0.13007545471191406
9.63791810299972	0.13007545471191406
9.738282942999831	0.13007545471191406
9.838700351999705	0.13007545471191406
9.93912236899996	0.13007545471191406
10.03951535799979	0.13007545471191406
11.040046774000075	0.13007545471191406
12.041471611999896	0.13007545471191406
13.042911842999729	0.13007545471191406
14.044052200999886	0.13007545471191406
15.045470158999706	0.13007545471191406
16.046902444999887	0.13007545471191406
17.048057670999697	0.13007545471191406
18.049467782999727	0.13007545471191406
19.05088748299977	0.13007545471191406
20.052333967999857	0.13007545471191406
0	0
