# Supplementary material for: GRAPE for fast and scalable graph processing and random-walk-based embedding
Source: Nat Comput Sci. 2023 Jun 26;3(6):552–68. doi: 10.1038/s43588-023-00465-8 (PMC10768636; doi:10.1038/s43588-023-00465-8)
Supplement: Supplementary file 4 — CSVs with time series data with time and memory requirements for the different libraries on the 44 considered graphs and on the different tasks considered (loading graphs, first- and second-order RWs). [file 43588_2023_465_MOESM4_ESM.zip › bio-ce-gn/CSRgraph/first_order_walk.csv]

delta	ram
0	0.003261566162109375
0.00020813300034205895	0.004222869873046875
0.00035010200008400716	0.004222869873046875
0.00044177400013722945	0.004222869873046875
0.000525861000369332	0.004222869873046875
0.0006069940000088536	0.004222869873046875
0.000687522000134777	0.004222869873046875
0.0007674770004086895	0.004703521728515625
0.0008471680002912763	0.004703521728515625
0.0009260350002477935	0.004703521728515625
0.0010047670002677478	0.004703521728515625
0.0010838950001925696	0.004703521728515625
0.0011707990001923463	0.004703521728515625
0.001250241000434471	0.004703521728515625
0.001328489000115951	0.004703521728515625
0.0014070540000830078	0.005184173583984375
0.0014856280004096334	0.005184173583984375
0.0015641230002074735	0.005184173583984375
0.0016420890001427324	0.005184173583984375
0.0017205570002261084	0.005184173583984375
0.001798802000394062	0.005184173583984375
0.0018777800000862044	0.005184173583984375
0.0019576820000111184	0.005184173583984375
0.0020365320001474174	0.005184173583984375
0.002119758000389993	0.005664825439453125
0.002199739000388945	0.005664825439453125
0.002278823000324337	0.005664825439453125
0.0023578340001222386	0.005664825439453125
0.002436454000417143	0.005664825439453125
0.002514955000151531	0.005664825439453125
0.0025937070004147245	0.005664825439453125
0.002672338000138552	0.006145477294921875
0.00275074500041228	0.006145477294921875
0.002830388000347739	0.006145477294921875
0.0029091880001033132	0.006145477294921875
0.0029999020002833277	0.006145477294921875
0.0030801960001554107	0.006145477294921875
0.0031711590004306345	0.006145477294921875
0.0032793100003800646	0.00638580322265625
0.0033625700002630765	0.00638580322265625
0.0034418830000504386	0.00638580322265625
0.003520531000049232	0.00638580322265625
0.0036061190003238153	0.00638580322265625
0.003687380000428675	0.00638580322265625
0.0037658210003428394	0.00638580322265625
0.003853943000194704	0.006866455078125
0.003934934000426438	0.006866455078125
0.0040141610002137895	0.006866455078125
0.004093284000191488	0.006866455078125
0.004178090000095835	0.006866455078125
0.004257211000094685	0.006866455078125
0.004335687000093458	0.006866455078125
0.00441457300030379	0.006866455078125
0.0044945090003238874	0.006866455078125
0.004573059000449575	0.006866455078125
0.004651392000141641	0.006866455078125
0.00472989600029905	0.006866455078125
0.004808530000445899	0.00734710693359375
0.004887005000000499	0.00734710693359375
0.004966236000200297	0.00734710693359375
0.005048248000093736	0.00734710693359375
0.005131743000220013	0.00734710693359375
0.00521127800038812	0.00734710693359375
0.005289845000334026	0.00734710693359375
0.005368513000121311	0.00734710693359375
0.00544741800013071	0.00734710693359375
0.005525632000171754	0.0078277587890625
0.0056039180003608635	0.0078277587890625
0.005682518000412529	0.0078277587890625
0.0057607800004007	0.0078277587890625
0.005839263000325445	0.0078277587890625
0.005917526000303042	0.0078277587890625
0.005997237000428868	0.0078277587890625
0.0060824510001111776	0.0078277587890625
0.006170428000132233	0.0078277587890625
0.0062493490004271735	0.0078277587890625
0.0063277810004365165	0.0078277587890625
0.006406249000065145	0.0078277587890625
0.006484891000127391	0.0078277587890625
0.0065634920001684804	0.0078277587890625
0.006642089000251872	0.0078277587890625
0.00672030400028234	0.0078277587890625
0.006798818000333995	0.0078277587890625
0.0068772260001424	0.0078277587890625
0.0069578790003106405	0.0078277587890625
0.007036368000171933	0.00830841064453125
0.007119489000160684	0.00830841064453125
0.007199365000360558	0.00830841064453125
0.007297426000150153	0.00830841064453125
0.0073854550000760355	0.00830841064453125
0.00746722400026556	0.00830841064453125
0.007545933000074001	0.00830841064453125
0.007624524000220845	0.00830841064453125
0.007703108000441716	0.00830841064453125
0.0077816310003981926	0.00830841064453125
0.007860333000280662	0.00830841064453125
0.007939106000321772	0.00830841064453125
0.008018073000130244	0.00830841064453125
0.008096607000425138	0.00830841064453125
0.00818161000006512	0.00830841064453125
0.008260587000222586	0.00830841064453125
0.008338961000390555	0.00830841064453125
0.00841770200031533	0.0087890625
0.008496299000398722	0.0087890625
0.008574651000344602	0.0087890625
0.008658712000396918	0.0087890625
0.008739919000163354	0.0087890625
0.008832562000407052	0.0087890625
0.008914597000057256	0.0087890625
0.008993747000204166	0.0087890625
0.009072291000393307	0.0087890625
0.009156146000350418	0.0087890625
0.009235351000370429	0.0087890625
0.009313864000432659	0.0087890625
0.009392547000061313	0.0087890625
0.009470775000409049	0.0087890625
0.009550520000175311	0.0087890625
0.009629812000184756	0.0087890625
0.009708032000162348	0.0087890625
0.009786095000436035	0.0087890625
0.00986441500026558	0.0087890625
0.009942506000243156	0.0087890625
0.010020847000305366	0.0087890625
0.010185012000420102	0.0087890625
0.010360969000430487	0.0087890625
0.010531278000144084	0.0087890625
0.010697529000026407	0.00926971435546875
0.010869826000089233	0.00926971435546875
0.011029179000161093	0.00926971435546875
0.011189304000254197	0.00926971435546875
0.011359565000020666	0.00926971435546875
0.011514123000324616	0.00926971435546875
0.011667144000057306	0.00926971435546875
0.011823822000224027	0.00926971435546875
0.011977104000379768	0.00926971435546875
0.012129375000313303	0.00926971435546875
0.012282659000447893	0.00926971435546875
0.012435216000085347	0.00926971435546875
0.012588077000145859	0.00926971435546875
0.012739944000259129	0.00926971435546875
0.012891962000139756	0.0097503662109375
0.013045976000285009	0.0097503662109375
0.013203417000113404	0.0097503662109375
0.013356155000110448	0.0097503662109375
0.013508185000318917	0.0097503662109375
0.013660132000040903	0.0097503662109375
0.013847034000264102	0.0097503662109375
0.014009720000103698	0.0097503662109375
0.014164211000206706	0.0097503662109375
0.014332002000173816	0.0097503662109375
0.014489675000277202	0.0097503662109375
0.014642942000136827	0.0097503662109375
0.01479518000041935	0.0097503662109375
0.014947412000310578	0.0097503662109375
0.015099381000254652	0.0097503662109375
0.015261997000379779	0.0097503662109375
0.015418294000028254	0.0097503662109375
0.015571615000226302	0.0097503662109375
0.01572386900033962	0.0097503662109375
0.015876310000294325	0.0097503662109375
0.016030015000069398	0.0097503662109375
0.01618850000022576	0.0097503662109375
0.016341448000275705	0.0097503662109375
0.016494692000378564	0.0097503662109375
0.016647533000195835	0.0097503662109375
0.01680042100042556	0.0097503662109375
0.016952364000189846	0.0097503662109375
0.01711256400039929	0.0097503662109375
0.017268619000333274	0.0097503662109375
0.017420493000372517	0.0097503662109375
0.0175723890001791	0.0097503662109375
0.017725112000334775	0.0097503662109375
0.01787709400014137	0.0097503662109375
0.018029368000043178	0.0097503662109375
0.0181857690004108	0.0097503662109375
0.018360859000040364	0.0097503662109375
0.018516971000281046	0.0097503662109375
0.0186689860001934	0.0097503662109375
0.018821304000084638	0.0097503662109375
0.018973021000419976	0.0097503662109375
0.0191246660001525	0.0097503662109375
0.01925123099999837	0.0097503662109375
0.01940847500009113	0.0097503662109375
0.019561873000384367	0.0097503662109375
0.0197139300003073	0.0097503662109375
0.01986706400020921	0.0097503662109375
0.020019567000417737	0.0097503662109375
0.02017636200025663	0.0097503662109375
0.020329589000084525	0.0097503662109375
0.020482188000187307	0.0097503662109375
0.02063342300016302	0.0097503662109375
0.020785362000424357	0.0097503662109375
0.020937971000421385	0.01023101806640625
0.02109116500014352	0.01023101806640625
0.021247603000119852	0.01023101806640625
0.021399750000000495	0.01023101806640625
0.021553019000293716	0.01023101806640625
0.02170585800013214	0.01023101806640625
0.02185848100043586	0.01023101806640625
0.022010551000221312	0.01023101806640625
0.02216296100004911	0.01023101806640625
0.022316037000109645	0.01023101806640625
0.022475610000128654	0.01023101806640625
0.022632005000104982	0.01023101806640625
0.02278470400005972	0.01023101806640625
0.02293745100041633	0.01023101806640625
0.023105309000129637	0.010711669921875
0.023265286000423657	0.010711669921875
0.023420559000442154	0.010711669921875
0.023575171000175033	0.010711669921875
0.02372734600021431	0.010711669921875
0.023889611000413424	0.010711669921875
0.024043811000410642	0.01119232177734375
0.024199791000228288	0.01119232177734375
0.024352426000405103	0.01119232177734375
0.02450430100043377	0.01119232177734375
0.024656948000028933	0.01119232177734375
0.02480961900027978	0.01119232177734375
0.024961456000255566	0.01119232177734375
0.02511341200033712	0.01119232177734375
0.02526585400028125	0.01119232177734375
0.02541797400044743	0.01119232177734375
0.025569573000211676	0.01119232177734375
0.025721222000356647	0.01119232177734375
0.025873267000406486	0.0116729736328125
0.026025287000265962	0.0116729736328125
0.026180683000347926	0.0116729736328125
0.026334261000101833	0.0116729736328125
0.026486917000056565	0.0116729736328125
0.02663990000019112	0.0116729736328125
0.02679251600011412	0.0116729736328125
0.026944322000417742	0.0116729736328125
0.027096954000171536	0.0116729736328125
0.027251311000327405	0.01215362548828125
0.0274156740001672	0.01215362548828125
0.027571870000429044	0.01215362548828125
0.0277248000002146	0.01215362548828125
0.027876904000095237	0.01215362548828125
0.028029330000208574	0.01215362548828125
0.028186065000227245	0.01215362548828125
0.02833921800038297	0.01215362548828125
0.028491745000337687	0.01215362548828125
0.02864303700016535	0.01215362548828125
0.028794924000067113	0.01215362548828125
0.02894727500006411	0.01215362548828125
0.029099271000177396	0.01215362548828125
0.02925484300021708	0.01215362548828125
0.029406757000288053	0.01215362548828125
0.029558637000263843	0.01215362548828125
0.02971990800006097	0.01215362548828125
0.029884280000260333	0.01215362548828125
0.030038994000278763	0.01263427734375
0.03019529000039256	0.01263427734375
0.030347817000347277	0.01263427734375
0.030499445000259584	0.01263427734375
0.03065162400025656	0.01263427734375
0.030806590000338474	0.01263427734375
0.03095851500029312	0.01263427734375
0.031111595000311354	0.01263427734375
0.03125735500043447	0.01263427734375
0.03141415300024164	0.01263427734375
0.03156812200040804	0.01263427734375
0.031720102000235784	0.01263427734375
0.031871808000232704	0.01263427734375
0.03202380000038829	0.01263427734375
0.03218094400017435	0.01263427734375
0.03233347600007619	0.01263427734375
0.03248486700022113	0.01263427734375
0.03263616600042951	0.01263427734375
0.03278743000009854	0.01263427734375
0.032940918000349484	0.01263427734375
0.03310575900013646	0.01263427734375
0.03325949500003844	0.01263427734375
0.033411266000257456	0.01263427734375
0.03356289100020149	0.01263427734375
0.033714781000071525	0.01263427734375
0.03387409100014338	0.01263427734375
0.034027768000214564	0.01263427734375
0.03418373900012739	0.01263427734375
0.03433570300012434	0.01263427734375
0.03448687600030098	0.01263427734375
0.03463898700010759	0.01263427734375
0.034790754000368906	0.01263427734375
0.034942406000027404	0.01263427734375
0.035098117000416096	0.01263427734375
0.035251312000127655	0.01263427734375
0.035404889000346884	0.01263427734375
0.035556709000047704	0.01263427734375
0.035708173000330135	0.01263427734375
0.03585942200015779	0.01263427734375
0.03601182300008077	0.01263427734375
0.03616458600026817	0.01263427734375
0.03631734400005371	0.01263427734375
0.036469470000156434	0.01263427734375
0.03662122500008991	0.01263427734375
0.03677387000016097	0.01263427734375
0.03693265700030679	0.01263427734375
0.03708647000030396	0.01263427734375
0.037250015000154235	0.01263427734375
0.037407521000204724	0.01263427734375
0.03756028200041328	0.01263427734375
0.0377129660000719	0.01263427734375
0.03786491400023806	0.01263427734375
0.03801697200015042	0.01263427734375
0.03816896500029543	0.01263427734375
0.038321496000207844	0.01263427734375
0.03847451300043758	0.01263427734375
0.038627237000127934	0.01263427734375
0.03877945300018837	0.01263427734375
0.03893128200024876	0.01263427734375
0.03908907600043676	0.01263427734375
0.039251495000371506	0.01263427734375
0.039406103000146686	0.01263427734375
0.03955791200041858	0.01263427734375
0.03970937900021454	0.01263427734375
0.03986380900005315	0.01263427734375
0.04001617400035684	0.01311492919921875
0.04016911700000492	0.01311492919921875
0.04032258200004435	0.01311492919921875
0.0404749270001048	0.01311492919921875
0.04062693300011233	0.01311492919921875
0.04077850200019384	0.01311492919921875
0.040929689000222425	0.01311492919921875
0.041082120000282885	0.01311492919921875
0.04124055100010082	0.01311492919921875
0.04139366000026712	0.01311492919921875
0.041545449000295775	0.01311492919921875
0.04170096600000761	0.01311492919921875
0.04185352300009981	0.01311492919921875
0.04200538100030826	0.01311492919921875
0.04215734800027349	0.01311492919921875
0.042310997000186035	0.01311492919921875
0.04246340100007728	0.01311492919921875
0.042615467000359786	0.01311492919921875
0.04276714000025095	0.01311492919921875
0.04291830000011032	0.01311492919921875
0.04308108600025662	0.01311492919921875
0.0432393110004341	0.01311492919921875
0.043406087000221305	0.01311492919921875
0.043558185000165395	0.01311492919921875
0.043709748000310356	0.01311492919921875
0.043867278000107035	0.01311492919921875
0.04402089600034742	0.01311492919921875
0.044176510000397684	0.01311492919921875
0.044329280000056315	0.01311492919921875
0.044480904000010923	0.01311492919921875
0.04463339600033578	0.01311492919921875
0.044785357000364456	0.01311492919921875
0.044937501000276825	0.01311492919921875
0.04509124000014708	0.0135955810546875
0.04524766200029262	0.0135955810546875
0.045399944000109826	0.0135955810546875
0.04555219900021257	0.0135955810546875
0.04570419000037873	0.0135955810546875
0.04585610200001611	0.0135955810546875
0.04601965600022595	0.0135955810546875
0.04617931500024497	0.0135955810546875
0.046332020000136254	0.0135955810546875
0.04648426900030245	0.0135955810546875
0.0466357460004474	0.0135955810546875
0.04678876300022239	0.0135955810546875
0.04694063500028278	0.0135955810546875
0.04709259200035376	0.0135955810546875
0.0472602720001305	0.0135955810546875
0.04741506100026527	0.0135955810546875
0.04756769400000849	0.0135955810546875
0.047719631000290974	0.0135955810546875
0.047872304000065924	0.0135955810546875
0.048023542999999336	0.0135955810546875
0.04817980000007083	0.0135955810546875
0.048334494000300765	0.0135955810546875
0.04848630500009676	0.0135955810546875
0.04863966800030539	0.0135955810546875
0.04879131600000619	0.0135955810546875
0.04894376100037334	0.0135955810546875
0.049096492000444414	0.0135955810546875
0.049251596000431164	0.0135955810546875
0.049403423000057956	0.0135955810546875
0.049555215000054886	0.01407623291015625
0.04970787600041149	0.01407623291015625
0.04985939700009112	0.01407623291015625
0.05001212600018334	0.01407623291015625
0.050163149000127305	0.01407623291015625
0.050314454000272235	0.014556884765625
0.05046610100043836	0.014556884765625
0.0506174310003189	0.014556884765625
0.05076946500003032	0.014556884765625
0.05092803700017612	0.014556884765625
0.05108222200033197	0.014556884765625
0.051239214000361244	0.01503753662109375
0.05140576700023303	0.01503753662109375
0.05155799600015598	0.01503753662109375
0.051709923000089475	0.01503753662109375
0.05186132100016039	0.01503753662109375
0.052013192000231356	0.01503753662109375
0.052164556000207085	0.01503753662109375
0.0523176310002782	0.01503753662109375
0.052469345000190515	0.01503753662109375
0.05262015300013445	0.0155181884765625
0.0527719600004275	0.0155181884765625
0.052923127000212844	0.0155181884765625
0.053073793000294245	0.0155181884765625
0.05322888000000603	0.0155181884765625
0.05338186900007713	0.0155181884765625
0.05353368700025385	0.01599884033203125
0.053687807000187604	0.01599884033203125
0.053881263000221225	0.01599884033203125
0.05404711100027271	0.01599884033203125
0.054206411000450316	0.01599884033203125
0.05436016400017252	0.01599884033203125
0.05451244400001087	0.01599884033203125
0.05466439100018761	0.01599884033203125
0.05481527600022673	0.01599884033203125
0.05496760100004394	0.01599884033203125
0.05511973600005149	0.01599884033203125
0.05525117900015175	0.01599884033203125
0.05540404100020169	0.01599884033203125
0.055556258000251546	0.01599884033203125
0.0557082220002485	0.0164794921875
0.05585896800039336	0.0164794921875
0.056010569000136456	0.0164794921875
0.05616232400006993	0.0164794921875
0.05631426000036299	0.0164794921875
0.05646606900018014	0.0164794921875
0.056617496000399115	0.0164794921875
0.056768265000300744	0.0164794921875
0.0569191940003293	0.0164794921875
0.05707111400033682	0.0164794921875
0.05722672900037651	0.01696014404296875
0.05737883000028887	0.01696014404296875
0.057623171000159346	0.01696014404296875
0.057792813000105525	0.01696014404296875
0.0579573810000511	0.01696014404296875
0.058120781000070565	0.01696014404296875
0.058281119000184844	0.01696014404296875
0.05843715000037264	0.01696014404296875
0.058591065000200615	0.01696014404296875
0.05874459000006027	0.01696014404296875
0.058897388000332285	0.01696014404296875
0.05904982400033987	0.01696014404296875
0.05920703600031629	0.0174407958984375
0.059382752000146866	0.0174407958984375
0.059537133000048925	0.0174407958984375
0.05968982900003539	0.0174407958984375
0.05984288200033916	0.0174407958984375
0.05999570900030449	0.0174407958984375
0.06014848300037556	0.0174407958984375
0.060300301000097534	0.01792144775390625
0.06045681400019021	0.01792144775390625
0.06060956100009207	0.01792144775390625
0.06076316200005749	0.01792144775390625
0.06091715000002296	0.01792144775390625
0.06107010100004118	0.01792144775390625
0.06122898800003895	0.01792144775390625
0.06138220200000433	0.01792144775390625
0.061534020000181044	0.01792144775390625
0.06168547300012506	0.01792144775390625
0.06183746000033352	0.01792144775390625
0.06199030300012964	0.01792144775390625
0.06214162000014767	0.01792144775390625
0.06229424500043024	0.018402099609375
0.06244637400004649	0.018402099609375
0.06259830900035013	0.018402099609375
0.06275380900024174	0.018402099609375
0.06290734600042924	0.018402099609375
0.0630704890004381	0.018402099609375
0.06322717500006547	0.018402099609375
0.06339454700037095	0.018402099609375
0.06354719500041028	0.018402099609375
0.06369942900028036	0.018402099609375
0.0638628160004373	0.018402099609375
0.06402353200019206	0.018402099609375
0.0641830370000207	0.018402099609375
0.06433651300039855	0.018402099609375
0.06448832000023685	0.018402099609375
0.0646401350004453	0.018402099609375
0.06479232400033652	0.01888275146484375
0.06494446800024889	0.01888275146484375
0.0650964180003939	0.01888275146484375
0.06525120800006334	0.01888275146484375
0.06540280100034579	0.01888275146484375
0.06555754800001523	0.01888275146484375
0.06570930700036115	0.01888275146484375
0.06586021300017819	0.01888275146484375
0.06601319100036562	0.01888275146484375
0.06616515400037315	0.01888275146484375
0.0663178270001481	0.01888275146484375
0.06646946300043055	0.01888275146484375
0.06662094800003615	0.01888275146484375
0.0667722190000859	0.01888275146484375
0.06692381900029432	0.01888275146484375
0.06707588000017495	0.01888275146484375
0.06723327000008794	0.01888275146484375
0.06741884300026868	0.01888275146484375
0.0675723420004033	0.01888275146484375
0.06772437700010414	0.01888275146484375
0.06787684800019633	0.01888275146484375
0.0680286170004365	0.01888275146484375
0.06818466700042336	0.01888275146484375
0.06833714399999735	0.01888275146484375
0.06848875000014232	0.01888275146484375
0.06863978100000168	0.01888275146484375
0.06879126300009375	0.01888275146484375
0.06894238100039729	0.01888275146484375
0.06909418300028847	0.01888275146484375
0.06925020200014842	0.01888275146484375
0.06940153900040968	0.01888275146484375
0.06955308800024795	0.01888275146484375
0.0697044530002131	0.01888275146484375
0.06985673600001974	0.01888275146484375
0.07000833600022816	0.01888275146484375
0.07016334400032065	0.01888275146484375
0.07031733100029669	0.01888275146484375
0.07046970600003988	0.01888275146484375
0.07062360400004764	0.01888275146484375
0.0707761210001081	0.01888275146484375
0.07092867500023203	0.01888275146484375
0.07108017100017605	0.01888275146484375
0.07123670000009952	0.01888275146484375
0.07140317200037316	0.01888275146484375
0.07155592000026445	0.01888275146484375
0.07170794100011335	0.01888275146484375
0.07186032300023726	0.01888275146484375
0.07201276700016024	0.01888275146484375
0.07216508900000917	0.01888275146484375
0.07231838000006974	0.01888275146484375
0.07247147300040524	0.01888275146484375
0.07263239600024463	0.01888275146484375
0.07278530900020996	0.01888275146484375
0.07293717400034438	0.01888275146484375
0.07309014000020397	0.01888275146484375
0.07324658500010628	0.01888275146484375
0.07340046700028324	0.01888275146484375
0.07355418000042846	0.01888275146484375
0.07370598300030906	0.01888275146484375
0.07386961400015934	0.01888275146484375
0.07403357200018945	0.01888275146484375
0.07419303100004981	0.01888275146484375
0.07434587400030068	0.01888275146484375
0.0744973700002447	0.01888275146484375
0.07464985600017826	0.01888275146484375
0.07480200400004833	0.01888275146484375
0.07495719300004566	0.01888275146484375
0.07511138400013806	0.01888275146484375
0.07526624400043147	0.01888275146484375
0.07542235500022798	0.01888275146484375
0.07557605900001363	0.0193634033203125
0.07572838200030674	0.0193634033203125
0.07588071600002877	0.0193634033203125
0.07603349900000467	0.0193634033203125
0.07618961100024535	0.0193634033203125
0.07634260000031645	0.0193634033203125
0.07649505200015483	0.0193634033203125
0.076647308000247	0.0193634033203125
0.07679905000031795	0.0193634033203125
0.07695128400018802	0.0193634033203125
0.07710613300014302	0.0193634033203125
0.07725964000019303	0.0193634033203125
0.07741119300044375	0.0193634033203125
0.0775626090003243	0.0193634033203125
0.07771542300042711	0.0193634033203125
0.07786800600024435	0.0193634033203125
0.07801957500032586	0.0193634033203125
0.07817867900030251	0.0193634033203125
0.07833167000035246	0.0193634033203125
0.07848304000026474	0.0193634033203125
0.0786375680004312	0.0193634033203125
0.07878886600019541	0.0193634033203125
0.07894124600034047	0.0193634033203125
0.07909368500031633	0.0193634033203125
0.07925283400027183	0.0193634033203125
0.07940670100015268	0.0193634033203125
0.07955952900010743	0.0193634033203125
0.07971141500001977	0.0193634033203125
0.0798667120002392	0.0193634033203125
0.08001961200034202	0.0193634033203125
0.08017656500032899	0.0193634033203125
0.08033032500043191	0.0193634033203125
0.0804834010000377	0.0193634033203125
0.08063599400020394	0.0193634033203125
0.08078781900030663	0.0193634033203125
0.08093996500019784	0.0193634033203125
0.08109183900023709	0.0193634033203125
0.08124859700001252	0.0193634033203125
0.08140139600027396	0.0193634033203125
0.0815532350002286	0.0193634033203125
0.08170575400026792	0.0193634033203125
0.0818592170003285	0.0193634033203125
0.08201158600013514	0.0193634033203125
0.08216404100039654	0.0193634033203125
0.08231669100041472	0.0193634033203125
0.0824700030002532	0.0193634033203125
0.08262196000032418	0.0193634033203125
0.08277289000034216	0.0193634033203125
0.0829242930003602	0.0193634033203125
0.08308828400004131	0.0193634033203125
0.08325705300012487	0.0193634033203125
0.08341115900020668	0.0193634033203125
0.08356380600025659	0.0193634033203125
0.08372351900015929	0.0193634033203125
0.08388795300015772	0.0193634033203125
0.08404173500002798	0.0193634033203125
0.08419802600019466	0.0193634033203125
0.08435128300016004	0.0193634033203125
0.08450239100011459	0.0193634033203125
0.08465477800018562	0.0193634033203125
0.08480648000022484	0.0193634033203125
0.08495764799999961	0.0193634033203125
0.08511116400040919	0.0193634033203125
0.08526369700030045	0.0193634033203125
0.08541575100025511	0.0193634033203125
0.08556752800041068	0.0193634033203125
0.08571894600027008	0.0193634033203125
0.08587002500007657	0.0193634033203125
0.08602084200038007	0.0193634033203125
0.08617828300020847	0.0193634033203125
0.0863304380000045	0.0193634033203125
0.08648334700001215	0.0193634033203125
0.08663530900003025	0.0193634033203125
0.08678755700020702	0.0193634033203125
0.08693890100039425	0.0193634033203125
0.08709108000039123	0.0193634033203125
0.08725252900012492	0.0193634033203125
0.08740574500006915	0.0193634033203125
0.08755788300004497	0.0193634033203125
0.08770932800007358	0.01984405517578125
0.08786100300039834	0.01984405517578125
0.08801416500000414	0.01984405517578125
0.0881658870002866	0.01984405517578125
0.08831750300032581	0.01984405517578125
0.08846922900011123	0.01984405517578125
0.08862070400027733	0.01984405517578125
0.08877188500036937	0.01984405517578125
0.0889236080001865	0.01984405517578125
0.08907509800019398	0.01984405517578125
0.08923071100025481	0.01984405517578125
0.08938274700039983	0.01984405517578125
0.08953891500004829	0.01984405517578125
0.08969129200022508	0.01984405517578125
0.08984376800026439	0.01984405517578125
0.08999591300016618	0.01984405517578125
0.09014835100015262	0.01984405517578125
0.09030185900019205	0.01984405517578125
0.09045494500014684	0.01984405517578125
0.09060797300026024	0.01984405517578125
0.09076065500039476	0.01984405517578125
0.09091291700042348	0.01984405517578125
0.09106757700010348	0.01984405517578125
0.09122387500019613	0.01984405517578125
0.0913949550003963	0.01984405517578125
0.09154894000039349	0.01984405517578125
0.09170129000040106	0.01984405517578125
0.09185406000005969	0.01984405517578125
0.09200586000042676	0.01984405517578125
0.09215734500003236	0.01984405517578125
0.09230932300033601	0.01984405517578125
0.09246080400043866	0.01984405517578125
0.09261205100028747	0.01984405517578125
0.09276462100024219	0.01984405517578125
0.09291636800026026	0.01984405517578125
0.09306832600032067	0.01984405517578125
0.09322412100027577	0.01984405517578125
0.09337619800044195	0.01984405517578125
0.0935280890003014	0.01984405517578125
0.09368348300040452	0.01984405517578125
0.093859409000288	0.01984405517578125
0.09402032900015911	0.01984405517578125
0.09417860600024142	0.01984405517578125
0.09433177700020678	0.01984405517578125
0.09448349200010853	0.01984405517578125
0.09463509200031694	0.01984405517578125
0.09478695300003892	0.01984405517578125
0.09494007300008889	0.01984405517578125
0.09509663000017099	0.01984405517578125
0.09525137700029518	0.01984405517578125
0.09540448600000673	0.01984405517578125
0.09555637800031036	0.01984405517578125
0.0957092300000113	0.01984405517578125
0.09586157600006118	0.01984405517578125
0.0960129890004282	0.01984405517578125
0.09617661500033137	0.01984405517578125
0.09633041300003242	0.01984405517578125
0.09648194000010335	0.01984405517578125
0.09663425000007919	0.01984405517578125
0.09678590700013956	0.01984405517578125
0.09693788200002018	0.01984405517578125
0.0970902830003979	0.01984405517578125
0.09724653200009925	0.01984405517578125
0.09739856400028657	0.01984405517578125
0.09755069600032584	0.01984405517578125
0.09770240400030161	0.01984405517578125
0.09785478000003422	0.01984405517578125
0.09800678400006291	0.01984405517578125
0.0981583870002396	0.01984405517578125
0.09831108700018376	0.01984405517578125
0.09846317000028648	0.01984405517578125
0.09861604600018836	0.01984405517578125
0.0987694910004393	0.01984405517578125
0.09892167400039398	0.01984405517578125
0.0990735880000102	0.01984405517578125
0.09923340800014557	0.01984405517578125
0.09940713800006051	0.01984405517578125
0.0995609130000048	0.01984405517578125
0.09971296300000176	0.01984405517578125
0.0998648860004323	0.01984405517578125
0.10001922500032379	0.01984405517578125
0.11017754100021193	0.01984405517578125
0.12038606000032814	0.01984405517578125
0.13057241200021963	0.01984405517578125
0.1407471920001626	0.02032470703125
0.15092205100017964	0.02032470703125
0.16113480300009542	0.02032470703125
0.1714265130003696	0.02032470703125
0.18162820200041097	0.02032470703125
0.1918482020000738	0.02032470703125
0.20203852900021957	0.02032470703125
0.21223060500005886	0.02032470703125
0.22241369100038355	0.02080535888671875
0.2325903500000095	0.0212860107421875
0.2427802890001658	0.0212860107421875
0.2529675760001737	0.0212860107421875
0.2631527750004352	0.0212860107421875
0.2733497070003068	0.0212860107421875
0.28353269600029307	0.0212860107421875
0.2937383330004195	0.02176666259765625
0.30395050100014487	0.02176666259765625
0.31415637000009156	0.02176666259765625
0.32434278000027916	0.02176666259765625
0.3345248040000115	0.02176666259765625
0.34471284100027333	0.02176666259765625
0.3548900550003964	0.02176666259765625
0.3650702880004246	0.02176666259765625
0.3752509280002414	0.02176666259765625
0.3854255630003536	0.02176666259765625
0.3956216530000347	0.022247314453125
0.40579756700026337	0.02272796630859375
0.415969781000058	0.0232086181640625
0.42616167800042604	0.02368927001953125
0.4363928120001219	0.02465057373046875
0.44663021300038963	0.02465057373046875
0.4568445520003479	0.0251312255859375
0.467076382000414	0.02561187744140625
0.477296784000373	0.02561187744140625
0.48751068500041583	0.026092529296875
0.49772740000025806	0.026092529296875
0.5079384250002477	0.026092529296875
0.5181653910003661	0.026092529296875
0.5283800440001869	0.026092529296875
0.5385926350004411	0.026092529296875
0.5487975000000915	0.026092529296875
0.5590124860000287	0.02657318115234375
0.5692215370004305	0.02657318115234375
0.5794413050002731	0.02657318115234375
0.589651846000379	0.0270538330078125
0.5998587760000191	0.02753448486328125
0.6100815770000736	0.02751922607421875
0.6202992320004341	0.02751922607421875
0.6305102850001276	0.02751922607421875
0.6407201360002546	0.02751922607421875
0.6509380110001075	0.02751922607421875
0.6611539370001083	0.02751922607421875
0.6713545840002553	0.02751922607421875
0.6815616120002232	0.02751922607421875
0.6917664660004448	0.02751922607421875
0.7019828950001283	0.0279998779296875
0.7121869340003286	0.0279998779296875
0.7223953740003708	0.0279998779296875
0.7325980190003065	0.02848052978515625
0.7428112970001166	0.02848052978515625
0.7530388370000765	0.02848052978515625
0.7632567670002572	0.02848052978515625
0.7734663940000246	0.02848052978515625
0.7836844770004063	0.02848052978515625
0.7939036710004075	0.02848052978515625
0.8041263650002293	0.02848052978515625
0.814341381000304	0.02848052978515625
0.8245476060001238	0.02848052978515625
0.8347676820003471	0.02848052978515625
0.8449950290000743	0.02848052978515625
0.8552210730003935	0.028961181640625
0.8654527660000895	0.028961181640625
0.8756562940002368	0.028961181640625
0.8858676970003216	0.02944183349609375
0.8960949170000276	0.02944183349609375
0.9063073590000386	0.02944183349609375
0.9165121350001755	0.02944183349609375
0.9267338100003144	0.02944183349609375
0.9369424250003249	0.02944183349609375
0.9471666660001574	0.02944183349609375
0.9574032590003299	0.02944183349609375
0.9676217850001194	0.02944183349609375
0.9778418360001524	0.02944183349609375
0.9880686740002602	0.02944183349609375
0.9982918320001772	0.02944183349609375
1.0085062460002518	0.02944183349609375
1.1087826650000352	0.0318450927734375
1.2091090920002898	0.03328704833984375
1.309470118000263	0.0337677001953125
1.409835122000004	0.0337677001953125
1.5101794940001128	0.03424835205078125
1.6105049880002298	0.03472900390625
1.710822510000071	0.036651611328125
1.8111288800000693	0.03905487060546875
1.9114620910004305	0.0395355224609375
2.0117763050002395	0.040496826171875
2.112085711000418	0.0414581298828125
2.2123996770001213	0.0414581298828125
2.3127342260004298	0.04193878173828125
2.41304826600026	0.04241943359375
2.513346262000141	0.043102264404296875
0	0
