# Supplementary material for: GRAPE for fast and scalable graph processing and random-walk-based embedding
Source: Nat Comput Sci. 2023 Jun 26;3(6):552–68. doi: 10.1038/s43588-023-00465-8 (PMC10768636; doi:10.1038/s43588-023-00465-8)
Supplement: Supplementary file 4 — CSVs with time series data with time and memory requirements for the different libraries on the 44 considered graphs and on the different tasks considered (loading graphs, first- and second-order RWs). [file 43588_2023_465_MOESM4_ESM.zip › bio-ce-gn/CSRgraph/load_graph.csv]

delta	ram
0	0.0020009994506835493
0.000153961000023628	0.0024816513061522993
0.00028166700008114276	0.0024816513061522993
0.00037142199994377734	0.0024816513061522993
0.00045555199994851137	0.0024816513061522993
0.0005471249999118299	0.0024816513061522993
0.0006285500001013133	0.0024816513061522993
0.0007337800000186689	0.0027219772338866743
0.00081771000009212	0.0027219772338866743
0.0008986299999378389	0.0027219772338866743
0.000991202000022895	0.0027219772338866743
0.0010734879999745317	0.0032026290893554243
0.0011536520000845485	0.0029584884643554243
0.0012340250000306696	0.0029584884643554243
0.0013135970000348607	0.0029584884643554243
0.0013930259999597183	0.0029584884643554243
0.001478445999964606	0.0029584884643554243
0.0015590489999794954	0.0029584884643554243
0.0016387769999255397	0.0029584884643554243
0.0017180170000301587	0.0029584884643554243
0.0017973229998915485	0.0029584884643554243
0.0018760890000066865	0.0029584884643554243
0.0019551410000531178	0.0029584884643554243
0.002034708000110186	0.0029584884643554243
0.002113529000098424	0.0029584884643554243
0.0021924679999756336	0.0029584884643554243
0.002271355999937441	0.0029584884643554243
0.0023502639999151143	0.0029584884643554243
0.0024294340000778902	0.0029584884643554243
0.0025144920000457205	0.0029584884643554243
0.002593709999928251	0.0029584884643554243
0.0026728119999006594	0.0029584884643554243
0.0027511769999364333	0.0029584884643554243
0.0028291030000673345	0.0029584884643554243
0.0029072150000502006	0.0029584884643554243
0.002986233000001448	0.0029584884643554243
0.003064814000026672	0.0029584884643554243
0.0031438319999779196	0.0029584884643554243
0.0032258839999030897	0.0029584884643554243
0.0033051000000341446	0.0029584884643554243
0.0033840779999536608	0.0029584884643554243
0.0034627630000159115	0.0029584884643554243
0.003546413000094617	0.0029584884643554243
0.0036251250000987056	0.0029584884643554243
0.0037034259999018104	0.0029584884643554243
0.0037818650000644993	0.0029584884643554243
0.003860276000068552	0.0029584884643554243
0.003938448000099015	0.0029584884643554243
0.004016937999949732	0.0029584884643554243
0.004095579000022553	0.0029584884643554243
0.004174415000079534	0.0029584884643554243
0.004252808000046571	0.0029584884643554243
0.00433134400009294	0.0029584884643554243
0.004410116999906677	0.0029584884643554243
0.004494322000027751	0.0029584884643554243
0.004574545999957991	0.0029584884643554243
0.0046537430000626046	0.0029584884643554243
0.004748086000063267	0.0029584884643554243
0.004827609999892957	0.0029584884643554243
0.004907325999965906	0.0029584884643554243
0.004988637999986167	0.0029584884643554243
0.005067779000000883	0.0029584884643554243
0.0051467719999891415	0.0029584884643554243
0.00522594900007789	0.0029584884643554243
0.005305050000060874	0.0029584884643554243
0.005383855999980369	0.0029584884643554243
0.005464219000032244	0.0029584884643554243
0.005549148999989484	0.0029584884643554243
0.005628561000094123	0.0029584884643554243
0.005708572000003187	0.0029584884643554243
0.005787665000070774	0.0029584884643554243
0.005866104999995514	0.0029584884643554243
0.005944993999946746	0.0029584884643554243
0.006023614000014277	0.0029584884643554243
0.006107558999929097	0.0029584884643554243
0.0061893540000710345	0.0029584884643554243
0.006268506999958845	0.0029584884643554243
0.00634706300002108	0.0029584884643554243
0.006429050999940955	0.0029584884643554243
0.006515132000004087	0.0029584884643554243
0.006595595999897341	0.0029584884643554243
0.006674715999906766	0.0029584884643554243
0.006753584000080082	0.0029584884643554243
0.006832715999962602	0.0029584884643554243
0.006911527000056594	0.0029584884643554243
0.006990586000028998	0.0029584884643554243
0.0070697569999538246	0.0029584884643554243
0.007148373000063657	0.0029584884643554243
0.007230251000009957	0.0029584884643554243
0.007309959999929561	0.0029584884643554243
0.0073892049999813025	0.0029584884643554243
0.007473052000023017	0.0029584884643554243
0.007553962999963915	0.0029584884643554243
0.007633673000100316	0.0029584884643554243
0.007712695000009262	0.0029584884643554243
0.007792799000071682	0.0029584884643554243
0.00787145899994357	0.0029584884643554243
0.00795042699996884	0.0029584884643554243
0.008028528000068036	0.0029584884643554243
0.008107254999913494	0.0029584884643554243
0.008195754000098532	0.0029584884643554243
0.008277210999949602	0.0029584884643554243
0.008356841000022541	0.0029584884643554243
0.00843614800010073	0.0029584884643554243
0.008532139999942956	0.0029584884643554243
0.008612877999894408	0.0029584884643554243
0.008705657000064093	0.0029584884643554243
0.008787579999989248	0.0029584884643554243
0.00886707499989825	0.0029584884643554243
0.008946209999976418	0.0029584884643554243
0.009025203999954101	0.0029584884643554243
0.009103500000037457	0.0029584884643554243
0.009182040000041525	0.0029584884643554243
0.009260502999950404	0.0029584884643554243
0.009339755999917543	0.0029584884643554243
0.00941942300005394	0.0029584884643554243
0.009505099000080008	0.0029584884643554243
0.009585241999957361	0.0029584884643554243
0.00966435200007254	0.0029584884643554243
0.009744061999981568	0.0029584884643554243
0.009823482000001604	0.0029584884643554243
0.0099017449999792	0.0029584884643554243
0.009980045000020255	0.0029584884643554243
0.010058237000066583	0.0029584884643554243
0.01022097100008068	0.0029584884643554243
0.010393812000074831	0.0029584884643554243
0.010572092000074917	0.0029584884643554243
0.010742494999931296	0.0029584884643554243
0.01091221299998324	0.0029584884643554243
0.011071451999896453	0.0029584884643554243
0.011225620999994135	0.0029584884643554243
0.011379341000065324	0.0029584884643554243
0.011532020000004195	0.0029584884643554243
0.011685860999932629	0.0029584884643554243
0.0118382670000301	0.0029584884643554243
0.011990597000021808	0.0029584884643554243
0.012142823999965913	0.0029584884643554243
0.012294404999920516	0.0029584884643554243
0.012450940999997329	0.0029584884643554243
0.012609562000079677	0.0029584884643554243
0.012776774000030855	0.0029584884643554243
0.012936888000012914	0.0029584884643554243
0.013091540000004898	0.0029584884643554243
0.013245515000107844	0.0029584884643554243
0.0133983900000203	0.0029584884643554243
0.013555878000033772	0.0029584884643554243
0.013709255000094345	0.0029584884643554243
0.013861895999980334	0.0029584884643554243
0.014014763999966817	0.0029584884643554243
0.014167950999990353	0.0029584884643554243
0.014328401000057056	0.0029584884643554243
0.01448862300003384	0.0029584884643554243
0.014643470000009984	0.0029584884643554243
0.014796575999980632	0.0029584884643554243
0.015477077000014106	0.0034467697143554243
0.015664432999983546	0.0034467697143554243
0.01582677400006105	0.0034467697143554243
0.015983710999989853	0.0034467697143554243
0.016138821999902575	0.0034467697143554243
0.01629358099989986	0.0034467697143554243
0.016448060999891823	0.0034467697143554243
0.016609810000090874	0.0034467697143554243
0.016776005000110672	0.0034467697143554243
0.016930880000018078	0.0034467697143554243
0.017083261999914612	0.0034467697143554243
0.01723728599995411	0.0034467697143554243
0.017394046999925195	0.0034467697143554243
0.017553215999896565	0.0034467697143554243
0.017706912999983615	0.0034467697143554243
0.017860996000081286	0.0034467697143554243
0.018014693999930387	0.0034467697143554243
0.018167187000017293	0.0034467697143554243
0.018329878000031385	0.0034467697143554243
0.01848382599996512	0.0034467697143554243
0.01863757399996757	0.0034467697143554243
0.0187985640000079	0.0034467697143554243
0.018955318000053012	0.0034467697143554243
0.019108383000002505	0.0034467697143554243
0.019261338999967847	0.0034467697143554243
0.019413652999901387	0.0034467697143554243
0.01957016599999406	0.0034467697143554243
0.019722780999927636	0.0034467697143554243
0.019874999999956344	0.0034467697143554243
0.020027118999905724	0.0034467697143554243
0.02017883400003484	0.0034467697143554243
0.020330990000047677	0.0034467697143554243
0.020483488000081707	0.0034467697143554243
0.020636648999925455	0.0034467697143554243
0.02081710800007386	0.0034467697143554243
0.020972107000034157	0.0034467697143554243
0.02112431699993067	0.0034467697143554243
0.02127817399991727	0.0034467697143554243
0.02143004899994594	0.0034467697143554243
0.021588075999943612	0.0034467697143554243
0.021741591999898446	0.0034467697143554243
0.021896028999890405	0.0034467697143554243
0.022048621000067214	0.003927421569824174
0.022200636999968992	0.003927421569824174
0.022353866999992533	0.003927421569824174
0.02250637099996311	0.004408073425292924
0.022659599000007802	0.004408073425292924
0.02281145300003118	0.004408073425292924
0.022964749000038864	0.004888725280761674
0.023118256000088877	0.004888725280761674
0.023274911000044085	0.004888725280761674
0.023428650999903766	0.005369377136230424
0.02358671999991202	0.005369377136230424
0.023739657000078296	0.005850028991699174
0.02389257999993788	0.005850028991699174
0.02404530400008298	0.006330680847167924
0.024198105000095893	0.006330680847167924
0.024351373999934367	0.006811332702636674
0.024505003000058423	0.006811332702636674
0.024662191000061284	0.006811332702636674
0.02481625299992629	0.006811332702636674
0.024969585999997435	0.006811332702636674
0.025123503000031633	0.006811332702636674
0.025276502999986405	0.006811332702636674
0.025430042999914804	0.007291984558105424
0.025588673999891398	0.007291984558105424
0.025741628000105266	0.007291984558105424
0.02589424899997539	0.007291984558105424
0.026046229000030507	0.007284355163574174
0.02619833199992172	0.007284355163574174
0.026350061999892205	0.007284355163574174
0.026501054999926055	0.007284355163574174
0.02665400899991255	0.007284355163574174
0.026806003000046985	0.007284355163574174
0.02695788200003335	0.007284355163574174
0.027110881999988123	0.007284355163574174
0.027262264999990293	0.007284355163574174
0.027414126999929067	0.007284355163574174
0.027570473999958267	0.007284355163574174
0.02772343800006638	0.007284355163574174
0.027875325999957568	0.007284355163574174
0.02802735099999154	0.007284355163574174
0.02818435199992564	0.007284355163574174
0.028340850999938993	0.007765007019042924
0.02849790799996299	0.007765007019042924
0.028653734000045006	0.007765007019042924
0.02881709000007504	0.007765007019042924
0.028970514000093317	0.007765007019042924
0.02912390000005871	0.007765007019042924
0.029275703999928737	0.008245658874511674
0.029426979999925607	0.008245658874511674
0.029584318999923198	0.008245658874511674
0.029737455000031332	0.008245658874511674
0.02988940599993839	0.008245658874511674
0.03004052000005686	0.008245658874511674
0.030192753999926936	0.008238029479980424
0.030344540999976743	0.008238029479980424
0.03049633199998425	0.008238029479980424
0.030648001999907137	0.008238029479980424
0.030799340999919878	0.008238029479980424
0.030951175999916813	0.008238029479980424
0.031102961999977197	0.008718681335449174
0.03125510800009579	0.008718681335449174
0.03140749399995002	0.008718681335449174
0.03156304599997384	0.008718681335449174
0.031716067999923325	0.008718681335449174
0.03186839499994676	0.008718681335449174
0.03202013400004944	0.009199333190917924
0.03217237400008344	0.009199333190917924
0.03232512299996415	0.009199333190917924
0.03247722900005101	0.009199333190917924
0.03263107499992657	0.009199333190917924
0.032794720000083544	0.009199333190917924
0.03294866600003843	0.009199333190917924
0.03310562399997252	0.009199333190917924
0.03325921300006485	0.009313774108886674
0.03341111000008823	0.009313774108886674
0.033569324999916716	0.009313774108886674
0.03372281900010421	0.009313774108886674
0.03387523500009593	0.009313774108886674
0.034028039000077115	0.009794425964355424
0.03418082500002129	0.009794425964355424
0.034332954000092286	0.009794425964355424
0.03448639900011585	0.009794425964355424
0.03464002500004426	0.009794425964355424
0.03479313699995146	0.009794425964355424
0.034945877999916775	0.009794425964355424
0.03509840800006714	0.010275077819824174
0.035251012000117043	0.010275077819824174
0.035403852999934315	0.010755729675292924
0.0355601270000534	0.010755729675292924
0.03571182900009262	0.011236381530761674
0.035863364000078946	0.011236381530761674
0.03601488200001768	0.011717033386230424
0.0361729070000365	0.011717033386230424
0.036325713999985965	0.012197685241699174
0.03647783699989304	0.012197685241699174
0.036630622000075164	0.012197685241699174
0.036799027999904865	0.012197685241699174
0.03695164999999179	0.012197685241699174
0.03710357199997816	0.012197685241699174
0.037255585999901086	0.012197685241699174
0.037407605999987936	0.012197685241699174
0.037562950999927125	0.012197685241699174
0.03771532299992941	0.012678337097167924
0.03786727500005327	0.011961174011230424
0.038018688999954975	0.0123083114624023
0.038170317000094656	0.0123083114624023
0.038330366000081995	0.0123083114624023
0.038483055999904536	0.0123083114624023
0.03863662999992812	0.0123083114624023
0.03878954700007853	0.0123083114624023
0.038942762000033326	0.01278896331787105
0.039094773999977406	0.01278896331787105
0.039246339000101216	0.01278896331787105
0.03939847600008761	0.01278896331787105
0.039555411000037566	0.01278896331787105
0.039712650999945254	0.01278896331787105
0.03986529100006919	0.0132696151733398
0.04001727600007143	0.0132696151733398
0.04016944899990449	0.0132696151733398
0.04032205699991209	0.0132696151733398
0.04047664900008385	0.0132696151733398
0.040629737000017485	0.01375026702880855
0.04079316599995764	0.01375026702880855
0.04094740899995486	0.01375026702880855
0.04110038299995722	0.01364345550537105
0.04125280399989606	0.01364345550537105
0.041405037000004086	0.01364345550537105
0.04156190999992759	0.01364345550537105
0.041715213000088625	0.01364345550537105
0.04186771600006978	0.01364345550537105
0.04202126900008807	0.0141241073608398
0.04217409900002167	0.0141241073608398
0.0423256169999604	0.0141241073608398
0.042477943999983836	0.0141241073608398
0.0426345289999972	0.0141241073608398
0.04278818600005252	0.0141241073608398
0.042940813000086564	0.01460475921630855
0.04309371699991971	0.01460475921630855
0.043246365999948466	0.01460475921630855
0.04339856599995073	0.01460475921630855
0.04355590899990602	0.01460475921630855
0.04370889899996655	0.01460475921630855
0.04386514399993757	0.01460475921630855
0.0440192119999665	0.0150854110717773
0.04417278699997951	0.0150854110717773
0.04432556599999771	0.0150854110717773
0.04447896600004242	0.0150854110717773
0.04463190499996017	0.0150854110717773
0.0447945079999954	0.0150854110717773
0.04494787099997666	0.0150854110717773
0.04509970300000532	0.0150854110717773
0.045251334000113275	0.0150854110717773
0.045402903999956834	0.0150854110717773
0.04555887299989081	0.0150854110717773
0.045711770000025354	0.0150854110717773
0.04586336000011215	0.0150854110717773
0.04601470000011432	0.0150854110717773
0.04617053299989493	0.0150854110717773
0.046322329000076934	0.0150854110717773
0.04647655200005829	0.0150854110717773
0.0466286589999072	0.0150854110717773
0.04678019199991468	0.0150854110717773
0.046932138000101986	0.0150854110717773
0.04708351199997196	0.0150854110717773
0.04723476499998469	0.0150854110717773
0.04738645199995517	0.0150854110717773
0.04754141300008996	0.0150854110717773
0.04769389500006582	0.0150854110717773
0.047845346000030986	0.0150854110717773
0.04799751499990634	0.0150854110717773
0.048150656999951025	0.0150854110717773
0.04831099400007588	0.0150854110717773
0.048465688000078444	0.0150854110717773
0.048624976999917635	0.0150854110717773
0.048794474000033006	0.0150854110717773
0.048948464999966745	0.0150854110717773
0.04910080500008007	0.0150854110717773
0.04925301799994486	0.0150854110717773
0.0494041899999047	0.0150854110717773
0.04956068499996036	0.0150854110717773
0.049713069000063115	0.0150854110717773
0.04986538399998608	0.0150854110717773
0.05001728999991428	0.01556606292724605
0.050168756999937614	0.01556606292724605
0.05032028300001912	0.01556606292724605
0.05047555300006934	0.01556606292724605
0.05062847699991835	0.01556606292724605
0.05078045400000519	0.01556606292724605
0.05093226000008144	0.01556606292724605
0.051089544999967984	0.01556606292724605
0.051241118999996615	0.01556606292724605
0.05139418499993553	0.01556606292724605
0.05155544700005521	0.01556606292724605
0.051709036999909586	0.01556606292724605
0.05186190600011287	0.01556606292724605
0.05201527000008355	0.01556606292724605
0.052168704999985493	0.01556606292724605
0.05232527299995127	0.01556606292724605
0.05247909200011236	0.01556606292724605
0.05263276899995617	0.01556606292724605
0.05280611100010901	0.01556606292724605
0.052960811000048125	0.01556606292724605
0.053113971999891874	0.01556606292724605
0.053266142999973454	0.01556606292724605
0.053419144999907076	0.01556606292724605
0.053577172999894174	0.01556606292724605
0.05373078499997064	0.01556606292724605
0.053883175999999366	0.01556606292724605
0.0540355630000704	0.01556606292724605
0.054187687999956324	0.01556606292724605
0.05433989800008021	0.01556606292724605
0.05449257000009311	0.01556606292724605
0.054645253999979104	0.0160467147827148
0.054797123000071224	0.0160467147827148
0.0549485490000734	0.0160467147827148
0.05510035399993285	0.0160467147827148
0.05525231199999325	0.0160467147827148
0.05540418500004307	0.01268215179443355
0.05556158400008826	0.0083562850952148
0.055714964000117106	0.007394981384277299
0.05586862099994505	0.007394981384277299
0.056022036000058506	0.007394981384277299
0.05617469899993921	0.007394981384277299
0.05632789500009494	0.007394981384277299
0.05647993399998086	0.007394981384277299
0.056633431999898676	0.007394981384277299
0.056799775999934354	0.007394981384277299
0.05695247099993139	0.007394981384277299
0.05710393499998645	0.007394981384277299
0.05725610800004688	0.007394981384277299
0.05740768400005436	0.00787563323974605
0.05756383199991433	0.00787563323974605
0.05771713500007536	0.00787563323974605
0.05786847900003522	0.00787563323974605
0.05801943200003734	0.00787563323974605
0.05817060899994431	0.00787563323974605
0.05833214900007988	0.00787563323974605
0.058486042999902565	0.00787563323974605
0.058638064999968265	0.0083562850952148
0.05878958099992815	0.0083562850952148
0.05894096599990917	0.0083562850952148
0.05909392500007016	0.0083562850952148
0.05924950300004639	0.00883693695068355
0.05940207799994823	0.00883693695068355
0.05955886600008853	0.00883693695068355
0.05971161599995867	0.00883693695068355
0.059863880999955654	0.0093175888061523
0.06001589500010596	0.0093175888061523
0.060167933999991874	0.0093175888061523
0.060319962999983545	0.0093175888061523
0.06047549200002322	0.00979824066162105
0.060628256999962105	0.00979824066162105
0.06081078000011075	0.00979824066162105
0.06096494500002336	0.00979824066162105
0.06111722900004679	0.00979824066162105
0.06126900899994325	0.00979824066162105
0.061420981000082975	0.0102788925170898
0.061578007999969486	0.0102788925170898
0.06173046699996121	0.0102788925170898
0.061882765000063955	0.0102788925170898
0.06203929599996627	0.0102788925170898
0.062193342000000484	0.01075954437255855
0.06234531199993398	0.01075954437255855
0.06249821100004738	0.0112401962280273
0.06265097300001798	0.0112401962280273
0.06280345999994097	0.0112401962280273
0.06295594500011248	0.01172084808349605
0.06310978700003034	0.0122014999389648
0.06326276599997982	0.0122014999389648
0.06341548899990812	0.01268215179443355
0.0635734530001173	0.01268215179443355
0.06372651800006679	0.01268215179443355
0.06387877199995273	0.01268215179443355
0.0640313020001031	0.0131628036499023
0.06418374400004723	0.0131628036499023
0.06433586499997546	0.0131628036499023
0.06448824700009936	0.0131628036499023
0.06464076199995361	0.0131628036499023
0.06480565400011074	0.0131628036499023
0.06495823599993855	0.0131628036499023
0.06511027900000954	0.0131628036499023
0.06526321899991672	0.0131628036499023
0.06541405200005102	0.0131628036499023
0.06557080700008555	0.0131628036499023
0.06572352100010903	0.0131628036499023
0.0658757799999421	0.01364345550537105
0.06602855999994972	0.01364345550537105
0.06618016800007354	0.0141241073608398
0.06633160399996996	0.0141241073608398
0.06648265600006198	0.0141241073608398
0.06663440700003775	0.0141241073608398
0.06678667500000302	0.0141241073608398
0.06694227599996339	0.0141241073608398
0.06709511100007148	0.0141241073608398
0.067246834000116	0.0141241073608398
0.06739879900010237	0.0141241073608398
0.06755494300000464	0.0141241073608398
0.0677086190000864	0.0141241073608398
0.06786038399991412	0.0141241073608398
0.06801276300006975	0.0141241073608398
0.06816438999999264	0.0141241073608398
0.06832642399990618	0.01460475921630855
0.06847952099997201	0.01460475921630855
0.06863528799999585	0.0150854110717773
0.06880164900007912	0.0150854110717773
0.06895518700002867	0.0150854110717773
0.06910705199993572	0.0150854110717773
0.06925946399996974	0.0150854110717773
0.0694107700001041	0.0150854110717773
0.06956658800004334	0.0150854110717773
0.06971908800005622	0.0150854110717773
0.0698707750000267	0.0150854110717773
0.07002274999990732	0.0150854110717773
0.07017470100004175	0.0150854110717773
0.07032669499994881	0.0150854110717773
0.07047747899991919	0.01556606292724605
0.0706294589999743	0.01556606292724605
0.07078205399989201	0.0160467147827148
0.07093388199996298	0.0160467147827148
0.07108661200004462	0.0160467147827148
0.07124035900005765	0.0160467147827148
0.07139346799999657	0.0160467147827148
0.07155151599999954	0.0160467147827148
0.07170953300010297	0.0160467147827148
0.07186332800006312	0.0160467147827148
0.07201554399989618	0.0160467147827148
0.07216792799999894	0.0160467147827148
0.07232074300009117	0.0160467147827148
0.07247692100008862	0.0160467147827148
0.07263007699998525	0.0160467147827148
0.07279591599990454	0.0160467147827148
0.07294987899990701	0.0160467147827148
0.07310308000000987	0.0160467147827148
0.07325564799998574	0.0160467147827148
0.07340741699999853	0.0160467147827148
0.07356381199997486	0.0160467147827148
0.07371709099993495	0.0160467147827148
0.07386952199999541	0.01652736663818355
0.07402173900004527	0.01652736663818355
0.07417350800005806	0.01652736663818355
0.07432546800009732	0.01652736663818355
0.07447769100008372	0.01652736663818355
0.07463392599993313	0.01652736663818355
0.07478661799996189	0.01652736663818355
0.07493818900002225	0.01652736663818355
0.07509141900004579	0.01652736663818355
0.07524359800004277	0.01652736663818355
0.07539600099994459	0.0170080184936523
0.07555313500006378	0.0170080184936523
0.07570586399992862	0.0170080184936523
0.07585801699997319	0.0170080184936523
0.07601007900007062	0.0170080184936523
0.07616185699998823	0.0170080184936523
0.0763145840001016	0.0170080184936523
0.07647042899998269	0.0170080184936523
0.076622683000096	0.0170080184936523
0.076805314000012	0.0170080184936523
0.07696069899998292	0.0170080184936523
0.07711317799999051	0.0170080184936523
0.07726537300004566	0.0170080184936523
0.07741701200006901	0.0170080184936523
0.07757337799989728	0.0170080184936523
0.07772650199990494	0.0170080184936523
0.0778786079999918	0.0170080184936523
0.07803041000011035	0.0170080184936523
0.07818167899995387	0.0170080184936523
0.07834123399993587	0.0170080184936523
0.07849238700009664	0.0170080184936523
0.07864501399990331	0.0170080184936523
0.07879759299999023	0.0170080184936523
0.07895010500010358	0.0170080184936523
0.07910289999995257	0.0141241073608398
0.07925476800005526	0.0141241073608398
0.0794081050000841	0.0141241073608398
0.0795700769999712	0.0141241073608398
0.07972276000009515	0.0141241073608398
0.07987455500006035	0.0141241073608398
0.0800259840000308	0.0141241073608398
0.08017827200001193	0.0141241073608398
0.08033029100010936	0.0141241073608398
0.08048199099994235	0.0141241073608398
0.08063363199994455	0.0141241073608398
0.08079854900006467	0.0141241073608398
0.0809510300000511	0.0141241073608398
0.08110316500005865	0.0141241073608398
0.08125576399993406	0.0141241073608398
0.0814123570000902	0.0141241073608398
0.0815704829999504	0.0141241073608398
0.08172420899995814	0.0141241073608398
0.08187623899993923	0.0141241073608398
0.08202866800002084	0.0141241073608398
0.08218089499996495	0.0141241073608398
0.08233668499997293	0.0141241073608398
0.08249055700002828	0.0141241073608398
0.08264337700006763	0.0141241073608398
0.08279565099996944	0.0141241073608398
0.08294849200001408	0.0141241073608398
0.08310102900009042	0.0141241073608398
0.08325384799991298	0.0141241073608398
0.08340625699997872	0.0141241073608398
0.08356346200002918	0.0141241073608398
0.08371567399990454	0.0141241073608398
0.08386771400000725	0.0141241073608398
0.08402008699999897	0.0141241073608398
0.08417161900001702	0.0141241073608398
0.08432398600007218	0.0141241073608398
0.08447670300006394	0.0141241073608398
0.08462971700009803	0.0141241073608398
0.08479732299997522	0.0141241073608398
0.0849499769999511	0.0141241073608398
0.08510168099996918	0.01460475921630855
0.08525362599993969	0.01460475921630855
0.08540579500004242	0.0150854110717773
0.08556198699989181	0.01556606292724605
0.08571480299997347	0.01556606292724605
0.08586635300002854	0.0160467147827148
0.08601797300002545	0.0160467147827148
0.08617006300005414	0.01652736663818355
0.08632162699996115	0.0170080184936523
0.0864755069999319	0.0170080184936523
0.08662916899993434	0.01748867034912105
0.08678259399994204	0.01748867034912105
0.0869346399999813	0.01748867034912105
0.0870872559999043	0.01748867034912105
0.08723883099992236	0.01748867034912105
0.08739134799998283	0.01748867034912105
0.08754665600008593	0.01748867034912105
0.08769882199999302	0.01748867034912105
0.08785036199992646	0.01748867034912105
0.08800218999999743	0.0179693222045898
0.08815346100004717	0.0179693222045898
0.08831268199992337	0.0179693222045898
0.0884665920000316	0.0179693222045898
0.08862577600007171	0.0179693222045898
0.08879286599994884	0.0179693222045898
0.08894719299996723	0.0179693222045898
0.08910007000008591	0.0179693222045898
0.08925212700000884	0.0179693222045898
0.0894033730000956	0.01844997406005855
0.08955995599990274	0.01844997406005855
0.08971222300010595	0.0189306259155273
0.08986466400006066	0.0189306259155273
0.09002053399990473	0.0189306259155273
0.09017281699993873	0.01941127777099605
0.09032470200008902	0.01941127777099605
0.09047738699996444	0.01941127777099605
0.09063021099996149	0.0198919296264648
0.09078280500011715	0.0198919296264648
0.09093533999998726	0.0198919296264648
0.09109092800008511	0.0198919296264648
0.0912433430000874	0.0198919296264648
0.09139560600010554	0.0198919296264648
0.09155241200005548	0.0198919296264648
0.09170667700004742	0.0198919296264648
0.09185932600007618	0.0198919296264648
0.09201227399989875	0.02037258148193355
0.09216447399990102	0.02037258148193355
0.09231713100007255	0.02037258148193355
0.09247279300006994	0.02037258148193355
0.0926261639999666	0.02037258148193355
0.09280619099990872	0.02037258148193355
0.09296137100000124	0.02037258148193355
0.09311520999995082	0.02037258148193355
0.09326788299995314	0.02037258148193355
0.09342051299995546	0.02037258148193355
0.09357792800005882	0.0208532333374023
0.09373050899989721	0.0208532333374023
0.0938827059999312	0.0208532333374023
0.09403559399993355	0.0208532333374023
0.09418862400002581	0.0208532333374023
0.09434225800009699	0.0208532333374023
0.0944950069999777	0.0208532333374023
0.09464709000008042	0.02133388519287105
0.09480028100006166	0.02133388519287105
0.09495216200002687	0.02133388519287105
0.09510329499994441	0.02133388519287105
0.09525538699995195	0.02133388519287105
0.09540738600003351	0.02133388519287105
0.09556370499990408	0.0218145370483398
0.0957156090000808	0.0218145370483398
0.0958668820001094	0.0218145370483398
0.09601769300002161	0.0218145370483398
0.0961701080000239	0.0218145370483398
0.09632181599999967	0.0218145370483398
0.09647519700001794	0.0218145370483398
0.09662795799999913	0.0218145370483398
0.09679212300011386	0.0218145370483398
0.09694511299994701	0.0218145370483398
0.09709723600008147	0.0218145370483398
0.09724830699997256	0.02229518890380855
0.09739965900007519	0.02229518890380855
0.09755573100005677	0.02229518890380855
0.09771235399989564	0.02229518890380855
0.09786453900005654	0.02229518890380855
0.09801647700010108	0.02229518890380855
0.09816756000009264	0.02229518890380855
0.09832871000003252	0.02229518890380855
0.09848151999995025	0.02229518890380855
0.09865405999994437	0.02229518890380855
0.0988183750000644	0.02229518890380855
0.09897022800009836	0.02229518890380855
0.09912200999997367	0.02229518890380855
0.09927356599996529	0.02229518890380855
0.09942545700005212	0.02229518890380855
0.09958161000008658	0.02229518890380855
0.0997335849999672	0.02229518890380855
0.09988515500003814	0.02229518890380855
0.10003659099993456	0.02229518890380855
0.11018963900005474	0.02421779632568355
0.12037523999993027	0.02710170745849605
0.13055740100003277	0.02855129241943355
0.1406759599999532	0.032385063171386674
0.1508529230000022	0.034788322448730424
0.16102131000002373	0.036718559265136674
0.17119625400005134	0.045850944519042924
0.1813672759999463	0.055463981628417924
0.19154613799992148	0.06507701873779292
0.20172652800010837	0.07469005584716792
0.21190498000009939	0.08430309295654292
0.22208586500005367	0.09343547821044917
0.23226624900007664	0.09824199676513667
0.24243925800010402	0.09824199676513667
0.252637046000018	0.09824199676513667
0.26290943599997263	0.09824199676513667
0.27311662900001465	0.09824199676513667
0.28329584600010094	0.09824199676513667
0.2934758240000974	0.09824199676513667
0.303661965999936	0.09968395233154292
0.31383745399989493	0.10064525604248042
0.32403437600009966	0.10064525604248042
0.33420513500004745	0.10160655975341792
0.3443745100000797	0.10208721160888667
0.3545504930000334	0.10256786346435542
0.3646765640000922	0.10304851531982417
0.37484194900002876	0.10449047088623042
0.3850080039999284	0.10449047088623042
0.3951742340000237	0.10497112274169917
0.40534754500004055	0.10497112274169917
0.41551789000004646	0.10545177459716792
0.4256867680001051	0.10545177459716792
0.4358549349999521	0.10545177459716792
0.4460211309999522	0.10545177459716792
0.45619479199990565	0.10545177459716792
0.4663614559999587	0.10545177459716792
0.4765290240000013	0.10545177459716792
0.486695126000086	0.10545177459716792
0.4968646130000707	0.10545177459716792
0.5070323420000022	0.10545177459716792
0.5171984529999918	0.10615749359130855
0.527369699000019	0.10615749359130855
0.5375472470000204	0.10615749359130855
0.5477200099999209	0.10615749359130855
0.5578937759999008	0.10615749359130855
0.568089314999952	0.10615749359130855
0.5783070610000323	0.10615749359130855
0.5885364739999659	0.10615749359130855
0.5987588230000256	0.10615749359130855
0.6089408820000699	0.10615749359130855
0	0
