# Supplementary material for: GRAPE for fast and scalable graph processing and random-walk-based embedding
Source: Nat Comput Sci. 2023 Jun 26;3(6):552–68. doi: 10.1038/s43588-023-00465-8 (PMC10768636; doi:10.1038/s43588-023-00465-8)
Supplement: Supplementary file 4 — CSVs with time series data with time and memory requirements for the different libraries on the 44 considered graphs and on the different tasks considered (loading graphs, first- and second-order RWs). [file 43588_2023_465_MOESM4_ESM.zip › bio-ce-gn/iGraph/first_order_walk.csv]

delta	ram
0	0.0024538040161132812
0.00018695299991122738	0.0024538040161132812
0.0003308469999865338	0.0024538040161132812
0.00042701799998212664	0.0024538040161132812
0.0005161799999768846	0.0024538040161132812
0.000603620999982013	0.0024538040161132812
0.0006903989999500482	0.0024538040161132812
0.0007754199998544209	0.0024538040161132812
0.000859866999917358	0.0024538040161132812
0.0009440469998480694	0.0024538040161132812
0.0010443709998071427	0.0024538040161132812
0.0011321489998863399	0.0024538040161132812
0.0012159549999068986	0.0024538040161132812
0.001299879999805853	0.0024538040161132812
0.0013839559999269113	0.0024538040161132812
0.0014679699997941498	0.0024538040161132812
0.0015512229999785632	0.0029344558715820312
0.0016351809999832767	0.0029344558715820312
0.001719002999834629	0.0029344558715820312
0.0018030049998287723	0.0029344558715820312
0.0019180029999006365	0.0029344558715820312
0.0020014549997995346	0.0029344558715820312
0.002091209999889543	0.0029344558715820312
0.0021748449998995056	0.0029344558715820312
0.0022589870000047085	0.0029344558715820312
0.0023428679999142332	0.0029344558715820312
0.002426355999887164	0.0034151077270507812
0.002519960999961768	0.0034151077270507812
0.002628619000006438	0.0034151077270507812
0.00271228999986306	0.0034151077270507812
0.002812864999896192	0.0034151077270507812
0.002895680999927208	0.0034151077270507812
0.002978137999889441	0.0034151077270507812
0.003066151999973954	0.0034151077270507812
0.0031493939998199494	0.0034151077270507812
0.003236809999862089	0.0034151077270507812
0.003319854999972449	0.0034151077270507812
0.003403345999913654	0.0034151077270507812
0.003487081000002945	0.0034151077270507812
0.003569801999901756	0.0038957595825195312
0.0036528369998904964	0.0038957595825195312
0.003735500999937358	0.0038957595825195312
0.003817961999857289	0.0038957595825195312
0.00391179899997951	0.0038957595825195312
0.003991739999946731	0.0038957595825195312
0.004078773999935947	0.0038957595825195312
0.004159730999845124	0.0038957595825195312
0.004240365999976348	0.0038957595825195312
0.004320731999996497	0.0038957595825195312
0.004401109999889741	0.0038957595825195312
0.004481039999973291	0.0038957595825195312
0.004561122999803047	0.004376411437988281
0.004641676999881383	0.004376411437988281
0.004721726999832754	0.004376411437988281
0.004801785999916319	0.004376411437988281
0.004881979999936448	0.004376411437988281
0.004961708999871917	0.004376411437988281
0.005045643999892491	0.004376411437988281
0.005126066000002538	0.004376411437988281
0.00520623399984288	0.004376411437988281
0.005285920999995142	0.004376411437988281
0.005365544999904159	0.004376411437988281
0.005445963999818559	0.004376411437988281
0.00552720199993928	0.004376411437988281
0.005608014000017647	0.004376411437988281
0.005710203999797159	0.004857063293457031
0.005793587999960437	0.004857063293457031
0.005876951999880475	0.004857063293457031
0.005960947999938071	0.004857063293457031
0.006049587000006795	0.004857063293457031
0.006132988999979716	0.004857063293457031
0.006215429999883781	0.004857063293457031
0.006297644999904151	0.004857063293457031
0.006381105999935244	0.004857063293457031
0.006464739999955782	0.004857063293457031
0.006568760999925871	0.004857063293457031
0.006656694999946922	0.004857063293457031
0.006740231999856405	0.004857063293457031
0.006823296999982631	0.004857063293457031
0.006906321999849752	0.004857063293457031
0.006989914999849134	0.004857063293457031
0.007079688999965583	0.004857063293457031
0.007170072000008076	0.004857063293457031
0.007254052999996929	0.004857063293457031
0.0073377049998271104	0.004857063293457031
0.007424849000017275	0.004857063293457031
0.007508529000006092	0.004857063293457031
0.007591511999862632	0.004857063293457031
0.007674718999851393	0.004857063293457031
0.00775698399979774	0.004857063293457031
0.00783963899993978	0.004857063293457031
0.007921737999822653	0.004857063293457031
0.008003887999848303	0.004857063293457031
0.00809249799999634	0.004857063293457031
0.008176234999837106	0.004857063293457031
0.008259127999963312	0.004857063293457031
0.008341856000015468	0.004857063293457031
0.008424626999840257	0.004857063293457031
0.008506925999881787	0.004857063293457031
0.008589435999965644	0.004857063293457031
0.00867245999984334	0.004857063293457031
0.008754494999948292	0.004857063293457031
0.008843404999879567	0.004857063293457031
0.00892643399993176	0.004857063293457031
0.009026927999912004	0.004857063293457031
0.009111630999996123	0.004857063293457031
0.009194683999794506	0.004857063293457031
0.009277888999804418	0.004857063293457031
0.00936107299980904	0.004857063293457031
0.009443877999956385	0.004857063293457031
0.009526269999923898	0.004857063293457031
0.009608739999976024	0.004857063293457031
0.009691561999943588	0.004857063293457031
0.009775860999980068	0.004857063293457031
0.00985851499990531	0.004857063293457031
0.009940539999888642	0.004857063293457031
0.010029432999999699	0.004857063293457031
0.010214106999910655	0.004857063293457031
0.010398424999948475	0.004857063293457031
0.010564896999994744	0.004857063293457031
0.010761092999928223	0.004857063293457031
0.010926383999958489	0.004857063293457031
0.011085218999824065	0.005337715148925781
0.01124488300001758	0.005337715148925781
0.011401724999814178	0.005337715148925781
0.011558368999885715	0.005337715148925781
0.01171458499993605	0.005337715148925781
0.011871108999912394	0.005337715148925781
0.01202740299981997	0.005337715148925781
0.01218422399983865	0.005337715148925781
0.012340763999873161	0.005337715148925781
0.012497963999976491	0.005337715148925781
0.012653871999873445	0.005337715148925781
0.012811176000013802	0.005337715148925781
0.012968611999895074	0.005337715148925781
0.013135992999877999	0.005337715148925781
0.013294961999918087	0.005337715148925781
0.01345188599998437	0.005337715148925781
0.01361263799981316	0.005337715148925781
0.013770350999948278	0.005337715148925781
0.013927401999808353	0.005337715148925781
0.014084490999948684	0.005337715148925781
0.014242236999962188	0.005337715148925781
0.01565970000001471	0.005818367004394531
0.015865540999811856	0.005818367004394531
0.016033141999969303	0.005818367004394531
0.01619650099996761	0.005818367004394531
0.016356545999997252	0.005818367004394531
0.016515939999862894	0.005818367004394531
0.016675131999818404	0.005818367004394531
0.016833329999826674	0.005818367004394531
0.01699148299985609	0.005818367004394531
0.017153922999796123	0.005818367004394531
0.017311659999904805	0.005818367004394531
0.017476816999987932	0.005818367004394531
0.01763897499995437	0.005818367004394531
0.017796831999930873	0.005818367004394531
0.017966952999813657	0.005818367004394531
0.018130799999880765	0.005818367004394531
0.018289610000010725	0.005818367004394531
0.018447868999828643	0.005818367004394531
0.01860439500001121	0.005818367004394531
0.018763420999903246	0.005818367004394531
0.018922316999805844	0.005818367004394531
0.01909641199995349	0.005818367004394531
0.019254173999797786	0.005818367004394531
0.019413677999864376	0.005818367004394531
0.019573373999946853	0.005818367004394531
0.019731352000007973	0.005818367004394531
0.01988829199990505	0.005818367004394531
0.02004481499989197	0.005818367004394531
0.020201313999905324	0.005818367004394531
0.020357759999797054	0.006299018859863281
0.02051429499988444	0.006299018859863281
0.020671044999971855	0.006299018859863281
0.0208280009999271	0.006299018859863281
0.02098420399988754	0.006299018859863281
0.021144743999911952	0.006299018859863281
0.021300713999835352	0.006299018859863281
0.02145612300000721	0.006299018859863281
0.021611963999930595	0.006299018859863281
0.02176929399979599	0.006299018859863281
0.021954555999855074	0.006299018859863281
0.022139940999977625	0.006299018859863281
0.022296271999948658	0.006299018859863281
0.022458504999804063	0.006299018859863281
0.022632222999845908	0.006299018859863281
0.02279226399991785	0.006299018859863281
0.022949383999957718	0.006299018859863281
0.02311024300001918	0.006299018859863281
0.023267142999884527	0.006299018859863281
0.023423927999829175	0.006299018859863281
0.02358051099986369	0.006299018859863281
0.023736497999834683	0.006299018859863281
0.023903229999859832	0.006299018859863281
0.024056341000004977	0.006299018859863281
0.024231904999851395	0.006299018859863281
0.02438830500000222	0.006299018859863281
0.024544785999978558	0.006299018859863281
0.024697161999938544	0.006299018859863281
0.024851524999803587	0.006299018859863281
0.02501364299996567	0.006299018859863281
0.025173098999857757	0.006299018859863281
0.02532755999982328	0.006299018859863281
0.025481964999926277	0.006299018859863281
0.02563548499983881	0.006299018859863281
0.025791442999889114	0.006299018859863281
0.02594735100001344	0.006299018859863281
0.026135093999982928	0.006299018859863281
0.02629257399985363	0.006299018859863281
0.02644707199988261	0.006299018859863281
0.026569893999976557	0.006299018859863281
0.026728457999979582	0.006299018859863281
0.026899117999846567	0.006299018859863281
0.027054898999949728	0.006299018859863281
0.02721103699991545	0.006299018859863281
0.027358802999970067	0.006299018859863281
0.027506333000019367	0.006299018859863281
0.02767600499987566	0.006299018859863281
0.027830125999798838	0.006299018859863281
0.027989083999955255	0.006299018859863281
0.02815115099997456	0.006299018859863281
0.02830859599998803	0.006299018859863281
0.028465233999895645	0.006299018859863281
0.028621165999993536	0.006299018859863281
0.028777370999932828	0.006779670715332031
0.028938825999830442	0.006779670715332031
0.029102960999807692	0.006779670715332031
0.02925916899994263	0.006779670715332031
0.0294153649999771	0.006779670715332031
0.029571147999831737	0.006779670715332031
0.029727756999818666	0.006779670715332031
0.02988476899986381	0.006779670715332031
0.030041154999935316	0.006779670715332031
0.03019891600001756	0.006779670715332031
0.030360994999909963	0.006779670715332031
0.03051832299979651	0.006779670715332031
0.030704079999850364	0.006779670715332031
0.03086164999990615	0.006779670715332031
0.031021395999914603	0.006779670715332031
0.03117857899997034	0.006779670715332031
0.03133508799987794	0.006779670715332031
0.03149123299999701	0.006779670715332031
0.03164709799989396	0.006779670715332031
0.031809714000019085	0.006779670715332031
0.03196307299981527	0.006779670715332031
0.032120978999955696	0.006779670715332031
0.03227518299991061	0.006779670715332031
0.032428444999823114	0.006779670715332031
0.03258415999994213	0.006779670715332031
0.03274057899989202	0.006779670715332031
0.032896869999831324	0.006779670715332031
0.033052881000003254	0.006779670715332031
0.033209775999921476	0.006779670715332031
0.03337526399991475	0.006779670715332031
0.03356218399994759	0.006779670715332031
0.03371562699999231	0.006779670715332031
0.033869495999852006	0.006779670715332031
0.03402756299988141	0.006779670715332031
0.03418421099991065	0.006779670715332031
0.03434126299998752	0.006779670715332031
0.03449806300000091	0.006779670715332031
0.03467050599988397	0.006779670715332031
0.03483139799982382	0.006779670715332031
0.03499029199997494	0.006779670715332031
0.035157125999830896	0.006779670715332031
0.03531609899982868	0.006779670715332031
0.03547361699997964	0.006779670715332031
0.035630746999913754	0.006779670715332031
0.03579789299988079	0.006779670715332031
0.03595152799994139	0.006779670715332031
0.03610971299985977	0.006779670715332031
0.036263705000010305	0.006779670715332031
0.03641750399992816	0.006779670715332031
0.036571066999840696	0.006779670715332031
0.03672435599992241	0.006779670715332031
0.03687720399989303	0.006779670715332031
0.03703157299992199	0.007260322570800781
0.03718446799985031	0.007260322570800781
0.03733708300001126	0.007260322570800781
0.03748960799998713	0.007260322570800781
0.03764198999988366	0.007260322570800781
0.037794425999891246	0.007260322570800781
0.0379596389998369	0.007260322570800781
0.03811883899993518	0.007260322570800781
0.03828002299997024	0.007260322570800781
0.03843433999986701	0.007260322570800781
0.038562903999945775	0.007260322570800781
0.0387190339999961	0.007260322570800781
0.038872862999824065	0.007260322570800781
0.03903539999987515	0.007260322570800781
0.03919327699986752	0.007260322570800781
0.039350133999960235	0.007260322570800781
0.039506193999841344	0.007260322570800781
0.03966223599991281	0.007260322570800781
0.03981875299996318	0.007260322570800781
0.03997583299997132	0.007260322570800781
0.040136579999852984	0.007260322570800781
0.0402931629998875	0.007260322570800781
0.04044963299998017	0.007260322570800781
0.04060653800002001	0.007260322570800781
0.04076399699988542	0.007260322570800781
0.04092052800001511	0.007260322570800781
0.04107723199990687	0.007260322570800781
0.04123408999998901	0.007260322570800781
0.04139077699983318	0.007260322570800781
0.04154765599992061	0.007260322570800781
0.04171679099999892	0.007260322570800781
0.04187046199990618	0.007260322570800781
0.042026083999871844	0.007260322570800781
0.042180380999980116	0.007260322570800781
0.04233490799992978	0.007260322570800781
0.042489819999900647	0.007260322570800781
0.0426774249999653	0.007260322570800781
0.042843869999842354	0.007260322570800781
0.04300118699984523	0.007260322570800781
0.043162707999954364	0.007260322570800781
0.04331991200001539	0.007260322570800781
0.04347627199990711	0.007260322570800781
0.043632053000010274	0.007260322570800781
0.04378894199999195	0.007260322570800781
0.04394583899988902	0.007260322570800781
0.044107498999892414	0.007260322570800781
0.044265399999858346	0.007260322570800781
0.044422505999818895	0.007260322570800781
0.04457881600001201	0.007260322570800781
0.04473551499995665	0.007260322570800781
0.044899529999838705	0.007260322570800781
0.045058513999947536	0.007740974426269531
0.04521665399988706	0.007740974426269531
0.04537422799990054	0.007740974426269531
0.04553085099996679	0.007740974426269531
0.04568781599982685	0.007740974426269531
0.04584472699980324	0.007740974426269531
0.04600166000000172	0.007740974426269531
0.04616704699992624	0.007740974426269531
0.046324536999918564	0.007740974426269531
0.04648158999998486	0.007740974426269531
0.04667223899991768	0.007740974426269531
0.046832479999920906	0.007740974426269531
0.04699016799986566	0.007740974426269531
0.04715197099994839	0.007740974426269531
0.04730941899993013	0.007740974426269531
0.04746607399988534	0.007740974426269531
0.04762247999997271	0.007740974426269531
0.04777942499981691	0.007740974426269531
0.04793598499986729	0.007740974426269531
0.048096458999907554	0.007740974426269531
0.0482547029998841	0.007740974426269531
0.04841142800000853	0.007740974426269531
0.048567378999905486	0.007740974426269531
0.048723876999929416	0.007740974426269531
0.04887949499993738	0.007740974426269531
0.04904474399995706	0.007740974426269531
0.04920270899992829	0.007740974426269531
0.049359450999872934	0.007740974426269531
0.04951621099985459	0.007740974426269531
0.049673622999989675	0.007740974426269531
0.04983032999984971	0.007740974426269531
0.04998771499981558	0.007740974426269531
0.05014859999982946	0.007740974426269531
0.050306161999969845	0.007740974426269531
0.050463840000020355	0.007740974426269531
0.05063479499995083	0.007740974426269531
0.05079339600001731	0.007740974426269531
0.05095022699993024	0.007740974426269531
0.051113302999965526	0.007740974426269531
0.05127125499984686	0.007740974426269531
0.05142850499987617	0.007740974426269531
0.05158536799990543	0.007740974426269531
0.05174196299981304	0.007740974426269531
0.051898771999958626	0.007740974426269531
0.052055034999966665	0.007740974426269531
0.05221231699988493	0.007740974426269531
0.05236838399991939	0.007740974426269531
0.05252502899998035	0.007740974426269531
0.052680760999919585	0.007740974426269531
0.052836992999800714	0.007740974426269531
0.05299309099996208	0.007740974426269531
0.05315359399992303	0.008221626281738281
0.05330971899979886	0.008221626281738281
0.05346656999995503	0.008221626281738281
0.05362320499989437	0.008221626281738281
0.05379154299998845	0.008221626281738281
0.05394885499981683	0.008221626281738281
0.05411921599989	0.008221626281738281
0.05427774899999349	0.008221626281738281
0.05443511199996465	0.008221626281738281
0.05455822099997931	0.008221626281738281
0.05471320499987087	0.008221626281738281
0.05486935799990533	0.008221626281738281
0.05502529799991862	0.008221626281738281
0.05517956499988941	0.008221626281738281
0.05533939299994017	0.008221626281738281
0.055512166999960755	0.008221626281738281
0.0556810239997958	0.008221626281738281
0.05583472799980882	0.008221626281738281
0.056008183999892935	0.008221626281738281
0.05616959600001792	0.008221626281738281
0.05633809799996925	0.008221626281738281
0.05649195499995585	0.008221626281738281
0.05664544199999	0.008221626281738281
0.056799031999844374	0.008221626281738281
0.05699906499989993	0.008221626281738281
0.05715990199996668	0.008221626281738281
0.057366537000007156	0.008221626281738281
0.05764487999999801	0.008221626281738281
0.05782229599981292	0.008221626281738281
0.058017037999889	0.008221626281738281
0.05818143699980283	0.008221626281738281
0.05834479199984344	0.008221626281738281
0.05861215300001277	0.008221626281738281
0.05886364200000571	0.008221626281738281
0.05907915499983574	0.008221626281738281
0.059248173000014503	0.008221626281738281
0.05941190899989124	0.008221626281738281
0.05957378199991581	0.008221626281738281
0.059734844999866255	0.008221626281738281
0.05989297999985865	0.008221626281738281
0.060053779999861945	0.008221626281738281
0.060212158000013005	0.008221626281738281
0.060369002000015826	0.008221626281738281
0.060525969999844165	0.008221626281738281
0.060685492999937196	0.008221626281738281
0.060842654999987644	0.008221626281738281
0.06100404599987996	0.008221626281738281
0.06116092699994624	0.008221626281738281
0.06131749999985914	0.008221626281738281
0.06147369499990418	0.008221626281738281
0.061629635999906895	0.008221626281738281
0.0617858629998409	0.008221626281738281
0.061941587999854164	0.008221626281738281
0.062098568000010346	0.008702278137207031
0.06225481699993907	0.008702278137207031
0.06241258000000016	0.008702278137207031
0.06255497699999069	0.008702278137207031
0.06271459200002028	0.008702278137207031
0.06288536699980796	0.008702278137207031
0.06303946799994264	0.008702278137207031
0.06319258199982869	0.008702278137207031
0.06334503699986271	0.008702278137207031
0.06349759299996549	0.008702278137207031
0.06365076999986741	0.008702278137207031
0.06380425699990155	0.008702278137207031
0.06396167399998376	0.008702278137207031
0.06411541599982229	0.008702278137207031
0.06426870299992515	0.008702278137207031
0.06443108299981759	0.008702278137207031
0.064584153999931	0.008702278137207031
0.06474109099985981	0.008702278137207031
0.06489664499986247	0.008702278137207031
0.06505344199990759	0.008702278137207031
0.06520671999987826	0.008702278137207031
0.06536426200000278	0.008702278137207031
0.06551977699996314	0.008702278137207031
0.06567498200001864	0.008702278137207031
0.06582972000001064	0.008702278137207031
0.06599347399992439	0.008702278137207031
0.0661484989998371	0.008702278137207031
0.06630400299991379	0.008702278137207031
0.06646193400001721	0.008702278137207031
0.06663518799996382	0.008702278137207031
0.06679133699981321	0.008702278137207031
0.06695240599992758	0.008702278137207031
0.0671084460000202	0.008702278137207031
0.06726352999999108	0.008702278137207031
0.06742234299986194	0.008702278137207031
0.06759021999982906	0.008702278137207031
0.06774403099984738	0.008702278137207031
0.06790002200000345	0.008702278137207031
0.06805727599999045	0.008702278137207031
0.06821391599987692	0.008702278137207031
0.0683706379998057	0.008702278137207031
0.06852723999986665	0.008702278137207031
0.06868366699995931	0.008702278137207031
0.06883930799995142	0.008702278137207031
0.06900065299987546	0.008702278137207031
0.06916132999981528	0.008702278137207031
0.06931810499986568	0.008702278137207031
0.06947396699979436	0.008702278137207031
0.06963040999994519	0.008702278137207031
0.0697871589998158	0.008702278137207031
0.06994810799983497	0.008702278137207031
0.07010634599987497	0.008702278137207031
0.0702634079998461	0.008702278137207031
0.07042509799998697	0.008702278137207031
0.07055302799994934	0.008702278137207031
0.070712039	0.008702278137207031
0.07087007199993423	0.009182929992675781
0.07103148199985299	0.009182929992675781
0.07118939499991939	0.009182929992675781
0.07134647899988522	0.009182929992675781
0.07150419399999919	0.009182929992675781
0.07166130499990686	0.009182929992675781
0.07181804399988323	0.009182929992675781
0.07198047399992902	0.009182929992675781
0.07215614500000811	0.009182929992675781
0.07231398599992644	0.009182929992675781
0.0724712929998077	0.009182929992675781
0.07262880099983704	0.009182929992675781
0.07278610299999855	0.009182929992675781
0.07296145399982379	0.009182929992675781
0.07313515800001369	0.009182929992675781
0.07329271799994785	0.009182929992675781
0.07345056799999838	0.009182929992675781
0.07360798399986379	0.009182929992675781
0.07376489499984018	0.009182929992675781
0.07392198799993821	0.009182929992675781
0.07408121599996775	0.009182929992675781
0.07423772999982248	0.009182929992675781
0.07439719299986791	0.009182929992675781
0.07455362399991827	0.009182929992675781
0.07471378299987919	0.009182929992675781
0.07487828799980889	0.009182929992675781
0.07503685500000756	0.009182929992675781
0.07519450499989944	0.009182929992675781
0.07535774500001935	0.009182929992675781
0.07551869399981115	0.009182929992675781
0.07567685699996218	0.009182929992675781
0.0758335589998751	0.009182929992675781
0.07599542499997369	0.009182929992675781
0.07615303599982326	0.009182929992675781
0.07631185299987919	0.009182929992675781
0.07646913700000368	0.009182929992675781
0.07662585599996419	0.009182929992675781
0.07678222999993523	0.009182929992675781
0.07693919399980587	0.009182929992675781
0.07709673099998327	0.009182929992675781
0.07725340899992261	0.009182929992675781
0.07741121399999429	0.009182929992675781
0.077568293000013	0.009182929992675781
0.07772489899980428	0.009182929992675781
0.07788333199982844	0.009182929992675781
0.07805299799997556	0.009182929992675781
0.07820632799985106	0.009182929992675781
0.07836390199986454	0.009182929992675781
0.07851803899984588	0.009182929992675781
0.07869374299980336	0.009182929992675781
0.07884998199983784	0.009182929992675781
0.0790332959998068	0.009182929992675781
0.07919313399997918	0.009663581848144531
0.0793498749999344	0.009663581848144531
0.07950803099993209	0.009663581848144531
0.07966530699991381	0.009663581848144531
0.07982160999995358	0.009663581848144531
0.07998433599982491	0.009663581848144531
0.08014192399991771	0.009663581848144531
0.08029815199984114	0.009663581848144531
0.08045501199990213	0.009663581848144531
0.08061204699993141	0.009663581848144531
0.08076876999984961	0.009663581848144531
0.08092527199983124	0.009663581848144531
0.08109416299998884	0.009663581848144531
0.08124910099991212	0.009663581848144531
0.08140206999996735	0.009663581848144531
0.08155553899996448	0.009663581848144531
0.08170852199987166	0.009663581848144531
0.08186118699995859	0.009663581848144531
0.082018158999972	0.009663581848144531
0.0821716859998105	0.009663581848144531
0.0823254529998394	0.009663581848144531
0.08247845599998982	0.009663581848144531
0.08266063899986875	0.009663581848144531
0.08282480799994119	0.009663581848144531
0.08299779499998294	0.009663581848144531
0.08315394999999626	0.009663581848144531
0.08331031399984568	0.009663581848144531
0.08346311699983744	0.009663581848144531
0.08361560899993492	0.009663581848144531
0.083768869999858	0.009663581848144531
0.08392251399982342	0.009663581848144531
0.08407617799980471	0.009663581848144531
0.08422934199984411	0.009663581848144531
0.08438169099986226	0.009663581848144531
0.08453567699984887	0.009663581848144531
0.08470939999983784	0.009663581848144531
0.08486225999990893	0.009663581848144531
0.08503945999996176	0.009663581848144531
0.08519584800001212	0.009663581848144531
0.08535692800001016	0.009663581848144531
0.08551574799980699	0.009663581848144531
0.0856727079999473	0.009663581848144531
0.0858296110000083	0.009663581848144531
0.08599037999988468	0.009663581848144531
0.08614804399985587	0.009663581848144531
0.08631077699988055	0.009663581848144531
0.08646884699987822	0.009663581848144531
0.08664662000001044	0.009663581848144531
0.08680639199997131	0.009663581848144531
0.08696923899992726	0.009663581848144531
0.0871275429999514	0.009663581848144531
0.08728550099999666	0.010144233703613281
0.08744370499994147	0.010144233703613281
0.08760668899981283	0.010144233703613281
0.08777476599993861	0.010144233703613281
0.08794773599993277	0.010144233703613281
0.08810200699986126	0.010144233703613281
0.08827702199982923	0.010144233703613281
0.08843417899993256	0.010144233703613281
0.08859113699986665	0.010144233703613281
0.08875114599982226	0.010144233703613281
0.0889078249999784	0.010144233703613281
0.08907470399981321	0.010144233703613281
0.0892359879999276	0.010144233703613281
0.08939246899990394	0.010144233703613281
0.08954883799992785	0.010144233703613281
0.08970490699994116	0.010144233703613281
0.08986082000001261	0.010144233703613281
0.09002232699981505	0.010144233703613281
0.09017827799993938	0.010144233703613281
0.09033424399990508	0.010144233703613281
0.09049005199995008	0.010144233703613281
0.09067119699989235	0.010144233703613281
0.09083032499984256	0.010144233703613281
0.0909951789999468	0.010144233703613281
0.09115428399991288	0.010144233703613281
0.0913129509999635	0.010144233703613281
0.09146974499981297	0.010144233703613281
0.09162781999998515	0.010144233703613281
0.09179410499996266	0.010144233703613281
0.09197070199979862	0.010144233703613281
0.09212867799988089	0.010144233703613281
0.09229711699981635	0.010144233703613281
0.09245364999992489	0.010144233703613281
0.09261022999999113	0.010144233703613281
0.09277116699990984	0.010144233703613281
0.09292757200000779	0.010144233703613281
0.09308446999989428	0.010144233703613281
0.09324048199982826	0.010144233703613281
0.09339777799982585	0.010144233703613281
0.09355185899994467	0.010144233703613281
0.0937054519999947	0.010144233703613281
0.09386972299989793	0.010144233703613281
0.09403519799980131	0.010144233703613281
0.09418322999999873	0.010144233703613281
0.09435982799982412	0.010144233703613281
0.09452798600000278	0.010144233703613281
0.09472474699987288	0.010144233703613281
0.09488526299992373	0.010144233703613281
0.0950423099998261	0.010144233703613281
0.09519822599986583	0.010144233703613281
0.09536577099993337	0.010144233703613281
0.09552227599988328	0.010144233703613281
0.09567633400001796	0.010624885559082031
0.09584879699991689	0.010624885559082031
0.09601033899980393	0.010624885559082031
0.09616851900000256	0.010624885559082031
0.09632531699980973	0.010624885559082031
0.09648180999988654	0.010624885559082031
0.09663824599988402	0.010624885559082031
0.09679482699993969	0.010624885559082031
0.09695577899992713	0.010624885559082031
0.0971127239999987	0.010624885559082031
0.09726967699998568	0.010624885559082031
0.09742589199981921	0.010624885559082031
0.0975844419999703	0.010624885559082031
0.09774086199990961	0.010624885559082031
0.09789790399986487	0.010624885559082031
0.09805885399987346	0.010624885559082031
0.09821627999986049	0.010624885559082031
0.09837381199986339	0.010624885559082031
0.09853094999994028	0.010624885559082031
0.09870364999983394	0.010624885559082031
0.09886334699990584	0.010624885559082031
0.09903435599994737	0.010624885559082031
0.09919287599996096	0.010624885559082031
0.09934981599985804	0.010624885559082031
0.09950640299985025	0.010624885559082031
0.09966229299993756	0.010624885559082031
0.09981867900000907	0.010624885559082031
0.09998072999997021	0.010624885559082031
0.10013671199999408	0.010624885559082031
0.1103222829999595	0.011105537414550781
0.12061378099997455	0.011586189270019531
0.13089923199981968	0.012547492980957031
0.14114650399983475	0.009182929992675781
0	0
