# Supplementary material for: GRAPE for fast and scalable graph processing and random-walk-based embedding
Source: Nat Comput Sci. 2023 Jun 26;3(6):552–68. doi: 10.1038/s43588-023-00465-8 (PMC10768636; doi:10.1038/s43588-023-00465-8)
Supplement: Supplementary file 4 — CSVs with time series data with time and memory requirements for the different libraries on the 44 considered graphs and on the different tasks considered (loading graphs, first- and second-order RWs). [file 43588_2023_465_MOESM4_ESM.zip › bio-ce-gn/iGraph/load_graph.csv]

delta	ram
0	0.0023836135864258035
0.00016246899997440778	0.0023836135864258035
0.00028659899999183835	0.0023836135864258035
0.0003755949999231234	0.0023836135864258035
0.0004693219999580833	0.0023836135864258035
0.0005705309999939345	0.0023836135864258035
0.0006539689999272014	0.0023836135864258035
0.0007371649999186047	0.0023836135864258035
0.0008190019999574361	0.0023836135864258035
0.0009007090000068274	0.0023836135864258035
0.000994590999994216	0.0023836135864258035
0.0011326009999947928	0.0023836135864258035
0.0012410150000050635	0.0023836135864258035
0.0013274130000127116	0.0023836135864258035
0.0014177179999705913	0.0023836135864258035
0.0015015220000123009	0.0023836135864258035
0.0015841989999216821	0.0023836135864258035
0.00166604899993672	0.0023836135864258035
0.0017476089999490796	0.0023836135864258035
0.0018286609999904613	0.0023836135864258035
0.0019102119999843126	0.0023836135864258035
0.001992577999999412	0.0023836135864258035
0.0020745179999721586	0.0023836135864258035
0.00215667999998459	0.0023836135864258035
0.002238372999954663	0.0023836135864258035
0.0023213499999883425	0.0023836135864258035
0.002410567999959312	0.0023836135864258035
0.002494594999916444	0.0023836135864258035
0.0025797409999768206	0.0023836135864258035
0.0026627579999285445	0.0023836135864258035
0.002745597999933125	0.0023836135864258035
0.00282839999999851	0.0023836135864258035
0.0029126939999741808	0.0023836135864258035
0.002994639000007737	0.0023836135864258035
0.0030765609999434673	0.0023836135864258035
0.0031610129999535275	0.0023836135864258035
0.0032441859999607914	0.0023836135864258035
0.003327597999941645	0.0023836135864258035
0.0034157359999653636	0.0028642654418945535
0.0035049239999125348	0.0028642654418945535
0.0035884530000203085	0.0028642654418945535
0.0036705269999401935	0.0028642654418945535
0.003751856000008047	0.0028642654418945535
0.003833275999909347	0.0028642654418945535
0.003915594999966743	0.0028642654418945535
0.003997497999989719	0.0028642654418945535
0.004078703999994104	0.0028642654418945535
0.0041600439999456285	0.0028642654418945535
0.004241785999965941	0.0028642654418945535
0.004323480999914864	0.0028642654418945535
0.00441076399999929	0.0028642654418945535
0.0044939329999351685	0.0028642654418945535
0.004575956999929076	0.0028642654418945535
0.004657786999928248	0.0028642654418945535
0.004739788999927441	0.0028642654418945535
0.004821770999910768	0.0028642654418945535
0.004903763000015715	0.0028642654418945535
0.004985938000004353	0.0028642654418945535
0.005081331999917893	0.0028642654418945535
0.005167147999941335	0.0028642654418945535
0.005250229000012041	0.0028642654418945535
0.005331879999971534	0.0028642654418945535
0.005418352999981835	0.0028642654418945535
0.0055007390000128	0.0028642654418945535
0.005582474999982878	0.0028642654418945535
0.005663775000016358	0.0028642654418945535
0.005745979999915107	0.0028642654418945535
0.005828937999922346	0.0028642654418945535
0.0059114709999903425	0.0028642654418945535
0.005995560999963345	0.0028642654418945535
0.006079382999928384	0.0028642654418945535
0.006161818000009589	0.0028642654418945535
0.0062541969999756475	0.0028642654418945535
0.006340343999909237	0.0028642654418945535
0.006448940999916886	0.0028642654418945535
0.006553775999918798	0.0028642654418945535
0.006637207999915518	0.0028642654418945535
0.006721214999970471	0.0028642654418945535
0.0068083639999940715	0.0033449172973633035
0.006892669999956524	0.0033449172973633035
0.006975220999947851	0.0033449172973633035
0.0070568459999549304	0.0033449172973633035
0.0071388809999461955	0.0033449172973633035
0.007220882999945388	0.0033449172973633035
0.007303765999949974	0.0033449172973633035
0.007390901000007943	0.0033449172973633035
0.007474568000020554	0.0033449172973633035
0.007556740999916656	0.0033449172973633035
0.00763893399994231	0.0038255691528320535
0.007724157999973613	0.0038255691528320535
0.007810103999986495	0.0038255691528320535
0.00789370899997266	0.0038255691528320535
0.007975977000000967	0.0038255691528320535
0.00805788799993934	0.0038255691528320535
0.008140240999978232	0.0038255691528320535
0.008223613999916779	0.0038255691528320535
0.00830610399998477	0.0038255691528320535
0.008408488999975816	0.0038255691528320535
0.008493529000020317	0.0038255691528320535
0.008576483999945594	0.0038255691528320535
0.008659107999960725	0.0038255691528320535
0.008741235000002234	0.0038255691528320535
0.008824394999919605	0.0038255691528320535
0.008906540999987556	0.0038255691528320535
0.008988318999968214	0.0038255691528320535
0.009107115999995585	0.0038255691528320535
0.009207032999938747	0.0038255691528320535
0.009292118999951526	0.0038255691528320535
0.009376711999948384	0.0038255691528320535
0.009467319000009411	0.0038255691528320535
0.009551204999979745	0.0038255691528320535
0.009634031000018695	0.0038255691528320535
0.009716056999991451	0.0038255691528320535
0.009798860999921999	0.0038255691528320535
0.00988113199991858	0.0038255691528320535
0.009963767999920492	0.0038255691528320535
0.010047474999964834	0.0038255691528320535
0.010228198999925553	0.0038255691528320535
0.010409418999984155	0.0043062210083008035
0.010582437999914873	0.0043062210083008035
0.0107741489999853	0.0043062210083008035
0.010937043000012636	0.0043062210083008035
0.01110658400000375	0.0043062210083008035
0.011288396999930228	0.0043062210083008035
0.011446976000001996	0.0043062210083008035
0.011604960999989089	0.0043062210083008035
0.011761793999994552	0.0043062210083008035
0.011919181999928696	0.0043062210083008035
0.012080399999945257	0.0043062210083008035
0.012241228999982923	0.0043062210083008035
0.012398098999938156	0.0043062210083008035
0.012557325999978275	0.0043062210083008035
0.012715159999970638	0.0043062210083008035
0.012873241999955098	0.0043062210083008035
0.013030465999918306	0.0043062210083008035
0.013201871999967807	0.0043062210083008035
0.013360391999981402	0.0043062210083008035
0.0135207469999159	0.0043062210083008035
0.013678346999995483	0.0043062210083008035
0.013840826999967248	0.0043062210083008035
0.01399944799993591	0.0043062210083008035
0.014159568999957628	0.0043062210083008035
0.01431779999995797	0.0047868728637695535
0.01448100400000385	0.0047868728637695535
0.014650390999918272	0.0047868728637695535
0.01480601299999762	0.0047868728637695535
0.01496083099993939	0.0047868728637695535
0.015115274999971007	0.0047868728637695535
0.015328909000004387	0.0047868728637695535
0.015530420999994021	0.0047868728637695535
0.015694440999936887	0.0047868728637695535
0.01585130399996615	0.0047868728637695535
0.016006166000011035	0.0047868728637695535
0.01616046699996332	0.0047868728637695535
0.016851615999939895	0.0045503616333008035
0.017042833000004975	0.0045503616333008035
0.017269721999923604	0.0045503616333008035
0.0174358360000042	0.0045503616333008035
0.017596263999962503	0.0050310134887695535
0.017751934999978403	0.0050310134887695535
0.017906454000012673	0.0050310134887695535
0.018063425999912397	0.0050310134887695535
0.018231301000014355	0.0050310134887695535
0.018388374999972257	0.0050310134887695535
0.01854255299997476	0.0050310134887695535
0.01869586899999831	0.0050310134887695535
0.018849135999971622	0.0050310134887695535
0.01900415799991606	0.0050310134887695535
0.019158798999910687	0.0050310134887695535
0.019312352999918403	0.0050310134887695535
0.019471106999958465	0.0050310134887695535
0.01962474200001907	0.0050310134887695535
0.01977751200001876	0.0050310134887695535
0.019929538999917895	0.0050310134887695535
0.020082115999912276	0.0050310134887695535
0.020238652999978513	0.0050310134887695535
0.020392878999928143	0.0050310134887695535
0.020549321999965287	0.0050310134887695535
0.020704796000018177	0.0050310134887695535
0.02085666699997546	0.0050310134887695535
0.021008209000001443	0.0050310134887695535
0.021174649999920803	0.0050310134887695535
0.021341963999930158	0.0050310134887695535
0.02150208799992015	0.0050310134887695535
0.021659488999944188	0.0050310134887695535
0.02181466999991244	0.0050310134887695535
0.021970111999962683	0.0050310134887695535
0.02212541799997325	0.0050310134887695535
0.02228135600000769	0.0050310134887695535
0.02244218999999248	0.0050310134887695535
0.022611041999994086	0.0050310134887695535
0.02276375700000699	0.0050310134887695535
0.022915897999951085	0.0050310134887695535
0.023089846999937436	0.0050310134887695535
0.02324636699995608	0.0050310134887695535
0.0234026459999086	0.0050310134887695535
0.023559495999961655	0.0050310134887695535
0.02371651699991162	0.0050310134887695535
0.023872632000006888	0.0055116653442383035
0.024039016999950036	0.0055116653442383035
0.02419136499997876	0.0055116653442383035
0.024358669999969607	0.0055116653442383035
0.024517226999932973	0.0055116653442383035
0.02467436999995698	0.0055116653442383035
0.024832192999951985	0.0055116653442383035
0.02498645499997565	0.0055116653442383035
0.025206533999948988	0.0055536270141601785
0.02537718999997196	0.0055536270141601785
0.025539564999917275	0.0055536270141601785
0.025694513999951596	0.0055536270141601785
0.025848874999951477	0.0055536270141601785
0.026002366999932747	0.0055536270141601785
0.02615547499999593	0.0055536270141601785
0.02630891299997984	0.0055536270141601785
0.026466658000003918	0.0055536270141601785
0.026621428999987984	0.0055536270141601785
0.026774620999958643	0.0055536270141601785
0.026929815000016788	0.0055536270141601785
0.02708419399994	0.0055536270141601785
0.027237520999960907	0.0055536270141601785
0.02740618899997571	0.0055536270141601785
0.02755933699995694	0.0055536270141601785
0.027710894999927405	0.0055536270141601785
0.02786346899995351	0.0055536270141601785
0.02801682599999822	0.0055536270141601785
0.028172002000019347	0.0055536270141601785
0.02832708099992942	0.0055536270141601785
0.02851515199995447	0.0055536270141601785
0.028668323999909262	0.0055536270141601785
0.02882008599999608	0.0055536270141601785
0.028972753999937595	0.0055536270141601785
0.02915639699995154	0.0055536270141601785
0.02931032399999367	0.0055536270141601785
0.029467075999946246	0.0055536270141601785
0.029640265000011823	0.0055536270141601785
0.02979518399990866	0.0055536270141601785
0.02995106699995631	0.0055536270141601785
0.030106154000009155	0.0055536270141601785
0.03026182099995367	0.0055536270141601785
0.030423158999951738	0.0055536270141601785
0.030589329000008547	0.0055536270141601785
0.030744428999923912	0.0055536270141601785
0.030900050000013835	0.0055536270141601785
0.031055041999934474	0.0055536270141601785
0.03129280500002096	0.0055536270141601785
0.03148275499995634	0.0055536270141601785
0.031642265999948904	0.0055536270141601785
0.03179935899993325	0.0055536270141601785
0.031956153999999515	0.0055536270141601785
0.032112230999928215	0.0055536270141601785
0.03226746899997579	0.0055536270141601785
0.03242297299993879	0.0055536270141601785
0.03257998200001566	0.0055536270141601785
0.03273580600000514	0.0055536270141601785
0.0328922109999894	0.0055536270141601785
0.033062696999991203	0.0060342788696289285
0.03324535499996273	0.0060342788696289285
0.033405947000005654	0.0060342788696289285
0.03356335599994509	0.0060342788696289285
0.033720384999924136	0.0060342788696289285
0.0338759389999268	0.0060342788696289285
0.034032476999982464	0.0060342788696289285
0.03418822599996929	0.0060342788696289285
0.03434115400000337	0.0060342788696289285
0.03451988699998765	0.0060342788696289285
0.03467602899991107	0.0060342788696289285
0.034833375999937743	0.0060342788696289285
0.03500370500000827	0.0060342788696289285
0.03515945999993164	0.0060342788696289285
0.035319514999969215	0.0060342788696289285
0.03549943500001973	0.0060342788696289285
0.035655993999966995	0.0060342788696289285
0.03580939699997998	0.0060342788696289285
0.035966877999953795	0.0060342788696289285
0.03612226399991414	0.0060342788696289285
0.03627812100000938	0.0060342788696289285
0.036433688999977676	0.0060342788696289285
0.03658998999992491	0.0060342788696289285
0.03674667199993564	0.0060342788696289285
0.0369024609999542	0.0060342788696289285
0.03707018299996889	0.0060342788696289285
0.03723050499991132	0.0060342788696289285
0.0373898159999726	0.0060342788696289285
0.03754586599995946	0.0060342788696289285
0.03770132599993303	0.0060342788696289285
0.03785668000000442	0.0060342788696289285
0.038011615999948845	0.0060342788696289285
0.03816653399996994	0.0060342788696289285
0.038321519999954035	0.0060342788696289285
0.03848629899994194	0.0060342788696289285
0.038641873999949894	0.0060342788696289285
0.0387976949999711	0.0060342788696289285
0.03895259399996576	0.0060342788696289285
0.039107295999997405	0.0060342788696289285
0.039262703999952464	0.0060342788696289285
0.03941713400001845	0.0060342788696289285
0.039572474000010516	0.0060342788696289285
0.0397276349999629	0.0060342788696289285
0.03988247500001307	0.0060342788696289285
0.04003809599998931	0.0060342788696289285
0.040192954999952235	0.0060342788696289285
0.040347666999991816	0.0060342788696289285
0.04050612599996839	0.0060342788696289285
0.04066128900001331	0.0060342788696289285
0.04081632499992338	0.0060342788696289285
0.04097187899992605	0.0060342788696289285
0.04115627900000618	0.0060342788696289285
0.041335029999913786	0.0060342788696289285
0.041498277999949096	0.0060342788696289285
0.0416574869999522	0.0060342788696289285
0.04181427200001053	0.0060342788696289285
0.041970318999915435	0.0060342788696289285
0.042126161999931355	0.0060342788696289285
0.04228219599997374	0.0060342788696289285
0.0424385709999342	0.0060342788696289285
0.04259723099994517	0.0060342788696289285
0.04275408499995592	0.0060342788696289285
0.042912967999996	0.0060342788696289285
0.04306920900000932	0.0060342788696289285
0.043224850000001425	0.0060342788696289285
0.043384264999986044	0.0060342788696289285
0.04354066399992007	0.0060342788696289285
0.04369987600000513	0.0060342788696289285
0.04385565699999461	0.0060342788696289285
0.04402250299995103	0.0060342788696289285
0.04417466399991099	0.0060342788696289285
0.0443260189999819	0.0060342788696289285
0.044501718999981676	0.0060342788696289285
0.04465798299997914	0.0060342788696289285
0.044813523000016176	0.0060342788696289285
0.04498147899994365	0.0060342788696289285
0.04516249899995728	0.0060342788696289285
0.04531975700001567	0.0060342788696289285
0.0454811529999688	0.0060342788696289285
0.045638255999961075	0.0060342788696289285
0.04579413299995849	0.0060342788696289285
0.045949743999926795	0.0060342788696289285
0.04610134400002153	0.0060342788696289285
0.046254667999960475	0.0060342788696289285
0.046411116999934166	0.0065149307250976785
0.046569230999921274	0.0065149307250976785
0.04672150699991562	0.0065149307250976785
0.046873292999976	0.0065149307250976785
0.047025579999967704	0.0065149307250976785
0.04717847899996741	0.0065149307250976785
0.04733796999994411	0.0065149307250976785
0.04748743300001479	0.0065149307250976785
0.047635195999987445	0.0065149307250976785
0.04781753299994307	0.0065149307250976785
0.04797027600000092	0.0065149307250976785
0.04812254699993446	0.0065149307250976785
0.04828067799996916	0.0065149307250976785
0.04843920199994045	0.0065149307250976785
0.048587196999960724	0.0065149307250976785
0.04873322899993582	0.0065149307250976785
0.04888082499996926	0.0065149307250976785
0.049027404999947066	0.0065149307250976785
0.04920916200001102	0.0065149307250976785
0.049363718999984485	0.0065149307250976785
0.04952578299992183	0.0065149307250976785
0.04968870999994124	0.0065149307250976785
0.04983533399990847	0.0065149307250976785
0.04998123999996551	0.0065149307250976785
0.050150368000004164	0.0065149307250976785
0.05030277799994565	0.0065149307250976785
0.05046017299991945	0.0065149307250976785
0.05062333000000763	0.0065149307250976785
0.05077940099999978	0.0065149307250976785
0.05093321099991499	0.0065149307250976785
0.05108756300001005	0.0065149307250976785
0.0513163309999527	0.0065149307250976785
0.05150126699993507	0.0065149307250976785
0.05166051499998048	0.0057977676391601785
0.05181685999991714	0.0057977676391601785
0.051971764999962033	0.0057977676391601785
0.0521272589999171	0.0057977676391601785
0.052282263999927636	0.0057977676391601785
0.05243719700001748	0.0057977676391601785
0.05259285699992233	0.0057977676391601785
0.05274833599992235	0.0057977676391601785
0.05291416299996854	0.0057977676391601785
0.05305735000001732	0.0057977676391601785
0.05321011599994563	0.0057977676391601785
0.053361536000011256	0.0057977676391601785
0.05351803899998231	0.0057977676391601785
0.0536699150000004	0.0057977676391601785
0.05384459899994454	0.0057977676391601785
0.054000733999941986	0.0057977676391601785
0.05415498599995772	0.0057977676391601785
0.05431878299998516	0.0057977676391601785
0.05447846099991693	0.0057977676391601785
0.05464059499990981	0.0062784194946289285
0.054793672999949194	0.0062784194946289285
0.05494987399993079	0.0062784194946289285
0.055104965999930755	0.0062784194946289285
0.055258793000007245	0.0062784194946289285
0.05541206499992768	0.0062784194946289285
0.05556539299993801	0.0062784194946289285
0.055718894999927215	0.0062784194946289285
0.05587236099995607	0.0062784194946289285
0.056025532999910865	0.0062784194946289285
0.056179080999982034	0.0062784194946289285
0.05633138999996845	0.0062784194946289285
0.05648886599999514	0.0062784194946289285
0.05666393399997105	0.0062784194946289285
0.05681760999993912	0.0062784194946289285
0.05697153299990987	0.0062784194946289285
0.05715157299994189	0.0062784194946289285
0.05731672499996421	0.0062784194946289285
0.057476050999980544	0.0062784194946289285
0.057628876999956447	0.0062784194946289285
0.05778188799990858	0.0062784194946289285
0.05793492599991623	0.0062784194946289285
0.05808676599997398	0.0062784194946289285
0.058240772999965884	0.0062784194946289285
0.05839281800001572	0.0062784194946289285
0.058560471999953734	0.0062784194946289285
0.05871771199997511	0.0062784194946289285
0.05888704799997413	0.0062784194946289285
0.059040674000016224	0.0062784194946289285
0.059212236999997	0.0062784194946289285
0.05938455599994086	0.0062784194946289285
0.05953770999997232	0.0062784194946289285
0.05968965099998513	0.0062784194946289285
0.05984183599991866	0.0062784194946289285
0.06000957499998094	0.0062784194946289285
0.0601621679999198	0.0062784194946289285
0.060327104999942094	0.0062784194946289285
0.06048362299998189	0.0062784194946289285
0.06063549299994975	0.0062784194946289285
0.0607877009999811	0.0062784194946289285
0.060939352999980656	0.0062784194946289285
0.061064812999916285	0.0062784194946289285
0.061324483000021246	0.0062784194946289285
0.06150966099994548	0.0062784194946289285
0.06166866099999879	0.0062784194946289285
0.06182577599997785	0.0062784194946289285
0.061981923999951505	0.0062784194946289285
0.06213849799996751	0.0062784194946289285
0.06229975399992327	0.0062784194946289285
0.06247205699992264	0.0062784194946289285
0.06262561500000174	0.0062784194946289285
0.06277724299991405	0.0067590713500976785
0.06293595599993296	0.0067590713500976785
0.06308935399999882	0.0067590713500976785
0.06324533399993015	0.0067590713500976785
0.06340063400000417	0.0067590713500976785
0.06355739999992238	0.0067590713500976785
0.06371310800000174	0.0067590713500976785
0.0638684519999515	0.0067590713500976785
0.06402490699997543	0.0067590713500976785
0.0641766279999274	0.0067590713500976785
0.06433726799991746	0.0067590713500976785
0.06450370599998223	0.0067590713500976785
0.06466093899996395	0.0067590713500976785
0.0648170059999984	0.0067590713500976785
0.06498949899992112	0.0067590713500976785
0.06518080599994391	0.0067590713500976785
0.06534476799993172	0.0067590713500976785
0.06550596299996414	0.0067590713500976785
0.0656611959999509	0.0067590713500976785
0.06583711199994013	0.0067590713500976785
0.06599433600001703	0.0067590713500976785
0.06616123799994966	0.0067590713500976785
0.06633634799993615	0.0067590713500976785
0.06649757599996065	0.0067590713500976785
0.06666358999996191	0.0067590713500976785
0.06681776599998557	0.0067590713500976785
0.06697090099999059	0.0067590713500976785
0.06712421999998242	0.0067590713500976785
0.06727684999998473	0.0067590713500976785
0.06742797899994457	0.0067590713500976785
0.06757995299994946	0.0067590713500976785
0.06773164799994902	0.0067590713500976785
0.06788322299996707	0.0067590713500976785
0.06803417899993747	0.0067590713500976785
0.06818538599998192	0.0067590713500976785
0.06834884599993529	0.0067590713500976785
0.06852069100000335	0.0067590713500976785
0.06867398800000046	0.0067590713500976785
0.06884487100001024	0.0067590713500976785
0.06901634399991963	0.0067590713500976785
0.06919615300000714	0.0067590713500976785
0.06935427099995195	0.0067590713500976785
0.06951129300000503	0.0067590713500976785
0.06966506799994931	0.0067590713500976785
0.06981660499991449	0.0067590713500976785
0.06996857799992995	0.0067590713500976785
0.07014140799992674	0.0067590713500976785
0.07030169399990882	0.0067590713500976785
0.0704788919999828	0.0067590713500976785
0.0706467379999367	0.0067590713500976785
0.07080880199998774	0.0067590713500976785
0.07097607100001824	0.0067590713500976785
0.07112824799992268	0.0067590713500976785
0.07129366899994238	0.0067590713500976785
0.07145621699999083	0.0067590713500976785
0.07161317599991435	0.0067590713500976785
0.07176838399993812	0.0067590713500976785
0.07192371600001479	0.0067590713500976785
0.07207824099998561	0.0067590713500976785
0.07223307799995382	0.0067590713500976785
0.0723922899999252	0.0067590713500976785
0.07255248399997072	0.0067590713500976785
0.07270881499994175	0.0067590713500976785
0.07286876899991057	0.0067590713500976785
0.07302600899993195	0.0067590713500976785
0.07322066400001859	0.0067590713500976785
0.0733876379999856	0.0067590713500976785
0.07354619699992782	0.0067590713500976785
0.07370302899994385	0.0067590713500976785
0.07385853099992801	0.0067590713500976785
0.07401363999997557	0.0067590713500976785
0.07416857399994115	0.0067590713500976785
0.07432359599999927	0.0067590713500976785
0.0744827029999442	0.0067590713500976785
0.07463914199990995	0.0067590713500976785
0.07479567799998676	0.0067590713500976785
0.07495191700002124	0.0067590713500976785
0.07511343999999553	0.0067590713500976785
0.07527166299996679	0.0067590713500976785
0.07542823899996165	0.0067590713500976785
0.07558938199997556	0.0067590713500976785
0.07574642599990966	0.0067590713500976785
0.07590257999993355	0.0067590713500976785
0.07605904599995483	0.0067590713500976785
0.07622472299999572	0.0067590713500976785
0.07637803299996904	0.0067590713500976785
0.07653573300001426	0.0067590713500976785
0.0767095229999768	0.0067590713500976785
0.07687185599991153	0.0067590713500976785
0.07702795900002002	0.0067590713500976785
0.07720325200000389	0.0067590713500976785
0.07735982899998817	0.0067590713500976785
0.07752154799993605	0.0067590713500976785
0.07767762799994671	0.0067590713500976785
0.07785632799993891	0.0067590713500976785
0.07800898400000733	0.0067590713500976785
0.07817582399991352	0.0067590713500976785
0.07833115799996904	0.0067590713500976785
0.078488221999919	0.0067590713500976785
0.07864073799999005	0.0067590713500976785
0.07879385299997921	0.0067590713500976785
0.0789692879999393	0.0067590713500976785
0.07912468600000011	0.0067590713500976785
0.07928069199999754	0.0067590713500976785
0.0794371009999395	0.0067590713500976785
0.07959816999994018	0.0067590713500976785
0.0797557539999616	0.0067590713500976785
0.0799117159999696	0.0067590713500976785
0.08006724299991674	0.0067590713500976785
0.08024004799995055	0.0067590713500976785
0.08039371199993184	0.0067590713500976785
0.0805466780000188	0.0067590713500976785
0.08069915800001581	0.0067590713500976785
0.08085136399995463	0.0067590713500976785
0.08102323999992223	0.0067590713500976785
0.08123014399996009	0.0067590713500976785
0.08140785099999448	0.0067590713500976785
0.08156852699994488	0.0067590713500976785
0.08172676799995315	0.0067590713500976785
0.08188359999996919	0.0067590713500976785
0.0820399599999746	0.0067590713500976785
0.08219536399997196	0.0067590713500976785
0.08235181199995623	0.0067590713500976785
0.08251242500000444	0.0067590713500976785
0.08266979500001526	0.0067590713500976785
0.08282823399997596	0.0067590713500976785
0.0829867809999314	0.0067590713500976785
0.08314310100001876	0.0067590713500976785
0.08329918899994482	0.0067590713500976785
0.08346786699996755	0.0067590713500976785
0.08362503499995455	0.0067590713500976785
0.08378047799999422	0.0067590713500976785
0.08393641599991497	0.0067590713500976785
0.0840914849999308	0.0067590713500976785
0.08425342399993951	0.0067590713500976785
0.08440811799994208	0.0067590713500976785
0.08456389499997385	0.0067590713500976785
0.08471954099991308	0.0067590713500976785
0.08488146899992444	0.0067590713500976785
0.08503684699996938	0.0067590713500976785
0.08524000199997772	0.0072397232055664285
0.08539473199994063	0.0072397232055664285
0.08555192099993292	0.0072397232055664285
0.085705307000012	0.0072397232055664285
0.08585778899998786	0.0072397232055664285
0.08601079999993999	0.0077203750610351785
0.08616485999993984	0.0077203750610351785
0.0863212739999426	0.0077203750610351785
0.08648081100000127	0.0077203750610351785
0.08663818100001208	0.0077203750610351785
0.08679436900001747	0.008201026916503928
0.0869509049999806	0.008201026916503928
0.08711015999995197	0.008201026916503928
0.08726797700001043	0.008201026916503928
0.08742422900002111	0.008681678771972678
0.08758035599998948	0.008681678771972678
0.08773718899999494	0.008681678771972678
0.08788963400002103	0.008681678771972678
0.08804395200002091	0.008681678771972678
0.08821219999992991	0.008681678771972678
0.08837153999991187	0.008681678771972678
0.08853607999992619	0.008681678771972678
0.08869296699992901	0.008681678771972678
0.08884997500001646	0.008681678771972678
0.08901835400001801	0.008681678771972678
0.08921126899997489	0.008681678771972678
0.08937459899993883	0.008681678771972678
0.08953309399998943	0.008681678771972678
0.08968570399997589	0.009162330627441428
0.08983798099995965	0.009162330627441428
0.0899900129999196	0.009162330627441428
0.09014291400001184	0.009162330627441428
0.09029543999997713	0.009162330627441428
0.090477189000012	0.009162330627441428
0.090633440999909	0.009162330627441428
0.09079055299991978	0.009162330627441428
0.09094572799995149	0.009642982482910178
0.0911018489999833	0.009642982482910178
0.09128709200001595	0.010123634338378928
0.09144676400001117	0.010123634338378928
0.09160394299999552	0.010123634338378928
0.0917589239999188	0.010604286193847678
0.09191434299998491	0.010604286193847678
0.09207032899996648	0.010604286193847678
0.09222656299994014	0.010604286193847678
0.09238361199993506	0.010604286193847678
0.09253953199993248	0.010604286193847678
0.09269595499995376	0.010604286193847678
0.09285171699991679	0.010604286193847678
0.09300662999999076	0.010604286193847678
0.09317649499996605	0.010604286193847678
0.09333276399991064	0.010604286193847678
0.09349314899998262	0.010604286193847678
0.09364928599995892	0.010604286193847678
0.09380549299999075	0.010604286193847678
0.09396073199991406	0.010604286193847678
0.09411674399996173	0.010604286193847678
0	0
