# Supplementary material for: GRAPE for fast and scalable graph processing and random-walk-based embedding
Source: Nat Comput Sci. 2023 Jun 26;3(6):552–68. doi: 10.1038/s43588-023-00465-8 (PMC10768636; doi:10.1038/s43588-023-00465-8)
Supplement: Supplementary file 4 — CSVs with time series data with time and memory requirements for the different libraries on the 44 considered graphs and on the different tasks considered (loading graphs, first- and second-order RWs). [file 43588_2023_465_MOESM4_ESM.zip › bio-ce-gn/PecanPy/second_order_walk_only_q.csv]

delta	ram
0	0.002475547790527388
0.00026641900331014767	0.002956199645996138
0.00042855700303334743	0.002956199645996138
0.0005329390041879378	0.002956199645996138
0.000631392998911906	0.002956199645996138
0.0007263540028361604	0.002956199645996138
0.0008190619992092252	0.003436851501464888
0.0009018830023705959	0.003436851501464888
0.0010030949997599237	0.003436851501464888
0.00109595300455112	0.003436851501464888
0.0011771200006478466	0.003436851501464888
0.0012663900051848032	0.003436851501464888
0.0013584420012193732	0.003436851501464888
0.0014467139990301803	0.003436851501464888
0.0015268470015143976	0.003436851501464888
0.0016065370000433177	0.003436851501464888
0.0016866799996932968	0.003436851501464888
0.0017671570021775551	0.003917503356933638
0.0018558730007498525	0.003917503356933638
0.001941218004503753	0.003917503356933638
0.0020223040046403185	0.003917503356933638
0.0021027239999966696	0.003917503356933638
0.0021828829994774424	0.003917503356933638
0.002262629001052119	0.003917503356933638
0.0023423410020768642	0.003917503356933638
0.0024220980048994534	0.003917503356933638
0.002502000003005378	0.003917503356933638
0.002581617001851555	0.003917503356933638
0.002661040998646058	0.003917503356933638
0.0027407230008975603	0.003917503356933638
0.00282015999982832	0.004398155212402388
0.0028994470048928633	0.004398155212402388
0.0029937790022813715	0.004398155212402388
0.003075885004363954	0.004398155212402388
0.003156078004394658	0.004398155212402388
0.003261695004766807	0.004398155212402388
0.0033430850016884506	0.004398155212402388
0.003424050002649892	0.004398155212402388
0.003504395004711114	0.004398155212402388
0.0035842170036630705	0.004398155212402388
0.0036640620019170456	0.004398155212402388
0.0037437200007843785	0.004398155212402388
0.0038313250042847358	0.004398155212402388
0.003919289003533777	0.004398155212402388
0.004001626999524888	0.004878807067871138
0.004082133003976196	0.004878807067871138
0.004161756005487405	0.004878807067871138
0.0042411570029798895	0.004878807067871138
0.0043218010032433085	0.004878807067871138
0.004401817001053132	0.004878807067871138
0.0044906750044901855	0.004878807067871138
0.004579348998959176	0.004878807067871138
0.0046672649987158366	0.004878807067871138
0.004747020000650082	0.004878807067871138
0.004826816002605483	0.004878807067871138
0.004911569005344063	0.005359458923339888
0.004992845002561808	0.005359458923339888
0.005072371001006104	0.005359458923339888
0.0051604660038719885	0.005359458923339888
0.005239935002464335	0.005359458923339888
0.005322960001649335	0.005359458923339888
0.005402741000580136	0.005359458923339888
0.00548269999853801	0.005359458923339888
0.0055620200000703335	0.005359458923339888
0.00564194300386589	0.005359458923339888
0.005722877001971938	0.005359458923339888
0.0058030750005855225	0.005359458923339888
0.005888427003810648	0.005359458923339888
0.00597626699891407	0.005840110778808638
0.006057642000087071	0.005840110778808638
0.0061464300015359186	0.005840110778808638
0.006227632002264727	0.005840110778808638
0.0063083670029300265	0.005840110778808638
0.006390107999322936	0.005840110778808638
0.006473077002738137	0.005840110778808638
0.006553329003509134	0.005840110778808638
0.006633718003286049	0.005840110778808638
0.006714057999488432	0.005840110778808638
0.006794280001486186	0.005840110778808638
0.00687392500549322	0.005840110778808638
0.006967854002141394	0.005840110778808638
0.007056849004584365	0.005840110778808638
0.0071368150020134635	0.005840110778808638
0.007234977005282417	0.005840110778808638
0.0073172490010620095	0.005840110778808638
0.007407078999676742	0.005840110778808638
0.007487218004825991	0.005840110778808638
0.007567172004200984	0.005840110778808638
0.007646512000064831	0.005840110778808638
0.007726629999524448	0.005840110778808638
0.007817661004082765	0.005840110778808638
0.007899069001723547	0.005840110778808638
0.007987062999745831	0.005840110778808638
0.008068268005445134	0.005840110778808638
0.008148744003847241	0.005840110778808638
0.008229300001403317	0.005840110778808638
0.008310119999805465	0.005840110778808638
0.008390501003304962	0.005840110778808638
0.008470648004731629	0.005840110778808638
0.008550974998797756	0.005840110778808638
0.008630620999610983	0.005840110778808638
0.008725425999728031	0.005840110778808638
0.00880713399965316	0.005840110778808638
0.008887946001777891	0.005840110778808638
0.008973071999207605	0.005840110778808638
0.009053426998434588	0.005840110778808638
0.009133804000157397	0.005840110778808638
0.009214707002684008	0.005840110778808638
0.009303655999246985	0.005840110778808638
0.009384834003867581	0.005840110778808638
0.009464927003136836	0.005840110778808638
0.00954522399842972	0.005840110778808638
0.009625906001019757	0.005840110778808638
0.009706442004244309	0.005840110778808638
0.009787748000235297	0.005840110778808638
0.009868130000540987	0.005840110778808638
0.009953448003216181	0.005840110778808638
0.01003350500104716	0.005840110778808638
0.0102040260026115	0.005840110778808638
0.010388826005510055	0.005840110778808638
0.010563627998635639	0.005840110778808638
0.010734262003097683	0.005840110778808638
0.010895847000938375	0.005840110778808638
0.011062386998673901	0.005840110778808638
0.011176432002685033	0.005840110778808638
0.011333553004078567	0.005840110778808638
0.01148783900134731	0.005840110778808638
0.011642504003248177	0.005840110778808638
0.011799971005530097	0.005840110778808638
0.011953416003962047	0.005840110778808638
0.012108007998904213	0.005840110778808638
0.012261121002666187	0.005840110778808638
0.01241440499870805	0.005840110778808638
0.012575956003274769	0.005840110778808638
0.012733663003018592	0.006320762634277388
0.012887968005088624	0.006320762634277388
0.013055310002528131	0.006320762634277388
0.013211251003667712	0.006320762634277388
0.013365072998567484	0.006320762634277388
0.01351804799924139	0.006320762634277388
0.013670904998434708	0.006320762634277388
0.013823792003677227	0.006320762634277388
0.013983548000396695	0.006320762634277388
0.014139038001303561	0.006320762634277388
0.014293305001046974	0.006320762634277388
0.014447064000705723	0.006320762634277388
0.01460198700078763	0.006320762634277388
0.014755262003745884	0.006320762634277388
0.014911755999492016	0.006320762634277388
0.015066928004671354	0.006320762634277388
0.015229087999614421	0.006320762634277388
0.015402645003632642	0.006320762634277388
0.015561922002234496	0.006320762634277388
0.015721898002084345	0.006320762634277388
0.015880350998486392	0.006320762634277388
0.016041856004449073	0.006320762634277388
0.016197056000237353	0.006320762634277388
0.016351179001503624	0.006320762634277388
0.016504453000379726	0.006320762634277388
0.016657846004818566	0.006320762634277388
0.01681166000344092	0.006320762634277388
0.01696513400383992	0.006320762634277388
0.017120257005444728	0.006320762634277388
0.017274393001571298	0.006320762634277388
0.017427976003091317	0.006320762634277388
0.017581684005563147	0.006320762634277388
0.017735771005391143	0.006809043884277388
0.017888643000333104	0.006809043884277388
0.018046794000838418	0.006809043884277388
0.01820121900527738	0.006809043884277388
0.018356956999923568	0.006809043884277388
0.018511606998799834	0.006809043884277388
0.018666499003302306	0.006809043884277388
0.018821720004780218	0.007289695739746138
0.018980578999617137	0.007289695739746138
0.01913388800312532	0.007289695739746138
0.019302724998851772	0.007289695739746138
0.01945742899988545	0.007289695739746138
0.01961152700096136	0.007289695739746138
0.019765212004131172	0.007289695739746138
0.019919445003324654	0.007770347595214888
0.020074252999620512	0.007770347595214888
0.020227155000611674	0.007770347595214888
0.020380471003591083	0.007770347595214888
0.02053358100238256	0.007770347595214888
0.020687857002485543	0.008250999450683638
0.020841378005570732	0.008250999450683638
0.02100036600313615	0.008250999450683638
0.021153826004592702	0.008250999450683638
0.02130655400105752	0.008250999450683638
0.02145930300321197	0.008250999450683638
0.021612806005578022	0.008250999450683638
0.021769850005512126	0.008250999450683638
0.021930923001491465	0.008250999450683638
0.02208999100548681	0.008250999450683638
0.022244523002882488	0.008731651306152388
0.022398219000024255	0.008731651306152388
0.022551367001142353	0.008731651306152388
0.02270513500116067	0.008731651306152388
0.022858586002257653	0.008731651306152388
0.02301662000536453	0.008731651306152388
0.023175316004198976	0.009212303161621138
0.023332149001362268	0.009212303161621138
0.02349028900061967	0.009212303161621138
0.02364526600285899	0.009212303161621138
0.023799280003004242	0.009212303161621138
0.02395235700532794	0.009212303161621138
0.02410668400261784	0.009212303161621138
0.02426009500049986	0.009212303161621138
0.024413724000623915	0.009212303161621138
0.024568247004935984	0.009212303161621138
0.02472150300309295	0.009692955017089888
0.02487746800034074	0.009692955017089888
0.025035162005224265	0.009692955017089888
0.025189719002810307	0.009692955017089888
0.025342983004520647	0.009692955017089888
0.025497795999399386	0.009692955017089888
0.025651347001257818	0.009692955017089888
0.025804720004089177	0.009692955017089888
0.02595817100518616	0.009692955017089888
0.02611375800188398	0.009692955017089888
0.026267739005561452	0.010173606872558638
0.026421542002935894	0.010173606872558638
0.026575283001875505	0.010173606872558638
0.026728593002189882	0.010173606872558638
0.02688214099907782	0.010173606872558638
0.027040109001973178	0.010173606872558638
0.0271745979989646	0.010173606872558638
0.027329402000759728	0.010173606872558638
0.027482564000820275	0.010173606872558638
0.02763560099992901	0.010173606872558638
0.027788724000856746	0.010173606872558638
0.027942158005316742	0.010173606872558638
0.028096314003050793	0.010654258728027388
0.028249273003893904	0.010654258728027388
0.02840265400300268	0.010654258728027388
0.028554800999700092	0.010654258728027388
0.028715453001495916	0.010654258728027388
0.02887019800255075	0.010654258728027388
0.02902710600028513	0.010654258728027388
0.02918161900015548	0.010654258728027388
0.029334318001929205	0.010654258728027388
0.029491042005247436	0.010654258728027388
0.029646004004462156	0.010654258728027388
0.02980014300555922	0.010654258728027388
0.0299538070030394	0.010654258728027388
0.030108199003734626	0.011134910583496138
0.030260974002885632	0.011134910583496138
0.03041376799956197	0.011134910583496138
0.03056682700116653	0.011134910583496138
0.03072012399934465	0.011134910583496138
0.030873301002429798	0.011134910583496138
0.031030846999783535	0.011134910583496138
0.031175267999060452	0.011134910583496138
0.0313379889994394	0.011134910583496138
0.031496529998548795	0.011134910583496138
0.03165074300341075	0.011134910583496138
0.03180491200328106	0.011134910583496138
0.03195926199987298	0.011134910583496138
0.03211329400073737	0.011134910583496138
0.03226598300534533	0.011134910583496138
0.032418606999272015	0.011134910583496138
0.03257257400400704	0.011134910583496138
0.03272699900117004	0.011134910583496138
0.032880888000363484	0.011134910583496138
0.03304795900476165	0.011134910583496138
0.033206320003955625	0.011134910583496138
0.03336263300298015	0.011134910583496138
0.03353469300054712	0.011623191833496138
0.03371185400465038	0.011623191833496138
0.033870346000185236	0.011623191833496138
0.03404817500268109	0.011623191833496138
0.03420538399950601	0.011623191833496138
0.03436057500221068	0.011623191833496138
0.034514390004915185	0.011623191833496138
0.034668970001803245	0.011623191833496138
0.03482433400495211	0.011623191833496138
0.034982182005478535	0.011623191833496138
0.0351363189984113	0.011623191833496138
0.03531978600221919	0.011623191833496138
0.03547464900475461	0.011623191833496138
0.03562873299961211	0.011623191833496138
0.03578205200028606	0.011623191833496138
0.03593497900146758	0.011623191833496138
0.0360880790030933	0.012103843688964888
0.03624081300222315	0.012103843688964888
0.03639371300232597	0.012103843688964888
0.03654669100069441	0.012103843688964888
0.03669958800310269	0.012103843688964888
0.03685238199977903	0.012103843688964888
0.03700856200157432	0.012103843688964888
0.03716283300309442	0.012103843688964888
0.037320036004530266	0.012103843688964888
0.03747486800421029	0.012103843688964888
0.03762954700505361	0.012103843688964888
0.03778333400259726	0.012103843688964888
0.0379363550018752	0.012103843688964888
0.038089444002253	0.012103843688964888
0.03824288200121373	0.012103843688964888
0.03839574599987827	0.012103843688964888
0.038549274002434686	0.012103843688964888
0.03870176800410263	0.012103843688964888
0.038855076003528666	0.012103843688964888
0.03901204800058622	0.012584495544433638
0.03917198200360872	0.012584495544433638
0.03932815600273898	0.012584495544433638
0.03948191700328607	0.012584495544433638
0.03963529500470031	0.012584495544433638
0.03979000500112306	0.012584495544433638
0.039942969000549056	0.012584495544433638
0.040096237004036084	0.012584495544433638
0.040249205005238764	0.012584495544433638
0.040402958999038674	0.012584495544433638
0.04055609300121432	0.012584495544433638
0.040709411005082075	0.012584495544433638
0.04086292799911462	0.012584495544433638
0.0410291820007842	0.012584495544433638
0.04118733300128952	0.012584495544433638
0.041341708005347755	0.012584495544433638
0.04149593100009952	0.012584495544433638
0.04165129100147169	0.012584495544433638
0.041805778004345484	0.012584495544433638
0.041958808003982995	0.013065147399902388
0.04211309899983462	0.013065147399902388
0.042266800002835225	0.013065147399902388
0.04241979300422827	0.013065147399902388
0.04257326100196224	0.013065147399902388
0.04272655500244582	0.013065147399902388
0.042879576998529956	0.013065147399902388
0.04304604600474704	0.013065147399902388
0.043174887003260665	0.013065147399902388
0.04332953600533074	0.013065147399902388
0.04348285300511634	0.013065147399902388
0.043635293004626874	0.013065147399902388
0.04378794300282607	0.013065147399902388
0.04394060600316152	0.013065147399902388
0.04409530100383563	0.013065147399902388
0.04424712699983502	0.013065147399902388
0.04440089800482383	0.013545799255371138
0.044553313004144	0.013545799255371138
0.044705757005431224	0.013545799255371138
0.044858790999569464	0.013545799255371138
0.045020600002317224	0.013545799255371138
0.04517621800187044	0.013545799255371138
0.04532856999867363	0.013545799255371138
0.045481731998734176	0.013545799255371138
0.045635110000148416	0.013545799255371138
0.04578821700124536	0.013545799255371138
0.04594140900007915	0.013545799255371138
0.04609479500504676	0.013545799255371138
0.04624753700045403	0.014026451110839888
0.04640009500144515	0.014026451110839888
0.04655310499947518	0.014026451110839888
0.04670586800057208	0.014026451110839888
0.0468585120033822	0.014026451110839888
0.047017292003147304	0.014026451110839888
0.04717475800134707	0.014026451110839888
0.047328920001746155	0.014026451110839888
0.047481607005465776	0.014026451110839888
0.047634216003643814	0.014026451110839888
0.04779030100326054	0.014026451110839888
0.04794368299917551	0.014026451110839888
0.04809839199879207	0.014026451110839888
0.0482519580036751	0.014026451110839888
0.048405678004201036	0.014026451110839888
0.04855871800100431	0.014026451110839888
0.04871452700172085	0.014507102966308638
0.048870235004869755	0.014507102966308638
0.04902815799869131	0.014507102966308638
0.04918320700380718	0.014507102966308638
0.049338999000610784	0.014987754821777388
0.04949341500469018	0.014987754821777388
0.0496475090039894	0.014987754821777388
0.04983428100240417	0.014987754821777388
0.050093981000827625	0.015468406677246138
0.0502674810049939	0.015468406677246138
0.05043566500535235	0.015468406677246138
0.05059899300249526	0.015468406677246138
0.05075708300137194	0.015468406677246138
0.05093411800044123	0.015468406677246138
0.05109174200333655	0.015949058532714888
0.051271781005198136	0.015949058532714888
0.05142982200050028	0.015949058532714888
0.05158479799865745	0.015949058532714888
0.05173981300322339	0.015949058532714888
0.05189944700396154	0.015949058532714888
0.05205714100156911	0.016429710388183638
0.05226225600199541	0.016429710388183638
0.05244535000383621	0.016429710388183638
0.05260352299956139	0.016429710388183638
0.05275990300287958	0.016429710388183638
0.05306704500253545	0.016910362243652388
0.053270772004907485	0.016910362243652388
0.05344319299911149	0.016910362243652388
0.05361927800549893	0.016910362243652388
0.05381068400311051	0.016910362243652388
0.05397422899841331	0.016910362243652388
0.054133365003508516	0.016910362243652388
0.054290936001052614	0.016910362243652388
0.05444583500502631	0.017391014099121138
0.05460230800235877	0.017391014099121138
0.05479497500346042	0.017391014099121138
0.05496384300204227	0.017391014099121138
0.05512141700455686	0.017391014099121138
0.05529322100483114	0.017391014099121138
0.055449985004088376	0.017391014099121138
0.055606054003874306	0.017871665954589888
0.05576012100209482	0.017871665954589888
0.05591676200128859	0.017871665954589888
0.056071579005219974	0.017871665954589888
0.056229485002404545	0.017871665954589888
0.05638428800011752	0.017871665954589888
0.05654156200034777	0.017871665954589888
0.0567090980039211	0.017871665954589888
0.05688412800373044	0.017871665954589888
0.0570409850042779	0.017871665954589888
0.05719566200423287	0.017871665954589888
0.057350196002516896	0.017871665954589888
0.057504078999045305	0.017871665954589888
0.05765999700088287	0.017871665954589888
0.05783006200363161	0.018352317810058638
0.05801536900253268	0.018352317810058638
0.05818171099963365	0.018352317810058638
0.05833863400039263	0.018352317810058638
0.058497853999142535	0.018352317810058638
0.0586535160036874	0.018352317810058638
0.05882211900461698	0.018352317810058638
0.0589779340007226	0.018352317810058638
0.05913528300152393	0.018352317810058638
0.059305774004315026	0.018352317810058638
0.0594613740031491	0.018352317810058638
0.059616342005028855	0.018352317810058638
0.05978357900312403	0.018352317810058638
0.0599490840031649	0.018352317810058638
0.06010375700134318	0.018352317810058638
0.0602572110001347	0.018352317810058638
0.06041109900252195	0.018832969665527388
0.06056440799875418	0.018832969665527388
0.060721808004018385	0.018832969665527388
0.0608834710001247	0.018832969665527388
0.06104057600168744	0.018832969665527388
0.061194355999759864	0.018832969665527388
0.06134998600464314	0.018832969665527388
0.061504787001467776	0.018832969665527388
0.061657887999899685	0.018832969665527388
0.06182480900315568	0.018832969665527388
0.061980037004104815	0.018832969665527388
0.06213501399906818	0.018832969665527388
0.062287795000884216	0.018832969665527388
0.062440653004159685	0.018832969665527388
0.06266528600099264	0.019313621520996138
0.06292728699918371	0.019313621520996138
0.06311207100225147	0.019313621520996138
0.06332474700320745	0.019313621520996138
0.06348740400426323	0.019313621520996138
0.06364517900510691	0.019313621520996138
0.06380279600125505	0.019313621520996138
0.06395869900006801	0.019313621520996138
0.06411346400273032	0.019313621520996138
0.06426880700018955	0.019313621520996138
0.06442360499931965	0.019313621520996138
0.06457779400079744	0.019313621520996138
0.06473296700278297	0.019313621520996138
0.06490586200379767	0.019313621520996138
0.0650778769995668	0.019313621520996138
0.06523496199952206	0.019794273376464888
0.06538955699943472	0.019794273376464888
0.06554423199850135	0.019794273376464888
0.06569825200131163	0.019794273376464888
0.06588271500368137	0.019794273376464888
0.0660558410017984	0.019794273376464888
0.066213140002219	0.019794273376464888
0.06636840300052427	0.019794273376464888
0.06652398499863921	0.019794273376464888
0.0666781450054259	0.019794273376464888
0.06684763199882582	0.019794273376464888
0.06700834500225028	0.020274925231933638
0.06717588900210103	0.020274925231933638
0.06733263500063913	0.020274925231933638
0.06748684900230728	0.020274925231933638
0.06764136299898382	0.020274925231933638
0.06779531200299971	0.020274925231933638
0.06795065700134728	0.020274925231933638
0.06811489000392612	0.020274925231933638
0.06828158000280382	0.020274925231933638
0.0684493000007933	0.020274925231933638
0.06860525999945821	0.020755577087402388
0.0687646720034536	0.020755577087402388
0.06892554800288053	0.020755577087402388
0.06908055399981095	0.020755577087402388
0.06923453700437676	0.020755577087402388
0.06938812300359132	0.020755577087402388
0.06954576299904147	0.020755577087402388
0.06970200600335374	0.020755577087402388
0.0698618520036689	0.020755577087402388
0.07001612800377188	0.020755577087402388
0.07017002700013109	0.020755577087402388
0.0703233980020741	0.020755577087402388
0.07047646299906773	0.021236228942871138
0.07063029900018591	0.021236228942871138
0.07078522800293285	0.021236228942871138
0.07094156600214774	0.021236228942871138
0.07109509099973366	0.021236228942871138
0.07127515400497941	0.021236228942871138
0.07143106600415194	0.021236228942871138
0.0715859600022668	0.021236228942871138
0.07174227200448513	0.021236228942871138
0.07189630100037903	0.021236228942871138
0.07205031500052428	0.021236228942871138
0.07220765099918935	0.021236228942871138
0.07236467800248647	0.021236228942871138
0.07251813000038965	0.021236228942871138
0.07267197599867359	0.021236228942871138
0.07283989200368524	0.021236228942871138
0.07302965700364439	0.021236228942871138
0.07319786900188774	0.021236228942871138
0.07335333600349259	0.021236228942871138
0.07350691100145923	0.021236228942871138
0.07366118099889718	0.021236228942871138
0.0738286780033377	0.021236228942871138
0.07398652400297578	0.021236228942871138
0.07414152400451712	0.021716880798339888
0.07429551899986109	0.021716880798339888
0.0744490479992237	0.021716880798339888
0.07460296300268965	0.021716880798339888
0.07475661300122738	0.021716880798339888
0.07491147900145734	0.021716880798339888
0.075076771005115	0.021716880798339888
0.07524661400384502	0.021716880798339888
0.07540163000521716	0.021716880798339888
0.07555403600417776	0.021716880798339888
0.0757073839995428	0.021716880798339888
0.07586449700465892	0.021716880798339888
0.07601863000309095	0.021716880798339888
0.07617192099860404	0.021716880798339888
0.07633978400554042	0.021716880798339888
0.07650366500456585	0.022197532653808638
0.07665930200164439	0.022197532653808638
0.07682794800348347	0.022197532653808638
0.0769830780045595	0.022197532653808638
0.0771370910006226	0.022197532653808638
0.07729099100106396	0.022197532653808638
0.07744757700129412	0.022197532653808638
0.07760285599943018	0.022197532653808638
0.07775694299925817	0.022197532653808638
0.07792457100003958	0.022197532653808638
0.07809510000515729	0.022197532653808638
0.0782520300053875	0.022197532653808638
0.07840697200299473	0.022197532653808638
0.07856152600288624	0.022197532653808638
0.07871566000540042	0.022197532653808638
0.07888519500556868	0.022678184509277388
0.07904146700457204	0.022678184509277388
0.07918591699854005	0.022678184509277388
0.07934318100160453	0.022678184509277388
0.07949794999876758	0.022678184509277388
0.07965222400525818	0.022678184509277388
0.07981215800100472	0.022678184509277388
0.07996592100244015	0.022678184509277388
0.08012015900021652	0.022678184509277388
0.08027388199843699	0.022678184509277388
0.0804271980014164	0.022678184509277388
0.08058171500306344	0.023158836364746138
0.08073922000039602	0.023158836364746138
0.08089463299984345	0.023158836364746138
0.08104918699973496	0.023158836364746138
0.08136223399924347	0.023158836364746138
0.08152908500051126	0.023158836364746138
0.08168544400541577	0.023158836364746138
0.08184695800446207	0.023158836364746138
0.08200387000397313	0.023158836364746138
0.08215867000399157	0.023158836364746138
0.08231267000519438	0.023158836364746138
0.08246710700041149	0.023158836364746138
0.08262059400294675	0.023639488220214888
0.08277474200440338	0.023639488220214888
0.08293031599896494	0.023639488220214888
0.08309307000308763	0.023639488220214888
0.0832619600041653	0.023639488220214888
0.08341710200329544	0.023639488220214888
0.08357129800424445	0.023639488220214888
0.08372516799863661	0.023639488220214888
0.08388437500252621	0.023639488220214888
0.0840372840029886	0.023639488220214888
0.08419126000080723	0.023639488220214888
0.08434549300000072	0.023639488220214888
0.08449889100302244	0.023639488220214888
0.08465547800005879	0.023639488220214888
0.08481457300513284	0.023639488220214888
0.08496925900544738	0.023639488220214888
0.08512314600375248	0.023639488220214888
0.08527598300133832	0.023639488220214888
0.0854326080007013	0.024120140075683638
0.08558544300467474	0.024120140075683638
0.08574206900084391	0.024120140075683638
0.08589606900204672	0.024120140075683638
0.08604958000069018	0.024120140075683638
0.08620324799994705	0.024120140075683638
0.0864120210026158	0.024600791931152388
0.08665101400401909	0.024600791931152388
0.08682227700046496	0.024600791931152388
0.08698593100416474	0.024600791931152388
0.08714316200348549	0.025081443786621138
0.08731720800278708	0.025081443786621138
0.08750638000492472	0.025081443786621138
0.0876828079999541	0.025081443786621138
0.08784214800107293	0.025562095642089888
0.08802326200384414	0.025562095642089888
0.08818946500105085	0.025562095642089888
0.08834645100432681	0.025562095642089888
0.08850222000182839	0.026042747497558638
0.08865647000493482	0.026042747497558638
0.08882198799983598	0.026042747497558638
0.08898026300448691	0.026042747497558638
0.08913493699947139	0.026042747497558638
0.08928919600293739	0.026523399353027388
0.08944232800422469	0.026523399353027388
0.08959638699889183	0.026523399353027388
0.08975031500449404	0.026523399353027388
0.08990799500315916	0.027004051208496138
0.09006370900169713	0.027004051208496138
0.09021870799915632	0.027004051208496138
0.09037252100097248	0.027004051208496138
0.0905262460000813	0.027484703063964888
0.09067991100164363	0.027484703063964888
0.09084794299997156	0.027484703063964888
0.09101966299931519	0.027484703063964888
0.09117532800155459	0.027965354919433638
0.09133088600356132	0.027965354919433638
0.0914840789992013	0.027965354919433638
0.0916377840039786	0.027965354919433638
0.09179828600463225	0.027965354919433638
0.09195471800194355	0.028446006774902388
0.09210760100540938	0.028446006774902388
0.09226109700102825	0.028446006774902388
0.0924165329997777	0.028446006774902388
0.09260068300500279	0.028926658630371138
0.09277568600373343	0.028926658630371138
0.09294405399850802	0.028926658630371138
0.09310709300189046	0.028926658630371138
0.09326221299852477	0.029407310485839888
0.09341561700421153	0.029407310485839888
0.09357437700236915	0.029407310485839888
0.09373192800558172	0.029407310485839888
0.09388903900253354	0.029407310485839888
0.09404352999990806	0.029887962341308638
0.09419695199903799	0.029887962341308638
0.09435038700030418	0.029887962341308638
0.09450309599924367	0.029887962341308638
0.09465644100419013	0.030368614196777388
0.09480997799983015	0.030368614196777388
0.09496730400132947	0.030368614196777388
0.09513992899883306	0.030368614196777388
0.09533757700410206	0.030849266052246138
0.09549604199855821	0.030849266052246138
0.09565109500545077	0.030849266052246138
0.09580849300255068	0.030849266052246138
0.0959653470054036	0.03132991790771489
0.09611955300351838	0.03132991790771489
0.0962733019987354	0.03132991790771489
0.09642691699991701	0.03132991790771489
0.09657968700048514	0.03181056976318364
0.09673410100367619	0.03181056976318364
0.0969024790028925	0.03181056976318364
0.09705774699978065	0.03181056976318364
0.09721118200104684	0.03229122161865239
0.09736441800487228	0.03229122161865239
0.09751863199926447	0.03229122161865239
0.0976725990039995	0.03229122161865239
0.09782730200095102	0.03229122161865239
0.09802295300323749	0.03277187347412114
0.09819041300215758	0.03277187347412114
0.09834702400257811	0.03277187347412114
0.09850297799857799	0.03277187347412114
0.0986575620045187	0.03325252532958989
0.09881137699994724	0.03325252532958989
0.09896599600324407	0.03325252532958989
0.09912091000296641	0.03325252532958989
0.09928957300144248	0.03373317718505864
0.09944495600211667	0.03373317718505864
0.09960775400395505	0.03373317718505864
0.09976410500530619	0.03373317718505864
0.0999327669997001	0.03421382904052739
0.10008748400287004	0.03421382904052739
0.11024784800247289	0.04142360687255864
0.12046886300231563	0.04911403656005864
0.13073551300476538	0.05680446624755864
0.1409799649991328	0.06449489593505864
0.15119309600413544	0.07170467376708989
0.16142222200141987	0.07843379974365239
0.17162572099914541	0.08612422943115239
0.181833631999325	0.08900814056396489
0.19204802600143012	0.08900814056396489
0.2022618010014412	0.08900814056396489
0.21248308900248958	0.08900814056396489
0.22267749700404238	0.08900814056396489
0.2329051749984501	0.08900814056396489
0.2431329850005568	0.08900814056396489
0.2533666200033622	0.08900814056396489
0.26357234099850757	0.08900814056396489
0.27376486000139266	0.08900814056396489
0.28397852800117107	0.08996944427490239
0.29420281700004125	0.09093074798583989
0.30441291400347836	0.09093074798583989
0.31459953900048276	0.09141139984130864
0.3247918380002375	0.09189205169677739
0.33498894500371534	0.09189205169677739
0.345195464004064	0.09189205169677739
0.3554027610007324	0.09237270355224614
0.36562959200091427	0.09237270355224614
0.37587226400501095	0.09237270355224614
0.3860921310042613	0.09285335540771489
0.3963150810013758	0.09285335540771489
0.4065422280036728	0.09285335540771489
0.4167602759989677	0.09285335540771489
0.4269650560017908	0.09285335540771489
0.437162692003767	0.09285335540771489
0.4473708420046023	0.09285335540771489
0.4576068780006608	0.09333400726318364
0.4678657379990909	0.09381465911865239
0.47810697100067046	0.09429531097412114
0.48833253900374984	0.09477596282958989
0.49856138600443956	0.09525661468505864
0.5087887580011738	0.09573726654052739
0.5190202860030695	0.09621791839599614
0.5292734210015624	0.09621791839599614
0.5394998940028017	0.09669857025146489
0.5497192650000216	0.09765987396240239
0.5599510870015365	0.09862117767333989
0.5701714169990737	0.09910182952880864
0.5803867249996983	0.09910182952880864
0.5906002449992229	0.09958248138427739
0.6008135029987898	0.09958248138427739
0.6110428410029272	0.09958248138427739
0.6212746130040614	0.10006313323974614
0.6314879320052569	0.10054378509521489
0.6417021090019261	0.10054378509521489
0.6519552310055587	0.10054378509521489
0.6621846530033508	0.10054378509521489
0.672402531003172	0.10054378509521489
0.6826291040051728	0.10054378509521489
0.6928723040036857	0.10102443695068364
0.7031108520022826	0.10102443695068364
0.7133761560035055	0.10102443695068364
0.7236089260040899	0.10102443695068364
0.7338519820041256	0.10150508880615239
0.7440881240036106	0.10246639251708989
0.7543251210008748	0.10294704437255864
0.7645486570036155	0.10294704437255864
0.7747574090026319	0.10294704437255864
0.7849745960047585	0.10294704437255864
0.7952439250002499	0.10342769622802739
0.8054778200021246	0.10342769622802739
0.8156983070002752	0.10390834808349614
0.8259346289996756	0.10390834808349614
0.8361741469998378	0.10390834808349614
0.8464161869997042	0.10390834808349614
0.8566440350041375	0.10438899993896489
0.866906472001574	0.10438899993896489
0.8771415880037239	0.10438899993896489
0.8873754640007974	0.10486965179443364
0.8976382670007297	0.10535030364990239
0.907901901002333	0.10535030364990239
0.91816486800235	0.10631160736083989
0.9284103509999113	0.10727291107177739
0.9386447510041762	0.10727291107177739
0.9488763970002765	0.10775356292724614
0.959068380005192	0.10823421478271489
0.9692819870033418	0.10823421478271489
0.979489231001935	0.10823421478271489
0.9896899779996602	0.10871486663818364
0.9998920210055076	0.10871486663818364
1.0101036080013728	0.10919551849365239
1.11038387100416	0.10942058563232426
1.2107488850015216	0.11086254119873051
1.3111411830032011	0.11230449676513676
1.4115718630055198	0.11278514862060551
1.511978836999333	0.11326580047607426
1.6124215400050161	0.11326580047607426
1.7128706590010552	0.11326580047607426
1.8133020380046219	0.11326580047607426
1.9137316039996222	0.11326580047607426
2.014132313001028	0.11326580047607426
2.1145602270044037	0.11326580047607426
2.214996897004312	0.11326580047607426
2.31543902100384	0.11566905975341801
2.4158451990006142	0.1320112228393555
2.516272726999887	0.12432079315185551
2.616693790005229	0.12432079315185551
2.7171439369994914	0.12432079315185551
2.817579178001324	0.13249187469482426
2.9180325660054223	0.13249187469482426
3.018520883000747	0.13249187469482426
3.118994600001315	0.1339338302612305
3.219454443998984	0.1339338302612305
3.319887395002297	0.1339338302612305
3.4203034300007857	0.14018230438232426
3.5207221700038644	0.14018230438232426
3.6211623300041538	0.14018230438232426
3.721575075003784	0.14114360809326176
3.8220137870011968	0.14114360809326176
3.922433264000574	0.14114360809326176
4.022886429003847	0.1454694747924805
4.12330887200369	0.1454694747924805
4.223744836002879	0.1454694747924805
4.324190904000716	0.14883403778076176
4.424606689004577	0.15075664520263676
4.525039511005161	0.15075664520263676
4.625454111999716	0.15075664520263676
4.725921413999458	0.159889030456543
4.826356001001841	0.14787273406982426
4.926808225005516	0.14787273406982426
5.027270452002995	0.14787273406982426
5.127688314998522	0.25572185516357426
5.228241390999756	0.25788478851318364
5.328788892999	0.25788478851318364
5.429325179000443	0.25788478851318364
5.529818626004271	0.25788478851318364
5.630352279004001	0.25788478851318364
5.73078509500192	0.25884609222412114
5.831216488004429	0.25980739593505864
5.931646743003512	0.2602880477905274
6.032083636004245	0.2612493515014649
6.13250486600009	0.26245098114013676
6.232923077004671	0.27302532196044926
6.333357143004832	0.28840618133544926
6.433796014003747	0.273505973815918
6.534250948003319	0.28167705535888676
6.634698613001092	0.28263835906982426
6.735156804003054	0.28263835906982426
6.8356191019993275	0.28263835906982426
6.93605804300023	0.28263835906982426
7.0364978370052995	0.28263835906982426
7.136909320004634	0.28287868499755864
7.237336994003272	0.28287868499755864
7.33780090000073	0.28287868499755864
7.438250479004637	0.2910497665405274
7.538685315004841	0.3025854110717774
7.639147515001241	0.2968175888061524
7.739588071999606	0.2968175888061524
7.8400231810010155	0.2968175888061524
7.9404776970040984	0.2968175888061524
8.040938117999758	0.2968175888061524
8.141362291004043	0.2968175888061524
8.24178046399902	0.2968175888061524
8.342232039001829	0.2968175888061524
8.442662302004464	0.29729824066162114
8.543103575000714	0.29729824066162114
8.643552628003818	0.29729824066162114
8.744024261999584	0.2987401962280274
8.844454899000993	0.2987401962280274
8.944908755001961	0.2997014999389649
9.045349174004514	0.2997014999389649
9.145787973000552	0.30018215179443364
9.24621756200213	0.3016241073608399
0	0
