# Supplementary material for: GRAPE for fast and scalable graph processing and random-walk-based embedding
Source: Nat Comput Sci. 2023 Jun 26;3(6):552–68. doi: 10.1038/s43588-023-00465-8 (PMC10768636; doi:10.1038/s43588-023-00465-8)
Supplement: Supplementary file 4 — CSVs with time series data with time and memory requirements for the different libraries on the 44 considered graphs and on the different tasks considered (loading graphs, first- and second-order RWs). [file 43588_2023_465_MOESM4_ESM.zip › bio-ce-gn/PecanPy/second_order_walk_only_p.csv]

delta	ram
0	0.0025016784667968306
0.0001913070009322837	0.0029823303222655806
0.0003561929988791235	0.0029823303222655806
0.00045906499872216955	0.0029823303222655806
0.0005646600038744509	0.0029823303222655806
0.0006607540053664707	0.0029823303222655806
0.0007568090004497208	0.0029823303222655806
0.0008396929988521151	0.0029823303222655806
0.0009309189990744926	0.0034629821777343306
0.0010269240010529757	0.0034629821777343306
0.0011096349990111776	0.0034629821777343306
0.0011986180034000427	0.0034629821777343306
0.001295875001233071	0.0034629821777343306
0.0013875570002710447	0.0034629821777343306
0.001467995003622491	0.0034629821777343306
0.0015484739997191355	0.0034629821777343306
0.0016296540052280761	0.0034629821777343306
0.0017103540012612939	0.0034629821777343306
0.0017995770031120628	0.003943634033203081
0.0018794600036926568	0.003943634033203081
0.0019602620013756678	0.003943634033203081
0.0020408320051501505	0.003943634033203081
0.0021543840048252605	0.003943634033203081
0.0022389900041162036	0.003943634033203081
0.0023251740058185533	0.003943634033203081
0.0024060100040514953	0.003943634033203081
0.002486712000973057	0.003943634033203081
0.0025668320013210177	0.003943634033203081
0.0026468750002095476	0.003943634033203081
0.002726853999774903	0.003943634033203081
0.0028071429987903684	0.003943634033203081
0.0028882780025014654	0.004424285888671831
0.0029697319987462834	0.004424285888671831
0.0030501430010190234	0.004424285888671831
0.003130033001070842	0.004424285888671831
0.0032098100055009127	0.004424285888671831
0.0032957690054900013	0.004424285888671831
0.0033764079998945817	0.004424285888671831
0.003456698002992198	0.004424285888671831
0.0035374360013520345	0.004424285888671831
0.0036181860050419345	0.004424285888671831
0.003699165004945826	0.004424285888671831
0.003788838002947159	0.004424285888671831
0.003874107002047822	0.004424285888671831
0.0039552900052513	0.004424285888671831
0.004036297999846283	0.004424285888671831
0.004116957999940496	0.004904937744140581
0.0041976900029112585	0.004904937744140581
0.00428401800309075	0.004904937744140581
0.004366115004813764	0.004904937744140581
0.004456253001990262	0.004904937744140581
0.004559305001748726	0.004904937744140581
0.0046488350053550676	0.004904937744140581
0.004729092004708946	0.004904937744140581
0.004809646001376677	0.004904937744140581
0.0048900500041781925	0.004904937744140581
0.004970788002538029	0.004904937744140581
0.005052017004345544	0.005385589599609331
0.005165155002032407	0.005385589599609331
0.005292897003528196	0.005385589599609331
0.005381164999562316	0.005385589599609331
0.005462515000544954	0.005385589599609331
0.005552824004553258	0.005385589599609331
0.005635858004097827	0.005385589599609331
0.005719177999708336	0.005385589599609331
0.0058015040049212985	0.005385589599609331
0.005883206002181396	0.005385589599609331
0.0059712580041377805	0.005385589599609331
0.006055630001355894	0.005385589599609331
0.006161629004054703	0.005866241455078081
0.0062606749997939914	0.005866241455078081
0.006343373999698088	0.005866241455078081
0.006425281004339922	0.005866241455078081
0.006510580999020021	0.005866241455078081
0.006592114004888572	0.005866241455078081
0.00667373100441182	0.005866241455078081
0.0067561250034486875	0.005866241455078081
0.006837261003965978	0.005866241455078081
0.006919339000887703	0.005866241455078081
0.0069998140024836175	0.005866241455078081
0.007091251005476806	0.005866241455078081
0.007183358000474982	0.005866241455078081
0.0072691610039328225	0.005866241455078081
0.007350561005296186	0.005866241455078081
0.0074308789990027435	0.005866241455078081
0.007521726998675149	0.005866241455078081
0.00760657200589776	0.005866241455078081
0.00769055600540014	0.005866241455078081
0.00777154800016433	0.005866241455078081
0.007859104000090156	0.005866241455078081
0.00794495100126369	0.005866241455078081
0.00802608700178098	0.005866241455078081
0.008109104004688561	0.005866241455078081
0.008190568005375098	0.005866241455078081
0.008277838998765219	0.005866241455078081
0.008360022999113426	0.005866241455078081
0.008441277001111303	0.005866241455078081
0.008522209005604964	0.005866241455078081
0.008603328999015503	0.005866241455078081
0.008684070002345834	0.005866241455078081
0.008764967999013606	0.005866241455078081
0.008845005002513062	0.005866241455078081
0.008925699999963399	0.005866241455078081
0.009006421001686249	0.005866241455078081
0.009087149002880324	0.005866241455078081
0.009167702999548055	0.005866241455078081
0.009252210998965893	0.005866241455078081
0.00933411400183104	0.005866241455078081
0.009425643002032302	0.005866241455078081
0.009508301001915243	0.005866241455078081
0.00958882000122685	0.005866241455078081
0.00967006100108847	0.005866241455078081
0.009751628000230994	0.005866241455078081
0.009832383999309968	0.005866241455078081
0.009913050002069212	0.005866241455078081
0.00999371700163465	0.005866241455078081
0.010094101999129634	0.006346893310546831
0.010273817002598662	0.006346893310546831
0.01046147600573022	0.006346893310546831
0.010646401999110822	0.006346893310546831
0.01082199899974512	0.006346893310546831
0.01098431500577135	0.006346893310546831
0.01114105200394988	0.006346893310546831
0.01129780300107086	0.006346893310546831
0.011459108005510643	0.006346893310546831
0.011618214004556648	0.006346893310546831
0.011782610003137961	0.006346893310546831
0.011940192001929972	0.006346893310546831
0.01210915599949658	0.006346893310546831
0.012265321005543228	0.006346893310546831
0.012423707004927564	0.006346893310546831
0.012579251000715885	0.006346893310546831
0.01273377700272249	0.006346893310546831
0.012896792002720758	0.006346893310546831
0.013055789000645746	0.006346893310546831
0.013211836005211808	0.006346893310546831
0.013380882002820726	0.006346893310546831
0.013537060003727674	0.006346893310546831
0.01369224000518443	0.006346893310546831
0.013847227004589513	0.006346893310546831
0.014001378003740683	0.006346893310546831
0.014171676004480105	0.006346893310546831
0.014337266999064013	0.006346893310546831
0.014494549999653827	0.006346893310546831
0.014649445998657029	0.006346893310546831
0.01480429500225	0.006346893310546831
0.014960320004320238	0.006346893310546831
0.01511422900512116	0.006346893310546831
0.015269018003891688	0.006346893310546831
0.015423283002746757	0.006346893310546831
0.015588043002935592	0.006346893310546831
0.015744786003779154	0.006346893310546831
0.015900019003311172	0.006346893310546831
0.016054243002145085	0.006346893310546831
0.01620902600552654	0.006346893310546831
0.016367812000680715	0.006346893310546831
0.01652243400167208	0.006346893310546831
0.01667703300336143	0.006346893310546831
0.016830921005748678	0.006346893310546831
0.01698473800206557	0.006346893310546831
0.01714024400280323	0.006346893310546831
0.0172959030023776	0.006346893310546831
0.017451584004447795	0.006346893310546831
0.01760684400505852	0.006346893310546831
0.017761986004188657	0.006827545166015581
0.017915601005370263	0.006827545166015581
0.018085611001879442	0.006827545166015581
0.018246791005367413	0.006827545166015581
0.01840261000324972	0.006827545166015581
0.018556727998657152	0.006827545166015581
0.01871327900153119	0.006827545166015581
0.018869045001338236	0.007308197021484331
0.019024311004613992	0.007308197021484331
0.019179027003701776	0.007308197021484331
0.019340336999448482	0.007308197021484331
0.019500088004861027	0.007308197021484331
0.019655198004329577	0.007308197021484331
0.019811704005405772	0.007788848876953081
0.019968134998634923	0.007788848876953081
0.020121503999689594	0.007788848876953081
0.02027575299871387	0.007788848876953081
0.020429688003787305	0.007788848876953081
0.020589947002008557	0.007788848876953081
0.02074752499902388	0.007788848876953081
0.020902349999232683	0.00826950073242183
0.02105660900269868	0.00826950073242183
0.02121167700533988	0.00826950073242183
0.021370531001593918	0.00826950073242183
0.02152571500482736	0.00826950073242183
0.02167959300277289	0.00826950073242183
0.021835956002178136	0.00826950073242183
0.021990191999066155	0.00826950073242183
0.02216184099961538	0.00875015258789058
0.02233413400244899	0.00875015258789058
0.02249363300506957	0.00875015258789058
0.022649022001132835	0.00875015258789058
0.022803865002060775	0.00875015258789058
0.02295785600290401	0.00875015258789058
0.023112624003260862	0.00875015258789058
0.02326654500211589	0.00875015258789058
0.023420731005899142	0.00923080444335933
0.02357516600022791	0.00923080444335933
0.023729486005322542	0.00923080444335933
0.02388417399924947	0.00923080444335933
0.024038948002271354	0.00923080444335933
0.02419313399877865	0.00923080444335933
0.024353519002033863	0.00923080444335933
0.02450859900272917	0.00923080444335933
0.024663348005560692	0.00923080444335933
0.024817852005071472	0.00971908569335933
0.024972505001642276	0.00971908569335933
0.02512716400087811	0.00971908569335933
0.025282237002102192	0.00971908569335933
0.02543861100275535	0.00971908569335933
0.025603161004255526	0.00971908569335933
0.025759478005056735	0.00971908569335933
0.025914000005286653	0.00971908569335933
0.026076636000652798	0.00971908569335933
0.026233039003273007	0.01019973754882808
0.026392529005534016	0.01019973754882808
0.026548371999524534	0.01019973754882808
0.026703180999902543	0.01019973754882808
0.026858203003939707	0.01019973754882808
0.027014218001568224	0.01019973754882808
0.02716782800416695	0.01019973754882808
0.027327083000272978	0.01019973754882808
0.027482158999191597	0.01019973754882808
0.027635591999569442	0.01019973754882808
0.027789186002337374	0.01019973754882808
0.027943260000029113	0.01019973754882808
0.028097938004066236	0.01019973754882808
0.028252761003386695	0.01068038940429683
0.028407092999259476	0.01068038940429683
0.028561058003106155	0.01068038940429683
0.028716074004478287	0.01068038940429683
0.028876909003884066	0.01068038940429683
0.02903418300411431	0.01068038940429683
0.029188509004598018	0.01068038940429683
0.029346972005441785	0.01068038940429683
0.02950161199987633	0.01068038940429683
0.02965631700499216	0.01068038940429683
0.029810264000843745	0.01068038940429683
0.029970366005727556	0.01068038940429683
0.03012781100551365	0.01068038940429683
0.03028602200356545	0.01116104125976558
0.030443273004493676	0.01116104125976558
0.03060736400220776	0.01116104125976558
0.030763446004129946	0.01116104125976558
0.030917472999135498	0.01116104125976558
0.03106977800052846	0.01116104125976558
0.03122427800553851	0.01116104125976558
0.031383799003378954	0.01116104125976558
0.031537688002572395	0.01116104125976558
0.03169539200462168	0.01116104125976558
0.03186092100077076	0.01116104125976558
0.0320214390012552	0.01116104125976558
0.032176998000068124	0.01116104125976558
0.032336336000298616	0.01116104125976558
0.03249170100025367	0.01116104125976558
0.032645692001096904	0.01116104125976558
0.03280408400314627	0.01116104125976558
0.0329632830034825	0.01116104125976558
0.03311887699965155	0.01116104125976558
0.03327426499890862	0.01164169311523433
0.03342988300573779	0.01164169311523433
0.03358446100173751	0.01164169311523433
0.0337398440024117	0.01164169311523433
0.03389461500046309	0.01164169311523433
0.0340537049996783	0.01164169311523433
0.03423068499978399	0.01164169311523433
0.03439313900162233	0.01164169311523433
0.034553762001451105	0.01164169311523433
0.034709605999523774	0.01164169311523433
0.03486560199962696	0.01164169311523433
0.03502195200417191	0.01212997436523433
0.03517745000135619	0.01212997436523433
0.03533807400526712	0.01212997436523433
0.03549341400503181	0.01212997436523433
0.03565669300587615	0.01212997436523433
0.03581250800198177	0.01212997436523433
0.03596733300219057	0.01212997436523433
0.036120794000453316	0.01212997436523433
0.0362749560008524	0.01212997436523433
0.0364295960025629	0.01212997436523433
0.03658425500179874	0.01212997436523433
0.03673795299982885	0.01212997436523433
0.03689174600003753	0.01212997436523433
0.03704489200026728	0.01212997436523433
0.037198887002887204	0.01212997436523433
0.0373572430034983	0.01212997436523433
0.03751099900546251	0.01212997436523433
0.037665267002012115	0.01212997436523433
0.03782311800023308	0.01212997436523433
0.037979548003931995	0.01212997436523433
0.03814746100397315	0.01212997436523433
0.0383036230050493	0.01212997436523433
0.038458914001239464	0.01212997436523433
0.038612383003055584	0.01212997436523433
0.03876650299935136	0.01212997436523433
0.03891995700541884	0.01212997436523433
0.03907362800237024	0.01212997436523433
0.03922818400315009	0.01261062622070308
0.03938637600367656	0.01261062622070308
0.03954053499910515	0.01261062622070308
0.039706118004687596	0.01261062622070308
0.03986326599988388	0.01261062622070308
0.04001800600235583	0.01261062622070308
0.040171865999582224	0.01261062622070308
0.04032965300575597	0.01261062622070308
0.040483937998942565	0.01261062622070308
0.040644755004905164	0.01261062622070308
0.04080411100585479	0.01261062622070308
0.04096020699944347	0.01261062622070308
0.04111509799986379	0.01261062622070308
0.041269910005212296	0.01261062622070308
0.04142523500195239	0.01261062622070308
0.04158782900049118	0.01309127807617183
0.04174820500338683	0.01309127807617183
0.04190268900129013	0.01309127807617183
0.042057231003127526	0.01309127807617183
0.04223895700124558	0.01309127807617183
0.04239834599866299	0.01309127807617183
0.0425538380004582	0.01309127807617183
0.04270813300536247	0.01309127807617183
0.04286328600574052	0.01309127807617183
0.0430180730036227	0.01309127807617183
0.04317272399930516	0.01309127807617183
0.0433306850027293	0.01309127807617183
0.04348493800353026	0.01309127807617183
0.04363862100581173	0.01309127807617183
0.04379242100549163	0.01309127807617183
0.04394691800553119	0.01309127807617183
0.04409980800119229	0.01309127807617183
0.04425340200396022	0.01309127807617183
0.04440735000389395	0.01309127807617183
0.04456092300097225	0.01309127807617183
0.044714278999890666	0.01309127807617183
0.04486835300485836	0.01309127807617183
0.04502231199876405	0.01357192993164058
0.04517706500337226	0.01357192993164058
0.045334918999287765	0.01357192993164058
0.04548979199898895	0.01357192993164058
0.04565582299983362	0.01357192993164058
0.04581238900573226	0.01357192993164058
0.04596700500405859	0.01357192993164058
0.046076202001131605	0.01357192993164058
0.046231259002524894	0.01357192993164058
0.046390936004172545	0.01357192993164058
0.04654601000220282	0.01357192993164058
0.046700202001375146	0.01357192993164058
0.04685409300145693	0.01405258178710933
0.04700650100130588	0.01405258178710933
0.04716054900200106	0.01405258178710933
0.04731778200221015	0.01405258178710933
0.04747147900343407	0.01405258178710933
0.04762503300298704	0.01405258178710933
0.04777952000586083	0.01405258178710933
0.04793290499947034	0.01405258178710933
0.04808637400128646	0.01405258178710933
0.0482405490038218	0.01405258178710933
0.048397843005659524	0.01405258178710933
0.048551131003478076	0.01405258178710933
0.048704981003538705	0.01405258178710933
0.048859016998903826	0.01405258178710933
0.04901324499951443	0.01405258178710933
0.04916684500494739	0.01405258178710933
0.04932402100530453	0.01405258178710933
0.049477960004878696	0.01405258178710933
0.049632577000011224	0.01405258178710933
0.04978743700485211	0.01405258178710933
0.04994391999935033	0.01453323364257808
0.050092064004275016	0.01453323364257808
0.050250874999619555	0.01453323364257808
0.05040641099913046	0.01453323364257808
0.05060586200124817	0.01501388549804683
0.05078754699934507	0.01501388549804683
0.050944021000759676	0.01501388549804683
0.05110835999948904	0.01501388549804683
0.05127370200352743	0.01549453735351558
0.05143185800261563	0.01549453735351558
0.05158581399882678	0.01549453735351558
0.05174038599943742	0.01549453735351558
0.05189550000068266	0.01549453735351558
0.05205079800362	0.01549453735351558
0.0522043430028134	0.01597518920898433
0.052362975002324674	0.01597518920898433
0.05251872599910712	0.01597518920898433
0.052672094003355596	0.01597518920898433
0.052826111001195386	0.01597518920898433
0.052979735999542754	0.01597518920898433
0.05313298800319899	0.01645584106445308
0.05328657800419023	0.01645584106445308
0.053445858000486623	0.01645584106445308
0.053602238003804814	0.01645584106445308
0.05375626600289252	0.01645584106445308
0.05391059600515291	0.01645584106445308
0.0540773610046017	0.01645584106445308
0.054235838004387915	0.01693649291992183
0.05439503399975365	0.01693649291992183
0.054549243999645114	0.01693649291992183
0.05470257200067863	0.01693649291992183
0.054857918999914546	0.01693649291992183
0.0550126310045016	0.01693649291992183
0.05516686400369508	0.01693649291992183
0.055333307005639654	0.01693649291992183
0.05548842400457943	0.01741714477539058
0.05565103100525448	0.01741714477539058
0.055806558004405815	0.01741714477539058
0.05596022900135722	0.01741714477539058
0.056114343999070115	0.01741714477539058
0.0562692320017959	0.01741714477539058
0.05642412000452168	0.01741714477539058
0.05658003000280587	0.01741714477539058
0.05673449000460096	0.01741714477539058
0.056888234001235105	0.01789779663085933
0.05704328499996336	0.01789779663085933
0.057197061003535055	0.01789779663085933
0.05735556500439998	0.01789779663085933
0.057510033999278676	0.01789779663085933
0.05766480400052387	0.01789779663085933
0.0578207319995272	0.01789779663085933
0.0579754860009416	0.01837844848632808
0.05813017499895068	0.01837844848632808
0.058288142005039845	0.01837844848632808
0.05844327300292207	0.01837844848632808
0.05859786300425185	0.01837844848632808
0.05875235400162637	0.01837844848632808
0.05890768900280818	0.01837844848632808
0.05906194700219203	0.01837844848632808
0.059215059998678043	0.01837844848632808
0.05937295500189066	0.01837844848632808
0.059526550001464784	0.01837844848632808
0.0596910900057992	0.01837844848632808
0.05984636599896476	0.01837844848632808
0.06000032000156352	0.01837844848632808
0.060154532999149524	0.01837844848632808
0.06030869200185407	0.01837844848632808
0.06046414199954597	0.01837844848632808
0.060630447005678434	0.01837844848632808
0.060786725000070874	0.01837844848632808
0.0609415870058001	0.01837844848632808
0.06109611900319578	0.01837844848632808
0.06125318500562571	0.01837844848632808
0.06140873300319072	0.01837844848632808
0.061563202005345374	0.01837844848632808
0.06171756000549067	0.01885910034179683
0.061871571000665426	0.01885910034179683
0.06202469300478697	0.01885910034179683
0.062195903999963775	0.01885910034179683
0.06235622300300747	0.01885910034179683
0.06251251000503544	0.01885910034179683
0.06266670200420776	0.01885910034179683
0.0628203790038242	0.01885910034179683
0.06297417400492122	0.01885910034179683
0.06312814800185151	0.01885910034179683
0.0632813000047463	0.01885910034179683
0.0634361810007249	0.01885910034179683
0.06359054200584069	0.01885910034179683
0.06374539399985224	0.01885910034179683
0.0638996039997437	0.01885910034179683
0.06405405400437303	0.01933975219726558
0.06420843700470868	0.01933975219726558
0.06436774600297213	0.01933975219726558
0.06452366900339257	0.01933975219726558
0.06467904100281885	0.01933975219726558
0.06483432299864944	0.01933975219726558
0.06498854300298262	0.01933975219726558
0.06514288399921497	0.01933975219726558
0.06529665800189832	0.01933975219726558
0.06545054500020342	0.01933975219726558
0.06561439800134394	0.01933975219726558
0.06577054300578311	0.01933975219726558
0.0659255270002177	0.01933975219726558
0.06608355999924242	0.01982040405273433
0.06624152500444325	0.01982040405273433
0.06639941799949156	0.01982040405273433
0.06655394200060982	0.01982040405273433
0.06670800899883034	0.01982040405273433
0.06686163200356532	0.01982040405273433
0.06701503200019943	0.01982040405273433
0.06716915200377116	0.01982040405273433
0.06732660499983467	0.01982040405273433
0.06748170100036077	0.01982040405273433
0.06763543200213462	0.01982040405273433
0.06778896100149723	0.01982040405273433
0.0679427979994216	0.01982040405273433
0.0680982350022532	0.02030105590820308
0.06825490800110856	0.02030105590820308
0.06840971900237491	0.02030105590820308
0.06856402799894568	0.02030105590820308
0.06871869200404035	0.02030105590820308
0.06887256399932085	0.02030105590820308
0.06902860400441568	0.02030105590820308
0.06918387800396886	0.02030105590820308
0.06934383600309957	0.02030105590820308
0.06949808599893004	0.02030105590820308
0.06965321100142319	0.02030105590820308
0.06980764200125122	0.02030105590820308
0.06996255000558449	0.02030105590820308
0.07007537499885075	0.02030105590820308
0.07023087300331099	0.02030105590820308
0.07039077900117263	0.02078170776367183
0.07059753600333352	0.02078170776367183
0.07077001300058328	0.02078170776367183
0.07092659300542437	0.02078170776367183
0.07108133700239705	0.02078170776367183
0.07123659799981397	0.02078170776367183
0.07140706600330304	0.02078170776367183
0.07156184700579615	0.02078170776367183
0.0717172720032977	0.02126235961914058
0.07187187300587539	0.02126235961914058
0.07202569900255185	0.02126235961914058
0.07217978800326819	0.02126235961914058
0.07233787500445032	0.02126235961914058
0.07249376999970991	0.02126235961914058
0.07265084700338775	0.02126235961914058
0.07280539500061423	0.02126235961914058
0.0729596740056877	0.02126235961914058
0.07311411700356985	0.02126235961914058
0.07326835300045786	0.02126235961914058
0.07342454999889014	0.02126235961914058
0.07357851000415394	0.02126235961914058
0.07373332200222649	0.02126235961914058
0.07388866200199118	0.02126235961914058
0.07404337200568989	0.02126235961914058
0.0742134310057736	0.02126235961914058
0.07437275100528495	0.02126235961914058
0.07454526600486133	0.02126235961914058
0.07470061300409725	0.02126235961914058
0.07485393599927193	0.02174301147460933
0.07500829100172268	0.02174301147460933
0.07516479700279888	0.02174301147460933
0.07532974700006889	0.02174301147460933
0.07548520300042583	0.02174301147460933
0.07564806799928192	0.02174301147460933
0.07580646299902583	0.02174301147460933
0.07595980699989013	0.02174301147460933
0.07611344800534425	0.02174301147460933
0.07626658699882682	0.02174301147460933
0.07642101700184867	0.02174301147460933
0.07657379499869421	0.02174301147460933
0.07672755200474057	0.02174301147460933
0.07688565300486516	0.02174301147460933
0.07704208200448193	0.02174301147460933
0.07719550099864136	0.02174301147460933
0.07735497200337704	0.02174301147460933
0.07750991300417809	0.02174301147460933
0.07766382000409067	0.02174301147460933
0.07781825400161324	0.02174301147460933
0.07797302000108175	0.02174301147460933
0.07807648400194012	0.02174301147460933
0.07823199999984354	0.02222366333007808
0.07839092599897413	0.02222366333007808
0.078544239004259	0.02222366333007808
0.07869855100580025	0.02222366333007808
0.0788518129993463	0.02222366333007808
0.07900525700097205	0.02222366333007808
0.07915886700357078	0.02222366333007808
0.07931539000128396	0.02222366333007808
0.07946945600269828	0.02222366333007808
0.0796238200055086	0.02222366333007808
0.07978077699954156	0.02222366333007808
0.07993433200317668	0.02222366333007808
0.0800880570022855	0.02222366333007808
0.08024522800405975	0.02222366333007808
0.08039946200005943	0.02222366333007808
0.08073959800094599	0.02270431518554683
0.08090908600570401	0.02270431518554683
0.08106724700337509	0.02270431518554683
0.08122324700525496	0.02270431518554683
0.08141118500498123	0.02270431518554683
0.08157020700309658	0.02270431518554683
0.08172620199911762	0.02270431518554683
0.08188185000472004	0.02270431518554683
0.08203671800583834	0.02270431518554683
0.0822200340044219	0.02270431518554683
0.0823812650050968	0.02270431518554683
0.08253581700409995	0.02270431518554683
0.08268954999948619	0.02318496704101558
0.0828428810054902	0.02318496704101558
0.08299670700216666	0.02318496704101558
0.08315034900442697	0.02318496704101558
0.08330362600099761	0.02318496704101558
0.0834568880018196	0.02318496704101558
0.08360985000035726	0.02318496704101558
0.08376393700018525	0.02318496704101558
0.0839170559993363	0.02318496704101558
0.08407387600163929	0.02318496704101558
0.08422818800318055	0.02318496704101558
0.08438967600523029	0.02318496704101558
0.0845545830015908	0.02318496704101558
0.08470981000573374	0.02318496704101558
0.08486876299866708	0.02366561889648433
0.08502739100367762	0.02366561889648433
0.08518326800549403	0.02366561889648433
0.08534332600538619	0.02366561889648433
0.0854976769987843	0.02366561889648433
0.08566025400068611	0.02366561889648433
0.08581492500525201	0.02366561889648433
0.08598629500193056	0.02366561889648433
0.08616746800544206	0.02366561889648433
0.08633198100142181	0.02366561889648433
0.08648820700182114	0.02366561889648433
0.08664302700344706	0.02366561889648433
0.08679766400018707	0.02366561889648433
0.08695190800062846	0.02366561889648433
0.08710641899961047	0.02366561889648433
0.08726195900089806	0.02366561889648433
0.08741839000140317	0.02366561889648433
0.08757208799943328	0.02366561889648433
0.08772570600558538	0.02366561889648433
0.0878799300044193	0.02414627075195308
0.08803500100475503	0.02414627075195308
0.08818892000272172	0.02414627075195308
0.0883573220053222	0.02414627075195308
0.0885137700024643	0.02414627075195308
0.08866969399969094	0.02414627075195308
0.08882425200135913	0.02462692260742183
0.08897784999862779	0.02462692260742183
0.0891320029986673	0.02462692260742183
0.08928770900092786	0.02462692260742183
0.0894426779996138	0.02462692260742183
0.089596709003672	0.02462692260742183
0.08975045200349996	0.02510757446289058
0.08990389400423737	0.02510757446289058
0.09005762699962361	0.02510757446289058
0.09022611000546021	0.02510757446289058
0.0903840980026871	0.02558822631835933
0.09061235500121256	0.02558822631835933
0.09078586900432128	0.02558822631835933
0.09094092000304954	0.02558822631835933
0.0910955030049081	0.02606887817382808
0.0912751229989226	0.02606887817382808
0.09143462499923771	0.02606887817382808
0.09159002199885435	0.02606887817382808
0.09174434500164352	0.02654953002929683
0.09189917000185233	0.02654953002929683
0.09205202900193399	0.02654953002929683
0.09220528800506145	0.02654953002929683
0.0923626290023094	0.02654953002929683
0.09251804400264518	0.02703018188476558
0.09267292699951213	0.02703018188476558
0.09283169799891766	0.02703018188476558
0.09298874500382226	0.02703018188476558
0.09314310100307921	0.02703018188476558
0.09329840300051728	0.02751083374023433
0.09345516699977452	0.02751083374023433
0.09360974000446731	0.02751083374023433
0.09376290900399908	0.02751083374023433
0.09391596200293861	0.02799148559570308
0.09407786000519991	0.02799148559570308
0.09423298600449925	0.02799148559570308
0.09439190500415862	0.02799148559570308
0.09454500699939672	0.02847213745117183
0.09469816400087439	0.02847213745117183
0.0948524300038116	0.02847213745117183
0.09500603900232818	0.02847213745117183
0.09516214500035858	0.02847213745117183
0.09532870900147827	0.02895278930664058
0.09548485700361198	0.02895278930664058
0.09564828500151634	0.02895278930664058
0.0958040740006254	0.02895278930664058
0.0959571510029491	0.02895278930664058
0.09611290100292535	0.02943344116210933
0.09626683600072283	0.02943344116210933
0.0964220669993665	0.02943344116210933
0.09657604899985017	0.02943344116210933
0.09672891600348521	0.02943344116210933
0.09688240299874451	0.02991409301757808
0.09703805100434693	0.02991409301757808
0.09719316300470382	0.02991409301757808
0.09735339000326348	0.02991409301757808
0.09750953099865001	0.03039474487304683
0.09766607000346994	0.03039474487304683
0.09782107200589962	0.03039474487304683
0.09797617900039768	0.03039474487304683
0.09812955999950645	0.03039474487304683
0.0982856120026554	0.03087539672851558
0.09844069900282193	0.03087539672851558
0.09859454900288256	0.03087539672851558
0.09876277600415051	0.03087539672851558
0.09892045900051016	0.03135604858398433
0.09907417600334156	0.03135604858398433
0.09922787300456548	0.03135604858398433
0.09938754600443644	0.03135604858398433
0.09954194899910362	0.03183670043945308
0.09970743500161916	0.03183670043945308
0.09986431700235698	0.03183670043945308
0.1000193220024812	0.03183670043945308
0.11018623800191563	0.03952713012695308
0.12049535500409547	0.04673690795898433
0.13084281099872896	0.05442733764648433
0.14116313100385014	0.06211776733398433
0.15147812900249846	0.06932754516601558
0.16181734600104392	0.07605667114257808
0.17213081600493751	0.08326644897460933
0.18242300100246212	0.08855361938476558
0.19272727800125722	0.08855361938476558
0.2030022290055058	0.08855361938476558
0.21327715500228805	0.08855361938476558
0.2235611760042957	0.08855361938476558
0.23386632700567134	0.08855361938476558
0.24413585400179727	0.08855361938476558
0.254393417002575	0.08855361938476558
0.26464168000529753	0.08855361938476558
0.27494488900265424	0.08855361938476558
0.2852253710007062	0.08855361938476558
0.2954864670027746	0.08855361938476558
0.3057518230052665	0.08903427124023433
0.3160088570002699	0.08999557495117183
0.32625484600430354	0.09047622680664058
0.3365048640043824	0.09095687866210933
0.34673830900283065	0.09143753051757808
0.3569608540055924	0.09143753051757808
0.3671959589992184	0.09191818237304683
0.3774381399998674	0.09191818237304683
0.387671232005232	0.09191818237304683
0.3979098330019042	0.09191818237304683
0.4081396700057667	0.09239883422851558
0.41839731900108745	0.09239883422851558
0.428658582000935	0.09239883422851558
0.4389049460005481	0.09239883422851558
0.4491370320029091	0.09239883422851558
0.4593608140057768	0.09239883422851558
0.46957628200470936	0.09287948608398433
0.47982840800250415	0.09287948608398433
0.4900583530034055	0.09287948608398433
0.5003118070017081	0.09336013793945308
0.5105454139993526	0.09384078979492183
0.5208142880001105	0.09432144165039058
0.5310672910054564	0.09480209350585933
0.5413145810016431	0.09528274536132808
0.5515564570014249	0.09576339721679683
0.5617831250056042	0.09624404907226558
0.5720408940032939	0.09624404907226558
0.5822783620023984	0.09672470092773433
0.5925341860056506	0.09768600463867183
0.602774204002344	0.09816665649414058
0.6130624350043945	0.09864730834960933
0.6233471860032296	0.09912796020507808
0.6336318570029107	0.09960861206054683
0.6438879800043651	0.09960861206054683
0.6540959340054542	0.09960861206054683
0.6643477070028894	0.10008926391601558
0.674595620999753	0.10008926391601558
0.6848484630027087	0.10008926391601558
0.6951494509994518	0.10056991577148433
0.7054641150025418	0.10056991577148433
0.7157820880020154	0.10056991577148433
0.7261020980004105	0.10056991577148433
0.7364170810033102	0.10056991577148433
0.7467159790030564	0.10056991577148433
0.7570446739991894	0.10105056762695308
0.7673424460008391	0.10105056762695308
0.7776329170010285	0.10105056762695308
0.7879266520030797	0.10153121948242183
0.7982095170009416	0.10201187133789058
0.8085013829986565	0.10249252319335933
0.8187926809987403	0.10249252319335933
0.8290764410048723	0.10297317504882808
0.8393633880041307	0.10297317504882808
0.8496421880045091	0.10297317504882808
0.8599373899996863	0.10345382690429683
0.8702063360033208	0.10345382690429683
0.8804949570039753	0.10345382690429683
0.8907718769987696	0.10345382690429683
0.901054075002321	0.10393447875976558
0.91136047100008	0.10393447875976558
0.9216457240036107	0.10393447875976558
0.9319444530046894	0.10441513061523433
0.9422308960056398	0.10441513061523433
0.9525072630058276	0.10441513061523433
0.9628161990040098	0.10489578247070308
0.9731029380054679	0.10537643432617183
0.9833961500044097	0.10585708618164058
0.9936692410046817	0.10729904174804683
1.0039559040014865	0.10729904174804683
1.1043060599986347	0.10920639038085933
1.2047549199996865	0.10920639038085933
1.3052320790011436	0.11112899780273433
1.405708534999576	0.11209030151367183
1.5061404040025081	0.11257095336914058
1.6065937550010858	0.11305160522460933
1.7070967170002405	0.11305160522460933
1.8075493990036193	0.11305160522460933
1.9080167690044618	0.11305160522460933
2.0084691869997187	0.11305160522460933
2.1089196739994804	0.11304397583007808
2.2093694010036415	0.11304397583007808
2.3098209390009288	0.11304397583007808
2.41029886600154	0.11304397583007808
2.5107548480009427	0.12218399047851558
2.6112787060046685	0.13660354614257808
2.711763710998639	0.12410659790039058
2.812244995002402	0.12410659790039058
2.912747701004264	0.12410659790039058
3.0132126890021027	0.13227767944335933
3.113695574000303	0.13251037597656246
3.2141674189988407	0.13347167968749996
3.314636713999789	0.13347167968749996
3.4151401039998746	0.13347167968749996
3.5156328250013757	0.13827819824218746
3.6161600400009775	0.1406814575195312
3.7166425169998547	0.1406814575195312
3.8171377840044443	0.14212341308593746
3.917600732005667	0.14235610961914058
4.0180936440010555	0.14235610961914058
4.118562241004838	0.14235610961914058
4.21907962700061	0.14524002075195308
4.319542485005513	0.14524002075195308
4.42003772600583	0.14524002075195308
4.520512615003099	0.14764328002929683
4.620989110000664	0.14908523559570308
4.721454794998863	0.14908523559570308
4.821951896003156	0.14908523559570308
4.922451559003093	0.14908523559570308
5.022949320999032	0.16014022827148433
5.123439826005779	0.14644165039062496
5.223953785003687	0.14644165039062496
5.3244358180018025	0.14644165039062496
5.424899828001799	0.2593795776367187
5.5254053259996	0.26010055541992183
5.625913421004952	0.2605812072753906
5.726505937003822	0.2605812072753906
5.827033469002345	0.2605812072753906
5.927623950999987	0.2605812072753906
6.0281851809995715	0.2605812072753906
6.128667996999866	0.26202316284179683
6.229131688000052	0.2625038146972656
6.329573702001653	0.2634651184082031
6.430024130000675	0.26394577026367183
6.5304667790042	0.2673103332519531
6.630957115005003	0.28605575561523433
6.731438770002569	0.29086227416992183
6.8319317100031185	0.28221054077148433
6.932407006999711	0.2855751037597656
7.032864893000806	0.2855751037597656
7.133360365005501	0.2855751037597656
7.233826488001796	0.2855751037597656
7.334311573002196	0.2855751037597656
7.434755335001682	0.2855751037597656
7.535189715003071	0.2855751037597656
7.635651932003384	0.2855751037597656
7.73612496900023	0.2855751037597656
7.836604119002004	0.29374618530273433
7.93712605300243	0.3048011779785156
8.037627436999173	0.29951400756835933
8.138115177003783	0.29951400756835933
8.238560597004835	0.29951400756835933
8.339028783004323	0.29951400756835933
8.43948045000434	0.29951400756835933
8.539955448999535	0.29951400756835933
8.640419456001837	0.29951400756835933
8.740877116004413	0.29951400756835933
8.841354050004156	0.29951400756835933
8.941838609003753	0.2999946594238281
9.042375226999866	0.2999946594238281
9.142888624002808	0.2999946594238281
9.243372723001812	0.3009559631347656
9.34390140799951	0.3009559631347656
9.444376118000946	0.30239791870117183
9.544865226002003	0.30239791870117183
9.645347752004454	0.3028785705566406
9.745840784999018	0.30432052612304683
0	0
