# Supplementary material for: GRAPE for fast and scalable graph processing and random-walk-based embedding
Source: Nat Comput Sci. 2023 Jun 26;3(6):552–68. doi: 10.1038/s43588-023-00465-8 (PMC10768636; doi:10.1038/s43588-023-00465-8)
Supplement: Supplementary file 4 — CSVs with time series data with time and memory requirements for the different libraries on the 44 considered graphs and on the different tasks considered (loading graphs, first- and second-order RWs). [file 43588_2023_465_MOESM4_ESM.zip › bio-ce-gn/PecanPy/second_order_walk.csv]

delta	ram
0	0.0022665023803707385
0.00016248800056928303	0.0027471542358394885
0.0002982040005008457	0.0027471542358394885
0.00039940800070326077	0.0027471542358394885
0.0004958740000802209	0.0027471542358394885
0.0005817290002596565	0.0027471542358394885
0.000683936999848811	0.0027471542358394885
0.0007683620005991543	0.0032278060913082385
0.0008592170006522792	0.0032278060913082385
0.0009498409999650903	0.0032278060913082385
0.0010320720002710004	0.0032278060913082385
0.0011215510003239615	0.0032278060913082385
0.0012080390006303787	0.0032278060913082385
0.001298271000450768	0.0032278060913082385
0.0013809760002914118	0.0032278060913082385
0.0014631390004069544	0.0032278060913082385
0.0015455110005859751	0.0037084579467769885
0.001635375000660133	0.0037084579467769885
0.0017286080001213122	0.0037084579467769885
0.001810460000342573	0.0037084579467769885
0.001891986999908113	0.0037084579467769885
0.0019735800005946658	0.0037084579467769885
0.002055308000308287	0.0037084579467769885
0.002137582000614202	0.0037084579467769885
0.002219304999925953	0.0037084579467769885
0.0023006239998721867	0.0037084579467769885
0.0023820810001780046	0.0041891098022457385
0.002463601999806997	0.0041891098022457385
0.002544936000049347	0.0041891098022457385
0.0026319480002712226	0.0041891098022457385
0.002715110000281129	0.0041891098022457385
0.0027973940004812903	0.0041891098022457385
0.0028814730003432487	0.0041891098022457385
0.0030244390000007115	0.0041891098022457385
0.0031184130002657184	0.0041891098022457385
0.0032012589999794727	0.0041891098022457385
0.003284702000200923	0.0041891098022457385
0.0033672610006760806	0.0041891098022457385
0.003450037000220618	0.0041891098022457385
0.003532440000526549	0.0046697616577144885
0.0036232390002624015	0.0046697616577144885
0.003707390000272426	0.0046697616577144885
0.003791142000409309	0.0046697616577144885
0.0038736989999961224	0.0046697616577144885
0.003956199000640481	0.0046697616577144885
0.004038486999888846	0.0046697616577144885
0.0041204369999832124	0.0046697616577144885
0.0042025440006909776	0.0046697616577144885
0.004284436000489222	0.0051504135131832385
0.004366006000054767	0.0051504135131832385
0.0044588959999600775	0.0051504135131832385
0.004548632000478392	0.0051504135131832385
0.004645662000257289	0.0051504135131832385
0.004728978000457573	0.0051504135131832385
0.004810825000276964	0.0051504135131832385
0.004893074999927194	0.0051504135131832385
0.004976052000529307	0.0051504135131832385
0.0050588860003699665	0.0051504135131832385
0.00515046800046548	0.0051504135131832385
0.00525107800058322	0.0056310653686519885
0.005338446000678232	0.0056310653686519885
0.0054209290001381305	0.0056310653686519885
0.005503280000084487	0.0056310653686519885
0.005586289999882865	0.0056310653686519885
0.005674304999956803	0.0056310653686519885
0.005757746000199404	0.0056310653686519885
0.005839901999934227	0.0056310653686519885
0.005922540000028675	0.0056310653686519885
0.006004554999890388	0.0056310653686519885
0.006086688000323193	0.0056310653686519885
0.006176836000122421	0.0056310653686519885
0.0062667060001331265	0.0056310653686519885
0.00634840900056588	0.0056310653686519885
0.006433210000068357	0.0056310653686519885
0.00652325999999448	0.0056310653686519885
0.0066059280006811605	0.0056310653686519885
0.006696094999824709	0.0056310653686519885
0.006781144999877142	0.0056310653686519885
0.0068640019999293145	0.0056310653686519885
0.006966755000576086	0.0056310653686519885
0.007060263000312261	0.0056310653686519885
0.007143548999920313	0.0056310653686519885
0.0072269219999725465	0.0056310653686519885
0.007309882999834372	0.0056310653686519885
0.007391705999907572	0.0056310653686519885
0.007481981000637461	0.0056310653686519885
0.007563948000097298	0.0056310653686519885
0.007671020000088902	0.0056310653686519885
0.0077563250006278395	0.0056310653686519885
0.007838884000193502	0.0056310653686519885
0.007921512000393705	0.0056310653686519885
0.008003377000022738	0.0056310653686519885
0.008085412000582437	0.0056310653686519885
0.008166978000190284	0.0056310653686519885
0.008258703000137757	0.0056310653686519885
0.008342339000591892	0.0056310653686519885
0.008425033000094118	0.0056310653686519885
0.008506894000674947	0.0056310653686519885
0.008588847999817517	0.0056310653686519885
0.008675537000272016	0.0056310653686519885
0.008758253999985754	0.0061117172241207385
0.008840205000524293	0.0061117172241207385
0.008921649000512843	0.0061117172241207385
0.009003042000585992	0.0061117172241207385
0.009084953000638052	0.0061117172241207385
0.009168077000140329	0.0061117172241207385
0.009250434000023233	0.0061117172241207385
0.009333245000561874	0.0061117172241207385
0.009422565000022587	0.0061117172241207385
0.009511435000604251	0.0061117172241207385
0.009597053000106825	0.0061117172241207385
0.00968676000047708	0.0061117172241207385
0.009769691000656167	0.0061117172241207385
0.009851931999946828	0.0061117172241207385
0.009933871000612271	0.0061117172241207385
0.010015444000600837	0.0061117172241207385
0.010188713999923493	0.0061117172241207385
0.010374913000305241	0.0061117172241207385
0.010551608000241686	0.0061117172241207385
0.01073693899979844	0.0061117172241207385
0.010910400000284426	0.0061117172241207385
0.011095367000052647	0.0061117172241207385
0.011258553000516258	0.0061117172241207385
0.011416740000640857	0.0061117172241207385
0.011572940999940329	0.0061117172241207385
0.011748455000088143	0.0061117172241207385
0.011907163000614673	0.0061117172241207385
0.012069436000274436	0.0061117172241207385
0.01223700100035785	0.0061117172241207385
0.012397589000102016	0.0061117172241207385
0.012554685000395693	0.0061117172241207385
0.01271608700062643	0.0061117172241207385
0.012872672000412422	0.0061117172241207385
0.01302909600053681	0.0061117172241207385
0.013184729000386142	0.0061117172241207385
0.013346484000066994	0.0061117172241207385
0.01350345799983188	0.0061117172241207385
0.013659623999956239	0.0061117172241207385
0.013822718000483292	0.0061117172241207385
0.013978480999867315	0.0061117172241207385
0.01413477700043586	0.0061117172241207385
0.01428994900015823	0.0061117172241207385
0.014445579000494035	0.0061117172241207385
0.014601573000618373	0.0061117172241207385
0.014762378999876091	0.0061117172241207385
0.014910234000126366	0.0061117172241207385
0.015067985000314366	0.0061117172241207385
0.015224312000100326	0.0061117172241207385
0.01538490399980219	0.0061117172241207385
0.015542789000392077	0.0061117172241207385
0.015716059000624227	0.0061117172241207385
0.01587462499992398	0.0061117172241207385
0.01603102500030218	0.0061117172241207385
0.01618642599987652	0.0061117172241207385
0.0163423829999374	0.0061117172241207385
0.016499482000654098	0.0061117172241207385
0.0166565260005882	0.0061117172241207385
0.0168210990004809	0.0065923690795894885
0.01698103499984427	0.0065923690795894885
0.0171381210002437	0.0065923690795894885
0.017294154000410344	0.0065923690795894885
0.01744974600023852	0.0065923690795894885
0.017606529000659066	0.0070730209350582385
0.017767572000593645	0.0070730209350582385
0.01792333699995652	0.0070730209350582385
0.01807987000029243	0.0070730209350582385
0.018264539000483637	0.0070730209350582385
0.01843900699986989	0.0075536727905269885
0.01859803200022725	0.0075536727905269885
0.018767088000458898	0.0075536727905269885
0.01891222900030698	0.0075536727905269885
0.019091428000137967	0.0075536727905269885
0.019252517000495573	0.0075536727905269885
0.019410593999964476	0.008034324645995738
0.01956702999996196	0.008034324645995738
0.01972833600029844	0.008034324645995738
0.01988463900033821	0.008034324645995738
0.02004438200037839	0.008034324645995738
0.02020095100033359	0.008034324645995738
0.020356422000077146	0.008034324645995738
0.020512039000095683	0.008514976501464488
0.02067098099996656	0.008514976501464488
0.020828839000387234	0.008514976501464488
0.020984612000574998	0.008514976501464488
0.021140262000699295	0.008514976501464488
0.021295690999977523	0.008514976501464488
0.021452199000123073	0.008995628356933238
0.021607794999908947	0.008995628356933238
0.02176978199986479	0.008995628356933238
0.021925517999989097	0.008995628356933238
0.022081005000472942	0.008995628356933238
0.022238683000068704	0.008995628356933238
0.022394116000214126	0.008995628356933238
0.02254916800029605	0.009476280212401988
0.022710764999828825	0.009476280212401988
0.022867124000185868	0.009476280212401988
0.023046708000038052	0.009476280212401988
0.02320469200003572	0.009476280212401988
0.023360433000561898	0.009476280212401988
0.023515413000495755	0.009476280212401988
0.023670244000641105	0.009956932067870738
0.023826626000300166	0.009956932067870738
0.023982469000657147	0.009956932067870738
0.024142529000528157	0.009956932067870738
0.02430040299987013	0.009956932067870738
0.024457120000079158	0.009956932067870738
0.024617017000309716	0.009956932067870738
0.024774640000032377	0.009956932067870738
0.02493009699992399	0.009956932067870738
0.025085989000217523	0.009956932067870738
0.0252417850006168	0.009956932067870738
0.025396623000233376	0.009956932067870738
0.02555239400044229	0.010437583923339488
0.025713865000398073	0.010437583923339488
0.025869009000416554	0.010437583923339488
0.026024649000646605	0.010437583923339488
0.02617949200066505	0.010437583923339488
0.026345080000282906	0.010437583923339488
0.02650568100034434	0.010437583923339488
0.026660874000299373	0.010437583923339488
0.026817124000444892	0.010437583923339488
0.02699702400059323	0.010437583923339488
0.027167168000232778	0.010437583923339488
0.027325580000251648	0.010437583923339488
0.027482119000524108	0.010437583923339488
0.02768106399980752	0.010918235778808238
0.02784841900029278	0.010918235778808238
0.028010451000227476	0.010918235778808238
0.02816839700062701	0.010918235778808238
0.028334145999906468	0.010918235778808238
0.028491215000030934	0.010918235778808238
0.02864749899981689	0.010918235778808238
0.028804135000427777	0.010918235778808238
0.028959961000509793	0.010918235778808238
0.029116079000232276	0.010918235778808238
0.02927147700029309	0.010918235778808238
0.02942751099999441	0.010918235778808238
0.02958298800058401	0.010918235778808238
0.02975234299992735	0.010918235778808238
0.02991226199992525	0.010918235778808238
0.03006941200055735	0.010918235778808238
0.030224459000237403	0.010918235778808238
0.03037990200027707	0.010918235778808238
0.03053481900042243	0.011398887634276988
0.030695696000293538	0.011398887634276988
0.030852525000227615	0.011398887634276988
0.031023930000628752	0.011398887634276988
0.03118048299984366	0.011398887634276988
0.0313356090000525	0.011398887634276988
0.031490366000070935	0.011398887634276988
0.03164599100000487	0.011398887634276988
0.03180163000070024	0.011398887634276988
0.031958321000274736	0.011879539489745738
0.03211342400027206	0.011879539489745738
0.0322693550006079	0.011879539489745738
0.03242646099988633	0.011879539489745738
0.03258276700034912	0.011879539489745738
0.03274539999983972	0.011879539489745738
0.03290130000004865	0.011879539489745738
0.0330575409998346	0.011879539489745738
0.033213293000699196	0.011879539489745738
0.033368152000548434	0.011879539489745738
0.033523056999911205	0.011879539489745738
0.03368161600064923	0.011879539489745738
0.03383847199984302	0.011879539489745738
0.0339936710006441	0.011879539489745738
0.03414928399979544	0.011879539489745738
0.034304610000617686	0.011879539489745738
0.03446079400055169	0.011879539489745738
0.03462082599980931	0.011879539489745738
0.03477761200065288	0.011879539489745738
0.03491313300037291	0.011879539489745738
0.03509240400035196	0.011879539489745738
0.035252403999948	0.011879539489745738
0.03540901799988205	0.011879539489745738
0.03556453100009094	0.012360191345214488
0.03572578400053317	0.012360191345214488
0.035885703000531066	0.012360191345214488
0.03604992400050833	0.012360191345214488
0.03621028900033707	0.012360191345214488
0.03636611999991146	0.012360191345214488
0.03652345400041668	0.012360191345214488
0.03668298600041453	0.012360191345214488
0.03683966300013708	0.012360191345214488
0.03699551600038831	0.012360191345214488
0.03715131599983579	0.012360191345214488
0.03730692899989663	0.012360191345214488
0.0374636599999576	0.012360191345214488
0.037620963000335905	0.012360191345214488
0.03777771900058724	0.012840843200683238
0.03793638900060614	0.012840843200683238
0.03809350400024414	0.012840843200683238
0.03825746300026367	0.012840843200683238
0.038415099999838276	0.012840843200683238
0.03857251699992048	0.012840843200683238
0.038734185000066645	0.012840843200683238
0.038890288000402506	0.012840843200683238
0.03907716300000175	0.012840843200683238
0.039234216999830096	0.012840843200683238
0.0393906520002929	0.012840843200683238
0.03954588299984607	0.012840843200683238
0.03970783800014033	0.012840843200683238
0.039864065000074334	0.012840843200683238
0.04001988199979678	0.012840843200683238
0.04017652699985774	0.012840843200683238
0.04033272200013016	0.012840843200683238
0.040489007999894966	0.012840843200683238
0.040644518000590324	0.012840843200683238
0.040800905000651255	0.012840843200683238
0.04095655200035253	0.012840843200683238
0.04111288100011734	0.012840843200683238
0.04127195599994593	0.012840843200683238
0.041427553000175976	0.013321495056151988
0.04158353000002535	0.013321495056151988
0.04174591599985433	0.013321495056151988
0.04190122399995744	0.013321495056151988
0.042056410999975924	0.013321495056151988
0.042211798000607814	0.013321495056151988
0.04236723499980144	0.013321495056151988
0.042522782000560255	0.013321495056151988
0.04267840400007117	0.013321495056151988
0.04283471800044936	0.013321495056151988
0.043027735000578105	0.013802146911620738
0.043197179999879154	0.013802146911620738
0.04335407899998245	0.013802146911620738
0.043509965000339434	0.013802146911620738
0.04366564400061179	0.013802146911620738
0.04382515500037698	0.013802146911620738
0.043981593000353314	0.013802146911620738
0.04413692500020261	0.013802146911620738
0.04429221500049607	0.013802146911620738
0.044447291000324185	0.013802146911620738
0.04460285200002545	0.013802146911620738
0.04476269400038291	0.013802146911620738
0.044917767000697495	0.013802146911620738
0.04507315699993342	0.013802146911620738
0.04522826199990959	0.013802146911620738
0.04538320299980114	0.013802146911620738
0.04553760900034831	0.013802146911620738
0.04570152700034669	0.013802146911620738
0.04585866600064037	0.013802146911620738
0.046014825999918685	0.014282798767089488
0.046170730000085314	0.014282798767089488
0.04632781500004057	0.014282798767089488
0.04648314899986872	0.014763450622558238
0.04664193600001454	0.014763450622558238
0.04679922800005443	0.014763450622558238
0.046908510999855935	0.014763450622558238
0.047066088000065065	0.015244102478026988
0.047222623000379826	0.015244102478026988
0.047378664999996545	0.015244102478026988
0.04753484400043817	0.015244102478026988
0.04771174300003622	0.015244102478026988
0.04787097400003404	0.015244102478026988
0.04802784599996812	0.01572475433349574
0.04825882700060902	0.01572475433349574
0.04843781300041883	0.01572475433349574
0.0485983220005437	0.01572475433349574
0.04877055799988739	0.01620540618896449
0.04892848300005426	0.01620540618896449
0.0490860360005172	0.01620540618896449
0.049241701000028115	0.01620540618896449
0.049397456999940914	0.01620540618896449
0.049553732000276796	0.01620540618896449
0.04971632300021156	0.01668605804443324
0.04987337300008221	0.01668605804443324
0.05002976300056616	0.01668605804443324
0.05018612500043673	0.01668605804443324
0.05034173800049757	0.01668605804443324
0.05049813000005088	0.01668605804443324
0.05065293700045004	0.01668605804443324
0.050809387000299466	0.01668605804443324
0.05096699500063551	0.01716670989990199
0.051136853000571136	0.01716670989990199
0.05129454000052647	0.01716670989990199
0.05145383600029163	0.01716670989990199
0.05161055000007764	0.01716670989990199
0.0517751910001607	0.01716670989990199
0.051932006000242836	0.01716670989990199
0.05208835900066333	0.01764736175537074
0.052244590000555036	0.01764736175537074
0.052401095000277564	0.01764736175537074
0.05255858300006366	0.01764736175537074
0.05272030900050595	0.01764736175537074
0.05287623500043992	0.01764736175537074
0.05303161700066994	0.01764736175537074
0.0531881090000752	0.01764736175537074
0.05334422400028416	0.01764736175537074
0.05349929800013342	0.01764736175537074
0.053654817000278854	0.01764736175537074
0.05381040400061465	0.01764736175537074
0.053966731000400614	0.01764736175537074
0.05412230100046145	0.01812801361083949
0.05427788799988775	0.01812801361083949
0.05443309100064653	0.01812801361083949
0.05458884300060163	0.01812801361083949
0.05474944800062076	0.01812801361083949
0.0549287510002614	0.01812801361083949
0.0550876920005976	0.01812801361083949
0.055244928000320215	0.01812801361083949
0.05540175700025429	0.01812801361083949
0.05556092300048476	0.01812801361083949
0.055722773000525194	0.01812801361083949
0.05587993400058622	0.01812801361083949
0.05603619900011836	0.01812801361083949
0.056192688000010094	0.01812801361083949
0.05634922799981723	0.01812801361083949
0.056505659999857016	0.01812801361083949
0.05666168400057359	0.01812801361083949
0.056818793999809714	0.01860866546630824
0.056974554000589706	0.01860866546630824
0.05713078200005839	0.01860866546630824
0.057286377000309585	0.01860866546630824
0.05744208000032813	0.01860866546630824
0.057597976000579365	0.01860866546630824
0.057760919999964244	0.01860866546630824
0.05791778799994063	0.01860866546630824
0.05807509399983246	0.01860866546630824
0.05826377399989724	0.01860866546630824
0.05843554000057338	0.01860866546630824
0.05859441099983087	0.01860866546630824
0.05876411300050677	0.01860866546630824
0.05891173899999558	0.01908931732177699
0.05909309800063056	0.01908931732177699
0.05925568500060763	0.01908931732177699
0.059413719000076526	0.01908931732177699
0.059569676000137406	0.01908931732177699
0.05973669500053802	0.01908931732177699
0.059894460000577965	0.01908931732177699
0.06005066400030046	0.01908931732177699
0.060206944000128715	0.01908931732177699
0.060363446999872394	0.01908931732177699
0.06051987499995448	0.01908931732177699
0.06067816300037521	0.01908931732177699
0.06083578400011902	0.01956996917724574
0.06099261800045497	0.01956996917724574
0.061148693000177445	0.01956996917724574
0.06130457400013256	0.01956996917724574
0.06146154100042622	0.01956996917724574
0.06162275499991665	0.01956996917724574
0.06177898500027368	0.01956996917724574
0.06193489399993268	0.01956996917724574
0.062090985999930126	0.01956996917724574
0.06224647500039282	0.01956996917724574
0.062403541000094265	0.01956996917724574
0.06255903300007049	0.01956996917724574
0.06271960600042803	0.02005062103271449
0.06287623800017172	0.02005062103271449
0.06304716400063626	0.02005062103271449
0.06320434500048577	0.02005062103271449
0.06335933500031388	0.02005062103271449
0.06351755900050193	0.02005062103271449
0.06367438000052061	0.02005062103271449
0.06383196100068744	0.02005062103271449
0.06398786099998688	0.02005062103271449
0.06414490200040746	0.02005062103271449
0.06430182800067996	0.02005062103271449
0.06445830000029673	0.02005062103271449
0.06461732700063294	0.02053127288818324
0.06477538299986918	0.02053127288818324
0.06493251400024747	0.02053127288818324
0.06508875899999111	0.02053127288818324
0.06524434699986159	0.02053127288818324
0.06540894800036767	0.02053127288818324
0.0655679820001751	0.02053127288818324
0.06573153499994078	0.02053127288818324
0.06588804900002287	0.02053127288818324
0.06604399000025296	0.02101192474365199
0.06619990800027153	0.02101192474365199
0.06635489100062841	0.02101192474365199
0.06651099800001248	0.02101192474365199
0.06666652100011561	0.02101192474365199
0.06682334500055731	0.02101192474365199
0.06700824100062164	0.02101192474365199
0.06717664100051479	0.02101192474365199
0.06733525700019527	0.02101192474365199
0.06749252700046782	0.02101192474365199
0.06765283100048691	0.02101192474365199
0.06781285900069633	0.02101192474365199
0.0679696650004189	0.02101192474365199
0.06812672700016265	0.02101192474365199
0.06829110299986496	0.02101192474365199
0.06844884700058174	0.02101192474365199
0.06860445199981768	0.02101192474365199
0.06876540000030218	0.02101192474365199
0.06892112000059569	0.02149257659912074
0.069078105000699	0.02149257659912074
0.06923447900044266	0.02149257659912074
0.06939119300022867	0.02149257659912074
0.06954785000016273	0.02149257659912074
0.06970996700056276	0.02149257659912074
0.0698696290000953	0.02149257659912074
0.07002653300060047	0.02149257659912074
0.07018231199981528	0.02149257659912074
0.07033972499993979	0.02149257659912074
0.07049541600008524	0.02149257659912074
0.07065141400016728	0.02149257659912074
0.07081485800063092	0.02149257659912074
0.07100941800035798	0.02149257659912074
0.07116914600010205	0.02149257659912074
0.07132807600009983	0.02149257659912074
0.07148446500013961	0.02149257659912074
0.071641207000539	0.02149257659912074
0.07179825000002893	0.02149257659912074
0.07195819700064021	0.02197322845458949
0.07211617200027831	0.02197322845458949
0.07227253600012773	0.02197322845458949
0.07242810900061158	0.02197322845458949
0.0725850190001438	0.02197322845458949
0.07274502800009941	0.02197322845458949
0.07290165799986426	0.02197322845458949
0.07305771400024241	0.02197322845458949
0.07321372300066287	0.02197322845458949
0.07336891100021603	0.02197322845458949
0.07352599400019244	0.02197322845458949
0.07368656500057114	0.02197322845458949
0.07384242500029359	0.02197322845458949
0.07399803200041788	0.02197322845458949
0.07415442700039421	0.02197322845458949
0.07430922799994732	0.02197322845458949
0.0744644980004523	0.02245388031005824
0.07462142199983646	0.02245388031005824
0.07477738600027806	0.02245388031005824
0.07491264800046338	0.02245388031005824
0.07509010700050567	0.02245388031005824
0.07525138900018646	0.02245388031005824
0.07540790700022626	0.02245388031005824
0.07558215000062773	0.02245388031005824
0.07575095700030943	0.02245388031005824
0.07590806799998973	0.02245388031005824
0.07606439299979684	0.02245388031005824
0.07622072800040769	0.02293453216552699
0.07637644399983401	0.02293453216552699
0.07653159700021206	0.02293453216552699
0.07669282100050623	0.02293453216552699
0.07684963800056721	0.02293453216552699
0.07700513500003581	0.02293453216552699
0.07716082900060428	0.02293453216552699
0.07731729599981918	0.02293453216552699
0.07747354500043002	0.02293453216552699
0.07762850100061769	0.02293453216552699
0.07778504799989605	0.02293453216552699
0.07794150200061267	0.02341518402099574
0.07809777400052553	0.02341518402099574
0.07826281500001642	0.02341518402099574
0.07842067999990832	0.02341518402099574
0.07857665200026531	0.02341518402099574
0.0787396700006866	0.02341518402099574
0.07889657499981695	0.02341518402099574
0.07906909700068354	0.02341518402099574
0.0792249330006598	0.02341518402099574
0.07938031699995918	0.02341518402099574
0.07953572699989309	0.02341518402099574
0.0796960890002083	0.02341518402099574
0.07985311799984629	0.02341518402099574
0.08001028499984386	0.02341518402099574
0.08016638300068735	0.02341518402099574
0.08032344000002922	0.02341518402099574
0.08064172200010944	0.02341518402099574
0.08081836600013048	0.02341518402099574
0.08097956900019199	0.02389583587646449
0.0811374530003377	0.02389583587646449
0.0812946619998911	0.02389583587646449
0.08145080099984625	0.02389583587646449
0.08160658100041474	0.02389583587646449
0.08176840000032826	0.02389583587646449
0.08192626900017785	0.02437648773193324
0.0820818150004925	0.02437648773193324
0.08223744800034183	0.02437648773193324
0.08239265100019111	0.02437648773193324
0.08254947100067511	0.02485713958740199
0.08270993499991164	0.02485713958740199
0.082866630999888	0.02485713958740199
0.08306475600056729	0.02485713958740199
0.08323127099993144	0.02533779144287074
0.0833883639998021	0.02533779144287074
0.08354481300011685	0.02533779144287074
0.08371106800041161	0.02581844329833949
0.08386988500024017	0.02581844329833949
0.0840257810004914	0.02581844329833949
0.08418192400040425	0.02581844329833949
0.0843381650001902	0.02629909515380824
0.08449429900065297	0.02629909515380824
0.08465074300056585	0.02629909515380824
0.08480769400011923	0.02629909515380824
0.08496407399979944	0.02677974700927699
0.08512037299988151	0.02677974700927699
0.08527646899983665	0.02677974700927699
0.08543234199987637	0.02726039886474574
0.08558813800027565	0.02726039886474574
0.08574772800056962	0.02726039886474574
0.08590508799989038	0.02726039886474574
0.08606110100026854	0.02774105072021449
0.08621627499996976	0.02774105072021449
0.0863710590001574	0.02774105072021449
0.08652669100047206	0.02822170257568324
0.0866887720003433	0.02822170257568324
0.08684543100025621	0.02822170257568324
0.08702874900063762	0.02822170257568324
0.08719927499987534	0.02870235443115199
0.08735925400014821	0.02870235443115199
0.08751453300010326	0.02870235443115199
0.08767124099995272	0.02870235443115199
0.08783269400009885	0.02918300628662074
0.08799237200037169	0.02918300628662074
0.08815021000009438	0.02918300628662074
0.08831603500038909	0.02918300628662074
0.08847446300023876	0.02966365814208949
0.08863328300049034	0.02966365814208949
0.08879466100006539	0.02966365814208949
0.08895652100000007	0.02966365814208949
0.08911876700040011	0.03014430999755824
0.0892774060002921	0.03014430999755824
0.0894337159998031	0.03014430999755824
0.08958999500009668	0.03062496185302699
0.08975033100068686	0.03062496185302699
0.0899067139998806	0.03062496185302699
0.09006270300051256	0.03062496185302699
0.09021845300048881	0.03110561370849574
0.09040360000017245	0.03110561370849574
0.09056355299981078	0.03110561370849574
0.0907278539998515	0.03158626556396449
0.09088570800031448	0.03158626556396449
0.09108325000033801	0.03158626556396449
0.09124843900008273	0.03158626556396449
0.09140576200024952	0.03206691741943324
0.09156270699986635	0.03206691741943324
0.09172729300007632	0.03206691741943324
0.0918841729999258	0.03254756927490199
0.09204009299992322	0.03254756927490199
0.09219592099998408	0.03254756927490199
0.09235257999989699	0.03254756927490199
0.09250908800004254	0.03302822113037074
0.09266697200018825	0.03302822113037074
0.09282868700029212	0.03302822113037074
0.09298570100054349	0.03350887298583949
0.09314268300022377	0.03350887298583949
0.09329961100047512	0.03350887298583949
0.09345620200019766	0.03350887298583949
0.09361757100032264	0.03398952484130824
0.09377568699983385	0.03398952484130824
0.0939342530000431	0.03398952484130824
0.09409149800012528	0.03447017669677699
0.09424863000003825	0.03447017669677699
0.09440659299980325	0.03447017669677699
0.09456315500028722	0.03447017669677699
0.0947352889998001	0.03495082855224574
0.09489358400060155	0.03495082855224574
0.09506440499990276	0.03495082855224574
0.09522109299996373	0.03543148040771449
0.09537751700008812	0.03543148040771449
0.09553406099985295	0.03543148040771449
0.09569517399995675	0.03543148040771449
0.09585316799984867	0.03591213226318324
0.09601035000014235	0.03591213226318324
0.0961691319998863	0.03591213226318324
0.0963259600002857	0.03639278411865199
0.09648210200066387	0.03639278411865199
0.09663874499983649	0.03639278411865199
0.09679536800013011	0.03639278411865199
0.09695137300059287	0.03687343597412074
0.09710823000023083	0.03687343597412074
0.09726564700031304	0.03687343597412074
0.09745613399991271	0.03735408782958949
0.09761908400014363	0.03735408782958949
0.09777662299984513	0.03735408782958949
0.09793424500003312	0.03735408782958949
0.09809088800011523	0.03783473968505824
0.0982535729999654	0.03783473968505824
0.09841275899998436	0.03783473968505824
0.09857038400059537	0.03831539154052699
0.0987321870006781	0.03831539154052699
0.09888884400061215	0.03831539154052699
0.09908455799995863	0.03831539154052699
0.09924697800033755	0.03879604339599574
0.099404766000589	0.03879604339599574
0.09956101399984618	0.03879604339599574
0.09972794300028909	0.03927669525146449
0.09988693600007537	0.03927669525146449
0.10004436300005182	0.03927669525146449
0.11025085700021009	0.04840908050537074
0.12052892000065185	0.05706081390380824
0.1308297470004618	0.06667385101318324
0.14112643899989052	0.07532558441162074
0.15138359899992793	0.08349666595458949
0.16165338200062251	0.08878383636474574
0.17191983000066102	0.08878383636474574
0.18217806000029668	0.08878383636474574
0.19243998999991163	0.08878383636474574
0.2027285310005027	0.08878383636474574
0.2130405920006524	0.08878383636474574
0.22331597799984593	0.08878383636474574
0.23358319100043445	0.08878383636474574
0.243870668999989	0.08878383636474574
0.25413502100036567	0.09022579193115199
0.2643957500004035	0.09070644378662074
0.2746530949998487	0.09070644378662074
0.2849091360003513	0.09118709564208949
0.2951502989999426	0.09166774749755824
0.3053841900000407	0.09166774749755824
0.3156200350003928	0.09214839935302699
0.3258645780006191	0.09214839935302699
0.33610463100012566	0.09214839935302699
0.3463499839999713	0.09214839935302699
0.35660634099986055	0.09262905120849574
0.36687980399983644	0.09262905120849574
0.3771485130000656	0.09262905120849574
0.38737418400069146	0.09262905120849574
0.39761466800064227	0.09262905120849574
0.4078584610006146	0.09262905120849574
0.41810006400010025	0.09262905120849574
0.4283334970004944	0.09262905120849574
0.43856864500048687	0.09359035491943324
0.44881228000031115	0.09407100677490199
0.4590507210004944	0.09407100677490199
0.46930060100021365	0.09503231048583949
0.47959998500027723	0.09551296234130824
0.48985007400006	0.09599361419677699
0.5000838040004965	0.09647426605224574
0.510340876000555	0.09647426605224574
0.5205991259999792	0.09695491790771449
0.5308606680000594	0.09791622161865199
0.5411221430003934	0.09887752532958949
0.551358681000238	0.09887752532958949
0.5616061450000416	0.09935817718505824
0.5718578010000783	0.09935817718505824
0.5820911920000071	0.09935817718505824
0.5923327350001273	0.09983882904052699
0.6025681569999506	0.10031948089599574
0.6128181490003044	0.10031948089599574
0.6230524420006986	0.10031948089599574
0.6332958250004594	0.10080013275146449
0.6435317830000713	0.10080013275146449
0.6537973470003635	0.10080013275146449
0.6640476370002943	0.10080013275146449
0.6743156860002273	0.10080013275146449
0.6845778040005825	0.10080013275146449
0.6948515029998816	0.10128078460693324
0.7051343050006835	0.10128078460693324
0.7153855249998742	0.10128078460693324
0.7256325670005026	0.10176143646240199
0.7359102139998868	0.10272274017333949
0.7461756769998829	0.10272274017333949
0.7564672560001782	0.10272274017333949
0.7667598400003044	0.10320339202880824
0.7770911170000545	0.10320339202880824
0.787390131000393	0.10320339202880824
0.7976784190004764	0.10368404388427699
0.8079722470001798	0.10368404388427699
0.8182578129999456	0.10368404388427699
0.8285255990003861	0.10416469573974574
0.8388104720006595	0.10416469573974574
0.8491275160004079	0.10416469573974574
0.859394254000108	0.10416469573974574
0.8696651440004644	0.10416469573974574
0.8799383960003979	0.10465297698974574
0.8902123630005008	0.10513362884521449
0.9004805889999261	0.10561428070068324
0.9107626499999242	0.10609493255615199
0.9210668030000306	0.10753688812255824
0.9313298590004706	0.10753688812255824
0.9415886960005082	0.10753688812255824
0.9518639990001247	0.10801753997802699
0.9621330680001847	0.10849819183349574
0.9723992720000751	0.10849819183349574
0.9826760000005379	0.10897884368896449
0.9929601250005362	0.10897884368896449
1.0032364140006393	0.10897884368896449
1.1035833900004945	0.10945949554443324
1.2040457840003	0.10945949554443324
1.3044866310001453	0.11090145111083949
1.4049310300006255	0.11234340667724574
1.5053843980003876	0.11282405853271449
1.6058203010006764	0.11282405853271449
1.7062625520002257	0.11282405853271449
1.8067039850002402	0.11282405853271449
1.907198605999838	0.11329708099365199
2.007638437999958	0.11329708099365199
2.108062168000288	0.11329708099365199
2.2085103070003242	0.11329708099365199
2.3089391339999565	0.11377773284912074
2.4093546040003275	0.12339076995849574
2.5097750519998954	0.13684902191162074
2.6102092910005013	0.12435207366943324
2.710689096999886	0.12435207366943324
2.8111954129999503	0.12435207366943324
2.911715926999932	0.13300380706787074
3.0121545760002846	0.13300380706787074
3.1125872640004673	0.13300380706787074
3.2130503210000825	0.134445762634277
3.313511813000332	0.134445762634277
3.414003402000162	0.134445762634277
3.514448867000283	0.14069423675537074
3.614888787000382	0.14069423675537074
3.7153584730003786	0.14069423675537074
3.81580616500014	0.14165554046630824
3.9162629749998814	0.14165554046630824
4.016744995000408	0.14165554046630824
4.11718303500038	0.14646205902099574
4.217609104000076	0.1469427108764645
4.318075392000537	0.1469427108764645
4.418524800999876	0.1469427108764645
4.518978161000632	0.15030727386474574
4.61943877000067	0.15030727386474574
4.7199015820006025	0.1505475997924801
4.820342224000342	0.1505475997924801
4.920816830000149	0.1553541183471676
5.021268361000693	0.14814434051513636
5.121710655000243	0.14814434051513636
5.222157676000279	0.14814434051513636
5.322604590000083	0.14814434051513636
5.422942158999831	0.2644353866577145
5.523395062999953	0.2649122238159176
5.623856380000689	0.2649122238159176
5.724289239000427	0.2649122238159176
5.824765796000065	0.2649122238159176
5.925283618999856	0.2649122238159176
6.025704489000418	0.2658735275268551
6.126104191000195	0.26635417938232386
6.2265027510002255	0.2677961349487301
6.326959851000538	0.26827678680419886
6.427393895000023	0.2726026535034176
6.5278330770006505	0.29230937957763636
6.628287395999905	0.29615459442138636
6.7287643280005796	0.28750286102294886
6.8291859800001475	0.2908674240112301
6.929592184000285	0.2908674240112301
7.030059554000218	0.2908674240112301
7.130468800000017	0.2908674240112301
7.230886877000557	0.2908674240112301
7.331305151000379	0.2908674240112301
7.4317222979998405	0.2908674240112301
7.5321385300003385	0.2908674240112301
7.632581709000078	0.2987981796264645
7.733032942000136	0.301682090759277
7.83346567100034	0.3103338241577145
7.933909843000038	0.30504665374755824
8.034341462000157	0.30504665374755824
8.134794196000257	0.30504665374755824
8.235247172000527	0.30504665374755824
8.33566704199984	0.30504665374755824
8.436099130000002	0.30504665374755824
8.53654830800042	0.30504665374755824
8.636995263000244	0.30504665374755824
8.737437834000048	0.30504665374755824
8.837928640999962	0.305527305603027
8.938362603999849	0.305527305603027
9.038785202000327	0.3064886093139645
9.139226635999876	0.3064886093139645
9.239657675000672	0.3064886093139645
9.340094113000305	0.30793056488037074
9.44051943300019	0.30793056488037074
9.540968727999825	0.3084112167358395
9.641426947000582	0.30961284637451136
0	0
