# Supplementary material for: GRAPE for fast and scalable graph processing and random-walk-based embedding
Source: Nat Comput Sci. 2023 Jun 26;3(6):552–68. doi: 10.1038/s43588-023-00465-8 (PMC10768636; doi:10.1038/s43588-023-00465-8)
Supplement: Supplementary file 4 — CSVs with time series data with time and memory requirements for the different libraries on the 44 considered graphs and on the different tasks considered (loading graphs, first- and second-order RWs). [file 43588_2023_465_MOESM4_ESM.zip › bio-ce-gn/PecanPy/first_order_walk.csv]

delta	ram
0	0.0022224426269534803
0.00018103599995811237	0.0027030944824222303
0.00031056399984663585	0.0027030944824222303
0.00041333100034535164	0.0027030944824222303
0.0005098740002722479	0.0027030944824222303
0.0005956949999017525	0.0027030944824222303
0.0006980190000831499	0.0031837463378909803
0.000783690999924147	0.0031837463378909803
0.0008766020000621211	0.0031837463378909803
0.0009681080000518705	0.0031837463378909803
0.0010511620002944255	0.0031837463378909803
0.0011410249999244115	0.0031837463378909803
0.0012288230000194744	0.0031837463378909803
0.0013199790000726352	0.0031837463378909803
0.0014033580000614165	0.0036643981933597303
0.0014861469999232213	0.0036643981933597303
0.001568364000377187	0.0036643981933597303
0.0016508999997313367	0.0036643981933597303
0.0017795519997889642	0.0036643981933597303
0.0018690380002226448	0.0036643981933597303
0.0019622159998107236	0.0036643981933597303
0.0020475330002227565	0.0036643981933597303
0.002131790000021283	0.0036643981933597303
0.0022150960003273212	0.0036643981933597303
0.002298596000400721	0.0036643981933597303
0.002381123999839474	0.00414505004882848
0.0024854299999788054	0.00414505004882848
0.0025727410002218676	0.00414505004882848
0.0026553839998086914	0.00414505004882848
0.002742305000538181	0.00414505004882848
0.0028249409997442854	0.00414505004882848
0.002908116000071459	0.00414505004882848
0.0030033470002308604	0.00414505004882848
0.0030919880000510602	0.00414505004882848
0.0031758869999976014	0.00414505004882848
0.0032589009997536778	0.00414505004882848
0.003343268999742577	0.00414505004882848
0.0034264209998582373	0.00462570190429723
0.0035096040001008078	0.00462570190429723
0.0035929140003645443	0.00462570190429723
0.0036762609997822437	0.00462570190429723
0.0037648699999408564	0.00462570190429723
0.0038488830005007912	0.00462570190429723
0.0039317379996646196	0.00462570190429723
0.004014625999843702	0.00462570190429723
0.0040989589997479925	0.00462570190429723
0.004183388000456034	0.00462570190429723
0.004266242000085185	0.00462570190429723
0.004348780000327679	0.00510635375976598
0.00443097100014711	0.00510635375976598
0.004528340000433673	0.00510635375976598
0.004620918000000529	0.00510635375976598
0.00472083200020279	0.00510635375976598
0.004805323000255157	0.00510635375976598
0.004890144000455621	0.00510635375976598
0.004974454999683076	0.00510635375976598
0.005058589999862306	0.00510635375976598
0.005142824999893492	0.00558700561523473
0.005236209000031522	0.00558700561523473
0.005327773000317393	0.00558700561523473
0.005414615000518097	0.00558700561523473
0.005497861000549165	0.00558700561523473
0.005580516000009084	0.00558700561523473
0.005663482000272779	0.00558700561523473
0.005797136000182945	0.00558700561523473
0.005885716000193497	0.00558700561523473
0.005970342999717104	0.00558700561523473
0.006053117000192287	0.00558700561523473
0.006136357000286807	0.00558700561523473
0.006218843000169727	0.00558700561523473
0.006313961000159907	0.00558700561523473
0.006405641000128526	0.00558700561523473
0.0064884710000114865	0.00558700561523473
0.006575245000021823	0.00558700561523473
0.00666123399969365	0.00558700561523473
0.006749756999852252	0.00558700561523473
0.006833061999714118	0.00558700561523473
0.006918174000020372	0.00558700561523473
0.007001980000495678	0.00558700561523473
0.007086180999976932	0.00558700561523473
0.007177954000326281	0.00558700561523473
0.007261155999913171	0.00558700561523473
0.007344130000092264	0.00558700561523473
0.007428990999869711	0.00558700561523473
0.00751244300045073	0.00558700561523473
0.00760370799980592	0.00558700561523473
0.007691408000027877	0.00558700561523473
0.007775244999720599	0.00558700561523473
0.007858578000195848	0.00558700561523473
0.007944116000544454	0.00558700561523473
0.008027021000089007	0.00558700561523473
0.008110112999929697	0.00558700561523473
0.008193089000087639	0.00558700561523473
0.008274859000266588	0.00558700561523473
0.008356393999747525	0.00558700561523473
0.008438501999989967	0.00558700561523473
0.008523074000549968	0.00558700561523473
0.008604988000115554	0.00558700561523473
0.008691615000316233	0.00558700561523473
0.008776140000009036	0.00558700561523473
0.00885870399997657	0.00558700561523473
0.008940847999838297	0.00558700561523473
0.009023012000398012	0.00558700561523473
0.009104804000344302	0.00558700561523473
0.009187014000417548	0.00558700561523473
0.009269553999729396	0.00558700561523473
0.009351706999950693	0.00558700561523473
0.009434530999897106	0.00558700561523473
0.009524154999780876	0.00558700561523473
0.00961611200000334	0.00606765747070348
0.009711155000331928	0.00654830932617223
0.00981302099989989	0.00654830932617223
0.009898299000269617	0.00654830932617223
0.009980470000300556	0.00654830932617223
0.01006264999978157	0.00654830932617223
0.010235808000288671	0.00654830932617223
0.010416357000394783	0.00654830932617223
0.01059703000009904	0.00654830932617223
0.01078657000016392	0.00654830932617223
0.0109522080001625	0.00654830932617223
0.011110868999821832	0.00654830932617223
0.011271047999798611	0.00654830932617223
0.01142914699994435	0.00654830932617223
0.011587562000386242	0.00654830932617223
0.011745186000553076	0.00654830932617223
0.011905260999810707	0.00654830932617223
0.012071715000274708	0.00654830932617223
0.012234294999871054	0.00654830932617223
0.012394174999826646	0.00654830932617223
0.01255194199984544	0.00654830932617223
0.012708854999800678	0.00654830932617223
0.012867680999988806	0.00654830932617223
0.013024232999669039	0.00654830932617223
0.013180709000153001	0.00654830932617223
0.013336420000086946	0.00654830932617223
0.013492881000274792	0.00654830932617223
0.013649561000420363	0.00654830932617223
0.013835210000252118	0.00654830932617223
0.013998025000546477	0.00654830932617223
0.014156432999698154	0.00654830932617223
0.014314029999695776	0.00654830932617223
0.01447137500053941	0.00654830932617223
0.01462940700002946	0.00654830932617223
0.014791982999668107	0.00654830932617223
0.014948803000152111	0.00654830932617223
0.015105075000064971	0.00654830932617223
0.015261921000274015	0.00654830932617223
0.015418711999700463	0.00654830932617223
0.015580533000502328	0.00654830932617223
0.015738047000013466	0.00654830932617223
0.015903491999779362	0.00654830932617223
0.016061469000305806	0.00654830932617223
0.016219930999795906	0.00654830932617223
0.016377118000491464	0.00654830932617223
0.016533594000065932	0.00654830932617223
0.01669566200052941	0.00703659057617223
0.016855083999871567	0.00703659057617223
0.01702052200016624	0.00703659057617223
0.01718167299986817	0.00703659057617223
0.017338659000415646	0.00703659057617223
0.017495799000244006	0.00751724243164098
0.017652587999691605	0.00751724243164098
0.017828320999797143	0.00751724243164098
0.017992427000535827	0.00751724243164098
0.018151424000279803	0.00751724243164098
0.018308874000467767	0.00799789428710973
0.018466266999894287	0.00799789428710973
0.018623527999807266	0.00799789428710973
0.01878490499984764	0.00799789428710973
0.01894344100037415	0.00799789428710973
0.019100219999927504	0.00799789428710973
0.019256866999967315	0.00847854614257848
0.01941306499975326	0.00847854614257848
0.019569899000089208	0.00847854614257848
0.01972637700055202	0.00847854614257848
0.01988305200029572	0.00847854614257848
0.020039945999997144	0.00847854614257848
0.020202339999741525	0.00847854614257848
0.020360092999908375	0.00895919799804723
0.02051770399975794	0.00895919799804723
0.02067499799977668	0.00895919799804723
0.020837326000219036	0.00895919799804723
0.020995841000512883	0.00895919799804723
0.021153313000468188	0.00895919799804723
0.02131027100040228	0.00943984985351598
0.021467388000019128	0.00943984985351598
0.021624062999762828	0.00943984985351598
0.02174957799979893	0.00943984985351598
0.021910936000494985	0.00943984985351598
0.022079307999774755	0.00943984985351598
0.022237516999666695	0.00943984985351598
0.022394557000552595	0.00943984985351598
0.022571980000066105	0.00992050170898473
0.022732698999789136	0.00992050170898473
0.022890231000019412	0.00992050170898473
0.023047484000016993	0.00992050170898473
0.023203511999781767	0.00992050170898473
0.02335984199999075	0.00992050170898473
0.023516537000432436	0.01040115356445348
0.023673269000028085	0.01040115356445348
0.023834515000089596	0.01040115356445348
0.023992225999791117	0.01040115356445348
0.024151659000381187	0.01040115356445348
0.024312677000125404	0.01040115356445348
0.024470645999826957	0.01040115356445348
0.024629266000374628	0.01040115356445348
0.024791386999822862	0.01040115356445348
0.02494890399975702	0.01040115356445348
0.02510747300038929	0.01040115356445348
0.025264689999858092	0.01040115356445348
0.025421430000278633	0.01040115356445348
0.025577467000402976	0.01088180541992223
0.025740402999872458	0.01088180541992223
0.025899965000462544	0.01088180541992223
0.026057461999698717	0.01088180541992223
0.026214049000373052	0.01088180541992223
0.026370765999672585	0.01088180541992223
0.026535351000347873	0.01088180541992223
0.026696777999859478	0.01088180541992223
0.026854937999814865	0.01088180541992223
0.027011991000108537	0.01088180541992223
0.027168562000042584	0.01088180541992223
0.027325551000103587	0.01088180541992223
0.027482382000016514	0.01136245727539098
0.02763901900016208	0.01136245727539098
0.02779963100056193	0.01136245727539098
0.02795639400028449	0.01136245727539098
0.028120222000325157	0.01136245727539098
0.028277766999963205	0.01136245727539098
0.028434539000045334	0.01136245727539098
0.028590844000063953	0.01136245727539098
0.028748362000442285	0.01136245727539098
0.028905177000524418	0.01136245727539098
0.029062475000500854	0.01136245727539098
0.029221194999990985	0.01136245727539098
0.02938100800020038	0.01136245727539098
0.02953755100043054	0.01136245727539098
0.029695334999814804	0.01136245727539098
0.029868288000216126	0.01136245727539098
0.03002740400006587	0.01136245727539098
0.0301859669998521	0.01136245727539098
0.030342173999997613	0.01184310913085973
0.030498901000100886	0.01184310913085973
0.030655356999886862	0.01184310913085973
0.030817460999969626	0.01184310913085973
0.030974588000390213	0.01184310913085973
0.031131333999837807	0.01184310913085973
0.031288189999941096	0.01184310913085973
0.03144925000015064	0.01184310913085973
0.031605404000401904	0.01184310913085973
0.03176672800054803	0.01232376098632848
0.03192480500001693	0.01232376098632848
0.03209158400022716	0.01232376098632848
0.03224897400014015	0.01232376098632848
0.03240672399988398	0.01232376098632848
0.03260811299969646	0.01232376098632848
0.03287406599974929	0.01232376098632848
0.03305332200034172	0.01232376098632848
0.03322133100027713	0.01232376098632848
0.03338410600008501	0.01232376098632848
0.03355824299978849	0.01232376098632848
0.03372068600037892	0.01232376098632848
0.03390219300035824	0.01232376098632848
0.0340649489999123	0.01232376098632848
0.03422544099976221	0.01232376098632848
0.034385943000415864	0.01232376098632848
0.03456655700028932	0.01232376098632848
0.034727035999821965	0.01232376098632848
0.03488639700026397	0.01232376098632848
0.03505043600034696	0.01232376098632848
0.03521120500045072	0.01232376098632848
0.035374019000300905	0.01232376098632848
0.03553790000023582	0.01280441284179723
0.035697379000339424	0.01280441284179723
0.035857841000506596	0.01280441284179723
0.03601707200050441	0.01280441284179723
0.03617452999969828	0.01280441284179723
0.03633592500045779	0.01280441284179723
0.03650382500018168	0.01280441284179723
0.036667989999841666	0.01280441284179723
0.03682727999967028	0.01280441284179723
0.03698597200036602	0.01280441284179723
0.03714845000013156	0.01280441284179723
0.03730678300053114	0.01280441284179723
0.037464570999873104	0.01280441284179723
0.03762236400052643	0.01280441284179723
0.03776681599993026	0.01280441284179723
0.037931283000034455	0.01328506469726598
0.03809178400024393	0.01328506469726598
0.03825066500030516	0.01328506469726598
0.03841165100038779	0.01328506469726598
0.038580518000344455	0.01328506469726598
0.038740805000088585	0.01328506469726598
0.038899653000044054	0.01328506469726598
0.039057146000232024	0.01328506469726598
0.03921542799980671	0.01328506469726598
0.03937414699976216	0.01328506469726598
0.03953788400031044	0.01328506469726598
0.03969633700035047	0.01328506469726598
0.03985349300000962	0.01328506469726598
0.04001220600002853	0.01328506469726598
0.040169032999983756	0.01328506469726598
0.040326619000552455	0.01328506469726598
0.04048566999972536	0.01328506469726598
0.04064455800016731	0.01328506469726598
0.04080579400033457	0.01328506469726598
0.040963937000014994	0.01328506469726598
0.041121825000118406	0.01328506469726598
0.04128912499982107	0.01376571655273473
0.041453271999671415	0.01376571655273473
0.041613383999902	0.01376571655273473
0.04174191000038263	0.01376571655273473
0.041902938000021095	0.01376571655273473
0.04207123300056992	0.01376571655273473
0.04223276500033535	0.01376571655273473
0.04239047000010032	0.01376571655273473
0.04257345800033363	0.01376571655273473
0.0427357739999934	0.01376571655273473
0.04289491400049883	0.01376571655273473
0.04305265699986194	0.01424636840820348
0.04321023500051524	0.01424636840820348
0.04336664600032236	0.01424636840820348
0.04353000599985535	0.01424636840820348
0.04368833900025493	0.01424636840820348
0.04384674399989308	0.01424636840820348
0.044004197000504064	0.01424636840820348
0.044163816000036604	0.01424636840820348
0.0443275249999715	0.01424636840820348
0.044486447000053886	0.01424636840820348
0.04464499700043234	0.01424636840820348
0.04480337600034545	0.01424636840820348
0.04496279700015293	0.01424636840820348
0.045121613000446814	0.01424636840820348
0.045280160999936925	0.01424636840820348
0.04543809200004034	0.01424636840820348
0.045599594000123034	0.01424636840820348
0.045742684999822814	0.01424636840820348
0.04590366299999005	0.01424636840820348
0.0460815160004131	0.01472702026367223
0.04625661000045511	0.01472702026367223
0.046416404000410694	0.01472702026367223
0.04658178800036694	0.01472702026367223
0.046746091000386514	0.01520767211914098
0.04690605300038442	0.01520767211914098
0.047064938000403345	0.01520767211914098
0.04722294099974533	0.01568832397460973
0.047380424000039056	0.01568832397460973
0.0475428390000161	0.01568832397460973
0.04770252700018318	0.01568832397460973
0.047860894999757875	0.01568832397460973
0.04801996400055941	0.01616897583007848
0.04817759599973215	0.01616897583007848
0.048335528999814414	0.01616897583007848
0.04849350200038316	0.01616897583007848
0.048651975999746355	0.01616897583007848
0.0488123330005692	0.01616897583007848
0.04897338899991155	0.01664962768554723
0.04913173800014192	0.01664962768554723
0.0492902949999916	0.01664962768554723
0.04945264199977828	0.01664962768554723
0.049611248000474006	0.01664962768554723
0.04974187300013	0.01664962768554723
0.04990348100000119	0.01713027954101598
0.05006185900037963	0.01713027954101598
0.05021927800044068	0.01713027954101598
0.05037621399969794	0.01713027954101598
0.050540336999802093	0.01713027954101598
0.050698027000180446	0.01713027954101598
0.05085663499994553	0.01713027954101598
0.051015279999774066	0.01761093139648473
0.05117401500046981	0.01761093139648473
0.05133186300008674	0.01761093139648473
0.051489540999682504	0.01761093139648473
0.05164919999970152	0.01761093139648473
0.05180820799978392	0.01761093139648473
0.05205661699983466	0.01761093139648473
0.052241807999962475	0.01809158325195348
0.05240595800023584	0.01809158325195348
0.052587863000553625	0.01809158325195348
0.0527513570004885	0.01809158325195348
0.0529113740003595	0.01809158325195348
0.05307048099984968	0.01809158325195348
0.05322806000003766	0.01809158325195348
0.05338510799992946	0.01809158325195348
0.053547542999695	0.01809158325195348
0.053707144999862066	0.01809158325195348
0.053894732000117074	0.01809158325195348
0.05405425000026298	0.01809158325195348
0.054213667000112764	0.01809158325195348
0.0543718919998355	0.01857223510742223
0.05453375799970672	0.01857223510742223
0.05469160699976783	0.01857223510742223
0.054849189999913506	0.01857223510742223
0.05500704499991116	0.01857223510742223
0.05520774100023118	0.01857223510742223
0.05552205000003596	0.01857223510742223
0.05572425900027156	0.01857223510742223
0.05589492400031304	0.01857223510742223
0.05606671900022775	0.01857223510742223
0.05622689000028913	0.01857223510742223
0.05638572699990618	0.01857223510742223
0.05654987700017955	0.01857223510742223
0.05671254600019893	0.01857223510742223
0.05687188200045057	0.01857223510742223
0.057030963999750384	0.01857223510742223
0.05719390099966404	0.01905288696289098
0.05740109599992138	0.01905288696289098
0.057664736000333505	0.01905288696289098
0.057864796000103524	0.01905288696289098
0.058039825999912864	0.01905288696289098
0.0582042679998267	0.01905288696289098
0.058366441000544	0.01905288696289098
0.058527097000478534	0.01905288696289098
0.058685994000370556	0.01905288696289098
0.05884477700055868	0.01905288696289098
0.0590026609997949	0.01905288696289098
0.059165401000427664	0.01905288696289098
0.05932318499981193	0.01953353881835973
0.059481203999894205	0.01953353881835973
0.05963836299997638	0.01953353881835973
0.05979533000027004	0.01953353881835973
0.05995265399997152	0.01953353881835973
0.060114464000434964	0.01953353881835973
0.060272096000517195	0.01953353881835973
0.06042851599977439	0.01953353881835973
0.060584757000469835	0.01953353881835973
0.06074266500036174	0.01953353881835973
0.06090495199987345	0.01953353881835973
0.06107651199999964	0.02001419067382848
0.061237200000505254	0.02001419067382848
0.061401058999763336	0.02001419067382848
0.06155998000031104	0.02001419067382848
0.06171861100028764	0.02001419067382848
0.06191360200045892	0.02001419067382848
0.06209223699988797	0.02001419067382848
0.06225387700033025	0.02001419067382848
0.06241126500026439	0.02001419067382848
0.0625868580000315	0.02001419067382848
0.06274747299994488	0.02001419067382848
0.06290556000021752	0.02001419067382848
0.06307087300046987	0.02049484252929723
0.06323096500000247	0.02049484252929723
0.06338807700012694	0.02049484252929723
0.06354765800006135	0.02049484252929723
0.06370398499984731	0.02049484252929723
0.06385988700003509	0.02049484252929723
0.06401790400013851	0.02049484252929723
0.06417776200032677	0.02049484252929723
0.06433439400007046	0.02049484252929723
0.06449011000040628	0.02049484252929723
0.06464680099998077	0.02049484252929723
0.06480623400057084	0.02049484252929723
0.06496661900018808	0.02049484252929723
0.06512503399972047	0.02049484252929723
0.06528325599992968	0.02097549438476598
0.06544264700005442	0.02097549438476598
0.06560178700055985	0.02097549438476598
0.06574240200006898	0.02097549438476598
0.06590266900002462	0.02097549438476598
0.06606534599995939	0.02097549438476598
0.06622355000035896	0.02097549438476598
0.06638070900044113	0.02097549438476598
0.06653659400035394	0.02145614624023473
0.06670286400003533	0.02145614624023473
0.0668620380001812	0.02145614624023473
0.06702261200007342	0.02145614624023473
0.06718054500015569	0.02145614624023473
0.06733697799973015	0.02145614624023473
0.06749329099966417	0.02145614624023473
0.06764923599985195	0.02145614624023473
0.06780575799984945	0.02145614624023473
0.0679665229999955	0.02145614624023473
0.06812346600054298	0.02145614624023473
0.06828001400026551	0.02145614624023473
0.06843861800007289	0.02145614624023473
0.06859531500049343	0.02145614624023473
0.06875341399972967	0.02145614624023473
0.0689138190000449	0.02145614624023473
0.06907780700021249	0.02145614624023473
0.06923763400027383	0.02145614624023473
0.06939700600014476	0.02193679809570348
0.06955601400022715	0.02193679809570348
0.0697130210000978	0.02193679809570348
0.0698857509996742	0.02193679809570348
0.07005068200032838	0.02193679809570348
0.0702075799999875	0.02193679809570348
0.0703644040004292	0.02193679809570348
0.07052188499983458	0.02193679809570348
0.0706780250002339	0.02193679809570348
0.07083449699985067	0.02193679809570348
0.07099039500008075	0.02193679809570348
0.07114720200024749	0.02193679809570348
0.07130449099986436	0.02193679809570348
0.071460967999883	0.02193679809570348
0.07161654799983808	0.02193679809570348
0.07177301800038549	0.02193679809570348
0.07193003399970621	0.02193679809570348
0.07210038199991686	0.02193679809570348
0.07225854100033757	0.02193679809570348
0.07241663400054676	0.02193679809570348
0.0725822579997839	0.02193679809570348
0.07276474100035557	0.02241744995117223
0.07296824300010485	0.02241744995117223
0.07312764500056801	0.02241744995117223
0.07328605499969854	0.02241744995117223
0.07344496899986552	0.02241744995117223
0.0736042409998845	0.02241744995117223
0.07374152600004891	0.02241744995117223
0.07390156400015258	0.02241744995117223
0.07406430700029887	0.02241744995117223
0.07422329600012745	0.02241744995117223
0.07438168200042128	0.02241744995117223
0.07453816100041877	0.02241744995117223
0.0746942850000778	0.02241744995117223
0.0748501429998214	0.02241744995117223
0.07500712300043233	0.02241744995117223
0.07516382399990107	0.02289810180664098
0.07531972500055417	0.02289810180664098
0.07547583900031896	0.02289810180664098
0.07563167900025292	0.02289810180664098
0.07578779600044072	0.02289810180664098
0.0759478099998887	0.02289810180664098
0.07610855100028857	0.02289810180664098
0.07626540900037071	0.02289810180664098
0.0764231290004318	0.02289810180664098
0.07657996000034473	0.02289810180664098
0.07673602999966533	0.02289810180664098
0.07690844900025695	0.02337875366210973
0.07717196500016144	0.02337875366210973
0.07738810899991222	0.02337875366210973
0.0775684000000183	0.02337875366210973
0.07776631599972461	0.02337875366210973
0.0779326330002732	0.02337875366210973
0.07809317200008081	0.02337875366210973
0.07825477200003661	0.02337875366210973
0.07841333000033046	0.02385940551757848
0.07859307800026727	0.02385940551757848
0.07875509099994815	0.02385940551757848
0.07891383700007282	0.02385940551757848
0.07911038200018083	0.02385940551757848
0.07928925499982142	0.02385940551757848
0.07946465199984232	0.02385940551757848
0.07962571600000956	0.02385940551757848
0.07978377700055717	0.02385940551757848
0.07994134000000486	0.02385940551757848
0.08009893800044665	0.02385940551757848
0.08025699100016936	0.02385940551757848
0.08042050800031575	0.02385940551757848
0.08058482999967964	0.02385940551757848
0.08074506299999484	0.02385940551757848
0.08090335500037327	0.02385940551757848
0.08106133700039209	0.02385940551757848
0.0812194449999879	0.02385940551757848
0.08138076700015517	0.02434005737304723
0.08154489400021703	0.02434005737304723
0.08170473900008801	0.02434005737304723
0.08188049100044736	0.02434005737304723
0.08205512400036241	0.02434005737304723
0.08221621099983167	0.02434005737304723
0.08257186500031821	0.02434005737304723
0.0827476590002334	0.02434005737304723
0.08290917700014688	0.02482070922851598
0.08308708200002002	0.02482070922851598
0.0832632060000833	0.02482070922851598
0.08342342600008124	0.02482070922851598
0.08360286100014491	0.02530136108398473
0.08376077400043869	0.02530136108398473
0.08391830700020364	0.02530136108398473
0.08407516199986276	0.02530136108398473
0.08423252100055834	0.02578201293945348
0.08439021000049252	0.02578201293945348
0.08455168999989837	0.02578201293945348
0.08471236100012902	0.02626266479492223
0.08487075599987293	0.02626266479492223
0.08502886099995521	0.02626266479492223
0.08518662100050278	0.02626266479492223
0.08534417600003508	0.02674331665039098
0.08550743300020258	0.02674331665039098
0.08566674099984084	0.02674331665039098
0.08584033799979807	0.02722396850585973
0.08600173000013456	0.02722396850585973
0.08615883800030133	0.02722396850585973
0.08631629000046814	0.02722396850585973
0.08647318800012727	0.02770462036132848
0.08663710299970262	0.02770462036132848
0.08679450300041935	0.02770462036132848
0.0869525939997402	0.02770462036132848
0.08710937999967427	0.02818527221679723
0.08726634899994679	0.02818527221679723
0.08742291500038846	0.02818527221679723
0.08758503999979439	0.02866592407226598
0.08774209200055338	0.02866592407226598
0.08790051500000118	0.02866592407226598
0.08805764299995644	0.02866592407226598
0.08821527700001752	0.02914657592773473
0.08837185999982466	0.02914657592773473
0.08853416000056313	0.02914657592773473
0.08869161100028577	0.02914657592773473
0.08884940600000846	0.02962722778320348
0.08901808800055733	0.02962722778320348
0.08918302599977324	0.02962722778320348
0.08933986900046875	0.02962722778320348
0.08949666300031822	0.03010787963867223
0.08965630200054875	0.03010787963867223
0.08983119900040037	0.03010787963867223
0.08999232600035612	0.03010787963867223
0.09015118000024813	0.03058853149414098
0.0903108330003306	0.03058853149414098
0.09047141900009592	0.03058853149414098
0.0906319280002208	0.03106918334960973
0.09079099599966867	0.03106918334960973
0.09094787600042764	0.03106918334960973
0.09110474000044633	0.03106918334960973
0.09126221600035933	0.03154983520507848
0.09141866299978574	0.03154983520507848
0.09158002900039719	0.03154983520507848
0.09173809599997185	0.03203048706054723
0.09189571899969451	0.03203048706054723
0.09206242199979897	0.03203048706054723
0.09222292000049492	0.03203048706054723
0.09238005200040789	0.03251113891601598
0.09254181600044831	0.03251113891601598
0.09269998000036139	0.03251113891601598
0.09285591400021076	0.03251113891601598
0.09301248399970063	0.03299179077148473
0.0931684610004595	0.03299179077148473
0.09332460099994933	0.03299179077148473
0.09348562700051843	0.03347244262695348
0.09364710400041076	0.03347244262695348
0.09382757399998809	0.03347244262695348
0.09398945100019773	0.03347244262695348
0.0941540840003654	0.03395309448242223
0.0943124949999401	0.03395309448242223
0.09447070599981089	0.03395309448242223
0.09462953900037974	0.03443374633789098
0.09478956400016614	0.03443374633789098
0.09494715100026951	0.03443374633789098
0.09510527699967497	0.03443374633789098
0.09530144000018481	0.03491439819335973
0.09556286499991984	0.03491439819335973
0.09574380699996254	0.03539505004882848
0.09591610400002537	0.03539505004882848
0.09607925300042552	0.03539505004882848
0.09624000300027546	0.03539505004882848
0.09639905800031556	0.03587570190429723
0.09658963299989409	0.03587570190429723
0.09675142800006142	0.03587570190429723
0.09691360299984808	0.03635635375976598
0.09707122899999376	0.03635635375976598
0.09722850300022401	0.03635635375976598
0.09738565699990431	0.03635635375976598
0.09754897699986032	0.03683700561523473
0.09770677200049249	0.03683700561523473
0.09788207699966733	0.03683700561523473
0.0980415610001728	0.03731765747070348
0.09820074300023407	0.03731765747070348
0.09835847900012595	0.03731765747070348
0.09851580600025045	0.03731765747070348
0.09867526600010024	0.03779830932617223
0.09883327700026712	0.03779830932617223
0.09899008299998968	0.03779830932617223
0.09914739899977576	0.03827896118164098
0.09930423199966754	0.03827896118164098
0.09946129899981315	0.03827896118164098
0.09962348800036125	0.03827896118164098
0.099782328999936	0.03875961303710973
0.09993983900039893	0.03875961303710973
0.10009627300041757	0.03875961303710973
0.11026308200052881	0.04789199829101598
0.12053705400012404	0.05654373168945348
0.13080137700035266	0.06567611694335973
0.141083133000393	0.07432785034179723
0.15137363299982098	0.08249893188476598
0.16168133199971635	0.08922805786132848
0.17199024199999258	0.08922805786132848
0.18227033600032883	0.08922805786132848
0.19259350700031064	0.08922805786132848
0.20289407299969753	0.08922805786132848
0.21322373200018774	0.08922805786132848
0.22349110000050132	0.08922805786132848
0.23376627800007554	0.08922805786132848
0.24403344799975457	0.08922805786132848
0.2542747560000862	0.09067001342773473
0.26453131299967936	0.09115066528320348
0.27480547400045907	0.09115066528320348
0.28506649599967204	0.09163131713867223
0.2953142719998141	0.09211196899414098
0.3055761750001693	0.09211196899414098
0.31585820899999817	0.09211196899414098
0.32610954600022524	0.09259262084960973
0.33636109400049463	0.09259262084960973
0.34663463400011096	0.09259262084960973
0.35691211900029884	0.09307327270507848
0.3671728979998079	0.09307327270507848
0.37743863700052316	0.09307327270507848
0.3877184210004998	0.09307327270507848
0.3979634380002608	0.09307327270507848
0.4082455770003435	0.09307327270507848
0.4184871759998714	0.09307327270507848
0.4287533659999099	0.09307327270507848
0.438993802999903	0.09355392456054723
0.44924468099998194	0.09403457641601598
0.45949957100037864	0.09451522827148473
0.46975587100041594	0.09499588012695348
0.4800138460004746	0.09547653198242223
0.490248776000044	0.09595718383789098
0.5004963820001649	0.09643783569335973
0.5107467010002438	0.09643783569335973
0.5209933129999627	0.09691848754882848
0.5312453639999148	0.09787979125976598
0.5415170699998271	0.09884109497070348
0.5518249839997225	0.09932174682617223
0.5621112740000171	0.09932174682617223
0.5724106500001653	0.09980239868164098
0.5826875130005646	0.09980239868164098
0.592961164999906	0.09980239868164098
0.6032202699998379	0.10028305053710973
0.613482450000447	0.10076370239257848
0.6237509900001896	0.10076370239257848
0.6340035069997612	0.10076370239257848
0.6442657580000741	0.10076370239257848
0.6545178819997091	0.10076370239257848
0.6648029680000036	0.10076370239257848
0.6750888759997906	0.10124435424804723
0.685362404999978	0.10124435424804723
0.6956491119999555	0.10124435424804723
0.705906215000141	0.10124435424804723
0.7161695400000099	0.10124435424804723
0.7264125510000667	0.10172500610351598
0.7367008110004463	0.10268630981445348
0.7469636329997229	0.10316696166992223
0.7572511620001023	0.10316696166992223
0.7675235960005011	0.10316696166992223
0.7777918190004129	0.10364761352539098
0.7880691720001778	0.10364761352539098
0.7983358970004701	0.10364761352539098
0.8086190849999184	0.10364761352539098
0.8188994459997048	0.10412826538085973
0.8291722670001036	0.10412826538085973
0.8394321380001202	0.10412826538085973
0.8497085520002656	0.10412826538085973
0.8599961150002855	0.10460891723632848
0.8702696569998807	0.10460891723632848
0.8805540960001963	0.10508956909179723
0.8908156030001919	0.10508956909179723
0.9010762710004201	0.10557022094726598
0.9113415860001624	0.10605087280273473
0.9216221110000333	0.10749282836914098
0.9318853639997542	0.10749282836914098
0.9421341300003405	0.10797348022460973
0.9523843110000598	0.10797348022460973
0.9626409049997164	0.10845413208007848
0.9728858349999427	0.10845413208007848
0.983137746000466	0.10893478393554723
0.9933870730001217	0.10893478393554723
1.0036557140001605	0.10893478393554723
1.103989193000416	0.10941543579101598
1.2044329629998174	0.10989608764648473
1.3048885190000874	0.11133804321289098
1.4053527650003161	0.11229934692382848
1.5057781060004345	0.11326065063476598
1.6062232360000053	0.11326065063476598
1.7066794190004657	0.11326065063476598
1.807109672000479	0.11326065063476598
1.9075188650003838	0.11326065063476598
2.0079377580004802	0.11374130249023473
2.1084023920002437	0.11374130249023473
2.2090557359997547	0.11374130249023473
2.309474945999682	0.11470260620117223
2.4098973259997365	0.12527694702148473
2.5103520319999006	0.13344802856445348
2.6108080610001707	0.13777389526367223
2.711259173000144	0.12575759887695348
2.8117431800001214	0.12575759887695348
2.9121932349999042	0.12575759887695348
3.012645996000174	0.12575759887695348
3.1130813689997012	0.13344802856445348
3.2135184290000325	0.13392868041992223
3.313983783999902	0.13392868041992223
3.4144303109997054	0.13488998413085973
3.5148824500001865	0.13488998413085973
3.615338644000076	0.13488998413085973
3.715822320999905	0.14065780639648473
3.8162779570002385	0.14161911010742223
3.916761972000131	0.14161911010742223
4.017223101000127	0.14161911010742223
4.117685357000482	0.14306106567382848
4.2181614110004375	0.14306106567382848
4.31865567099976	0.14306106567382848
4.419144018999759	0.14738693237304723
4.519585599000493	0.14738693237304723
4.620049580000341	0.14738693237304723
4.720504800000526	0.14882888793945348
4.820987199000228	0.15075149536132848
4.92144956500033	0.15075149536132848
5.021989417999976	0.15075149536132848
5.12247785100044	0.15075149536132848
5.22297557300044	0.16132583618164098
5.323438950999844	0.14786758422851598
5.423939876000077	0.14786758422851598
5.524404667000454	0.14786758422851598
5.6248599729997295	0.2632736206054691
5.725287483000102	0.264475250244141
5.8257498459997805	0.264475250244141
5.926231102999736	0.264475250244141
6.026717763999841	0.264475250244141
6.1272392010005206	0.264475250244141
6.227789710000252	0.26495590209960973
6.328211760999693	0.26591720581054723
6.428660876000322	0.266397857666016
6.529079521999847	0.2673591613769535
6.629500166000071	0.26880111694335973
6.729955611999685	0.27745285034179723
6.8303894820001005	0.29091110229492223
6.930823251999755	0.27937545776367223
7.031247120000444	0.287546539306641
7.131703826000376	0.2885078430175785
7.232211581000229	0.2885078430175785
7.332687674999761	0.2885078430175785
7.433153771000434	0.2885078430175785
7.533571363000192	0.28898849487304723
7.634031503999722	0.28898849487304723
7.734492415999739	0.28898849487304723
7.834924265000154	0.28898849487304723
7.935354717999871	0.297159576416016
8.035798877999696	0.3084548950195316
8.136259013000199	0.30316772460937536
8.236757114999818	0.30316772460937536
8.337205105000066	0.30316772460937536
8.437650056000166	0.30316772460937536
8.538091561999863	0.30316772460937536
8.638516775000426	0.30316772460937536
8.738936149000438	0.30316772460937536
8.839363764000154	0.30316772460937536
8.939821998999832	0.30316772460937536
9.040277906000483	0.30340805053710973
9.140734884999802	0.30340805053710973
9.24119181900005	0.30340805053710973
9.341624806000254	0.30436935424804723
9.442113302000507	0.30436935424804723
9.542556551000416	0.3058113098144535
9.64304267999978	0.3058113098144535
9.7435249199998	0.30629196166992223
9.843964087999666	0.3074935913085941
9.94439694599987	0.3077339172363285
0	0
