# Supplementary material for: GRAPE for fast and scalable graph processing and random-walk-based embedding
Source: Nat Comput Sci. 2023 Jun 26;3(6):552–68. doi: 10.1038/s43588-023-00465-8 (PMC10768636; doi:10.1038/s43588-023-00465-8)
Supplement: Supplementary file 4 — CSVs with time series data with time and memory requirements for the different libraries on the 44 considered graphs and on the different tasks considered (loading graphs, first- and second-order RWs). [file 43588_2023_465_MOESM4_ESM.zip › bio-ce-gn/PecanPy/load_graph.csv]

delta	ram
0	0.002027130126953103
0.0001987529994949	0.002027130126953103
0.0003396320007595932	0.002027130126953103
0.0004380980008136248	0.002027130126953103
0.0005280990008031949	0.002027130126953103
0.0006152210007712711	0.002027130126953103
0.0007017940006335266	0.002027130126953103
0.0007870669996918878	0.002027130126953103
0.00088247500025318	0.002027130126953103
0.0009669909995864145	0.002027130126953103
0.0010516729998926166	0.002027130126953103
0.0011498330004542368	0.002027130126953103
0.0012413050008035498	0.002027130126953103
0.0013284340002428507	0.002027130126953103
0.0014119169991317904	0.002027130126953103
0.0015267159997165436	0.002027130126953103
0.0016157160007423954	0.002027130126953103
0.0017000909992930247	0.002027130126953103
0.0017839749998529442	0.002027130126953103
0.001876713999081403	0.002027130126953103
0.001969425999050145	0.002027130126953103
0.002066953000394278	0.002027130126953103
0.002151077000235091	0.002027130126953103
0.0022340779996739	0.002027130126953103
0.002317566999408882	0.002507781982421853
0.0024013580004975665	0.002507781982421853
0.0024845089992595604	0.002507781982421853
0.0025676139994175173	0.002507781982421853
0.0026513110005907947	0.002507781982421853
0.002734886000325787	0.002507781982421853
0.002823875000103726	0.002507781982421853
0.0029077569997753017	0.002507781982421853
0.00299248500050453	0.002507781982421853
0.0030760089994146256	0.002507781982421853
0.0031592399991495768	0.002507781982421853
0.003242935999878682	0.002507781982421853
0.003325461999338586	0.002507781982421853
0.003410448000067845	0.002507781982421853
0.00349428200024704	0.002507781982421853
0.003580582000722643	0.002507781982421853
0.003664833000584622	0.002507781982421853
0.0037478100002772408	0.002507781982421853
0.003837227999611059	0.002507781982421853
0.003920598999684444	0.002507781982421853
0.0040043200006039115	0.002507781982421853
0.004099522000615252	0.002507781982421853
0.0041845190007734345	0.002507781982421853
0.004268401999070193	0.002507781982421853
0.004352072999608936	0.002507781982421853
0.004435614999238169	0.002507781982421853
0.004519275000347989	0.002507781982421853
0.004602933999194647	0.002507781982421853
0.0046862130002409685	0.002507781982421853
0.0047695859993837075	0.002507781982421853
0.004858829999648151	0.002507781982421853
0.0049419309998484096	0.002507781982421853
0.005024734000471653	0.002507781982421853
0.005107947999931639	0.002507781982421853
0.005190956999285845	0.002507781982421853
0.00527422800041677	0.002507781982421853
0.005363162999856286	0.002507781982421853
0.005452310999316978	0.002507781982421853
0.005563226999584003	0.002507781982421853
0.005648108999594115	0.002507781982421853
0.005732837000323343	0.002507781982421853
0.005822844999784138	0.002507781982421853
0.005909995999900275	0.002507781982421853
0.005994159000692889	0.002507781982421853
0.0060776310001529055	0.002507781982421853
0.00616219500079751	0.002507781982421853
0.00624635600070178	0.002988433837890603
0.006330476999210077	0.002988433837890603
0.006414408999262378	0.002988433837890603
0.006499965000330121	0.002988433837890603
0.006592117999389302	0.002988433837890603
0.006685108999590739	0.002988433837890603
0.006770333999156719	0.002988433837890603
0.006860917999802041	0.002988433837890603
0.00694475399905059	0.002988433837890603
0.007037274999674992	0.002988433837890603
0.007121799000742612	0.002988433837890603
0.0072053999992931494	0.002988433837890603
0.007288642000276013	0.002988433837890603
0.00737213799948222	0.002988433837890603
0.007455422999555594	0.002988433837890603
0.007539308000559686	0.002988433837890603
0.0076232030005485285	0.002988433837890603
0.00770635300068534	0.002988433837890603
0.007795789999363478	0.002988433837890603
0.007881866000388982	0.002988433837890603
0.007966387000124087	0.002988433837890603
0.008053359000768978	0.002988433837890603
0.008137422000800143	0.002988433837890603
0.008221365000281367	0.002988433837890603
0.008306006000566413	0.002988433837890603
0.00839586199981568	0.002988433837890603
0.00848088699967775	0.002988433837890603
0.008565813999666716	0.002988433837890603
0.008650543000840116	0.002988433837890603
0.008734688999538776	0.002988433837890603
0.008824552000078256	0.002988433837890603
0.008908829999199952	0.002988433837890603
0.008993026000098325	0.002988433837890603
0.009076611000637058	0.002988433837890603
0.009161071999187698	0.002988433837890603
0.009245166000255267	0.002988433837890603
0.00933021099990583	0.002988433837890603
0.009415835000254447	0.002988433837890603
0.00952236100056325	0.002988433837890603
0.009610441999029717	0.002988433837890603
0.009694102000139537	0.002988433837890603
0.009778538000318804	0.002988433837890603
0.009867646000202512	0.002988433837890603
0.009951860000001034	0.002988433837890603
0.010036259000116843	0.002988433837890603
0.010260586999720545	0.002988433837890603
0.01061180000033346	0.002988433837890603
0.0109557150008186	0.003469085693359353
0.011166192000018782	0.003469085693359353
0.011361156999555533	0.003469085693359353
0.01155087699953583	0.003469085693359353
0.011724334999598796	0.003469085693359353
0.011905167999429977	0.003469085693359353
0.012168003999249777	0.003469085693359353
0.012382715000057942	0.003469085693359353
0.012571691999255563	0.003469085693359353
0.012739605999740888	0.003469085693359353
0.01290198400056397	0.003469085693359353
0.01307287199961138	0.003469085693359353
0.013313741999809281	0.003469085693359353
0.013587358000222594	0.003469085693359353
0.013778706999801216	0.003469085693359353
0.013952941000752617	0.003469085693359353
0.014116955000645248	0.003469085693359353
0.014298153999334318	0.003469085693359353
0.014505232000374235	0.003469085693359353
0.014773249999052496	0.003469085693359353
0.01501466999980039	0.003469085693359353
0.015190895999694476	0.003469085693359353
0.015425764000610798	0.003469085693359353
0.015597477999108378	0.003469085693359353
0.015762581999297254	0.003469085693359353
0.015922874999887426	0.003469085693359353
0.016080983999927412	0.003469085693359353
0.01623884699984046	0.003469085693359353
0.01641213500079175	0.003469085693359353
0.016575129000557354	0.003949737548828103
0.01673416899939184	0.003949737548828103
0.01689416900080687	0.003949737548828103
0.01706471500074258	0.003949737548828103
0.017230523999387515	0.003949737548828103
0.017394361000697245	0.003949737548828103
0.017578338000021176	0.003949737548828103
0.017738332000590162	0.003949737548828103
0.017898693000461208	0.003949737548828103
0.018057885999951395	0.003949737548828103
0.01821634699990682	0.003949737548828103
0.01837884400083567	0.003949737548828103
0.018538956999691436	0.003949737548828103
0.018706683000345947	0.003949737548828103
0.018869641000492265	0.003949737548828103
0.019029777999094222	0.003949737548828103
0.019190229999367148	0.003949737548828103
0.019355610000275192	0.003949737548828103
0.01951682199978677	0.003949737548828103
0.019676931000503828	0.003949737548828103
0.01983687500069209	0.003949737548828103
0.01999638400047843	0.003949737548828103
0.020156200000201352	0.003949737548828103
0.020318774999395828	0.003949737548828103
0.020481457000641967	0.003949737548828103
0.020643665999159566	0.003949737548828103
0.020804525000130525	0.003949737548828103
0.02097119899917743	0.003949737548828103
0.02113243900021189	0.003949737548828103
0.021305496999048046	0.004430389404296853
0.021480258999872603	0.004430389404296853
0.021645037000780576	0.004430389404296853
0.021805660999234533	0.004430389404296853
0.02197216300010041	0.004430389404296853
0.022136450999823865	0.004430389404296853
0.022298026000498794	0.004430389404296853
0.02245931700053916	0.004430389404296853
0.02261572499992326	0.004430389404296853
0.022773413000322762	0.004430389404296853
0.022931948999030283	0.004430389404296853
0.023089620999598992	0.004430389404296853
0.02325282300080289	0.004430389404296853
0.023419645000103628	0.004430389404296853
0.02357987100003811	0.004430389404296853
0.02374430400050187	0.004430389404296853
0.02390385599937872	0.004430389404296853
0.024064674000328523	0.004430389404296853
0.024222605999966618	0.004430389404296853
0.024385626000366756	0.004430389404296853
0.024550173999159597	0.004430389404296853
0.02470942199943238	0.004430389404296853
0.02486783899985312	0.004430389404296853
0.025027088999195257	0.004430389404296853
0.025185193999277544	0.004430389404296853
0.025345519999973476	0.004430389404296853
0.02546748100030527	0.004430389404296853
0.02562940899952082	0.004430389404296853
0.025791129999561235	0.004430389404296853
0.025951101000828203	0.004430389404296853
0.02610993099915504	0.004430389404296853
0.02626802300073905	0.004430389404296853
0.02643077699940477	0.004430389404296853
0.026594154000122217	0.004430389404296853
0.02680185399913171	0.004430389404296853
0.027160257999639725	0.004430389404296853
0.0274022169996897	0.004430389404296853
0.0275914850008121	0.004430389404296853
0.027804601000752882	0.004430389404296853
0.028064176000043517	0.004430389404296853
0.028250031000425224	0.004911041259765603
0.02845722299935005	0.004911041259765603
0.028622808000363875	0.004911041259765603
0.028790627999114804	0.004911041259765603
0.02897377299996151	0.004911041259765603
0.02915007099909417	0.004193878173828103
0.02934767499937152	0.004193878173828103
0.02961109799980477	0.004193878173828103
0.029793612999128527	0.004193878173828103
0.029969094999614754	0.004193878173828103
0.030139545000565704	0.004193878173828103
0.030303096000352525	0.004193878173828103
0.030464827999821864	0.004193878173828103
0.030624179000369622	0.004193878173828103
0.030783812000663602	0.004193878173828103
0.030945058000725112	0.004193878173828103
0.031103508999876794	0.004193878173828103
0.03131616300015594	0.004193878173828103
0.031485829000303056	0.004193878173828103
0.03165546799937147	0.004193878173828103
0.031878072000836255	0.004193878173828103
0.03214400300021225	0.004193878173828103
0.03237469899977441	0.004193878173828103
0.03254998400007025	0.004193878173828103
0.03271406199928606	0.004193878173828103
0.03295905999948445	0.004193878173828103
0.033156703000713605	0.004193878173828103
0.03332664300069155	0.004193878173828103
0.03347086699977808	0.004193878173828103
0.03363847699984035	0.004193878173828103
0.0338076780008123	0.004674530029296853
0.033995144000073196	0.004674530029296853
0.03416133400060062	0.004674530029296853
0.03439246599918988	0.004674530029296853
0.034572713000670774	0.004674530029296853
0.03474316999927396	0.004674530029296853
0.03494892299931962	0.004674530029296853
0.03512615599902347	0.004674530029296853
0.03529805399921315	0.004674530029296853
0.03559794300053909	0.004674530029296853
0.035851324999384815	0.004674530029296853
0.03603434099932201	0.004674530029296853
0.03621961600038048	0.004674530029296853
0.036446219999561436	0.004674530029296853
0.03661903899956087	0.004674530029296853
0.03679064899915829	0.004674530029296853
0.03695254400008707	0.004674530029296853
0.03712309100046696	0.004674530029296853
0.037289269999746466	0.004674530029296853
0.03753537900047377	0.004674530029296853
0.03782067099928099	0.004674530029296853
0.0380345829998987	0.004674530029296853
0.03819822600053158	0.004674530029296853
0.038399416000174824	0.004674530029296853
0.03857311799947638	0.004674530029296853
0.03876792099981685	0.004674530029296853
0.03894205799952033	0.004674530029296853
0.039103606999560725	0.005155181884765603
0.03926481400048942	0.005155181884765603
0.03946769699905417	0.005155181884765603
0.039630409999517724	0.005155181884765603
0.039794119000362116	0.005155181884765603
0.039952983999683056	0.005155181884765603
0.04011164999974426	0.005155181884765603
0.04027592000056757	0.005155181884765603
0.040444760999889695	0.005155181884765603
0.04060823200052255	0.005155181884765603
0.04080239200084179	0.005155181884765603
0.041054547000385355	0.005155181884765603
0.04123383099977218	0.005155181884765603
0.04141135600002599	0.005155181884765603
0.04162777700003062	0.005155181884765603
0.041868481999699725	0.005155181884765603
0.042059519999384065	0.005155181884765603
0.04222828700039827	0.005155181884765603
0.042435522000232595	0.005155181884765603
0.042601343000569614	0.005155181884765603
0.04276164700058871	0.005155181884765603
0.04292641100073524	0.005155181884765603
0.04310016899944458	0.005155181884765603
0.043280709000100615	0.005155181884765603
0.04347986100037815	0.005155181884765603
0.04364027600058762	0.005155181884765603
0.04380082100033178	0.005155181884765603
0.04397013400011929	0.005155181884765603
0.04413037499944039	0.005155181884765603
0.04429416899984062	0.005155181884765603
0.04445762700015621	0.005155181884765603
0.04461525800070376	0.005155181884765603
0.044775336000384414	0.005155181884765603
0.04493553599968436	0.005155181884765603
0.04509426299955521	0.005155181884765603
0.045251945999552845	0.005155181884765603
0.04541527500077791	0.005155181884765603
0.04558791800081963	0.005155181884765603
0.04574824600058491	0.005155181884765603
0.04591818500011868	0.005155181884765603
0.04608163299963053	0.005155181884765603
0.046245543999248184	0.005155181884765603
0.04641043199990236	0.005155181884765603
0.04657156000030227	0.005635833740234353
0.046736199999941164	0.005635833740234353
0.04689990199949534	0.005635833740234353
0.04707066099945223	0.005635833740234353
0.04723135899985209	0.005635833740234353
0.04739655899902573	0.005635833740234353
0.04756075399927795	0.005635833740234353
0.047735529000419774	0.005635833740234353
0.04792694599927927	0.005635833740234353
0.048093729999891366	0.005635833740234353
0.04825663200062991	0.005635833740234353
0.04846065799938515	0.005635833740234353
0.048623471999235335	0.005635833740234353
0.048798526000609854	0.005635833740234353
0.04898216299989144	0.005635833740234353
0.04914521600039734	0.005635833740234353
0.04934197399961704	0.005635833740234353
0.04946790400026657	0.005635833740234353
0.04962924100072996	0.005635833740234353
0.049789909999162774	0.005635833740234353
0.04995228100051463	0.005635833740234353
0.05011261999970884	0.005635833740234353
0.05027197299932595	0.005635833740234353
0.05044117100078438	0.005635833740234353
0.05060120000052848	0.005635833740234353
0.05076056200050516	0.005635833740234353
0.05092260099991108	0.005635833740234353
0.051083723999909125	0.005635833740234353
0.05124168799920881	0.005635833740234353
0.051423617000182276	0.005635833740234353
0.05159817599997041	0.005635833740234353
0.05175970100026461	0.005635833740234353
0.051923986999099725	0.006116485595703103
0.05209462899983919	0.006116485595703103
0.05225836799945682	0.006116485595703103
0.0524231420004071	0.006116485595703103
0.05258514299930539	0.006116485595703103
0.052746449000551365	0.006116485595703103
0.0529137699995772	0.006116485595703103
0.05307507299949066	0.006116485595703103
0.05323545099963667	0.006116485595703103
0.053400340999360196	0.006116485595703103
0.053592084999763756	0.006116485595703103
0.053753741000036825	0.006116485595703103
0.0539160919997812	0.006116485595703103
0.05407536200073082	0.006116485595703103
0.05423460699967109	0.006116485595703103
0.05440050700053689	0.006116485595703103
0.05455941599939251	0.006116485595703103
0.05471935000059602	0.006116485595703103
0.05488557900025626	0.006116485595703103
0.05505009300031816	0.006116485595703103
0.05521206699995673	0.006116485595703103
0.0553978059997462	0.006116485595703103
0.05556014700050582	0.006116485595703103
0.055721017999530886	0.006116485595703103
0.05594058499991661	0.006116485595703103
0.05627202399955422	0.006116485595703103
0.056524928000726504	0.006116485595703103
0.05671238700051617	0.006116485595703103
0.056902476000686875	0.006116485595703103
0.057093422999969334	0.006116485595703103
0.05733557399980782	0.006116485595703103
0.05765104300007806	0.006116485595703103
0.05783995300043898	0.006116485595703103
0.05800911000005726	0.006597137451171853
0.05817392999961157	0.006597137451171853
0.058335072000772925	0.006597137451171853
0.0584991239993542	0.006597137451171853
0.05866123899977538	0.006597137451171853
0.05882016199939244	0.006597137451171853
0.05898404199979268	0.006597137451171853
0.05915149499924155	0.006597137451171853
0.05931137299921829	0.006597137451171853
0.059472782999364426	0.006597137451171853
0.05963289200008148	0.006597137451171853
0.059795998999106814	0.006597137451171853
0.05999656899984984	0.006597137451171853
0.06024568099928729	0.006597137451171853
0.06049108499973954	0.006597137451171853
0.060674738999296096	0.006597137451171853
0.06084148899935826	0.006597137451171853
0.0610156589991675	0.006597137451171853
0.06120117200043751	0.006597137451171853
0.061414141999193816	0.006597137451171853
0.06161715899906994	0.006597137451171853
0.06178612499934388	0.006597137451171853
0.061950172999786446	0.006597137451171853
0.06212461900031485	0.006597137451171853
0.062417037999694	0.006597137451171853
0.06269119600074191	0.006597137451171853
0.06296047899922996	0.006597137451171853
0.06314206599927275	0.006597137451171853
0.06335600599959434	0.006597137451171853
0.0635277439996571	0.006597137451171853
0.06369482499940204	0.006597137451171853
0.06385671799944248	0.006597137451171853
0.06401660300070944	0.007077789306640603
0.06417999800032703	0.007077789306640603
0.06434103100036737	0.007077789306640603
0.064502335000725	0.007077789306640603
0.06467930200051342	0.007077789306640603
0.06486238700017566	0.007077789306640603
0.0650438659995416	0.007077789306640603
0.06521324700042896	0.007077789306640603
0.06541490999916277	0.007077789306640603
0.06561564399999043	0.007077789306640603
0.06578604099922813	0.007077789306640603
0.06596201499996823	0.007077789306640603
0.06614012200043362	0.007077789306640603
0.06633433699971647	0.007077789306640603
0.06650104599975748	0.007077789306640603
0.06666183100060152	0.007077789306640603
0.06682058499973209	0.007077789306640603
0.06699295799990068	0.007077789306640603
0.06715973099926487	0.007077789306640603
0.06737570999939635	0.007077789306640603
0.06763664100071765	0.007077789306640603
0.06787430599979416	0.007077789306640603
0.06814221899912809	0.007077789306640603
0.06832858899906569	0.007077789306640603
0.06854816600025515	0.007077789306640603
0.06880726599956688	0.007077789306640603
0.06899141900066752	0.007077789306640603
0.06919034900056431	0.007077789306640603
0.06938020499910635	0.007077789306640603
0.06957556999986991	0.007077789306640603
0.06974068999988958	0.007077789306640603
0.06992560099934053	0.007077789306640603
0.07009711799946672	0.007077789306640603
0.07027055899925472	0.007077789306640603
0.07044399400001566	0.007077789306640603
0.07061009400058538	0.007077789306640603
0.07077019399912388	0.007077789306640603
0.07093534900013765	0.007077789306640603
0.07109938800022064	0.007077789306640603
0.07127160100026231	0.007077789306640603
0.07143963700036693	0.007077789306640603
0.07160804600061965	0.007558441162109353
0.07177557999966666	0.007558441162109353
0.07194068600074388	0.007558441162109353
0.07211416800055304	0.007558441162109353
0.07228163599938853	0.007558441162109353
0.07244616999923892	0.007558441162109353
0.07261176599968167	0.007558441162109353
0.07277430800058937	0.006841278076171853
0.07294324800022878	0.006841278076171853
0.07311554899933981	0.006841278076171853
0.07327827500012063	0.006841278076171853
0.07344679699963308	0.006841278076171853
0.07363750799959234	0.006841278076171853
0.07380537800054299	0.006841278076171853
0.07410935400002927	0.006841278076171853
0.07428113099922484	0.006841278076171853
0.07445343099971069	0.006841278076171853
0.07462494100036565	0.006841278076171853
0.07479620699996303	0.006841278076171853
0.07496122699922125	0.006841278076171853
0.07512214999951539	0.006841278076171853
0.07528353099951346	0.006841278076171853
0.07545878800010541	0.006841278076171853
0.07563231899985112	0.006841278076171853
0.07584458800010907	0.006841278076171853
0.07610180899973784	0.006841278076171853
0.07636086799902841	0.006841278076171853
0.07660604400007287	0.006841278076171853
0.07678237999971316	0.006841278076171853
0.07699221700022463	0.006841278076171853
0.077167505000034	0.006841278076171853
0.07734525100022438	0.007321929931640603
0.07749510500070755	0.007321929931640603
0.07765950599969074	0.007321929931640603
0.07782189600038691	0.007321929931640603
0.07799188100034371	0.007321929931640603
0.07815336000021489	0.007321929931640603
0.07832292300008703	0.007321929931640603
0.07848504699904879	0.007321929931640603
0.07864585800052737	0.007321929931640603
0.07880645099976391	0.007321929931640603
0.07896659799916961	0.007321929931640603
0.0791339869992953	0.007321929931640603
0.07932928300033382	0.007321929931640603
0.0794963150001422	0.007321929931640603
0.07965585400052078	0.007321929931640603
0.07981465199918603	0.007321929931640603
0.07997615000022051	0.007321929931640603
0.08014141599960567	0.007321929931640603
0.08030696700006956	0.007321929931640603
0.08051671000066563	0.007321929931640603
0.08081555699936871	0.007321929931640603
0.08106692699948326	0.007321929931640603
0.0812486960003298	0.007321929931640603
0.08146971299902361	0.007321929931640603
0.08163838200016471	0.007321929931640603
0.08180091100075515	0.007321929931640603
0.08197059300073306	0.007321929931640603
0.08213662500020291	0.007321929931640603
0.08234690999961458	0.007321929931640603
0.0825946519998979	0.007321929931640603
0.08279450199916027	0.007321929931640603
0.08297996200053603	0.007321929931640603
0.08314749099918117	0.007321929931640603
0.08331381099924329	0.007321929931640603
0.08348478600055387	0.007321929931640603
0.0836494089999178	0.007802581787109353
0.08381188000021211	0.007802581787109353
0.08397413599959691	0.007802581787109353
0.08413286699942546	0.007802581787109353
0.08429156800048077	0.007802581787109353
0.08445102999939991	0.007802581787109353
0.08461601800081553	0.007802581787109353
0.08477863699954469	0.007802581787109353
0.08494559800055868	0.007802581787109353
0.08510418200057757	0.007802581787109353
0.08526903600068181	0.007802581787109353
0.08542977400065865	0.007802581787109353
0.08565355499922589	0.007802581787109353
0.08582426700013457	0.007802581787109353
0.08598693900057697	0.007802581787109353
0.08614715300063835	0.007802581787109353
0.08644280499902379	0.007802581787109353
0.08667590199911501	0.007802581787109353
0.08684948100017209	0.007802581787109353
0.08706820500083268	0.007802581787109353
0.08731730900035473	0.007802581787109353
0.08749531200010097	0.007802581787109353
0.08766304399978253	0.007802581787109353
0.08783867499914777	0.007802581787109353
0.08800032699946314	0.007802581787109353
0.08816716000001179	0.007802581787109353
0.08833549299924925	0.007802581787109353
0.08854407299986633	0.007802581787109353
0.08879667799919844	0.007802581787109353
0.08898508600032073	0.007802581787109353
0.08916872500049067	0.007802581787109353
0.08938402599960682	0.007802581787109353
0.08957626700066612	0.007802581787109353
0.08975437600020086	0.007802581787109353
0.08993470499990508	0.007802581787109353
0.09009713200066471	0.007802581787109353
0.09025520899922412	0.007802581787109353
0.09045436499945936	0.007802581787109353
0.09061597000072652	0.007802581787109353
0.09077521799918031	0.007802581787109353
0.09093464299985499	0.007802581787109353
0.091092523000043	0.007802581787109353
0.09125131300061184	0.007802581787109353
0.09142484299991338	0.007802581787109353
0.09160134400008246	0.008283233642578103
0.09176926100008131	0.008283233642578103
0.09195344299951103	0.008283233642578103
0.09214285800044308	0.008283233642578103
0.09233013700031734	0.008283233642578103
0.09250103799968201	0.008283233642578103
0.0926616289998492	0.008283233642578103
0.09282109199921251	0.008283233642578103
0.0929812979993585	0.008283233642578103
0.09314122599971597	0.008283233642578103
0.09330826299992623	0.008283233642578103
0.09346876999916276	0.008283233642578103
0.0936350299998594	0.008283233642578103
0.09380165500078874	0.008283233642578103
0.09396521000053326	0.008283233642578103
0.09412559200063697	0.008283233642578103
0.09430667199922027	0.008283233642578103
0.09447186100078397	0.008283233642578103
0.09463036300076055	0.008283233642578103
0.09483355799966375	0.008283233642578103
0.09508565900068788	0.008283233642578103
0.09527419799997006	0.008283233642578103
0.09545000999969488	0.008283233642578103
0.09561293399929127	0.008283233642578103
0.0957722509992891	0.008283233642578103
0.09598978000030911	0.008283233642578103
0.0962480920006783	0.008283233642578103
0.09647041099924536	0.008283233642578103
0.09665252400009194	0.008283233642578103
0.09682023499954084	0.008283233642578103
0.09699902200009092	0.008283233642578103
0.09717615699992166	0.008283233642578103
0.09735519999958342	0.008283233642578103
0.09757632500077307	0.008283233642578103
0.09778146600001492	0.008283233642578103
0.0980338240005949	0.008283233642578103
0.09821775700038415	0.008283233642578103
0.0983923629992205	0.008283233642578103
0.09855561400036095	0.008283233642578103
0.09871693199966103	0.008283233642578103
0.09889408699928026	0.008283233642578103
0.09906869400037976	0.008283233642578103
0.09922832399934123	0.008283233642578103
0.09942698700069741	0.008283233642578103
0.09958852700037824	0.008283233642578103
0.09974641500048165	0.008283233642578103
0.09992360700016434	0.008283233642578103
0.10008487199957017	0.008283233642578103
0.11029138000048988	0.010205841064453103
0.12066367199986416	0.010205841064453103
0.1310399560006772	0.010686492919921853
0.1414271119992918	0.011167144775390603
0	0
