# Supplementary material for: GRAPE for fast and scalable graph processing and random-walk-based embedding
Source: Nat Comput Sci. 2023 Jun 26;3(6):552–68. doi: 10.1038/s43588-023-00465-8 (PMC10768636; doi:10.1038/s43588-023-00465-8)
Supplement: Supplementary file 4 — CSVs with time series data with time and memory requirements for the different libraries on the 44 considered graphs and on the different tasks considered (loading graphs, first- and second-order RWs). [file 43588_2023_465_MOESM4_ESM.zip › bio-ce-gn/Node2Vec/second_order_walk_only_q.csv]

delta	ram
0	0.0019016265869140625
0.000283532019238919	0.0019016265869140625
0.00043099900358356535	0.0019016265869140625
0.0005228790105320513	0.0023822784423828125
0.0006082710169721395	0.0023822784423828125
0.0006913320103194565	0.0023822784423828125
0.000773014995502308	0.0023822784423828125
0.0008531009953003377	0.0023822784423828125
0.000933870003791526	0.0023822784423828125
0.0010131779999937862	0.0023822784423828125
0.0010929070122074336	0.0023822784423828125
0.0011765329982154071	0.0023822784423828125
0.001274790003662929	0.0023822784423828125
0.0013571320159826428	0.0023822784423828125
0.0014366779942065477	0.0023822784423828125
0.0015157170128077269	0.0023822784423828125
0.0015946280036587268	0.0023822784423828125
0.0016735420213080943	0.0023822784423828125
0.0017519080138299614	0.0023822784423828125
0.0018306609999854118	0.0023822784423828125
0.0019095370080322027	0.0023822784423828125
0.0019891730044037104	0.0023822784423828125
0.0020682080066762865	0.0023822784423828125
0.0021805629949085414	0.0023822784423828125
0.0022697030217386782	0.0023822784423828125
0.0023497410002164543	0.0023822784423828125
0.0024289660213980824	0.0023822784423828125
0.0025077620230149478	0.0028629302978515625
0.0025864710041787475	0.0028629302978515625
0.002665235020685941	0.0028629302978515625
0.002744388999417424	0.0028629302978515625
0.002824563009198755	0.0028629302978515625
0.002903172018704936	0.0028629302978515625
0.0029818199982400984	0.0028629302978515625
0.0030619280005339533	0.0028629302978515625
0.003146322997054085	0.0028629302978515625
0.003232440009014681	0.0028629302978515625
0.0033131719974335283	0.0028629302978515625
0.0033921680005732924	0.0028629302978515625
0.0034712130145635456	0.0028629302978515625
0.0035499150108080357	0.0028629302978515625
0.0036287330149207264	0.0028629302978515625
0.003707527997903526	0.0028629302978515625
0.003786996006965637	0.0028629302978515625
0.00387007201788947	0.0028629302978515625
0.0039522890001535416	0.0028629302978515625
0.004032377997646108	0.0028629302978515625
0.004112563998205587	0.0028629302978515625
0.004192866996163502	0.0028629302978515625
0.00427841700729914	0.0028629302978515625
0.004358234000392258	0.0028629302978515625
0.004437644995050505	0.0028629302978515625
0.004517618013778701	0.0033435821533203125
0.004597332008415833	0.0033435821533203125
0.00467610900523141	0.0033435821533203125
0.004754680005135015	0.0033435821533203125
0.0048332879960071295	0.0033435821533203125
0.004912189004244283	0.0033435821533203125
0.004990765010006726	0.0033435821533203125
0.00506919200415723	0.0033435821533203125
0.00514927800395526	0.0033435821533203125
0.005232957017142326	0.0033435821533203125
0.005312471010256559	0.0033435821533203125
0.005391083017457277	0.0033435821533203125
0.005470329022500664	0.0033435821533203125
0.005549360997974873	0.0033435821533203125
0.005628116021398455	0.0033435821533203125
0.005706582014681771	0.0033435821533203125
0.005785164015833288	0.0033435821533203125
0.005863541009603068	0.0033435821533203125
0.005942118004895747	0.0033435821533203125
0.0060209490184206516	0.0033435821533203125
0.00611608600593172	0.0033435821533203125
0.006214769004145637	0.0038242340087890625
0.006303477013716474	0.0038242340087890625
0.006383697007549927	0.0038242340087890625
0.006462635996285826	0.0038242340087890625
0.006541925016790628	0.0038242340087890625
0.006620397005463019	0.0038242340087890625
0.006699023011606187	0.0038242340087890625
0.00677716001519002	0.0038242340087890625
0.0068559460050892085	0.0038242340087890625
0.006934422999620438	0.0038242340087890625
0.007012851012405008	0.0038242340087890625
0.0070918000128585845	0.0038242340087890625
0.0071746000030543655	0.0038242340087890625
0.007259809004608542	0.0038242340087890625
0.0073396050138399005	0.0038242340087890625
0.007418415014399216	0.0038242340087890625
0.007497523998608813	0.0043048858642578125
0.007585340004879981	0.0043048858642578125
0.007665037002880126	0.0043048858642578125
0.007744255010038614	0.0043048858642578125
0.007823007006663829	0.0043048858642578125
0.007901511009549722	0.0043048858642578125
0.007980242022313178	0.0043048858642578125
0.008058958017500117	0.0043048858642578125
0.00813767799991183	0.0043048858642578125
0.008223236014600843	0.0043048858642578125
0.008302608999656513	0.0043048858642578125
0.008381566003663465	0.0043048858642578125
0.00846052699489519	0.0043048858642578125
0.008539643022231758	0.0043048858642578125
0.008618128020316362	0.0043048858642578125
0.008696920005604625	0.0043048858642578125
0.008775369002250955	0.0043048858642578125
0.008853939012624323	0.0047855377197265625
0.00894447902101092	0.0047855377197265625
0.009025414008647203	0.0047855377197265625
0.009105567005462945	0.0047855377197265625
0.00918494799407199	0.0047855377197265625
0.009270313021261245	0.0047855377197265625
0.009350670996354893	0.0047855377197265625
0.00943095501861535	0.0047855377197265625
0.00951043501845561	0.0047855377197265625
0.009590276022208855	0.0047855377197265625
0.009669961000327021	0.0047855377197265625
0.009749240009114146	0.0047855377197265625
0.009828572015976533	0.0047855377197265625
0.009907872008625418	0.0047855377197265625
0.009987112018279731	0.0047855377197265625
0.010065476002637297	0.0047855377197265625
0.010254282999085262	0.0052661895751953125
0.010441215999890119	0.0052661895751953125
0.010613823018502444	0.0052661895751953125
0.010971203999361023	0.0052661895751953125
0.011146508011734113	0.0052661895751953125
0.011308682995149866	0.0052661895751953125
0.011467517004348338	0.0052661895751953125
0.011622120015090331	0.0052661895751953125
0.011776015016948804	0.0052661895751953125
0.01192929400713183	0.0057468414306640625
0.012083356006769463	0.0057468414306640625
0.012236780021339655	0.0057468414306640625
0.012392255011945963	0.0057468414306640625
0.012563049996970221	0.0062274932861328125
0.012717135017737746	0.0062274932861328125
0.012871134007582441	0.0062274932861328125
0.013024134008446708	0.0062274932861328125
0.013178037013858557	0.0067081451416015625
0.013336853997316211	0.0067081451416015625
0.013491393998265266	0.0067081451416015625
0.013644379010656849	0.0067081451416015625
0.013796900020679459	0.0067081451416015625
0.013949337997473776	0.0067081451416015625
0.014097848994424567	0.0067081451416015625
0.014253686997108161	0.0071887969970703125
0.01440762501442805	0.0071887969970703125
0.014560194016667083	0.0071887969970703125
0.014713587996084243	0.0071887969970703125
0.014866625017020851	0.0071887969970703125
0.0150200659991242	0.0071887969970703125
0.015172915998846292	0.0071887969970703125
0.015332637005485594	0.0071887969970703125
0.015487636002944782	0.0071887969970703125
0.01563973000156693	0.0071887969970703125
0.0157925859966781	0.0076694488525390625
0.015944959013722837	0.0076694488525390625
0.0160970640135929	0.0076694488525390625
0.016249252017587423	0.0076694488525390625
0.01640209901961498	0.0076694488525390625
0.016555069014430046	0.0076694488525390625
0.016708119015675038	0.0076694488525390625
0.01686273200903088	0.0076694488525390625
0.017015971010550857	0.008150100708007812
0.01716948300600052	0.008150100708007812
0.017326999019132927	0.008150100708007812
0.017480971000622958	0.008150100708007812
0.017633773008128628	0.008150100708007812
0.017787913006031886	0.008150100708007812
0.017945036001037806	0.008150100708007812
0.018095388018991798	0.008150100708007812
0.018251002009492368	0.008630752563476562
0.018406551011139527	0.008630752563476562
0.01856000500265509	0.008630752563476562
0.018712471006438136	0.008630752563476562
0.018865259015001357	0.008630752563476562
0.019018312013940886	0.008630752563476562
0.019171697000274435	0.008630752563476562
0.01932879100786522	0.009111404418945312
0.019482542003970593	0.009111404418945312
0.01963587899808772	0.009111404418945312
0.019789140002103522	0.009111404418945312
0.01994315700721927	0.009111404418945312
0.020097116997931153	0.009111404418945312
0.020263359998352826	0.009111404418945312
0.020420614018803462	0.009592056274414062
0.020573699002852663	0.009592056274414062
0.020726160000776872	0.009592056274414062
0.02087823100737296	0.009592056274414062
0.02103016001638025	0.009592056274414062
0.02118234199588187	0.009592056274414062
0.0213401899964083	0.009592056274414062
0.021493337000720203	0.009592056274414062
0.0216455009940546	0.010072708129882812
0.02179747002082877	0.010072708129882812
0.021949787012999877	0.010072708129882812
0.022105359996203333	0.010072708129882812
0.022262722020968795	0.010072708129882812
0.022416388004785404	0.010072708129882812
0.022569224005565047	0.010072708129882812
0.02272259199526161	0.010553359985351562
0.022875193011714146	0.010553359985351562
0.023032437020447105	0.010553359985351562
0.023204307013656944	0.010553359985351562
0.023365019995253533	0.010553359985351562
0.023518550995504484	0.010553359985351562
0.023672605020692572	0.010553359985351562
0.023825740005122498	0.010553359985351562
0.02397821901831776	0.010553359985351562
0.024130672012688592	0.010553359985351562
0.024288333021104336	0.010553359985351562
0.02444203000050038	0.010553359985351562
0.024596037023002282	0.010553359985351562
0.024748940020799637	0.010553359985351562
0.024901324999518692	0.010553359985351562
0.025054932018974796	0.010553359985351562
0.025208998995367438	0.010553359985351562
0.025362484011566266	0.010553359985351562
0.025519881019135937	0.010553359985351562
0.02567252199514769	0.010553359985351562
0.025824942014878616	0.010553359985351562
0.02597741602221504	0.010553359985351562
0.02609560001292266	0.011034011840820312
0.026248605019645765	0.011034011840820312
0.026401544018881395	0.011034011840820312
0.026554125011898577	0.011034011840820312
0.02670672201202251	0.011034011840820312
0.02686422600527294	0.011034011840820312
0.027017080021323636	0.011034011840820312
0.027169499022420496	0.011034011840820312
0.027326206996804103	0.011034011840820312
0.02747869401355274	0.011034011840820312
0.0276416520064231	0.011034011840820312
0.027795422007329762	0.011034011840820312
0.027952407021075487	0.011034011840820312
0.028106609999667853	0.011034011840820312
0.028259979997528717	0.011034011840820312
0.02841336399433203	0.011034011840820312
0.02856592700118199	0.011034011840820312
0.028719160007312894	0.011034011840820312
0.028872270020656288	0.011034011840820312
0.029025911004282534	0.011034011840820312
0.02917876999708824	0.011034011840820312
0.029336225998122245	0.011034011840820312
0.029489947017282248	0.011034011840820312
0.02964329201495275	0.011034011840820312
0.02979588499874808	0.011034011840820312
0.029949046002002433	0.011034011840820312
0.030116027017356828	0.011034011840820312
0.03027835302054882	0.011034011840820312
0.030433236999670044	0.011034011840820312
0.03058677600347437	0.011034011840820312
0.03073949701501988	0.011034011840820312
0.0308918250084389	0.011034011840820312
0.03104443399934098	0.011034011840820312
0.031196582014672458	0.011034011840820312
0.03135663800640032	0.011034011840820312
0.03150925601948984	0.011034011840820312
0.031662830006098375	0.011034011840820312
0.03181482700165361	0.011034011840820312
0.03196674300124869	0.011034011840820312
0.03211945600924082	0.011034011840820312
0.032277516002068296	0.011514663696289062
0.03243089601164684	0.011514663696289062
0.032583666004939005	0.011514663696289062
0.032736338005634025	0.011514663696289062
0.03288913800497539	0.011514663696289062
0.03304162100539543	0.011514663696289062
0.03319340001326054	0.011514663696289062
0.03335102600976825	0.011514663696289062
0.033503398997709155	0.011514663696289062
0.03365572800976224	0.011514663696289062
0.03380804701009765	0.011514663696289062
0.033960764994844794	0.011514663696289062
0.034095292998244986	0.011514663696289062
0.03424880301463418	0.011514663696289062
0.0344019960029982	0.011514663696289062
0.03455409701564349	0.011514663696289062
0.034705797996139154	0.011514663696289062
0.03485748800449073	0.011514663696289062
0.035009584011277184	0.011514663696289062
0.035161592008080333	0.011514663696289062
0.03531874899636023	0.011514663696289062
0.03547199201420881	0.011514663696289062
0.03562826901907101	0.011514663696289062
0.0357806800166145	0.011514663696289062
0.035932269995100796	0.011514663696289062
0.03608404501574114	0.011514663696289062
0.03623555100057274	0.011514663696289062
0.03638827500981279	0.011514663696289062
0.03654041001573205	0.011514663696289062
0.03669238300062716	0.011514663696289062
0.03684438799973577	0.011514663696289062
0.036996025999542326	0.011514663696289062
0.037148197006899863	0.011514663696289062
0.03730963901034556	0.011514663696289062
0.03746443899581209	0.011995315551757812
0.03761715302243829	0.011995315551757812
0.0377702469995711	0.011995315551757812
0.03792253401479684	0.011995315551757812
0.03807493700878695	0.011995315551757812
0.038245175004703924	0.011995315551757812
0.038400899997213855	0.011995315551757812
0.03855493699666113	0.011995315551757812
0.03870859101880342	0.011995315551757812
0.038861064007505774	0.011995315551757812
0.03901450100238435	0.011995315551757812
0.03916770700016059	0.011995315551757812
0.039326783997239545	0.011995315551757812
0.03948054599459283	0.011995315551757812
0.03963314200518653	0.011995315551757812
0.039787317014997825	0.011995315551757812
0.03994216400315054	0.011995315551757812
0.040095222007948905	0.011995315551757812
0.04024845300591551	0.011995315551757812
0.04040409901062958	0.011995315551757812
0.04055757200694643	0.011995315551757812
0.04071139500592835	0.011995315551757812
0.040863372007152066	0.011995315551757812
0.04101552601787262	0.011995315551757812
0.041167692019371316	0.011995315551757812
0.041324300022097304	0.011995315551757812
0.0414774969976861	0.011995315551757812
0.04163064400199801	0.011995315551757812
0.04178271201089956	0.011995315551757812
0.04193435300840065	0.011995315551757812
0.04209312002058141	0.012475967407226562
0.04224816901842132	0.012475967407226562
0.04240064800251275	0.012475967407226562
0.042552632017759606	0.012475967407226562
0.04270489400369115	0.012475967407226562
0.042857089021708816	0.012475967407226562
0.043009643006371334	0.012475967407226562
0.04316226299852133	0.012475967407226562
0.04332397002144717	0.012475967407226562
0.04347864200826734	0.012475967407226562
0.04363166799885221	0.012475967407226562
0.04383774200687185	0.012475967407226562
0.04411444001016207	0.012475967407226562
0.04429171001538634	0.012475967407226562
0.04445563201443292	0.012475967407226562
0.04463016000227071	0.012475967407226562
0.04484834600589238	0.012475967407226562
0.04512759001227096	0.012475967407226562
0.04531956900609657	0.012475967407226562
0.04548507899744436	0.012475967407226562
0.04564511400531046	0.012475967407226562
0.0458065590064507	0.012475967407226562
0.045964643999468535	0.012956619262695312
0.04611162299988791	0.012956619262695312
0.046277671004645526	0.012956619262695312
0.04643354599829763	0.012956619262695312
0.0465886150195729	0.012956619262695312
0.04674449999583885	0.012956619262695312
0.04689941101241857	0.012956619262695312
0.04705352601013146	0.012956619262695312
0.04720690901740454	0.012956619262695312
0.04736109601799399	0.012956619262695312
0.04752160800853744	0.012956619262695312
0.04767916302080266	0.012956619262695312
0.047843077016295865	0.012956619262695312
0.04800043601426296	0.012956619262695312
0.048208859021542594	0.012956619262695312
0.048433929012389854	0.012956619262695312
0.04859979101456702	0.012956619262695312
0.04875924502266571	0.012956619262695312
0.04891613501240499	0.012956619262695312
0.04907239100430161	0.012956619262695312
0.049226478004129604	0.012956619262695312
0.049381188000552356	0.012956619262695312
0.04954318702220917	0.012956619262695312
0.049698618007823825	0.012956619262695312
0.04985336499521509	0.012956619262695312
0.05000683802063577	0.012956619262695312
0.050177102006273344	0.012956619262695312
0.050332978018559515	0.012956619262695312
0.050485592015320435	0.012956619262695312
0.05064087701612152	0.012956619262695312
0.050793650007108226	0.012956619262695312
0.05094641001778655	0.013437271118164062
0.051099692995194346	0.013437271118164062
0.05125359501107596	0.013437271118164062
0.05140622000908479	0.013437271118164062
0.05156334402272478	0.013437271118164062
0.051725279015954584	0.013437271118164062
0.051879028003895655	0.013437271118164062
0.052031793020432815	0.013437271118164062
0.05218538802000694	0.013437271118164062
0.05233911701361649	0.013437271118164062
0.052496176009299234	0.013437271118164062
0.05265023300307803	0.013437271118164062
0.05281344900140539	0.013437271118164062
0.05297740001697093	0.013437271118164062
0.05313119001220912	0.013437271118164062
0.05328566100797616	0.013917922973632812
0.053438060014741495	0.013917922973632812
0.053592313022818416	0.013917922973632812
0.053745309996884316	0.013917922973632812
0.053898795013083145	0.013917922973632812
0.05405128002166748	0.013917922973632812
0.054220115998759866	0.013917922973632812
0.05437545801396482	0.013917922973632812
0.05453312900499441	0.013917922973632812
0.054686324001522735	0.013917922973632812
0.05484678101493046	0.013917922973632812
0.05500135102192871	0.013917922973632812
0.05516141501720995	0.013917922973632812
0.0553149740153458	0.013917922973632812
0.055468139005824924	0.013917922973632812
0.05562097500660457	0.013917922973632812
0.05577340701711364	0.013917922973632812
0.05592762099695392	0.013917922973632812
0.05608277799910866	0.013917922973632812
0.05623685399768874	0.013917922973632812
0.05639047099975869	0.013917922973632812
0.05655109600047581	0.014398574829101562
0.05670570401707664	0.014398574829101562
0.0568595539953094	0.014398574829101562
0.05701288901036605	0.014398574829101562
0.05716697100433521	0.014398574829101562
0.057321492000482976	0.014398574829101562
0.05748181801754981	0.014398574829101562
0.057652977004181594	0.014398574829101562
0.05782388002262451	0.014398574829101562
0.05798135799705051	0.014398574829101562
0.05809632100863382	0.014398574829101562
0.05825162900146097	0.014398574829101562
0.05840561800869182	0.014398574829101562
0.05856799700995907	0.014398574829101562
0.05872219300363213	0.014398574829101562
0.05887645701295696	0.014398574829101562
0.05903037599637173	0.014398574829101562
0.05918342000222765	0.014398574829101562
0.05933877601637505	0.014398574829101562
0.05950370102073066	0.014398574829101562
0.059658408019458875	0.014398574829101562
0.059811981016537175	0.014398574829101562
0.05996475799474865	0.014398574829101562
0.06011659401701763	0.014398574829101562
0.06028041601530276	0.014398574829101562
0.060434562008595094	0.014398574829101562
0.06058835901785642	0.014398574829101562
0.060741113004041836	0.014398574829101562
0.06089317501755431	0.014879226684570312
0.061046065005939454	0.014879226684570312
0.06120087602175772	0.014879226684570312
0.0613534529984463	0.014879226684570312
0.06151057602255605	0.014879226684570312
0.06166360201314092	0.014879226684570312
0.06186187901766971	0.014879226684570312
0.06211249702027999	0.014879226684570312
0.062292390008224174	0.014879226684570312
0.06245633302023634	0.014879226684570312
0.06261562000145204	0.014879226684570312
0.06277235501329415	0.014879226684570312
0.06293545800144784	0.014879226684570312
0.06309263600269333	0.014879226684570312
0.06324792202212848	0.014879226684570312
0.06340278501738794	0.014879226684570312
0.06355726200854406	0.014879226684570312
0.06371094001224265	0.014879226684570312
0.06386495300102979	0.014879226684570312
0.06401999600348063	0.014879226684570312
0.064175923995208	0.014879226684570312
0.06433876900700852	0.014879226684570312
0.0644955360039603	0.014879226684570312
0.06465445400681347	0.014879226684570312
0.06480924302013591	0.014879226684570312
0.06496325900661759	0.014879226684570312
0.06511722400318831	0.014879226684570312
0.0652766200073529	0.014879226684570312
0.06543014501221478	0.015359878540039062
0.06558377400506288	0.015359878540039062
0.06573694001417607	0.015359878540039062
0.06588973800535314	0.015359878540039062
0.06604315902222879	0.015359878540039062
0.06621342699509114	0.015359878540039062
0.06636955501744524	0.015359878540039062
0.06652231301995926	0.015359878540039062
0.06667530501727015	0.015359878540039062
0.06682864500908181	0.015359878540039062
0.06698113001766615	0.015359878540039062
0.06713483700877987	0.015359878540039062
0.06729228800395504	0.015359878540039062
0.06745668000075966	0.015359878540039062
0.06761190999532118	0.015359878540039062
0.06776572301168926	0.015359878540039062
0.06791916201473214	0.015359878540039062
0.0680733089975547	0.015359878540039062
0.06822708100662567	0.015359878540039062
0.06838123500347137	0.015359878540039062
0.06853462100843899	0.015359878540039062
0.06868783102254383	0.015359878540039062
0.06884093501139432	0.015359878540039062
0.06899345401325263	0.015359878540039062
0.0691463380062487	0.015359878540039062
0.06930436700349674	0.015359878540039062
0.06949861900648102	0.015359878540039062
0.06967126901145093	0.015359878540039062
0.06982858100673184	0.015359878540039062
0.0699830999947153	0.015359878540039062
0.07009615600691177	0.015359878540039062
0.0702581750229001	0.015359878540039062
0.07041287102038041	0.015359878540039062
0.07056582500808872	0.015359878540039062
0.0707186680228915	0.015359878540039062
0.07087233100901358	0.015359878540039062
0.07102662100805901	0.015359878540039062
0.07118023402290419	0.015359878540039062
0.07133796301786788	0.015359878540039062
0.07149085201672278	0.015359878540039062
0.0716441500117071	0.015359878540039062
0.07179797501885332	0.015359878540039062
0.07195178701658733	0.015359878540039062
0.07210456600296311	0.015359878540039062
0.07226358700427227	0.015359878540039062
0.07241693901596591	0.015359878540039062
0.07257010001922026	0.015359878540039062
0.07272254300187342	0.015359878540039062
0.07288231301936321	0.015359878540039062
0.07303709100233391	0.015359878540039062
0.07319093702244572	0.015359878540039062
0.07334516901755705	0.015359878540039062
0.07349788601277396	0.015359878540039062
0.07365006400505081	0.015359878540039062
0.0738031720102299	0.015359878540039062
0.07395618699956685	0.015359878540039062
0.07409614199423231	0.015359878540039062
0.07424971502041444	0.015359878540039062
0.0744024460145738	0.015359878540039062
0.07455518300412223	0.015359878540039062
0.07470791699597612	0.015359878540039062
0.07486074802000076	0.015359878540039062
0.07501274600508623	0.015359878540039062
0.0751698829990346	0.015359878540039062
0.07533009100006893	0.015359878540039062
0.07548536601825617	0.015359878540039062
0.07563795201713219	0.015359878540039062
0.07579143100883812	0.015359878540039062
0.07594401002279483	0.015359878540039062
0.07609650501399301	0.015359878540039062
0.07624947701697238	0.015359878540039062
0.07640292000724003	0.015359878540039062
0.07655579701531678	0.015359878540039062
0.07670855600736104	0.015359878540039062
0.0768599400180392	0.015359878540039062
0.07701223701587878	0.015359878540039062
0.07716888500726782	0.015359878540039062
0.07732857999508269	0.015359878540039062
0.07748454401735216	0.015359878540039062
0.07764010599930771	0.015359878540039062
0.07779421901796013	0.015359878540039062
0.07794678601203486	0.015359878540039062
0.07811803399818018	0.015359878540039062
0.07828196900663897	0.015359878540039062
0.07843859001877718	0.015359878540039062
0.07859302300494164	0.015359878540039062
0.07874726600130089	0.015359878540039062
0.07890149002196267	0.015359878540039062
0.07905504299560562	0.015359878540039062
0.0792094909993466	0.015359878540039062
0.07936463199439459	0.015359878540039062
0.07951964202220552	0.015359878540039062
0.07967382500646636	0.015359878540039062
0.07982708601048216	0.015359878540039062
0.0799824690038804	0.015359878540039062
0.08013566801673733	0.015359878540039062
0.08030274201883003	0.015359878540039062
0.08045726999989711	0.015359878540039062
0.08060956801637076	0.015359878540039062
0.08076189801795408	0.015359878540039062
0.08091510299709626	0.015359878540039062
0.08106738401693292	0.015359878540039062
0.08122298400849104	0.015359878540039062
0.08137764601269737	0.015359878540039062
0.08153132200823165	0.015359878540039062
0.08168475600541569	0.015359878540039062
0.0818375350208953	0.015359878540039062
0.08199120301287621	0.015359878540039062
0.08209526800783351	0.015359878540039062
0.08224949400755577	0.015359878540039062
0.08240385202225298	0.015359878540039062
0.08255724000628106	0.015359878540039062
0.08270958799403161	0.015359878540039062
0.08291023600031622	0.015359878540039062
0.08309471100801602	0.015359878540039062
0.08327724601258524	0.015359878540039062
0.0834488840191625	0.015359878540039062
0.0836190750123933	0.015359878540039062
0.08378811899456196	0.015359878540039062
0.08395667999866419	0.015359878540039062
0.08412533000227995	0.015359878540039062
0.08430054699419998	0.015359878540039062
0.08447058202000335	0.015359878540039062
0.08463931101141497	0.015359878540039062
0.08480751400929876	0.015359878540039062
0.08497581302071922	0.015359878540039062
0.08514417801052332	0.015359878540039062
0.08531751099508256	0.015359878540039062
0.0854863130080048	0.015359878540039062
0.08565425101551227	0.015359878540039062
0.08586006599944085	0.015359878540039062
0.08611726900562644	0.015359878540039062
0.08630640301271342	0.015359878540039062
0.0864844260213431	0.015359878540039062
0.08665889600524679	0.015359878540039062
0.08683022801415063	0.015359878540039062
0.08700097701512277	0.015359878540039062
0.08717076299944893	0.015359878540039062
0.08734040800482035	0.015359878540039062
0.08752032602205873	0.015359878540039062
0.08769370699883439	0.015359878540039062
0.08786566701019183	0.015359878540039062
0.0880367030040361	0.015359878540039062
0.08821013002307154	0.015359878540039062
0.08838189402013086	0.015359878540039062
0.08855832400149666	0.015359878540039062
0.0887318890017923	0.015359878540039062
0.08890376501949504	0.015359878540039062
0.0890750139951706	0.015359878540039062
0.08924646800733171	0.015359878540039062
0.08941693700035103	0.015359878540039062
0.0895928539976012	0.015359878540039062
0.0897646369994618	0.015359878540039062
0.08994150700164028	0.015359878540039062
0.09009773601428606	0.015359878540039062
0.09027049300493672	0.015359878540039062
0.09044048699433915	0.015359878540039062
0.090611560997786	0.015359878540039062
0.09078126499662176	0.015359878540039062
0.09095109099871479	0.015359878540039062
0.09112235301290639	0.015359878540039062
0.09129174301051535	0.015359878540039062
0.09146111999871209	0.015359878540039062
0.09163608300150372	0.015359878540039062
0.09180829601245932	0.015359878540039062
0.09197995701106265	0.015359878540039062
0.09215153902187012	0.015359878540039062
0.09232301899464801	0.015359878540039062
0.09249921300215647	0.015359878540039062
0.09267312500742264	0.015359878540039062
0.09285915602231398	0.015359878540039062
0.09304438802064396	0.015359878540039062
0.09321934799663723	0.015359878540039062
0.09339224500581622	0.015359878540039062
0.09357208400615491	0.015359878540039062
0.09374498200486414	0.015359878540039062
0.09392524699796923	0.015359878540039062
0.09411215499858372	0.015840530395507812
0.09428929002024233	0.015840530395507812
0.09446262501296587	0.015840530395507812
0.094636519002961	0.015840530395507812
0.09480862901546061	0.015840530395507812
0.0949821760004852	0.015840530395507812
0.09515503302100115	0.015840530395507812
0.0953272930055391	0.015840530395507812
0.09550443702028133	0.015840530395507812
0.09567814599722624	0.015840530395507812
0.09584979500505142	0.015840530395507812
0.096023079007864	0.015840530395507812
0.09619508602190763	0.015840530395507812
0.09636655199574307	0.015840530395507812
0.0965441050066147	0.015840530395507812
0.09671730399713852	0.015840530395507812
0.09688943301443942	0.015840530395507812
0.09706299699610099	0.015840530395507812
0.09723531702184118	0.015840530395507812
0.09740721501293592	0.015840530395507812
0.09758353099459782	0.015840530395507812
0.09775564700248651	0.015840530395507812
0.09792707100859843	0.015840530395507812
0.09809663001215085	0.015840530395507812
0.09827552200295031	0.015840530395507812
0.09845212401705794	0.015840530395507812
0.09862883199821226	0.015840530395507812
0.09880461302236654	0.015840530395507812
0.09897901900694706	0.015840530395507812
0.09915408401866443	0.015840530395507812
0.0993293130013626	0.015840530395507812
0.09950994199607521	0.015840530395507812
0.09968725900398567	0.015840530395507812
0.0998638570017647	0.015840530395507812
0.1000384470098652	0.015840530395507812
0.11021306901238859	0.016321182250976562
0.12044857902219519	0.016321182250976562
0.13067599301575683	0.016801834106445312
0.14089519801200368	0.016801834106445312
0.1511042939964682	0.016801834106445312
0.16128805599873886	0.016801834106445312
0.1714731120155193	0.016801834106445312
0.18167911801720038	0.017282485961914062
0.19190237802104093	0.017282485961914062
0.20213122700806707	0.017282485961914062
0.2123645800165832	0.017282485961914062
0.2226639169966802	0.017282485961914062
0.23287584600620903	0.017282485961914062
0.24307250502170064	0.017282485961914062
0.2532886349945329	0.017763137817382812
0.2635274509957526	0.017763137817382812
0.27373870700830594	0.017763137817382812
0.2839330290153157	0.017763137817382812
0.29410829400876537	0.017763137817382812
0.3043034670117777	0.017763137817382812
0.3145173920202069	0.018243789672851562
0.32472765402053483	0.018243789672851562
0.3349249880120624	0.018243789672851562
0.34511306299827993	0.018243789672851562
0.3552988060109783	0.018243789672851562
0.3654877250082791	0.018243789672851562
0.3756838310218882	0.018243789672851562
0.3858867789967917	0.018724441528320312
0.3960796820174437	0.018724441528320312
0.4062737100175582	0.018724441528320312
0.416474052995909	0.018724441528320312
0.42666197501239367	0.018724441528320312
0.43684450100408867	0.018724441528320312
0.44702730601420626	0.019205093383789062
0.4572145740094129	0.019205093383789062
0.4674124980228953	0.019205093383789062
0.47761456901207566	0.019205093383789062
0.4877984360209666	0.019205093383789062
0.4979816350096371	0.019205093383789062
0.5081711249949876	0.019205093383789062
0.5183676530141383	0.019205093383789062
0.528579350997461	0.019205093383789062
0.5387791660032235	0.019205093383789062
0.5489668820227962	0.019205093383789062
0.5591704240068793	0.019205093383789062
0.569353619008325	0.019205093383789062
0.5795480980013963	0.019685745239257812
0.5897314530157018	0.019685745239257812
0.599936879996676	0.019685745239257812
0.610110452020308	0.019685745239257812
0.6202870730194263	0.019685745239257812
0.6304864920093678	0.019685745239257812
0.6406836800160818	0.019685745239257812
0.6508697910176124	0.019685745239257812
0.6610787959943991	0.020166397094726562
0.6712819410022348	0.020166397094726562
0.6815108169976156	0.020166397094726562
0.6917145900079049	0.020166397094726562
0.7019191480067093	0.020166397094726562
0.7121066150139086	0.020166397094726562
0.722288892022334	0.020166397094726562
0.7324903070111759	0.020166397094726562
0.7426851259951945	0.020647048950195312
0.7528887660009786	0.020647048950195312
0.763073270994937	0.020647048950195312
0.7732551399967633	0.020647048950195312
0.7834538019960746	0.020647048950195312
0.7936413300049026	0.020647048950195312
0.8038206180208363	0.020647048950195312
0.8140133450215217	0.020647048950195312
0.8242121759976726	0.020647048950195312
0.8343924100045115	0.020647048950195312
0.844570201006718	0.020647048950195312
0.8547590340021998	0.021127700805664062
0.8649633940076455	0.021127700805664062
0.8751493699965067	0.021127700805664062
0.885330682998756	0.021127700805664062
0.8955134730204009	0.021127700805664062
0.9056926800112706	0.021127700805664062
0.9158867910155095	0.021127700805664062
0.9260697690187953	0.021127700805664062
0.9362661790219136	0.021127700805664062
0.9464492450060789	0.021127700805664062
0.9566331400128547	0.021127700805664062
0.9668126100150403	0.021127700805664062
0.9769926530134398	0.021608352661132812
0.9871770150202792	0.021608352661132812
0.9973790960211772	0.021608352661132812
1.007583780999994	0.021608352661132812
1.107892324012937	0.022089004516601562
1.2082681769970804	0.022089004516601562
1.3087074420182034	0.022569656372070312
1.409105325001292	0.023050308227539062
1.5095003220194485	0.023050308227539062
1.6098901630030014	0.023530960083007812
1.7103178900142666	0.023530960083007812
1.8107155010220595	0.024011611938476562
1.9110967050073668	0.024492263793945312
2.0114761629956774	0.024492263793945312
2.1118623920192476	0.024972915649414062
2.2122708430106286	0.024972915649414062
2.3127048830210697	0.025453567504882812
2.4131271110090893	0.025934219360351562
2.5135582240181975	0.025934219360351562
2.613967726007104	0.026414871215820312
2.7143907610152382	0.026895523071289062
2.8148074880009517	0.026895523071289062
2.9152381519961637	0.027376174926757812
3.0156869970087428	0.027376174926757812
3.1160997209954076	0.027856826782226562
3.2165079950063955	0.027856826782226562
3.3169126950087957	0.028337478637695312
3.41731121900375	0.028818130493164062
3.517722971009789	0.029321670532226562
3.618104488006793	0.029802322387695312
3.7185095270106103	0.029802322387695312
3.8189288370194845	0.030282974243164062
3.9193396430055145	0.030763626098632812
4.019744908000575	0.030763626098632812
4.120142307016067	0.031244277954101562
4.220536359003745	0.031244277954101562
4.320920447004028	0.03172492980957031
4.421299517998705	0.03195381164550781
4.521672850998584	0.03243446350097656
4.622038905014051	0.03291893005371094
4.722421458020108	0.03291893005371094
4.822837412997615	0.03339958190917969
4.923216446011793	0.03339958190917969
5.023609295021743	0.03388023376464844
5.123990138003137	0.03436088562011719
5.224357209022855	0.03436088562011719
5.324730743013788	0.03484153747558594
5.425109689007513	0.03484153747558594
5.525491131003946	0.03532218933105469
5.6258665829955135	0.03532218933105469
5.726306727010524	0.03580284118652344
5.826678197016008	0.03628349304199219
5.927045573014766	0.03628349304199219
6.0274339860188775	0.03702735900878906
6.127802842005622	0.03750801086425781
6.228168515022844	0.03750801086425781
6.328530740021961	0.03771781921386719
6.428883921005763	0.03743553161621094
6.529254196997499	0.03791618347167969
6.6296237079950515	0.03839683532714844
6.729986788006499	0.03839683532714844
6.8303830480144825	0.03887748718261719
6.930753648019163	0.03887748718261719
7.031118674000027	0.03935813903808594
7.1314854999945965	0.03935813903808594
7.231845116009936	0.03983879089355469
7.332211175002158	0.04031944274902344
7.432584644004237	0.04031944274902344
7.532949207001366	0.04080009460449219
7.6333110150008	0.04104042053222656
7.7336764440115076	0.04152107238769531
7.8340253659989685	0.04152107238769531
7.934386945009464	0.04200172424316406
8.034751055005472	0.04200172424316406
8.135109650000231	0.04248237609863281
8.235466295998776	0.04248237609863281
8.335838072001934	0.04296302795410156
8.436204062018078	0.04347419738769531
8.536568792012986	0.04347419738769531
8.636932780005736	0.04395484924316406
8.737298187013948	0.04395484924316406
8.837655880022794	0.04443550109863281
8.93800461300998	0.04443550109863281
9.038371853006538	0.04491615295410156
9.138728165009525	0.04539680480957031
9.239100802020403	0.04587745666503906
9.339476039021974	0.04587745666503906
9.43984418202308	0.04635810852050781
9.540209610015154	0.04635810852050781
9.640564319997793	0.04683876037597656
9.74092324700905	0.04683876037597656
9.841286653012503	0.04731941223144531
9.9416662940057	0.04780006408691406
10.042039710009703	0.04780006408691406
11.043399980000686	0.05041313171386719
12.04474800999742	0.05329704284667969
13.046074576006504	0.05539512634277344
14.047452330996748	0.05827903747558594
15.048839060997125	0.06092262268066406
16.050211437017424	0.06356620788574219
17.05161199500435	0.06645011901855469
18.05292147200089	0.06909370422363281
19.0542778710078	0.07172203063964844
20.055652948998613	0.07484626770019531
21.057048154994845	0.07724952697753906
22.058446395007195	0.07989311218261719
23.059847208001884	0.08277702331542969
24.06122197699733	0.08542060852050781
25.062616099021398	0.08806419372558594
26.064006457017967	0.09070777893066406
27.06540694402065	0.09335136413574219
28.066793147008866	0.09599494934082031
29.068192075996194	0.09863853454589844
30.069586243014783	0.10152244567871094
31.070978920994094	0.10416603088378906
32.072364029998425	0.10729026794433594
33.073751387011725	0.10993385314941406
34.075138800020795	0.11233711242675781
35.076489233004395	0.9819850921630859
36.07785007500206	1.0771541595458984
37.07925170002272	1.2236309051513672
38.08065445200191	1.3070240020751953
39.0820489480102	1.2820301055908203
40.08344621499418	1.5386981964111328
41.084830189996865	1.5293331146240234
42.086211449000984	1.5901355743408203
43.08759560200269	1.5979785919189453
44.0889501820202	1.7436847686767578
45.09027702000458	1.786214828491211
46.09165548402234	1.783090591430664
47.093018959014444	1.899404525756836
48.09439912001835	1.9791927337646484
49.095782445016084	2.0235843658447266
50.09717943100259	2.0709285736083984
51.09853295201901	2.186525344848633
52.09990231101983	2.1970996856689453
53.10130739401211	2.2411746978759766
54.10268469899893	2.2185840606689453
55.104060489014955	2.487516403198242
56.10546020101174	2.434164047241211
57.10686496499693	2.4755001068115234
58.108247360010864	2.486783981323242
59.109648787998594	2.625711441040039
60.111035173002165	2.671133041381836
90.14154417300597	4.452753067016602
120.17440306401113	6.234838485717773
150.20500545401592	8.025419235229492
180.2354618270183	8.340005874633789
0	0
