# Supplementary material for: GRAPE for fast and scalable graph processing and random-walk-based embedding
Source: Nat Comput Sci. 2023 Jun 26;3(6):552–68. doi: 10.1038/s43588-023-00465-8 (PMC10768636; doi:10.1038/s43588-023-00465-8)
Supplement: Supplementary file 4 — CSVs with time series data with time and memory requirements for the different libraries on the 44 considered graphs and on the different tasks considered (loading graphs, first- and second-order RWs). [file 43588_2023_465_MOESM4_ESM.zip › bio-ce-gn/Node2Vec/second_order_walk_only_p.csv]

delta	ram
0	0.0029542922973631036
0.00020260599558241665	0.0029542922973631036
0.00033504600287415087	0.0029542922973631036
0.0004284229944460094	0.0029542922973631036
0.000515085004735738	0.0029542922973631036
0.0005999350105412304	0.0029542922973631036
0.000683002988807857	0.0029542922973631036
0.0007654550136066973	0.0029542922973631036
0.0008472460031043738	0.0029542922973631036
0.0009288210130762309	0.0029542922973631036
0.0010101069929078221	0.0029542922973631036
0.0011030900059267879	0.0029542922973631036
0.0011943840072490275	0.0034349441528318536
0.0012776849907822907	0.0034349441528318536
0.0013588849978987128	0.0034349441528318536
0.0014398850034922361	0.0034349441528318536
0.0015206850075628608	0.0034349441528318536
0.0016078049957286566	0.0034349441528318536
0.001690067001618445	0.0034349441528318536
0.0017712379922159016	0.0034349441528318536
0.0018523249891586602	0.0034349441528318536
0.0019332840165589005	0.0034349441528318536
0.002014180994592607	0.0034349441528318536
0.002100646001053974	0.0034349441528318536
0.0021817329979967326	0.0034349441528318536
0.0022628389997407794	0.0034349441528318536
0.002343583997571841	0.0034349441528318536
0.0024243119987659156	0.0034349441528318536
0.002505079988623038	0.0034349441528318536
0.0025861650065053254	0.0034349441528318536
0.002666849992237985	0.003915596008300604
0.002748978993622586	0.003915596008300604
0.0028300450067035854	0.003915596008300604
0.0029162790160626173	0.003915596008300604
0.0029979789978824556	0.003915596008300604
0.0030852399941068143	0.003915596008300604
0.0031677079969085753	0.003915596008300604
0.0032490160083398223	0.003915596008300604
0.0033297100162599236	0.003915596008300604
0.0034109480038750917	0.003915596008300604
0.003491714014671743	0.003915596008300604
0.0035723570035770535	0.003915596008300604
0.003652659012004733	0.003915596008300604
0.003732865006895736	0.003915596008300604
0.0038195259985513985	0.003915596008300604
0.003920315008144826	0.003915596008300604
0.004005618015071377	0.003915596008300604
0.004092370014404878	0.003915596008300604
0.00417431301320903	0.003915596008300604
0.004255036998074502	0.003915596008300604
0.004336232988862321	0.003915596008300604
0.004416629002662376	0.003915596008300604
0.004497599002206698	0.003915596008300604
0.004578755993861705	0.003915596008300604
0.004659725003875792	0.004396247863769354
0.00474094899254851	0.004396247863769354
0.004821909999009222	0.004396247863769354
0.004903073015157133	0.004396247863769354
0.004983321006875485	0.004396247863769354
0.0050711180083453655	0.004396247863769354
0.005154326994670555	0.004396247863769354
0.005235352000454441	0.004396247863769354
0.005315470014465973	0.004396247863769354
0.005395824002334848	0.004396247863769354
0.005476844002259895	0.004396247863769354
0.005557597003644332	0.004396247863769354
0.005638044996885583	0.004396247863769354
0.005718272994272411	0.004396247863769354
0.005798196012619883	0.004396247863769354
0.005878969997866079	0.004396247863769354
0.005959912989055738	0.004396247863769354
0.006045304995495826	0.004396247863769354
0.006127416010713205	0.004396247863769354
0.006217735994141549	0.004396247863769354
0.006306129012955353	0.004396247863769354
0.006387980014551431	0.004396247863769354
0.006469015992479399	0.004396247863769354
0.006549537996761501	0.004876899719238104
0.006630029994994402	0.004876899719238104
0.006710476998705417	0.004876899719238104
0.006791185995098203	0.004876899719238104
0.006872466998174787	0.004876899719238104
0.0069533599889837205	0.004876899719238104
0.007042859011562541	0.004876899719238104
0.007125105999875814	0.004876899719238104
0.007206315000075847	0.004876899719238104
0.007287659012945369	0.004876899719238104
0.007368227990809828	0.004876899719238104
0.007448406016919762	0.004876899719238104
0.007529327005613595	0.004876899719238104
0.0076173820125404745	0.004876899719238104
0.007699116016738117	0.005357551574706854
0.00778499199077487	0.005357551574706854
0.00787716600461863	0.005357551574706854
0.007960755989188328	0.005357551574706854
0.008047759009059519	0.005357551574706854
0.008130572008667514	0.005357551574706854
0.008211540000047535	0.005357551574706854
0.008292029990116134	0.005357551574706854
0.008372398995561525	0.005357551574706854
0.008453195012407377	0.005357551574706854
0.008542460011085495	0.005357551574706854
0.00862590700853616	0.005357551574706854
0.00870823799050413	0.005357551574706854
0.00878932501655072	0.005357551574706854
0.008870035992003977	0.005357551574706854
0.00895025601494126	0.005357551574706854
0.009045790997333825	0.005357551574706854
0.009133143001236022	0.005838203430175604
0.009215625002980232	0.005838203430175604
0.00929714401718229	0.005838203430175604
0.009381598996696994	0.005838203430175604
0.009462996007641777	0.005838203430175604
0.009544041007757187	0.005838203430175604
0.00962518498999998	0.005838203430175604
0.009706553013529629	0.005838203430175604
0.009787273011170328	0.005838203430175604
0.009868070017546415	0.005838203430175604
0.009948238992365077	0.005838203430175604
0.010033861006377265	0.005838203430175604
0.010205986007349566	0.005838203430175604
0.010384854016592726	0.005838203430175604
0.01055398499011062	0.006318855285644354
0.010724374005803838	0.006318855285644354
0.010885711992159486	0.006318855285644354
0.011247870017541572	0.006318855285644354
0.01142082700971514	0.006318855285644354
0.011578253004699945	0.006318855285644354
0.011742973991204053	0.006318855285644354
0.01187766098883003	0.006318855285644354
0.01203515101224184	0.006318855285644354
0.012190323992399499	0.006318855285644354
0.0123453059932217	0.006799507141113104
0.012503664998803288	0.006799507141113104
0.012658874009503052	0.006799507141113104
0.012812547996873036	0.006799507141113104
0.012966803013114259	0.006799507141113104
0.013124918012181297	0.006799507141113104
0.013279609993332997	0.006799507141113104
0.013434808992315084	0.007280158996581854
0.013588950008852407	0.007280158996581854
0.013742101000389084	0.007280158996581854
0.013896263990318403	0.007280158996581854
0.014065360999666154	0.007280158996581854
0.014221794001059607	0.007280158996581854
0.014376633014762774	0.007280158996581854
0.01453079201746732	0.007280158996581854
0.014685561007354409	0.007280158996581854
0.014840352989267558	0.007760810852050604
0.014994541008491069	0.007760810852050604
0.015152531006606296	0.007760810852050604
0.01530757499858737	0.007760810852050604
0.015461817994946614	0.007760810852050604
0.015615712007274851	0.007760810852050604
0.015769546997034922	0.007760810852050604
0.015874831995461136	0.007760810852050604
0.016031241015298292	0.007760810852050604
0.016185980988666415	0.007760810852050604
0.0163401729951147	0.007760810852050604
0.016493171016918495	0.007760810852050604
0.01664786899345927	0.008241462707519354
0.01680681499419734	0.008241462707519354
0.016960904002189636	0.008241462707519354
0.017119341006036848	0.008241462707519354
0.017274548998102546	0.008241462707519354
0.017429427010938525	0.008722114562988104
0.017583609005669132	0.008722114562988104
0.01773720301571302	0.008722114562988104
0.01789166999515146	0.008722114562988104
0.018045209988486022	0.008722114562988104
0.01821349299279973	0.008722114562988104
0.01838529101223685	0.008722114562988104
0.018567899998743087	0.008722114562988104
0.018732697004452348	0.008722114562988104
0.018891671003075317	0.009202766418456854
0.019055173004744574	0.009202766418456854
0.019212812010664493	0.009202766418456854
0.01936826901510358	0.009202766418456854
0.019522748014423996	0.009202766418456854
0.01967746700393036	0.009202766418456854
0.019831924000754952	0.009683418273925604
0.019996802002424374	0.009683418273925604
0.020157783990725875	0.009683418273925604
0.02032317200792022	0.009683418273925604
0.020479797007283196	0.009683418273925604
0.02063401899067685	0.009683418273925604
0.02079667299403809	0.009683418273925604
0.02095466901664622	0.010164070129394354
0.02111654100008309	0.010164070129394354
0.02127235700027086	0.010164070129394354
0.02142607601126656	0.010164070129394354
0.021580378990620375	0.010164070129394354
0.021734954993007705	0.010164070129394354
0.021889007999561727	0.010164070129394354
0.022042733995476738	0.010164070129394354
0.02219732300727628	0.010644721984863104
0.0223514859972056	0.010644721984863104
0.02250472200103104	0.010644721984863104
0.022658246016362682	0.010644721984863104
0.022811770002590492	0.010644721984863104
0.02296540600946173	0.010644721984863104
0.023125890002120286	0.010644721984863104
0.023280597990378737	0.011125373840331854
0.02344516199082136	0.011125373840331854
0.023601938009960577	0.011125373840331854
0.023757106013363227	0.011125373840331854
0.023875300015788525	0.011125373840331854
0.02403333701658994	0.011125373840331854
0.024187623988837004	0.011125373840331854
0.024342938006157055	0.011125373840331854
0.024498368991771713	0.011125373840331854
0.024653463013237342	0.011125373840331854
0.02480750498943962	0.011125373840331854
0.024961643997812644	0.011125373840331854
0.025120014004642144	0.011125373840331854
0.02527589100645855	0.011125373840331854
0.0254294780024793	0.011125373840331854
0.025582775007933378	0.011125373840331854
0.025736754992976785	0.011125373840331854
0.025890382006764412	0.011125373840331854
0.02604307999718003	0.011125373840331854
0.026198267994914204	0.011125373840331854
0.02635170001303777	0.011125373840331854
0.026504578010644764	0.011125373840331854
0.02665754599729553	0.011125373840331854
0.02681104000657797	0.011125373840331854
0.02696470299270004	0.011125373840331854
0.02712266900925897	0.011125373840331854
0.027277846005745232	0.011125373840331854
0.027432611008407548	0.011125373840331854
0.027586090989643708	0.011125373840331854
0.0277398890175391	0.011125373840331854
0.027891742007341236	0.011125373840331854
0.028066750994184986	0.011125373840331854
0.02822517801541835	0.011125373840331854
0.02838985901325941	0.011125373840331854
0.028588145010871813	0.011125373840331854
0.0287537949916441	0.011125373840331854
0.028910979017382488	0.011125373840331854
0.029066401009913534	0.011125373840331854
0.029223416990134865	0.011606025695800604
0.02937777401530184	0.011606025695800604
0.029532326996559277	0.011606025695800604
0.029686672991374508	0.011606025695800604
0.02984179899794981	0.011606025695800604
0.0299999020062387	0.011606025695800604
0.030160466994857416	0.011606025695800604
0.03031542501412332	0.011606025695800604
0.030469752993667498	0.011606025695800604
0.030624197010183707	0.011606025695800604
0.03077832900453359	0.011606025695800604
0.030931898014387116	0.011606025695800604
0.031086075003258884	0.011606025695800604
0.031241126998793334	0.011606025695800604
0.0313955339952372	0.011606025695800604
0.03154977201484144	0.011606025695800604
0.03170301701175049	0.011606025695800604
0.03185604201280512	0.011606025695800604
0.03201929299393669	0.011606025695800604
0.03217736299848184	0.011606025695800604
0.03233178300433792	0.011606025695800604
0.03248689501197077	0.011606025695800604
0.03264087901334278	0.011606025695800604
0.03279436400043778	0.011606025695800604
0.032949348009424284	0.011606025695800604
0.03311013799975626	0.011606025695800604
0.033265562989981845	0.011606025695800604
0.03341946000000462	0.011606025695800604
0.033573229011381045	0.011606025695800604
0.03372641000896692	0.011606025695800604
0.033879894006531686	0.011606025695800604
0.03404308101744391	0.011606025695800604
0.03419974900316447	0.011606025695800604
0.03435336198890582	0.011606025695800604
0.0345065750007052	0.011606025695800604
0.034660259989323094	0.011606025695800604
0.03481391799869016	0.012086677551269354
0.03496801599976607	0.012086677551269354
0.03512587700970471	0.012086677551269354
0.03527997698984109	0.012086677551269354
0.03543305999482982	0.012086677551269354
0.03558657300891355	0.012086677551269354
0.0357413110032212	0.012086677551269354
0.03588618800858967	0.012086677551269354
0.03604316301061772	0.012086677551269354
0.03619811200769618	0.012086677551269354
0.0363518449885305	0.012086677551269354
0.03650501201627776	0.012086677551269354
0.03665885201189667	0.012086677551269354
0.03681284299818799	0.012086677551269354
0.03696610199403949	0.012086677551269354
0.037123273010365665	0.012086677551269354
0.037277402996551245	0.012086677551269354
0.03743014999781735	0.012086677551269354
0.037583927012747154	0.012086677551269354
0.037738298007752746	0.012086677551269354
0.037900235009146854	0.012086677551269354
0.03805555900908075	0.012086677551269354
0.03821015401626937	0.012086677551269354
0.0383644679968711	0.012086677551269354
0.0385196820134297	0.012086677551269354
0.038686343003064394	0.012086677551269354
0.0388423900003545	0.012567329406738104
0.03899686201475561	0.012567329406738104
0.03915600699838251	0.012567329406738104
0.039311004016781226	0.012567329406738104
0.03946492599789053	0.012567329406738104
0.03961898700799793	0.012567329406738104
0.03977323501021601	0.012567329406738104
0.03992773499339819	0.012567329406738104
0.04008360399166122	0.012567329406738104
0.04023946600500494	0.012567329406738104
0.04039378699962981	0.012567329406738104
0.04054713301593438	0.012567329406738104
0.040701438003452495	0.012567329406738104
0.0408561060030479	0.012567329406738104
0.041010351007571444	0.012567329406738104
0.0411674790084362	0.012567329406738104
0.04132080401177518	0.012567329406738104
0.04147461400134489	0.012567329406738104
0.041632153996033594	0.012567329406738104
0.04178596701240167	0.012567329406738104
0.04193917600787245	0.012567329406738104
0.042097347002709284	0.012567329406738104
0.04225184200913645	0.012567329406738104
0.0424120870011393	0.012567329406738104
0.04256694499053992	0.012567329406738104
0.04272033600136638	0.012567329406738104
0.042874498991295695	0.012567329406738104
0.04303256899584085	0.012567329406738104
0.04318677101400681	0.012567329406738104
0.043340419011656195	0.012567329406738104
0.04349389401613735	0.012567329406738104
0.043656257999828085	0.013047981262206854
0.043810827017296106	0.013047981262206854
0.043984445015667006	0.013047981262206854
0.044144810002762824	0.013047981262206854
0.044299205008428544	0.013047981262206854
0.04445313601172529	0.013047981262206854
0.044606550014577806	0.013047981262206854
0.04475921200355515	0.013047981262206854
0.04491264099488035	0.013047981262206854
0.04506607199436985	0.013047981262206854
0.04521924999426119	0.013047981262206854
0.045372701017186046	0.013047981262206854
0.0455255760170985	0.013047981262206854
0.04567913300707005	0.013047981262206854
0.045832964999135584	0.013047981262206854
0.04598680100752972	0.013047981262206854
0.04614449801738374	0.013047981262206854
0.0462982100143563	0.013047981262206854
0.04645149101270363	0.013047981262206854
0.046605329000158235	0.013047981262206854
0.04675872501684353	0.013047981262206854
0.04691248500603251	0.013047981262206854
0.04706673801410943	0.013047981262206854
0.04722087300615385	0.013528633117675604
0.047373667010106146	0.013528633117675604
0.047528747003525496	0.013528633117675604
0.047682580014225096	0.013528633117675604
0.04783740499988198	0.013528633117675604
0.048001398012274876	0.013528633117675604
0.048161307990085334	0.013528633117675604
0.04832360000000335	0.013528633117675604
0.04847861599409953	0.013528633117675604
0.04864048899617046	0.013528633117675604
0.04879632801748812	0.013528633117675604
0.048950397002045065	0.013528633117675604
0.04910813001333736	0.013528633117675604
0.04926201599300839	0.013528633117675604
0.049415112007409334	0.013528633117675604
0.04956871899776161	0.013528633117675604
0.049722244002623484	0.013528633117675604
0.04987619598978199	0.013528633117675604
0.050032113009365276	0.013528633117675604
0.050185506988782436	0.013528633117675604
0.05033864700817503	0.013528633117675604
0.0504915610072203	0.013528633117675604
0.050645431998418644	0.013528633117675604
0.05079882699646987	0.013528633117675604
0.05095171098946594	0.013528633117675604
0.05110885901376605	0.013528633117675604
0.051263044006191194	0.013528633117675604
0.05142455900204368	0.013528633117675604
0.051578732003690675	0.013528633117675604
0.051732205000007525	0.013528633117675604
0.051874958007829264	0.013528633117675604
0.052032587002031505	0.013528633117675604
0.05218728701584041	0.014009284973144354
0.05234058201313019	0.014009284973144354
0.052493733004666865	0.014009284973144354
0.052646758005721495	0.014009284973144354
0.05280025699175894	0.014009284973144354
0.052953784994315356	0.014009284973144354
0.05311255800188519	0.014009284973144354
0.05326629799674265	0.014009284973144354
0.05341923001105897	0.014009284973144354
0.05357200399157591	0.014009284973144354
0.053725370002212	0.014009284973144354
0.053878303995588794	0.014009284973144354
0.0540431409899611	0.014009284973144354
0.05419983301544562	0.014009284973144354
0.054354166000848636	0.014009284973144354
0.05450735500198789	0.014009284973144354
0.05466097500175238	0.014009284973144354
0.054814827017253265	0.014489936828613104
0.05496820199186914	0.014489936828613104
0.05512720899423584	0.014489936828613104
0.055281578010180965	0.014489936828613104
0.055435802991269156	0.014489936828613104
0.055590506992302835	0.014489936828613104
0.05574511899612844	0.014489936828613104
0.055873920005979016	0.014489936828613104
0.05603083100868389	0.014489936828613104
0.05618575500557199	0.014489936828613104
0.0563395369972568	0.014489936828613104
0.056494582997402176	0.014489936828613104
0.05664772301679477	0.014489936828613104
0.0568004859960638	0.014489936828613104
0.056953193998197094	0.014489936828613104
0.05711103801149875	0.014489936828613104
0.057264795002993196	0.014489936828613104
0.057425253005931154	0.014489936828613104
0.05758023099042475	0.014489936828613104
0.05773425800725818	0.014489936828613104
0.05788805699557997	0.014489936828613104
0.05804176299716346	0.014970588684081854
0.058196397993015125	0.014970588684081854
0.05834974200115539	0.014970588684081854
0.05850340600591153	0.014970588684081854
0.05866516300011426	0.014970588684081854
0.05882114701671526	0.014970588684081854
0.05897473401273601	0.014970588684081854
0.05914199599646963	0.014970588684081854
0.05929992499295622	0.014970588684081854
0.05945602001156658	0.014970588684081854
0.059610447991872206	0.014970588684081854
0.0597647929971572	0.014970588684081854
0.05988444099784829	0.014970588684081854
0.06003993400372565	0.014970588684081854
0.06019501501577906	0.014970588684081854
0.06034926499705762	0.014970588684081854
0.06050436300574802	0.014970588684081854
0.06065759499324486	0.014970588684081854
0.06081118999281898	0.014970588684081854
0.06096524200984277	0.014970588684081854
0.061122885992517695	0.014970588684081854
0.06127665701205842	0.014970588684081854
0.061430083005689085	0.014970588684081854
0.06158278000657447	0.014970588684081854
0.06173631700221449	0.014970588684081854
0.061889097007224336	0.014970588684081854
0.06204269401496276	0.014970588684081854
0.062196503015002236	0.014970588684081854
0.0623500150104519	0.014970588684081854
0.06250391301000491	0.014970588684081854
0.06265761199756525	0.014970588684081854
0.0628119689936284	0.014970588684081854
0.06296626199036837	0.014970588684081854
0.06312391499523073	0.014970588684081854
0.06327828401117586	0.014970588684081854
0.06343259999994189	0.014970588684081854
0.06358604299020953	0.014970588684081854
0.06374278300791048	0.014970588684081854
0.06393291501444764	0.015451240539550604
0.06422100300551392	0.015451240539550604
0.06439566001063213	0.015451240539550604
0.06456041999626905	0.015451240539550604
0.06472044499241747	0.015451240539550604
0.06487691201618873	0.015451240539550604
0.06503348599653691	0.015451240539550604
0.06519002100685611	0.015451240539550604
0.06534583799657412	0.015451240539550604
0.06550117401639	0.015451240539550604
0.06565578299341723	0.015451240539550604
0.0658110220101662	0.015451240539550604
0.06596542301122099	0.015451240539550604
0.0661250909906812	0.015451240539550604
0.06628016399918124	0.015451240539550604
0.06643378699664026	0.015451240539550604
0.06658716400852427	0.015451240539550604
0.066774503007764	0.015451240539550604
0.06694378799875267	0.015451240539550604
0.06711963200359605	0.015931892395019354
0.0672774910053704	0.015931892395019354
0.06744175299536437	0.015931892395019354
0.06761401100084186	0.015931892395019354
0.0677820710116066	0.015931892395019354
0.06794884699047543	0.015931892395019354
0.06811313101206906	0.015931892395019354
0.06826999399345368	0.015931892395019354
0.06842544898972847	0.015931892395019354
0.06859759701183066	0.015931892395019354
0.068763613991905	0.015931892395019354
0.06892070299363695	0.015931892395019354
0.06908212299458683	0.015931892395019354
0.06923884700518101	0.015931892395019354
0.06939447901095264	0.015931892395019354
0.06954948999918997	0.015931892395019354
0.06970717999502085	0.015931892395019354
0.06986284500453621	0.015931892395019354
0.07001647001015954	0.015931892395019354
0.07017093201284297	0.015931892395019354
0.07032599399099126	0.015931892395019354
0.07048013701569289	0.015931892395019354
0.07064676799927838	0.015931892395019354
0.07081314999959432	0.015931892395019354
0.07096949199330993	0.015931892395019354
0.07113040500553325	0.015931892395019354
0.0712860939966049	0.015931892395019354
0.0714413550158497	0.015931892395019354
0.07159701900673099	0.015931892395019354
0.07175166200613603	0.015931892395019354
0.07187567200162448	0.015931892395019354
0.07203236300847493	0.015931892395019354
0.07218730400200002	0.015931892395019354
0.07234187101130374	0.015931892395019354
0.07249554400914349	0.015931892395019354
0.07264873399981298	0.015931892395019354
0.07280189599259757	0.015931892395019354
0.07295590301509947	0.015931892395019354
0.07311868399847299	0.015931892395019354
0.0732741910032928	0.015931892395019354
0.07344199198996648	0.015931892395019354
0.07360783198964782	0.015931892395019354
0.07376385800307617	0.015931892395019354
0.07391796298907138	0.015931892395019354
0.07408982899505645	0.015931892395019354
0.07424664101563394	0.015931892395019354
0.07440123200649396	0.015931892395019354
0.0745547589904163	0.015931892395019354
0.07472037899424322	0.015931892395019354
0.07488413201645017	0.015931892395019354
0.07505204700282775	0.015931892395019354
0.07521106299827807	0.015931892395019354
0.07536723199882545	0.015931892395019354
0.07552231100271456	0.015931892395019354
0.07567714399192482	0.015931892395019354
0.07583140599308535	0.015931892395019354
0.07600458399974741	0.015931892395019354
0.07616469101049006	0.015931892395019354
0.07631948299240321	0.015931892395019354
0.07649459000094794	0.015931892395019354
0.07665956701384857	0.015931892395019354
0.0768156019912567	0.015931892395019354
0.07697009399998933	0.015931892395019354
0.07713178501580842	0.015931892395019354
0.07728739900630899	0.015931892395019354
0.07745129900285974	0.015931892395019354
0.07760870401398279	0.015931892395019354
0.0777643490000628	0.015931892395019354
0.07791916700080037	0.015931892395019354
0.07807477601454593	0.015931892395019354
0.07823082499089651	0.015931892395019354
0.07838581100804731	0.015931892395019354
0.07854594601667486	0.015931892395019354
0.07870559001457877	0.015931892395019354
0.07887423399370164	0.015931892395019354
0.07903958699898794	0.015931892395019354
0.07920025300700217	0.015931892395019354
0.07935806701425463	0.015931892395019354
0.07951655899523757	0.015931892395019354
0.07967267799540423	0.015931892395019354
0.07982747201458551	0.015931892395019354
0.07999497599666938	0.015931892395019354
0.08015544700901955	0.015931892395019354
0.08031140800449066	0.015931892395019354
0.08046580900554545	0.015931892395019354
0.0806195980112534	0.015931892395019354
0.08077320700976998	0.015931892395019354
0.08092634001513943	0.015931892395019354
0.08108556098886766	0.015931892395019354
0.08123975800117478	0.015931892395019354
0.08139276198926382	0.015931892395019354
0.08156557899201289	0.015931892395019354
0.08173334100865759	0.015931892395019354
0.08188968000467867	0.015931892395019354
0.08204524300526828	0.015931892395019354
0.08220395000535063	0.015931892395019354
0.08235902100568637	0.015931892395019354
0.08251247499720193	0.015931892395019354
0.08266660399385728	0.015931892395019354
0.08282112301094458	0.015931892395019354
0.08298473901231773	0.015931892395019354
0.08314570700167678	0.015931892395019354
0.08330086499336176	0.015931892395019354
0.08345648398972116	0.015931892395019354
0.08361036400310695	0.015931892395019354
0.08376456599216908	0.015931892395019354
0.08388215300510637	0.015931892395019354
0.08404077400336973	0.015931892395019354
0.08420998501242138	0.015931892395019354
0.0843768400081899	0.015931892395019354
0.08453448899672367	0.015931892395019354
0.08469095101463608	0.015931892395019354
0.08484537099138834	0.015931892395019354
0.08500129499589093	0.015931892395019354
0.08516091099590994	0.015931892395019354
0.0853152250056155	0.015931892395019354
0.08547011000337079	0.015931892395019354
0.08562420099042356	0.015931892395019354
0.08577827201224864	0.015931892395019354
0.08593217399902642	0.015931892395019354
0.08609200100181624	0.015931892395019354
0.0862466830003541	0.015931892395019354
0.08640049700625241	0.015931892395019354
0.08655425300821662	0.015931892395019354
0.08670766800059937	0.015931892395019354
0.08686098299222067	0.015931892395019354
0.08701592299621552	0.015931892395019354
0.08717144001275301	0.015931892395019354
0.08732875200803392	0.015931892395019354
0.08748489900608547	0.015931892395019354
0.08768921499722637	0.015931892395019354
0.08787262201076373	0.015931892395019354
0.08806912999716587	0.015931892395019354
0.08824317599646747	0.015931892395019354
0.08841316201142035	0.015931892395019354
0.0885970120143611	0.015931892395019354
0.08878386000287719	0.015931892395019354
0.08895736001431942	0.015931892395019354
0.08913533898885362	0.015931892395019354
0.08931475100689568	0.015931892395019354
0.08948563601006754	0.015931892395019354
0.08965689199976623	0.015931892395019354
0.08982820800156333	0.015931892395019354
0.08999814200797118	0.015931892395019354
0.09017600500374101	0.015931892395019354
0.09034727499238215	0.015931892395019354
0.09051652101334184	0.015931892395019354
0.09068575399578549	0.015931892395019354
0.09085492300800979	0.015931892395019354
0.09102383599383757	0.015931892395019354
0.09119744598865509	0.015931892395019354
0.09136906499043107	0.015931892395019354
0.09153958898968995	0.015931892395019354
0.09171032000449486	0.015931892395019354
0.09187969999038614	0.015931892395019354
0.0920681279967539	0.015931892395019354
0.09226010501151904	0.015931892395019354
0.09243508501094766	0.015931892395019354
0.09260795699083246	0.015931892395019354
0.09277960500912741	0.015931892395019354
0.09295061600278132	0.015931892395019354
0.09313172599649988	0.015931892395019354
0.09330450498964638	0.015931892395019354
0.09347572299884632	0.015931892395019354
0.09364641099818982	0.015931892395019354
0.09381643999950029	0.015931892395019354
0.09398650599177927	0.015931892395019354
0.09416619600960985	0.015931892395019354
0.09433791099581867	0.015931892395019354
0.0945165780140087	0.015931892395019354
0.09468946201377548	0.015931892395019354
0.09486130299046636	0.015931892395019354
0.09503569701337256	0.015931892395019354
0.09522169400588609	0.015931892395019354
0.0954090479935985	0.015931892395019354
0.09558410500176251	0.015931892395019354
0.0957568020094186	0.015931892395019354
0.0959270250168629	0.015931892395019354
0.09611849201610312	0.015931892395019354
0.0962927530054003	0.015931892395019354
0.09646441700169817	0.015931892395019354
0.0966613850032445	0.016412544250488104
0.09684817100060172	0.016412544250488104
0.09702566399937496	0.016412544250488104
0.09720090898917988	0.016412544250488104
0.0973719370085746	0.016412544250488104
0.09754300801432692	0.016412544250488104
0.09771382101462223	0.016412544250488104
0.09788415100774728	0.016412544250488104
0.09805423999205232	0.016412544250488104
0.09826876199804246	0.016412544250488104
0.09859740000683814	0.016412544250488104
0.09881182599929161	0.016412544250488104
0.09899933999986388	0.016412544250488104
0.09918382001342252	0.016412544250488104
0.09936372700030915	0.016412544250488104
0.09954188499250449	0.016412544250488104
0.09971893299371004	0.016412544250488104
0.09989055301412009	0.016412544250488104
0.10008159599965438	0.016412544250488104
0.11027854200801812	0.016412544250488104
0.12050926699885167	0.016893196105956854
0.13072226199437864	0.016893196105956854
0.140925020998111	0.016893196105956854
0.15113496899721213	0.016893196105956854
0.16133999999146909	0.017373847961425604
0.17154350399505347	0.017373847961425604
0.1817488870001398	0.017373847961425604
0.19195533500169404	0.017373847961425604
0.2021897860104218	0.017854499816894354
0.21239950400195085	0.017854499816894354
0.22265561801032163	0.017854499816894354
0.23289534999639727	0.017854499816894354
0.2431305120117031	0.017854499816894354
0.25333337200572714	0.017854499816894354
0.2635411309893243	0.018335151672363104
0.2737392180133611	0.018335151672363104
0.2838870279956609	0.018335151672363104
0.2940946930029895	0.018335151672363104
0.3043219140090514	0.018335151672363104
0.31453007500385866	0.018335151672363104
0.3247350990131963	0.018335151672363104
0.33494000500650145	0.018815803527831854
0.3451583670102991	0.018815803527831854
0.3553876510122791	0.018815803527831854
0.36562594800489023	0.018815803527831854
0.37587399600306526	0.018815803527831854
0.3861113050079439	0.018815803527831854
0.39631862301030196	0.018815803527831854
0.4065158689918462	0.018815803527831854
0.4167157500050962	0.018815803527831854
0.42693683301331475	0.019296455383300604
0.4371400249947328	0.019296455383300604
0.4473170459968969	0.019296455383300604
0.45749309301027097	0.019296455383300604
0.46767859399551526	0.019296455383300604
0.4778524379944429	0.019777107238769354
0.4880329119914677	0.019777107238769354
0.4982081339985598	0.019777107238769354
0.5083790700009558	0.019777107238769354
0.5185536229982972	0.019777107238769354
0.5287490519986022	0.019777107238769354
0.538933169998927	0.019777107238769354
0.5491401070030406	0.019777107238769354
0.5593333890137728	0.019777107238769354
0.5695118290022947	0.019777107238769354
0.5796846390003338	0.019777107238769354
0.5898572090081871	0.020257759094238104
0.6000449100101832	0.020257759094238104
0.6102195270068478	0.020257759094238104
0.6204095509892795	0.020257759094238104
0.6305897790007293	0.020257759094238104
0.6407641560072079	0.020257759094238104
0.6509383330121636	0.020257759094238104
0.6611204640066717	0.020738410949706854
0.6712929760105908	0.020738410949706854
0.681461421016138	0.020738410949706854
0.691631485009566	0.020738410949706854
0.7017991759930737	0.020738410949706854
0.7119673159904778	0.020738410949706854
0.7221451940131374	0.020738410949706854
0.7323297339899	0.020738410949706854
0.742504624009598	0.020738410949706854
0.752697062009247	0.020738410949706854
0.7628742509987205	0.021219062805175604
0.7730537269962952	0.021219062805175604
0.7832392970158253	0.021219062805175604
0.793417918990599	0.021219062805175604
0.8035951550118625	0.021219062805175604
0.8137689089926425	0.021219062805175604
0.8238840959966183	0.021219062805175604
0.83405248701456	0.021219062805175604
0.8442210720095318	0.021219062805175604
0.85439321200829	0.021219062805175604
0.8645808639994357	0.021219062805175604
0.8747603569936473	0.021699714660644354
0.8849525029945653	0.021699714660644354
0.8951373450108804	0.021699714660644354
0.9053102110046893	0.021699714660644354
0.9154878999979701	0.021699714660644354
0.9256719129916746	0.021699714660644354
0.9358523699920624	0.021699714660644354
0.946049143007258	0.021699714660644354
0.956229166011326	0.021699714660644354
0.9664125879935455	0.021699714660644354
0.9765974569891114	0.021699714660644354
0.9867766789975576	0.021699714660644354
0.9969568730157334	0.022180366516113104
1.0071426999929827	0.022180366516113104
1.1074009409931023	0.022180366516113104
1.2077546239888761	0.022661018371581854
1.308143731992459	0.023141670227050604
1.408522270998219	0.023622322082519354
1.5089115560112987	0.023622322082519354
1.6093145990162157	0.024102973937988104
1.7096915649890434	0.024102973937988104
1.810048232000554	0.024583625793456854
1.9104047419968992	0.025064277648925604
2.0107754560012836	0.025064277648925604
2.1111391590093262	0.025544929504394354
2.211507399013499	0.026025581359863104
2.3118793329922482	0.026025581359863104
2.4122371539997403	0.026506233215331854
2.51258562199655	0.026506233215331854
2.612920687010046	0.026986885070800604
2.713275863992749	0.027467536926269354
2.813619576016208	0.027467536926269354
2.9139817600080278	0.027948188781738104
3.014335685002152	0.027948188781738104
3.114678731013555	0.028428840637206854
3.215036959009012	0.028909492492675604
3.315398948994698	0.028909492492675604
3.415765340992948	0.029390144348144354
3.51613962801639	0.029390144348144354
3.616498468996724	0.029870796203613104
3.716888969007414	0.030351448059081854
3.817284477991052	0.030351448059081854
3.917658341990318	0.030832099914550604
4.018037274014205	0.030832099914550604
4.118414105003467	0.031312751770019354
4.218790765997255	0.031312751770019354
4.319181216007564	0.031793403625488104
4.419543316005729	0.032274055480956854
4.519910995993996	0.032274055480956854
4.620286607998423	0.032754707336425604
4.720672572992044	0.032754707336425604
4.8210546750051435	0.033235359191894354
4.921416722994763	0.033235359191894354
5.021833217993844	0.033716011047363104
5.122264981997432	0.03389530181884748
5.222683200001484	0.03437595367431623
5.323095422994811	0.03437595367431623
5.423502509016544	0.034852790832519354
5.523894637008198	0.034852790832519354
5.624264496989781	0.035333442687988104
5.724666485999478	0.035333442687988104
5.825125914008822	0.035814094543456854
5.925549964013044	0.035814094543456854
6.025947304995498	0.036294746398925604
6.126368135999655	0.036775398254394354
6.226766748994123	0.036775398254394354
6.327172335004434	0.037256050109863104
6.427586067002267	0.037256050109863104
6.527992273011478	0.037736701965331854
6.628415523999138	0.038217353820800604
6.728853753011208	0.038217353820800604
6.829273917013779	0.038698005676269354
6.929679701017449	0.038698005676269354
7.030091227992671	0.039178657531738104
7.1305141460034065	0.039178657531738104
7.230958678002935	0.039659309387206854
7.331389439990744	0.039659309387206854
7.431824675004464	0.040139961242675604
7.5322816540137865	0.04038028717040998
7.6326971749949735	0.04086093902587873
7.733123551995959	0.04086093902587873
7.8335374369926285	0.04134159088134748
7.933944838994648	0.04134159088134748
8.034380160999717	0.04182224273681623
8.134793848992558	0.04182224273681623
8.235220239002956	0.04230289459228498
8.335613736999221	0.04278354644775373
8.436019287997624	0.04278354644775373
8.536422110017156	0.04326419830322248
8.636836838995805	0.04326419830322248
8.737250812991988	0.04374485015869123
8.83766456900048	0.04374485015869123
8.938070772011997	0.04422550201415998
9.03849494701717	0.04422550201415998
9.138908802997321	0.04470615386962873
9.239330548996804	0.04518680572509748
9.33976753000752	0.04518680572509748
9.440246017999016	0.04566745758056623
9.540674879011931	0.045907783508300604
9.641086946008727	0.045907783508300604
9.741501148004318	0.046388435363769354
9.841899966006167	0.046388435363769354
9.94230044001597	0.046869087219238104
10.042705722997198	0.046869087219238104
11.04408016699017	0.04999332427978498
12.045411161991069	0.05239658355712873
13.046756116993492	0.05528049468994123
14.0481513190025	0.057924079895019354
15.049551139993127	0.06056766510009748
16.050868052989244	0.0632112503051756
17.052276558009908	0.06561450958251935
18.05366150799091	0.06873874664306623
19.055056785000488	0.07138233184814435
20.05638451699633	0.07402591705322248
21.05777139001293	0.0767000198364256
22.059167619008804	0.07934360504150373
23.06055358701269	0.08198719024658185
24.06188833800843	0.08463077545165998
25.063263974996516	0.0874727249145506
26.06466217301204	0.09011631011962873
27.066050174005795	0.09275989532470685
28.067373243015027	0.09540348052978498
29.06871045898879	0.09828739166259748
30.070077262003906	0.1009309768676756
31.071468017005827	0.1038148880004881
32.07280510300188	0.10645847320556623
33.07419990800554	0.10934238433837873
34.07558928799699	0.11198596954345685
35.075937479996355	0.5051134109497069
36.07724191600573	1.033880043029785
37.078653570992174	1.1804788589477537
38.08006404500338	1.2535379409790037
39.08146089699585	1.3246744155883787
40.082789181993576	1.3286951065063475
41.08415300201159	1.5016649246215819
42.08554293701309	1.5451639175415037
43.086975500016706	1.608850288391113
44.08831444699899	1.698919105529785
45.08969446099945	1.757024574279785
46.09107705799397	1.8005235671997069
47.09244676399976	1.7716997146606444
48.093752315995516	2.006433296203613
49.09514523600228	1.9912927627563475
50.09653432900086	2.0335901260375975
51.09786305500893	2.0066736221313475
52.09916379599599	2.282892036437988
53.10055592900608	2.2081430435180662
54.10193985400838	2.250200080871582
55.10328885901254	2.2441919326782225
56.104601286002435	2.5312479019165037
57.105993931007106	2.442460823059082
58.10738238401245	2.4821146011352537
59.10877911600983	2.497442054748535
60.110108474997105	2.6332109451293944
90.14054987000418	4.498536872863769
120.17333183198934	6.115033912658691
150.20398979799938	7.812501716613769
180.23437012601062	8.346521186828614
0	0
