# Supplementary material for: GRAPE for fast and scalable graph processing and random-walk-based embedding
Source: Nat Comput Sci. 2023 Jun 26;3(6):552–68. doi: 10.1038/s43588-023-00465-8 (PMC10768636; doi:10.1038/s43588-023-00465-8)
Supplement: Supplementary file 4 — CSVs with time series data with time and memory requirements for the different libraries on the 44 considered graphs and on the different tasks considered (loading graphs, first- and second-order RWs). [file 43588_2023_465_MOESM4_ESM.zip › bio-ce-gn/Node2Vec/second_order_walk.csv]

delta	ram
0	0.0017869949340820757
0.00019357099881744944	0.0022676467895508257
0.000335508997522993	0.0022676467895508257
0.00043286299842293374	0.0022676467895508257
0.0005231519971857779	0.0022676467895508257
0.0006111969996709377	0.0022676467895508257
0.0006979689969739411	0.0022676467895508257
0.000783725998189766	0.0022676467895508257
0.0008684789972903673	0.0022676467895508257
0.0009535789977235254	0.0022676467895508257
0.0010466419989825226	0.0022676467895508257
0.0011326429994369391	0.0022676467895508257
0.001216192998981569	0.0022676467895508257
0.0013076609975541942	0.0022676467895508257
0.0013927559994044714	0.0022676467895508257
0.001476998997532064	0.0027482986450195757
0.0015608909998263698	0.0027482986450195757
0.0016447509988211095	0.0027482986450195757
0.0017285649992118124	0.0027482986450195757
0.001812511996831745	0.0027482986450195757
0.0018963559996336699	0.0027482986450195757
0.0019805649972113315	0.0027482986450195757
0.002063970998278819	0.0027482986450195757
0.0021478469971043523	0.0027482986450195757
0.002267706997372443	0.0027482986450195757
0.002358068999456009	0.0027482986450195757
0.0024439919980068225	0.0027482986450195757
0.0025291409983765334	0.0027482986450195757
0.0026135319967579562	0.0027482986450195757
0.0026980089969583787	0.0027482986450195757
0.002782150997518329	0.0027482986450195757
0.002880971998820314	0.0027482986450195757
0.0029661079970537685	0.0027482986450195757
0.0030503289999614935	0.0027482986450195757
0.003135385999485152	0.0027482986450195757
0.003219954000087455	0.0027482986450195757
0.0033124740002676845	0.0032289505004883257
0.0033978510000451934	0.0032289505004883257
0.0034827959971153177	0.0032289505004883257
0.003566976000001887	0.0032289505004883257
0.003650778999144677	0.0032289505004883257
0.0037348909972934052	0.0032289505004883257
0.0038184629993338604	0.0032289505004883257
0.00390217499807477	0.0032289505004883257
0.003985766998084728	0.0032289505004883257
0.004069211998285027	0.0032289505004883257
0.004152522000367753	0.0032289505004883257
0.004269056000339333	0.0032289505004883257
0.00436040099884849	0.0032289505004883257
0.004445438997208839	0.0032289505004883257
0.004529607998847496	0.0032289505004883257
0.004612990000168793	0.0032289505004883257
0.004697213000326883	0.0032289505004883257
0.004780383998877369	0.0032289505004883257
0.00486388699937379	0.0032289505004883257
0.004947641999024199	0.0032289505004883257
0.005031048000091687	0.0032289505004883257
0.005125387997395592	0.0032289505004883257
0.005210596998949768	0.0037096023559570757
0.005300461998558603	0.0037096023559570757
0.005388962999859359	0.0037096023559570757
0.005473997000080999	0.0037096023559570757
0.0055580589978490025	0.0037096023559570757
0.005641419997118646	0.0037096023559570757
0.00572583599932841	0.0037096023559570757
0.005810252998344367	0.0037096023559570757
0.005894174999411916	0.0037096023559570757
0.005978099998174002	0.0037096023559570757
0.006062536998797441	0.0037096023559570757
0.006147118998342194	0.0037096023559570757
0.006251033999433275	0.0037096023559570757
0.006338197999866679	0.0037096023559570757
0.006422618000215152	0.0037096023559570757
0.006514083997899434	0.0037096023559570757
0.006604703998164041	0.0037096023559570757
0.006689873996947426	0.0037096023559570757
0.006774771998607321	0.004190254211425826
0.006859834000351839	0.004190254211425826
0.006944515000213869	0.004190254211425826
0.007028574000287335	0.004190254211425826
0.0071129949974420015	0.004190254211425826
0.007201357999292668	0.004190254211425826
0.007292497997696046	0.004190254211425826
0.007378594997135224	0.004190254211425826
0.007462595996912569	0.004190254211425826
0.00754685299762059	0.004190254211425826
0.007631042997672921	0.004190254211425826
0.007719174998783274	0.004190254211425826
0.007803303997206967	0.004190254211425826
0.007887949999712873	0.004190254211425826
0.007975043998158071	0.004190254211425826
0.008059174997470109	0.004670906066894576
0.008142460999806644	0.004670906066894576
0.008229986997321248	0.004670906066894576
0.00831988899881253	0.004670906066894576
0.008404461997997714	0.004670906066894576
0.008490363998134853	0.004670906066894576
0.008574996998504503	0.004670906066894576
0.00865858399993158	0.004670906066894576
0.008747356998355826	0.004670906066894576
0.008832980998704443	0.004670906066894576
0.008918026996980188	0.004670906066894576
0.009003890998428687	0.004670906066894576
0.009088032998988638	0.004670906066894576
0.00917252900035237	0.004670906066894576
0.009262358998967102	0.004670906066894576
0.009351548997074133	0.004670906066894576
0.009442538997973315	0.005151557922363326
0.009528065998892998	0.005151557922363326
0.00962025799890398	0.005151557922363326
0.009705857999506406	0.005151557922363326
0.00978999200015096	0.005151557922363326
0.00987996899857535	0.005151557922363326
0.009965205998014426	0.005151557922363326
0.010057674997369759	0.005151557922363326
0.010228070997982286	0.005151557922363326
0.01042945999870426	0.005151557922363326
0.010609682998619974	0.005151557922363326
0.010788034996949136	0.005151557922363326
0.01095214599990868	0.005151557922363326
0.011112190997664584	0.005151557922363326
0.011271520997979678	0.005632209777832076
0.011434273998020217	0.005632209777832076
0.011594367999350652	0.005632209777832076
0.011752442998840706	0.005632209777832076
0.011910833996807924	0.005632209777832076
0.012069128999428358	0.005632209777832076
0.012228111998410895	0.006112861633300826
0.012395965997711755	0.006112861633300826
0.01255572099762503	0.006112861633300826
0.012715221997495973	0.006112861633300826
0.012878828998509562	0.006112861633300826
0.013039031997323036	0.006112861633300826
0.013197599997511134	0.006593513488769576
0.013368256997637218	0.006593513488769576
0.013528977997339098	0.006593513488769576
0.013688689999980852	0.006593513488769576
0.013847647998773027	0.006593513488769576
0.014010804999998072	0.006593513488769576
0.014171114999044221	0.006593513488769576
0.014357980999193387	0.007074165344238326
0.014518253999995068	0.007074165344238326
0.01467727699855459	0.007074165344238326
0.014835971996944863	0.007074165344238326
0.014994146997196367	0.007074165344238326
0.015161518997047096	0.007074165344238326
0.0153264019972994	0.007074165344238326
0.015486444997804938	0.007074165344238326
0.01564476799831027	0.007074165344238326
0.015804664999450324	0.007074165344238326
0.015964989997883094	0.007074165344238326
0.016142486998433014	0.007554817199707076
0.01631028599877027	0.007554817199707076
0.01647053099804907	0.007554817199707076
0.016628821998892818	0.007554817199707076
0.016788504999567522	0.007554817199707076
0.016946320996794384	0.007554817199707076
0.01710374799949932	0.008035469055175826
0.017261979999602772	0.008035469055175826
0.017421495998860337	0.008035469055175826
0.01758039099877351	0.008035469055175826
0.017738698999892222	0.008035469055175826
0.017899043999932474	0.008035469055175826
0.01805681899713818	0.008035469055175826
0.0181999669985089	0.008035469055175826
0.018366581996815512	0.008516120910644576
0.018525004998082295	0.008516120910644576
0.01868282299983548	0.008516120910644576
0.01883978499972727	0.008516120910644576
0.01899675499953446	0.008516120910644576
0.019154719997459324	0.008516120910644576
0.019317250997119118	0.008996772766113326
0.0194753679970745	0.008996772766113326
0.019633587999123847	0.008996772766113326
0.01979069299704861	0.008996772766113326
0.01994752599784988	0.008996772766113326
0.02010585599782644	0.008996772766113326
0.020265290997485863	0.008996772766113326
0.020422865000000456	0.008996772766113326
0.020580513999448158	0.009477424621582076
0.02073743399887462	0.009477424621582076
0.020899320999888005	0.009477424621582076
0.021056967998447362	0.009477424621582076
0.021214263997535454	0.009477424621582076
0.02137689200026216	0.009477424621582076
0.02153472699865233	0.009958076477050826
0.02169260399750783	0.009958076477050826
0.021850344997801585	0.009958076477050826
0.022008044998074183	0.009958076477050826
0.022165213998960098	0.009958076477050826
0.0223432699967816	0.009958076477050826
0.022502920997794718	0.009958076477050826
0.02265997499853256	0.010438728332519576
0.0228179759978957	0.010438728332519576
0.022974709998379694	0.010438728332519576
0.02313316700019641	0.010438728332519576
0.02328982799735968	0.010438728332519576
0.0234492709969345	0.010438728332519576
0.023606752998603042	0.010438728332519576
0.023764219997246983	0.010438728332519576
0.0239216869995289	0.010438728332519576
0.02408353799910401	0.010438728332519576
0.02424377299757907	0.010438728332519576
0.0244056819974503	0.010438728332519576
0.024565069998061517	0.010438728332519576
0.02472308299911674	0.010438728332519576
0.024881348999770125	0.010438728332519576
0.025043869998626178	0.010438728332519576
0.025206127000274137	0.010438728332519576
0.02537054699860164	0.010438728332519576
0.025530450999212917	0.010438728332519576
0.02568958999836468	0.010438728332519576
0.025847272998362314	0.010438728332519576
0.026004974999523256	0.010438728332519576
0.026164120998146245	0.010438728332519576
0.026341454999055713	0.010438728332519576
0.02650048999930732	0.010438728332519576
0.026658411999960663	0.010438728332519576
0.026816376997885527	0.010438728332519576
0.026973481999448268	0.010438728332519576
0.02713145999950939	0.010438728332519576
0.027289163997920696	0.010438728332519576
0.027446902997326106	0.010438728332519576
0.027604294999036938	0.010438728332519576
0.027760815999499755	0.010438728332519576
0.027918263000174193	0.010438728332519576
0.02807459299947368	0.010438728332519576
0.028232564000063576	0.010438728332519576
0.028393650998623343	0.010438728332519576
0.02855110800010152	0.010438728332519576
0.028708488996926462	0.010438728332519576
0.028869660996861057	0.010438728332519576
0.029029010998783633	0.010438728332519576
0.029185642997617833	0.010438728332519576
0.029348082996875746	0.010438728332519576
0.029506655999284703	0.010438728332519576
0.029663864999747602	0.010438728332519576
0.029821509997418616	0.010919380187988326
0.029978164999192813	0.010919380187988326
0.030146581997541944	0.010919380187988326
0.030337349999172147	0.010919380187988326
0.030497588999423897	0.010919380187988326
0.030656227998406393	0.010919380187988326
0.03081430399834062	0.010919380187988326
0.030971829997724853	0.010919380187988326
0.03113033599947812	0.010919380187988326
0.0312877349970222	0.010919380187988326
0.03144560799773899	0.010919380187988326
0.03160264199686935	0.010919380187988326
0.03175924499737448	0.010919380187988326
0.03191566399982548	0.010919380187988326
0.0320736699977715	0.010919380187988326
0.03223092499683844	0.010919380187988326
0.03239255799780949	0.010919380187988326
0.03254987099717255	0.010919380187988326
0.032706821999454405	0.010919380187988326
0.032864321998204105	0.010919380187988326
0.03302126099879388	0.010919380187988326
0.033180275997438	0.010919380187988326
0.03334414100027061	0.010919380187988326
0.03350280799713801	0.010919380187988326
0.033660637000139104	0.010919380187988326
0.033818919997429475	0.010919380187988326
0.03397667899844237	0.010919380187988326
0.03413928499867325	0.010919380187988326
0.03431870499844081	0.010919380187988326
0.034479109999665525	0.010919380187988326
0.03463702799854218	0.010919380187988326
0.0347949349998089	0.010919380187988326
0.03495306100012385	0.010919380187988326
0.03512128199872677	0.010919380187988326
0.03528109499893617	0.011400032043457076
0.03544014699946274	0.011400032043457076
0.03559892999692238	0.011400032043457076
0.035756771998421755	0.011400032043457076
0.03591422699901159	0.011400032043457076
0.03607115100021474	0.011400032043457076
0.036249331998988055	0.011400032043457076
0.03640966099919751	0.011400032043457076
0.03656733299794723	0.011400032043457076
0.03672445099800825	0.011400032043457076
0.036886146997858305	0.011400032043457076
0.03704482299872325	0.011400032043457076
0.037203246996796224	0.011400032043457076
0.03736533699702704	0.011400032043457076
0.037523663999309065	0.011400032043457076
0.03768171399860876	0.011400032043457076
0.03784047899898724	0.011400032043457076
0.03799840399733512	0.011400032043457076
0.03815565900004003	0.011400032043457076
0.038330170998960966	0.011400032043457076
0.0384889769993606	0.011400032043457076
0.03864582699679886	0.011400032043457076
0.038803873998404015	0.011400032043457076
0.03896235499996692	0.011400032043457076
0.03911934599818778	0.011400032043457076
0.039276584997423925	0.011400032043457076
0.039434958998754155	0.011400032043457076
0.039592206998349866	0.011400032043457076
0.039749005998601206	0.011400032043457076
0.03990617399904295	0.011400032043457076
0.04007993599952897	0.011400032043457076
0.04026420899754157	0.011400032043457076
0.040426362997095566	0.011400032043457076
0.04058600699863746	0.011400032043457076
0.04074383899933309	0.011880683898925826
0.04090169099799823	0.011880683898925826
0.041059522998693865	0.011880683898925826
0.041218659996957285	0.011880683898925826
0.04138347399930353	0.011880683898925826
0.04154254899913212	0.011880683898925826
0.041706133997649886	0.011880683898925826
0.04186566899807076	0.011880683898925826
0.04202458299914724	0.011880683898925826
0.042184588997770334	0.011880683898925826
0.04237226599798305	0.011880683898925826
0.042532603998552077	0.011880683898925826
0.042690522997872904	0.011880683898925826
0.042848281998885795	0.011880683898925826
0.043005730000004405	0.011880683898925826
0.04316378200019244	0.011880683898925826
0.04332732100010617	0.011880683898925826
0.043485206999321235	0.011880683898925826
0.04364291099773254	0.011880683898925826
0.0438001609982166	0.011880683898925826
0.04395777599711437	0.011880683898925826
0.0441150819970062	0.011880683898925826
0.04427717199723702	0.011880683898925826
0.044437489999836544	0.011880683898925826
0.04459529899759218	0.012361335754394576
0.044752820998837706	0.012361335754394576
0.044913595000252826	0.012361335754394576
0.045109646998753306	0.012361335754394576
0.04528750299868989	0.012361335754394576
0.04545026199775748	0.012361335754394576
0.0456100619994686	0.012361335754394576
0.045768949999910546	0.012361335754394576
0.04592800699902	0.012361335754394576
0.04608664699844667	0.012361335754394576
0.04621212499841931	0.012361335754394576
0.046380051997402916	0.012361335754394576
0.046539192997443024	0.012361335754394576
0.046697223999217385	0.012361335754394576
0.04685451699697296	0.012361335754394576
0.04701206399840885	0.012361335754394576
0.047168994999083225	0.012361335754394576
0.04734140299842693	0.012361335754394576
0.04750046899789595	0.012361335754394576
0.04765732099986053	0.012361335754394576
0.04781515399736236	0.012361335754394576
0.04797271799907321	0.012841987609863326
0.048130233997653704	0.012841987609863326
0.04828949799775728	0.012841987609863326
0.04844873199908761	0.012841987609863326
0.04860615099823917	0.012841987609863326
0.048763260998384794	0.012841987609863326
0.048921290999714984	0.012841987609863326
0.04907885799912037	0.012841987609863326
0.04923971099924529	0.012841987609863326
0.049399102997995215	0.012841987609863326
0.04955729399807751	0.012841987609863326
0.04971493799894233	0.012841987609863326
0.04987326799891889	0.012841987609863326
0.05003240599762648	0.012841987609863326
0.05019900799743482	0.012841987609863326
0.0503633219996118	0.012841987609863326
0.05052222499944037	0.012841987609863326
0.050680920998274814	0.012841987609863326
0.05083868299698224	0.012841987609863326
0.05099644499932765	0.012841987609863326
0.05115365099845803	0.012841987609863326
0.05131549699945026	0.012841987609863326
0.05147322300035739	0.012841987609863326
0.05163183399781701	0.012841987609863326
0.05178870499730692	0.012841987609863326
0.05194652600039262	0.012841987609863326
0.05210433899992495	0.012841987609863326
0.052261664997786283	0.012841987609863326
0.05241979399943375	0.013322639465332076
0.052577020000171615	0.013322639465332076
0.052734863998921355	0.013322639465332076
0.052900479997333605	0.013322639465332076
0.0530582229985157	0.013322639465332076
0.05321517399715958	0.013322639465332076
0.05337677699935739	0.013322639465332076
0.05353449299946078	0.013322639465332076
0.0536922869978298	0.013322639465332076
0.053850024996791035	0.013322639465332076
0.054008035996957915	0.013322639465332076
0.05416538799909176	0.013322639465332076
0.05434633299955749	0.013322639465332076
0.054507485998328775	0.013322639465332076
0.054666116997395875	0.013322639465332076
0.05482426799790119	0.013322639465332076
0.05498144899684121	0.013322639465332076
0.05514744899846846	0.013322639465332076
0.05531228699692292	0.013803291320800826
0.05547062599725905	0.013803291320800826
0.055628606998652685	0.013803291320800826
0.05578702499769861	0.013803291320800826
0.05594630599807715	0.013803291320800826
0.0561040629982017	0.013803291320800826
0.05627950399866677	0.013803291320800826
0.056439397998474305	0.013803291320800826
0.05659772599756252	0.013803291320800826
0.056755382000119425	0.013803291320800826
0.05691250699965167	0.013803291320800826
0.0570699700001569	0.013803291320800826
0.05722744699960458	0.013803291320800826
0.05739086399989901	0.013803291320800826
0.05754920399704133	0.013803291320800826
0.05770714699974633	0.013803291320800826
0.057864712998707546	0.013803291320800826
0.05802370899982634	0.013803291320800826
0.058181435997539666	0.013803291320800826
0.058357164998597	0.013803291320800826
0.05851597299988498	0.013803291320800826
0.05867298699740786	0.013803291320800826
0.05882933199973195	0.013803291320800826
0.05898542099748738	0.013803291320800826
0.059142283997061895	0.013803291320800826
0.0592983690003166	0.013803291320800826
0.05945528499796637	0.013803291320800826
0.05961151799783693	0.013803291320800826
0.05976862999887089	0.013803291320800826
0.05992503299785312	0.014283943176269576
0.06010407400026452	0.014283943176269576
0.06027705799715477	0.014283943176269576
0.06043877800038899	0.014283943176269576
0.06059722099962528	0.014283943176269576
0.060754590998840285	0.014283943176269576
0.060916623999219155	0.014283943176269576
0.061074014996847836	0.014283943176269576
0.06123081199984881	0.014283943176269576
0.06139286399775301	0.014283943176269576
0.06155012599992915	0.014283943176269576
0.06170716899941908	0.014283943176269576
0.06186445499770343	0.014283943176269576
0.06202109099831432	0.014283943176269576
0.062180338998587104	0.014283943176269576
0.062385662997257896	0.014283943176269576
0.06254575999992085	0.014283943176269576
0.0627036939986283	0.014283943176269576
0.062861703998351	0.014283943176269576
0.06301852699834853	0.014283943176269576
0.0631753759989806	0.014283943176269576
0.06333761099813273	0.014283943176269576
0.06349442599821487	0.014283943176269576
0.06365166799878352	0.014283943176269576
0.06380824599909829	0.014283943176269576
0.06396530399797484	0.014283943176269576
0.06412160399850109	0.014283943176269576
0.06428033399788546	0.014283943176269576
0.06444337999710115	0.014283943176269576
0.06460222500027157	0.014283943176269576
0.06475936799688498	0.014764595031738326
0.06491740199999185	0.014764595031738326
0.06511365499682142	0.014764595031738326
0.06531357600033516	0.014764595031738326
0.06547630199929699	0.014764595031738326
0.06563680599720101	0.014764595031738326
0.06579661999785458	0.014764595031738326
0.06595856700005243	0.014764595031738326
0.06611879399861209	0.014764595031738326
0.06629638099911972	0.014764595031738326
0.06645570599721395	0.014764595031738326
0.0666141459987557	0.014764595031738326
0.06677449899871135	0.014764595031738326
0.06693346799875144	0.014764595031738326
0.06708990599872777	0.014764595031738326
0.06724783599929651	0.014764595031738326
0.06740573799834237	0.014764595031738326
0.0675627889977477	0.014764595031738326
0.06771938000019873	0.014764595031738326
0.06789316099821008	0.014764595031738326
0.06805131899818662	0.014764595031738326
0.06820755299850134	0.014764595031738326
0.06836478499826626	0.014764595031738326
0.06852127099773497	0.014764595031738326
0.06867795799917076	0.014764595031738326
0.06883914699938032	0.014764595031738326
0.0690020519978134	0.014764595031738326
0.06915987899992615	0.014764595031738326
0.06931627599988133	0.014764595031738326
0.06947290799871553	0.014764595031738326
0.06962997399750748	0.014764595031738326
0.06978621399684926	0.014764595031738326
0.06994455899985041	0.014764595031738326
0.07012100899737561	0.014764595031738326
0.07030523599678418	0.014764595031738326
0.07046606400035671	0.014764595031738326
0.07062472799952957	0.014764595031738326
0.07078206699952716	0.014764595031738326
0.07094217199846753	0.014764595031738326
0.07110215799912112	0.014764595031738326
0.07126088499717298	0.014764595031738326
0.071418237999751	0.014764595031738326
0.0715756789977604	0.014764595031738326
0.07173304599928088	0.014764595031738326
0.0718961099992157	0.014764595031738326
0.07205299399720388	0.014764595031738326
0.07220996699834359	0.014764595031738326
0.07236774999910267	0.014764595031738326
0.07252480699753505	0.014764595031738326
0.0726820370000496	0.014764595031738326
0.07285219699770096	0.014764595031738326
0.07301038099831203	0.014764595031738326
0.07316755399733665	0.014764595031738326
0.07332523699733429	0.014764595031738326
0.07348375899891835	0.014764595031738326
0.07364095199955045	0.014764595031738326
0.07379765899895574	0.014764595031738326
0.07395692299905932	0.014764595031738326
0.07411479199799942	0.014764595031738326
0.07429426099770353	0.014764595031738326
0.07445415099937236	0.014764595031738326
0.07461756599877845	0.014764595031738326
0.07477662000019336	0.014764595031738326
0.07493512200016994	0.014764595031738326
0.07511402299860492	0.014764595031738326
0.07528534799712361	0.014764595031738326
0.07544592999693123	0.014764595031738326
0.07560492999982671	0.014764595031738326
0.07576366299690562	0.014764595031738326
0.07592468099755934	0.014764595031738326
0.0760833519998414	0.014764595031738326
0.07625751899831812	0.014764595031738326
0.07641907799916225	0.014764595031738326
0.07657809699958307	0.014764595031738326
0.07674007799869287	0.014764595031738326
0.0768990609976754	0.014764595031738326
0.0770617489979486	0.014764595031738326
0.07721994999883464	0.014764595031738326
0.07737758499933989	0.014764595031738326
0.07753508399764542	0.014764595031738326
0.07769251399804489	0.014764595031738326
0.0778628439984459	0.014764595031738326
0.07802196199918399	0.014764595031738326
0.07818115199916065	0.014764595031738326
0.07836454999778653	0.014764595031738326
0.0785233110000263	0.014764595031738326
0.07868058199892403	0.014764595031738326
0.07884275499964133	0.014764595031738326
0.0790011319986661	0.014764595031738326
0.07915780099938274	0.014764595031738326
0.07931463199929567	0.014764595031738326
0.07947105699713575	0.014764595031738326
0.07962817999941763	0.014764595031738326
0.07978565399753279	0.014764595031738326
0.0799439069996879	0.014764595031738326
0.08012109099945519	0.014764595031738326
0.08028945600017323	0.014764595031738326
0.08044929199968465	0.014764595031738326
0.08060657399983029	0.014764595031738326
0.0807635860001028	0.014764595031738326
0.08092273899819702	0.014764595031738326
0.0810799680002674	0.014764595031738326
0.08123718199931318	0.014764595031738326
0.0813945749978302	0.014764595031738326
0.08155245099987951	0.014764595031738326
0.0817112989971065	0.014764595031738326
0.08187440300025628	0.015245246887207076
0.08203279800000018	0.015245246887207076
0.08219974500025273	0.015245246887207076
0.08235963499828358	0.015245246887207076
0.0825172789991484	0.015245246887207076
0.08267548899675603	0.015245246887207076
0.08285024699944188	0.015245246887207076
0.08300840599986259	0.015245246887207076
0.08316549599840073	0.015245246887207076
0.08332228799918084	0.015245246887207076
0.08347874199898797	0.015245246887207076
0.08363554399693385	0.015245246887207076
0.08379164799771388	0.015245246887207076
0.08394873799989	0.015245246887207076
0.08410542699857615	0.015245246887207076
0.08426225499715656	0.015245246887207076
0.08441949699772522	0.015245246887207076
0.08457674999954179	0.015245246887207076
0.0847423710001749	0.015245246887207076
0.08490125499884016	0.015245246887207076
0.08509316399795352	0.015245246887207076
0.08526340999742388	0.015245246887207076
0.0854237439998542	0.015245246887207076
0.08558259299752535	0.015245246887207076
0.08575114899940672	0.015245246887207076
0.0859111239988124	0.015245246887207076
0.08606950799730839	0.015245246887207076
0.086200508998445	0.015245246887207076
0.08636090599975432	0.015245246887207076
0.08651863900013268	0.015245246887207076
0.08667605899972841	0.015245246887207076
0.08683912699780194	0.015245246887207076
0.08699725699989358	0.015245246887207076
0.08715478199883364	0.015245246887207076
0.08731196899680072	0.015245246887207076
0.08746888299720013	0.015245246887207076
0.0876260419972823	0.015245246887207076
0.08778291199996602	0.015245246887207076
0.08794038599808118	0.015245246887207076
0.08809813199695782	0.015245246887207076
0.08825601900025504	0.015245246887207076
0.08841299499908928	0.015245246887207076
0.08857058599824086	0.015245246887207076
0.08872770599919022	0.015245246887207076
0.08888849999857484	0.015245246887207076
0.08904532499946072	0.015245246887207076
0.08920213799865451	0.015245246887207076
0.08936039499894832	0.015245246887207076
0.08951875999991898	0.015245246887207076
0.08967629399921861	0.015245246887207076
0.08983959699980915	0.015245246887207076
0.0899979349997011	0.015245246887207076
0.09016606799923466	0.015245246887207076
0.09033918299974175	0.015245246887207076
0.09049712599880877	0.015245246887207076
0.0906537369992293	0.015245246887207076
0.09081619099742966	0.015245246887207076
0.09097364499757532	0.015245246887207076
0.09113043099932838	0.015245246887207076
0.09128724699985469	0.015245246887207076
0.09144401099911192	0.015245246887207076
0.09160120799788274	0.015245246887207076
0.09175839799718233	0.015245246887207076
0.09191589199690497	0.015245246887207076
0.09207285399679677	0.015245246887207076
0.09223074100009399	0.015245246887207076
0.09238714499952039	0.015245246887207076
0.09254405599858728	0.015245246887207076
0.09270100299909245	0.015245246887207076
0.09286231399892131	0.015245246887207076
0.09302576699701604	0.015245246887207076
0.09318298899961519	0.015245246887207076
0.09334047999800532	0.015245246887207076
0.09349729599853163	0.015245246887207076
0.09365455799706979	0.015245246887207076
0.09381743599806214	0.015245246887207076
0.0939756439984194	0.015245246887207076
0.0941331159992842	0.015245246887207076
0.09431952299928525	0.015245246887207076
0.09447897999780253	0.015245246887207076
0.09463684299771558	0.015245246887207076
0.09479822799767135	0.015245246887207076
0.09495737799807102	0.015245246887207076
0.09512333999737166	0.015245246887207076
0.09528299500016146	0.015245246887207076
0.09544145499967271	0.015245246887207076
0.09559843799797818	0.015245246887207076
0.09575612699700287	0.015245246887207076
0.09591531399928499	0.015245246887207076
0.0960727780002344	0.015245246887207076
0.09625588699782384	0.015245246887207076
0.09641611299957731	0.015245246887207076
0.09657428900027298	0.015245246887207076
0.09673252999709803	0.015245246887207076
0.09689438799978234	0.015245246887207076
0.09705299799679779	0.015245246887207076
0.09721041599914315	0.015245246887207076
0.0973694969979988	0.015245246887207076
0.0975281819992233	0.015245246887207076
0.0976856349989248	0.015245246887207076
0.09784913600014988	0.015245246887207076
0.09800832699693274	0.015245246887207076
0.09816612299982808	0.015245246887207076
0.0983372929986217	0.015245246887207076
0.098495546997583	0.015245246887207076
0.09865209799681907	0.015245246887207076
0.09881473999848822	0.015245246887207076
0.09897230099886656	0.015245246887207076
0.09912906699901214	0.015245246887207076
0.09928602099898853	0.015245246887207076
0.09944251699926099	0.015245246887207076
0.09959935399820097	0.015245246887207076
0.09975621699777548	0.015245246887207076
0.09997192399896448	0.015245246887207076
0.10014353699807543	0.015245246887207076
0.11031682799875853	0.015725898742675826
0.12058292700021411	0.015725898742675826
0.13083135399938328	0.016206550598144576
0.1410818689982989	0.016206550598144576
0.1513152209990949	0.016206550598144576
0.16156294599932153	0.016206550598144576
0.1718231589984498	0.016206550598144576
0.1820740349976404	0.016687202453613326
0.19234520699683344	0.016687202453613326
0.20257623699944816	0.016687202453613326
0.21280956699774833	0.016687202453613326
0.22307059899685555	0.016687202453613326
0.23331475099985255	0.016687202453613326
0.2435572719987249	0.017167854309082076
0.2538625819979643	0.017167854309082076
0.2641256179995253	0.017167854309082076
0.2743804129968339	0.017167854309082076
0.2846110089994909	0.017167854309082076
0.29485723199832137	0.017167854309082076
0.3050939289969392	0.017167854309082076
0.3153294049989199	0.017648506164550826
0.32556538099743193	0.017648506164550826
0.33580408999841893	0.017648506164550826
0.34604046199820004	0.017648506164550826
0.3562998899978993	0.017648506164550826
0.3665380919992458	0.017648506164550826
0.37678252499972587	0.017648506164550826
0.3870545699974173	0.018129158020019576
0.39732501999969827	0.018129158020019576
0.40758896799889044	0.018129158020019576
0.4178393949987367	0.018129158020019576
0.42808488099763053	0.018129158020019576
0.43832820799798355	0.018129158020019576
0.4485650999995414	0.018609809875488326
0.4588025960001687	0.018609809875488326
0.4690635909973935	0.018609809875488326
0.4793324610000127	0.018609809875488326
0.4895930899983796	0.018609809875488326
0.4998709779974888	0.018609809875488326
0.5101255409972509	0.018609809875488326
0.5204106179990049	0.019090461730957076
0.5306727919996774	0.019090461730957076
0.5409191159997135	0.019090461730957076
0.5511735339969164	0.019090461730957076
0.5614414009978645	0.019090461730957076
0.5716764349999721	0.019090461730957076
0.5819029349986522	0.019090461730957076
0.5921287349992781	0.019090461730957076
0.602368766998552	0.019090461730957076
0.6125978889976977	0.019571113586425826
0.622818757998175	0.019571113586425826
0.6330408510002599	0.019571113586425826
0.6432670219983265	0.019571113586425826
0.6534933820003062	0.019571113586425826
0.6637818719973438	0.019571113586425826
0.6740515759993286	0.019571113586425826
0.6843406560001313	0.019571113586425826
0.6946015260000422	0.019571113586425826
0.704850666999846	0.019571113586425826
0.7150926909998816	0.019571113586425826
0.7253599969990319	0.020051765441894576
0.7356085239989625	0.020051765441894576
0.7458466549978766	0.020051765441894576
0.756075814999349	0.020051765441894576
0.7663274539991107	0.020051765441894576
0.7765622449987859	0.020051765441894576
0.786797642998863	0.020051765441894576
0.7970595679980761	0.020051765441894576
0.8072903319989564	0.020051765441894576
0.8175329019977653	0.020051765441894576
0.8277671949981595	0.020051765441894576
0.8380373769978178	0.020532417297363326
0.8483317969985364	0.020532417297363326
0.8585764979980013	0.020532417297363326
0.8688193169982696	0.020532417297363326
0.8790447319988743	0.020532417297363326
0.889279032999184	0.020532417297363326
0.8995116389996838	0.020532417297363326
0.9097532029991271	0.020532417297363326
0.9199785809978493	0.020532417297363326
0.9302155339973979	0.020532417297363326
0.940459388999443	0.020532417297363326
0.9506975799995416	0.021013069152832076
0.9609470609975688	0.021013069152832076
0.9711834019981325	0.021013069152832076
0.9814339629992901	0.021013069152832076
0.9916691429971252	0.021013069152832076
1.001902413998323	0.021013069152832076
1.1022048109989555	0.021493721008300826
1.202605014997971	0.021493721008300826
1.3029971219984873	0.021974372863769576
1.4034157729984145	0.022455024719238326
1.5038474309985759	0.022455024719238326
1.604236161998415	0.022935676574707076
1.7046430749978754	0.022935676574707076
1.805041743999027	0.023416328430175826
1.9054599159971986	0.023416328430175826
2.0058865229984804	0.023896980285644576
2.1062945979974756	0.024377632141113326
2.2067053789978672	0.024377632141113326
2.307116482999845	0.024858283996582076
2.407550823998463	0.024858283996582076
2.5079769089970796	0.025338935852050826
2.608381930000178	0.025338935852050826
2.708797154999047	0.025819587707519576
2.8092133899990586	0.026300239562988326
2.9096227070003806	0.026300239562988326
3.0100211149983807	0.026780891418457076
3.110466002999601	0.026780891418457076
3.210875307999231	0.027261543273925826
3.3112988920001953	0.027261543273925826
3.4117097439993813	0.027742195129394576
3.512133696996898	0.027742195129394576
3.612567696996848	0.028222846984863326
3.7129914239994832	0.028703498840332076
3.813421674996789	0.028703498840332076
3.913832725997054	0.028703498840332076
4.014270627998485	0.029184150695800826
4.114692320999893	0.029664802551269576
4.2151043899975775	0.029664802551269576
4.3155412419982895	0.030145454406738326
4.415957864999655	0.030145454406738326
4.516392268997151	0.030626106262207076
4.6168047889987065	0.030626106262207076
4.717237410997768	0.031106758117675826
4.8176766999968095	0.031106758117675826
4.918087881997053	0.031587409973144576
5.018526698997448	0.031587409973144576
5.11892356199678	0.032068061828613326
5.219368984999164	0.032068061828613326
5.31977045199892	0.032548713684082076
5.420187603998784	0.032548713684082076
5.520632002997445	0.033029365539550826
5.621051894999255	0.033029365539550826
5.721483384997555	0.033510017395019576
5.821895274999406	0.033510017395019576
5.922301100999903	0.033990669250488326
6.022706261999701	0.034532356262207076
6.123099594999076	0.034532356262207076
6.2235200089999125	0.035013008117675826
6.323942408998846	0.035013008117675826
6.4243755949974	0.035493659973144576
6.524813309999445	0.035974311828613326
6.625224896997679	0.035974311828613326
6.725671910997335	0.036454963684082076
6.826099677997263	0.036454963684082076
6.926530657998228	0.036935615539550826
7.026931262000289	0.036935615539550826
7.127362921997701	0.037416267395019576
7.227774889997818	0.037416267395019576
7.328191995999077	0.037896919250488326
7.42861088599966	0.037896919250488326
7.529026287997112	0.038377571105957076
7.629450407999684	0.038858222961425826
7.729856198999187	0.038858222961425826
7.830295307998313	0.039338874816894576
7.9307124329970975	0.039338874816894576
8.031127782000112	0.039819526672363326
8.131535918997542	0.039819526672363326
8.231938713997806	0.040300178527832076
8.332338657997752	0.040300178527832076
8.432741468997847	0.040780830383300826
8.533170421997056	0.040780830383300826
8.633580233999965	0.041261482238769576
8.733984794998833	0.041261482238769576
8.834424344997387	0.041742134094238326
8.934823436997249	0.041742134094238326
9.035227583997766	0.042222785949707076
9.135622372999933	0.04246311187744145
9.236029824998695	0.04246311187744145
9.336488809000002	0.0429437637329102
9.436896749997686	0.0429437637329102
9.537305780999304	0.04342441558837895
9.637702331998298	0.0439050674438477
9.738108646997716	0.0439050674438477
9.838544804999401	0.04438571929931645
9.938939509000193	0.04438571929931645
10.039343996999378	0.0448663711547852
11.040731110999332	0.047029304504394576
12.042153716996836	0.049432563781738326
13.043503678996785	0.052316474914550826
14.044864704999782	0.0544794082641602
15.046276545999717	0.05688266754150395
16.047714763997647	0.05976657867431645
17.049134869997943	0.061929512023925826
18.050530479998997	0.06481342315673833
19.051960566997877	0.06721668243408208
20.053380768997158	0.06961994171142583
21.054806942996947	0.07226352691650395
22.056158289997256	0.0746667861938477
23.057530656999006	0.07707004547119145
24.058951013998012	0.0794733047485352
25.060350159998052	0.08163623809814458
26.061720827998215	0.08452014923095708
27.063116795998212	0.08692340850830083
28.06453844399948	0.08956699371337895
29.06586609799706	0.0919702529907227
30.067241348999232	0.09437351226806645
31.068656835999718	0.09701709747314458
32.07007427499775	0.09942035675048833
33.07150733999879	0.10182361602783208
34.07286289900003	0.10422687530517583
35.07426950499939	0.10687046051025395
36.075676630996895	0.1092737197875977
37.07706848899761	0.11191730499267583
38.07841384999847	0.9389856338500977
39.07978380699933	1.0543268203735352
40.08121496499734	1.1965997695922852
41.082629864999035	1.2677362442016602
42.083983664997504	1.3184450149536133
43.085404206998646	1.4238069534301758
44.086795715000335	1.5226381301879883
45.08810071399785	1.5651758193969727
46.089478509999026	1.5312898635864258
47.090870983996865	1.731473731994629
48.09227286299938	1.754545021057129
49.09366173699891	1.795640754699707
50.09502594699734	1.768724250793457
51.0964488339996	2.00839786529541
52.09783946799871	1.9841249465942383
53.09923529200023	2.024980354309082
54.10055218799971	1.993669319152832
55.101930002998415	2.237420845031738
56.1033337129993	2.192399787902832
57.10474806599814	2.23349552154541
58.10610002499743	2.2100618362426756
59.107482149000134	2.4575822830200194
60.10888541500026	2.4220064163208006
90.13924388399755	4.174974250793457
120.17215699699955	5.836580085754394
150.20256386899928	7.572267341613769
180.2332367989984	8.330102729797364
0	0
