# Supplementary material for: GRAPE for fast and scalable graph processing and random-walk-based embedding
Source: Nat Comput Sci. 2023 Jun 26;3(6):552–68. doi: 10.1038/s43588-023-00465-8 (PMC10768636; doi:10.1038/s43588-023-00465-8)
Supplement: Supplementary file 4 — CSVs with time series data with time and memory requirements for the different libraries on the 44 considered graphs and on the different tasks considered (loading graphs, first- and second-order RWs). [file 43588_2023_465_MOESM4_ESM.zip › bio-ce-gn/Node2Vec/first_order_walk.csv]

delta	ram
0	0.0018859863281249778
0.00016043399955378845	0.002366638183593728
0.00029759500102954917	0.002366638183593728
0.0003928969999833498	0.002366638183593728
0.0004809989986824803	0.002366638183593728
0.0005674730018654373	0.002366638183593728
0.0006527200021082535	0.002366638183593728
0.0007364500015683006	0.002366638183593728
0.0008195580012397841	0.002366638183593728
0.0009386689998791553	0.002366638183593728
0.0010345270020479802	0.002366638183593728
0.001119832999393111	0.002366638183593728
0.0012026969998260029	0.002366638183593728
0.0012851190003857482	0.002366638183593728
0.0013675580012204591	0.002366638183593728
0.0014498290001938585	0.002366638183593728
0.0015320009988499805	0.002366638183593728
0.0016148460017575417	0.002366638183593728
0.001697806001175195	0.002366638183593728
0.0017809609998948872	0.002366638183593728
0.0018691069999476895	0.002366638183593728
0.0019530560020939447	0.002366638183593728
0.0020356109998829197	0.002847290039062478
0.002118295000400394	0.002847290039062478
0.0022008800006005913	0.002847290039062478
0.0022842170001240447	0.002847290039062478
0.002368166999076493	0.002847290039062478
0.0024515779987268616	0.002847290039062478
0.0025345889989694115	0.002847290039062478
0.0026172870020673145	0.002847290039062478
0.0026997640015906654	0.002847290039062478
0.002786916000331985	0.002847290039062478
0.0028763449990947265	0.002847290039062478
0.002960779998829821	0.002847290039062478
0.0030447659992205445	0.002847290039062478
0.00312782300170511	0.002847290039062478
0.0032228660020336974	0.002847290039062478
0.0033088800009863917	0.002847290039062478
0.0033922330003406387	0.002847290039062478
0.003474805998848751	0.002847290039062478
0.0035570299987739418	0.002847290039062478
0.0036397969997779	0.002847290039062478
0.0037227370012260508	0.002847290039062478
0.0038055969998822547	0.002847290039062478
0.0038944789994275197	0.003327941894531228
0.003978800999902887	0.003327941894531228
0.004061212999658892	0.003327941894531228
0.004143951999139972	0.003327941894531228
0.004230353999446379	0.003327941894531228
0.004313220000767615	0.003327941894531228
0.004395334999571787	0.003327941894531228
0.004477574999327771	0.003327941894531228
0.004560052999295294	0.003327941894531228
0.004642674000933766	0.003327941894531228
0.00472557700049947	0.003327941894531228
0.004808337002032204	0.003327941894531228
0.0049132019994431175	0.003327941894531228
0.004998579999664798	0.003327941894531228
0.005081475999759277	0.003327941894531228
0.005163934001757298	0.003327941894531228
0.005246982000244316	0.003327941894531228
0.005329603998688981	0.003327941894531228
0.0054112920006446075	0.003327941894531228
0.0054934229992795736	0.003327941894531228
0.005575882001721766	0.003327941894531228
0.005658673999278108	0.003327941894531228
0.005741026001487626	0.003327941894531228
0.005872032001207117	0.003808593749999978
0.005960325001069577	0.003808593749999978
0.006043326000508387	0.003808593749999978
0.006125842999608722	0.003808593749999978
0.006208237999089761	0.003808593749999978
0.00629040900093969	0.003808593749999978
0.006381829000019934	0.003808593749999978
0.006470951000665082	0.003808593749999978
0.006554016999871237	0.003808593749999978
0.0066373560002830345	0.003808593749999978
0.006720026001858059	0.003808593749999978
0.00680633400043007	0.003808593749999978
0.006897698000102537	0.003808593749999978
0.00698183200074709	0.004289245605468728
0.007069014001899632	0.004289245605468728
0.007152343001507688	0.004289245605468728
0.007235324999783188	0.004289245605468728
0.00731904799977201	0.004289245605468728
0.007402314000501065	0.004289245605468728
0.007485795998945832	0.004289245605468728
0.007568574001197703	0.004289245605468728
0.007652381998923374	0.004289245605468728
0.007735711998975603	0.004289245605468728
0.007818656999006635	0.004289245605468728
0.00790731999950367	0.004289245605468728
0.007990414000232704	0.004289245605468728
0.00807297500068671	0.004289245605468728
0.008155876999808243	0.004769897460937478
0.008247360001405468	0.004769897460937478
0.008332326000527246	0.004769897460937478
0.008415868000156479	0.004769897460937478
0.00849878400185844	0.004769897460937478
0.008581703001254937	0.004769897460937478
0.008664721000968711	0.004769897460937478
0.008747249001316959	0.004769897460937478
0.008830458999000257	0.004769897460937478
0.008936606001952896	0.004769897460937478
0.00902168000175152	0.004769897460937478
0.009104941000259714	0.004769897460937478
0.009187333002046216	0.004769897460937478
0.00927718800085131	0.004769897460937478
0.009360903000924736	0.004769897460937478
0.009445281000807881	0.004769897460937478
0.009528276001219638	0.004769897460937478
0.009610846002033213	0.005250549316406228
0.00969415600047796	0.005250549316406228
0.009776841001439607	0.005250549316406228
0.009865670999715803	0.005250549316406228
0.00994900500154472	0.005250549316406228
0.010031171001173789	0.005250549316406228
0.010206924998783506	0.005250549316406228
0.010390462000941625	0.005250549316406228
0.010564965999947162	0.005250549316406228
0.010755874998721993	0.005250549316406228
0.010935591999441385	0.005250549316406228
0.011095964000560343	0.005250549316406228
0.011252910000621341	0.005250549316406228
0.011409644001105335	0.005250549316406228
0.01156745700063766	0.005731201171874978
0.011724619998858543	0.005731201171874978
0.011882245999004226	0.005731201171874978
0.01205120899976464	0.005731201171874978
0.01221545099906507	0.005731201171874978
0.012372918001346989	0.005731201171874978
0.012533249999250984	0.006211853027343728
0.012689759001659695	0.006211853027343728
0.012845971999922767	0.006211853027343728
0.013028544999542646	0.006211853027343728
0.01319200700163492	0.006211853027343728
0.013352632999158232	0.006211853027343728
0.01351004699972691	0.006692504882812478
0.0136723229989002	0.006692504882812478
0.013832753000315279	0.006692504882812478
0.013995216999319382	0.006692504882812478
0.014152527000987902	0.006692504882812478
0.01430901500134496	0.006692504882812478
0.014465147000009893	0.006692504882812478
0.014621491001889808	0.006692504882812478
0.014777426000364358	0.006692504882812478
0.014939361000870122	0.006692504882812478
0.015097078001417685	0.007173156738281228
0.01525363600012497	0.007173156738281228
0.015410415999213	0.007173156738281228
0.015569897001114441	0.007173156738281228
0.015727183999842964	0.007173156738281228
0.01588373800041154	0.007173156738281228
0.016040875001635868	0.007173156738281228
0.0161970779990952	0.007173156738281228
0.01635396300116554	0.007653808593749978
0.016510141002072487	0.007653808593749978
0.016666255000018282	0.007653808593749978
0.016823893998662243	0.007653808593749978
0.017001453001284972	0.007653808593749978
0.01716076099910424	0.007653808593749978
0.017318278001766885	0.007653808593749978
0.01747595699998783	0.008134460449218728
0.01763255100013339	0.008134460449218728
0.01778826699955971	0.008134460449218728
0.01794884600167279	0.008134460449218728
0.018104555001627887	0.008134460449218728
0.01826874100152054	0.008134460449218728
0.018426282000291394	0.008134460449218728
0.01858382299906225	0.008615112304687478
0.01873976400020183	0.008615112304687478
0.018896216999564786	0.008615112304687478
0.019053398002142785	0.008615112304687478
0.019210319998819614	0.008615112304687478
0.019366979999176692	0.008615112304687478
0.019523251001373865	0.009095764160156228
0.019679450000694487	0.009095764160156228
0.019839110998873366	0.009095764160156228
0.01999609799895552	0.009095764160156228
0.02015298300102586	0.009095764160156228
0.020310556999902474	0.009095764160156228
0.020471464998990996	0.009095764160156228
0.020629433998692548	0.009576416015624978
0.020785909000551328	0.009576416015624978
0.02095895100137568	0.009576416015624978
0.02112031599972397	0.009576416015624978
0.021277904001181014	0.009576416015624978
0.02143395700113615	0.009576416015624978
0.021590320000541396	0.009576416015624978
0.021746788999735145	0.010057067871093728
0.021907245998590952	0.010057067871093728
0.022063699001591885	0.010057067871093728
0.022220308001124067	0.010057067871093728
0.022376691002136795	0.010057067871093728
0.022532989998580888	0.010057067871093728
0.022689859000820434	0.010057067871093728
0.022845546001917683	0.010057067871093728
0.023009288001048844	0.010057067871093728
0.02316695799891022	0.010057067871093728
0.02333317100055865	0.010057067871093728
0.02349070100171957	0.010057067871093728
0.023651692001294577	0.010057067871093728
0.02380989399898681	0.010057067871093728
0.02398095100215869	0.010057067871093728
0.024140604000422172	0.010057067871093728
0.024300914999912493	0.010537719726562478
0.024472793000313686	0.010537719726562478
0.024633474000438582	0.010537719726562478
0.024794302000373136	0.010537719726562478
0.02497623299859697	0.010537719726562478
0.025136542000836926	0.010537719726562478
0.02529408700138447	0.010537719726562478
0.02545208399897092	0.010537719726562478
0.02560978100154898	0.010537719726562478
0.02576710799985449	0.010537719726562478
0.02594043600038276	0.010537719726562478
0.026098778998857597	0.010537719726562478
0.026255341999785742	0.010537719726562478
0.026414175001264084	0.010537719726562478
0.026571012000204064	0.010537719726562478
0.026726887001132127	0.010537719726562478
0.026890395001828438	0.010537719726562478
0.02704749099939363	0.010537719726562478
0.027203379999264143	0.010537719726562478
0.02735893800127087	0.010537719726562478
0.0275150070010568	0.010537719726562478
0.02767005500209052	0.010537719726562478
0.02782596500037471	0.010537719726562478
0.027986955999949714	0.010537719726562478
0.028143895000539487	0.010537719726562478
0.028308474000368733	0.010537719726562478
0.028470716999436263	0.010537719726562478
0.028628054998989683	0.010537719726562478
0.028784240999812027	0.010537719726562478
0.02896002200213843	0.010537719726562478
0.029117941001459258	0.010537719726562478
0.029275306998897577	0.010537719726562478
0.029431843999191187	0.010537719726562478
0.029588016001071082	0.010537719726562478
0.0297446709992073	0.010537719726562478
0.02992240700041293	0.010537719726562478
0.030085749000136275	0.010537719726562478
0.03024294699935126	0.010537719726562478
0.030399348001083126	0.010537719726562478
0.030555913999705808	0.010537719726562478
0.03071231799913221	0.010537719726562478
0.030869311001879396	0.010537719726562478
0.031025752999994438	0.010537719726562478
0.03118184699997073	0.010537719726562478
0.03133801999865682	0.011018371582031228
0.031493771999521414	0.011018371582031228
0.03165309700125363	0.011018371582031228
0.03181642799972906	0.011018371582031228
0.031979209001292475	0.011018371582031228
0.03213624600175535	0.011018371582031228
0.03229230800207006	0.011018371582031228
0.032448203000967624	0.011018371582031228
0.03260383200176875	0.011018371582031228
0.03276109400030691	0.011018371582031228
0.03295966600126121	0.011018371582031228
0.03312011100206291	0.011018371582031228
0.0332876499996928	0.011018371582031228
0.033447675999923376	0.011018371582031228
0.03360473800057662	0.011018371582031228
0.03376699100044789	0.011018371582031228
0.033931089001271175	0.011018371582031228
0.0340882189993863	0.011018371582031228
0.03424562900181627	0.011018371582031228
0.03440323000177159	0.011018371582031228
0.03456066400030977	0.011018371582031228
0.0347176360010053	0.011018371582031228
0.03487713399954373	0.011018371582031228
0.03503584500140278	0.011018371582031228
0.0351932810008293	0.011018371582031228
0.03535013600048842	0.011018371582031228
0.0355068669996399	0.011018371582031228
0.03566280499944696	0.011018371582031228
0.035819515000184765	0.011018371582031228
0.03598021500147297	0.011018371582031228
0.03613616900111083	0.011018371582031228
0.03629266699863365	0.011018371582031228
0.036453978002100484	0.011018371582031228
0.036611516999982996	0.011018371582031228
0.03676853399883839	0.011018371582031228
0.03695435500048916	0.011499023437499978
0.03711442699932377	0.011499023437499978
0.03727424200042151	0.011499023437499978
0.037431545999425	0.011499023437499978
0.037587662001897115	0.011499023437499978
0.03774390000035055	0.011499023437499978
0.03790018699874054	0.011499023437499978
0.03805682999882265	0.011499023437499978
0.03828372399948421	0.011499023437499978
0.03846020000128192	0.011499023437499978
0.038619455001025926	0.011499023437499978
0.038777670000854414	0.011499023437499978
0.03895129900047323	0.011499023437499978
0.03911005000190926	0.011499023437499978
0.03926748099911492	0.011499023437499978
0.03942400300002191	0.011499023437499978
0.03958020999925793	0.011499023437499978
0.03973604299972067	0.011499023437499978
0.03989331499906257	0.011499023437499978
0.04005116999906022	0.011499023437499978
0.04020806100015761	0.011499023437499978
0.040364804001001175	0.011499023437499978
0.040520802001992706	0.011499023437499978
0.04067661999943084	0.011499023437499978
0.04083368600186077	0.011499023437499978
0.04103556500194827	0.011499023437499978
0.041195986999809975	0.011499023437499978
0.04136474999904749	0.011499023437499978
0.041523799001879524	0.011499023437499978
0.04168112100160215	0.011499023437499978
0.04184253299899865	0.011979675292968728
0.042000891000498086	0.011979675292968728
0.04215897500034771	0.011979675292968728
0.04231675800110679	0.011979675292968728
0.042473648998566205	0.011979675292968728
0.04263036900010775	0.011979675292968728
0.042788021000887966	0.011979675292968728
0.042948755999532295	0.011979675292968728
0.04310466400056612	0.011979675292968728
0.04326884599868208	0.011979675292968728
0.043427117001556326	0.011979675292968728
0.04358408899861388	0.011979675292968728
0.04374073600047268	0.011979675292968728
0.04390777799926582	0.011979675292968728
0.04406637200008845	0.011979675292968728
0.044223554999916814	0.011979675292968728
0.04438097599995672	0.011979675292968728
0.04454121199887595	0.011979675292968728
0.04469827199864085	0.011979675292968728
0.04485707999992883	0.011979675292968728
0.045028697000816464	0.011979675292968728
0.045186163999460405	0.011979675292968728
0.04534359000172117	0.011979675292968728
0.045501237000280526	0.011979675292968728
0.04565796099996078	0.011979675292968728
0.04582303400093224	0.011979675292968728
0.04598851099945023	0.011979675292968728
0.04614755399961723	0.012460327148437478
0.04630811799870571	0.012460327148437478
0.046466651001537684	0.012460327148437478
0.0466238830013026	0.012460327148437478
0.04678068700013682	0.012460327148437478
0.046943126999394735	0.012460327148437478
0.047100965999561595	0.012460327148437478
0.047257975002139574	0.012460327148437478
0.047415443001227686	0.012460327148437478
0.047572087998560164	0.012460327148437478
0.04772901400065166	0.012460327148437478
0.04788569800075493	0.012460327148437478
0.04804484499982209	0.012460327148437478
0.048287438999977894	0.012460327148437478
0.04846845000065514	0.012460327148437478
0.04862923700056854	0.012460327148437478
0.048787027000798844	0.012460327148437478
0.04897417000029236	0.012460327148437478
0.04913542500071344	0.012460327148437478
0.04929517200071132	0.012460327148437478
0.04958817200167687	0.012460327148437478
0.049813943998742616	0.012460327148437478
0.04998548300136463	0.012460327148437478
0.050173642001027474	0.012940979003906228
0.050425853001797805	0.012940979003906228
0.050668812000367325	0.012940979003906228
0.05086336900058086	0.012940979003906228
0.05103242900077021	0.012940979003906228
0.05120054700091714	0.012940979003906228
0.0513679809992027	0.012940979003906228
0.051530208002077416	0.012940979003906228
0.051688303999981144	0.012940979003906228
0.051850189000106184	0.012940979003906228
0.05200859600154217	0.012940979003906228
0.05216492600084166	0.012940979003906228
0.05232204899948556	0.012940979003906228
0.05247844399855239	0.012940979003906228
0.052634980998846004	0.012940979003906228
0.052792763999605086	0.012940979003906228
0.05310608700165176	0.012940979003906228
0.05333490900011384	0.012940979003906228
0.05352265400142642	0.013421630859374978
0.05369647000043187	0.013421630859374978
0.05392275100166444	0.013421630859374978
0.054134352001710795	0.013421630859374978
0.0542987289991288	0.013421630859374978
0.054458451999380486	0.013421630859374978
0.05461691299933591	0.013421630859374978
0.054774869000539184	0.013421630859374978
0.0549466830016172	0.013421630859374978
0.05510709100053646	0.013421630859374978
0.05526460599867278	0.013421630859374978
0.05542964599953848	0.013421630859374978
0.055591019001440145	0.013421630859374978
0.05575490499904845	0.013421630859374978
0.05593637199854129	0.013421630859374978
0.056098011998983566	0.013421630859374978
0.056257182000990724	0.013421630859374978
0.056414777998725185	0.013421630859374978
0.05657199399865931	0.013421630859374978
0.05672965399935492	0.013421630859374978
0.05687107899939292	0.013902282714843728
0.05703156700110412	0.013902282714843728
0.057188955001038266	0.013902282714843728
0.057345526998688	0.013902282714843728
0.05758292300015455	0.013902282714843728
0.057759931001783116	0.013902282714843728
0.05794465500002843	0.013902282714843728
0.05810733900216292	0.013902282714843728
0.058275126000808086	0.013902282714843728
0.058435217000806006	0.013902282714843728
0.05859516100099427	0.013902282714843728
0.058753681001689984	0.013902282714843728
0.058915614001307404	0.013902282714843728
0.05907324500003597	0.013902282714843728
0.059232906001852825	0.013902282714843728
0.05938939699990442	0.013902282714843728
0.05954606199884438	0.013902282714843728
0.05970199900184525	0.013902282714843728
0.05985849300122936	0.013902282714843728
0.060016448001988465	0.013902282714843728
0.06017307599904598	0.013902282714843728
0.060329153999191476	0.013902282714843728
0.06048567700054264	0.013902282714843728
0.06064190500183031	0.013902282714843728
0.06079854299969156	0.013902282714843728
0.060977301000093576	0.013902282714843728
0.06113652500062017	0.013902282714843728
0.06129401100042742	0.013902282714843728
0.06145082100192667	0.013902282714843728
0.06161286800124799	0.013902282714843728
0.06177053099963814	0.013902282714843728
0.061955956000019796	0.014382934570312478
0.06211481699938304	0.014382934570312478
0.062272479000966996	0.014382934570312478
0.06243030699988594	0.014382934570312478
0.06258875500134309	0.014382934570312478
0.06274549199952162	0.014382934570312478
0.06290361400169786	0.014382934570312478
0.06306246299936902	0.014382934570312478
0.06323233299917774	0.014382934570312478
0.0633963969994511	0.014382934570312478
0.06355447600071784	0.014382934570312478
0.06371100099931937	0.014382934570312478
0.06394289099989692	0.014382934570312478
0.06419256400113227	0.014382934570312478
0.06437027900028625	0.014382934570312478
0.06453793200125801	0.014382934570312478
0.06470025800081203	0.014382934570312478
0.06486961900009192	0.014382934570312478
0.0650320169988845	0.014382934570312478
0.06519267600015155	0.014382934570312478
0.06535815299866954	0.014382934570312478
0.0655218319989217	0.014382934570312478
0.0656852229985816	0.014382934570312478
0.06584658300198498	0.014382934570312478
0.0660145840010955	0.014863586425781228
0.06617692999861902	0.014863586425781228
0.06633747100204346	0.014863586425781228
0.06649656900117407	0.014863586425781228
0.06669415500073228	0.014863586425781228
0.06691162399874884	0.014863586425781228
0.06709728500209167	0.014863586425781228
0.06727581200175337	0.014863586425781228
0.06743815200024983	0.014863586425781228
0.0676474040010362	0.014863586425781228
0.06782298400139553	0.014863586425781228
0.06800601199938683	0.014863586425781228
0.06816534500103444	0.014863586425781228
0.06833115400149836	0.014863586425781228
0.06848946399986744	0.014863586425781228
0.06864792499982286	0.014863586425781228
0.06880738100153394	0.014863586425781228
0.0689873430019361	0.014863586425781228
0.0691457309985708	0.014863586425781228
0.06930255200131796	0.014863586425781228
0.06946415499987779	0.014863586425781228
0.06962035499964259	0.014863586425781228
0.0697765500008245	0.014863586425781228
0.06994194200160564	0.014863586425781228
0.07012403900080244	0.014863586425781228
0.07029810699896188	0.014863586425781228
0.07045825100067304	0.014863586425781228
0.0706163969989575	0.014863586425781228
0.07077440200009733	0.014863586425781228
0.07094945200151415	0.014863586425781228
0.07110814900079276	0.014863586425781228
0.07126584499928867	0.014863586425781228
0.07142254300197237	0.014863586425781228
0.07157855699915672	0.014863586425781228
0.07173501700162888	0.014863586425781228
0.07189192100122455	0.014863586425781228
0.07204845700107398	0.014863586425781228
0.07220557099935832	0.014863586425781228
0.07236311200176715	0.014863586425781228
0.07251888400060125	0.014863586425781228
0.07267493900144473	0.014863586425781228
0.07283137099875603	0.014863586425781228
0.0730133629986085	0.014863586425781228
0.07317104200046742	0.014863586425781228
0.07334058500055107	0.014863586425781228
0.073498028999893	0.014863586425781228
0.07365483000103268	0.014863586425781228
0.07381263000206673	0.014863586425781228
0.07397468799899798	0.014863586425781228
0.0741314799997781	0.014863586425781228
0.07428843299931032	0.014863586425781228
0.0744470210011059	0.014863586425781228
0.07463118600207963	0.014863586425781228
0.07479256599981454	0.014863586425781228
0.07496295600140002	0.014863586425781228
0.07512237500122865	0.014863586425781228
0.07527961999949184	0.014863586425781228
0.07543671399980667	0.014863586425781228
0.07559274300001562	0.014863586425781228
0.07575462400200195	0.014863586425781228
0.07591721399876405	0.014863586425781228
0.07607698699939647	0.014863586425781228
0.07623522599897115	0.014863586425781228
0.07639262199882069	0.014863586425781228
0.07655024099949514	0.014863586425781228
0.07670732499900623	0.014863586425781228
0.07687066400103504	0.014863586425781228
0.07703100700018695	0.014863586425781228
0.07718948700130568	0.014863586425781228
0.07734647799952654	0.014863586425781228
0.07750285300062387	0.014863586425781228
0.07766492999871843	0.014863586425781228
0.07782370499990066	0.014863586425781228
0.07798499799901037	0.014863586425781228
0.07814571999915643	0.014863586425781228
0.0783128740004031	0.014863586425781228
0.07847112300078152	0.014863586425781228
0.07862824499898124	0.014863586425781228
0.07878456999969785	0.014863586425781228
0.07894633099931525	0.014863586425781228
0.0791030940017663	0.014863586425781228
0.07926040999882389	0.014863586425781228
0.07941760099856765	0.014863586425781228
0.07957393399919965	0.014863586425781228
0.07973156400112202	0.014863586425781228
0.07988842100166949	0.014863586425781228
0.08004827599870623	0.014863586425781228
0.08020500600105152	0.014863586425781228
0.08036270400043577	0.014863586425781228
0.08051845199952368	0.014863586425781228
0.08067606600161525	0.014863586425781228
0.08083282900042832	0.014863586425781228
0.08101900000110618	0.014863586425781228
0.0811766719998559	0.014863586425781228
0.08133349200215889	0.014863586425781228
0.0814896170013526	0.014863586425781228
0.08164648100137128	0.014863586425781228
0.08180294699923252	0.014863586425781228
0.08196536700052093	0.014863586425781228
0.08216408400039654	0.014863586425781228
0.0824083689985855	0.014863586425781228
0.08258351599943126	0.014863586425781228
0.08275368199974764	0.014863586425781228
0.08293998999943142	0.014863586425781228
0.08310420300040278	0.014863586425781228
0.0832753770009731	0.014863586425781228
0.0834371419987292	0.014863586425781228
0.08360163800170994	0.014863586425781228
0.08376183200016385	0.014863586425781228
0.0839261949986394	0.014863586425781228
0.08408485900145024	0.014863586425781228
0.08424351700159605	0.014863586425781228
0.08440020200214349	0.014863586425781228
0.08455663399945479	0.014863586425781228
0.0847138190001715	0.014863586425781228
0.08487133499875199	0.014863586425781228
0.08503280999866547	0.014863586425781228
0.08519192799940356	0.014863586425781228
0.08534910800153739	0.014863586425781228
0.0855081279987644	0.014863586425781228
0.08566672600136371	0.014863586425781228
0.08582602400201722	0.014863586425781228
0.08599277900066227	0.014863586425781228
0.08615341599943349	0.014863586425781228
0.08631820600203355	0.014863586425781228
0.08647707799900672	0.014863586425781228
0.08663786100078141	0.014863586425781228
0.08679589999883319	0.014863586425781228
0.08696336800130666	0.014863586425781228
0.08712231300160056	0.014863586425781228
0.08728036799948313	0.014863586425781228
0.08743742500155349	0.014863586425781228
0.08759521200045128	0.014863586425781228
0.08775303500078735	0.014863586425781228
0.08791604400175856	0.014863586425781228
0.08807431500099483	0.014863586425781228
0.08829533999960404	0.014863586425781228
0.08847240099930787	0.014863586425781228
0.08863252100127283	0.014863586425781228
0.08879076700031874	0.014863586425781228
0.08898011199926259	0.014863586425781228
0.08918037799958256	0.014863586425781228
0.08935164799913764	0.014863586425781228
0.08952229200076545	0.014863586425781228
0.08968042400010745	0.014863586425781228
0.08983725500002038	0.014863586425781228
0.08999698000116041	0.014863586425781228
0.0901545550004812	0.014863586425781228
0.0903117839989136	0.014863586425781228
0.09046841700182995	0.014863586425781228
0.09062498799903551	0.014863586425781228
0.09078202399905422	0.014863586425781228
0.09094551900125225	0.014863586425781228
0.09110525299911387	0.014863586425781228
0.09126368800207274	0.014863586425781228
0.0914229920017533	0.014863586425781228
0.09157978399889544	0.014863586425781228
0.09173646699855453	0.014863586425781228
0.09190645499984385	0.014863586425781228
0.09206453300066642	0.014863586425781228
0.09222125299856998	0.014863586425781228
0.09237731599932886	0.014863586425781228
0.09253337500194903	0.014863586425781228
0.09268994599915459	0.014863586425781228
0.0928459329988982	0.014863586425781228
0.09301893900192226	0.014863586425781228
0.09317818300041836	0.014863586425781228
0.09334418300204561	0.014863586425781228
0.09350330700181075	0.014863586425781228
0.09365999700094108	0.014863586425781228
0.09381763800047338	0.014863586425781228
0.09397561000150745	0.014863586425781228
0.09413319300074363	0.014863586425781228
0.09428974000184098	0.014863586425781228
0.09445229600169114	0.014863586425781228
0.0946105040020484	0.014863586425781228
0.09476815499874647	0.014863586425781228
0.09493213400128298	0.014863586425781228
0.09509011800037115	0.014863586425781228
0.09524772200165899	0.014863586425781228
0.09540471700165654	0.014863586425781228
0.0955624029993487	0.014863586425781228
0.09571896299894433	0.014863586425781228
0.09587509799894178	0.015344238281249978
0.0960329930021544	0.015344238281249978
0.09619379799914896	0.015344238281249978
0.09635240900024655	0.015344238281249978
0.09650896799939801	0.015344238281249978
0.09666682299939566	0.015344238281249978
0.09682465000150842	0.015344238281249978
0.09701808400131995	0.015344238281249978
0.09717790600188891	0.015344238281249978
0.0973382699994545	0.015344238281249978
0.09749579400158837	0.015344238281249978
0.09765363100086688	0.015344238281249978
0.0978175000018382	0.015344238281249978
0.09797845199864241	0.015344238281249978
0.09813645200119936	0.015344238281249978
0.09830380399944261	0.015344238281249978
0.09846226100125932	0.015344238281249978
0.09861935400112998	0.015344238281249978
0.09877764200064121	0.015344238281249978
0.0989418499993917	0.015344238281249978
0.09909957499985467	0.015344238281249978
0.09926821699991706	0.015344238281249978
0.09942589999991469	0.015344238281249978
0.09958764900147798	0.015344238281249978
0.09974491100001615	0.015344238281249978
0.09990828599984525	0.015344238281249978
0.1000666479994834	0.015344238281249978
0.11025287300071795	0.015824890136718728
0.12049563999971724	0.015824890136718728
0.13073501300095813	0.015824890136718728
0.14097661100095138	0.016305541992187478
0.15120468900204287	0.016305541992187478
0.16142072799993912	0.016305541992187478
0.17164367900113575	0.016305541992187478
0.181957037999382	0.016305541992187478
0.19219520700062276	0.016786193847656228
0.2024221680003393	0.016786193847656228
0.2126426579998224	0.016786193847656228
0.22286688100211904	0.016786193847656228
0.23309469300147612	0.016786193847656228
0.24336222499914584	0.016786193847656228
0.2535978570012958	0.016786193847656228
0.2638320299993211	0.016786193847656228
0.274062597000011	0.017266845703124978
0.28427657499923953	0.017266845703124978
0.29449278299944126	0.017266845703124978
0.30470709899964277	0.017266845703124978
0.31496170299942605	0.017266845703124978
0.3251763859989296	0.017266845703124978
0.33539352099978714	0.017747497558593728
0.34560359600072843	0.017747497558593728
0.3558237889992597	0.017747497558593728
0.3660663949995069	0.017747497558593728
0.3762823840006604	0.017747497558593728
0.38650697599950945	0.017747497558593728
0.3967394069986767	0.017747497558593728
0.4069882920011878	0.017747497558593728
0.41721429799872567	0.017747497558593728
0.42743075999896973	0.018228149414062478
0.43765137100126594	0.018228149414062478
0.44790542899863794	0.018228149414062478
0.4581470109988004	0.018228149414062478
0.4683845409999776	0.018228149414062478
0.4786072200004128	0.018228149414062478
0.4888418789996649	0.018228149414062478
0.49909610400209203	0.018708801269531228
0.5093112879985711	0.018708801269531228
0.5195276300000842	0.018708801269531228
0.5297441360016819	0.018708801269531228
0.5399891070010199	0.018708801269531228
0.5502086570013489	0.018708801269531228
0.5604452709994803	0.018708801269531228
0.5706674610009941	0.018708801269531228
0.5809001720008382	0.018708801269531228
0.5911184870019497	0.019189453124999978
0.6013362000012421	0.019189453124999978
0.6115502350003226	0.019189453124999978
0.6217662390008627	0.019189453124999978
0.6320066270018287	0.019189453124999978
0.6422246619986254	0.019189453124999978
0.6524559190002037	0.019189453124999978
0.6626732879994961	0.019189453124999978
0.6728832240005431	0.019189453124999978
0.6830860570007644	0.019670104980468728
0.6932935180011555	0.019670104980468728
0.7035167739995813	0.019670104980468728
0.7137393349985359	0.019670104980468728
0.7240167620002467	0.019670104980468728
0.7342679210014467	0.019670104980468728
0.7445312019990524	0.019670104980468728
0.7547693109991087	0.019670104980468728
0.7650330680007755	0.019670104980468728
0.7752657689998159	0.019670104980468728
0.7854844089997641	0.020150756835937478
0.7957061839988455	0.020150756835937478
0.8059269520017551	0.020150756835937478
0.8162075690015627	0.020150756835937478
0.8264749090012629	0.020150756835937478
0.8367261540006439	0.020150756835937478
0.8469829200003005	0.020150756835937478
0.8572260469991306	0.020150756835937478
0.8674865860011778	0.020150756835937478
0.8777326349991199	0.020150756835937478
0.8879804640018847	0.020150756835937478
0.8982119550018979	0.020631408691406228
0.9084746490007092	0.020631408691406228
0.918704551000701	0.020631408691406228
0.9288985550010693	0.020631408691406228
0.9391181780010811	0.020631408691406228
0.9493291420003516	0.020631408691406228
0.9595442450008704	0.020631408691406228
0.9697584120003739	0.020631408691406228
0.9799834709992865	0.020631408691406228
0.9902039240005251	0.020631408691406228
1.0005158640014997	0.020631408691406228
1.100835780001944	0.021112060546874978
1.2012530290012364	0.021592712402343728
1.3016651010002533	0.022073364257812478
1.4020979740016628	0.022073364257812478
1.5025121469989244	0.022554016113281228
1.6029189889995905	0.022554016113281228
1.703345313999307	0.023034667968749978
1.8037635770015186	0.023515319824218728
1.904179599001509	0.023515319824218728
2.004591318000166	0.023995971679687478
2.105000867999479	0.023995971679687478
2.205415520002134	0.024476623535156228
2.305861005999759	0.024476623535156228
2.406303489999118	0.024957275390624978
2.506730993001838	0.024957275390624978
2.6071714280005835	0.025437927246093728
2.7075836260009964	0.025918579101562478
2.8080043629997817	0.025918579101562478
2.9084043340008066	0.026399230957031228
3.008823199001199	0.026399230957031228
3.109279696000158	0.026879882812499978
3.209690056999534	0.026879882812499978
3.3101418199985346	0.027360534667968728
3.4105487810011255	0.027841186523437478
3.510974647000694	0.027841186523437478
3.6113876390008954	0.028321838378906228
3.7117983140014985	0.028321838378906228
3.8122138180006004	0.028802490234374978
3.9126076659995306	0.028802490234374978
4.013013789000979	0.029283142089843728
4.1134213139994245	0.029283142089843728
4.213831610999478	0.029763793945312478
4.314264335000189	0.029763793945312478
4.414661709000939	0.030244445800781228
4.515075201001309	0.030244445800781228
4.615480049000325	0.030725097656249978
4.715881010000885	0.030725097656249978
4.816314209001575	0.031205749511718728
4.916748265000933	0.031205749511718728
5.017173293999804	0.03168640136718748
5.1176016940007685	0.03168640136718748
5.218046210000466	0.03216705322265623
5.318459369998891	0.03216705322265623
5.418874260001758	0.03264770507812498
5.519266661001893	0.03312835693359373
5.619660271000612	0.03312835693359373
5.720080115999735	0.03360900878906248
5.8205055040016305	0.03360900878906248
5.920951285999763	0.03408966064453123
6.021357870999054	0.03408966064453123
6.1217557990021305	0.03457031249999998
6.222174202001042	0.03457031249999998
6.322575861999212	0.03505096435546873
6.422963085999072	0.03505096435546873
6.523372920000838	0.03553161621093748
6.623769822999748	0.03553161621093748
6.724189913998998	0.03601226806640623
6.824584636000509	0.03601226806640623
6.924987922000582	0.03649291992187498
7.025407585999346	0.03697357177734373
7.125830484001199	0.03697357177734373
7.226267068999732	0.03745422363281248
7.326683745999617	0.03745422363281248
7.427097284999036	0.03793487548828123
7.527496047001478	0.03793487548828123
7.627903077998781	0.03841552734374998
7.728311942999426	0.03841552734374998
7.828719885001192	0.03889617919921873
7.929161420001037	0.03889617919921873
8.02956406299927	0.03937683105468748
8.129975727999408	0.03937683105468748
8.230391591001535	0.03985748291015623
8.330804047000129	0.03985748291015623
8.431233594001242	0.04033813476562498
8.531632786001865	0.04033813476562498
8.632035504000669	0.04081878662109373
8.732442625001568	0.04081878662109373
8.83285484299995	0.04129943847656248
8.933269875000406	0.04129943847656248
9.033671601999231	0.04178009033203123
9.13410184100212	0.04226074218749998
9.234511176000524	0.04226074218749998
9.33494055600022	0.04274139404296873
9.435347392001859	0.04274139404296873
9.535785956999462	0.04322204589843748
9.63620237899886	0.04322204589843748
9.736612874999992	0.04370269775390623
9.83705988300062	0.04370269775390623
9.937461116001941	0.04418334960937498
10.037871102998906	0.04418334960937498
11.039201138999488	0.04680404663085935
12.040607635000924	0.04944763183593748
13.042085501001566	0.05185089111328123
14.043427450000308	0.05449447631835935
15.044803773002059	0.0568977355957031
16.04626564800128	0.05930099487304685
17.047670075000497	0.06194458007812498
18.049106089001725	0.06434783935546873
19.050501386998803	0.06675109863281248
20.051906906999648	0.0693946838378906
21.053318966001825	0.0713172912597656
22.05474419500024	0.07372055053710935
23.056134204001864	0.0761238098144531
24.057537306001905	0.07852706909179685
25.058939012000337	0.0809303283691406
26.060351877000357	0.0835090637207031
27.061712967999483	0.08615264892578123
28.063132459999906	0.08855590820312498
29.064528524999332	0.09095916748046873
30.065883497001778	0.09360275268554685
31.067277714999364	0.09624633789062498
32.0686784540012	0.09864959716796873
33.07014967800205	0.10105285644531248
34.07159794600011	0.1036964416503906
35.072983496000234	0.10609970092773435
36.074385203999555	0.1085029602050781
37.07579481900029	0.11090621948242185
38.07692476000011	0.8306251525878906
39.078355697001825	1.0510459899902345
40.07975149399863	1.1952415466308595
41.081143817998964	1.2702232360839845
42.08254305800074	1.3339096069335938
43.08389842999895	1.4490333557128907
44.08528459000081	1.5136734008789063
45.08667521100142	1.575189208984375
46.08804754200173	1.547551727294922
47.08936050500051	1.7959152221679688
48.09069832499881	1.767705535888672
49.09209081299923	1.80880126953125
50.09348034999857	1.7881484985351563
51.094866724000894	2.091172790527344
52.09626116000072	2.001531219482422
53.09764002100201	2.041184997558594
54.099042185000144	2.048810577392578
55.10038849800185	2.216718292236328
56.101781689001655	2.217919921875
57.103183194998564	2.2450767517089845
58.1045526300004	2.3017288208007813
59.10589848699965	2.40859375
60.107299298000726	2.4525733947753907
90.1379608649986	4.232774353027343
120.17069458699916	6.003411865234375
150.20147756499864	7.767102813720703
180.2318559000014	8.335172271728515
0	0
