# Supplementary material for: GRAPE for fast and scalable graph processing and random-walk-based embedding
Source: Nat Comput Sci. 2023 Jun 26;3(6):552–68. doi: 10.1038/s43588-023-00465-8 (PMC10768636; doi:10.1038/s43588-023-00465-8)
Supplement: Supplementary file 4 — CSVs with time series data with time and memory requirements for the different libraries on the 44 considered graphs and on the different tasks considered (loading graphs, first- and second-order RWs). [file 43588_2023_465_MOESM4_ESM.zip › bio-ce-gn/GraphEmbedding/second_order_walk_only_q.csv]

delta	ram
0	0.002513504028314628
0.00021143301273696125	0.002513504028314628
0.0003543300263117999	0.002994155883783378
0.00045654401765204966	0.002994155883783378
0.0005516900273505598	0.002994155883783378
0.0006411540089175105	0.002994155883783378
0.0007272110087797046	0.002994155883783378
0.0008149089990183711	0.002994155883783378
0.0009000060090329498	0.002994155883783378
0.0009857580007519573	0.002994155883783378
0.0011073870118707418	0.002994155883783378
0.0012027790071442723	0.002994155883783378
0.0013098080235067755	0.002994155883783378
0.0013987340207677335	0.002994155883783378
0.0014849740255158395	0.002994155883783378
0.0015719910152256489	0.002994155883783378
0.0016568100254517049	0.002994155883783378
0.0017433110042475164	0.002994155883783378
0.0018284110119566321	0.002994155883783378
0.0019141340162605047	0.002994155883783378
0.00199877200066112	0.002994155883783378
0.0020850750152021646	0.002994155883783378
0.002169067010981962	0.002994155883783378
0.0022530470159836113	0.002994155883783378
0.002345246000913903	0.002994155883783378
0.0024357860093005	0.002994155883783378
0.0025205730053130537	0.002994155883783378
0.0026054750196635723	0.002994155883783378
0.00268940202658996	0.002994155883783378
0.0027745870174840093	0.002994155883783378
0.002858708001440391	0.003474807739252128
0.0029436030017677695	0.003474807739252128
0.0030282270163297653	0.003474807739252128
0.0031121729989536107	0.003474807739252128
0.0031963240180630237	0.003474807739252128
0.0032849970157258213	0.003474807739252128
0.0033869000035338104	0.003474807739252128
0.0034711440093815327	0.003474807739252128
0.0035548220039345324	0.003474807739252128
0.0036379490047693253	0.003474807739252128
0.003722704015672207	0.003474807739252128
0.003808239009231329	0.003474807739252128
0.003893162007443607	0.003474807739252128
0.003979797998908907	0.003474807739252128
0.0040723360143601894	0.003474807739252128
0.0041581000259611756	0.003474807739252128
0.0042435110080987215	0.003474807739252128
0.004337333026342094	0.003474807739252128
0.004425225022714585	0.003474807739252128
0.004511275008553639	0.003474807739252128
0.004596453014528379	0.003474807739252128
0.004680845013353974	0.003474807739252128
0.004767126025399193	0.003955459594720878
0.004852312005823478	0.003955459594720878
0.004940433020237833	0.003955459594720878
0.0050253800000064075	0.003955459594720878
0.005144672002643347	0.003955459594720878
0.005232613009866327	0.003955459594720878
0.005332461005309597	0.003955459594720878
0.005420626024715602	0.003955459594720878
0.005507776018930599	0.003955459594720878
0.0056207620073109865	0.003955459594720878
0.005709033022867516	0.003955459594720878
0.005796197016024962	0.003955459594720878
0.005882094003027305	0.003955459594720878
0.005968634010059759	0.003955459594720878
0.00605382100911811	0.003955459594720878
0.0061392080096993595	0.003955459594720878
0.0062253730138763785	0.003955459594720878
0.006314987025689334	0.003955459594720878
0.006402905011782423	0.003955459594720878
0.006490680010756478	0.003955459594720878
0.006630428018979728	0.003955459594720878
0.006722827005432919	0.003955459594720878
0.00707097101258114	0.004436111450189628
0.007413344021188095	0.004436111450189628
0.007529132009949535	0.004436111450189628
0.007622736011398956	0.004436111450189628
0.007715679006651044	0.004436111450189628
0.007805872010067105	0.004436111450189628
0.007901125005446374	0.004436111450189628
0.007991028018295765	0.004436111450189628
0.00810101701063104	0.004436111450189628
0.008191868022549897	0.004916763305658378
0.00827721701352857	0.004916763305658378
0.008361452026292682	0.004916763305658378
0.008452627022052184	0.004916763305658378
0.00853680502041243	0.004916763305658378
0.008621979010058567	0.004916763305658378
0.008713610004633665	0.004916763305658378
0.008800490002613515	0.004916763305658378
0.008886980009265244	0.004916763305658378
0.008970402006525546	0.004916763305658378
0.009099266026169062	0.004916763305658378
0.009188636002363637	0.004916763305658378
0.009273060015402734	0.004916763305658378
0.009356420021504164	0.004916763305658378
0.009446110023418441	0.004916763305658378
0.009530784998787567	0.004916763305658378
0.009614744019927457	0.004916763305658378
0.009699205023935065	0.004916763305658378
0.009783096000319347	0.004916763305658378
0.009866584005067125	0.004916763305658378
0.009953272005077451	0.004916763305658378
0.01003820201731287	0.004916763305658378
0.01028863902320154	0.005397415161127128
0.010791803011670709	0.005397415161127128
0.011242192005738616	0.005397415161127128
0.01174323700251989	0.005397415161127128
0.012160054000560194	0.005397415161127128
0.01248071200097911	0.005878067016595878
0.012691007024841383	0.005878067016595878
0.01289426302537322	0.005878067016595878
0.013061160017969087	0.005878067016595878
0.013350876019103453	0.005878067016595878
0.01386208101757802	0.005878067016595878
0.014311077015008777	0.006358718872064628
0.014630778023274615	0.006358718872064628
0.014919739012839273	0.006358718872064628
0.015223564027110115	0.006358718872064628
0.015553693025140092	0.006839370727533378
0.015738505026092753	0.006839370727533378
0.016013308020774275	0.006839370727533378
0.01622846000827849	0.006839370727533378
0.016394788020988926	0.006839370727533378
0.016852489003213122	0.007800674438470878
0.017113252019044012	0.007800674438470878
0.01742489100433886	0.007800674438470878
0.01773569401120767	0.007800674438470878
0.017986190010560676	0.007800674438470878
0.01823155302554369	0.007800674438470878
0.01850204501533881	0.008281326293939628
0.019152562017552555	0.008281326293939628
0.01942269000574015	0.008281326293939628
0.019763326999964193	0.008761978149408378
0.020248597022145987	0.008761978149408378
0.020589251013007015	0.008761978149408378
0.021220911003183573	0.008761978149408378
0.02160922100301832	0.009242630004877128
0.02216685301391408	0.009242630004877128
0.022461245011072606	0.009242630004877128
0.02272464902489446	0.009723281860345878
0.023004774004220963	0.009723281860345878
0.023187598009826615	0.009723281860345878
0.023354241013294086	0.009723281860345878
0.02360845502698794	0.009723281860345878
0.023809892998542637	0.009723281860345878
0.02420006101601757	0.010203933715814628
0.024680474016349763	0.010203933715814628
0.02496844599954784	0.010203933715814628
0.02526895102346316	0.010684585571283378
0.02558419102570042	0.010684585571283378
0.025863120012218133	0.010684585571283378
0.026177468011155725	0.010684585571283378
0.026379945018561557	0.010684585571283378
0.026568338013021275	0.011165237426752128
0.02686958300182596	0.011165237426752128
0.027173762005986646	0.011165237426752128
0.02735313301673159	0.011165237426752128
0.02752512600272894	0.011165237426752128
0.02768787700915709	0.011165237426752128
0.027866731019457802	0.011165237426752128
0.02802830102154985	0.011165237426752128
0.02819252500194125	0.011165237426752128
0.028353215020615608	0.011165237426752128
0.028516513004433364	0.011165237426752128
0.02867539200815372	0.011165237426752128
0.029069101001368836	0.011165237426752128
0.029302725015440956	0.011165237426752128
0.02947548302472569	0.011165237426752128
0.029719162004766986	0.011165237426752128
0.029916399013018236	0.011645889282220878
0.030136070010485128	0.011645889282220878
0.03041299301548861	0.011645889282220878
0.03059628902701661	0.011645889282220878
0.030818864004686475	0.011645889282220878
0.031194951006909832	0.011645889282220878
0.03177914602565579	0.011645889282220878
0.03203233901876956	0.011645889282220878
0.03237098001409322	0.011645889282220878
0.032729298021877185	0.011645889282220878
0.033011009014444426	0.011645889282220878
0.03331421801703982	0.011645889282220878
0.03350214401143603	0.011645889282220878
0.033669873024336994	0.011645889282220878
0.03401393900276162	0.011645889282220878
0.03425467302440666	0.011645889282220878
0.03444304701406509	0.011645889282220878
0.03462088599917479	0.011645889282220878
0.034853803022997454	0.011645889282220878
0.03512659200350754	0.011645889282220878
0.03534567201859318	0.011645889282220878
0.035636558022815734	0.011645889282220878
0.035862856020685285	0.011645889282220878
0.03605199602316134	0.012126541137689628
0.036220799025613815	0.012126541137689628
0.03638144501019269	0.012126541137689628
0.03666572002111934	0.012126541137689628
0.03710459402645938	0.012126541137689628
0.037291356013156474	0.012126541137689628
0.03746357699856162	0.012126541137689628
0.03763632901245728	0.012126541137689628
0.03797053100424819	0.012126541137689628
0.03838049300247803	0.012126541137689628
0.038812422018963844	0.012126541137689628
0.039102945011109114	0.012126541137689628
0.03935432402067818	0.012126541137689628
0.03955737000796944	0.012126541137689628
0.03972627900657244	0.012126541137689628
0.039917640009662136	0.012126541137689628
0.040084288018988445	0.012126541137689628
0.0402440230245702	0.012126541137689628
0.04040580501896329	0.012126541137689628
0.04056457700789906	0.012126541137689628
0.04072381102014333	0.012126541137689628
0.04088601699913852	0.012126541137689628
0.041064280027057976	0.012126541137689628
0.041226885019568726	0.012126541137689628
0.04144325401284732	0.012607192993158378
0.04161766800098121	0.012607192993158378
0.0417963860090822	0.012607192993158378
0.04195994301699102	0.012607192993158378
0.04216104600345716	0.012607192993158378
0.04233391000889242	0.012607192993158378
0.04259939200710505	0.012607192993158378
0.04289825999876484	0.012607192993158378
0.043079440016299486	0.012607192993158378
0.04337954000220634	0.012607192993158378
0.043851396010722965	0.012607192993158378
0.04413071300950833	0.012607192993158378
0.04454942300799303	0.012607192993158378
0.04489263700088486	0.013087844848627128
0.04518426299910061	0.013087844848627128
0.04569944299873896	0.013087844848627128
0.04604500302230008	0.013087844848627128
0.0463790440117009	0.013087844848627128
0.04696559201693162	0.013087844848627128
0.047374415007652715	0.013087844848627128
0.04772297802264802	0.013087844848627128
0.04791959602152929	0.013087844848627128
0.04808580700773746	0.013087844848627128
0.04824843700043857	0.013087844848627128
0.048408801027107984	0.013087844848627128
0.048573751002550125	0.013087844848627128
0.048737759003415704	0.013087844848627128
0.04890024202177301	0.013087844848627128
0.04906690600910224	0.013087844848627128
0.049327900022035465	0.013087844848627128
0.049746327014872804	0.013568496704095878
0.050137859012465924	0.013568496704095878
0.05045296699972823	0.013568496704095878
0.05063751700799912	0.013568496704095878
0.05089721002150327	0.013568496704095878
0.051343513012398034	0.013568496704095878
0.0517260670021642	0.013568496704095878
0.05199670302681625	0.013568496704095878
0.05223056601244025	0.013568496704095878
0.052561910008080304	0.013568496704095878
0.052802170015638694	0.013568496704095878
0.05310246301814914	0.013568496704095878
0.05340790402260609	0.013568496704095878
0.05370231601409614	0.014049148559564628
0.05399392402614467	0.014049148559564628
0.05454426500364207	0.014049148559564628
0.05487638202612288	0.014049148559564628
0.05521516501903534	0.014049148559564628
0.055558606021804735	0.014049148559564628
0.05608701801975258	0.014049148559564628
0.056370831007370725	0.014049148559564628
0.05695294099859893	0.014049148559564628
0.0573968340177089	0.014049148559564628
0.057687576016178355	0.014529800415033378
0.05787231502472423	0.014529800415033378
0.05813445500098169	0.014529800415033378
0.05844103900017217	0.014529800415033378
0.058893116016406566	0.014529800415033378
0.05928010601201095	0.014529800415033378
0.05960778400185518	0.014529800415033378
0.05990172200836241	0.014529800415033378
0.06009171000914648	0.014529800415033378
0.06025761301862076	0.014529800415033378
0.06060817700927146	0.014529800415033378
0.06089965702267364	0.014529800415033378
0.06106518901651725	0.014529800415033378
0.061233192012878135	0.015010452270502128
0.06139482700382359	0.015010452270502128
0.061614175006980076	0.015010452270502128
0.062111462000757456	0.015010452270502128
0.06241752201458439	0.015010452270502128
0.06259844900341704	0.015010452270502128
0.06291407500975765	0.015010452270502128
0.06317918002605438	0.015010452270502128
0.06336806699982844	0.015010452270502128
0.06353472502087243	0.015010452270502128
0.06371068800217472	0.015010452270502128
0.06387281301431358	0.015010452270502128
0.06405169502249919	0.015010452270502128
0.06430346600245684	0.015010452270502128
0.06455767000443302	0.015010452270502128
0.06477980801719241	0.015010452270502128
0.06501992500852793	0.015010452270502128
0.06522281802608632	0.015010452270502128
0.0653932630084455	0.015010452270502128
0.06557404602062888	0.015491104125970878
0.06573938601650298	0.015491104125970878
0.06590126000810415	0.015491104125970878
0.0661515070241876	0.015491104125970878
0.06640318501740694	0.015491104125970878
0.066678335017059	0.015491104125970878
0.06710070700501092	0.015491104125970878
0.06731067702639848	0.015491104125970878
0.06747911000275053	0.015491104125970878
0.06765075502335094	0.015491104125970878
0.06781985200359486	0.015491104125970878
0.06806355301523581	0.015491104125970878
0.06838766601867974	0.015491104125970878
0.06856609502574429	0.015491104125970878
0.0687569190049544	0.015491104125970878
0.06915569002740085	0.015491104125970878
0.06949921700288542	0.015491104125970878
0.0697048100118991	0.015491104125970878
0.06987504300195724	0.015491104125970878
0.07004117601900361	0.015491104125970878
0.07027610699879006	0.015971755981439628
0.07069625399890356	0.015971755981439628
0.07095636901794933	0.015971755981439628
0.07113518100231886	0.015971755981439628
0.07130095301545225	0.015971755981439628
0.07146686801570468	0.015971755981439628
0.07165464901481755	0.015971755981439628
0.07183374700252898	0.015971755981439628
0.07216625101864338	0.015971755981439628
0.0724403570056893	0.015971755981439628
0.07261482000467367	0.015971755981439628
0.07277971500298008	0.015971755981439628
0.07294062001165003	0.015971755981439628
0.07315569202182814	0.015971755981439628
0.07331999501911923	0.015971755981439628
0.07347912702243775	0.015971755981439628
0.07372285102610476	0.015971755981439628
0.07408280501840636	0.015971755981439628
0.07426187800592743	0.015971755981439628
0.07443084201077	0.015971755981439628
0.0745939320186153	0.015971755981439628
0.0747565210040193	0.015971755981439628
0.07491956901503727	0.015971755981439628
0.0750840000109747	0.015971755981439628
0.07524352602194995	0.015971755981439628
0.07540322301792912	0.015971755981439628
0.07556684702285565	0.015971755981439628
0.07572856399929151	0.015971755981439628
0.07588887200108729	0.015971755981439628
0.07604997101589106	0.015971755981439628
0.07623279001563787	0.015971755981439628
0.07640413902117871	0.015971755981439628
0.07657794002443552	0.015971755981439628
0.07674929502536543	0.015971755981439628
0.07691902900114655	0.015971755981439628
0.07706623402191326	0.015971755981439628
0.07730960700428113	0.015971755981439628
0.07759529200848192	0.015971755981439628
0.07779756802483462	0.015971755981439628
0.07798796700080857	0.015971755981439628
0.0781761730031576	0.015971755981439628
0.07835449100821279	0.015971755981439628
0.07852484201430343	0.015971755981439628
0.07869032802409492	0.015971755981439628
0.07885770100983791	0.015971755981439628
0.07902071601711214	0.015971755981439628
0.0791926660167519	0.015971755981439628
0.07935723001719452	0.015971755981439628
0.07951914001023397	0.015971755981439628
0.0797458570159506	0.015971755981439628
0.08010399001068436	0.015971755981439628
0.08030625901301391	0.015971755981439628
0.08047853602329269	0.015971755981439628
0.0806906979996711	0.015971755981439628
0.08096121202106588	0.015971755981439628
0.08116595502360724	0.015971755981439628
0.08133664200431667	0.015971755981439628
0.08149881602730602	0.015971755981439628
0.08166978901135735	0.015971755981439628
0.08184699201956391	0.015971755981439628
0.08207573401159607	0.015971755981439628
0.0824925190245267	0.016452407836908378
0.08304599102120847	0.016452407836908378
0.08322735200636089	0.016452407836908378
0.08339280402287841	0.016452407836908378
0.08359304000623524	0.016452407836908378
0.08384241300518624	0.016452407836908378
0.08416591002605855	0.016452407836908378
0.08439944600104354	0.016452407836908378
0.08459984901128337	0.016452407836908378
0.08479106100276113	0.016452407836908378
0.08495616202708334	0.016452407836908378
0.08517191201099195	0.016452407836908378
0.08535858802497387	0.016452407836908378
0.08558025601087138	0.016452407836908378
0.08584754299954511	0.016452407836908378
0.08603661801316775	0.016452407836908378
0.08622278601978905	0.016452407836908378
0.08642658501048572	0.016452407836908378
0.08660665602656081	0.016452407836908378
0.08677642102702521	0.016452407836908378
0.08694133700919338	0.016452407836908378
0.0871117630158551	0.016452407836908378
0.0873063980252482	0.016452407836908378
0.08748096402268857	0.016452407836908378
0.08766076402389444	0.016452407836908378
0.08783724802196957	0.016452407836908378
0.08800445002270862	0.016452407836908378
0.08816663801553659	0.016452407836908378
0.08832939300918952	0.016452407836908378
0.088495933014201	0.016452407836908378
0.08865852101007476	0.016452407836908378
0.08882176602492109	0.016452407836908378
0.08898472200962715	0.016452407836908378
0.08917508900049143	0.016452407836908378
0.08934725500876084	0.016452407836908378
0.08951136702671647	0.016452407836908378
0.08967773700715043	0.016452407836908378
0.08986572502180934	0.016452407836908378
0.09005519602214918	0.016452407836908378
0.0903750800061971	0.016452407836908378
0.09079976202338003	0.016452407836908378
0.09098662302130833	0.016452407836908378
0.09115184700931422	0.016452407836908378
0.09131559400702827	0.016452407836908378
0.09147545500309207	0.016452407836908378
0.09163582502515055	0.016452407836908378
0.09179675302584656	0.016452407836908378
0.09195996500784531	0.016452407836908378
0.09213618500507437	0.016452407836908378
0.09229911302099936	0.016452407836908378
0.09246077301213518	0.016452407836908378
0.09263793801073916	0.016452407836908378
0.0928080010053236	0.016452407836908378
0.09297132500796579	0.016452407836908378
0.09318261401494965	0.016452407836908378
0.0933496420038864	0.016452407836908378
0.09351801601587795	0.016452407836908378
0.0937188460084144	0.016452407836908378
0.09391853702254593	0.016452407836908378
0.09414867800660431	0.016452407836908378
0.09443881502375007	0.016452407836908378
0.09461881802417338	0.016452407836908378
0.09479333102353849	0.016452407836908378
0.09500078501878306	0.016452407836908378
0.09525633402517997	0.016452407836908378
0.09545216101105325	0.016452407836908378
0.09565504302736372	0.016452407836908378
0.09590696400846355	0.016452407836908378
0.09618214500369504	0.016452407836908378
0.0964158880233299	0.016452407836908378
0.09662765800021589	0.016452407836908378
0.09681400601402856	0.016452407836908378
0.0969791210081894	0.016452407836908378
0.09717596601694822	0.016452407836908378
0.09736257602344267	0.016452407836908378
0.0975236360100098	0.016452407836908378
0.09769662501639687	0.016452407836908378
0.0978663670248352	0.016452407836908378
0.09809500101255253	0.016933059692377128
0.09837873300421052	0.016933059692377128
0.0985648019996006	0.016933059692377128
0.09874170800321735	0.016933059692377128
0.09891150600742549	0.016933059692377128
0.09913083602441475	0.016933059692377128
0.09934860002249479	0.016933059692377128
0.09951520201866515	0.016933059692377128
0.09976599900983274	0.016933059692377128
0.09998346501379274	0.016933059692377128
0.10022095302701928	0.016933059692377128
0.11049614500370808	0.016933059692377128
0.1209936170198489	0.017413711547845878
0.1314592250273563	0.017413711547845878
0.14193832501769066	0.017894363403314628
0.15240975501365028	0.017894363403314628
0.1629023810091894	0.017894363403314628
0.17332830000668764	0.018375015258783378
0.18381368400878273	0.018375015258783378
0.1943301270075608	0.018375015258783378
0.20514609600650147	0.018855667114252128
0.21567653701640666	0.018855667114252128
0.22612296702573076	0.018855667114252128
0.23660963602014817	0.018855667114252128
0.24711663901689462	0.019336318969720878
0.2575900520023424	0.019336318969720878
0.26808884300407954	0.019336318969720878
0.2785902190080378	0.019336318969720878
0.2890964270045515	0.019816970825189628
0.2996167910168879	0.019816970825189628
0.31012259400449693	0.019816970825189628
0.3206019080244005	0.019816970825189628
0.3311395400087349	0.020297622680658378
0.34173109399853274	0.020297622680658378
0.35220583801856264	0.020297622680658378
0.36265642900252715	0.020297622680658378
0.3731332520255819	0.020778274536127128
0.38361126501695253	0.020778274536127128
0.3941201980051119	0.020778274536127128
0.4047394760127645	0.020778274536127128
0.4153975570225157	0.021258926391595878
0.4258797600050457	0.021258926391595878
0.4363790740026161	0.021258926391595878
0.4469478020037059	0.021258926391595878
0.45738042300217785	0.021739578247064628
0.4679176540230401	0.021739578247064628
0.47855943301692605	0.021739578247064628
0.4892095910036005	0.021739578247064628
0.5000893300166354	0.021739578247064628
0.5106558200204745	0.022220230102533378
0.5213980950065888	0.022220230102533378
0.5319113330042455	0.022220230102533378
0.5425697370083071	0.022220230102533378
0.5532151450170204	0.022700881958002128
0.5637963290209882	0.022700881958002128
0.5743409780261572	0.022700881958002128
0.5848565310006961	0.022700881958002128
0.5953952450072393	0.023181533813470878
0.6060520390165038	0.023181533813470878
0.6165563510148786	0.023181533813470878
0.6270552600035444	0.023181533813470878
0.6377285839989781	0.023181533813470878
0.6483312760246918	0.023662185668939628
0.658996862010099	0.023662185668939628
0.6694407040195074	0.023662185668939628
0.6799226319999434	0.023662185668939628
0.6904359300096985	0.023662185668939628
0.7009518250124529	0.023662185668939628
0.7114894660189748	0.024142837524408378
0.7221154990256764	0.024142837524408378
0.7326546190015506	0.024142837524408378
0.7431683580216486	0.024142837524408378
0.753724794019945	0.024142837524408378
0.7643186020141002	0.024623489379877128
0.7748129600076936	0.024623489379877128
0.7853956020262558	0.024623489379877128
0.7960723190044519	0.024623489379877128
0.806966956006363	0.024623489379877128
0.8177618420158979	0.025104141235345878
0.828257407003548	0.025104141235345878
0.838736603007419	0.025104141235345878
0.8492153100087307	0.025104141235345878
0.8597343790170271	0.025584793090814628
0.8702689060010016	0.025584793090814628
0.8807624230103102	0.025584793090814628
0.8913208230223972	0.025584793090814628
0.9020384800096508	0.025584793090814628
0.9125229030032642	0.025584793090814628
0.9232586830039509	0.026065444946283378
0.9337868160218932	0.026065444946283378
0.9442425760207698	0.026065444946283378
0.9547087750106584	0.026065444946283378
0.9652029910066631	0.026546096801752128
0.975676027010195	0.026546096801752128
0.9861835510237142	0.026546096801752128
0.9967047350073699	0.026546096801752128
1.0071744060260244	0.026546096801752128
1.1077147790056188	0.027507400512689628
1.2083599460020196	0.028468704223627128
1.3092188900045585	0.029430007934564628
1.4099553010019008	0.030871963500970878
1.51063314001658	0.03183326721190838
1.6111545320018195	0.03279457092284588
1.7117076520225964	0.03375587463378338
1.8122339700057637	0.03471717834472088
1.9128439660125878	0.03567848205565838
2.0135780070268083	0.09479866027831463
2.1141764540225267	0.10969886779784588
2.214903043000959	0.11017951965331463
2.3155160960159265	0.11114082336425213
2.4161717480164953	0.11210212707518963
2.516713493008865	0.11306343078612713
2.617335412011016	0.11450538635253338
2.7178819320106413	0.11546669006347088
2.818425368022872	0.11642799377440838
2.9189397240115795	0.11738929748534588
3.019466869009193	0.11835060119628338
3.120034800027497	0.11906776428222088
3.2205740800127387	0.12002906799315838
3.32116711200797	0.12099037170409588
3.42188754901872	0.12195167541503338
3.5224682340049185	0.12291297912597088
3.623054410010809	0.12435493469237713
3.7235977700038347	0.12531623840331463
3.824140424025245	0.12627754211425213
3.92467487702379	0.12723884582518963
4.025207879021764	0.12820014953612713
4.1257946740079205	0.12916145324706463
4.226323425013106	0.13060340881347088
4.326902273023734	0.131324386596674
4.427495756011922	0.1322856903076115
4.528163014008896	0.13372764587401775
4.62871329401969	0.13468894958495525
4.729394127003616	0.13565025329589275
4.829948012018576	0.13661155700683025
4.930488126003183	0.13757286071776775
5.031042661023093	0.13853416442870525
5.1315777499985415	0.13949546813964275
5.23213791201124	0.14045677185058025
5.332699078018777	0.1418987274169865
5.433239113015588	0.142860031127924
5.533805431012297	0.1438213348388615
5.634412202023668	0.144782638549799
5.735113433998777	0.1457439422607365
5.83570966401021	0.146705245971674
5.936457408010028	0.1476665496826115
6.037393443024484	0.14910850524901775
6.137944794027135	0.15006980895995525
6.238627153012203	0.15103111267089275
6.339203251001891	0.15175209045409588
6.439872309012571	0.15271339416503338
6.540720087010413	0.15415534973143963
6.641378889005864	0.15511665344237713
6.741991494025569	0.15607795715331463
6.842603552999208	0.15703926086425213
6.943232919002185	0.15848121643065838
7.043818275007652	0.15944252014159588
7.144391575013287	0.16040382385253338
7.244996405002894	0.16136512756347088
7.3456478280131705	0.16256675720214275
7.446221492020413	0.16352806091308025
7.546816829009913	0.16448936462401775
7.647414656006731	0.16545066833495525
7.748014134005643	0.16641197204589275
7.8486123680195305	0.16737327575683025
7.949161093012663	0.16833457946776775
8.049781418027123	0.169776535034174
8.150595882005291	0.1707378387451115
8.251343960000668	0.171699142456049
8.352245542017044	0.1726604461669865
8.452971844002604	0.173621749877924
8.553592861018842	0.1745830535888615
8.654187792009907	0.175544357299799
8.754780957009643	0.1765056610107365
8.855373263999354	0.177466964721674
8.95599021401722	0.17890892028808025
9.056611063017044	0.17987022399901775
9.157548291026615	0.18083152770995525
9.25814964302117	0.18179283142089275
9.358777122019092	0.18275413513183025
9.459399579005549	0.18371543884276775
9.559998524026014	0.185157394409174
9.660614381020423	0.1861186981201115
9.761200750013813	0.187080001831049
9.861794685013592	0.1880413055419865
9.96239518999937	0.189002609252924
10.062987479002913	0.1899639129638615
11.064531118026935	0.200538253784174
12.066113001026679	0.21087226867675213
13.0676728200051	0.22120628356933025
14.06917402302497	0.22913703918456463
15.07074313701014	0.239204025268549
16.07225694801309	0.248817062377924
17.07379229302751	0.2586704254150334
18.075282606005203	0.2692447662353459
19.076851888006786	0.279578781127924
20.07844624502468	0.2894321441650334
21.080049768002937	0.29952583312987713
22.081562526000198	0.31010017395018963
23.083134282001993	0.31971321105956463
24.0847366170201	0.331489181518549
25.08634913401329	0.3413425445556584
26.08786688602413	0.3519168853759709
27.089472718012985	0.36201057434081463
28.091178410017164	0.3721347808837834
29.092886348022148	0.381507492065424
30.09441618900746	0.38679466247558025
31.095991712005343	0.3957401275634709
32.09770517400466	0.40559349060058025
33.09927032602718	0.41640815734862713
34.10086696202052	0.4262615203857365
35.102513701014686	0.43659553527831463
36.104104034020565	0.4474102020263615
37.10568542801775	0.45750389099120525
38.10720823300653	0.46807823181151775
39.10878419902292	0.4784122467040959
40.11047781500383	0.488746261596674
41.1120102070272	0.49908027648925213
42.11351781900157	0.5094142913818303
43.11509318102617	0.5197483062744084
44.11667613501777	0.5327259063720646
45.11834038302186	0.5396953582763615
46.120340113004204	0.5466648101806584
47.122082156012766	0.5569797515869084
48.12364138502744	0.5675540924072209
49.1252616350248	0.577888107299799
50.12690793600632	0.5882183074951115
51.12842016501236	0.8767238616943303
52.12997199600795	1.3645053863525334
53.13179793400923	1.4666629791259709
54.13333392800996	1.4979053497314396
55.134884005005006	1.5339542388915959
56.13643844000762	1.5618320465087834
57.13812374800909	1.5695224761962834
58.139666087023215	1.6147037506103459
59.141245323000476	1.6425815582275334
60.14284077699995	1.6704593658447209
90.17341322900029	2.600288009643549
120.20664042999852	3.521937942504877
150.23718733200803	4.5358501434326115
180.2679338400194	5.335658645629877
210.29855114902603	6.092406845092768
240.32911101300851	7.416076278686518
270.359637726011	8.175326919555658
300.3903195360035	2.356044387817377
330.4209321119997	3.3598667144775334
360.4517393850256	4.008460617065424
390.48232576000737	5.067340469360346
420.5132133990119	5.841609573364252
450.5438646460243	6.589236831665033
480.57446340602473	7.908614730834955
510.6051954750146	8.674193954467768
540.6361990760197	2.6283412933349553
570.6669099330029	3.5862117767333928
600.6976345560106	4.643863296508783
660.7582579690206	6.005279159545893
720.8190909720142	8.019446945190424
780.8798662780027	2.6502681732177678
840.9406649640005	4.630012130737299
901.0012856460235	6.158214187622065
961.061207020015	8.066737747192377
1021.1220134050236	2.6694026947021428
1081.1828827160061	4.604457473754877
1141.243719754013	6.162059402465815
1201.3043022070196	8.238677597045893
1261.3648653280106	3.052730178833002
1321.4256806000194	4.654811477661127
1381.4864701660117	6.191783523559565
1441.5471085900208	8.225875473022455
1501.6080540980038	2.863452529907221
1561.6686257050023	4.667464828491205
1621.729369351	6.188960647583002
1681.7901420120033	8.23347434997558
1741.837486864999	2.8567195892333928
1801.898073156015	4.737323379516596
1861.95715724802	6.158626174926752
1922.0178464040218	8.130233383178705
1982.0783939500106	2.858913040161127
2042.1389631830098	4.840427017211908
2102.1995060840272	6.384540176391596
2162.2602118110226	8.394054031372065
2222.3211420300067	3.0887676239013615
2282.3817349360033	4.955230331420893
2342.442311587016	7.067386245727533
2402.502956125012	7.123092269897455
2462.563542112999	3.7813220977783146
2522.624186631001	5.291400527954096
2582.6848134200263	7.39414558410644
2642.7454985610093	3.0507808685302678
2702.8061396470002	3.737880325317377
2762.8668090290157	5.55818138122558
2822.927405060007	7.3393779754638615
2882.988051469001	1.8699375152587834
2943.048687669012	3.6781116485595646
3003.1093937859987	5.495868301391596
3063.170020882011	7.616145706176752
3123.2306710090197	2.0449024200439396
3183.291294385999	3.826617813110346
3243.3519604309986	5.630286788940424
3303.412594225025	7.706149673461908
3363.4732848360145	2.6621547698974553
3423.5338554290065	4.041507339477533
3483.594555379008	5.840259170532221
3543.6551944260136	7.882300949096674
3603.6613472800236	2.5251079559326115
3783.76200287501	8.440684890747065
3963.862677311001	7.706946945190424
4143.963352895022	5.932651138305658
4324.0640343920095	5.205020523071283
4504.164727645024	4.530528640747065
4684.265526773001	3.4636684417724553
4864.36605916702	2.9660030364990178
5044.466749363026	3.7479969024658146
5224.567449167022	7.906421279907221
5404.668158500019	7.210666275024408
5584.717194568017	5.932319259643549
5764.817924423027	5.265330886840815
5944.918652562017	4.068866348266596
6125.019456906011	2.365150070190424
6305.1202108400175	7.951392745971674
6485.22136358	5.939136123657221
6665.277168034023	4.7768474578857365
6845.378045466001	2.9932399749755803
7025.4787054450135	8.521518325805658
7205.579596669006	7.325679397583002
7385.680491293024	4.717303848266596
7565.781359391025	0.7212635040283146
0	0
