# Supplementary material for: GRAPE for fast and scalable graph processing and random-walk-based embedding
Source: Nat Comput Sci. 2023 Jun 26;3(6):552–68. doi: 10.1038/s43588-023-00465-8 (PMC10768636; doi:10.1038/s43588-023-00465-8)
Supplement: Supplementary file 4 — CSVs with time series data with time and memory requirements for the different libraries on the 44 considered graphs and on the different tasks considered (loading graphs, first- and second-order RWs). [file 43588_2023_465_MOESM4_ESM.zip › bio-ce-gn/GraphEmbedding/second_order_walk_only_p.csv]

delta	ram
0	0.002318954467767753
0.00019619599333964288	0.002318954467767753
0.00033348199212923646	0.002799606323236503
0.00042826897697523236	0.002799606323236503
0.0005184169858694077	0.002799606323236503
0.0006046519847586751	0.002799606323236503
0.0006909749936312437	0.002799606323236503
0.0007750490040052682	0.002799606323236503
0.0008572149963583797	0.002799606323236503
0.0009523839980829507	0.002799606323236503
0.0010373929981142282	0.002799606323236503
0.00113048599450849	0.002799606323236503
0.0012236479960847646	0.002799606323236503
0.001308342005359009	0.002799606323236503
0.001390589983202517	0.002799606323236503
0.0014733790012542158	0.002799606323236503
0.0015561299805995077	0.002799606323236503
0.0016384079935960472	0.002799606323236503
0.0017205519834533334	0.002799606323236503
0.0018024509772658348	0.002799606323236503
0.0018838020041584969	0.002799606323236503
0.001966053998330608	0.002799606323236503
0.002048031979938969	0.002799606323236503
0.0021360639948397875	0.002799606323236503
0.002218804002040997	0.002799606323236503
0.00230084199574776	0.002799606323236503
0.0023835149768274277	0.002799606323236503
0.0025442309852223843	0.003280258178705253
0.0026534239877946675	0.003268814086908378
0.0027445299783721566	0.003268814086908378
0.0028276179800741374	0.003268814086908378
0.0029113769996911287	0.003268814086908378
0.002993959002196789	0.003268814086908378
0.0030760270019527525	0.003268814086908378
0.0031670449825469404	0.003268814086908378
0.00325645599514246	0.003268814086908378
0.003340395982377231	0.003268814086908378
0.003423360991291702	0.003268814086908378
0.003505289991153404	0.003268814086908378
0.003587372979382053	0.003749465942377128
0.0036694679874926805	0.003749465942377128
0.0037515879957936704	0.003749465942377128
0.0038334359996952116	0.003749465942377128
0.0039150310039985925	0.003749465942377128
0.0040002269961405545	0.003749465942377128
0.004083548003109172	0.003749465942377128
0.004172079992713407	0.003749465942377128
0.004255865991581231	0.003749465942377128
0.004339120001532137	0.003749465942377128
0.004421677993377671	0.003749465942377128
0.0045034200011286885	0.003749465942377128
0.004585539980325848	0.003749465942377128
0.0046695880009792745	0.003749465942377128
0.004752652981551364	0.003749465942377128
0.004835809988435358	0.003749465942377128
0.00491820098250173	0.003749465942377128
0.005000222998205572	0.003749465942377128
0.005082641000626609	0.003749465942377128
0.005169590993318707	0.003749465942377128
0.0052526899962686	0.003749465942377128
0.005335455003660172	0.003749465942377128
0.005417317996034399	0.003749465942377128
0.0054985339811537415	0.003749465942377128
0.005579813005169854	0.004230117797845878
0.005660861992510036	0.004230117797845878
0.005742577981436625	0.004230117797845878
0.005824447987833992	0.004230117797845878
0.005905522993998602	0.004230117797845878
0.005986670992569998	0.004230117797845878
0.006067694979719818	0.004230117797845878
0.0061556799919344485	0.004230117797845878
0.006237702997168526	0.004230117797845878
0.006318432977423072	0.004230117797845878
0.006406103988410905	0.004230117797845878
0.006537605979247019	0.004230117797845878
0.00662942900089547	0.004230117797845878
0.0067116019781678915	0.004230117797845878
0.0067938089778181165	0.004230117797845878
0.0068756779946852475	0.004230117797845878
0.006958864978514612	0.004230117797845878
0.0070405709848273546	0.004230117797845878
0.007150146993808448	0.004230117797845878
0.00723692899919115	0.004230117797845878
0.00731909298337996	0.004710769653314628
0.007403339986922219	0.004710769653314628
0.007490816991776228	0.004710769653314628
0.0075744759815279394	0.004710769653314628
0.007656553003471345	0.004710769653314628
0.0077387369819916785	0.004710769653314628
0.007820490980520844	0.004710769653314628
0.007906630984507501	0.004710769653314628
0.007988394994754344	0.004710769653314628
0.008069890987826511	0.004710769653314628
0.008157303993357345	0.004710769653314628
0.008239716000389308	0.004710769653314628
0.008321250992594287	0.004710769653314628
0.008403070998610929	0.005191421508783378
0.00848509999923408	0.005191421508783378
0.0085678189934697	0.005191421508783378
0.00865065900143236	0.005191421508783378
0.008733044989639893	0.005191421508783378
0.008815070003038272	0.005191421508783378
0.008896857005311176	0.005191421508783378
0.008978509984444827	0.005191421508783378
0.00906012300401926	0.005191421508783378
0.009146809985395521	0.005191421508783378
0.009229959978256375	0.005191421508783378
0.009323951991973445	0.005191421508783378
0.009407545003341511	0.005191421508783378
0.009490245982306078	0.005191421508783378
0.00957331998506561	0.005191421508783378
0.009657297981902957	0.005191421508783378
0.009740355977555737	0.005191421508783378
0.00982487600413151	0.005191421508783378
0.009908470994560048	0.005191421508783378
0.00999173999298364	0.005191421508783378
0.010076112987007946	0.005191421508783378
0.010265197983244434	0.005672073364252128
0.010449260997120291	0.005672073364252128
0.010627644980559126	0.005672073364252128
0.01082280499394983	0.005672073364252128
0.010996014985721558	0.005672073364252128
0.011156541993841529	0.005672073364252128
0.011316670977976173	0.005672073364252128
0.01147324699559249	0.005672073364252128
0.01182190899271518	0.005672073364252128
0.011993965978035703	0.006152725219720878
0.012153883988503367	0.006152725219720878
0.01232409500516951	0.006152725219720878
0.012484443985158578	0.006152725219720878
0.012641481996979564	0.006152725219720878
0.012797434988897294	0.006152725219720878
0.012953508994542062	0.006152725219720878
0.01310912097687833	0.006152725219720878
0.013279120001243427	0.006152725219720878
0.013440223003271967	0.006633377075189628
0.013596798002254218	0.006633377075189628
0.013752302998909727	0.006633377075189628
0.0139076329942327	0.006633377075189628
0.01406449798378162	0.006633377075189628
0.014227454987121746	0.006633377075189628
0.014384198992047459	0.006633377075189628
0.014590880979085341	0.007114028930658378
0.014755769982002676	0.007114028930658378
0.014912766986526549	0.007114028930658378
0.015070092980749905	0.007114028930658378
0.015232859004754573	0.007114028930658378
0.015389751992188394	0.007114028930658378
0.015545321977697313	0.007114028930658378
0.015701994998380542	0.007114028930658378
0.015857517981203273	0.007114028930658378
0.016013877000659704	0.007594680786127128
0.01616922000539489	0.007594680786127128
0.016325884993420914	0.007594680786127128
0.0164829489949625	0.007594680786127128
0.01663885999005288	0.007594680786127128
0.01679454097757116	0.007594680786127128
0.016949674987699836	0.007594680786127128
0.01710698998067528	0.007594680786127128
0.017267729999730363	0.007594680786127128
0.017424163001123816	0.007594680786127128
0.017579829989699647	0.007594680786127128
0.01773550797952339	0.007594680786127128
0.017892696982016787	0.008075332641595878
0.01804910699138418	0.008075332641595878
0.018212711991509423	0.008075332641595878
0.01837171197985299	0.008075332641595878
0.01857010499224998	0.008075332641595878
0.01873555697966367	0.008075332641595878
0.01889267298975028	0.008075332641595878
0.019074419979006052	0.008555984497064628
0.0192394919868093	0.008555984497064628
0.019396831979975104	0.008555984497064628
0.019553886988433078	0.008555984497064628
0.019710371998371556	0.008555984497064628
0.019867233000695705	0.008555984497064628
0.02002508399891667	0.008555984497064628
0.020199063990730792	0.008555984497064628
0.020361011003842577	0.008555984497064628
0.020518628996796906	0.008555984497064628
0.02067732298746705	0.009036636352533378
0.020834534981986508	0.009036636352533378
0.02100065498962067	0.009036636352533378
0.02116200199816376	0.009036636352533378
0.021323242981452495	0.009036636352533378
0.021489714999916032	0.009036636352533378
0.021647215995471925	0.009036636352533378
0.02180265900096856	0.009517288208002128
0.02195842398214154	0.009517288208002128
0.022117518004961312	0.009517288208002128
0.022274500981438905	0.009517288208002128
0.022433698002714664	0.009517288208002128
0.022617608978180215	0.009517288208002128
0.022778195998398587	0.009517288208002128
0.022934374981559813	0.009997940063470878
0.023091523995390162	0.009997940063470878
0.023259323003003374	0.009997940063470878
0.023416134004946798	0.009997940063470878
0.023572965990751982	0.009997940063470878
0.023729143984382972	0.009997940063470878
0.02388531097676605	0.009997940063470878
0.024093716987408698	0.009997940063470878
0.024396339984377846	0.009997940063470878
0.024584337981650606	0.010478591918939628
0.024749809002969414	0.010478591918939628
0.02491290998295881	0.010478591918939628
0.025078837003093213	0.010478591918939628
0.02525737398536876	0.010478591918939628
0.025417052005650476	0.010478591918939628
0.025574522005626932	0.010478591918939628
0.025731717003509402	0.010959243774408378
0.025889196986099705	0.010959243774408378
0.026046769984532148	0.010959243774408378
0.026247518981108442	0.010959243774408378
0.02645201000268571	0.010959243774408378
0.026636733004124835	0.010959243774408378
0.02680003599380143	0.010959243774408378
0.026958409987855703	0.010959243774408378
0.027115899982163683	0.010959243774408378
0.027291017991956323	0.010959243774408378
0.027449099987279624	0.010959243774408378
0.027605448995018378	0.010959243774408378
0.027761845994973555	0.010959243774408378
0.027918020001379773	0.010959243774408378
0.02807462599594146	0.010959243774408378
0.028230387979419902	0.010959243774408378
0.028388612990966067	0.010959243774408378
0.028622722980799153	0.010959243774408378
0.028878002980491146	0.010959243774408378
0.0290733189904131	0.010959243774408378
0.029241165990242735	0.010959243774408378
0.029401892999885604	0.010959243774408378
0.029561307979747653	0.010959243774408378
0.029727717977948487	0.010959243774408378
0.029891310987295583	0.010959243774408378
0.03006175998598337	0.010959243774408378
0.030224004993215203	0.010959243774408378
0.030383520992472768	0.010959243774408378
0.030591235001338646	0.010959243774408378
0.03075861098477617	0.010959243774408378
0.030995107983471826	0.011439895629877128
0.03117129299789667	0.011439895629877128
0.03133266099030152	0.011439895629877128
0.03149544697953388	0.011439895629877128
0.03165814798558131	0.011439895629877128
0.031827058002818376	0.011439895629877128
0.03200701798778027	0.011439895629877128
0.03216800099471584	0.011439895629877128
0.03232733497861773	0.011439895629877128
0.032484402996487916	0.011439895629877128
0.03264088198193349	0.011439895629877128
0.032797627995023504	0.011439895629877128
0.032954088994301856	0.011439895629877128
0.03311260399641469	0.011439895629877128
0.03331958397757262	0.011439895629877128
0.033556631999090314	0.011439895629877128
0.0337278810038697	0.011439895629877128
0.03389292999054305	0.011439895629877128
0.034053662995574996	0.011439895629877128
0.034212350990856066	0.011439895629877128
0.0343741079850588	0.011439895629877128
0.03462887098430656	0.011439895629877128
0.0348098769900389	0.011439895629877128
0.03497246099868789	0.011439895629877128
0.03513072099303827	0.011439895629877128
0.03529348099255003	0.011439895629877128
0.035451768984785303	0.011439895629877128
0.03560982597991824	0.011920547485345878
0.03576605799025856	0.011920547485345878
0.035922810988267884	0.011920547485345878
0.03608124298625626	0.011920547485345878
0.03625740099232644	0.011920547485345878
0.03641624600277282	0.011920547485345878
0.03657757298788056	0.011920547485345878
0.03673380697728135	0.011920547485345878
0.036889938986860216	0.011920547485345878
0.037045543984277174	0.011920547485345878
0.037204310996457934	0.011920547485345878
0.037366070988355204	0.011920547485345878
0.03752499900292605	0.011920547485345878
0.03770124100265093	0.011920547485345878
0.03787500999169424	0.011920547485345878
0.0380338609975297	0.011920547485345878
0.03819076297804713	0.011920547485345878
0.038350680988514796	0.011920547485345878
0.038553320977371186	0.011920547485345878
0.03872251100256108	0.011920547485345878
0.038880684005562216	0.011920547485345878
0.0390563799883239	0.011920547485345878
0.03922012000111863	0.011920547485345878
0.039383213996188715	0.011920547485345878
0.03954473798512481	0.011920547485345878
0.03970662798383273	0.011920547485345878
0.039863999001681805	0.011920547485345878
0.0400209839863237	0.012401199340814628
0.0401827419991605	0.012401199340814628
0.040349927003262565	0.012401199340814628
0.040509018988814205	0.012401199340814628
0.04066805398906581	0.012401199340814628
0.040828298981068656	0.012401199340814628
0.040997133997734636	0.012401199340814628
0.04115757398540154	0.012401199340814628
0.04132131699589081	0.012401199340814628
0.04147905798163265	0.012401199340814628
0.04163607599912211	0.012401199340814628
0.041836325981421396	0.012401199340814628
0.042100425984244794	0.012401199340814628
0.04227742599323392	0.012401199340814628
0.04243470198707655	0.012401199340814628
0.04262844400363974	0.012401199340814628
0.0428011039912235	0.012401199340814628
0.04296310100471601	0.012401199340814628
0.04312622098950669	0.012401199340814628
0.04328650998650119	0.012401199340814628
0.043446205992950127	0.012401199340814628
0.04360491698025726	0.012881851196283378
0.0437628919898998	0.012881851196283378
0.04392017499776557	0.012881851196283378
0.04408371998579241	0.012881851196283378
0.04424090398242697	0.012881851196283378
0.04439850998460315	0.012881851196283378
0.04455619800137356	0.012881851196283378
0.0447135709982831	0.012881851196283378
0.044869504985399544	0.012881851196283378
0.04503035999368876	0.012881851196283378
0.04519095999421552	0.012881851196283378
0.04534907898050733	0.012881851196283378
0.04550614597974345	0.012881851196283378
0.04566235697711818	0.012881851196283378
0.045849150978028774	0.012881851196283378
0.04605155598255806	0.012881851196283378
0.046214356989366934	0.012881851196283378
0.04637263299082406	0.012881851196283378
0.04657082399353385	0.012881851196283378
0.04673418600577861	0.012881851196283378
0.04690030898200348	0.012881851196283378
0.04706310399342328	0.012881851196283378
0.04728504500235431	0.012881851196283378
0.04751966198091395	0.013362503051752128
0.04769044098793529	0.013362503051752128
0.047853731986833736	0.013362503051752128
0.04801357298856601	0.013362503051752128
0.04819411298376508	0.013362503051752128
0.04835605699918233	0.013362503051752128
0.04851370200049132	0.013362503051752128
0.04867603498860262	0.013362503051752128
0.04889120999723673	0.013362503051752128
0.04914145899238065	0.013362503051752128
0.049317826982587576	0.013362503051752128
0.04948257599608041	0.013362503051752128
0.04964423199999146	0.013362503051752128
0.04980276498827152	0.013362503051752128
0.049961468001129106	0.013362503051752128
0.05012212099973112	0.013362503051752128
0.05031803497695364	0.013362503051752128
0.050552247994346544	0.013362503051752128
0.050723940978059545	0.013362503051752128
0.05088354297913611	0.013362503051752128
0.05105593099142425	0.013362503051752128
0.05122263799421489	0.013362503051752128
0.051420187985058874	0.013843154907220878
0.05164590399363078	0.013843154907220878
0.051812875986797735	0.013843154907220878
0.05197534497710876	0.013843154907220878
0.05213467200519517	0.013843154907220878
0.052310895989649	0.013843154907220878
0.05247023300034925	0.013843154907220878
0.052634388994192705	0.013843154907220878
0.0527925249771215	0.013843154907220878
0.052950301993405446	0.013843154907220878
0.05310693199862726	0.013843154907220878
0.053268588992068544	0.013843154907220878
0.0534266309987288	0.013843154907220878
0.05358395600342192	0.013843154907220878
0.05374248599400744	0.013843154907220878
0.05389863299205899	0.013843154907220878
0.05407716199988499	0.013843154907220878
0.05426529998658225	0.014323806762689628
0.054437198996311054	0.014323806762689628
0.05461908399593085	0.014323806762689628
0.05477888497989625	0.014323806762689628
0.054935411986662075	0.014323806762689628
0.05509165397961624	0.014323806762689628
0.055253781989449635	0.014323806762689628
0.05541255199932493	0.014323806762689628
0.055578404979314655	0.014323806762689628
0.05573885000194423	0.014323806762689628
0.05590102600399405	0.014323806762689628
0.05606181899202056	0.014323806762689628
0.05622273898916319	0.014323806762689628
0.056383956980425864	0.014323806762689628
0.056544383987784386	0.014323806762689628
0.05670845598797314	0.014323806762689628
0.05686774698551744	0.014323806762689628
0.05710080298013054	0.014323806762689628
0.05734202798339538	0.014323806762689628
0.05751566699473187	0.014323806762689628
0.05767917699995451	0.014323806762689628
0.057841257977997884	0.014323806762689628
0.05800624599214643	0.014323806762689628
0.05816489999415353	0.014804458618158378
0.058370073995320126	0.014804458618158378
0.05860074900556356	0.014804458618158378
0.058816336997551844	0.014804458618158378
0.059078104997752234	0.014804458618158378
0.05926727899350226	0.014804458618158378
0.05943068000487983	0.014804458618158378
0.05958917399402708	0.014804458618158378
0.05974629599950276	0.014804458618158378
0.05990268898312934	0.014804458618158378
0.06005861598532647	0.014804458618158378
0.06021679300465621	0.014804458618158378
0.06037661398295313	0.014804458618158378
0.060535914002684876	0.014804458618158378
0.06069342797854915	0.014804458618158378
0.06085051299305633	0.014804458618158378
0.06101761499303393	0.014804458618158378
0.06118097098078579	0.014804458618158378
0.06133856700034812	0.014804458618158378
0.061496137001086026	0.014804458618158378
0.061652310978388414	0.014804458618158378
0.061809651990188286	0.014804458618158378
0.0619738090026658	0.014804458618158378
0.062130134989274666	0.014804458618158378
0.062299102981342	0.014804458618158378
0.06243368698051199	0.014804458618158378
0.06262076899292879	0.014804458618158378
0.06278107999241911	0.014804458618158378
0.06293929798994213	0.014804458618158378
0.0630959139962215	0.014804458618158378
0.06325687500066124	0.014804458618158378
0.06342137898900546	0.014804458618158378
0.06358109199209139	0.015285110473627128
0.0637381739798002	0.015285110473627128
0.06389407499227673	0.015285110473627128
0.06405694197746925	0.015285110473627128
0.0642134369991254	0.015285110473627128
0.06437015699339099	0.015285110473627128
0.0645264339982532	0.015285110473627128
0.06468204798875377	0.015285110473627128
0.06483745999867097	0.015285110473627128
0.06499270600033924	0.015285110473627128
0.0651476809871383	0.015285110473627128
0.06535051998798735	0.015285110473627128
0.06552778100012802	0.015285110473627128
0.0656915679865051	0.015285110473627128
0.06585129199083894	0.015285110473627128
0.06601103200227953	0.015285110473627128
0.0661812610051129	0.015285110473627128
0.06633987798704766	0.015285110473627128
0.06654321699170396	0.015285110473627128
0.06671025700052269	0.015285110473627128
0.06686720898142084	0.015285110473627128
0.06702344099176116	0.015765762329095878
0.06718025598092936	0.015765762329095878
0.06733859298401512	0.015765762329095878
0.06749483998282813	0.015765762329095878
0.06765062198974192	0.015765762329095878
0.06780635798349977	0.015765762329095878
0.06796173099428415	0.015765762329095878
0.06811717999516986	0.015765762329095878
0.0682773040025495	0.015765762329095878
0.06843398499768227	0.015765762329095878
0.0685938919777982	0.015765762329095878
0.06875119599862956	0.015765762329095878
0.06890689098509029	0.015765762329095878
0.06906367800547741	0.015765762329095878
0.06922307098284364	0.015765762329095878
0.06940610997844487	0.015765762329095878
0.06957913198857568	0.015765762329095878
0.06973766000010073	0.015765762329095878
0.06989515299210325	0.015765762329095878
0.07005131800542586	0.015765762329095878
0.07020821998594329	0.015765762329095878
0.07036799599882215	0.015765762329095878
0.07056656997883692	0.015765762329095878
0.07073058700188994	0.015765762329095878
0.07088839099742472	0.015765762329095878
0.07105592600419186	0.015765762329095878
0.07121249099145643	0.015765762329095878
0.07136865798383951	0.015765762329095878
0.07152443699305877	0.015765762329095878
0.07167970199952833	0.015765762329095878
0.07183528898167424	0.015765762329095878
0.07199162899632938	0.015765762329095878
0.07218149700202048	0.015765762329095878
0.07234179400256835	0.015765762329095878
0.07250586699228734	0.015765762329095878
0.07266576398978941	0.015765762329095878
0.07282665898674168	0.015765762329095878
0.0729840099811554	0.015765762329095878
0.07314014999428764	0.015765762329095878
0.07330252000247128	0.015765762329095878
0.07345971299218945	0.015765762329095878
0.07361584500176832	0.015765762329095878
0.07377183699281886	0.015765762329095878
0.07392786900163628	0.015765762329095878
0.07408405499882065	0.015765762329095878
0.07425250898813829	0.015765762329095878
0.07440963399130851	0.015765762329095878
0.07460478998837061	0.015765762329095878
0.07476575797772966	0.015765762329095878
0.07492394399014302	0.015765762329095878
0.07508075700025074	0.015765762329095878
0.07524120100424625	0.015765762329095878
0.07539734698366374	0.015765762329095878
0.07555293600307778	0.015765762329095878
0.0757086309895385	0.015765762329095878
0.07586481698672287	0.015765762329095878
0.07602124998811632	0.015765762329095878
0.0761772099940572	0.015765762329095878
0.07633335099671967	0.015765762329095878
0.07649047698942013	0.015765762329095878
0.07664986798772588	0.015765762329095878
0.07680627799709328	0.015765762329095878
0.0769624589884188	0.015765762329095878
0.07711909798672423	0.015765762329095878
0.0772800830018241	0.015765762329095878
0.07743624798604287	0.015765762329095878
0.07759183898451738	0.015765762329095878
0.07774674898246303	0.015765762329095878
0.07790107899927534	0.015765762329095878
0.07805627799825743	0.015765762329095878
0.07821152798715048	0.015765762329095878
0.0783669599913992	0.015765762329095878
0.07856210798490793	0.015765762329095878
0.07872477898490615	0.015765762329095878
0.07888269098475575	0.015765762329095878
0.07905651300097816	0.015765762329095878
0.07921443099621683	0.015765762329095878
0.07937205900088884	0.015765762329095878
0.07953255498432554	0.015765762329095878
0.0796904849994462	0.015765762329095878
0.07984642399242148	0.015765762329095878
0.0800043490016833	0.015765762329095878
0.08017123598256148	0.015765762329095878
0.08033155900193378	0.015765762329095878
0.08048992999829352	0.015765762329095878
0.0806457529834006	0.015765762329095878
0.08081116899847984	0.015765762329095878
0.08098742298898287	0.015765762329095878
0.08115995299885981	0.015765762329095878
0.08132840000325814	0.015765762329095878
0.08148666599299759	0.015765762329095878
0.08164489798946306	0.015765762329095878
0.08180134897702374	0.015765762329095878
0.0819586489815265	0.015765762329095878
0.08211737099918537	0.015765762329095878
0.08229784900322556	0.015765762329095878
0.08247028998448513	0.015765762329095878
0.08265524500166066	0.015765762329095878
0.08281616200110875	0.015765762329095878
0.0829744819784537	0.015765762329095878
0.08313412900315598	0.015765762329095878
0.08329575398238376	0.015765762329095878
0.0834525800019037	0.015765762329095878
0.08360923000145704	0.015765762329095878
0.0837669629836455	0.015765762329095878
0.08392326199100353	0.015765762329095878
0.08407997799804434	0.015765762329095878
0.08424397199996747	0.015765762329095878
0.08440235399757512	0.015765762329095878
0.08456129199475981	0.015765762329095878
0.08471909200306982	0.015765762329095878
0.0848765840055421	0.015765762329095878
0.08503372297855094	0.015765762329095878
0.08519024198176339	0.015765762329095878
0.08534792199498042	0.015765762329095878
0.08550453599309549	0.015765762329095878
0.08566166198579594	0.015765762329095878
0.08581734797917306	0.015765762329095878
0.08597379497950897	0.015765762329095878
0.0861298119998537	0.015765762329095878
0.08628984898678027	0.015765762329095878
0.08643285400466993	0.015765762329095878
0.08661175798624754	0.015765762329095878
0.08677079499466345	0.015765762329095878
0.08692707700538449	0.015765762329095878
0.0870831869833637	0.015765762329095878
0.08724492799956352	0.015765762329095878
0.08740295498864725	0.015765762329095878
0.0875593019882217	0.015765762329095878
0.08771522299502976	0.015765762329095878
0.08787056599976495	0.015765762329095878
0.08802599599584937	0.015765762329095878
0.0881926059955731	0.015765762329095878
0.08834983498672955	0.015765762329095878
0.08850633297697641	0.015765762329095878
0.08866216999012977	0.015765762329095878
0.0888222059875261	0.015765762329095878
0.08897866099141538	0.015765762329095878
0.08913445597863756	0.015765762329095878
0.08929407899267972	0.015765762329095878
0.08945094697992317	0.015765762329095878
0.0896073599869851	0.016246414184564628
0.08976808399893343	0.016246414184564628
0.08992440497968346	0.016246414184564628
0.09008017799351364	0.016246414184564628
0.09024092598701827	0.016246414184564628
0.09039801100152545	0.016246414184564628
0.09059322800021619	0.016246414184564628
0.09075580799253657	0.016246414184564628
0.09091975897899829	0.016246414184564628
0.09107846597908065	0.016246414184564628
0.09124039698508568	0.016246414184564628
0.09139780298573896	0.016246414184564628
0.09155575398472138	0.016246414184564628
0.09171100700041279	0.016246414184564628
0.0918671399995219	0.016246414184564628
0.0920233869983349	0.016246414184564628
0.09217919199727476	0.016246414184564628
0.09233624700573273	0.016246414184564628
0.09249373700004071	0.016246414184564628
0.09265406499616802	0.016246414184564628
0.0928105849889107	0.016246414184564628
0.09303138998802751	0.016246414184564628
0.09320948598906398	0.016246414184564628
0.0933824029925745	0.016246414184564628
0.09355628298362717	0.016246414184564628
0.09372862600139342	0.016246414184564628
0.09390103199984878	0.016246414184564628
0.09407266500056721	0.016246414184564628
0.09425759298028424	0.016246414184564628
0.094432928977767	0.016246414184564628
0.09463372197933495	0.016246414184564628
0.09481479300302453	0.016246414184564628
0.09499047198914923	0.016246414184564628
0.09516310397884808	0.016246414184564628
0.0953400349826552	0.016246414184564628
0.09551272698445246	0.016246414184564628
0.09568481097812764	0.016246414184564628
0.09585463698022068	0.016246414184564628
0.09602513199206442	0.016246414184564628
0.09619584298343398	0.016246414184564628
0.09636888100067154	0.016246414184564628
0.09654250097810291	0.016246414184564628
0.09671546798199415	0.016246414184564628
0.0968897599959746	0.016246414184564628
0.09706271698814817	0.016246414184564628
0.09723964298609644	0.016246414184564628
0.0974143979838118	0.016246414184564628
0.09758676099590957	0.016246414184564628
0.09775846797856502	0.016246414184564628
0.09793128198361956	0.016246414184564628
0.09810331798507832	0.016727066040033378
0.09828301498782821	0.016727066040033378
0.09847159800119698	0.016727066040033378
0.09867122399737127	0.016727066040033378
0.0988531699986197	0.016727066040033378
0.09906645698356442	0.016727066040033378
0.09925614498206414	0.016727066040033378
0.09943535199272446	0.016727066040033378
0.09961007698439062	0.016727066040033378
0.09978305298136547	0.016727066040033378
0.09995711297960952	0.016727066040033378
0.10013189999153838	0.016727066040033378
0.11032502999296412	0.016727066040033378
0.12063656697864644	0.017207717895502128
0.13096473200130276	0.017207717895502128
0.14129209198290482	0.017688369750970878
0.1516061509901192	0.017688369750970878
0.1618879140005447	0.017688369750970878
0.17215566997765563	0.018169021606439628
0.18245940600172617	0.018169021606439628
0.1927391439967323	0.018169021606439628
0.20300545200007036	0.018169021606439628
0.213293031003559	0.018649673461908378
0.22356775400112383	0.018649673461908378
0.2338757639809046	0.018649673461908378
0.24418164798407815	0.019130325317377128
0.2544676589895971	0.019130325317377128
0.2647409119817894	0.019130325317377128
0.27500999000039883	0.019610977172845878
0.2853096360049676	0.019610977172845878
0.29560054998728447	0.019610977172845878
0.3059128849999979	0.019610977172845878
0.31620685098459944	0.020091629028314628
0.3264609699836001	0.020091629028314628
0.33675405400572345	0.020091629028314628
0.3470644989865832	0.020091629028314628
0.35738052599481307	0.020572280883783378
0.3676609759859275	0.020572280883783378
0.37795820500468835	0.020572280883783378
0.38824227498844266	0.021052932739252128
0.3984581779805012	0.021052932739252128
0.4087843459856231	0.021052932739252128
0.4190763520018663	0.021533584594720878
0.4293710079800803	0.021533584594720878
0.43964852299541235	0.021533584594720878
0.4499689969816245	0.022014236450189628
0.4602728459867649	0.022014236450189628
0.4705709519912489	0.022014236450189628
0.4808874109876342	0.022014236450189628
0.49119457899359986	0.022494888305658378
0.5015007619804237	0.022494888305658378
0.5117902479832992	0.022494888305658378
0.5220745489932597	0.022494888305658378
0.5323896799818613	0.022975540161127128
0.5426925429783296	0.022975540161127128
0.5529865019780118	0.022975540161127128
0.5632726009935141	0.022975540161127128
0.573579116986366	0.023456192016595878
0.5838767339882907	0.023456192016595878
0.5941798790008761	0.023456192016595878
0.6044515179819427	0.023936843872064628
0.6147207799949683	0.023936843872064628
0.6250352920033038	0.023936843872064628
0.635320650995709	0.023936843872064628
0.6456095860048663	0.024417495727533378
0.6559001659916248	0.024417495727533378
0.6662039769871626	0.024417495727533378
0.676495667983545	0.024417495727533378
0.6867684989992995	0.024898147583002128
0.697035285003949	0.024898147583002128
0.7073012499895412	0.024898147583002128
0.7175785779836588	0.024898147583002128
0.7278496439976152	0.025378799438470878
0.7381089160044212	0.025378799438470878
0.7483524039853364	0.025378799438470878
0.7585836600046605	0.025859451293939628
0.768829498993	0.025859451293939628
0.7790771979780402	0.025859451293939628
0.7893436119775288	0.025859451293939628
0.799600497004576	0.026340103149408378
0.8098555959877558	0.026340103149408378
0.8201160419848748	0.026340103149408378
0.8303699689859059	0.026340103149408378
0.840650359983556	0.026820755004877128
0.8508960259787273	0.027061080932611503
0.861168840987375	0.027061080932611503
0.8714197420049459	0.027061080932611503
0.8816750439873431	0.027541732788080253
0.8919144239916932	0.027541732788080253
0.9021704850019887	0.027541732788080253
0.9124227379797958	0.027541732788080253
0.9226955509802792	0.028022384643549003
0.9329528409871273	0.028022384643549003
0.9432122650032397	0.028022384643549003
0.9534741090028547	0.028503036499017753
0.9637449549918529	0.028503036499017753
0.9740085809899028	0.028503036499017753
0.9842652539955452	0.028503036499017753
0.9944672749843448	0.028983688354486503
1.00473975398927	0.028983688354486503
1.1050810249871574	0.030425643920892753
1.2055460159899667	0.03138694763183025
1.3060287830012385	0.0328289031982365
1.4066460070025641	0.033790206909174
1.5072030150040518	0.03523216247558025
1.6077762979839463	0.07560691833495525
1.70839739497751	0.1097332000732365
1.809004582988564	0.110694503784174
1.909622020990355	0.1116558074951115
2.010180256998865	0.11309776306151775
2.110841426998377	0.11429939270018963
2.2114114159776364	0.11526069641112713
2.3119663469842635	0.11670265197753338
2.412530418980168	0.11766395568847088
2.51311132099363	0.11910591125487713
2.6136901089921594	0.12006721496581463
2.714289063005708	0.12150917053222088
2.8149424190050922	0.12295112609862713
2.9155316859832965	0.12391242980956463
3.0161331109993625	0.12535438537597088
3.116733882983681	0.12655601501464275
3.2173244259902276	0.127997970581049
3.317893853993155	0.1289592742919865
3.41847156197764	0.13040122985839275
3.5190629069984425	0.13136253356933025
3.619691329979105	0.1328044891357365
3.720273682993138	0.133765792846674
3.820824410999194	0.13520774841308025
3.9213866899954155	0.1366497039794865
4.021955784002785	0.137611007690424
4.122548272978747	0.139045333862299
4.223194185004104	0.1400066375732365
4.323823710001307	0.14144859313964275
4.424394244997529	0.14240989685058025
4.524955928005511	0.1438518524169865
4.625540998997167	0.144813156127924
4.726122135994956	0.14625511169433025
4.826816038985271	0.14721641540526775
4.927469836984528	0.148658370971674
5.028063224977814	0.15010032653808025
5.128670215985039	0.15106163024901775
5.229265520989429	0.152503585815424
5.329866269981721	0.15394554138183025
5.4304775210039224	0.15490684509276775
5.531069852993824	0.156348800659174
5.631674645002931	0.1573101043701115
5.732262250996428	0.15875205993651775
5.832869869977003	0.15971336364745525
5.933450157986954	0.1611553192138615
6.034038218000205	0.16259727478026775
6.13463441998465	0.16355476379393963
6.2352167289936915	0.16499671936034588
6.335798877000343	0.16595802307128338
6.4363826279877685	0.16715965270995525
6.536946815991541	0.16836128234862713
6.637541570002213	0.16980323791503338
6.738145112991333	0.17076454162597088
6.838814674003515	0.17220649719237713
6.939408187987283	0.17316780090331463
7.040023765002843	0.17460975646972088
7.1406449749774765	0.17604026794433025
7.24122168199392	0.17700157165526775
7.3418150679790415	0.178443527221674
7.442404047993477	0.17988548278808025
7.543044692982221	0.18084678649901775
7.643628607998835	0.182288742065424
7.744197662977967	0.1832500457763615
7.844798268983141	0.18469200134276775
7.945384419988841	0.18565330505370525
8.045973634987604	0.1870952606201115
8.146620221988996	0.188056564331049
8.247205692983698	0.18949851989745525
8.34782614299911	0.19045982360839275
8.448427456984064	0.191901779174799
8.549032841983717	0.19334373474120525
8.649685454001883	0.19430503845214275
8.750291410979116	0.195746994018549
8.850946573977126	0.1967082977294865
8.951545288990019	0.19815025329589275
9.052116712002316	0.19911155700683025
9.152715410978999	0.2005535125732365
9.25330287500401	0.201514816284174
9.353910417004954	0.20295677185058025
9.454521254985593	0.20391807556151775
9.555123683996499	0.205360031127924
9.655720537994057	0.2063213348388615
9.756319653999526	0.20776329040526775
9.85691723698983	0.20968589782714275
9.957512595981825	0.21064720153808025
10.058107371994993	0.21184883117675213
11.059771002997877	0.224586105346674
12.061265561002074	0.234199142456049
13.062784352980088	0.24645576477050213
14.06430504200398	0.2584720611572209
15.06590220599901	0.2709690093994084
16.067447381996317	0.28321800231933025
17.068961407989264	0.29595527648925213
18.07050979300402	0.30821189880370525
19.072055567987263	0.3204685211181584
20.073652349004988	0.333686447143549
21.075212467985693	0.34569892883300213
22.076725305989385	0.35819587707518963
23.078276800981257	0.3702121734619084
24.079918748990167	0.38222846984862713
25.08146405298612	0.3913608551025334
26.083022920996882	0.40337715148925213
27.084521810989827	0.41587409973143963
28.086076284002047	0.4286113739013615
29.08763776300475	0.44086799621581463
30.08917904298869	0.45312461853026775
31.090765990986256	0.46562156677245525
32.092256408999674	0.47755393981933025
33.09373481298098	0.4898105621337834
34.095271301979665	0.5020671844482365
35.096825286978856	0.5148044586181584
36.09838514798321	0.5309062957763615
37.09998910600552	0.5402790069580021
38.10149298197939	0.5496517181396428
39.103037801978644	0.5623889923095646
40.10460996298934	0.5748859405517521
41.10618244699435	0.5881038665771428
42.107749218994286	1.094825363159174
43.109157853003126	1.466132736206049
44.110721870005364	1.4985767364501896
45.1121801219997	1.5370288848876896
46.11357781998231	1.5675502777099553
47.11500693298876	1.583411788940424
48.11645127699012	1.6326786041259709
49.117845760978526	1.6634403228759709
50.11928756898851	1.6944423675537053
51.1207124349894	1.7247234344482365
52.122142609994626	1.7917743682861271
53.12363311799709	1.8227764129638615
54.125088322995	1.8532978057861271
55.12652573900414	1.8840595245361271
56.12795451900456	1.9145809173583928
57.12940233098925	1.9453426361083928
58.13086176599609	1.975623703002924
59.13229812099598	2.0054241180419865
60.13376607798273	2.169086074829096
90.16428540999186	3.1826778411865178
120.1972441149992	4.347247695922846
150.22778824999114	5.237769699096674
180.25836516197887	6.1031719207763615
210.28897824100568	7.544837570190424
240.31957432298805	6.925777053833002
270.35004774297704	2.7810588836669865
300.38076783300494	3.8051067352294865
330.41138516398496	4.963763809204096
360.4418561369821	5.7218852996826115
390.4724298999936	6.563655471801752
420.50285493099364	7.994632339477533
450.5305107549939	2.226325607299799
480.56101296900306	2.8900676727294865
510.5914850659901	3.9118572235107365
540.6219181759807	5.068305587768549
570.6525223649805	5.929225540161127
600.682981889986	7.341590499877924
660.7434629329946	2.9129673004150334
720.8039898150018	3.9208293914794865
780.8645123530005	5.923114395141596
840.9250148719875	8.191348648071283
900.9855282539793	3.5438991546630803
961.0460643270053	5.4276348114013615
1021.1066493020044	7.318507766723627
1081.1671953210025	2.109809494018549
1141.227756629989	4.083278274536127
1201.2883002320013	6.079894638061518
1261.3488302360056	8.21965370178222
1321.4094031160057	2.961299514770502
1381.4700023229816	4.989120101928705
1441.5305674569972	7.241561508178705
1501.5911787950026	3.077930068969721
1561.6517085639935	4.103122329711908
1621.7124321519805	5.5849224090576115
1681.7732308879786	7.74644050598144
1741.833876151999	2.5743137359619084
1801.8944644820003	4.743793106079096
1861.9550541179779	6.210559463500971
1922.0155568239861	8.457320785522455
1982.0761931499874	3.4596286773681584
2042.1368657769926	5.451633071899408
2102.1974971009768	7.708251571655268
2162.258026875992	2.9664646148681584
2222.3185849179863	5.14021263122558
2282.3792018620006	6.445594406127924
2342.4398509239836	8.520289993286127
2402.5005143499875	3.7643581390380803
2462.5612145859923	5.44593772888183
2522.621762647992	7.735396957397455
2582.682386291999	2.585620498657221
2642.7430592189776	4.743159866333002
2702.803584328998	7.017982101440424
2762.8641858249903	6.536353683471674
2822.9247719259874	3.616595840454096
2882.9853400739958	5.621505355834955
2943.0458467220014	7.898528671264643
3003.1064937089977	3.102576828002924
3063.1670986349927	5.274535751342768
3123.2276740969974	7.160674667358393
3183.2882156370033	3.5492092132568303
3243.348776662984	3.9111782073974553
3303.4094866099767	5.903133010864252
3363.4665091320057	7.984344100952143
3423.5270678039815	2.7596355438232365
3483.587855962978	4.7851177215576115
3543.6486557409808	6.478778457641596
3603.7093950779818	8.715884780883783
3783.8102532259945	7.425586318969721
3963.910884680983	6.21451911926269
4144.01147576698	5.43070564270019
4324.11222414198	5.085704421997065
4504.213030612998	3.7898250579833928
4684.313810797001	2.9983249664306584
4864.398611341981	2.3952671051025334
5044.499104667979	8.282264328002924
5224.599632126978	7.547774887084955
5404.7001647709985	6.1627727508544865
5584.8007105059805	5.2452922821044865
5764.90127117798	4.850886917114252
5945.001835884992	3.458087539672846
6125.102464123978	2.3114162445068303
6305.203010105994	8.505191421508783
6485.303569608979	7.686801528930658
6665.404153557989	6.4211345672607365
6845.504818391986	5.539046859741205
7025.605401374982	1.0985561370849553
0	0
