# Supplementary material for: GRAPE for fast and scalable graph processing and random-walk-based embedding
Source: Nat Comput Sci. 2023 Jun 26;3(6):552–68. doi: 10.1038/s43588-023-00465-8 (PMC10768636; doi:10.1038/s43588-023-00465-8)
Supplement: Supplementary file 4 — CSVs with time series data with time and memory requirements for the different libraries on the 44 considered graphs and on the different tasks considered (loading graphs, first- and second-order RWs). [file 43588_2023_465_MOESM4_ESM.zip › bio-ce-gn/GraphEmbedding/second_order_walk.csv]

delta	ram
0	0.0012674331665039062
0.00016958000014710706	0.0012674331665039062
0.00030736900043848436	0.0012674331665039062
0.000403299000026891	0.0012674331665039062
0.0004926319998048712	0.0012674331665039062
0.0005803599997307174	0.0012674331665039062
0.0006667830002697883	0.0012674331665039062
0.0007585090006614337	0.0012674331665039062
0.0008626660001027631	0.0012674331665039062
0.0009509520004939986	0.0012674331665039062
0.001044227999955183	0.0012674331665039062
0.0011356900013197446	0.0017480850219726562
0.0012288320012885379	0.0017480850219726562
0.001313134000156424	0.0017480850219726562
0.0013968350012873998	0.0017480850219726562
0.0014803600006416673	0.0017480850219726562
0.0015635820000170497	0.0017480850219726562
0.0016466130000480916	0.0017480850219726562
0.0017302110009040916	0.0017480850219726562
0.0018137300012313062	0.0017480850219726562
0.0018970020009874133	0.0017480850219726562
0.0019801260004896903	0.0017480850219726562
0.002063240001007216	0.0017480850219726562
0.0021522130009543616	0.0017480850219726562
0.00223739900138753	0.0017480850219726562
0.002321427000424592	0.0017480850219726562
0.002414098000372178	0.0017480850219726562
0.0025027339997905074	0.0017480850219726562
0.002586329001132981	0.0017480850219726562
0.002668926001206273	0.0017480850219726562
0.002751075000560377	0.0017480850219726562
0.0028343840003799414	0.0017480850219726562
0.0029169259996706387	0.0017480850219726562
0.003003155999977025	0.0022287368774414062
0.003086923999944702	0.0022287368774414062
0.0031753590010339394	0.0022287368774414062
0.0032591569997748593	0.0022287368774414062
0.0033420510007999837	0.0022287368774414062
0.0034354670005996013	0.0022287368774414062
0.00352098700022907	0.0022287368774414062
0.0036289070012571756	0.0022287368774414062
0.00371411000014632	0.0022287368774414062
0.0037972299996908987	0.0022287368774414062
0.003880029000356444	0.0022287368774414062
0.003962706001402694	0.0022287368774414062
0.004045092000524164	0.0022287368774414062
0.004127914000491728	0.0022287368774414062
0.0042163970010733465	0.0022287368774414062
0.004303003001041361	0.0022287368774414062
0.004387115001009079	0.0022287368774414062
0.004470412000955548	0.0022287368774414062
0.004552675000013551	0.0022287368774414062
0.004635052000594442	0.0022287368774414062
0.004717615000117803	0.0022287368774414062
0.004800193000846775	0.0022287368774414062
0.004882434999672114	0.0027093887329101562
0.004965374000676093	0.0027093887329101562
0.005048015000284067	0.0027093887329101562
0.005135588000484859	0.0027093887329101562
0.005220212000494939	0.0027093887329101562
0.005304143000103068	0.0027093887329101562
0.005388731000493863	0.0027093887329101562
0.005472976999953971	0.0027093887329101562
0.0055572340006619925	0.0027093887329101562
0.005640569999741274	0.0027093887329101562
0.005723715999920387	0.0027093887329101562
0.005806130000564735	0.0027093887329101562
0.005888749999940046	0.0027093887329101562
0.005971141999907559	0.0027093887329101562
0.006053326000255765	0.0027093887329101562
0.006140048000816023	0.0027093887329101562
0.006223578000572161	0.0027093887329101562
0.006306889999905252	0.0027093887329101562
0.006393577001290396	0.0027093887329101562
0.006478368000898627	0.0027093887329101562
0.006561719999808702	0.0027093887329101562
0.006644990000495454	0.0027093887329101562
0.006728058000589954	0.0027093887329101562
0.006810869999753777	0.0027093887329101562
0.006893510000736569	0.0031900405883789062
0.006976205000682967	0.0031900405883789062
0.00705901699984679	0.0031900405883789062
0.007147082000301452	0.0031900405883789062
0.007231577999846195	0.0031900405883789062
0.007314391999898362	0.0031900405883789062
0.0073975129998871125	0.0031900405883789062
0.007480260001102579	0.0031900405883789062
0.007579111001177807	0.0031900405883789062
0.007665737000934314	0.0031900405883789062
0.007753394000246772	0.0031900405883789062
0.007837432000087574	0.0031900405883789062
0.007921229000203311	0.0031900405883789062
0.008004191000509309	0.0031900405883789062
0.008086874000582611	0.0036706924438476562
0.008175159000529675	0.0036706924438476562
0.008259751000878168	0.0036706924438476562
0.00834289200065541	0.0036706924438476562
0.008436736001385725	0.0036706924438476562
0.008521765001205495	0.0036706924438476562
0.008604470000136644	0.0036706924438476562
0.008687151001140592	0.0036706924438476562
0.008769873000346706	0.0036706924438476562
0.008852738999848953	0.0036706924438476562
0.008935593999922276	0.0036706924438476562
0.009018442000524374	0.0036706924438476562
0.009101290001126472	0.0036706924438476562
0.009190241000396782	0.0036706924438476562
0.009280794000005699	0.0036706924438476562
0.009364958999867667	0.0036706924438476562
0.009448075001273537	0.0036706924438476562
0.009531252000670065	0.0036706924438476562
0.009614922000764636	0.004151344299316406
0.009698136000224622	0.004151344299316406
0.009781268001461285	0.004151344299316406
0.009864149000350153	0.004151344299316406
0.009946273999958066	0.004151344299316406
0.010028402000898495	0.004151344299316406
0.01025888200092595	0.004151344299316406
0.01048102800086781	0.004151344299316406
0.010766049001176725	0.004151344299316406
0.010998855999787338	0.004151344299316406
0.011181699001099332	0.004151344299316406
0.01141454200114822	0.004631996154785156
0.011627462001342792	0.004631996154785156
0.011804064000898506	0.004631996154785156
0.012009615000351914	0.004631996154785156
0.012298802001168951	0.004631996154785156
0.01249088400072651	0.004631996154785156
0.012678626000706572	0.004631996154785156
0.012852888999987044	0.004631996154785156
0.013037781000093673	0.005112648010253906
0.013218723999671056	0.005112648010253906
0.01348321800105623	0.005112648010253906
0.013743463001446798	0.005112648010253906
0.013928368000051705	0.005112648010253906
0.014097727000262239	0.005593299865722656
0.014269490000515361	0.005593299865722656
0.014434243999858154	0.005593299865722656
0.014599209000152769	0.005593299865722656
0.014783075001105317	0.005593299865722656
0.014972875000239583	0.005593299865722656
0.0151614590013196	0.005593299865722656
0.01533171300070535	0.005593299865722656
0.015491295000174432	0.006073951721191406
0.01567165400047088	0.006073951721191406
0.015833809000469046	0.006073951721191406
0.015992849001122522	0.006073951721191406
0.016150067000126	0.006073951721191406
0.01630917100010265	0.006073951721191406
0.016470415001094807	0.006073951721191406
0.016632270000627614	0.006073951721191406
0.01679073700142908	0.006073951721191406
0.01695613900119497	0.006073951721191406
0.017138663000878296	0.006073951721191406
0.017303616999924998	0.006073951721191406
0.017475826000008965	0.006554603576660156
0.017642807000811445	0.006554603576660156
0.01780187500116881	0.006554603576660156
0.01796533500055375	0.006554603576660156
0.018155126001147437	0.006554603576660156
0.018319624001378543	0.006554603576660156
0.01848973400046816	0.006554603576660156
0.018650377000085427	0.007035255432128906
0.01886237700091442	0.007035255432128906
0.0190955739999481	0.007035255432128906
0.019308761000502273	0.007035255432128906
0.019487080000544665	0.007035255432128906
0.019667235001179506	0.007035255432128906
0.019828791000691126	0.007035255432128906
0.019989255000837147	0.007515907287597656
0.02015188200130069	0.007515907287597656
0.020314987001256668	0.007515907287597656
0.020472432001042762	0.007515907287597656
0.020629749000363518	0.007515907287597656
0.02079053300076339	0.007515907287597656
0.020964397001080215	0.007515907287597656
0.021163328001421178	0.007996559143066406
0.021398017999672447	0.007996559143066406
0.02158022000003257	0.007996559143066406
0.021747304001110024	0.007996559143066406
0.021909724000579445	0.007996559143066406
0.022076967001339654	0.008477210998535156
0.022285269000349217	0.008477210998535156
0.022462011000243365	0.008477210998535156
0.02262333100043179	0.008477210998535156
0.022781636000217986	0.008477210998535156
0.022938473000976956	0.008477210998535156
0.023095739001291804	0.008477210998535156
0.02325837100033823	0.008477210998535156
0.023432235000655055	0.008477210998535156
0.023630413999853772	0.008957862854003906
0.023793837000994245	0.008957862854003906
0.023958384001161903	0.008957862854003906
0.024150109000402153	0.008957862854003906
0.024312491001182934	0.008957862854003906
0.02447293800105399	0.008957862854003906
0.024630394000269007	0.008957862854003906
0.024786802001472097	0.009438514709472656
0.024943227001131163	0.009438514709472656
0.02510445700136188	0.009438514709472656
0.025266205000662012	0.009438514709472656
0.02542339000137872	0.009438514709472656
0.025582547001249623	0.009438514709472656
0.02575020500080427	0.009438514709472656
0.025908131001415313	0.009438514709472656
0.026082438000230468	0.009438514709472656
0.02630097800101794	0.009438514709472656
0.026463826001418056	0.009438514709472656
0.026621197999702417	0.009438514709472656
0.026778344999911496	0.009438514709472656
0.02693682000062836	0.009438514709472656
0.027099814000393962	0.009438514709472656
0.027262936000624904	0.009438514709472656
0.027421042999776546	0.009438514709472656
0.027542740001081256	0.009438514709472656
0.02771006200055126	0.009438514709472656
0.027870265001183725	0.009438514709472656
0.02802788200096984	0.009438514709472656
0.028188133001094684	0.009438514709472656
0.028345611000986537	0.009438514709472656
0.028510992000519764	0.009438514709472656
0.02866881100089813	0.009438514709472656
0.028833405000114	0.009438514709472656
0.02899041000091529	0.009438514709472656
0.029146513999876333	0.009438514709472656
0.029303051000169944	0.009438514709472656
0.029460228000971256	0.009919166564941406
0.029616306999741937	0.009919166564941406
0.02977216700128338	0.009919166564941406
0.029928515001302003	0.009919166564941406
0.03008514599969203	0.009919166564941406
0.030245808000472607	0.009919166564941406
0.030402338999920175	0.009919166564941406
0.030563631000404712	0.009919166564941406
0.03072161300042353	0.009919166564941406
0.030877963999955682	0.009919166564941406
0.031034516001454904	0.009919166564941406
0.03119641800003592	0.009919166564941406
0.0313531130013871	0.009919166564941406
0.03150958100013668	0.009919166564941406
0.03169429199988372	0.009919166564941406
0.03185264700005064	0.009919166564941406
0.03200857000047108	0.009919166564941406
0.0321644470004685	0.009919166564941406
0.03232666599978984	0.009919166564941406
0.032488122000359	0.009919166564941406
0.03265094800008228	0.009919166564941406
0.03281383000103233	0.009919166564941406
0.03297704100077681	0.009919166564941406
0.033140098999865586	0.009919166564941406
0.033302851999906125	0.009919166564941406
0.033475721000286285	0.009919166564941406
0.0336399750012788	0.009919166564941406
0.033802746000219486	0.009919166564941406
0.033959301001232234	0.010399818420410156
0.03412011399996118	0.010399818420410156
0.0342786100009107	0.010399818420410156
0.034435654000844806	0.010399818420410156
0.03459298300003866	0.010399818420410156
0.034750173001157236	0.010399818420410156
0.03490805700130295	0.010399818420410156
0.035066753000137396	0.010399818420410156
0.035229196000727825	0.010399818420410156
0.03538720000142348	0.010399818420410156
0.0355421109998133	0.010399818420410156
0.035712337001314154	0.010399818420410156
0.035874852001143154	0.010399818420410156
0.03603309400023136	0.010399818420410156
0.03619924899976468	0.010399818420410156
0.0363597169998684	0.010399818420410156
0.03651883500060649	0.010399818420410156
0.036678047999885166	0.010399818420410156
0.03683574000024237	0.010399818420410156
0.03699475000030361	0.010399818420410156
0.03715234900118958	0.010399818420410156
0.037311079000573955	0.010399818420410156
0.037467926000317675	0.010399818420410156
0.037625308001224766	0.010399818420410156
0.03778928000065207	0.010399818420410156
0.03794835100052296	0.010399818420410156
0.03810640800111287	0.010399818420410156
0.0382670760009205	0.010888099670410156
0.03845854599967424	0.010888099670410156
0.03871051799978886	0.010888099670410156
0.038888222001332906	0.010888099670410156
0.03905446899989329	0.010888099670410156
0.03922326900101325	0.010888099670410156
0.03939850100141484	0.010888099670410156
0.03954400600014196	0.010888099670410156
0.03970990800007712	0.010888099670410156
0.03986854499999026	0.010888099670410156
0.0400265970001783	0.010888099670410156
0.0402066280003055	0.010888099670410156
0.040373011001065606	0.010888099670410156
0.040530553000280634	0.010888099670410156
0.0406881440012512	0.010888099670410156
0.04085778199987544	0.010888099670410156
0.04102565500033961	0.010888099670410156
0.04118437299985089	0.010888099670410156
0.041343062001033104	0.010888099670410156
0.04150032500001544	0.010888099670410156
0.041656990000774385	0.010888099670410156
0.041855433000819176	0.010888099670410156
0.04209831800108077	0.010888099670410156
0.04232028300066304	0.011368751525878906
0.042489023000598536	0.011368751525878906
0.04265211399979307	0.011368751525878906
0.04281285199976992	0.011368751525878906
0.0429726420006773	0.011368751525878906
0.04313653200006229	0.011368751525878906
0.043299370001477655	0.011368751525878906
0.04347089600014442	0.011368751525878906
0.04364810800143459	0.011368751525878906
0.043808915001136484	0.011368751525878906
0.0439729219997389	0.011368751525878906
0.04413792800005467	0.011368751525878906
0.044299504999798955	0.011368751525878906
0.04450776100020448	0.011368751525878906
0.044695312000840204	0.011368751525878906
0.04486204200111388	0.011368751525878906
0.04502325599969481	0.011368751525878906
0.04518092800026352	0.011368751525878906
0.045345395999902394	0.011368751525878906
0.04550450700116926	0.011368751525878906
0.04566149800120911	0.011368751525878906
0.04585458600013226	0.011849403381347656
0.04602792200057593	0.011849403381347656
0.046188256001187256	0.011849403381347656
0.046348304000275675	0.011849403381347656
0.04650564900111931	0.011849403381347656
0.04666218500096875	0.011849403381347656
0.04681849000007787	0.011849403381347656
0.046974460001365514	0.011849403381347656
0.04716809599995031	0.011849403381347656
0.04733271599980071	0.011849403381347656
0.04759713600105897	0.011849403381347656
0.047786287001144956	0.011849403381347656
0.04794841200055089	0.011849403381347656
0.04810694499974488	0.011849403381347656
0.04827073200067389	0.011849403381347656
0.04848105000019132	0.011849403381347656
0.04866790200139803	0.011849403381347656
0.04882935100067698	0.011849403381347656
0.04898686100023042	0.011849403381347656
0.04916231199968024	0.011849403381347656
0.049327648999678786	0.012330055236816406
0.04949207500067132	0.012330055236816406
0.04965208800058463	0.012330055236816406
0.04990061200078344	0.012330055236816406
0.050143649999881745	0.012330055236816406
0.05036271800054237	0.012330055236816406
0.05054196099990804	0.012330055236816406
0.05070674600028724	0.012330055236816406
0.050871545001427876	0.012330055236816406
0.051034747000812786	0.012330055236816406
0.0512021630001982	0.012330055236816406
0.051369520000662305	0.012330055236816406
0.05154490600034478	0.012330055236816406
0.0518255870010762	0.012330055236816406
0.05207480500030215	0.012810707092285156
0.05226047200085304	0.012810707092285156
0.05243243900076777	0.012810707092285156
0.052598157000829815	0.012810707092285156
0.05280503399990266	0.012810707092285156
0.052980409000156214	0.012810707092285156
0.053144002000408364	0.012810707092285156
0.053307505000702804	0.012810707092285156
0.053479324000363704	0.012810707092285156
0.05364335000012943	0.012810707092285156
0.05381448700063629	0.012810707092285156
0.05398005400093098	0.012810707092285156
0.05414144000133092	0.012810707092285156
0.05430096700001741	0.012810707092285156
0.05446394200043869	0.012810707092285156
0.054620800001430325	0.012810707092285156
0.05478358999971533	0.012810707092285156
0.054948163000517525	0.012810707092285156
0.055108560000007856	0.012810707092285156
0.055269357000724995	0.012810707092285156
0.05542976000106137	0.012810707092285156
0.05559539800015045	0.012810707092285156
0.05575779200080433	0.012810707092285156
0.05592011100088712	0.013291358947753906
0.0560958109999774	0.013291358947753906
0.05625916000099096	0.013291358947753906
0.05642035900018527	0.013291358947753906
0.05658262600081798	0.013291358947753906
0.056745710000541294	0.013291358947753906
0.056909233000624226	0.013291358947753906
0.05707099699975515	0.013291358947753906
0.057228700001360266	0.013291358947753906
0.057387511000342784	0.013291358947753906
0.05754649000118661	0.013291358947753906
0.057704278000528575	0.013291358947753906
0.057862867000949336	0.013291358947753906
0.05802162800137012	0.013291358947753906
0.05818009799986612	0.013291358947753906
0.05834312800107	0.013291358947753906
0.05851051399986318	0.013291358947753906
0.05867084300007264	0.013291358947753906
0.058834588000536314	0.013291358947753906
0.05899298199983605	0.013291358947753906
0.0591506170003413	0.013291358947753906
0.05931197800055088	0.013291358947753906
0.05947637900135305	0.013291358947753906
0.05965312700027425	0.013291358947753906
0.05981843100016704	0.013291358947753906
0.05997782600024948	0.013291358947753906
0.0601346100011142	0.013291358947753906
0.060291265001069405	0.013291358947753906
0.060448627000369015	0.013291358947753906
0.060607545001403196	0.013291358947753906
0.06076953299998422	0.013772010803222656
0.0609455900012108	0.013772010803222656
0.06111038800008828	0.013772010803222656
0.061269714000445674	0.013772010803222656
0.06142644999999902	0.013772010803222656
0.06158280999989074	0.013772010803222656
0.06173899799978244	0.013772010803222656
0.061895685001218226	0.013772010803222656
0.062052650000623544	0.013772010803222656
0.062208384000769	0.013772010803222656
0.062365018000491546	0.013772010803222656
0.06252224499985459	0.013772010803222656
0.06267980099983106	0.013772010803222656
0.06284223900001962	0.013772010803222656
0.06300010199993267	0.013772010803222656
0.06315960000029008	0.013772010803222656
0.06331644400052028	0.013772010803222656
0.06348630400134425	0.013772010803222656
0.06367175500054145	0.013772010803222656
0.06383581000045524	0.014252662658691406
0.06399397200038948	0.014252662658691406
0.06415731300148764	0.014252662658691406
0.06432059400140133	0.014252662658691406
0.06448034999993979	0.014252662658691406
0.064638277000995	0.014252662658691406
0.06479994700021052	0.014252662658691406
0.06495727200126566	0.014252662658691406
0.06511422699986724	0.014252662658691406
0.06527008000011847	0.014252662658691406
0.06543080400115286	0.014252662658691406
0.06558824200146773	0.014252662658691406
0.0657463440002175	0.014252662658691406
0.06590676400082884	0.014252662658691406
0.06607027800055221	0.014252662658691406
0.06622817800052871	0.014252662658691406
0.06639900899972417	0.014252662658691406
0.06656549100080156	0.014252662658691406
0.06672682899989013	0.014252662658691406
0.06688510500134726	0.014252662658691406
0.06704197200087947	0.014252662658691406
0.06719989799967152	0.014252662658691406
0.06735749400104396	0.014252662658691406
0.06751919599992107	0.014252662658691406
0.06769689400061907	0.014252662658691406
0.06785810400106129	0.014252662658691406
0.06801636599993799	0.014252662658691406
0.06817584200143756	0.014252662658691406
0.06833548600116046	0.014252662658691406
0.06850374100031331	0.014252662658691406
0.06866810300016368	0.014252662658691406
0.06883227300022554	0.014252662658691406
0.06899593799971626	0.014252662658691406
0.0691568800011737	0.014252662658691406
0.06931584999983897	0.014252662658691406
0.06947605999994266	0.014252662658691406
0.06964117900133715	0.014252662658691406
0.06980403300076432	0.014252662658691406
0.06996317800076213	0.014252662658691406
0.07011932500063267	0.014252662658691406
0.07027673800075718	0.014252662658691406
0.07043426400014141	0.014252662658691406
0.07059274400126014	0.014252662658691406
0.07075176100079261	0.014252662658691406
0.07091014000070572	0.014252662658691406
0.07106675500108395	0.014252662658691406
0.0712244450005528	0.014252662658691406
0.07138138200025423	0.014252662658691406
0.0715569840012904	0.014252662658691406
0.0717179950006539	0.014252662658691406
0.07187676900139195	0.014252662658691406
0.07203358300102991	0.014252662658691406
0.07219511400035117	0.014252662658691406
0.07235431499975675	0.014252662658691406
0.07251164300032542	0.014252662658691406
0.07266875400091521	0.014252662658691406
0.07283073400139983	0.014252662658691406
0.07298920700122835	0.014252662658691406
0.0731454010001471	0.014252662658691406
0.07330437299970072	0.014252662658691406
0.07347717599986936	0.014252662658691406
0.07363766300113639	0.014252662658691406
0.07381037400045898	0.014252662658691406
0.07397163700079545	0.014252662658691406
0.07413491400075145	0.014252662658691406
0.07429471400064358	0.014252662658691406
0.07446268000057898	0.014252662658691406
0.07462331600072503	0.014252662658691406
0.07478600900140009	0.014252662658691406
0.07494478500120749	0.014252662658691406
0.07510245100093016	0.014252662658691406
0.07525990000067395	0.014252662658691406
0.07541796400073508	0.014252662658691406
0.07554149000134203	0.014252662658691406
0.07570141100040928	0.014252662658691406
0.07586036599968793	0.014252662658691406
0.07601986300142016	0.014252662658691406
0.07617834000120638	0.014252662658691406
0.07633691299997736	0.014252662658691406
0.07649526299974241	0.014252662658691406
0.07665559599990956	0.014252662658691406
0.07681851900088077	0.014252662658691406
0.07697628900132258	0.014252662658691406
0.07713436300036847	0.014252662658691406
0.0772916920013813	0.014252662658691406
0.07744923800055403	0.014252662658691406
0.0776081610001711	0.014252662658691406
0.07777097700090962	0.014252662658691406
0.0779294439998921	0.014252662658691406
0.07808747200033395	0.014252662658691406
0.07824556300147378	0.014252662658691406
0.0784342730003118	0.014252662658691406
0.0786227480002708	0.014252662658691406
0.07884196700069879	0.014252662658691406
0.07900739000069734	0.014252662658691406
0.07917342600012489	0.014252662658691406
0.07933334700101113	0.014252662658691406
0.07950072800122143	0.014252662658691406
0.07967479800026922	0.014252662658691406
0.07984478400067019	0.014252662658691406
0.08000423100020271	0.014252662658691406
0.08019291799973871	0.014252662658691406
0.08035991799988551	0.014252662658691406
0.08051938800053904	0.014252662658691406
0.08067684700108657	0.014252662658691406
0.08084352900004887	0.014252662658691406
0.0810157670002809	0.014252662658691406
0.08117366300029971	0.014252662658691406
0.08133047600131249	0.014252662658691406
0.0814877360007813	0.014252662658691406
0.08164507600122306	0.014252662658691406
0.08180668299974059	0.014252662658691406
0.08196482099992863	0.014252662658691406
0.0821217760003492	0.014252662658691406
0.08227865300068515	0.014252662658691406
0.08243778399992152	0.014252662658691406
0.0825954339998134	0.014252662658691406
0.08275291600148194	0.014252662658691406
0.08291070500126807	0.014252662658691406
0.08306952900056785	0.014252662658691406
0.08322693300033279	0.014252662658691406
0.08338537300005555	0.014252662658691406
0.08354212800077221	0.014252662658691406
0.08370301300055871	0.014252662658691406
0.08386206300019694	0.014252662658691406
0.08402139000099851	0.014733314514160156
0.0841798130004463	0.014733314514160156
0.08433824200074014	0.014733314514160156
0.08449552400088578	0.014733314514160156
0.08465346600132762	0.014733314514160156
0.084817003000353	0.014733314514160156
0.08497596699999121	0.014733314514160156
0.08513418900110992	0.014733314514160156
0.08529563299998699	0.014733314514160156
0.08545411600061925	0.014733314514160156
0.08561143500082835	0.014733314514160156
0.08577584200065758	0.014733314514160156
0.0859332740001264	0.014733314514160156
0.08609155100020871	0.014733314514160156
0.08624936200067168	0.014733314514160156
0.08640620300138835	0.014733314514160156
0.08657226300056209	0.014733314514160156
0.08673302300121577	0.014733314514160156
0.08689106600104424	0.014733314514160156
0.08705031800127472	0.014733314514160156
0.08721107600104006	0.014733314514160156
0.08737051000025531	0.014733314514160156
0.08756046400048945	0.014733314514160156
0.08772502400097437	0.014733314514160156
0.08788794000065536	0.014733314514160156
0.08804764300111856	0.014733314514160156
0.08821004600031301	0.014733314514160156
0.08837576699988858	0.014733314514160156
0.08854795600018406	0.014733314514160156
0.08870747100081644	0.014733314514160156
0.08886521500062372	0.014733314514160156
0.08902376700098102	0.014733314514160156
0.08918142699985765	0.014733314514160156
0.08933984500072256	0.014733314514160156
0.08949803500036069	0.014733314514160156
0.08965667899974505	0.014733314514160156
0.08981903000130842	0.014733314514160156
0.08998283700020693	0.014733314514160156
0.09014095400016231	0.014733314514160156
0.09030046900079469	0.014733314514160156
0.09045995100132131	0.014733314514160156
0.09061808499973267	0.014733314514160156
0.09078296400002728	0.014733314514160156
0.09095618200080935	0.014733314514160156
0.09112709800137964	0.014733314514160156
0.09128920700095478	0.014733314514160156
0.09144938200006436	0.014733314514160156
0.09163534800063644	0.014733314514160156
0.09180037300029653	0.014733314514160156
0.09196091900048486	0.014733314514160156
0.092121206000229	0.014733314514160156
0.09228220000113652	0.014733314514160156
0.09244277099969622	0.015213966369628906
0.09260182999969402	0.015213966369628906
0.09276735800085589	0.015213966369628906
0.09292942200045218	0.015213966369628906
0.09309010300057707	0.015213966369628906
0.09325098800036358	0.015213966369628906
0.09343764300137991	0.015213966369628906
0.09362349399998493	0.015213966369628906
0.09384194400081469	0.015213966369628906
0.0940068230011093	0.015213966369628906
0.09416768600021896	0.015213966369628906
0.09432826000011119	0.015213966369628906
0.09448779200101853	0.015213966369628906
0.09464935300093202	0.015213966369628906
0.09481252000114182	0.015213966369628906
0.09497269300118205	0.015213966369628906
0.09513067599982605	0.015213966369628906
0.0952880439999717	0.015213966369628906
0.09544506900056149	0.015213966369628906
0.0956232420012384	0.015213966369628906
0.09578841000075045	0.015213966369628906
0.0959467990014673	0.015213966369628906
0.09610377100034384	0.015213966369628906
0.09626089599987608	0.015213966369628906
0.09641846399972565	0.015213966369628906
0.09658294200016826	0.015213966369628906
0.09674282700143522	0.015213966369628906
0.09690117300124257	0.015213966369628906
0.09706178899978113	0.015213966369628906
0.0972193489997153	0.015213966369628906
0.097377422000136	0.015213966369628906
0.09753505700064125	0.015213966369628906
0.09769167600097717	0.015213966369628906
0.09785351900063688	0.015213966369628906
0.09801158700065571	0.015213966369628906
0.09816996399968048	0.015213966369628906
0.0983279419997416	0.015213966369628906
0.09849618100088264	0.015213966369628906
0.09865616900060559	0.015213966369628906
0.09882040900083666	0.015213966369628906
0.09897914599969226	0.015213966369628906
0.09913879899977474	0.015213966369628906
0.09929668200129527	0.015213966369628906
0.09945498399974895	0.015213966369628906
0.09962756700042519	0.015213966369628906
0.09979240400025446	0.015213966369628906
0.0999529810014792	0.015213966369628906
0.10011197300082131	0.015213966369628906
0.11033878700072819	0.015694618225097656
0.12065089700081444	0.015694618225097656
0.1309572179998213	0.016175270080566406
0.1412410920002003	0.016175270080566406
0.1515284180004528	0.016175270080566406
0.1618890219997411	0.016655921936035156
0.1722065810008644	0.016655921936035156
0.18248874399978376	0.016655921936035156
0.19274690600104805	0.017136573791503906
0.20301258800100186	0.017136573791503906
0.2133282020004117	0.017136573791503906
0.2235744669997075	0.017617225646972656
0.23385275800137606	0.017617225646972656
0.24411253800099075	0.017617225646972656
0.2544121160008217	0.018097877502441406
0.26468431900138967	0.018097877502441406
0.27496584900109156	0.018097877502441406
0.28522639900074864	0.018097877502441406
0.2955568540000968	0.018578529357910156
0.3058293190006225	0.018578529357910156
0.316075329999876	0.018578529357910156
0.32637539700044726	0.019059181213378906
0.3366302750000614	0.019059181213378906
0.3468838570006483	0.019059181213378906
0.3571451940006227	0.019059181213378906
0.36744392500077083	0.019539833068847656
0.3777179070002603	0.019539833068847656
0.3880418530006864	0.019539833068847656
0.3983500100002857	0.020020484924316406
0.4086212540005363	0.020020484924316406
0.4189000070000475	0.020020484924316406
0.4291985180007032	0.020501136779785156
0.43955339300009655	0.020501136779785156
0.449834594001004	0.020501136779785156
0.4600905210008932	0.020981788635253906
0.47036091100017074	0.020981788635253906
0.48062121700058924	0.020981788635253906
0.49088610200124094	0.020981788635253906
0.5011435070009611	0.021462440490722656
0.511424745000113	0.021462440490722656
0.5217207820005569	0.021462440490722656
0.5319891119997919	0.021943092346191406
0.5422869080011878	0.021943092346191406
0.5525497280013951	0.021943092346191406
0.5628561800003808	0.021943092346191406
0.5731436250007391	0.022423744201660156
0.5834475390001899	0.022423744201660156
0.5937486130005709	0.022423744201660156
0.6040520520000427	0.022423744201660156
0.6143396450006549	0.022904396057128906
0.6245936129998881	0.022904396057128906
0.6348520970004756	0.022904396057128906
0.6451226380013395	0.022904396057128906
0.6553986800008715	0.023385047912597656
0.6657417080004961	0.023385047912597656
0.6760001620004914	0.023385047912597656
0.6863076780009578	0.023385047912597656
0.6965800020007009	0.023865699768066406
0.70687777600142	0.023865699768066406
0.7171474630013108	0.023865699768066406
0.7274454950002109	0.024346351623535156
0.7377341690007597	0.024346351623535156
0.7479991079999309	0.024346351623535156
0.75835963100144	0.024346351623535156
0.7686400780003169	0.024827003479003906
0.7789160970005469	0.024827003479003906
0.7891878830014321	0.024827003479003906
0.7994897000007768	0.024827003479003906
0.80975712000145	0.025307655334472656
0.820033867001257	0.025307655334472656
0.8303123980003875	0.025307655334472656
0.8405526250007824	0.02554798126220703
0.8508039730004384	0.02602863311767578
0.8610704150014499	0.02602863311767578
0.871337302000029	0.02602863311767578
0.8815851110011863	0.026261329650878906
0.8918306779996783	0.026261329650878906
0.9021051270010503	0.026741981506347656
0.9123841279997578	0.026741981506347656
0.9226475570012553	0.026741981506347656
0.9329080250008701	0.026741981506347656
0.9431682720005483	0.027222633361816406
0.9534302360007132	0.027222633361816406
0.9636798770006862	0.027222633361816406
0.9739422510010627	0.027222633361816406
0.9842109279998112	0.027703285217285156
0.9944703660003142	0.027703285217285156
1.0047288430014305	0.027703285217285156
1.1050578560007125	0.02938556671142578
1.2054990619999444	0.03082752227783203
1.3059455180009536	0.03178882598876953
1.406407914000738	0.03323078155517578
1.5068958090014348	0.03419208526611328
1.6073770980001427	0.06591510772705078
1.707834480001111	0.10917377471923828
1.8082756769999833	0.11013507843017578
1.9087145290013723	0.11157703399658203
2.0091683120008383	0.11253833770751953
2.1096421199999895	0.11398029327392578
2.210088926000026	0.11542224884033203
2.310566234000362	0.11638355255126953
2.41099799299991	0.11782550811767578
2.511465481000414	0.11878681182861328
2.611933592001151	0.12022876739501953
2.712414446999901	0.12167072296142578
2.812874728000679	0.12263202667236328
2.913321220999933	0.12407398223876953
3.013794620999761	0.12551593780517578
3.1142466950004746	0.12647724151611328
3.2146906340003625	0.12791919708251953
3.3151365290013928	0.12936115264892578
3.4155951220000134	0.13032245635986328
3.516072291000455	0.13176441192626953
3.6165436090013827	0.13272571563720703
3.7169821170009527	0.13416767120361328
3.8174480230009067	0.13560962677001953
3.917869148999671	0.13705158233642578
4.018306371001017	0.13801288604736328
4.1187393620002695	0.13945484161376953
4.219220569000754	0.14089679718017578
4.31964661100028	0.14185810089111328
4.420091482001226	0.14330005645751953
4.5205260809998435	0.14426136016845703
4.620964649000598	0.14570331573486328
4.721473694000451	0.14666461944580078
4.821921550001207	0.14810657501220703
4.922426996001377	0.1493082046508789
5.022882066999955	0.15075016021728516
5.123318429001301	0.15171146392822266
5.223776568000176	0.1531534194946289
5.324230860000171	0.15459537506103516
5.424682978000419	0.15555667877197266
5.52512784999999	0.1569986343383789
5.625599357999818	0.15844058990478516
5.726081961000091	0.15940189361572266
5.826581156001339	0.1608438491821289
5.927003421000336	0.1618051528930664
6.0274700410009245	0.16324710845947266
6.127920954000729	0.1646890640258789
6.228389243000493	0.1656503677368164
6.328832594001142	0.16709232330322266
6.4293000970010326	0.16805362701416016
6.529767429001367	0.1694955825805664
6.630225556000369	0.17093753814697266
6.730656347999684	0.17189884185791016
6.831094397000925	0.1733407974243164
6.931558853000752	0.17453479766845703
7.031986174000849	0.17549610137939453
7.132476317001419	0.17693805694580078
7.2329785199999606	0.17838001251220703
7.333445641999788	0.17934131622314453
7.433902943001158	0.18078327178955078
7.534413221999785	0.18174457550048828
7.634864961000858	0.18318653106689453
7.735330917001193	0.18462848663330078
7.835800964001464	0.18558979034423828
7.936302903000978	0.1867532730102539
8.03673678999985	0.18819522857666016
8.137173584000266	0.18915653228759766
8.23762695500045	0.1905984878540039
8.338060504000168	0.1915597915649414
8.438502717001029	0.19300174713134766
8.53894778600079	0.1944437026977539
8.639427359001274	0.1954050064086914
8.739900533000764	0.19684696197509766
8.840349040001456	0.19780826568603516
8.940819336999994	0.19900989532470703
9.04126480100058	0.20045185089111328
9.14168943200093	0.20189380645751953
9.242158162000123	0.20285511016845703
9.342596739999863	0.20429706573486328
9.44304874699992	0.20525836944580078
9.54355648300043	0.20670032501220703
9.644019744000616	0.20862293243408203
9.744495930000994	0.20958423614501953
9.844908971999757	0.21102619171142578
9.9453540909999	0.2122201919555664
10.045799539000654	0.21366214752197266
11.047130930001003	0.22615909576416016
12.048498023999855	0.2362527847290039
13.049901268001122	0.24850940704345703
14.05124189900016	0.26100635528564453
15.052646591000666	0.2737436294555664
16.054006313999707	0.28600025177001953
17.05545877700024	0.29849720001220703
18.05680005100112	0.3112344741821289
19.058214393000526	0.3246927261352539
20.05960253700141	0.33694934844970703
21.06102217100124	0.3496866226196289
22.062390025999775	0.36194324493408203
23.06380895300026	0.3739595413208008
24.065178519000256	0.38381290435791016
25.066604671001187	0.39606189727783203
26.067978474000483	0.40831851959228516
27.069428116999916	0.42081546783447266
28.070799742999952	0.43355274200439453
29.072317881000345	0.44580936431884766
30.073694451000847	0.45830631256103516
31.07514412400087	0.47080326080322266
32.07652398600112	0.48354053497314453
33.07797945200036	0.49579715728759766
34.07933529900038	0.5085344314575195
35.08080878200053	0.5205507278442383
36.08219499400002	0.5354509353637695
37.08368927800075	0.5438623428344727
38.085085407001316	0.5565996170043945
39.08656207000058	0.569096565246582
40.08793551200142	0.5813531875610352
41.089346965000004	0.9921426773071289
42.09081780100132	1.4623117446899414
43.09231023800021	1.495957374572754
44.093743856999936	1.5356721878051758
45.09520168200106	1.565953254699707
46.0966251610007	1.601761817932129
47.098065021000366	1.632523536682129
48.099519348001195	1.663285255432129
49.10101539199968	1.6938066482543945
50.10242537600061	1.7276239395141602
51.10385778900127	1.7946748733520508
52.10523549900063	1.8251962661743164
53.10663162000128	1.855717658996582
54.10807400200065	1.885758399963379
55.109519446001286	1.9162797927856445
56.11096147200078	1.9465608596801758
57.11239320000095	1.9766016006469727
58.11385264100136	2.006161689758301
59.11528244500005	2.108059883117676
60.11670226699971	2.138546943664551
90.14712835800128	3.20870304107666
120.18028623100145	4.373410224914551
150.21095115800017	5.2552080154418945
180.24137731100018	6.113869667053223
210.27190343300026	7.550515174865723
240.30261874900134	5.310616493225098
270.3331583350009	2.7896013259887695
300.3637498370008	3.807126045227051
330.39432181200027	4.960007667541504
360.4248941750011	5.756020545959473
390.45547240199994	6.691472053527832
420.4860568439999	8.019543647766113
450.51660354900014	2.828976631164551
480.5473185610008	2.921788215637207
510.57793913000023	3.93233585357666
540.6086676880004	5.082287788391113
570.6392706470015	5.938580513000488
600.6701450660003	7.352128028869629
660.7305570750013	3.901982307434082
720.7912889930012	3.9790849685668945
780.8521754570011	5.987359046936035
840.913124146	8.263890266418457
900.9737006949999	3.628411293029785
961.0345039720014	5.560837745666504
1021.0952414540006	7.46505069732666
1081.1561095880006	2.258133888244629
1141.1877062190015	4.522137641906738
1201.1919725000007	6.2192888259887695
1261.2524284630017	8.476330757141113
1321.312850213002	3.4640321731567383
1381.3733682730017	5.4784440994262695
1441.4339102230006	7.751187324523926
1501.4944658800014	2.932854652404785
1561.554986643001	5.044053077697754
1621.615499161002	6.357941627502441
1681.6760500980017	8.62590503692627
1741.736693540999	3.6963701248168945
1801.7972277299996	5.706856727600098
1861.8578257020017	7.805832862854004
1921.9182933420016	2.662968635559082
1981.9789017570001	4.817490577697754
2042.039570224999	7.087075233459473
2102.100172212002	3.3382387161254883
2162.16064414	4.273476600646973
2222.2211453730015	5.8945207595825195
2282.281714101002	8.157933235168457
2342.342404182	3.1835527420043945
2402.403018814999	5.18953800201416
2462.463736542002	7.179047584533691
2522.524256713001	1.963395118713379
2582.584767657001	3.9205102920532227
2642.645407920001	5.922558784484863
2702.705988906	8.191304206848145
2762.7667328960015	3.684891700744629
2822.8274039030002	5.331551551818848
2882.888105459002	7.599713325500488
2942.948747516999	2.485531806945801
3003.00933832	4.684399604797363
3063.070035646	6.378758430480957
3123.1305974749994	8.638924598693848
3183.191226881001	3.6792993545532227
3243.252148964002	5.684323310852051
3303.312917337	7.954358100891113
3363.373694787999	2.8738832473754883
3423.434301778001	5.032288551330566
3483.4950164420006	6.925396919250488
3543.555592203	1.6899003982543945
3603.6161928130023	3.691105842590332
3783.7169774600006	2.9437379837036133
3963.81775894	2.3638925552368164
4143.9184150969995	8.21916675567627
4324.0190913430015	7.554165840148926
4504.119678641	6.304673194885254
4684.220550894002	5.567914009094238
4864.321453619999	5.242833137512207
5044.4219026440005	3.916337013244629
5224.522507811002	3.140435218811035
5404.623277463001	2.533017158508301
5584.724184229002	8.404561042785645
5764.824648672002	7.701687812805176
5944.925251926001	6.423630714416504
6125.026053883001	5.726712226867676
6305.126875392001	5.05684757232666
6485.1876925920005	4.035355567932129
6665.191979667001	3.654324531555176
6845.292468524	0.7181520462036133
0	0
