# Supplementary material for: GRAPE for fast and scalable graph processing and random-walk-based embedding
Source: Nat Comput Sci. 2023 Jun 26;3(6):552–68. doi: 10.1038/s43588-023-00465-8 (PMC10768636; doi:10.1038/s43588-023-00465-8)
Supplement: Supplementary file 4 — CSVs with time series data with time and memory requirements for the different libraries on the 44 considered graphs and on the different tasks considered (loading graphs, first- and second-order RWs). [file 43588_2023_465_MOESM4_ESM.zip › bio-ce-gn/GraphEmbedding/first_order_walk.csv]

delta	ram
0	0.001312255859375
0.00022765200264984742	0.00179290771484375
0.00036407400330062956	0.00179290771484375
0.0004687200016633142	0.00179290771484375
0.0005574360002356116	0.00179290771484375
0.000645191001240164	0.00179290771484375
0.0007311720000870991	0.00179290771484375
0.0008162840022123419	0.00179290771484375
0.0009003330014820676	0.00179290771484375
0.0009846820030361414	0.00179290771484375
0.0010759650031104684	0.00179290771484375
0.0011785650021920446	0.00179290771484375
0.001270481003302848	0.00179290771484375
0.0013844420027453452	0.00179290771484375
0.0014797730000282172	0.00179290771484375
0.0015635640011169016	0.00179290771484375
0.0016754680000303779	0.00179290771484375
0.0017620710023038555	0.00179290771484375
0.0018457360019965563	0.00179290771484375
0.0019293740006105509	0.00179290771484375
0.0020133390025875997	0.00179290771484375
0.0020961610025551636	0.00179290771484375
0.0021790880018670578	0.00179290771484375
0.0022623069999099243	0.0022735595703125
0.002345408000110183	0.0022735595703125
0.002434886002447456	0.0022735595703125
0.0025234570020984393	0.0022735595703125
0.0026074780034832656	0.0022735595703125
0.0026908290019491687	0.0022735595703125
0.0027734650029742625	0.0022735595703125
0.0028559360034705605	0.0022735595703125
0.0029553090025729034	0.0022735595703125
0.0030427530000451952	0.0022735595703125
0.0031260590003512334	0.0022735595703125
0.0032090890017570928	0.0022735595703125
0.0032931670029938687	0.0022735595703125
0.003381309001269983	0.0022735595703125
0.0034654440023587085	0.0022735595703125
0.0035604560034698807	0.0022735595703125
0.0036454979999689385	0.0022735595703125
0.003727993000211427	0.0022735595703125
0.003811030001088511	0.00275421142578125
0.0038934240001253784	0.00275421142578125
0.0039758890015946236	0.00275421142578125
0.004058230002556229	0.00275421142578125
0.004140527002164163	0.00275421142578125
0.004222909003146924	0.00275421142578125
0.004305250000470551	0.00275421142578125
0.004397680000693072	0.00275421142578125
0.004481195002881577	0.00275421142578125
0.004563657003018307	0.00275421142578125
0.004645892000553431	0.00275421142578125
0.004727970001113135	0.00275421142578125
0.004810215003089979	0.00275421142578125
0.004892593002296053	0.00275421142578125
0.004975048002961557	0.00275421142578125
0.005057271002442576	0.00275421142578125
0.005139273001987021	0.00275421142578125
0.005221498002356384	0.00275421142578125
0.005304715999955079	0.00275421142578125
0.005393870000261813	0.00275421142578125
0.005477908001921605	0.00275421142578125
0.005560631001571892	0.00275421142578125
0.005660562001139624	0.00323486328125
0.005745676000515232	0.00323486328125
0.005830262001836672	0.00323486328125
0.005913261000387138	0.00323486328125
0.005996381001750706	0.00323486328125
0.006078890000935644	0.00323486328125
0.0061619150001206435	0.00323486328125
0.006244293002964696	0.00323486328125
0.006326319002255332	0.00323486328125
0.006413683000573656	0.00323486328125
0.006505052002466982	0.00323486328125
0.006591964000108419	0.00323486328125
0.006679655001789797	0.00371551513671875
0.006764031000784598	0.00371551513671875
0.006847317999927327	0.00371551513671875
0.006930067000212148	0.00371551513671875
0.007012683003267739	0.00371551513671875
0.007095390003087232	0.00371551513671875
0.007178446001489647	0.00371551513671875
0.007261252001626417	0.00371551513671875
0.00734431200180552	0.00371551513671875
0.007433907001541229	0.00371551513671875
0.007517287001974182	0.00371551513671875
0.007599946002301294	0.00371551513671875
0.007683168001676677	0.00371551513671875
0.0077664550008194055	0.00371551513671875
0.007853697003156412	0.0041961669921875
0.007936426001833752	0.0041961669921875
0.00801838600091287	0.0041961669921875
0.008100684000964975	0.0041961669921875
0.008183534002455417	0.0041961669921875
0.008265500000561588	0.0041961669921875
0.008352433000254678	0.0041961669921875
0.00844494500051951	0.0041961669921875
0.00853739800004405	0.0041961669921875
0.00862181200136547	0.0041961669921875
0.008704705000127433	0.0041961669921875
0.008786830003373325	0.0041961669921875
0.00886916100353119	0.0041961669921875
0.008951643001637422	0.0041961669921875
0.009033793001435697	0.0041961669921875
0.009116234999964945	0.00467681884765625
0.009199126001476543	0.00467681884765625
0.00928142900011153	0.00467681884765625
0.009376199002872454	0.00467681884765625
0.009460585002670996	0.00467681884765625
0.009544229000312043	0.00467681884765625
0.009642599001381313	0.00467681884765625
0.009729720000905218	0.00467681884765625
0.009813255001063226	0.00467681884765625
0.00989662100255373	0.00467681884765625
0.009978910002246266	0.00467681884765625
0.010061010001663817	0.00467681884765625
0.010228132003248902	0.00467681884765625
0.010442761002195766	0.00467681884765625
0.01062765000096988	0.00467681884765625
0.010797687002195744	0.00467681884765625
0.010961985000903951	0.005157470703125
0.01112078300138819	0.005157470703125
0.011277250003331574	0.005157470703125
0.011439232002885547	0.005157470703125
0.011596319000091171	0.005157470703125
0.01175174900345155	0.005157470703125
0.011907429001439596	0.00563812255859375
0.012068986001395388	0.00563812255859375
0.012236065002070973	0.00563812255859375
0.012401018000673503	0.00563812255859375
0.012564716002088971	0.00563812255859375
0.01272140400033095	0.00563812255859375
0.012882260001788381	0.0061187744140625
0.013039838002441684	0.0061187744140625
0.01319640600195271	0.0061187744140625
0.013352627000131179	0.0061187744140625
0.013572212003055029	0.0061187744140625
0.013775377003184985	0.0061187744140625
0.013936765000835294	0.0061187744140625
0.014095477999944706	0.0061187744140625
0.014254382000217447	0.0061187744140625
0.014418189002753934	0.00659942626953125
0.014581116000044858	0.00659942626953125
0.014739058002305683	0.00659942626953125
0.014967309001804097	0.00659942626953125
0.015233045000059064	0.00659942626953125
0.015410571002576035	0.007080078125
0.015576709000015398	0.007080078125
0.01574577200153726	0.007080078125
0.015913490002276376	0.007080078125
0.01608899400162045	0.007080078125
0.01625056500051869	0.007080078125
0.01643219400284579	0.007080078125
0.01659682200261159	0.00756072998046875
0.01675635500214412	0.00756072998046875
0.01691578400277649	0.00756072998046875
0.01707840800008853	0.00756072998046875
0.01723779900203226	0.00756072998046875
0.017394694001268363	0.00756072998046875
0.017557913000928238	0.00756072998046875
0.01773553600287414	0.0080413818359375
0.01789836500029196	0.0080413818359375
0.018064474003040232	0.0080413818359375
0.018224200000986457	0.0080413818359375
0.01838344300267636	0.0080413818359375
0.01854333000301267	0.00852203369140625
0.018703304001974175	0.00852203369140625
0.018864917001337744	0.00852203369140625
0.019023546999960672	0.00852203369140625
0.019179676000931067	0.00852203369140625
0.019338731002790155	0.00852203369140625
0.01949859000160359	0.00852203369140625
0.019655400999909034	0.009002685546875
0.019811875001323642	0.009002685546875
0.019991736000520177	0.009002685546875
0.020151427001110278	0.009002685546875
0.020307558002969017	0.009002685546875
0.020466330002818722	0.009002685546875
0.020622852000087732	0.009002685546875
0.02078012300262344	0.00948333740234375
0.02094278600270627	0.00948333740234375
0.021102602000610204	0.00948333740234375
0.0212673870009894	0.00948333740234375
0.021426464001706336	0.00948333740234375
0.021584293001069454	0.00948333740234375
0.02176177400178858	0.00948333740234375
0.021921461000601994	0.00948333740234375
0.02208072100256686	0.00948333740234375
0.02224172700152849	0.00948333740234375
0.022400022000510944	0.0099639892578125
0.022557456002687104	0.0099639892578125
0.022714665999956196	0.0099639892578125
0.022871873999974923	0.0099639892578125
0.023044633002427872	0.0099639892578125
0.02320269100164296	0.0099639892578125
0.02335897500233841	0.0099639892578125
0.023561647001770325	0.0099639892578125
0.023735747003229335	0.0099639892578125
0.023895113001344725	0.0099639892578125
0.02405602700309828	0.0099639892578125
0.024213489999965532	0.0099639892578125
0.024370906001422554	0.0099639892578125
0.024532210001780186	0.0099639892578125
0.0246946500010381	0.0099639892578125
0.024854238999978406	0.0099639892578125
0.025017926000145962	0.0099639892578125
0.025175243001285708	0.0099639892578125
0.025342217002616962	0.0099639892578125
0.025500950003333855	0.0099639892578125
0.02564141400216613	0.0099639892578125
0.025805430002947105	0.0099639892578125
0.025989010002376745	0.0099639892578125
0.026150061003136216	0.0099639892578125
0.026309078002668684	0.0099639892578125
0.02646765400277218	0.0099639892578125
0.026637118000508053	0.0099639892578125
0.02681964200019138	0.0099639892578125
0.027053037003497593	0.0099639892578125
0.02721543000006932	0.0099639892578125
0.027372904001822462	0.0099639892578125
0.027529579001566162	0.0099639892578125
0.027685424000083003	0.0099639892578125
0.027842562001751503	0.01044464111328125
0.028004014002362965	0.01044464111328125
0.028159686000435613	0.01044464111328125
0.028315870000369614	0.01044464111328125
0.02847779600051581	0.01044464111328125
0.028634915001021	0.01044464111328125
0.028790847001801012	0.01044464111328125
0.028951736003364203	0.01044464111328125
0.029108669001288945	0.01044464111328125
0.029265635002957424	0.01044464111328125
0.02942807200088282	0.01044464111328125
0.029586810000182595	0.01044464111328125
0.0297608120017685	0.01044464111328125
0.029919326003437163	0.01044464111328125
0.03007668100326555	0.01044464111328125
0.030232683002395788	0.01044464111328125
0.03038877700237208	0.01044464111328125
0.03054960700319498	0.01044464111328125
0.030705461002071388	0.01044464111328125
0.030863710002449807	0.01044464111328125
0.031020422000437975	0.01044464111328125
0.031179615001747152	0.01044464111328125
0.031336263000412146	0.01044464111328125
0.03149278199998662	0.01044464111328125
0.03164920400013216	0.01092529296875
0.031805415001144866	0.01092529296875
0.031964938003511634	0.01092529296875
0.03212077700300142	0.01092529296875
0.03227680800046073	0.01092529296875
0.03243250400191755	0.01092529296875
0.032587577999947825	0.01092529296875
0.03274652500113007	0.01092529296875
0.03290304100301	0.01092529296875
0.033060724003007635	0.01092529296875
0.03321727100046701	0.01092529296875
0.033373229001881555	0.01092529296875
0.033543369001563406	0.01092529296875
0.0337248650030233	0.01092529296875
0.03389035800137208	0.01092529296875
0.034077071002684534	0.01092529296875
0.034262465000210796	0.01092529296875
0.03442298200025107	0.01092529296875
0.03458126500117942	0.01092529296875
0.03473972200299613	0.01092529296875
0.03489781200187281	0.01092529296875
0.035057168002822436	0.01092529296875
0.0352157380002609	0.01092529296875
0.03537214200332528	0.01140594482421875
0.03553054000076372	0.01140594482421875
0.0356973289999587	0.01140594482421875
0.03589155400186428	0.01140594482421875
0.036055131000466645	0.01140594482421875
0.036212818002240965	0.01140594482421875
0.036369645000377204	0.01140594482421875
0.03652583600342041	0.01140594482421875
0.036688339001557324	0.01140594482421875
0.036854900001344504	0.01140594482421875
0.037017130001913756	0.01140594482421875
0.03717355700064218	0.01140594482421875
0.03733031400042819	0.01140594482421875
0.03749066000091261	0.01140594482421875
0.03766190000169445	0.01140594482421875
0.03782199100169237	0.01140594482421875
0.03798512700086576	0.01140594482421875
0.03814356800285168	0.01140594482421875
0.03830212400134769	0.01140594482421875
0.038460027000837727	0.01140594482421875
0.03861706300085643	0.01140594482421875
0.03877631800060044	0.01140594482421875
0.0389401460015506	0.0118865966796875
0.03909871800351539	0.0118865966796875
0.03925600400179974	0.0118865966796875
0.039414472001226386	0.0118865966796875
0.03957083000204875	0.0118865966796875
0.03972767500090413	0.0118865966796875
0.03988924700024654	0.0118865966796875
0.040048673003184376	0.0118865966796875
0.040206757003034	0.0118865966796875
0.04037220300233457	0.0118865966796875
0.04053535000275588	0.0118865966796875
0.040695851002965355	0.0118865966796875
0.040862455000024056	0.0118865966796875
0.04102315400086809	0.0118865966796875
0.041183372002706164	0.0118865966796875
0.04134513000099105	0.0118865966796875
0.04150784100056626	0.0118865966796875
0.041639293001935584	0.0118865966796875
0.04179860400108737	0.0118865966796875
0.041962777002481744	0.01236724853515625
0.042123074003029615	0.01236724853515625
0.0422814110024774	0.01236724853515625
0.04243919700093102	0.01236724853515625
0.042596634000801714	0.01236724853515625
0.042758267001772765	0.01236724853515625
0.042918888000713196	0.01236724853515625
0.043079151000711136	0.01236724853515625
0.043239752001682064	0.01236724853515625
0.04339863300265279	0.01236724853515625
0.04357413300022017	0.01236724853515625
0.04375060300299083	0.01236724853515625
0.04391061000205809	0.01236724853515625
0.044078389000787865	0.01236724853515625
0.0442367550022027	0.01236724853515625
0.04439493700192543	0.012847900390625
0.044551788003445836	0.012847900390625
0.04470955900251283	0.012847900390625
0.044867380001960555	0.012847900390625
0.045025543000519974	0.012847900390625
0.04518496600212529	0.012847900390625
0.04534525200142525	0.012847900390625
0.04551281600288348	0.012847900390625
0.04564016000222182	0.012847900390625
0.04579983000076027	0.012847900390625
0.04598168500160682	0.012847900390625
0.04614277400105493	0.012847900390625
0.04630117100168718	0.012847900390625
0.04645808000350371	0.012847900390625
0.046614976999990176	0.012847900390625
0.04677310300030513	0.012847900390625
0.04694071500125574	0.012847900390625
0.04709950300093624	0.012847900390625
0.047255781002604635	0.01332855224609375
0.04741152200222132	0.01332855224609375
0.04756845500014606	0.01332855224609375
0.04772470600073575	0.01332855224609375
0.04787994000071194	0.01332855224609375
0.048042428999906406	0.01332855224609375
0.048199958000623155	0.01332855224609375
0.048356299001170555	0.01332855224609375
0.0485128700020141	0.01332855224609375
0.04866861100163078	0.01332855224609375
0.04882426900076098	0.01332855224609375
0.04898557000342407	0.01332855224609375
0.0491449970031681	0.01332855224609375
0.049301545001071645	0.01332855224609375
0.04945929099994828	0.01332855224609375
0.04961706300309743	0.01332855224609375
0.04979051600093953	0.01332855224609375
0.04995351600155118	0.01332855224609375
0.05011181200097781	0.01332855224609375
0.0502691510009754	0.01332855224609375
0.05042720500205178	0.01332855224609375
0.05058742600158439	0.01332855224609375
0.05074908100141329	0.01332855224609375
0.05090600200128392	0.01332855224609375
0.051063747003354365	0.0138092041015625
0.051221319001342636	0.0138092041015625
0.051386224000452785	0.0138092041015625
0.05154249500264996	0.0138092041015625
0.0516979200001515	0.0138092041015625
0.051854307002940914	0.0138092041015625
0.05201355600001989	0.0138092041015625
0.05217113300022902	0.0138092041015625
0.052326747001643525	0.0138092041015625
0.0524823620035022	0.0138092041015625
0.05263988500155392	0.0138092041015625
0.0528000950034766	0.0138092041015625
0.052975552000134485	0.0138092041015625
0.05313590900186682	0.0138092041015625
0.05329443300070125	0.0138092041015625
0.053457405003427994	0.0138092041015625
0.05362366300323629	0.0138092041015625
0.05382505700254114	0.0138092041015625
0.05400257600194891	0.0138092041015625
0.05416149800294079	0.0138092041015625
0.05431909500111942	0.0138092041015625
0.05447729200022877	0.0138092041015625
0.05463390100339893	0.0138092041015625
0.05479043100058334	0.0138092041015625
0.05495313400024315	0.01428985595703125
0.05511972300155321	0.01428985595703125
0.055279739000980044	0.01428985595703125
0.055437541002902435	0.01428985595703125
0.05559409900160972	0.01428985595703125
0.055751554002199555	0.01428985595703125
0.05590863300312776	0.01428985595703125
0.05606607600202551	0.01428985595703125
0.056223164003313286	0.01428985595703125
0.05638069000269752	0.01428985595703125
0.056537473003118066	0.01428985595703125
0.056698580003285315	0.01428985595703125
0.05685996800093562	0.01428985595703125
0.057025691003218526	0.01428985595703125
0.05719157000203268	0.01428985595703125
0.05734969200057094	0.01428985595703125
0.057507457000610884	0.01428985595703125
0.05764081300003454	0.01428985595703125
0.05780688800223288	0.01428985595703125
0.05797511800119537	0.01428985595703125
0.05813307600328699	0.01428985595703125
0.058290360000682995	0.01428985595703125
0.05844887000057497	0.01428985595703125
0.05860605100315297	0.01428985595703125
0.058762360000400804	0.01428985595703125
0.05891959600194241	0.01428985595703125
0.05907581500287051	0.01428985595703125
0.059231570001429645	0.01428985595703125
0.05938756200339412	0.01428985595703125
0.05954337700313772	0.01428985595703125
0.059700355002860306	0.01428985595703125
0.05985937500008731	0.01428985595703125
0.06001570000080392	0.01428985595703125
0.060171047000039835	0.01428985595703125
0.060327179002342746	0.01428985595703125
0.060487060000014026	0.01428985595703125
0.06064332800087868	0.01428985595703125
0.06080006000047433	0.01428985595703125
0.06096269900081097	0.01428985595703125
0.061119386002246756	0.01428985595703125
0.06127587700029835	0.01428985595703125
0.06143633000101545	0.01428985595703125
0.06159462200230337	0.01428985595703125
0.06176633800350828	0.01428985595703125
0.06192809400090482	0.01428985595703125
0.062084886001684936	0.01428985595703125
0.062241832001745934	0.01428985595703125
0.062398861002293415	0.01428985595703125
0.06256765700163669	0.01428985595703125
0.06272850300229038	0.01428985595703125
0.06288497100103996	0.01428985595703125
0.06305993300338741	0.01428985595703125
0.06321819400181994	0.01428985595703125
0.06337503700342495	0.01428985595703125
0.06354602000283194	0.01428985595703125
0.06371030300215352	0.01428985595703125
0.06391525500293938	0.01428985595703125
0.06408265200298047	0.01428985595703125
0.06423990900293575	0.01428985595703125
0.06439660700198147	0.0147705078125
0.06455476900009671	0.0147705078125
0.06471166700066533	0.0147705078125
0.06486866600243957	0.0147705078125
0.06502785100019537	0.0147705078125
0.06519853900317685	0.0147705078125
0.06536327700086986	0.0147705078125
0.06552268300220021	0.0147705078125
0.06563962200016249	0.0147705078125
0.0658053290026146	0.0147705078125
0.06599443000231986	0.0147705078125
0.06615711400081636	0.0147705078125
0.06635655200079782	0.0147705078125
0.06663831300102174	0.0147705078125
0.0668746330011345	0.0147705078125
0.06705110000257264	0.0147705078125
0.06721985000331188	0.0147705078125
0.06738860400218982	0.0147705078125
0.06755077900015749	0.0147705078125
0.06771153200315894	0.0147705078125
0.06787978100328473	0.0147705078125
0.06804319799994119	0.0147705078125
0.06820149600025616	0.0147705078125
0.06836032200226327	0.0147705078125
0.06856273200173746	0.0147705078125
0.06876174800345325	0.0147705078125
0.06892841400258476	0.0147705078125
0.06908894100342877	0.0147705078125
0.06924806000097306	0.0147705078125
0.06940540800133022	0.0147705078125
0.06956308200096828	0.0147705078125
0.06975416300338111	0.0147705078125
0.06992820800223853	0.0147705078125
0.07009194900092552	0.0147705078125
0.07025143999999273	0.0147705078125
0.0704091330007941	0.0147705078125
0.07056601800286444	0.0147705078125
0.07072329400034505	0.0147705078125
0.07088036200002534	0.0147705078125
0.07103838400144014	0.0147705078125
0.07119433300249511	0.0147705078125
0.07135143000050448	0.0147705078125
0.07150869900215184	0.0147705078125
0.07167297000341932	0.0147705078125
0.07183122200149228	0.0147705078125
0.07198964500275906	0.0147705078125
0.07214714400106459	0.0147705078125
0.07230508400243707	0.0147705078125
0.07246245900023496	0.0147705078125
0.07261969500177656	0.0147705078125
0.07278032000249368	0.0147705078125
0.07293827000103192	0.0147705078125
0.07309685900327167	0.0147705078125
0.0732538670017675	0.0147705078125
0.07341112100039027	0.0147705078125
0.07357846400191193	0.0147705078125
0.07376481300161686	0.0147705078125
0.0739273810031591	0.0147705078125
0.0740856470001745	0.0147705078125
0.0742435120009759	0.0147705078125
0.07440203500300413	0.0147705078125
0.07456097300018882	0.0147705078125
0.07472010400306317	0.0147705078125
0.0748802340021939	0.0147705078125
0.07503800900303759	0.0147705078125
0.07519451000189292	0.0147705078125
0.07535419800115051	0.0147705078125
0.0755137010019098	0.0147705078125
0.07567569300226751	0.0147705078125
0.07586401800290332	0.0147705078125
0.07602409800165333	0.0147705078125
0.07618270900275093	0.0147705078125
0.07633968800291768	0.0147705078125
0.07649718700122321	0.0147705078125
0.0766553430003114	0.0147705078125
0.07681811900329194	0.0147705078125
0.07697553700199933	0.0147705078125
0.07713279600284295	0.0147705078125
0.07729065200328478	0.0147705078125
0.07745262700336752	0.0147705078125
0.07761635200222372	0.0147705078125
0.07782252500328468	0.0147705078125
0.07798519600328291	0.0147705078125
0.07814298900120775	0.0147705078125
0.07830011000260129	0.0147705078125
0.07845674400232383	0.0147705078125
0.07862260500041884	0.01525115966796875
0.07878609100225731	0.01525115966796875
0.07894432400280493	0.01525115966796875
0.07910293300301419	0.01525115966796875
0.07925992100354051	0.01525115966796875
0.07941690600273432	0.01525115966796875
0.07957770400025765	0.01525115966796875
0.0797358730014821	0.01525115966796875
0.0798942410001473	0.01525115966796875
0.0800511120032752	0.01525115966796875
0.08020721200227854	0.01525115966796875
0.08037432200217154	0.01525115966796875
0.08053223100068863	0.01525115966796875
0.08068897000339348	0.01525115966796875
0.08084707100351807	0.01525115966796875
0.08100396300142165	0.01525115966796875
0.08116409100330202	0.01525115966796875
0.0813213170004019	0.01525115966796875
0.08147792800082243	0.01525115966796875
0.08164100300200516	0.01525115966796875
0.08180527100194013	0.01525115966796875
0.08196593500179006	0.01525115966796875
0.08212326200009556	0.01525115966796875
0.08228275700093945	0.01525115966796875
0.08244208399992203	0.01525115966796875
0.08260016300118878	0.01525115966796875
0.08276347100036219	0.01525115966796875
0.08292606600298313	0.01525115966796875
0.08308652000050643	0.01525115966796875
0.0832430660011596	0.01525115966796875
0.083399871000438	0.01525115966796875
0.0835809030031669	0.01525115966796875
0.08377351100352826	0.01525115966796875
0.08393582999997307	0.01525115966796875
0.08409483700233977	0.01525115966796875
0.0842521670019778	0.01525115966796875
0.08440994800184853	0.01525115966796875
0.08456671500243829	0.01525115966796875
0.08472385300046881	0.01525115966796875
0.08488180200220086	0.01525115966796875
0.0850393550026638	0.01525115966796875
0.0851970120020269	0.01525115966796875
0.08535479900092469	0.01525115966796875
0.08551264700145111	0.01525115966796875
0.08563996000157204	0.01525115966796875
0.08581396299996413	0.01525115966796875
0.08598289300061879	0.01525115966796875
0.08614191400192794	0.01525115966796875
0.08629990500048734	0.01525115966796875
0.0864571900019655	0.01525115966796875
0.08661453500099014	0.01525115966796875
0.0867782570021518	0.01525115966796875
0.08693929200308048	0.01525115966796875
0.08709717700185138	0.01525115966796875
0.08725468700140482	0.01525115966796875
0.08741243100303109	0.01525115966796875
0.08756977900338825	0.01525115966796875
0.08773058100268827	0.01525115966796875
0.08788895800171304	0.01525115966796875
0.0880455010010337	0.01525115966796875
0.0882023250014754	0.01525115966796875
0.08835918500335538	0.01525115966796875
0.08856956599993282	0.01525115966796875
0.08875919100319152	0.01525115966796875
0.08892197500244947	0.01525115966796875
0.08907938400079729	0.01525115966796875
0.08923622100337525	0.01525115966796875
0.08939310000278056	0.01525115966796875
0.08955014500315883	0.0157318115234375
0.08972434600218548	0.0157318115234375
0.0898843820032198	0.0157318115234375
0.09004241500224452	0.0157318115234375
0.09020641200186219	0.0157318115234375
0.0903672460008238	0.0157318115234375
0.09052616000190028	0.0157318115234375
0.09068399200259591	0.0157318115234375
0.09084144900043611	0.0157318115234375
0.0909985640028026	0.0157318115234375
0.09115431100144633	0.0157318115234375
0.09131072800300899	0.0157318115234375
0.09146764400065877	0.0157318115234375
0.09162332100095227	0.0157318115234375
0.09178375500050606	0.0157318115234375
0.09194136900259764	0.0157318115234375
0.092097429002024	0.0157318115234375
0.09225489100208506	0.0157318115234375
0.09241095700053847	0.0157318115234375
0.09257330600303249	0.0157318115234375
0.09273049400144373	0.0157318115234375
0.09288787900004536	0.0157318115234375
0.09304403400165029	0.0157318115234375
0.09320048000154202	0.0157318115234375
0.09335751300022821	0.0157318115234375
0.09351804500329308	0.0157318115234375
0.09365772500314051	0.0157318115234375
0.09382139200170059	0.0157318115234375
0.09398880600201664	0.0157318115234375
0.09414993800237426	0.0157318115234375
0.09430792500279495	0.0157318115234375
0.09446545300306752	0.0157318115234375
0.09462251200238825	0.0157318115234375
0.09478292900166707	0.0157318115234375
0.0949387780019606	0.0157318115234375
0.09509432699996978	0.0157318115234375
0.09525026900155353	0.0157318115234375
0.0954070120023971	0.0157318115234375
0.09556535299998359	0.0157318115234375
0.09572381500038318	0.0157318115234375
0.09588187500048662	0.0157318115234375
0.0960386410006322	0.0157318115234375
0.09619569900314673	0.0157318115234375
0.09635361800246756	0.0157318115234375
0.09650999200312071	0.0157318115234375
0.096666699002526	0.0157318115234375
0.09682800900191069	0.0157318115234375
0.09698496400233125	0.0157318115234375
0.09714152900050976	0.0157318115234375
0.09729830700234743	0.0157318115234375
0.09745596300126635	0.0157318115234375
0.09761331400295603	0.0157318115234375
0.09779415900266031	0.0157318115234375
0.09795386100086034	0.0157318115234375
0.09811366800204269	0.0157318115234375
0.09827143700022134	0.0157318115234375
0.09842978500091704	0.0157318115234375
0.09859620300267125	0.0157318115234375
0.0987600320004276	0.0157318115234375
0.09891774700008682	0.0157318115234375
0.09907347400076105	0.0157318115234375
0.09922875400297926	0.0157318115234375
0.09939081900301971	0.0157318115234375
0.09954816300160019	0.0157318115234375
0.09970381700259168	0.0157318115234375
0.09985943400170072	0.0157318115234375
0.1000156030022481	0.0157318115234375
0.11018911900100647	0.01621246337890625
0.12046897300024284	0.01621246337890625
0.13073575800081016	0.016693115234375
0.14105452700096066	0.016693115234375
0.1513480920002621	0.016693115234375
0.16161976300281822	0.01717376708984375
0.1718873280005937	0.01717376708984375
0.18214393100060988	0.01717376708984375
0.1924048920009227	0.0176544189453125
0.20263957100178231	0.0176544189453125
0.21287833800306544	0.0176544189453125
0.22315626700219582	0.01813507080078125
0.23340406000352232	0.01813507080078125
0.24366908600131865	0.01813507080078125
0.25393252200228744	0.01861572265625
0.26419940500272787	0.01861572265625
0.2744588620007562	0.01861572265625
0.28473374000168405	0.01861572265625
0.29501228100343724	0.01909637451171875
0.3053251220007951	0.01909637451171875
0.3156003200019768	0.01909637451171875
0.32586400900254375	0.0195770263671875
0.33614250000027823	0.0195770263671875
0.3463869280021754	0.0195770263671875
0.3566359350006678	0.02005767822265625
0.366915834001702	0.02005767822265625
0.3772015400027158	0.02005767822265625
0.38748413100256585	0.020538330078125
0.39768009800172877	0.020538330078125
0.4079315340022731	0.020538330078125
0.4181970839999849	0.02101898193359375
0.4284694810012297	0.02101898193359375
0.4387195410017739	0.02101898193359375
0.4489929010014748	0.0214996337890625
0.4593131000001449	0.0214996337890625
0.46960609600137104	0.0214996337890625
0.4799415780034906	0.0214996337890625
0.4902228999999352	0.02198028564453125
0.5005262850027066	0.02198028564453125
0.510784568003146	0.02198028564453125
0.5210630490000767	0.02198028564453125
0.5313470950022747	0.0224609375
0.5416523340027197	0.0224609375
0.5519143760029692	0.0224609375
0.5622148360016581	0.02294158935546875
0.572511125003075	0.02294158935546875
0.5827684670002782	0.02294158935546875
0.593050707000657	0.02294158935546875
0.603302932002407	0.0234222412109375
0.6136572750001505	0.0234222412109375
0.6239776900001743	0.0234222412109375
0.6342776640012744	0.0234222412109375
0.644563581001421	0.02390289306640625
0.6548740350008302	0.02404022216796875
0.6651765750029881	0.02404022216796875
0.6754981780031812	0.0245208740234375
0.6857828290012549	0.0245208740234375
0.6960569420007232	0.0245208740234375
0.706315038001776	0.0245208740234375
0.7165923620013928	0.02500152587890625
0.7268422640008794	0.02500152587890625
0.7370997100006207	0.02500152587890625
0.7473466620031104	0.02500152587890625
0.7576188460006961	0.025482177734375
0.767889794002258	0.025482177734375
0.7781475230003707	0.025482177734375
0.7884325920022093	0.02596282958984375
0.7987082890031161	0.02596282958984375
0.8090137460021651	0.02596282958984375
0.819283697001083	0.02596282958984375
0.8295641990007425	0.0264434814453125
0.8398400760015647	0.0264434814453125
0.8501181730025564	0.0264434814453125
0.8603805750026368	0.0264434814453125
0.8706622520003293	0.02692413330078125
0.8809312140001566	0.02692413330078125
0.8911920990030922	0.02692413330078125
0.9014552480002749	0.02740478515625
0.9117018740034837	0.02740478515625
0.9219400320034765	0.02740478515625
0.9322402900033921	0.02740478515625
0.9424954030000663	0.02788543701171875
0.952738528001646	0.02788543701171875
0.9634287070002756	0.02788543701171875
0.9736991330028104	0.02788543701171875
0.9839699680014746	0.0283660888671875
0.9942591350009025	0.0283660888671875
1.0045139670000935	0.0283660888671875
1.1048580180031422	0.02980804443359375
1.2053397800009407	0.03125
1.3057791520004685	0.0322113037109375
1.4062259090023872	0.03365325927734375
1.506708991000778	0.03509521484375
1.6071624080032052	0.10959625244140625
1.70768610000232	0.10959625244140625
1.808143853002548	0.1110382080078125
1.9086179710029683	0.11248016357421875
2.009073843000806	0.11344146728515625
2.1095077410027443	0.1148834228515625
2.209968833001767	0.11632537841796875
2.310444182003266	0.11728668212890625
2.4108872820033866	0.1187286376953125
2.511321874000714	0.11968994140625
2.611765823003225	0.12113189697265625
2.712205403000553	0.12233352661132812
2.8126826120023907	0.12377548217773438
2.913145919003	0.12521743774414062
3.013646837000124	0.12617874145507812
3.1140908250017674	0.12762069702148438
3.21454443300172	0.12906265258789062
3.3150012570004037	0.13002395629882812
3.41545432500061	0.13146591186523438
3.515908508001303	0.13290786743164062
3.6163633500000287	0.13434982299804688
3.716821070000151	0.13531112670898438
3.8172695520006528	0.13675308227539062
3.917750798002089	0.13819503784179688
4.018189897000411	0.13915634155273438
4.118675434001489	0.14059829711914062
4.219135916002415	0.14155960083007812
4.319602982002834	0.14300155639648438
4.420044698003039	0.14444351196289062
4.520490099002927	0.14540481567382812
4.620958082003199	0.14684677124023438
4.721431522000785	0.14804840087890625
4.821903290001501	0.1494903564453125
4.922349993001262	0.15045166015625
5.022827206001239	0.15189361572265625
5.123306782003056	0.1533355712890625
5.223788765000791	0.15477752685546875
5.324236349002604	0.15573883056640625
5.424735694003175	0.1571807861328125
5.525214929002686	0.15862274169921875
5.625665116000164	0.15958404541015625
5.7261232510027185	0.16078567504882812
5.826581055000133	0.16222763061523438
5.927037082001334	0.16366958618164062
6.027482798002893	0.16463088989257812
6.127934294003353	0.16607284545898438
6.228378002000682	0.16751480102539062
6.32881289800207	0.16847610473632812
6.429302987002302	0.16991806030273438
6.529767094001727	0.17087936401367188
6.630199591003475	0.17255020141601562
6.730662861002202	0.17399215698242188
6.831103824002639	0.17495346069335938
6.931597896000312	0.17639541625976562
7.032091852001031	0.17783737182617188
7.132538856003521	0.17879867553710938
7.232981594002922	0.18024063110351562
7.333437830002367	0.18120193481445312
7.43390950000321	0.18264389038085938
7.534429896000802	0.18408584594726562
7.63487521800198	0.18504714965820312
7.735311175001698	0.18648910522460938
7.835779976001504	0.18745040893554688
7.936223102002259	0.18889236450195312
8.036694845002785	0.19033432006835938
8.137138904003223	0.19129562377929688
8.237614502002543	0.19273757934570312
8.33806545400148	0.19417953491210938
8.438520556002914	0.19514083862304688
8.538982643000054	0.19658279418945312
8.639440981001826	0.19754409790039062
8.739887663003174	0.19922637939453125
8.840345569002238	0.20018768310546875
8.940792298002634	0.201629638671875
9.041235867000069	0.2025909423828125
9.141680378001183	0.20403289794921875
9.24213063100251	0.205474853515625
9.342614955003228	0.2064361572265625
9.443062430000282	0.20883941650390625
9.543503616001544	0.20980072021484375
9.643964738002978	0.21124267578125
9.744485704002727	0.21244430541992188
9.844909890001873	0.21363067626953125
9.945353137001803	0.2150726318359375
10.045850318001612	0.21651458740234375
11.047321380003268	0.22901153564453125
12.048763929000415	0.23958587646484375
13.050163826002972	0.25208282470703125
14.05159322000327	0.2653007507324219
15.053017256002931	0.2783012390136719
16.054434901001514	0.2907981872558594
17.055895399000292	0.30373382568359375
18.057377201002964	0.3164710998535156
19.058821924001677	0.330169677734375
20.06026191300043	0.3426666259765625
21.061680063001404	0.35564422607421875
22.063158124001347	0.36814117431640625
23.064575841002807	0.3808784484863281
24.065997058001813	0.39025115966796875
25.06740673800232	0.4029884338378906
26.068866675002937	0.4157257080078125
27.070308568003384	0.42870330810546875
28.07174940600089	0.4414405822753906
29.073148778003088	0.4539375305175781
30.074562812002114	0.4666748046875
31.07597846200224	0.47965240478515625
32.07739695900091	0.49214935302734375
33.078838739002094	0.5054283142089844
34.08025729200017	0.5181655883789062
35.08171091300028	0.5335464477539062
36.08312934500282	0.5419578552246094
37.08457022300354	0.5544548034667969
38.086014621003415	0.5674324035644531
39.087481266000395	0.580169677734375
40.088816430001316	0.8711929321289062
41.09027214400339	1.46142578125
42.09170283500134	1.4945907592773438
43.09313281700088	1.5320816040039062
44.09456785200018	1.5628433227539062
45.09599826900012	1.5984115600585938
46.09740605400293	1.628692626953125
47.09887038600209	1.6584930419921875
48.10029182500148	1.68829345703125
49.10170888900029	1.723541259765625
50.10313303200019	1.7896308898925781
51.104650212000706	1.8199119567871094
52.10608636899997	1.8499526977539062
53.10752596200109	1.8804435729980469
54.10900593500264	1.9104843139648438
55.110492186002375	1.9405250549316406
56.11194424600035	1.9698448181152344
57.11340792400006	1.9994049072265625
58.114955479002674	2.0287246704101562
59.11645781900006	2.1315841674804688
60.11795218900079	2.1621055603027344
90.14845064900146	3.2241363525390625
120.18154218700147	4.385555267333984
150.21216724700207	5.261054992675781
180.24295243400047	6.116870880126953
210.27365361300326	7.535255432128906
240.30431226900328	8.376312255859375
270.33478775500043	2.749370574951172
300.3652488080006	3.7732391357421875
330.3962184310003	4.932518005371094
360.42672232100085	5.748996734619141
390.45731253500344	6.6790313720703125
420.4878018449999	8.03360366821289
450.51843261100294	2.9588851928710938
480.54889720900246	2.9490127563476562
510.57937255900106	3.9737548828125
540.6097930920005	5.1378173828125
570.640408989002	6.006893157958984
600.6708755400032	7.432079315185547
660.7313141020022	2.0832901000976562
720.7917494920002	4.1121368408203125
780.8523179720032	6.150585174560547
840.9131186850027	8.451313018798828
900.973735718002	3.8284645080566406
961.0341797240035	5.409599304199219
1021.0947043210035	7.693790435791016
1081.1552012160028	2.5865936279296875
1141.2160972620004	4.814765930175781
1201.276642333003	6.726070404052734
1261.3371097890013	4.605491638183594
1321.3976682010034	3.851696014404297
1381.4582803670019	5.886020660400391
1441.518785342003	8.180267333984375
1501.5793448210025	3.5696182250976562
1561.6401460200032	5.525768280029297
1621.7007034730013	7.442588806152344
1681.7612721380028	2.2885665893554688
1741.8216840460009	4.552677154541016
1801.8822044010012	6.294483184814453
1861.9427753180025	8.40789794921875
1922.0033282800032	3.778339385986328
1982.0640242500012	5.426979064941406
2042.1245837470015	7.721256256103516
2102.185189029002	2.96392822265625
2162.245783543003	5.288612365722656
2222.306235203003	7.2207794189453125
2282.3668159830013	4.075836181640625
2342.4274171750003	4.030834197998047
2402.487993441002	6.061473846435547
2462.548884142001	8.079113006591797
2522.6094758800027	3.093975067138672
2582.670113154003	5.129058837890625
2642.7307525780016	7.417327880859375
2702.791252457002	2.6297950744628906
2762.851886020002	4.9227142333984375
2822.9125315640013	6.272480010986328
2882.9732664700023	8.556819915771484
2943.033791752001	3.653881072998047
3003.0944231890026	5.6773834228515625
3063.155168540001	7.933082580566406
3123.2156366460003	2.8186569213867188
3183.276372469001	5.013023376464844
3243.337112821002	7.318195343017578
3303.397798748003	2.4662704467773438
3363.4583024800013	4.139396667480469
3423.5188746700005	5.791313171386719
3483.5796380760003	8.085430145263672
3543.640253763002	3.1790504455566406
3603.7010640880035	5.212009429931641
3783.801775649001	4.546710968017578
3963.902482704001	4.009494781494141
4144.0032121890035	3.0029525756835938
4324.104022593001	2.0613632202148438
4504.204829143	8.392189025878906
4684.305441223001	7.787197113037109
4864.357720926	7.183391571044922
5044.458129634	5.972541809082031
5224.558739461001	5.3347625732421875
5404.659175954002	4.745647430419922
5584.759969935003	3.7950401306152344
5764.860465147001	3.551830291748047
5944.960946106003	2.3275794982910156
6125.061418807003	8.605430603027344
6305.161931206003	8.002849578857422
6485.262736640001	7.310161590576172
6665.3633280010035	6.146644592285156
6845.464166467002	0.7196311950683594
0	0
