# Supplementary material for: GRAPE for fast and scalable graph processing and random-walk-based embedding
Source: Nat Comput Sci. 2023 Jun 26;3(6):552–68. doi: 10.1038/s43588-023-00465-8 (PMC10768636; doi:10.1038/s43588-023-00465-8)
Supplement: Supplementary file 4 — CSVs with time series data with time and memory requirements for the different libraries on the 44 considered graphs and on the different tasks considered (loading graphs, first- and second-order RWs). [file 43588_2023_465_MOESM4_ESM.zip › bio-ce-gn/FastEnsmallenGraph/second_order_walk_only_q.csv]

delta	ram
0	0.0028032302856448865
0.00028910900073242374	0.0032838821411136365
0.00043361699863453396	0.0032838821411136365
0.0006239680005819537	0.0032838821411136365
0.0007262569997692481	0.0032838821411136365
0.0008170059991243761	0.0032838821411136365
0.000904171000001952	0.0032838821411136365
0.0009901659977913368	0.0032838821411136365
0.001074808998964727	0.0032838821411136365
0.0011586590007937048	0.0032838821411136365
0.0012429029993654694	0.0032838821411136365
0.0013373990004765801	0.0032838821411136365
0.0014322139977593906	0.0032838821411136365
0.0015241869987221435	0.0032838821411136365
0.0016089929995359853	0.0032838821411136365
0.0016928379991441034	0.0032838821411136365
0.0017765579978004098	0.0032838821411136365
0.0018806599982781336	0.0037721633911136365
0.0019674020004458725	0.0037721633911136365
0.0020507170011114795	0.0037721633911136365
0.002133171998139005	0.0037721633911136365
0.002215770000475459	0.0037721633911136365
0.0022983769995335024	0.0037721633911136365
0.00238086700119311	0.0037721633911136365
0.0024636210000608116	0.0037721633911136365
0.002552826001192443	0.0037721633911136365
0.002635649998410372	0.0037721633911136365
0.0027188710009795614	0.0037721633911136365
0.002801560000079917	0.0037721633911136365
0.0028843059990322217	0.0037721633911136365
0.00296700599938049	0.0037721633911136365
0.003050318999157753	0.0037721633911136365
0.003133090998744592	0.0037721633911136365
0.0032164260010176804	0.0037721633911136365
0.003299637999589322	0.0037721633911136365
0.0033826979997684248	0.0037721633911136365
0.0034800629982782993	0.0037721633911136365
0.003570860000763787	0.0037721633911136365
0.0037040610004623886	0.0037721633911136365
0.003843450998829212	0.0037721633911136365
0.004013310997834196	0.0037721633911136365
0.0041878209995047655	0.0037721633911136365
0.004298609001125442	0.0037721633911136365
0.004437430998223135	0.0037721633911136365
0.004603841000061948	0.0037721633911136365
0.004702710000856314	0.0037721633911136365
0.00478938299784204	0.0037721633911136365
0.004920269999274751	0.0037721633911136365
0.0050329650002822746	0.0037721633911136365
0.005201371001021471	0.0037721633911136365
0.005372604999138275	0.0037721633911136365
0.005544722000195179	0.0037721633911136365
0.005707420001272112	0.0037721633911136365
0.005888421001145616	0.0037721633911136365
0.0060522929998114705	0.0037721633911136365
0.006213870998180937	0.0037721633911136365
0.006374199998390395	0.0037721633911136365
0.006541815000673523	0.0037721633911136365
0.006702503000269644	0.0037721633911136365
0.006861220001155743	0.0037721633911136365
0.007019885000772774	0.0037721633911136365
0.007181139000749681	0.0037721633911136365
0.007339570998738054	0.0037721633911136365
0.007731093999609584	0.0037721633911136365
0.007972024999617133	0.0037721633911136365
0.008168836000550073	0.0037721633911136365
0.008378422000532737	0.0037721633911136365
0.00856126899816445	0.0037721633911136365
0.008739984001294943	0.0037721633911136365
0.008938885999668855	0.0037721633911136365
0.009121873998083174	0.0037721633911136365
0.009312189999036491	0.0037721633911136365
0.009511917000054382	0.0037721633911136365
0.009700425998744322	0.0037721633911136365
0.009908551997796167	0.0037721633911136365
0.010093648998008575	0.0037721633911136365
0.01908964199901675	0.0037721633911136365
0.019512455000949558	0.0037721633911136365
0.01984653199906461	0.0037721633911136365
0.020208483998430893	0.0037721633911136365
0.02052132300013909	0.0037721633911136365
0.020791769999050302	0.0037721633911136365
0.021101180998812197	0.0037721633911136365
0.021436926999740535	0.0037721633911136365
0.021694504001061432	0.0037721633911136365
0	0
