# Supplementary material for: GRAPE for fast and scalable graph processing and random-walk-based embedding
Source: Nat Comput Sci. 2023 Jun 26;3(6):552–68. doi: 10.1038/s43588-023-00465-8 (PMC10768636; doi:10.1038/s43588-023-00465-8)
Supplement: Supplementary file 4 — CSVs with time series data with time and memory requirements for the different libraries on the 44 considered graphs and on the different tasks considered (loading graphs, first- and second-order RWs). [file 43588_2023_465_MOESM4_ESM.zip › bio-ce-gn/FastEnsmallenGraph/second_order_walk_only_p.csv]

delta	ram
0	0.0016265869140621447
0.0002849429984053131	0.0021072387695308947
0.0004248789991834201	0.0021072387695308947
0.0005196720012463629	0.0021072387695308947
0.0006089400012569968	0.0021072387695308947
0.0006948590016691014	0.0021072387695308947
0.0007796799982315861	0.0021072387695308947
0.0008640429987281095	0.0021072387695308947
0.0009748010015755426	0.0025878906249996447
0.0010629690004861914	0.0025878906249996447
0.0011481799992907327	0.0025878906249996447
0.0012411200004862621	0.0025878906249996447
0.00133545700009563	0.0025878906249996447
0.0014238260009733494	0.0025878906249996447
0.0015088289983395953	0.0025878906249996447
0.0015936320014589	0.0025878906249996447
0.0016782790007709991	0.0025878906249996447
0.0017614169992157258	0.0025878906249996447
0.001845146998675773	0.0025878906249996447
0.0019280579981568735	0.0025878906249996447
0.0020180879982945044	0.0025878906249996447
0.002102369999192888	0.0025878906249996447
0.0021855150007468183	0.0025878906249996447
0.0022700369991071057	0.0025878906249996447
0.00235322200023802	0.0025878906249996447
0.0024380100003327243	0.0025878906249996447
0.0025211739994119853	0.0025878906249996447
0.002603998000267893	0.0025878906249996447
0.0026872269991145004	0.0025878906249996447
0.0027694659984263126	0.0025878906249996447
0.0028516669990494847	0.0025878906249996447
0.0029361659981077537	0.0025840759277340197
0.0030250890013121534	0.0025840759277340197
0.0031110749987419695	0.0025840759277340197
0.0031936640007188544	0.0025840759277340197
0.0032787099989946	0.0025840759277340197
0.0033614710009715054	0.0028244018554683947
0.003448123999987729	0.0028244018554683947
0.003531895999913104	0.0028244018554683947
0.003627602000051411	0.0028244018554683947
0.0037140150016057305	0.0028244018554683947
0.003797812998527661	0.0028244018554683947
0.0038816460000816733	0.0028244018554683947
0.0039652599989494774	0.0028244018554683947
0.00427561499964213	0.0028167724609371447
0.00442684099834878	0.0028167724609371447
0.004534057999990182	0.0028167724609371447
0.004624172001058469	0.0028167724609371447
0.004771977000928018	0.0028167724609371447
0.004964932999428129	0.0030494689941402697
0.00516937900101766	0.0035186767578121447
0.005336892998457188	0.0035186767578121447
0.005499932998645818	0.0035186767578121447
0.005656296998495236	0.0035186767578121447
0.005819332000100985	0.0035186767578121447
0.005981072998110903	0.0035186767578121447
0.006149574001028668	0.0035186767578121447
0.006324622001557145	0.0035186767578121447
0.00649813700147206	0.0035186767578121447
0.0066710999999486376	0.0035186767578121447
0.006832513001427287	0.0035186767578121447
0.007003605998761486	0.0035186767578121447
0.0071917679997568484	0.0035186767578121447
0.0073721160006243736	0.0035186767578121447
0.007549794001533883	0.0035186767578121447
0.007723552000243217	0.0037590026855465197
0.007852507998904912	0.0037590026855465197
0.008003087001270615	0.0037590026855465197
0.00816749899968272	0.0037590026855465197
0.008276344000478275	0.0037590026855465197
0.008366336998733459	0.0037590026855465197
0.008451645000604913	0.0037590026855465197
0.00853600000118604	0.0037590026855465197
0.008643353001389187	0.0037590026855465197
0.008755448998272186	0.0037590026855465197
0.008874406001268653	0.0037590026855465197
0.008998188000987284	0.0037590026855465197
0.009128063000389375	0.0037590026855465197
0.009272699000575813	0.0037590026855465197
0.009416701999725774	0.0037590026855465197
0.00951819499823614	0.0037590026855465197
0	0
