# Supplementary material for: GRAPE for fast and scalable graph processing and random-walk-based embedding
Source: Nat Comput Sci. 2023 Jun 26;3(6):552–68. doi: 10.1038/s43588-023-00465-8 (PMC10768636; doi:10.1038/s43588-023-00465-8)
Supplement: Supplementary file 4 — CSVs with time series data with time and memory requirements for the different libraries on the 44 considered graphs and on the different tasks considered (loading graphs, first- and second-order RWs). [file 43588_2023_465_MOESM4_ESM.zip › bio-ce-gn/FastEnsmallenGraph/second_order_walk.csv]

delta	ram
0	0.0013015747070310724
0.00030140400122036226	0.0017822265624998224
0.000446082998678321	0.0017822265624998224
0.0005461040018417407	0.0017822265624998224
0.0006404349987860769	0.0017822265624998224
0.0007303290003619622	0.0017822265624998224
0.0008173109999916051	0.0017822265624998224
0.0009108220001508016	0.0017745971679685724
0.0010022610003943555	0.0017745971679685724
0.0010915009988821112	0.0017745971679685724
0.0011801350010500755	0.0017745971679685724
0.0012857680012530182	0.0017745971679685724
0.0013828820010530762	0.0017745971679685724
0.0014688189985463396	0.0017745971679685724
0.001556610000989167	0.0022628784179685724
0.001640155998757109	0.0022628784179685724
0.0017234049992111977	0.0022628784179685724
0.001806281001336174	0.0022628784179685724
0.0018895190005423501	0.0022628784179685724
0.001972758000192698	0.0022628784179685724
0.0020557589996315073	0.0022628784179685724
0.002142050001566531	0.0022628784179685724
0.002230449001217494	0.0022628784179685724
0.00231424999947194	0.0022628784179685724
0.0023978960016393103	0.0022628784179685724
0.0024806789988360833	0.0022628784179685724
0.002563767000538064	0.0022628784179685724
0.002646790999278892	0.0022628784179685724
0.002729832998738857	0.0022628784179685724
0.002813215000060154	0.0022628784179685724
0.0028961249990970828	0.0022628784179685724
0.002979687000333797	0.0022628784179685724
0.0030628780004917644	0.0022628784179685724
0.0031476389995077625	0.0022628784179685724
0.0032531460019527003	0.0022628784179685724
0.0033391130018571857	0.0022628784179685724
0.0034249259988428093	0.0022628784179685724
0.0035088459990220144	0.0022628784179685724
0.0035931880011048634	0.0022628784179685724
0.0037322809985198546	0.0022628784179685724
0.0038684370010741986	0.0022628784179685724
0.003990904999227496	0.0022628784179685724
0.004104359999473672	0.0022628784179685724
0.004200866998871788	0.0022628784179685724
0.004333913999289507	0.0022628784179685724
0.004433253001479898	0.0022628784179685724
0.004572219000692712	0.0022628784179685724
0.004727720999653684	0.0022628784179685724
0.0049103550009022	0.0022628784179685724
0.005073355001513846	0.0022628784179685724
0.005258208999293856	0.0022628784179685724
0.005437808998976834	0.0022628784179685724
0.005615620000753552	0.0022628784179685724
0.005788988000858808	0.0022628784179685724
0.005958481000561733	0.0022628784179685724
0.0061311489989748225	0.0022628784179685724
0.006312711000646232	0.0022628784179685724
0.006487352999101859	0.0022628784179685724
0.006661850999080343	0.0022628784179685724
0.0068369649998203386	0.0022628784179685724
0.007011992998741334	0.0022628784179685724
0.00720685100168339	0.0024917602539060724
0.007404570002108812	0.0027320861816404474
0.00758163600039552	0.0027320861816404474
0.007753178000712069	0.0027320861816404474
0.007907703999080695	0.0027320861816404474
0.008066983999015065	0.0027320861816404474
0.008230391002143733	0.0027320861816404474
0.008399128000746714	0.0027320861816404474
0.008572155998990638	0.0027320861816404474
0.008743828999286052	0.0027320861816404474
0.008917489998566452	0.0027320861816404474
0.009089988001505844	0.0027320861816404474
0.009279402998799924	0.0027320861816404474
0.009454719001951162	0.0027320861816404474
0.00962601200080826	0.0027320861816404474
0.009799098999792477	0.0027320861816404474
0.00997057600034168	0.0027320861816404474
0.010140628000954166	0.0027320861816404474
0.010472123998624738	0.0027320861816404474
0.017942913000297267	0.0032127380371091974
0.018304560999240493	0.0032127380371091974
0.018649631001608213	0.0032127380371091974
0.01891805800187285	0.0032127380371091974
0	0
