# Supplementary material for: GRAPE for fast and scalable graph processing and random-walk-based embedding
Source: Nat Comput Sci. 2023 Jun 26;3(6):552–68. doi: 10.1038/s43588-023-00465-8 (PMC10768636; doi:10.1038/s43588-023-00465-8)
Supplement: Supplementary file 4 — CSVs with time series data with time and memory requirements for the different libraries on the 44 considered graphs and on the different tasks considered (loading graphs, first- and second-order RWs). [file 43588_2023_465_MOESM4_ESM.zip › bio-ce-gn/FastEnsmallenGraph/load_graph.csv]

delta	ram
0	0.0017545700073240411
0.0002624970002216287	0.002235221862792791
0.0004136629977438133	0.002235221862792791
0.0005395999978645705	0.002235221862792791
0.000631582999631064	0.002235221862792791
0.0007181809996836819	0.002235221862792791
0.0008040779975999612	0.002235221862792791
0.0008882959991751704	0.002235221862792791
0.0009720289999677334	0.002235221862792791
0.0010551489976933226	0.002235221862792791
0.0011392950000299606	0.002235221862792791
0.001231792997714365	0.002235221862792791
0.0013246050002635457	0.002235221862792791
0.0014164719977998175	0.002235221862792791
0.0015001979991211556	0.002235221862792791
0.0015825259979465045	0.002235221862792791
0.0016648909986543003	0.002235221862792791
0.001747302998410305	0.002235221862792791
0.0018298180002602749	0.002235221862792791
0.0019121939985780045	0.002235221862792791
0.001994984999328153	0.002235221862792791
0.002076975997624686	0.002235221862792791
0.002159555999242002	0.002235221862792791
0.0022415940002247225	0.002235221862792791
0.002323560998775065	0.002235221862792791
0.0024105539996526204	0.002235221862792791
0.002494266998837702	0.002235221862792791
0.002576623999630101	0.002235221862792791
0.0026591639980324544	0.002235221862792791
0.0027419849975558463	0.002235221862792791
0.0028252150004846044	0.002235221862792791
0.0029085999995004386	0.002235221862792791
0.0029911169986007735	0.002235221862792791
0.003073260999371996	0.002235221862792791
0.003155900998535799	0.002235221862792791
0.0032387059982283972	0.002235221862792791
0.003321683998365188	0.002235221862792791
0.0034097459974873345	0.002235221862792791
0.0034945779989357106	0.002235221862792791
0.003577839997888077	0.002235221862792791
0.0036608689988497645	0.002235221862792791
0.003745008998521371	0.002235221862792791
0.003827131000434747	0.002235221862792791
0.003909597999154357	0.002235221862792791
0.003993054997408763	0.002235221862792791
0.004075864999322221	0.002235221862792791
0.004159160998824518	0.002235221862792791
0.004243138999299845	0.002235221862792791
0.004332393000368029	0.002235221862792791
0.004421535999426851	0.002235221862792791
0.004522416998952394	0.002235221862792791
0.0046069039999565575	0.002235221862792791
0.004690288998972392	0.002235221862792791
0.004773440999997547	0.002715873718261541
0.00485656800083234	0.002715873718261541
0.00493949299925589	0.002715873718261541
0.005023278998123715	0.002715873718261541
0.005106988999614259	0.002715873718261541
0.005189809999137651	0.002715873718261541
0.005273115999443689	0.002715873718261541
0.005356961999495979	0.002715873718261541
0.005444664999231463	0.002715873718261541
0.005528973000764381	0.002715873718261541
0.0056120499975804705	0.002715873718261541
0.005694898998626741	0.002715873718261541
0.005777538997790543	0.002715873718261541
0.005860369998117676	0.002715873718261541
0.0059430900000734255	0.002715873718261541
0.006031531000189716	0.002715873718261541
0.0061154360009822994	0.002715873718261541
0.006198897997819586	0.002715873718261541
0.006282284000917571	0.002715873718261541
0.006364729997585528	0.002715873718261541
0.006454475998907583	0.002715873718261541
0.006545680000272114	0.002715873718261541
0.006632639000599738	0.002715873718261541
0.006715670999255963	0.002715873718261541
0.006798365000577178	0.003196525573730291
0.006881212997541297	0.003196525573730291
0.006964126998354914	0.003196525573730291
0.007047472998237936	0.003196525573730291
0.007130252997740172	0.003196525573730291
0.007212679000076605	0.003196525573730291
0.0072969259999808855	0.003196525573730291
0.007379435999609996	0.003196525573730291
0.007467209998139879	0.003196525573730291
0.007550218997494085	0.003196525573730291
0.0076324670008034445	0.003196525573730291
0.007715682997513795	0.003196525573730291
0.007798397000442492	0.003196525573730291
0.007881423000071663	0.003196525573730291
0.007964218999404693	0.003196525573730291
0.008046490998822264	0.003196525573730291
0.008128364999720361	0.003196525573730291
0.008212685999751557	0.003196525573730291
0.00829692499974044	0.003196525573730291
0.0083806509974238	0.003196525573730291
0.00848537199999555	0.003196525573730291
0.008583115999499569	0.003570365905761541
0.008668433998536784	0.003570365905761541
0.008751692999794614	0.003570365905761541
0.008834428997943178	0.003570365905761541
0.008916627000871813	0.003570365905761541
0.008999404999485705	0.003570365905761541
0.009082054999453248	0.003570365905761541
0.009164904000499519	0.003570365905761541
0.009247216999938246	0.003570365905761541
0.009330115997727262	0.003570365905761541
0.009417730998393381	0.003570365905761541
0.00950196299891104	0.003570365905761541
0.009584833998815157	0.003570365905761541
0.009672018997662235	0.003570365905761541
0.009756195999216288	0.003570365905761541
0.009838944999501109	0.003570365905761541
0.009921511998982169	0.003570365905761541
0.010004881998611381	0.003570365905761541
0.010207780000200728	0.003570365905761541
0.010450082998431753	0.003570365905761541
0.010766462997708004	0.003570365905761541
0.0109694610000588	0.003570365905761541
0.011156705000757938	0.003570365905761541
0.011328742999467067	0.004051017761230291
0.011518177998368628	0.004051017761230291
0.011690146999171702	0.004051017761230291
0.011862448998726904	0.004051017761230291
0.01203727199754212	0.004051017761230291
0.012206770999910077	0.004051017761230291
0.012374341000395361	0.004051017761230291
0.012574583997775335	0.004051017761230291
0.012747257998853456	0.004051017761230291
0.012913758000649977	0.004051017761230291
0.013079255000775447	0.004051017761230291
0.013245326998003293	0.004051017761230291
0.013412389998848084	0.004531669616699041
0.013580425998952705	0.004531669616699041
0.013746820000960724	0.004531669616699041
0.013911621997976908	0.004531669616699041
0.01408046899814508	0.004531669616699041
0.014247467999666696	0.004531669616699041
0.01441500899818493	0.004531669616699041
0.014582888998120325	0.004531669616699041
0.014751242997590452	0.004531669616699041
0.01491716899909079	0.004531669616699041
0.01513802699992084	0.004531669616699041
0.015325342999858549	0.004531669616699041
0.015505620998737868	0.004531669616699041
0.015675159000238637	0.004531669616699041
0.015860093000810593	0.004531669616699041
0.01604356600000756	0.004531669616699041
0.016216002997680334	0.004531669616699041
0.01638683299825061	0.004531669616699041
0.016571249998378335	0.004531669616699041
0.016736786998080788	0.004531669616699041
0.016899761998502072	0.004531669616699041
0.017062802999134874	0.004531669616699041
0.01722553099898505	0.004531669616699041
0.01738806600042153	0.004531669616699041
0.017553158999362495	0.004531669616699041
0.017718039998726454	0.004531669616699041
0.017883147000247845	0.004531669616699041
0.018047498000669293	0.004531669616699041
0.018211822000012035	0.004531669616699041
0.018376274998445297	0.004531669616699041
0.018541351997555466	0.004531669616699041
0.018706632999965223	0.004531669616699041
0.018869622999773128	0.004531669616699041
0.01903302099890425	0.005012321472167791
0.01919672899748548	0.005012321472167791
0.019372105998627376	0.005012321472167791
0.019538471999112517	0.005012321472167791
0.01974742799939122	0.005012321472167791
0.019943848998082103	0.005012321472167791
0.020153897999989567	0.005012321472167791
0.020435129998077173	0.005012321472167791
0.02067336899926886	0.005012321472167791
0.02085002599778818	0.005012321472167791
0.021014942998590413	0.005012321472167791
0.021177750000788365	0.005012321472167791
0.021386382999480702	0.005012321472167791
0.021638083999278024	0.005012321472167791
0.021814232000906486	0.005012321472167791
0.021983703998557758	0.005012321472167791
0.022151810000650585	0.005012321472167791
0.02231753899832256	0.005012321472167791
0.022500258000945905	0.005012321472167791
0.02266484099891386	0.005012321472167791
0.022828545999800554	0.005012321472167791
0.02299406100064516	0.005012321472167791
0.023158575997513253	0.005012321472167791
0.023321945998759475	0.005012321472167791
0.023490440999012208	0.005012321472167791
0.02365375899898936	0.005012321472167791
0.023817368000891292	0.005012321472167791
0.02398677599921939	0.005012321472167791
0.02415157699942938	0.005012321472167791
0.024316069997439627	0.005012321472167791
0.024453243000607472	0.005012321472167791
0.024621141998068197	0.005012321472167791
0.02478544399855309	0.005012321472167791
0.024950304999947548	0.005012321472167791
0.02513808000003337	0.005012321472167791
0.025317199997516582	0.005012321472167791
0.025493180997727904	0.005012321472167791
0.025664700999186607	0.005012321472167791
0.025830067999777384	0.005012321472167791
0.025993339000706328	0.005012321472167791
0.026157493000937393	0.005012321472167791
0.026321067998651415	0.005012321472167791
0.026488297000469174	0.005012321472167791
0.026651251999282977	0.005012321472167791
0.026814305998414056	0.005012321472167791
0.026976172001013765	0.005012321472167791
0.027137635999679333	0.005012321472167791
0.027301879999868106	0.005012321472167791
0.027469150998513214	0.005012321472167791
0.027631922999717062	0.005012321472167791
0.027794519999588374	0.005012321472167791
0.027957174999755807	0.005012321472167791
0.028128072000981774	0.005012321472167791
0.028294100000493927	0.005012321472167791
0.028465564999351045	0.005012321472167791
0.028633041998546105	0.005012321472167791
0.02879762099837535	0.005012321472167791
0.028960830000869464	0.005012321472167791
0.029124512999260332	0.005012321472167791
0.029288563997397432	0.005012321472167791
0.029459387998940656	0.005012321472167791
0.029622731999552343	0.005012321472167791
0.02978581299976213	0.005012321472167791
0.029948011997475987	0.005012321472167791
0.03015306399902329	0.005012321472167791
0.030330989000503905	0.005012321472167791
0.03050531500048237	0.005012321472167791
0.030669865998788737	0.005012321472167791
0.03083305600011954	0.005012321472167791
0.030995965000329306	0.005012321472167791
0.0311600749992067	0.005012321472167791
0.03133080299812718	0.005012321472167791
0.03150154800096061	0.005012321472167791
0.03166584700011299	0.005012321472167791
0.03183020899814437	0.005012321472167791
0.03199367399793118	0.005012321472167791
0.03215784699932556	0.005012321472167791
0.03232173799915472	0.005012321472167791
0.03245169000001624	0.005012321472167791
0.032618229000945576	0.005012321472167791
0.03278435899846954	0.005012321472167791
0.03295010899819317	0.005012321472167791
0.033113827998022316	0.005012321472167791
0.033277802998782136	0.005012321472167791
0.033446829998865724	0.005012321472167791
0.033612896000704495	0.005012321472167791
0.03377607699803775	0.005012321472167791
0.03394058000048972	0.005012321472167791
0.03409988599742064	0.005012321472167791
0.034258985997439595	0.005012321472167791
0.03444327900069766	0.005012321472167791
0.03460651899877121	0.005012321472167791
0.03476974599834648	0.005012321472167791
0.03493177400014247	0.005012321472167791
0.035128264000377385	0.005012321472167791
0.035309815997607075	0.005012321472167791
0.03548646700073732	0.005012321472167791
0.03565095999874757	0.005012321472167791
0.03581487100018421	0.005012321472167791
0.03597707799781347	0.005012321472167791
0.03614071199990576	0.005012321472167791
0.036303361997852335	0.005012321472167791
0.0364620529981039	0.005012321472167791
0.036629670998081565	0.005012321472167791
0.03679820999968797	0.005012321472167791
0.03731819200038444	0.005012321472167791
0.03751249600099982	0.005012321472167791
0.03768188699905295	0.005012321472167791
0.0378466069996648	0.005012321472167791
0.03800883199801319	0.005012321472167791
0.038172017000761116	0.005012321472167791
0.038334488999680616	0.005012321472167791
0.038501778999489034	0.005012321472167791
0.0386640049982816	0.005012321472167791
0.03882597099800478	0.005012321472167791
0.03898799599846825	0.005492973327636541
0.03914984500079299	0.005492973327636541
0.039312045999395195	0.005492973327636541
0.0394792109982518	0.005492973327636541
0.039642586998525076	0.005492973327636541
0.039805050000722986	0.005492973327636541
0.03996658799951547	0.005492973327636541
0.0401382409982034	0.005492973327636541
0.04030371299813851	0.005492973327636541
0.04045172100086347	0.005492973327636541
0.04061719399760477	0.005492973327636541
0.0407811529985338	0.005492973327636541
0.040944086998933926	0.005492973327636541
0.04110695100098383	0.005492973327636541
0.04127162399890949	0.005492973327636541
0.041441770998062566	0.005492973327636541
0.04161701399789308	0.005492973327636541
0.041780766998272156	0.005492973327636541
0.04194400999767822	0.005492973327636541
0.04210690999752842	0.005492973327636541
0.042269785997632425	0.005492973327636541
0.04243808799947146	0.005492973327636541
0.04260116499790456	0.005492973327636541
0.042763863999425666	0.005492973327636541
0.04292819900001632	0.005492973327636541
0.04309140499753994	0.005492973327636541
0.043253608000668464	0.005492973327636541
0.04341781399853062	0.005492973327636541
0.043587387997831684	0.005492973327636541
0.043752107998443535	0.005492973327636541
0.04391593399850535	0.005492973327636541
0.04407900799924391	0.005492973327636541
0.04424217400082853	0.004775810241699041
0.044405345997802215	0.004775810241699041
0.044587409000087064	0.004775810241699041
0.04475100999843562	0.004775810241699041
0.04491431099813781	0.004775810241699041
0.045135508000385016	0.004775810241699041
0.045317862000956666	0.004775810241699041
0.04549490799763589	0.004775810241699041
0.04566034299932653	0.004775810241699041
0.04582399299761164	0.004775810241699041
0.0459867760000634	0.004775810241699041
0.04614972399940598	0.004775810241699041
0.046313071998156374	0.004775810241699041
0.046478988999297144	0.004775810241699041
0.046641195000120206	0.004775810241699041
0.046809970997856	0.004775810241699041
0.04697315500015975	0.004775810241699041
0.04713471599825425	0.004775810241699041
0.04729850099829491	0.004775810241699041
0.047465641000599135	0.004775810241699041
0.047628374999476364	0.004775810241699041
0.04779056999905151	0.004775810241699041
0.047952698998415144	0.004775810241699041
0.048114837998582516	0.004775810241699041
0.04828090899900417	0.004775810241699041
0.04855355099789449	0.004775810241699041
0.048782756999571575	0.004775810241699041
0.04902377300095395	0.004775810241699041
0.049268003000179306	0.004775810241699041
0.049444979998952476	0.004775810241699041
0.04961372899924754	0.004775810241699041
0.04977688399958424	0.004775810241699041
0.04993633499907446	0.004775810241699041
0.050151183997513726	0.004775810241699041
0.05032272999960696	0.004775810241699041
0.05049107000013464	0.004775810241699041
0.0506520589988213	0.004775810241699041
0.05081021699879784	0.004775810241699041
0.050967298997420585	0.004775810241699041
0.051123591998475604	0.004775810241699041
0.05128006999802892	0.004775810241699041
0.05143666900039534	0.004775810241699041
0.051595106000604574	0.004775810241699041
0.05175125999812735	0.004775810241699041
0.051907016000768635	0.004775810241699041
0.052062172999285394	0.004775810241699041
0.05221900399919832	0.004775810241699041
0.05237508999925922	0.004775810241699041
0.05255734499951359	0.004775810241699041
0.05271722999896156	0.004775810241699041
0.05288201399889658	0.004775810241699041
0.053039865000755526	0.004775810241699041
0.05319604399846867	0.004775810241699041
0.05335273099990445	0.004775810241699041
0.053520290999585995	0.004775810241699041
0.05368299600013415	0.004775810241699041
0.05384067599879927	0.004775810241699041
0.05399788899740088	0.004775810241699041
0.054154424000444124	0.004775810241699041
0.05431275199953234	0.004775810241699041
0.05447395399824018	0.004775810241699041
0.05463225700077601	0.004775810241699041
0.05478889399819309	0.004775810241699041
0.05494520199863473	0.004775810241699041
0.055102348000218626	0.004775810241699041
0.05527306200019666	0.004775810241699041
0.05542948299989803	0.004775810241699041
0.05558749500050908	0.004775810241699041
0.05574399499892024	0.004775810241699041
0.05589996299750055	0.004775810241699041
0.056055442000797484	0.004775810241699041
0.05621186300049885	0.005256462097167791
0.056367909997788956	0.005256462097167791
0.05654252599924803	0.005256462097167791
0.05670143200040911	0.005256462097167791
0.05685862599784741	0.005256462097167791
0.05701566299831029	0.005256462097167791
0.05717183799788472	0.005256462097167791
0.05732844899830525	0.005256462097167791
0.05748994899840909	0.005256462097167791
0.0576470909982163	0.005256462097167791
0.05780410999796004	0.005256462097167791
0.05796158299926901	0.005256462097167791
0.05811952300064149	0.005256462097167791
0.0582768929998565	0.005256462097167791
0.05843382899911376	0.005256462097167791
0.0585920220000844	0.005256462097167791
0.0587478209999972	0.005256462097167791
0.0589041620005446	0.005256462097167791
0.05906012400009786	0.005256462097167791
0.05921577799745137	0.005256462097167791
0.05937125299897161	0.005256462097167791
0.059532241997658275	0.005256462097167791
0.05968982099875575	0.005256462097167791
0.05984629600061453	0.005256462097167791
0.06000211599894101	0.005256462097167791
0.06017300199891906	0.005256462097167791
0.06033218399898033	0.005256462097167791
0.060463522997451946	0.005256462097167791
0.06062359099814785	0.005256462097167791
0.060781172000133665	0.005256462097167791
0.060941296000237344	0.005256462097167791
0.06109900400042534	0.005256462097167791
0.061256898999999976	0.005256462097167791
0.06141482699968037	0.005256462097167791
0.061580043999128975	0.005256462097167791
0.061739299999317154	0.005256462097167791
0.061898108000605134	0.005256462097167791
0.06205901700013783	0.005256462097167791
0.06224217300041346	0.005256462097167791
0.062424812000244856	0.005256462097167791
0.06258940399857238	0.005256462097167791
0.06274881599892979	0.005256462097167791
0.06291464500100119	0.005256462097167791
0.06307581799774198	0.005256462097167791
0.06330831100058276	0.005256462097167791
0.06357967700023437	0.005256462097167791
0.06376059399917722	0.005256462097167791
0.06392724299803376	0.005256462097167791
0.0640903649982647	0.005256462097167791
0.06425127699912991	0.005256462097167791
0.06441896699834615	0.005256462097167791
0.06459686000016518	0.005256462097167791
0.06475804799993057	0.005256462097167791
0.06491999900026713	0.005256462097167791
0.06513809999887599	0.005256462097167791
0.06531202900077915	0.005256462097167791
0.06547311699978309	0.005256462097167791
0.06564425199758261	0.005256462097167791
0.06581895199997234	0.005256462097167791
0.0659935410003527	0.005256462097167791
0.06615866900028777	0.005256462097167791
0.06631789899984142	0.005256462097167791
0.06649154600017937	0.005256462097167791
0.06665175200032536	0.005256462097167791
0.06680935300028068	0.005256462097167791
0.0669681209983537	0.005256462097167791
0.06712549599978956	0.005256462097167791
0.06728200399811612	0.005256462097167791
0.06743882400041912	0.005256462097167791
0.06759620599768823	0.005256462097167791
0.06775363899942022	0.005256462097167791
0.06791083799907938	0.005256462097167791
0.06811463499980164	0.005256462097167791
0.06828936099918792	0.005256462097167791
0.0684630619980453	0.005256462097167791
0.06862714899762068	0.005256462097167791
0.06878530600079102	0.005256462097167791
0.06894300699786982	0.005256462097167791
0.06910167299793102	0.005256462097167791
0.06927534799979185	0.005256462097167791
0.0694487319997279	0.005256462097167791
0.06960835700010648	0.005256462097167791
0.0697660369987716	0.005256462097167791
0.06992300300044008	0.005256462097167791
0.07014964299742132	0.005256462097167791
0.07033698499799357	0.005256462097167791
0.07053150700085098	0.005256462097167791
0.07070809599827044	0.005256462097167791
0.07088228700013133	0.005256462097167791
0.0710562829990522	0.005256462097167791
0.07123442200099817	0.005256462097167791
0.07144441999844275	0.005256462097167791
0.07168886299768928	0.005256462097167791
0.07197910899776616	0.005737113952636541
0.07218270899829804	0.005737113952636541
0.07237321099819383	0.005737113952636541
0.07257558600031189	0.005737113952636541
0.0727676460010116	0.005737113952636541
0.0729542160006531	0.005737113952636541
0.07313485899794614	0.005737113952636541
0.07331640299889841	0.005737113952636541
0.07352655599970603	0.005737113952636541
0.07371125999998185	0.005737113952636541
0.07389250199776143	0.005737113952636541
0.07407423299810034	0.005737113952636541
0.07426181099799578	0.005737113952636541
0.07445515899962629	0.005737113952636541
0.0746427890007908	0.005737113952636541
0.07482826299747103	0.005737113952636541
0.07501437300015823	0.005737113952636541
0.07522309900014079	0.005737113952636541
0.07541155500075547	0.005737113952636541
0.07559788199796458	0.005737113952636541
0.07578108400048222	0.005737113952636541
0.07596618999741622	0.005737113952636541
0.0761524150002515	0.005737113952636541
0.0763366639985179	0.005737113952636541
0.07655423499818426	0.005737113952636541
0.07674456099994131	0.005737113952636541
0.07693113300047116	0.005737113952636541
0.07711451399882208	0.005737113952636541
0.07729733000087435	0.005737113952636541
0.07748623899897211	0.005737113952636541
0.07767011800024193	0.005737113952636541
0.07785316899753525	0.005737113952636541
0.07803515599880484	0.005737113952636541
0.0782168730002013	0.005737113952636541
0.0783987850008998	0.005737113952636541
0.07858479499918758	0.005737113952636541
0.07876937199762324	0.005737113952636541
0.0790264120005304	0.005737113952636541
0.07923738200042862	0.005737113952636541
0.07944181399943773	0.005737113952636541
0.07963080899935449	0.005737113952636541
0.07982074100073078	0.005737113952636541
0.08000789899961092	0.005737113952636541
0.08021477700094692	0.005737113952636541
0.080410185000801	0.005737113952636541
0.0806153909979912	0.005737113952636541
0.08080281900038244	0.005737113952636541
0.08098846199936816	0.005737113952636541
0.08117669700004626	0.005737113952636541
0.08136571399882087	0.005737113952636541
0.08155269800045062	0.005737113952636541
0.08173919399996521	0.005737113952636541
0.0819249009982741	0.005737113952636541
0.08210931299981894	0.005737113952636541
0.08229389799817	0.005737113952636541
0.08249033699758002	0.005737113952636541
0.08267540099768667	0.005737113952636541
0.08287513599861995	0.005737113952636541
0.08305678000033367	0.005737113952636541
0.0832669099982013	0.005737113952636541
0.08345783699769527	0.005737113952636541
0.08364320200053044	0.005737113952636541
0.08382848299879697	0.005737113952636541
0.08401271199909388	0.005737113952636541
0.084197600997868	0.005737113952636541
0.08438265400036471	0.005737113952636541
0.08459107999806292	0.005737113952636541
0.08477941899764119	0.005737113952636541
0.08496800499779056	0.005737113952636541
0.08516623299874482	0.005737113952636541
0.08536822499809205	0.005737113952636541
0.08555648399851634	0.005737113952636541
0.08574218699868652	0.005737113952636541
0.0859289149993856	0.005737113952636541
0.08612214000095264	0.005737113952636541
0.08631360499930452	0.005737113952636541
0.08650887700059684	0.005737113952636541
0.0866997499979334	0.005737113952636541
0.08689069899992319	0.005737113952636541
0.08708008999747108	0.005737113952636541
0.08726906199808582	0.005737113952636541
0.08746332499868004	0.005737113952636541
0.08765364499777206	0.005737113952636541
0.08784300799743505	0.005737113952636541
0.08804024900018703	0.005737113952636541
0.08823239299817942	0.005737113952636541
0.08843070799775887	0.005737113952636541
0.08864532000006875	0.005737113952636541
0.08883623099973192	0.005737113952636541
0.08902125600070576	0.005737113952636541
0.08918780000021798	0.005737113952636541
0.08936099799757358	0.005737113952636541
0.08952767599839717	0.005737113952636541
0.08969136800078559	0.005737113952636541
0.08985722599754808	0.005737113952636541
0.09002339899961953	0.005737113952636541
0.09019989499938674	0.005737113952636541
0.09036544999980833	0.005737113952636541
0.09052970499760704	0.005737113952636541
0.09069308099788032	0.005737113952636541
0.09085760399830178	0.005737113952636541
0.09102331599933677	0.005737113952636541
0.09118780099743162	0.005737113952636541
0.09135323299778975	0.005737113952636541
0.091522979997535	0.005737113952636541
0.09168747899821028	0.005737113952636541
0.09185067699945648	0.005737113952636541
0.09201339699939126	0.005737113952636541
0.09217674799947417	0.005737113952636541
0.09234042599928216	0.005737113952636541
0.09252811699843733	0.005737113952636541
0.09269368699824554	0.005737113952636541
0.09285976599858259	0.005737113952636541
0.09302258199750213	0.005737113952636541
0.09318605599764851	0.005737113952636541
0.09335899299912853	0.005737113952636541
0.09352564000073471	0.005737113952636541
0.09370370399847161	0.005737113952636541
0.09386959100083914	0.005737113952636541
0.0940356779974536	0.005737113952636541
0.09420148899880587	0.005737113952636541
0.09436591199846589	0.005737113952636541
0.09453060699888738	0.005737113952636541
0.09469400699890684	0.005737113952636541
0.09485731599852443	0.005737113952636541
0.09502207499826909	0.005737113952636541
0.09520759799852385	0.005737113952636541
0.09537381599875516	0.005737113952636541
0.09553851199962082	0.005737113952636541
0.09570312099822331	0.005737113952636541
0.09586680400025216	0.005737113952636541
0.0960311559974798	0.005737113952636541
0.09619515799931833	0.005737113952636541
0.09636310700079775	0.005737113952636541
0.09654347700052313	0.005737113952636541
0.09670836499935831	0.005737113952636541
0.09687232999931439	0.005737113952636541
0.09703665999768418	0.005737113952636541
0.09721088099831832	0.005737113952636541
0.09737877199950162	0.005737113952636541
0.09754482499920414	0.005737113952636541
0.09772346099998686	0.005737113952636541
0.09788908200061996	0.005737113952636541
0.09805389599932823	0.005737113952636541
0.09821960599947488	0.005737113952636541
0.0983842050009116	0.005737113952636541
0.09855285999947228	0.005737113952636541
0.09871688899875153	0.005737113952636541
0.09887992799849599	0.005737113952636541
0.099043926999002	0.005737113952636541
0.09922377099792357	0.005737113952636541
0.09941312199953245	0.005737113952636541
0.09958562599786092	0.005737113952636541
0.0997513809998054	0.005737113952636541
0.09991356499813264	0.005737113952636541
0.1001605550009117	0.005737113952636541
0.11036405699996976	0.006217765808105291
0.12069444699955056	0.006217765808105291
0.13098388000071282	0.006217765808105291
0.14122787700034678	0.006698417663574041
0.15148951899755048	0.007179069519042791
0.16172431700033485	0.006728935241699041
0	0
