# Supplementary material for: GRAPE for fast and scalable graph processing and random-walk-based embedding
Source: Nat Comput Sci. 2023 Jun 26;3(6):552–68. doi: 10.1038/s43588-023-00465-8 (PMC10768636; doi:10.1038/s43588-023-00465-8)
Supplement: Supplementary file 4 — CSVs with time series data with time and memory requirements for the different libraries on the 44 considered graphs and on the different tasks considered (loading graphs, first- and second-order RWs). [file 43588_2023_465_MOESM4_ESM.zip › bio-ce-gt/Networkx/load_graph.csv]

delta	ram
0	0.0016241073608398438
0.0001629299999876821	0.0025854110717773438
0.00029400800030998653	0.0025854110717773438
0.0003881500001625682	0.0025854110717773438
0.00047607400028937263	0.0025854110717773438
0.0005611960000351246	0.0025854110717773438
0.0006458370003201708	0.0025854110717773438
0.0007299369999600458	0.0025854110717773438
0.0008437930000582128	0.0025854110717773438
0.0009382460002598236	0.0025854110717773438
0.0010374110001976078	0.0025854110717773438
0.0011234680000598019	0.0025854110717773438
0.0012077630003659579	0.0025854110717773438
0.0012918530001115869	0.0025854110717773438
0.0013751650003541727	0.0025854110717773438
0.0014584509999622242	0.0025854110717773438
0.0015414900003634102	0.0025854110717773438
0.0016243810000560188	0.0025854110717773438
0.001707427000383177	0.0025854110717773438
0.0017902110002978588	0.0025854110717773438
0.0018729570001596585	0.0025854110717773438
0.0019624080000539834	0.0025854110717773438
0.0020460470000216446	0.0025854110717773438
0.002128860000084387	0.0025854110717773438
0.002211609000369208	0.0025854110717773438
0.0022943769999983488	0.0030660629272460938
0.0023777250003149675	0.0030660629272460938
0.002461174000018218	0.0030660629272460938
0.002544669000144495	0.0030660629272460938
0.002627630999995745	0.0030660629272460938
0.0027099850003651227	0.0030660629272460938
0.0028017370000270603	0.0030660629272460938
0.0028886940003758355	0.0030660629272460938
0.0029877570000280684	0.0030660629272460938
0.0030737280003449996	0.0030660629272460938
0.003157068000291474	0.0030660629272460938
0.003240953000386071	0.0030660629272460938
0.003325836000385607	0.0030660629272460938
0.0034109950001948164	0.0030660629272460938
0.0034952450000673707	0.0030660629272460938
0.003582821000236436	0.0030660629272460938
0.00366669400000319	0.0030660629272460938
0.003749325000171666	0.0030660629272460938
0.0038326050002979173	0.0030660629272460938
0.0039153370003077725	0.0030660629272460938
0.004005627999958961	0.0030660629272460938
0.00408919000028618	0.0030660629272460938
0.0041723700001057296	0.0030660629272460938
0.004255116999956954	0.0030660629272460938
0.004338277999977436	0.0030660629272460938
0.004421023000304558	0.0030660629272460938
0.004504065000219271	0.0030660629272460938
0.004587237000123423	0.0030660629272460938
0.004669767999985197	0.0030660629272460938
0.004752250000365166	0.0030660629272460938
0.004851071000302909	0.0030660629272460938
0.00494066200008092	0.0035467147827148438
0.005026780000207509	0.0035467147827148438
0.005109500000344269	0.0035467147827148438
0.00519257700034359	0.0035467147827148438
0.005275078000067879	0.0035467147827148438
0.005357876000289252	0.0035467147827148438
0.005440465999981825	0.0035467147827148438
0.005523599000298418	0.0035467147827148438
0.005606210000223655	0.0035467147827148438
0.0056892880002124	0.0035467147827148438
0.005772324000190565	0.0035467147827148438
0.005855807999978424	0.0035467147827148438
0.005946582999968086	0.0035467147827148438
0.0060323500001686625	0.0035467147827148438
0.006116062000273814	0.0035467147827148438
0.006200475000241568	0.0035467147827148438
0.006283736000114004	0.0035467147827148438
0.006367901999965397	0.0035467147827148438
0.006461308000325516	0.0035467147827148438
0.0065473390000079235	0.0035467147827148438
0.006629772999986017	0.0035467147827148438
0.006712969000091107	0.0035467147827148438
0.006799953000154346	0.0035467147827148438
0.0068835970000691304	0.0035467147827148438
0.0069720589999633376	0.0035467147827148438
0.007055865999973321	0.0035467147827148438
0.007138678000046639	0.0035467147827148438
0.007221745000151714	0.0035467147827148438
0.007304546000341361	0.0035467147827148438
0.007387061000372341	0.0035467147827148438
0.007469870000022638	0.0035467147827148438
0.0075524850003603206	0.0035467147827148438
0.00763529899995774	0.0035467147827148438
0.007718576000115718	0.0035467147827148438
0.007806673000231967	0.0035467147827148438
0.007890498000051593	0.0035467147827148438
0.007988710000063293	0.0035467147827148438
0.008074110000052315	0.0035467147827148438
0.008157350000146835	0.0035467147827148438
0.008240302000103839	0.0035467147827148438
0.008323428000039712	0.0035467147827148438
0.00840594900000724	0.004027366638183594
0.008488458000101673	0.004027366638183594
0.008570569000312389	0.004027366638183594
0.008652756000174122	0.004027366638183594
0.008735176000300271	0.004027366638183594
0.008835699999963254	0.004027366638183594
0.008921653000015795	0.004027366638183594
0.009042414000305143	0.004027366638183594
0.009125400000357331	0.004027366638183594
0.009207994999997027	0.004027366638183594
0.009291057000154979	0.004027366638183594
0.009374193999974523	0.004027366638183594
0.009457113000280515	0.004027366638183594
0.009542935000354191	0.004027366638183594
0.009626523999941128	0.004027366638183594
0.009709147000194207	0.004027366638183594
0.00979163800002425	0.004027366638183594
0.009873742000308994	0.004027366638183594
0.009961987000224326	0.004027366638183594
0.010045601000001625	0.004027366638183594
0.01021500200022274	0.004027366638183594
0.010394686000381625	0.004027366638183594
0.01057286400009616	0.004027366638183594
0.010746311000275455	0.004027366638183594
0.010910282000168081	0.004027366638183594
0.01108244300030492	0.004027366638183594
0.011241844000323908	0.004027366638183594
0.011398862000078225	0.004027366638183594
0.011555890000181535	0.004508018493652344
0.011713639000390685	0.004508018493652344
0.011871434000113368	0.004508018493652344
0.012043881999943551	0.004508018493652344
0.012210700000196084	0.004508018493652344
0.012368296000204282	0.004508018493652344
0.01252539799997976	0.004508018493652344
0.012682606999987911	0.004508018493652344
0.012837801000387117	0.004508018493652344
0.013003441000364546	0.004508018493652344
0.01316347300007692	0.004508018493652344
0.013320374000159063	0.004508018493652344
0.013476872999945044	0.004508018493652344
0.01363333600011174	0.004508018493652344
0.013789085000098567	0.004508018493652344
0.013951490000181366	0.004508018493652344
0.014113212000211206	0.004508018493652344
0.014271773000018584	0.004508018493652344
0.014429987000312394	0.004508018493652344
0.014587524000035046	0.004508018493652344
0.014745834000223113	0.004508018493652344
0	0
