# Supplementary material for: GRAPE for fast and scalable graph processing and random-walk-based embedding
Source: Nat Comput Sci. 2023 Jun 26;3(6):552–68. doi: 10.1038/s43588-023-00465-8 (PMC10768636; doi:10.1038/s43588-023-00465-8)
Supplement: Supplementary file 4 — CSVs with time series data with time and memory requirements for the different libraries on the 44 considered graphs and on the different tasks considered (loading graphs, first- and second-order RWs). [file 43588_2023_465_MOESM4_ESM.zip › bio-ce-gt/EnsmallenGraph20PercentCache/load_graph.csv]

delta	ram
0	0.0027450561523441053
0.0003014450012415182	0.0032257080078128553
0.0004621580010280013	0.0032257080078128553
0.0005592400011664722	0.0032257080078128553
0.0006494410008599516	0.0032257080078128553
0.0007383599986496847	0.0032257080078128553
0.0008263320014521014	0.0032257080078128553
0.0009228540002368391	0.0032257080078128553
0.0010110330003954004	0.0032257080078128553
0.0010985389999405015	0.0032257080078128553
0.0011851589988509659	0.0032257080078128553
0.0012826950005546678	0.0032257080078128553
0.0013807290015392937	0.0032257080078128553
0.0014680429994768929	0.0032257080078128553
0.0015532819998043124	0.0032257080078128553
0.0016384490008931607	0.0032257080078128553
0.001723894998576725	0.0032257080078128553
0.001808917000744259	0.0032257080078128553
0.0019004519999725744	0.0032257080078128553
0.0019862859990098514	0.0032257080078128553
0.002071101000183262	0.0032257080078128553
0.002156083999580005	0.0032257080078128553
0.0022416620013245847	0.0032257080078128553
0.002327718000742607	0.0032257080078128553
0.00241305400049896	0.0032257080078128553
0.002498002999345772	0.0032257080078128553
0.002583715999207925	0.0037063598632816053
0.0026688500001910143	0.0037063598632816053
0.0027546669989533257	0.0037063598632816053
0.0028400400005921256	0.0037063598632816053
0.002963558999908855	0.0036605834960941053
0.0030544750006811228	0.0036605834960941053
0.003141056000458775	0.0036605834960941053
0.003226550001272699	0.0036605834960941053
0.003312952001579106	0.0036605834960941053
0.0033989959993050434	0.0036605834960941053
0.003486131001409376	0.0036605834960941053
0.003572032001102343	0.0036605834960941053
0.0036577479986590333	0.0036605834960941053
0.003743468998436583	0.0036605834960941053
0.0038291279997793026	0.0036605834960941053
0.003935584998544073	0.0036605834960941053
0.004022853001515614	0.0036605834960941053
0.004108460001589265	0.0036605834960941053
0.004194351000478491	0.0036605834960941053
0.0042801310009963345	0.0036605834960941053
0.004366290999314515	0.0036605834960941053
0.004452007000509184	0.0036605834960941053
0.004545003001112491	0.0036605834960941053
0.004633096999896225	0.004141235351562855
0.004719738000858342	0.004141235351562855
0.004805769000086002	0.004141235351562855
0.0048994710014085285	0.004141235351562855
0.004986198000551667	0.004141235351562855
0.005071886000223458	0.004141235351562855
0.005157465999218402	0.004141235351562855
0.005243757001153426	0.004141235351562855
0.005329489998985082	0.004141235351562855
0.005415474999608705	0.004141235351562855
0.005501311999978498	0.004141235351562855
0.005587665000348352	0.004141235351562855
0.005689615998562658	0.004141235351562855
0.0057781399991654325	0.004141235351562855
0.005864091999683296	0.004141235351562855
0.005954610998742282	0.004141235351562855
0.006039859999873443	0.004141235351562855
0.006131140999059426	0.004141235351562855
0.00621828599832952	0.004141235351562855
0.006305648999841651	0.004141235351562855
0.006391355000232579	0.004141235351562855
0.0064772480000101496	0.004141235351562855
0.006563137001649011	0.004141235351562855
0.006648268998105777	0.004141235351562855
0.006734301998221781	0.004141235351562855
0.006823691001045518	0.004141235351562855
0.006937254998774733	0.004141235351562855
0.007026735998806544	0.004141235351562855
0.007113405998097733	0.004141235351562855
0.007198879000497982	0.004141235351562855
0.00728418400103692	0.004141235351562855
0.0073699479980859905	0.004141235351562855
0.007455005001247628	0.004141235351562855
0.007540419999713777	0.004141235351562855
0.007625491998624057	0.004141235351562855
0.007710809000855079	0.004141235351562855
0.007796221998432884	0.004141235351562855
0.00788562000161619	0.004141235351562855
0.007971950999490218	0.004141235351562855
0.008057119001023239	0.004141235351562855
0.008142716000293149	0.004141235351562855
0.008228022998082452	0.004141235351562855
0.008313682999869343	0.004141235351562855
0.008399605001613963	0.004141235351562855
0.008485759000905091	0.004141235351562855
0.00857186099892715	0.004141235351562855
0.00865770200107363	0.004141235351562855
0.008743259000766557	0.004141235351562855
0.008829959999275161	0.004141235351562855
0.008921503998863045	0.004141235351562855
0.009007468001072994	0.004141235351562855
0.009092680000321707	0.004141235351562855
0.009178216001600958	0.004141235351562855
0.009263470001315	0.004141235351562855
0.009355040001537418	0.004141235351562855
0.009440818001166917	0.004141235351562855
0.009525354998913826	0.004141235351562855
0.009611304998543346	0.004141235351562855
0.009696654000435956	0.004141235351562855
0.009781693999684649	0.004141235351562855
0.00987090900162002	0.004141235351562855
0.009957610000128625	0.004141235351562855
0.010047581999970134	0.004141235351562855
0.010223039000265999	0.004141235351562855
0.010406500001408858	0.004141235351562855
0.010583041999780107	0.004141235351562855
0.01076783999815234	0.004621887207031605
0.010906381998211145	0.004621887207031605
0.011074917998485034	0.004621887207031605
0.011236690999794519	0.004621887207031605
0	0
