# Supplementary material for: GRAPE for fast and scalable graph processing and random-walk-based embedding
Source: Nat Comput Sci. 2023 Jun 26;3(6):552–68. doi: 10.1038/s43588-023-00465-8 (PMC10768636; doi:10.1038/s43588-023-00465-8)
Supplement: Supplementary file 4 — CSVs with time series data with time and memory requirements for the different libraries on the 44 considered graphs and on the different tasks considered (loading graphs, first- and second-order RWs). [file 43588_2023_465_MOESM4_ESM.zip › bio-ce-gt/CSRgraph/second_order_walk_only_q.csv]

delta	ram
0	0.001880645751953125
0.00034974797745235264	0.002361297607421875
0.0005250129906926304	0.002361297607421875
0.0006245879922062159	0.002361297607421875
0.0007145799754653126	0.002361297607421875
0.0008103609725367278	0.002361297607421875
0.0008979849808383733	0.002841949462890625
0.0009839369740802795	0.002841949462890625
0.0010694609954953194	0.002841949462890625
0.0011545029992703348	0.002841949462890625
0.0012388289906084538	0.002841949462890625
0.0013240999833215028	0.002841949462890625
0.0014095449878368527	0.002841949462890625
0.0014939179818611592	0.002841949462890625
0.0015782129776198417	0.002841949462890625
0.0016630359750706702	0.003322601318359375
0.001752467971527949	0.003322601318359375
0.0018382359994575381	0.003322601318359375
0.0019230909820180386	0.003322601318359375
0.0020083659910596907	0.003322601318359375
0.002093553979648277	0.003322601318359375
0.0021779179805889726	0.003322601318359375
0.0022626559948548675	0.003322601318359375
0.0023477769864257425	0.003322601318359375
0.002431892993627116	0.003803253173828125
0.0025167269923258573	0.003803253173828125
0.002601457992568612	0.003803253173828125
0.002686071995412931	0.003803253173828125
0.0027785779966507107	0.003803253173828125
0.002864550973754376	0.003803253173828125
0.002950729976873845	0.003803253173828125
0.003036529989913106	0.003803253173828125
0.003122436988633126	0.003803253173828125
0.003208745998563245	0.004283905029296875
0.0032936799980234355	0.004283905029296875
0.003378762979991734	0.004283905029296875
0.0035100189852528274	0.004283905029296875
0.0036015069927088916	0.004283905029296875
0.0036874249926768243	0.004283905029296875
0.0037784819724038243	0.004283905029296875
0.0038643419975414872	0.004283905029296875
0.003970030986238271	0.004764556884765625
0.004068191978149116	0.004764556884765625
0.0041565919818822294	0.004764556884765625
0.004241892980644479	0.004764556884765625
0.00432758399983868	0.004764556884765625
0.004412611975567415	0.004764556884765625
0.004497980989981443	0.004764556884765625
0.004583513975376263	0.004764556884765625
0.004668043984565884	0.004764556884765625
0.004758576978929341	0.004764556884765625
0.004844889976084232	0.004764556884765625
0.004930262977723032	0.004764556884765625
0.005015267990529537	0.005245208740234375
0.0051010049937758595	0.005245208740234375
0.005185982998227701	0.005245208740234375
0.005271026981063187	0.005245208740234375
0.005355179979233071	0.005245208740234375
0.00543973597814329	0.005245208740234375
0.0055247309792321175	0.005245208740234375
0.0056162039982154965	0.005245208740234375
0.0057012789766304195	0.005245208740234375
0.005792441981611773	0.005245208740234375
0.005878815980395302	0.005245208740234375
0.0059653379721567035	0.005725860595703125
0.006051813979865983	0.005725860595703125
0.006136512994999066	0.005725860595703125
0.006221584975719452	0.005725860595703125
0.006306891998974606	0.005725860595703125
0.006391899980371818	0.005725860595703125
0.006477233982877806	0.005725860595703125
0.006563288974575698	0.005725860595703125
0.0066481179965194315	0.005725860595703125
0.006753752997610718	0.005725860595703125
0.006843296985607594	0.005725860595703125
0.006928340997546911	0.005725860595703125
0.007013641996309161	0.005725860595703125
0.007098567992215976	0.005725860595703125
0.007183539972174913	0.005725860595703125
0.007268017972819507	0.005725860595703125
0.007352602988248691	0.005725860595703125
0.0074584949761629105	0.006206512451171875
0.007545794971520081	0.006206512451171875
0.0076320279913488775	0.006206512451171875
0.007717121974565089	0.006206512451171875
0.007810745999449864	0.006206512451171875
0.00789592697401531	0.006206512451171875
0.007981056987773627	0.006206512451171875
0.008065610978519544	0.006206512451171875
0.00815429599606432	0.006206512451171875
0.00823938800022006	0.006206512451171875
0.00832442197133787	0.006206512451171875
0.008410864975303411	0.006206512451171875
0.008496698981616646	0.006206512451171875
0.008581736998166889	0.006206512451171875
0.00866673098062165	0.006206512451171875
0.008756834984524176	0.006206512451171875
0.008843162999255583	0.006206512451171875
0.00892852499964647	0.006206512451171875
0.009012829978018999	0.006687164306640625
0.00909801697707735	0.006687164306640625
0.009182390989735723	0.006687164306640625
0.009267316985642537	0.006687164306640625
0.009361230971990153	0.006687164306640625
0.009448605997022241	0.006687164306640625
0.009534043987514451	0.006687164306640625
0.009618836978916079	0.006687164306640625
0.009705364995170385	0.006687164306640625
0.009795774996746331	0.006687164306640625
0.009881280973786488	0.006687164306640625
0.009966361976694316	0.006687164306640625
0.010051361983641982	0.006687164306640625
0.010235359979560599	0.006687164306640625
0.010423653991892934	0.006687164306640625
0.010602047987049446	0.006687164306640625
0.01077761797932908	0.006687164306640625
0.010942517983494326	0.006687164306640625
0.011102153977844864	0.006687164306640625
0.011262701998930424	0.006687164306640625
0.011427416990045458	0.007167816162109375
0.011589731991989538	0.007167816162109375
0.011748064978746697	0.007167816162109375
0.011906894971616566	0.007167816162109375
0.01206502498826012	0.007167816162109375
0.012223714991705492	0.007167816162109375
0.012381810985971242	0.007167816162109375
0.012539257993921638	0.007167816162109375
0.012722551997285336	0.007167816162109375
0.012891308986581862	0.007167816162109375
0.0130496259953361	0.007167816162109375
0.013208640972152352	0.007167816162109375
0.013366878993110731	0.007167816162109375
0.01352958899224177	0.007648468017578125
0.013687279977602884	0.007648468017578125
0.013849187991581857	0.007648468017578125
0.014006647979840636	0.007648468017578125
0.014165147993480787	0.007648468017578125
0.014323121984489262	0.007648468017578125
0.014481421996606514	0.007648468017578125
0.014638810971518978	0.007648468017578125
0.014796773990383372	0.007648468017578125
0.01495470997178927	0.007648468017578125
0.01511272499919869	0.007648468017578125
0.015271483978722245	0.007648468017578125
0.015424874000018463	0.007648468017578125
0.015585103974444792	0.007648468017578125
0.01574360698577948	0.007648468017578125
0.015901278995443135	0.007648468017578125
0.01605962897883728	0.007648468017578125
0.01623296699835919	0.007648468017578125
0.016395730985095724	0.007648468017578125
0.016554077999899164	0.007648468017578125
0.01671138999518007	0.007648468017578125
0.01687728997785598	0.007648468017578125
0.01703551399987191	0.007648468017578125
0.017193218984175473	0.007648468017578125
0.017358519980916753	0.007648468017578125
0.01751652397797443	0.007648468017578125
0.01767376298084855	0.007648468017578125
0.017835635982919484	0.007648468017578125
0.01799370997468941	0.007648468017578125
0.018151472992030904	0.007648468017578125
0.018309538980247453	0.007648468017578125
0.018466872978024185	0.007648468017578125
0.018629832979058847	0.007648468017578125
0.018798319972120225	0.007648468017578125
0.01895917099318467	0.007648468017578125
0.01911803297116421	0.007648468017578125
0.019276037986855954	0.007648468017578125
0.019425026985118166	0.007648468017578125
0.01958522797212936	0.007648468017578125
0.0197435749869328	0.007648468017578125
0.019901675987057388	0.007648468017578125
0.02005886097322218	0.007648468017578125
0.020218336983816698	0.007648468017578125
0.02040220599155873	0.007648468017578125
0.020578183990437537	0.007648468017578125
0.02074203797383234	0.007648468017578125
0.020902163989376277	0.007648468017578125
0.02106096499483101	0.007648468017578125
0.021219603979261592	0.007648468017578125
0.0213784129882697	0.007648468017578125
0.021537295979214832	0.007648468017578125
0.021695356990676373	0.007648468017578125
0.02185781698790379	0.008129119873046875
0.022017095994669944	0.008129119873046875
0.022175184974912554	0.008129119873046875
0.022337814996717498	0.008129119873046875
0.022502976993564516	0.008129119873046875
0.022662314993795007	0.008129119873046875
0.022826050990261137	0.008129119873046875
0.022986798983765766	0.008129119873046875
0.0231470049766358	0.008129119873046875
0.023307001974899322	0.008129119873046875
0.023443539976142347	0.008129119873046875
0.023608632996911183	0.008129119873046875
0.023771100997691974	0.008129119873046875
0.02393157299957238	0.008129119873046875
0.024093155981972814	0.008129119873046875
0.024253786978079006	0.008609771728515625
0.024413292994722724	0.008609771728515625
0.024575695977546275	0.008609771728515625
0.024744744994677603	0.008609771728515625
0.024910212989198044	0.008609771728515625
0.02507083397358656	0.008609771728515625
0.025230474973795936	0.009090423583984375
0.025393679999979213	0.009090423583984375
0.025556802982464433	0.009090423583984375
0.02571812699898146	0.009090423583984375
0.025885098992148414	0.009090423583984375
0.026048653991892934	0.009090423583984375
0.02621057297801599	0.009090423583984375
0.026370515988674015	0.009090423583984375
0.026530571980401874	0.009090423583984375
0.026690966973546892	0.009090423583984375
0.0268562339770142	0.009090423583984375
0.027017781976610422	0.009090423583984375
0.027178804972209036	0.009090423583984375
0.0273388669884298	0.009571075439453125
0.027516915986780077	0.009571075439453125
0.02767973198206164	0.009571075439453125
0.027842656971188262	0.009571075439453125
0.028001993981888518	0.009571075439453125
0.028159883979242295	0.009571075439453125
0.028319583972916007	0.009571075439453125
0.028479707980295643	0.009571075439453125
0.028638216987019405	0.009571075439453125
0.028815570985898376	0.009571075439453125
0.02897898998344317	0.010051727294921875
0.029138514975784346	0.010051727294921875
0.02929849797510542	0.010051727294921875
0.029456471995217726	0.010051727294921875
0.02961590699851513	0.010051727294921875
0.029775055998470634	0.010051727294921875
0.02993521699681878	0.010051727294921875
0.030108055972959846	0.010051727294921875
0.03026849598973058	0.010051727294921875
0.030427405989030376	0.010051727294921875
0.03058978298213333	0.010051727294921875
0.030750104982871562	0.010051727294921875
0.03090972898644395	0.010051727294921875
0.031072093988768756	0.010051727294921875
0.03123282198794186	0.010051727294921875
0.031392855977173895	0.010051727294921875
0.031568519974825904	0.010051727294921875
0.03173046198207885	0.010051727294921875
0.03189325597486459	0.010051727294921875
0.032053128990810364	0.010532379150390625
0.032213021971983835	0.010532379150390625
0.0323727439972572	0.010532379150390625
0.03253164098714478	0.010532379150390625
0.03268906497396529	0.010532379150390625
0.03285101297660731	0.010532379150390625
0.03300902299815789	0.010532379150390625
0.0331668539729435	0.010532379150390625
0.033324323972919956	0.010532379150390625
0.03348742099478841	0.010532379150390625
0.033644776995060965	0.010532379150390625
0.0338066759868525	0.010532379150390625
0.03396594198420644	0.010532379150390625
0.03412398698856123	0.010532379150390625
0.034281790984096006	0.010532379150390625
0.03443936299299821	0.010532379150390625
0.03459738599485718	0.010532379150390625
0.03475638999952935	0.010532379150390625
0.03491609598859213	0.010532379150390625
0.03507490997435525	0.010532379150390625
0.03523345198482275	0.010532379150390625
0.03539122699294239	0.010532379150390625
0.03556504999869503	0.010532379150390625
0.035744146996876225	0.010532379150390625
0.03590749899740331	0.010532379150390625
0.03606642398517579	0.010532379150390625
0.036225249990820885	0.010532379150390625
0.036383988976012915	0.010532379150390625
0.036542841990012676	0.010532379150390625
0.036701281991554424	0.010532379150390625
0.036865660978946835	0.010532379150390625
0.03702710897778161	0.010532379150390625
0.037197555997408926	0.010532379150390625
0.03736742099863477	0.010532379150390625
0.037529223976889625	0.010532379150390625
0.03768805699655786	0.010532379150390625
0.037860011972952634	0.010532379150390625
0.03802228398853913	0.010532379150390625
0.03818227199371904	0.010532379150390625
0.03834222099976614	0.010532379150390625
0.03850208199582994	0.010532379150390625
0.03866792799090035	0.010532379150390625
0.03883184099686332	0.010532379150390625
0.03899255598662421	0.010532379150390625
0.03915311599848792	0.010532379150390625
0.03931289297179319	0.010532379150390625
0.03944262597360648	0.010532379150390625
0.03960600297432393	0.010532379150390625
0.039766502974089235	0.010532379150390625
0.039926730998558924	0.010532379150390625
0.040087127999868244	0.010532379150390625
0.040246147982543334	0.010532379150390625
0.04040566299227066	0.010532379150390625
0.04057992898742668	0.010532379150390625
0.04074253898579627	0.010532379150390625
0.04090351299964823	0.010532379150390625
0.04106366299674846	0.010532379150390625
0.04122431299765594	0.010532379150390625
0.04138274097931571	0.010532379150390625
0.04154172498965636	0.010532379150390625
0.041713762999279425	0.010532379150390625
0.04188621597131714	0.010532379150390625
0.04204595898045227	0.010532379150390625
0.04222212699824013	0.010532379150390625
0.04238751297816634	0.010532379150390625
0.04254683997714892	0.010532379150390625
0.04270584398182109	0.010532379150390625
0.04287657997338101	0.010532379150390625
0.043081466981675476	0.010532379150390625
0.043241106992354617	0.010532379150390625
0.04339987298590131	0.010532379150390625
0.04357560898642987	0.010532379150390625
0.04373769898666069	0.010532379150390625
0.04389911098405719	0.010532379150390625
0.044057172985048965	0.011013031005859375
0.04421583397197537	0.011013031005859375
0.04437317998963408	0.011013031005859375
0.04453116899821907	0.011013031005859375
0.04468975597410463	0.011013031005859375
0.04485209597623907	0.011013031005859375
0.045011191978119314	0.011013031005859375
0.04516905598575249	0.011013031005859375
0.04532738897250965	0.011013031005859375
0.04548618398257531	0.011013031005859375
0.04564485099399462	0.011013031005859375
0.04580650498974137	0.011013031005859375
0.045965544995851815	0.011013031005859375
0.046123403997626156	0.011013031005859375
0.0462833929923363	0.011013031005859375
0.04644530898076482	0.011013031005859375
0.046604144998127595	0.011013031005859375
0.04676339597790502	0.011013031005859375
0.04692375598824583	0.011013031005859375
0.04708351899171248	0.011013031005859375
0.047242175991414115	0.011013031005859375
0.047400241979630664	0.011013031005859375
0.047574644995620474	0.011013031005859375
0.047732489998452365	0.011013031005859375
0.04789507799432613	0.011013031005859375
0.048054077982669696	0.011013031005859375
0.04821265998180024	0.011013031005859375
0.04837200097972527	0.011013031005859375
0.048531398992054164	0.011493682861328125
0.04869106999831274	0.011493682861328125
0.04885418099001981	0.011493682861328125
0.049013915995601565	0.011493682861328125
0.04917183198267594	0.011493682861328125
0.049331500980770215	0.011493682861328125
0.04949976998614147	0.011493682861328125
0.049665258993627504	0.011493682861328125
0.04982886297511868	0.011493682861328125
0.05000428398489021	0.011493682861328125
0.05016892999992706	0.011493682861328125
0.05032753499108367	0.011493682861328125
0.05048589798389003	0.011493682861328125
0.05064519998268224	0.011493682861328125
0.05080894098500721	0.011493682861328125
0.050968087976798415	0.011493682861328125
0.05112685199128464	0.011493682861328125
0.05128523398889229	0.011493682861328125
0.05142493298626505	0.011493682861328125
0.05158985697198659	0.011493682861328125
0.0517484939773567	0.011493682861328125
0.051907220971770585	0.011493682861328125
0.052066493983147666	0.011493682861328125
0.05222513698390685	0.011493682861328125
0.05238286399981007	0.011493682861328125
0.05254035899997689	0.011493682861328125
0.052698434999911115	0.011493682861328125
0.052862170996377245	0.011493682861328125
0.053023071988718584	0.011493682861328125
0.05318318898207508	0.011493682861328125
0.053341276972787455	0.011493682861328125
0.053500958980293944	0.011974334716796875
0.05366035699262284	0.011974334716796875
0.05382373998872936	0.011974334716796875
0.053984814992873	0.011974334716796875
0.05414460797328502	0.011974334716796875
0.05430317699210718	0.011974334716796875
0.05446109699551016	0.012454986572265625
0.054620004986645654	0.012454986572265625
0.054779544996563345	0.012454986572265625
0.054939240973908454	0.012454986572265625
0.05509714098297991	0.012454986572265625
0.05525505798868835	0.012454986572265625
0.05544026699499227	0.012454986572265625
0.05560419597895816	0.012935638427734375
0.055762917996617034	0.012935638427734375
0.0559221159783192	0.012935638427734375
0.05608016499900259	0.012935638427734375
0.05623753598774783	0.012935638427734375
0.056394792976789176	0.012935638427734375
0.05655331799061969	0.012935638427734375
0.056711521989200264	0.012935638427734375
0.05687487300019711	0.012935638427734375
0.05703359597828239	0.013416290283203125
0.05719130899524316	0.013416290283203125
0.0573493619740475	0.013416290283203125
0.05750705397804268	0.013416290283203125
0.05767171797924675	0.013416290283203125
0.057840767985908315	0.013416290283203125
0.058000024990178645	0.013416290283203125
0.058157235995167866	0.013896942138671875
0.058315308997407556	0.013896942138671875
0.058474997989833355	0.013896942138671875
0.05863419797969982	0.013896942138671875
0.05879192898282781	0.013896942138671875
0.0589499159832485	0.013896942138671875
0.059107746987137944	0.013896942138671875
0.059265173971652985	0.013896942138671875
0.059424474980914965	0.013896942138671875
0.059584040980553254	0.013896942138671875
0.05974595597945154	0.013896942138671875
0.05990628499421291	0.013896942138671875
0.06006548897130415	0.013896942138671875
0.0602235029800795	0.013896942138671875
0.0603804939892143	0.013896942138671875
0.06053971397341229	0.013896942138671875
0.06070015497971326	0.013896942138671875
0.0608624069718644	0.013896942138671875
0.06102058198302984	0.014377593994140625
0.06117815399193205	0.014377593994140625
0.06133635499281809	0.014377593994140625
0.061589919991092756	0.014377593994140625
0.06175449598231353	0.014377593994140625
0.06191337198833935	0.014377593994140625
0.062071642983937636	0.014377593994140625
0.062228851980762556	0.014858245849609375
0.06238592299632728	0.014858245849609375
0.06254272197838873	0.014858245849609375
0.06270025498815812	0.014858245849609375
0.06286195499706082	0.014858245849609375
0.0630199569859542	0.014858245849609375
0.06317748097353615	0.014858245849609375
0.06333447498036548	0.014858245849609375
0.0635259329865221	0.014858245849609375
0.06368624098831788	0.014858245849609375
0.06384792397147976	0.014858245849609375
0.06400631199358031	0.015338897705078125
0.06416494899895042	0.015338897705078125
0.06432428397238255	0.015338897705078125
0.06448164299945347	0.015338897705078125
0.06463868098217063	0.015338897705078125
0.0647958759800531	0.015338897705078125
0.06495378099498339	0.015338897705078125
0.06511084697558545	0.015338897705078125
0.06526796397520229	0.015338897705078125
0.06542490699212067	0.015338897705078125
0.0655825829890091	0.015338897705078125
0.06574285999522544	0.015338897705078125
0.06590136099839583	0.015819549560546875
0.0660599869734142	0.015819549560546875
0.06622082099784166	0.015819549560546875
0.06637843497446738	0.015819549560546875
0.0665360439743381	0.015819549560546875
0.06669389497255906	0.015819549560546875
0.06685594998998567	0.015819549560546875
0.06701378797879443	0.015819549560546875
0.06717110797762871	0.015819549560546875
0.06732791199465282	0.015819549560546875
0.06749880299321376	0.015819549560546875
0.06765884699416347	0.016300201416015625
0.06782163499156013	0.016300201416015625
0.06798008497571573	0.016300201416015625
0.06813731498550624	0.016300201416015625
0.06829406198812649	0.016300201416015625
0.06845098399207927	0.016300201416015625
0.06860885099740699	0.016300201416015625
0.06876758899306878	0.016300201416015625
0.06892610297654755	0.016300201416015625
0.06908412798657082	0.016300201416015625
0.06924201297806576	0.016300201416015625
0.0693988949933555	0.016300201416015625
0.06955965497763827	0.016300201416015625
0.0697170959901996	0.016300201416015625
0.06988206197274849	0.016300201416015625
0.07003989597433247	0.016300201416015625
0.07019865998881869	0.016300201416015625
0.07035684498259798	0.016780853271484375
0.07051393098663539	0.016780853271484375
0.07067117199767381	0.016780853271484375
0.07083248399430886	0.016780853271484375
0.07098998699802905	0.016780853271484375
0.0711478459998034	0.016780853271484375
0.07130581699311733	0.016780853271484375
0.07142395499977283	0.016780853271484375
0.0715821809717454	0.016780853271484375
0.07174165899050422	0.016780853271484375
0.07189890899462625	0.016780853271484375
0.07205694098956883	0.016780853271484375
0.07221440397552215	0.016780853271484375
0.07237132597947493	0.016780853271484375
0.07252799099660479	0.016780853271484375
0.07268453799770214	0.016780853271484375
0.07284561899723485	0.016780853271484375
0.07300236498122104	0.016780853271484375
0.07316326897125691	0.016780853271484375
0.07332118198974058	0.016780853271484375
0.07347762299468741	0.016780853271484375
0.07363417497253977	0.016780853271484375
0.07379114898503758	0.016780853271484375
0.07394827497773804	0.016780853271484375
0.07410531499772333	0.016780853271484375
0.07426404397119768	0.016780853271484375
0.0744214829755947	0.016780853271484375
0.0745788459898904	0.016780853271484375
0.07474466797430068	0.016780853271484375
0.0749038319918327	0.016780853271484375
0.07506191797438078	0.016780853271484375
0.07521977598662488	0.016780853271484375
0.07537679298548028	0.016780853271484375
0.07554862499819137	0.016780853271484375
0.07570672099245712	0.016780853271484375
0.07586844597244635	0.016780853271484375
0.07602569597656839	0.016780853271484375
0.07618294397252612	0.016780853271484375
0.07634041298297234	0.016780853271484375
0.07649885097634979	0.016780853271484375
0.07665560298482887	0.016780853271484375
0.0768167789792642	0.016780853271484375
0.07698487199377269	0.016780853271484375
0.0771436209906824	0.016780853271484375
0.07730112597346306	0.016780853271484375
0.0774574919778388	0.016780853271484375
0.07761549099814147	0.016780853271484375
0.07777236998663284	0.016780853271484375
0.07793193697580136	0.016780853271484375
0.07808838097844273	0.016780853271484375
0.07824630898539908	0.016780853271484375
0.078403255000012	0.016780853271484375
0.07856020698091015	0.016780853271484375
0.07871816199622117	0.016780853271484375
0.07887959698564373	0.016780853271484375
0.07903677198919468	0.016780853271484375
0.07919463899452239	0.016780853271484375
0.07935205497778952	0.016780853271484375
0.07954964498640038	0.016780853271484375
0.07971004099817947	0.016780853271484375
0.07987480598967522	0.016780853271484375
0.08003314799861982	0.016780853271484375
0.08019121899269521	0.016780853271484375
0.08034833197598346	0.016780853271484375
0.08050580698181875	0.016780853271484375
0.08066515799146146	0.016780853271484375
0.08082655997714028	0.016780853271484375
0.08098426897777244	0.016780853271484375
0.08114103498519398	0.016780853271484375
0.08129928697599098	0.016780853271484375
0.08145668599172495	0.016780853271484375
0.08161326398840174	0.016780853271484375
0.08177339599933475	0.017261505126953125
0.08193201999529265	0.017261505126953125
0.08208951298729517	0.017261505126953125
0.08224702297593467	0.017261505126953125
0.08240378799382597	0.017261505126953125
0.08256191498367116	0.017261505126953125
0.08271887697628699	0.017261505126953125
0.0828804949996993	0.017261505126953125
0.083037776988931	0.017261505126953125
0.08319497498450801	0.017261505126953125
0.08335159797570668	0.017261505126953125
0.0835227589996066	0.017261505126953125
0.08368101599626243	0.017261505126953125
0.08385249398997985	0.017261505126953125
0.0840119709901046	0.017261505126953125
0.08416949398815632	0.017261505126953125
0.0843266719894018	0.017261505126953125
0.08448383398354053	0.017261505126953125
0.08464243498747237	0.017261505126953125
0.08479955297661945	0.017261505126953125
0.08495787699939683	0.017261505126953125
0.08511488899239339	0.017261505126953125
0.08527425298234448	0.017261505126953125
0.08543194699450396	0.017261505126953125
0.08558939999784343	0.017261505126953125
0.08574635797413066	0.017261505126953125
0.08590551899396814	0.017261505126953125
0.08606805198360234	0.017261505126953125
0.08622660298715346	0.017261505126953125
0.08638467997661792	0.017261505126953125
0.08654180497978814	0.017261505126953125
0.08669894197373651	0.017261505126953125
0.08685976298875175	0.017261505126953125
0.08701730298344046	0.017261505126953125
0.08717431398690678	0.017261505126953125
0.08733168599428609	0.017261505126953125
0.08750421498552896	0.017261505126953125
0.08766262797871605	0.017261505126953125
0.08782383499783464	0.017261505126953125
0.08798136899713427	0.017261505126953125
0.08813885998097248	0.017261505126953125
0.08829613498528488	0.017261505126953125
0.08846107797580771	0.017261505126953125
0.08861910199630074	0.017261505126953125
0.0887763999926392	0.017261505126953125
0.08893409598385915	0.017261505126953125
0.08909123399644159	0.017261505126953125
0.08924843597924337	0.017261505126953125
0.08940593499573879	0.017261505126953125
0.08956364198820665	0.017261505126953125
0.08972124999854714	0.017261505126953125
0.08988808598951437	0.017261505126953125
0.09004778097732924	0.017261505126953125
0.09020578698255122	0.017261505126953125
0.0903633629786782	0.017261505126953125
0.09052031699684449	0.017261505126953125
0.09068537797429599	0.017261505126953125
0.0908504469844047	0.017261505126953125
0.09100946699618362	0.017261505126953125
0.09116649499628693	0.017261505126953125
0.09132759197382256	0.017261505126953125
0.09149859499302693	0.017261505126953125
0.09165897997445427	0.017261505126953125
0.09182129197870381	0.017261505126953125
0.09197963698534295	0.017261505126953125
0.09213830999215133	0.017261505126953125
0.09229641599813476	0.017261505126953125
0.09245353197911754	0.017261505126953125
0.09261105398763902	0.017261505126953125
0.09276815698831342	0.017261505126953125
0.09292620199266821	0.017261505126953125
0.09308299497934058	0.017261505126953125
0.09323964797658846	0.017261505126953125
0.09339679198455997	0.017261505126953125
0.09355407799012028	0.017261505126953125
0.09371271898271516	0.017261505126953125
0.09387529897503555	0.017742156982421875
0.09403353597735986	0.017742156982421875
0.09419151998008601	0.017742156982421875
0.09434977598721161	0.017742156982421875
0.09450833199662156	0.017742156982421875
0.0946660449844785	0.017742156982421875
0.09482856097747572	0.017742156982421875
0.09498661899124272	0.017742156982421875
0.09514469798887148	0.017742156982421875
0.0953028229996562	0.017742156982421875
0.09543447798932903	0.017742156982421875
0.09559505397919565	0.017742156982421875
0.09575717899133451	0.017742156982421875
0.09591578599065542	0.017742156982421875
0.09607442299602553	0.017742156982421875
0.09623227798147127	0.017742156982421875
0.09639016297296621	0.017742156982421875
0.09654678599326871	0.017742156982421875
0.09670388497761451	0.017742156982421875
0.09686691197566688	0.017742156982421875
0.09702504699816927	0.017742156982421875
0.09718316598446108	0.017742156982421875
0.09734115799074061	0.017742156982421875
0.09749936198932119	0.017742156982421875
0.09765718199196272	0.017742156982421875
0.09781936299987137	0.017742156982421875
0.09797781999805011	0.017742156982421875
0.09813555097207427	0.017742156982421875
0.09829472898854874	0.017742156982421875
0.09845242998562753	0.017742156982421875
0.09861140997963957	0.017742156982421875
0.09876932599581778	0.017742156982421875
0.09892771899467334	0.017742156982421875
0.09908515299321152	0.017742156982421875
0.09924232598859817	0.017742156982421875
0.09940084497793578	0.017742156982421875
0.09957615297753364	0.017742156982421875
0.09973757498664781	0.017742156982421875
0.09990033597568981	0.017742156982421875
0.10005956899840385	0.017742156982421875
0.1102256499871146	0.017742156982421875
0.12042904799454845	0.018222808837890625
0.13065927897696383	0.018222808837890625
0.14093252999009565	0.018222808837890625
0.15115229098591954	0.018222808837890625
0.16135880397632718	0.018222808837890625
0.17159328699926846	0.018222808837890625
0.18184274199302308	0.018703460693359375
0.19205483197583817	0.018703460693359375
0.2023312259989325	0.018703460693359375
0.2125758769980166	0.018703460693359375
0.22280537299229763	0.018703460693359375
0.23301243397872895	0.018703460693359375
0.24322891898918897	0.019184112548828125
0.25349136599106714	0.019184112548828125
0.26373331097420305	0.019184112548828125
0.2740111379825976	0.019184112548828125
0.2842326729733031	0.019184112548828125
0.2944595929875504	0.019664764404296875
0.3046782369783614	0.019664764404296875
0.3149270609719679	0.019664764404296875
0.32516285398742184	0.019664764404296875
0.33543455199105665	0.019664764404296875
0.3457243859884329	0.019664764404296875
0.35603347499272786	0.019664764404296875
0.3663146819744725	0.019664764404296875
0.3765807249874342	0.019664764404296875
0.38687999197281897	0.019664764404296875
0.39712405699538067	0.020145416259765625
0.40733688898035325	0.020626068115234375
0.4175560859730467	0.021106719970703125
0.4277535899891518	0.021587371826171875
0.43796884798211977	0.022068023681640625
0.4482024999742862	0.022548675537109375
0.45843435198185034	0.023029327392578125
0.4686764399812091	0.023509979248046875
0.47897241098689847	0.023990631103515625
0.48922631997265853	0.023990631103515625
0.4994510689866729	0.024471282958984375
0.5097007929871324	0.024471282958984375
0.5199269899749197	0.024471282958984375
0.5301463849900756	0.024471282958984375
0.540349023998715	0.024471282958984375
0.5505464029847644	0.024471282958984375
0.5607679479871877	0.024471282958984375
0.5710009879840072	0.024951934814453125
0.581265895976685	0.024951934814453125
0.5914759929873981	0.024951934814453125
0.6017518529843073	0.025432586669921875
0.6119781869929284	0.025432586669921875
0.6221852199814748	0.025913238525390625
0.6324020689935423	0.025905609130859375
0.6426792579877656	0.025905609130859375
0.6529641159868333	0.025905609130859375
0.6632120739959646	0.025905609130859375
0.6734365859883837	0.025905609130859375
0.6836625759897288	0.025905609130859375
0.6938695059798192	0.025905609130859375
0.7040658059995621	0.025905609130859375
0.7142744189768564	0.025905609130859375
0.7245054089871701	0.026393890380859375
0.7347679219965357	0.026393890380859375
0.7450526779866777	0.026393890380859375
0.7552730119787157	0.026874542236328125
0.7654833289852832	0.026874542236328125
0.7756934019853361	0.027355194091796875
0.7859123609960079	0.027355194091796875
0.7961181629798375	0.027355194091796875
0.8063597919826861	0.027355194091796875
0.8166085399861913	0.027355194091796875
0.8268187069916166	0.027355194091796875
0.8370596489985473	0.027355194091796875
0.8472880799963605	0.027355194091796875
0.8575085209740791	0.027355194091796875
0.8677198299847078	0.027355194091796875
0.8779243059980217	0.027355194091796875
0.8881216619920451	0.027355194091796875
0.8983029089868069	0.027355194091796875
0.9085014169977512	0.027835845947265625
0.9187095089873765	0.027835845947265625
0.9289363119751215	0.027835845947265625
0.9392053019837476	0.027835845947265625
0.949453781999182	0.027835845947265625
0.9596705659932923	0.027835845947265625
0.9698955779895186	0.027835845947265625
0.9801084909995552	0.027835845947265625
0.9903133779880591	0.027835845947265625
1.0005564719904214	0.028316497802734375
1.100887631997466	0.029270172119140625
1.2012986709887628	0.030231475830078125
1.3017329719732516	0.031673431396484375
1.4021809969854075	0.032634735107421875
1.502602696971735	0.033596038818359375
1.6030378249997739	0.034557342529296875
1.703465143975336	0.036479949951171875
1.8038737409806345	0.041286468505859375
1.9042698919947725	0.10425186157226562
2.0047075869806577	0.10425186157226562
2.105171156988945	0.10473251342773438
2.2055847559822723	0.10473251342773438
2.3060198269959074	0.10617446899414062
2.4064465219853446	0.10617446899414062
2.5068786069750786	0.10761642456054688
2.6073048889811616	0.10905838012695312
2.7077544489875436	0.11098098754882812
2.8081760549976025	0.11098098754882812
2.9085874149750452	0.11098098754882812
3.008994920994155	0.11338424682617188
3.109399871987989	0.11482620239257812
3.2098150239908136	0.11578750610351562
3.310222599975532	0.11578750610351562
3.4106820129964035	0.11578750610351562
3.5111609879822936	0.11626815795898438
3.611664750991622	0.11819076538085938
3.7121224429865833	0.11867141723632812
3.812553534982726	0.12011337280273438
3.913025209971238	0.12011337280273438
4.01346545299748	0.12011337280273438
4.113913704990409	0.12059402465820312
4.214350944996113	0.12059402465820312
4.314800815976923	0.12251663208007812
4.415232526982436	0.12251663208007812
4.515707421000116	0.12251663208007812
4.616162286984036	0.12251663208007812
4.716603808978107	0.12251663208007812
4.817060147994198	0.12395858764648438
4.917502737982431	0.12395858764648438
5.017948460998014	0.12395858764648438
5.118389309995109	0.12395858764648438
5.218812458973844	0.12395858764648438
5.319239628996002	0.12395858764648438
5.4197098369768355	0.12540054321289062
5.520176485995762	0.12540054321289062
5.620622392976657	0.12540054321289062
5.721056655980647	0.12540054321289062
5.821469800983323	0.12588119506835938
5.9218801339739	0.12636184692382812
6.022296651994111	0.12794113159179688
6.1228661369823385	0.12794113159179688
6.223329714994179	0.12794113159179688
6.323809220979456	0.12794113159179688
6.424309195979731	0.12794113159179688
6.5248892569798045	0.12794113159179688
6.625408754975069	0.12794113159179688
6.725940930977231	0.12794113159179688
6.826395669981139	0.12794113159179688
6.926860907988157	0.12794113159179688
7.027304038987495	0.12794113159179688
7.127774467982817	0.12794113159179688
7.22830896297819	0.12794113159179688
7.328926509973826	0.12794113159179688
7.4295072609966155	0.12794113159179688
7.530086089973338	0.12818145751953125
7.630648979975376	0.12842178344726562
7.731097927986411	0.12842178344726562
0	0
