# Supplementary material for: GRAPE for fast and scalable graph processing and random-walk-based embedding
Source: Nat Comput Sci. 2023 Jun 26;3(6):552–68. doi: 10.1038/s43588-023-00465-8 (PMC10768636; doi:10.1038/s43588-023-00465-8)
Supplement: Supplementary file 4 — CSVs with time series data with time and memory requirements for the different libraries on the 44 considered graphs and on the different tasks considered (loading graphs, first- and second-order RWs). [file 43588_2023_465_MOESM4_ESM.zip › bio-ce-gt/CSRgraph/second_order_walk_only_p.csv]

delta	ram
0	0.0025306701660152697
0.0002962200087495148	0.0030113220214840197
0.0004490000137593597	0.0030113220214840197
0.0005421880050562322	0.0030113220214840197
0.0006262150127440691	0.0030113220214840197
0.0007239620026666671	0.0030113220214840197
0.0008067370217759162	0.0030113220214840197
0.0008979220001492649	0.0030113220214840197
0.0009856020042207092	0.0030113220214840197
0.001067651028279215	0.0030113220214840197
0.0011481000110507011	0.0030113220214840197
0.001227683009346947	0.0034919738769527697
0.0013072060246486217	0.0034919738769527697
0.0013872050039935857	0.0034919738769527697
0.001466817018808797	0.0034919738769527697
0.0015463150048162788	0.0034919738769527697
0.0016257460229098797	0.0034919738769527697
0.0017056440119631588	0.0034919738769527697
0.0017851810262072831	0.0034919738769527697
0.0018644770025275648	0.0034919738769527697
0.0019437670125626028	0.0034919738769527697
0.0020281270262785256	0.0034919738769527697
0.0021090050286147743	0.00397262573242152
0.0021889320050831884	0.00397262573242152
0.0022699430119246244	0.00397262573242152
0.002349297021282837	0.00397262573242152
0.002429088024655357	0.00397262573242152
0.0025087660178542137	0.00397262573242152
0.0025880630128085613	0.00397262573242152
0.002667211025254801	0.00397262573242152
0.0027465760067570955	0.00397262573242152
0.0028271110204514116	0.00397262573242152
0.002906755020376295	0.00397262573242152
0.0029919420194346458	0.00397262573242152
0.0030730420257896185	0.00445327758789027
0.00315295800101012	0.00445327758789027
0.0032327220251318067	0.00445327758789027
0.003312542015919462	0.00445327758789027
0.0033926380274351686	0.00445327758789027
0.003471968026133254	0.00445327758789027
0.0035509660083334893	0.00445327758789027
0.0036845470021944493	0.00493392944335902
0.0037813460221514106	0.00493392944335902
0.00386544200591743	0.00493392944335902
0.003946160024497658	0.00493392944335902
0.004031476011732593	0.00541458129882777
0.004112233000341803	0.00541458129882777
0.004191392014035955	0.00541458129882777
0.004273019003449008	0.00541458129882777
0.004352231015218422	0.00541458129882777
0.00443165100296028	0.00541458129882777
0.0045113840023986995	0.00541458129882777
0.004590939002810046	0.00541458129882777
0.004670399008318782	0.00541458129882777
0.004749558022012934	0.00541458129882777
0.004829274024814367	0.00589523315429652
0.0049087680235970765	0.00589523315429652
0.0049932890105992556	0.00589523315429652
0.005073243024526164	0.00589523315429652
0.005153183010406792	0.00589523315429652
0.005236748023889959	0.00589523315429652
0.0053161590185482055	0.00589523315429652
0.005395667016273364	0.00589523315429652
0.005475504003698006	0.00589523315429652
0.005554811010370031	0.00589523315429652
0.005634480010485277	0.00589523315429652
0.0057139890268445015	0.00589523315429652
0.005793450021883473	0.00589523315429652
0.005873000016435981	0.00637588500976527
0.005953708023298532	0.00637588500976527
0.006042739027179778	0.00637588500976527
0.006125245010480285	0.00637588500976527
0.006205431011039764	0.00637588500976527
0.006296233012108132	0.00637588500976527
0.006379741011187434	0.00637588500976527
0.006459883006755263	0.00637588500976527
0.006539459020132199	0.00637588500976527
0.006619168008910492	0.00637588500976527
0.006698780023725703	0.00637588500976527
0.0067787920124828815	0.00685653686523402
0.006858729000668973	0.00685653686523402
0.006938241014722735	0.00685653686523402
0.007022962003247812	0.00685653686523402
0.007103546027792618	0.00685653686523402
0.007182792003732175	0.00685653686523402
0.007267591019626707	0.00685653686523402
0.007350048021180555	0.00685653686523402
0.007430193014442921	0.00685653686523402
0.007509586022933945	0.00685653686523402
0.007599168020533398	0.00685653686523402
0.007703159004449844	0.00685653686523402
0.007783439999911934	0.00685653686523402
0.007862557016778737	0.00685653686523402
0.007941766001749784	0.00685653686523402
0.008025400020414963	0.00685653686523402
0.008106158027658239	0.00685653686523402
0.008185377024346963	0.00685653686523402
0.008265070006018505	0.00685653686523402
0.00834389601368457	0.00733718872070277
0.008423005026997998	0.00733718872070277
0.008502713026246056	0.00733718872070277
0.008582738024415448	0.00733718872070277
0.008662007021484897	0.00733718872070277
0.008746502018766478	0.00733718872070277
0.008828648016788065	0.00733718872070277
0.00890841701766476	0.00733718872070277
0.008994016010547057	0.00733718872070277
0.009076402027858421	0.00733718872070277
0.009156065003480762	0.00733718872070277
0.009235435019945726	0.00733718872070277
0.009315134026110172	0.00733718872070277
0.009394434018759057	0.00733718872070277
0.009474137012148276	0.00733718872070277
0.00955317000625655	0.00733718872070277
0.009632645000237972	0.00781784057617152
0.009712078026495874	0.00781784057617152
0.00979091101908125	0.00781784057617152
0.00987039101892151	0.00781784057617152
0.009949410014087334	0.00781784057617152
0.010033584025222808	0.00781784057617152
0.010206599021330476	0.00781784057617152
0.01038938300916925	0.00781784057617152
0.010560096008703113	0.00781784057617152
0.010748020024038851	0.00781784057617152
0.01091644202824682	0.00781784057617152
0.011082508019171655	0.00781784057617152
0.011238617007620633	0.00781784057617152
0.011414044012781233	0.00781784057617152
0.011574362026294693	0.00781784057617152
0.011746398027753457	0.00781784057617152
0.011902275000466034	0.00781784057617152
0.012060482025844976	0.00781784057617152
0.012218999007018283	0.00829849243164027
0.012371953023830429	0.00829849243164027
0.012524619000032544	0.00829849243164027
0.012676630023634061	0.00829849243164027
0.012830092018702999	0.00829849243164027
0.01298656000290066	0.00829849243164027
0.01314070401713252	0.00829849243164027
0.01329277700278908	0.00829849243164027
0.01344509402406402	0.00829849243164027
0.013597113022115082	0.00829849243164027
0.013749782025115564	0.00829849243164027
0.013902042002882808	0.00829849243164027
0.014058553002541885	0.00829849243164027
0.01421255900640972	0.00829849243164027
0.014365623006597161	0.00829849243164027
0.014520030003041029	0.00829849243164027
0.014673532015876845	0.00829849243164027
0.014836253016255796	0.00877914428710902
0.014993302000220865	0.00877914428710902
0.015147534024436027	0.00877914428710902
0.015301532024750486	0.00877914428710902
0.015455354005098343	0.00877914428710902
0.015608926012646407	0.00877914428710902
0.015779445006046444	0.00877914428710902
0.015932915004668757	0.00877914428710902
0.016094558028271422	0.00877914428710902
0.01625008200062439	0.00877914428710902
0.01640490401769057	0.00877914428710902
0.016558231000090018	0.00877914428710902
0.0167111580085475	0.00877914428710902
0.016864488017745316	0.00877914428710902
0.017017047008266672	0.00877914428710902
0.0171704740205314	0.00877914428710902
0.01733239900204353	0.00877914428710902
0.017492799001047388	0.00877914428710902
0.01764766502310522	0.00877914428710902
0.01780278902151622	0.00877914428710902
0.01795582502381876	0.00877914428710902
0.0181137080071494	0.00877914428710902
0.018269406020408496	0.00877914428710902
0.018423451023409143	0.00877914428710902
0.018577702023321763	0.00877914428710902
0.018734139011939988	0.00877914428710902
0.018898077018093318	0.00877914428710902
0.019057302008150145	0.00877914428710902
0.019211210019420832	0.00877914428710902
0.019363482017070055	0.00877914428710902
0.019516287022270262	0.00877914428710902
0.019640754006104544	0.00877914428710902
0.019799435016466305	0.00877914428710902
0.01995255402289331	0.00877914428710902
0.020110231009311974	0.00877914428710902
0.020264266000594944	0.00877914428710902
0.020417564024683088	0.00877914428710902
0.02057098801014945	0.00877914428710902
0.020725238020531833	0.00877914428710902
0.02093441699980758	0.00877914428710902
0.021230069018201903	0.00877914428710902
0.021403851016657427	0.00877914428710902
0.021572211000602692	0.00877914428710902
0.021732240013079718	0.00877914428710902
0.021889083000132814	0.00877914428710902
0.022044297016691417	0.00877914428710902
0.022207788017112762	0.00877914428710902
0.022362509014783427	0.00877914428710902
0.022516998025821522	0.00877914428710902
0.022669851023238152	0.00925979614257777
0.022826697007985786	0.00925979614257777
0.023042537010041997	0.00925979614257777
0.023311455006478354	0.00925979614257777
0.023508422018494457	0.00925979614257777
0.023716261028312147	0.00925979614257777
0.02388045101542957	0.00925979614257777
0.02405474300030619	0.00925979614257777
0.024211396026657894	0.00925979614257777
0.024365184013731778	0.00925979614257777
0.024520350008970127	0.00925979614257777
0.02467393601546064	0.00925979614257777
0.02482724902802147	0.00925979614257777
0.02498480401118286	0.00925979614257777
0.025142118014628068	0.00925979614257777
0.02530268600094132	0.00925979614257777
0.025457354000536725	0.00925979614257777
0.0256116830278188	0.00925979614257777
0.02576970201334916	0.00974044799804652
0.02593741600867361	0.00974044799804652
0.026115495013073087	0.00974044799804652
0.02627222702722065	0.00974044799804652
0.026426159020047635	0.00974044799804652
0.026579230005154386	0.00974044799804652
0.026732302008895203	0.01022109985351527
0.026885665021836758	0.01022109985351527
0.02704412001185119	0.01022109985351527
0.027200576005270705	0.01022109985351527
0.027354111021850258	0.01022109985351527
0.027518451010109857	0.01022109985351527
0.02767681601108052	0.01022109985351527
0.027833663014462218	0.01022109985351527
0.02798781602177769	0.01022109985351527
0.028143598028691486	0.01022109985351527
0.028298527002334595	0.01022109985351527
0.028452232014387846	0.01022109985351527
0.028615453018574044	0.01022109985351527
0.02877127702231519	0.01070175170898402
0.028926103026606143	0.01070175170898402
0.029083370027365163	0.01070175170898402
0.029237904003821313	0.01070175170898402
0.02939358100411482	0.01070175170898402
0.029551994026405737	0.01070175170898402
0.029709826019825414	0.01070175170898402
0.02986544300802052	0.01070175170898402
0.030021137004951015	0.01070175170898402
0.030176776024745777	0.01118240356445277
0.03033337800297886	0.01118240356445277
0.030488872027490288	0.01118240356445277
0.030645104008726776	0.01118240356445277
0.030799854022916406	0.01118240356445277
0.03096901101525873	0.01118240356445277
0.031128914008149877	0.01118240356445277
0.03128400002606213	0.01118240356445277
0.03144056600285694	0.01118240356445277
0.031596186017850414	0.01118240356445277
0.0317717440193519	0.01118240356445277
0.03192823301651515	0.01118240356445277
0.03208594201714732	0.01118240356445277
0.03224108202266507	0.01118240356445277
0.032394772017141804	0.01118240356445277
0.03254942601779476	0.01118240356445277
0.032708758022636175	0.01118240356445277
0.032861558021977544	0.01166305541992152
0.033014587010256946	0.01166305541992152
0.033167278015753254	0.01166305541992152
0.033321854018140584	0.01166305541992152
0.03347551601473242	0.01166305541992152
0.03362908601411618	0.01166305541992152
0.03378196101402864	0.01166305541992152
0.033934590028366074	0.01166305541992152
0.0340918340079952	0.01166305541992152
0.034255542006576434	0.01166305541992152
0.03441033902345225	0.01166305541992152
0.03456361102871597	0.01166305541992152
0.034715782006969675	0.01166305541992152
0.03486732402234338	0.01166305541992152
0.03501982701709494	0.01166305541992152
0.03517294701305218	0.01166305541992152
0.03532677100156434	0.01166305541992152
0.03547976101981476	0.01166305541992152
0.03562509501352906	0.01166305541992152
0.03579434601124376	0.01166305541992152
0.03595056102494709	0.01166305541992152
0.03611013200134039	0.01166305541992152
0.03627015801612288	0.01166305541992152
0.036427767015993595	0.01166305541992152
0.03658235602779314	0.01166305541992152
0.036736304027726874	0.01166305541992152
0.036889498005621135	0.01166305541992152
0.03704747700248845	0.01166305541992152
0.03720059702754952	0.01166305541992152
0.03735350799979642	0.01166305541992152
0.03750602700165473	0.01166305541992152
0.03765828802715987	0.01166305541992152
0.03781033802079037	0.01166305541992152
0.0379654910066165	0.01166305541992152
0.03811822802526876	0.01166305541992152
0.0382714040169958	0.01166305541992152
0.03842465201159939	0.01166305541992152
0.038577228027861565	0.01166305541992152
0.0387289930076804	0.01166305541992152
0.0388812170131132	0.01166305541992152
0.03903823101427406	0.01166305541992152
0.03919088200200349	0.01166305541992152
0.03934452700195834	0.01166305541992152
0.0394970940251369	0.01166305541992152
0.03964496700791642	0.01166305541992152
0.03980796501855366	0.01166305541992152
0.039969034027308226	0.01166305541992152
0.04012682000757195	0.01166305541992152
0.04028348202700727	0.01166305541992152
0.040443255013087764	0.01166305541992152
0.04060050001135096	0.01166305541992152
0.040768284001387656	0.01166305541992152
0.040933727024821565	0.01166305541992152
0.04109273402718827	0.01166305541992152
0.04124672102625482	0.01166305541992152
0.041399995010579005	0.01166305541992152
0.041552521026460454	0.01166305541992152
0.04170528202666901	0.01166305541992152
0.04185799602419138	0.01166305541992152
0.04201007800293155	0.01166305541992152
0.042163963022176176	0.01166305541992152
0.0423168400011491	0.01166305541992152
0.04246898301062174	0.01166305541992152
0.04262079900945537	0.01166305541992152
0.04277378600090742	0.01214370727539027
0.042926141002681106	0.01214370727539027
0.043082350020995364	0.01214370727539027
0.043235466000624	0.01214370727539027
0.043388704012613744	0.01214370727539027
0.043544269021367654	0.01214370727539027
0.0437135300016962	0.01214370727539027
0.043868086009752005	0.01214370727539027
0.04402100300649181	0.01214370727539027
0.044174735026899725	0.01214370727539027
0.04432717300369404	0.01214370727539027
0.04448226100066677	0.01214370727539027
0.04463563600438647	0.01214370727539027
0.04478915300569497	0.01214370727539027
0.04494189302204177	0.01214370727539027
0.04509993002284318	0.01214370727539027
0.04525589200784452	0.01214370727539027
0.04541021600016393	0.01214370727539027
0.04556280700489879	0.01214370727539027
0.04571680401568301	0.01214370727539027
0.04587086301762611	0.01214370727539027
0.04602504402282648	0.01214370727539027
0.0461776580195874	0.01214370727539027
0.046330962009960786	0.01214370727539027
0.04648488000384532	0.01214370727539027
0.04663913502008654	0.01214370727539027
0.04679243700229563	0.01214370727539027
0.04694549800478853	0.01214370727539027
0.04710346201318316	0.01214370727539027
0.047257124009775	0.01214370727539027
0.04742556400015019	0.01214370727539027
0.04758625602698885	0.01214370727539027
0.04775607102783397	0.01214370727539027
0.047918812022544444	0.01214370727539027
0.04808203602442518	0.01214370727539027
0.04823770502116531	0.01214370727539027
0.0483910130278673	0.01214370727539027
0.04854408200480975	0.01214370727539027
0.048698887025238946	0.01214370727539027
0.048853454005438834	0.01214370727539027
0.04900655502569862	0.01214370727539027
0.049160602007759735	0.01262435913085902
0.049315496027702466	0.01262435913085902
0.04946789500536397	0.01262435913085902
0.049620928009971976	0.01262435913085902
0.04977407000842504	0.01262435913085902
0.04992882302030921	0.01262435913085902
0.050088021002011374	0.01262435913085902
0.05024298300850205	0.01262435913085902
0.05039756902260706	0.01262435913085902
0.050553346023662016	0.01262435913085902
0.05070978100411594	0.01262435913085902
0.05088004801655188	0.01262435913085902
0.0510543120035436	0.01262435913085902
0.05121229900396429	0.01262435913085902
0.051367192005272955	0.01262435913085902
0.05152078400715254	0.01262435913085902
0.05167443002574146	0.01262435913085902
0.05182989701279439	0.01262435913085902
0.051984056015498936	0.01262435913085902
0.05213768102112226	0.01262435913085902
0.05229037700337358	0.01262435913085902
0.05244349001441151	0.01262435913085902
0.05259751100675203	0.01262435913085902
0.05275555301341228	0.01262435913085902
0.05290891701588407	0.01262435913085902
0.05306632301653735	0.01262435913085902
0.05321993102552369	0.01262435913085902
0.05337371802306734	0.01262435913085902
0.05352583801141009	0.01262435913085902
0.05367852802737616	0.01262435913085902
0.05383117400924675	0.01262435913085902
0.05398420800338499	0.01262435913085902
0.054137330007506534	0.01262435913085902
0.05428939301054925	0.01262435913085902
0.05444221501238644	0.01262435913085902
0.05459443302243017	0.01262435913085902
0.05474738302291371	0.01262435913085902
0.05490011602523737	0.01310501098632777
0.05505783500848338	0.01310501098632777
0.05521149202832021	0.01310501098632777
0.05537517101038247	0.01310501098632777
0.05553242700989358	0.01310501098632777
0.05571759300073609	0.01310501098632777
0.055874132027383894	0.01310501098632777
0.05602733601699583	0.01358566284179652
0.0561806780169718	0.01358566284179652
0.0563348600117024	0.01358566284179652
0.05648932000622153	0.01358566284179652
0.05664176901336759	0.01358566284179652
0.056795246026013047	0.01358566284179652
0.056949072022689506	0.01358566284179652
0.05710572501993738	0.01406631469726527
0.057260818022768945	0.01406631469726527
0.05741764302365482	0.01406631469726527
0.0575721470231656	0.01406631469726527
0.05772532700211741	0.01406631469726527
0.057878035004250705	0.01406631469726527
0.05803731200285256	0.01406631469726527
0.05819134702323936	0.01406631469726527
0.0583452440041583	0.01454696655273402
0.05849869502708316	0.01454696655273402
0.058652566018281505	0.01454696655273402
0.05880617001093924	0.01454696655273402
0.05895887402584776	0.01454696655273402
0.059209508006460965	0.01454696655273402
0.05937493802048266	0.01454696655273402
0.05953192102606408	0.01502761840820277
0.059704684012103826	0.01502761840820277
0.05986143701011315	0.01502761840820277
0.06001462700078264	0.01502761840820277
0.06016926601296291	0.01502761840820277
0.06032317501376383	0.01502761840820277
0.06047637201845646	0.01502761840820277
0.060629191022599116	0.01502761840820277
0.06079356500413269	0.01502761840820277
0.060964356001932174	0.01502761840820277
0.0611206550092902	0.01550827026367152
0.061274453008081764	0.01550827026367152
0.06142767900018953	0.01550827026367152
0.06158130502444692	0.01550827026367152
0.06173311301972717	0.01550827026367152
0.06188548801583238	0.01550827026367152
0.062043158017331734	0.01550827026367152
0.062197664025006816	0.01550827026367152
0.06235228100558743	0.01550827026367152
0.06250691300374456	0.01550827026367152
0.06266008401871659	0.01550827026367152
0.06281275700894184	0.01550827026367152
0.06296714802738279	0.01550827026367152
0.06312198701198213	0.01550827026367152
0.06327699302346446	0.01550827026367152
0.06343066701083444	0.01550827026367152
0.06358448002720252	0.01550827026367152
0.06375330701121129	0.01598892211914027
0.06390894102514721	0.01598892211914027
0.0640674940077588	0.01598892211914027
0.06422151601873338	0.01598892211914027
0.06438382502528839	0.01598892211914027
0.06453849500394426	0.01598892211914027
0.06469146700692363	0.01598892211914027
0.06484327101497911	0.01598892211914027
0.06499553201138042	0.01598892211914027
0.06514959401101805	0.01598892211914027
0.06530256601399742	0.01598892211914027
0.06545478402404115	0.01598892211914027
0.06560708401957527	0.01598892211914027
0.06575932100531645	0.01646957397460902
0.06591069500427693	0.01646957397460902
0.06606737402034923	0.01646957397460902
0.06622041700757109	0.01646957397460902
0.06637309302459471	0.01646957397460902
0.06652451900299639	0.01646957397460902
0.06667674201889895	0.01646957397460902
0.06682875601109117	0.01646957397460902
0.06698082000366412	0.01695022583007777
0.06713344302261248	0.01695022583007777
0.06729046700638719	0.01695022583007777
0.06744359602453187	0.01695022583007777
0.06759586700354703	0.01695022583007777
0.06776286702370271	0.01695022583007777
0.06791595002869144	0.01695022583007777
0.06807135802228004	0.01695022583007777
0.06822370502050035	0.01695022583007777
0.06837643100880086	0.01695022583007777
0.06852857299963944	0.01695022583007777
0.06868233100976795	0.01695022583007777
0.06883544501033612	0.01695022583007777
0.06898769800318405	0.01695022583007777
0.06913978100055829	0.01743087768554652
0.0692915360268671	0.01743087768554652
0.06944750601542182	0.01743087768554652
0.06961520502227359	0.01743087768554652
0.06979173302534036	0.01743087768554652
0.06994825601577759	0.01743087768554652
0.07011045402032323	0.01743087768554652
0.07026294700335711	0.01743087768554652
0.0704149320081342	0.01743087768554652
0.07056813800591044	0.01743087768554652
0.07072069001151249	0.01743087768554652
0.070913041010499	0.01743087768554652
0.07108272801269777	0.01791152954101527
0.07123785902513191	0.01791152954101527
0.0713913350191433	0.01791152954101527
0.07154484902275726	0.01791152954101527
0.07172554402495734	0.01791152954101527
0.0718916620244272	0.01791152954101527
0.0720551390259061	0.01791152954101527
0.07220890501048416	0.01791152954101527
0.07236167401424609	0.01791152954101527
0.07251387301948853	0.01791152954101527
0.07266631300444715	0.01791152954101527
0.07281801500357687	0.01791152954101527
0.0729710980085656	0.01791152954101527
0.07312390900915489	0.01791152954101527
0.07327658400754444	0.01791152954101527
0.07342848100233823	0.01791152954101527
0.07358149799983948	0.01791152954101527
0.07373329202528112	0.01791152954101527
0.07388548602466471	0.01791152954101527
0.07404170901281759	0.01791152954101527
0.07419605902396142	0.01791152954101527
0.07436355101526715	0.01791152954101527
0.07451724100974388	0.01791152954101527
0.07466989202657714	0.01791152954101527
0.074823623028351	0.01791152954101527
0.07497604400850832	0.01791152954101527
0.07513233300414868	0.01791152954101527
0.07528651802567765	0.01791152954101527
0.0754395010008011	0.01791152954101527
0.07559235001099296	0.01791152954101527
0.07576736802002415	0.01791152954101527
0.07592253101756796	0.01791152954101527
0.07608014901052229	0.01791152954101527
0.07623278500977904	0.01791152954101527
0.07638506701914594	0.01791152954101527
0.07653779501561075	0.01791152954101527
0.07669040901237167	0.01791152954101527
0.07684269000310451	0.01791152954101527
0.07699445501202717	0.01791152954101527
0.0771517520188354	0.01791152954101527
0.07730741900741123	0.01791152954101527
0.07746259000850841	0.01791152954101527
0.07761587802087888	0.01791152954101527
0.07776994700543582	0.01791152954101527
0.07792345702182502	0.01791152954101527
0.07808149501215667	0.01791152954101527
0.07823583701974712	0.01791152954101527
0.07838844001526013	0.01791152954101527
0.07854104301077314	0.01791152954101527
0.07869616302195936	0.01791152954101527
0.07884919102070853	0.01791152954101527
0.07900191200315021	0.01791152954101527
0.07915633101947606	0.01791152954101527
0.07931067800382152	0.01791152954101527
0.07946459201048128	0.01791152954101527
0.07965006900485605	0.01791152954101527
0.07981024801847525	0.01791152954101527
0.07996884302701801	0.01791152954101527
0.08012284600408748	0.01791152954101527
0.08027549702092074	0.01791152954101527
0.08042762702098116	0.01791152954101527
0.0805800240195822	0.01791152954101527
0.08073246601270512	0.01791152954101527
0.08090680302120745	0.01791152954101527
0.08107685402501374	0.01791152954101527
0.0812370240164455	0.01791152954101527
0.08139076200313866	0.01791152954101527
0.08154463500250131	0.01791152954101527
0.08169756701681763	0.01791152954101527
0.08185011902241968	0.01791152954101527
0.08200342900818214	0.01791152954101527
0.08215714801917784	0.01791152954101527
0.08230934001039714	0.01791152954101527
0.08246112102642655	0.01791152954101527
0.08261377702001482	0.01791152954101527
0.08276634602225386	0.01791152954101527
0.08291847602231428	0.01791152954101527
0.08307603502180427	0.01791152954101527
0.08322986302664503	0.01791152954101527
0.08338212000671774	0.01839218139648402
0.08353470702422783	0.01839218139648402
0.08370867400662974	0.01839218139648402
0.08386771500227042	0.01839218139648402
0.08402158002718352	0.01839218139648402
0.08417470700806007	0.01839218139648402
0.08432739600539207	0.01839218139648402
0.08447972402791493	0.01839218139648402
0.08463207402382977	0.01839218139648402
0.08478408301016316	0.01839218139648402
0.08501581300515682	0.01839218139648402
0.0853151900228113	0.01839218139648402
0.08549064301769249	0.01839218139648402
0.08565176901174709	0.01839218139648402
0.08582490202388726	0.01839218139648402
0.08598578901728615	0.01839218139648402
0.08614414400653914	0.01839218139648402
0.08629974100040272	0.01839218139648402
0.08645430800970644	0.01839218139648402
0.08661209102137946	0.01839218139648402
0.08676829800242558	0.01839218139648402
0.08692392701050267	0.01839218139648402
0.08708358302828856	0.01839218139648402
0.08724242800963111	0.01839218139648402
0.08739858702756464	0.01839218139648402
0.0875544440059457	0.01839218139648402
0.08772824902553111	0.01839218139648402
0.0878951060003601	0.01839218139648402
0.08806262002326548	0.01839218139648402
0.08821922400966287	0.01839218139648402
0.08837416302412748	0.01839218139648402
0.08852895101881586	0.01839218139648402
0.0886836240242701	0.01839218139648402
0.0888398090028204	0.01839218139648402
0.08899516600649804	0.01839218139648402
0.08915205101948231	0.01839218139648402
0.08930610900279135	0.01839218139648402
0.08946077901055105	0.01839218139648402
0.08961469001951627	0.01839218139648402
0.08976939800777473	0.01839218139648402
0.08992784700240009	0.01839218139648402
0.09009298001183197	0.01839218139648402
0.09024825401138514	0.01839218139648402
0.09040453800116666	0.01839218139648402
0.09055790500133298	0.01839218139648402
0.09071172701078467	0.01839218139648402
0.09091485000681132	0.01839218139648402
0.09108986300998367	0.01839218139648402
0.09124622101080604	0.01839218139648402
0.09140121901873499	0.01839218139648402
0.09155454600113444	0.01839218139648402
0.09172370802843943	0.01839218139648402
0.09187972900690511	0.01839218139648402
0.09203839002293535	0.01839218139648402
0.09219146400573663	0.01839218139648402
0.09234487402136438	0.01839218139648402
0.09249723801622167	0.01839218139648402
0.09264982401509769	0.01839218139648402
0.09280194202437997	0.01839218139648402
0.09295846000895835	0.01839218139648402
0.09311185000115074	0.01839218139648402
0.0932649290189147	0.01839218139648402
0.09341878900886513	0.01839218139648402
0.0935816090204753	0.01839218139648402
0.09373943900573067	0.01839218139648402
0.0938928340037819	0.01839218139648402
0.09405099501600489	0.01839218139648402
0.09420759402564727	0.01839218139648402
0.09436180302873254	0.01839218139648402
0.09452080901246518	0.01839218139648402
0.0946778500219807	0.01887283325195277
0.09483302902663127	0.01887283325195277
0.09498684902791865	0.01887283325195277
0.0951403800281696	0.01887283325195277
0.09529443900100887	0.01887283325195277
0.09544922100030817	0.01887283325195277
0.09560241401777603	0.01887283325195277
0.0957968830189202	0.01887283325195277
0.0959547910024412	0.01887283325195277
0.09610876202350482	0.01887283325195277
0.09626241400837898	0.01887283325195277
0.09641715200268663	0.01887283325195277
0.09657156901084818	0.01887283325195277
0.0967267750238534	0.01887283325195277
0.09688244599965401	0.01887283325195277
0.09704019001219422	0.01887283325195277
0.09719864500220865	0.01887283325195277
0.09735311701660976	0.01887283325195277
0.09750825201626867	0.01887283325195277
0.09766277900780551	0.01887283325195277
0.09781547702732496	0.01887283325195277
0.09796901501249522	0.01887283325195277
0.09812272802810185	0.01887283325195277
0.09827572302310728	0.01887283325195277
0.09842838600161485	0.01887283325195277
0.09859016901464202	0.01887283325195277
0.0987481840129476	0.01887283325195277
0.09890185800031759	0.01887283325195277
0.09905970201361924	0.01887283325195277
0.09921273501822725	0.01887283325195277
0.09936628502327949	0.01887283325195277
0.0995195550203789	0.01887283325195277
0.09962542302673683	0.01887283325195277
0.09978411000338383	0.01887283325195277
0.0999373720260337	0.01887283325195277
0.10009426702163182	0.01887283325195277
0.11026704401592724	0.01887283325195277
0.12057557501248084	0.01935348510742152
0.13087952602654696	0.01935348510742152
0.1411710420215968	0.01935348510742152
0.15145366900833324	0.01935348510742152
0.1617728240089491	0.01935348510742152
0.17207991401664913	0.01935348510742152
0.18237912500626408	0.01983413696289027
0.1926740070048254	0.01983413696289027
0.2029245860176161	0.01983413696289027
0.21317315800115466	0.01983413696289027
0.2234560210199561	0.01983413696289027
0.23368703501182608	0.01983413696289027
0.2439560440252535	0.02031478881835902
0.2542261650087312	0.02031478881835902
0.26450523000676185	0.02031478881835902
0.2747963590081781	0.02031478881835902
0.2850571900198702	0.02031478881835902
0.2953270800062455	0.02079544067382777
0.30561626702547073	0.02079544067382777
0.3159008800284937	0.02079544067382777
0.3261982870171778	0.02079544067382777
0.33653330500237644	0.02079544067382777
0.3468742790282704	0.02079544067382777
0.3572078790166415	0.02079544067382777
0.36752474200329743	0.02079544067382777
0.3778514520090539	0.02079544067382777
0.3881613160192501	0.02079544067382777
0.39846567501081154	0.02127609252929652
0.40876179502811283	0.02175674438476527
0.4190258100279607	0.02223739624023402
0.42930154502391815	0.02271804809570277
0.4395758230239153	0.02319869995117152
0.44985759400879033	0.02367935180664027
0.46014100802130997	0.02464065551757777
0.47042753000278026	0.02464065551757777
0.48070884600747377	0.02512130737304652
0.490943832002813	0.02512130737304652
0.5011700560280588	0.02560195922851527
0.5113865520106629	0.02560195922851527
0.5215878190065268	0.02560195922851527
0.5318458130059298	0.02560195922851527
0.5421290150261484	0.02560195922851527
0.5524079480092041	0.02560195922851527
0.5626889880222734	0.02608261108398402
0.5729651010187808	0.02608261108398402
0.5832375099998899	0.02608261108398402
0.5935291270143352	0.02656326293945277
0.6037904550030362	0.02656326293945277
0.6141015700122807	0.02704391479492152
0.624385010014521	0.02704391479492152
0.6346588779997546	0.02752456665039027
0.6449203690281138	0.02752456665039027
0.6551797700230964	0.02752456665039027
0.6654372710036114	0.02752456665039027
0.6756558770139236	0.02752456665039027
0.6859642800118309	0.02752456665039027
0.696220539015485	0.02752456665039027
0.7065155240125023	0.02752456665039027
0.7167922700173222	0.02752456665039027
0.7270531240210403	0.02752456665039027
0.7373440120136365	0.02752456665039027
0.7476025790092535	0.02752456665039027
0.7579341650125571	0.02752456665039027
0.768271185021149	0.02800521850585902
0.7786430490086786	0.02848587036132777
0.7889770640176721	0.02848587036132777
0.7993391910276841	0.02848587036132777
0.8096411070146132	0.02848587036132777
0.819899931026157	0.02848587036132777
0.8302679990010802	0.02848587036132777
0.8406439180253074	0.02848587036132777
0.8509658530238084	0.02848587036132777
0.8612260390073061	0.02848587036132777
0.8714930660207756	0.02848587036132777
0.8818206570285838	0.02848587036132777
0.8920955460052937	0.02848587036132777
0.9024359590257518	0.02848587036132777
0.9127207220008131	0.02848587036132777
0.9230015840148553	0.02896652221679652
0.9332702310057357	0.02944717407226527
0.9435896310023963	0.02944717407226527
0.9539161700231489	0.02944717407226527
0.9642051980190445	0.02944717407226527
0.9744957810034975	0.02944717407226527
0.9848349700041581	0.02944717407226527
0.9951628760027234	0.02944717407226527
1.0054435090278275	0.02944717407226527
1.1058253410155885	0.030648803710937145
1.2062683290278073	0.031610107421874645
1.306704984017415	0.032571411132812145
1.407158527028514	0.034013366699218395
1.5076082220184617	0.034974670410155895
1.6080793420260306	0.035935974121093395
1.7085455610067584	0.037377929687499645
1.8090165690227877	0.038339233398437145
1.90949245201773	0.09024963378906214
2.009964293014491	0.10563049316406214
2.110447118000593	0.10563049316406214
2.210891486000037	0.1060806274414059
2.3113548120018095	0.10752258300781214
2.411829549004324	0.10752258300781214
2.512318398017669	0.10752258300781214
2.6127936410193797	0.1089645385742184
2.7132854100200348	0.11040649414062464
2.8137492100067902	0.11232910156249964
2.914220496022608	0.11232910156249964
3.014661147026345	0.1128097534179684
3.1150998910015915	0.1147323608398434
3.2155422020005062	0.1166549682617184
3.3160169559996575	0.11713562011718714
3.4164882610202767	0.11713562011718714
3.516942316025961	0.11713562011718714
3.6173911780060735	0.1176162719726559
3.7178620770282578	0.1195388793945309
3.8183260840014555	0.12001953124999964
3.918784140027128	0.1205001831054684
4.019261206005467	0.1205001831054684
4.119733146013459	0.1205001831054684
4.220212577027269	0.12170181274414027
4.320703901001252	0.12218246459960902
4.421188023028662	0.12410507202148402
4.521644321008353	0.12410507202148402
4.622107883013086	0.12410507202148402
4.722590415010927	0.12410507202148402
4.823055477027083	0.12410507202148402
4.9235552590107545	0.12410507202148402
5.024051914020674	0.12506637573242152
5.124521928024478	0.1253067016601559
5.224995521013625	0.1253067016601559
5.32545691501582	0.1253067016601559
5.425927735021105	0.1253067016601559
5.526395269000204	0.12674865722656214
5.6268312980246264	0.12674865722656214
5.7273011520155706	0.12674865722656214
5.827771828015102	0.12674865722656214
5.9282487200107425	0.12674865722656214
6.028708173020277	0.12674865722656214
6.129147195024416	0.12890396118164027
6.229735756001901	0.12890396118164027
6.330262745002983	0.12890396118164027
6.430763269017916	0.12890396118164027
6.5311976590019185	0.12890396118164027
6.631655469012912	0.12890396118164027
6.73211185602122	0.12890396118164027
6.8326850150187965	0.12890396118164027
6.933342225005617	0.12890396118164027
7.034017911006231	0.12890396118164027
7.13458557301783	0.12890396118164027
7.235157166025601	0.12890396118164027
7.335648656007834	0.12890396118164027
7.4361479690123815	0.12890396118164027
7.536708636005642	0.12890396118164027
7.637283062009374	0.12890396118164027
7.737832289014477	0.12890396118164027
7.838374080020003	0.12890396118164027
7.938969360024203	0.12890396118164027
8.039444638008717	0.12890396118164027
0	0
