# Supplementary material for: GRAPE for fast and scalable graph processing and random-walk-based embedding
Source: Nat Comput Sci. 2023 Jun 26;3(6):552–68. doi: 10.1038/s43588-023-00465-8 (PMC10768636; doi:10.1038/s43588-023-00465-8)
Supplement: Supplementary file 4 — CSVs with time series data with time and memory requirements for the different libraries on the 44 considered graphs and on the different tasks considered (loading graphs, first- and second-order RWs). [file 43588_2023_465_MOESM4_ESM.zip › bio-ce-gt/CSRgraph/second_order_walk.csv]

delta	ram
0	0.0022743225097656694
0.00020040599974890938	0.0027549743652344194
0.00034444099946995266	0.0027549743652344194
0.0004368659992906032	0.0027549743652344194
0.0005204009994486114	0.0027549743652344194
0.0006024379999871599	0.0027549743652344194
0.0006836469992776983	0.0027549743652344194
0.0007643479993930669	0.0027549743652344194
0.0008443729993814486	0.0027549743652344194
0.0009310139994340716	0.0032356262207031694
0.0010119159996975213	0.0032356262207031694
0.0010918210000454565	0.0032356262207031694
0.0011710899998433888	0.0032356262207031694
0.0012504159994932706	0.0032356262207031694
0.0013293869997141883	0.0032356262207031694
0.0014084349995755474	0.0032356262207031694
0.0014875130000291392	0.0032356262207031694
0.0015663099993616925	0.0032356262207031694
0.001645061999624886	0.0037162780761719194
0.0017246049992536427	0.0037162780761719194
0.0018032709995168261	0.0037162780761719194
0.0018821659996319795	0.0037162780761719194
0.0019670719993882813	0.0037162780761719194
0.0020461969997995766	0.0037162780761719194
0.002125057999364799	0.0037162780761719194
0.002203281999754836	0.0037162780761719194
0.0022820249996584607	0.0037162780761719194
0.0023607059993082657	0.0037162780761719194
0.0024394599995503086	0.004196929931640669
0.002517990999876929	0.004196929931640669
0.002596773999357538	0.004196929931640669
0.0026760359996842453	0.004196929931640669
0.002754305999587814	0.004196929931640669
0.0028329299993856694	0.004196929931640669
0.0029182579992266255	0.004196929931640669
0.002998237999236153	0.004196929931640669
0.003077411999584001	0.004196929931640669
0.0031568089998472715	0.004677581787109419
0.0032351579993701307	0.004677581787109419
0.0033131699992736685	0.004677581787109419
0.0033913719998963643	0.004677581787109419
0.003469890999440395	0.004677581787109419
0.003548513999703573	0.004677581787109419
0.003634046999650309	0.004677581787109419
0.00371551499938505	0.004677581787109419
0.0038002869996489608	0.005158233642578169
0.0038819819992568227	0.005158233642578169
0.003966157999457209	0.005158233642578169
0.004045660999508982	0.005158233642578169
0.004143582999859063	0.005158233642578169
0.00422639899989008	0.005158233642578169
0.004305724000005284	0.005158233642578169
0.004385372999422543	0.005158233642578169
0.0044649559995377786	0.005158233642578169
0.0045440759995472035	0.005158233642578169
0.004622636000021885	0.005158233642578169
0.004701802999989013	0.005158233642578169
0.004780950999702327	0.005638885498046919
0.004859571999986656	0.005638885498046919
0.004943257999912021	0.005638885498046919
0.005026994999752787	0.005638885498046919
0.00510675299938157	0.005638885498046919
0.0051861649999409565	0.005638885498046919
0.005270274999929825	0.005638885498046919
0.005349423999177816	0.005638885498046919
0.0054280719996313564	0.005638885498046919
0.005506655999852228	0.005638885498046919
0.005585705999692436	0.006119537353515669
0.005664551999871037	0.006119537353515669
0.005743621999499737	0.006119537353515669
0.00582219699936104	0.006119537353515669
0.005906888999561488	0.006119537353515669
0.005987351999465318	0.006119537353515669
0.006078293999962625	0.006119537353515669
0.006170273999487108	0.006119537353515669
0.006253377999200893	0.006119537353515669
0.00633283999923151	0.006119537353515669
0.00641215799987549	0.006119537353515669
0.006491696000011871	0.006119537353515669
0.006570317999830877	0.006119537353515669
0.00664915800007293	0.006119537353515669
0.006727651999426598	0.006119537353515669
0.006806783999309118	0.006119537353515669
0.006885813999360835	0.006119537353515669
0.006970335000005434	0.006119537353515669
0.007048980999570631	0.006119537353515669
0.007127846000003046	0.006600189208984419
0.0072063299994624685	0.006600189208984419
0.007284960999641044	0.006600189208984419
0.007375999999567284	0.006600189208984419
0.007458193999809737	0.006600189208984419
0.007537397999840323	0.006600189208984419
0.007616348999363254	0.006600189208984419
0.007696048000070732	0.006600189208984419
0.007774775999678241	0.006600189208984419
0.007857105999391933	0.006600189208984419
0.007953712999551499	0.006600189208984419
0.008034170999962953	0.006600189208984419
0.008128834999297396	0.006600189208984419
0.008212018999984139	0.007080841064453169
0.008291264999570558	0.007080841064453169
0.008370653999918432	0.007080841064453169
0.008449724999991304	0.007080841064453169
0.008528970999577723	0.007080841064453169
0.008615796999947634	0.007080841064453169
0.00869800500004203	0.007080841064453169
0.008777512999586179	0.007080841064453169
0.008873078999386053	0.007080841064453169
0.00896202700005233	0.007080841064453169
0.009042211999258143	0.007080841064453169
0.009120878999965498	0.007080841064453169
0.009200408999276988	0.007080841064453169
0.009279977000005601	0.007080841064453169
0.009359456999845861	0.007080841064453169
0.009439109999220818	0.007080841064453169
0.009518485999251425	0.007080841064453169
0.009597210999345407	0.007080841064453169
0.00967579099960858	0.007080841064453169
0.009754150999469857	0.007080841064453169
0.00983305299996573	0.007080841064453169
0.009917256999870006	0.007080841064453169
0.009997481999562297	0.007080841064453169
0.010076542999740923	0.007080841064453169
0.010241127999506716	0.007080841064453169
0.010417398999379657	0.007561492919921919
0.010585363999780384	0.007561492919921919
0.010764126999674772	0.007561492919921919
0.010945106999315612	0.007561492919921919
0.011105687999588554	0.007561492919921919
0.011265768999692227	0.007561492919921919
0.011421847999372403	0.007561492919921919
0.011574554999242537	0.007561492919921919
0.011727454999345355	0.007561492919921919
0.011880070999723102	0.007561492919921919
0.012036841999361059	0.007561492919921919
0.012204439999550232	0.007561492919921919
0.012361217999568908	0.007561492919921919
0.012513854999269824	0.007561492919921919
0.012667220999901474	0.007561492919921919
0.012821041999814042	0.007561492919921919
0.012980435999452311	0.00804214477539067
0.01313402799951291	0.00804214477539067
0.01328634499986947	0.00804214477539067
0.01343899999938003	0.00804214477539067
0.013591386999905808	0.00804214477539067
0.013743438999881619	0.00804214477539067
0.013898944999709784	0.00804214477539067
0.014051687999199203	0.00804214477539067
0.014204798999344348	0.00804214477539067
0.014366173999405873	0.00804214477539067
0.014521493999382074	0.00804214477539067
0.014673253999717417	0.00804214477539067
0.014825109999947017	0.00804214477539067
0.01498200799960614	0.00804214477539067
0.015134274000047299	0.00804214477539067
0.015286289999494329	0.00804214477539067
0.015437882999322028	0.00804214477539067
0.015589896999699704	0.00804214477539067
0.015741463999802363	0.00804214477539067
0.0159000579997155	0.00804214477539067
0.016053802999522304	0.00804214477539067
0.01622930799931055	0.00804214477539067
0.016384853999625193	0.00804214477539067
0.01654251599939016	0.00804214477539067
0.016696018999937223	0.00804214477539067
0.016848143999595777	0.00804214477539067
0.017005662999508786	0.00804214477539067
0.017158139999992272	0.00804214477539067
0.017312147999291483	0.00804214477539067
0.017474121999839554	0.00804214477539067
0.01762840299943491	0.00804214477539067
0.017781248999199306	0.00804214477539067
0.017933576999894285	0.00804214477539067
0.01808699599951069	0.00804214477539067
0.018244474999846716	0.00804214477539067
0.01840067899956921	0.00804214477539067
0.01855420999982016	0.00804214477539067
0.018706152999584447	0.00804214477539067
0.01885874599975068	0.00804214477539067
0.019015781999769388	0.00804214477539067
0.01916865999919537	0.00804214477539067
0.01932092399965768	0.00852279663085942
0.019483245999253995	0.00852279663085942
0.019639735000055225	0.00852279663085942
0.019792184999460005	0.00852279663085942
0.019944933999795467	0.00852279663085942
0.02009804399949644	0.00852279663085942
0.020266300000002957	0.00852279663085942
0.020421620999513834	0.00852279663085942
0.02057512899955327	0.00852279663085942
0.020727972999338817	0.00852279663085942
0.020881646999441728	0.00852279663085942
0.021041895999587723	0.00852279663085942
0.021197346999542788	0.00852279663085942
0.021349761999772454	0.00852279663085942
0.021504479999748582	0.00852279663085942
0.021657107999999425	0.00852279663085942
0.021809870999277337	0.00852279663085942
0.02196645899948635	0.00852279663085942
0.022121786999377946	0.00852279663085942
0.022274708999248105	0.00852279663085942
0.0224272759996893	0.00852279663085942
0.022586249999221764	0.00852279663085942
0.022740716000043903	0.00852279663085942
0.02289581900004123	0.00852279663085942
0.023048795999784488	0.00852279663085942
0.023200763999739138	0.00852279663085942
0.023353802999736217	0.00852279663085942
0.023508846999902744	0.00900344848632817
0.023662483999942197	0.00900344848632817
0.023813860999325698	0.00900344848632817
0.023969533999661508	0.00900344848632817
0.024123739999595273	0.00900344848632817
0.02427843399982521	0.00900344848632817
0.02443117499933578	0.00948410034179692
0.024583946999882755	0.00948410034179692
0.02473578199987969	0.00948410034179692
0.02488754899968626	0.00948410034179692
0.02504472199962038	0.00948410034179692
0.025196827999934612	0.00948410034179692
0.025349672999254835	0.00948410034179692
0.02550847899965447	0.00948410034179692
0.02566096899954573	0.00948410034179692
0.02581314700000803	0.00948410034179692
0.02597328899992135	0.00948410034179692
0.026173622999522195	0.00996475219726567
0.026335758999266545	0.00996475219726567
0.02649006100000406	0.00996475219726567
0.026641493999704835	0.00996475219726567
0.026794176999828778	0.00996475219726567
0.026947113999995054	0.00996475219726567
0.027101098999992246	0.01044540405273442
0.027253680999820062	0.01044540405273442
0.027406569999584462	0.01044540405273442
0.027577953999752935	0.01044540405273442
0.027735117999327485	0.01044540405273442
0.027895675999388914	0.01044540405273442
0.028053627999724995	0.01044540405273442
0.02822361499966064	0.01044540405273442
0.028377869999530958	0.01044540405273442
0.028529872999570216	0.01044540405273442
0.028682569000011426	0.01044540405273442
0.028834070999437245	0.01044540405273442
0.028993086999435036	0.01044540405273442
0.029145629999220546	0.01092605590820317
0.029297311999471276	0.01092605590820317
0.02945308399921487	0.01092605590820317
0.02960559499933879	0.01092605590820317
0.02975768199939921	0.01092605590820317
0.029909829999269277	0.01092605590820317
0.030063029999837454	0.01092605590820317
0.03021549999994022	0.01092605590820317
0.030367342999852553	0.01092605590820317
0.030519129999447614	0.01092605590820317
0.030671014999825275	0.01092605590820317
0.030823098999462673	0.01092605590820317
0.030983242999354843	0.01092605590820317
0.031135935999373032	0.01092605590820317
0.03128762399956031	0.01092605590820317
0.03143913999974757	0.01092605590820317
0.031591629999638826	0.01092605590820317
0.03174377100003767	0.01092605590820317
0.031903022999358654	0.01092605590820317
0.03206242999931419	0.01092605590820317
0.032242767999377975	0.01092605590820317
0.032397836999734864	0.01092605590820317
0.032550676000028034	0.01092605590820317
0.03270626999983506	0.01092605590820317
0.032859083999937866	0.01092605590820317
0.03301840199947037	0.01092605590820317
0.03318384399972274	0.01092605590820317
0.03334057499978371	0.01092605590820317
0.03349280799920962	0.01092605590820317
0.033644533999904525	0.01092605590820317
0.03379615999983798	0.01092605590820317
0.03395017000002554	0.01092605590820317
0.03410530199926143	0.01092605590820317
0.034257926999998745	0.01092605590820317
0.03441050799938239	0.01092605590820317
0.034562604999337054	0.01092605590820317
0.03471529499984172	0.01092605590820317
0.034867932999986806	0.01092605590820317
0.03502477599977283	0.01092605590820317
0.03517800499957957	0.01092605590820317
0.03533096199953434	0.01092605590820317
0.03548394199970062	0.01092605590820317
0.03563656799997261	0.01092605590820317
0.035788784999567724	0.01092605590820317
0.0359417849995225	0.01092605590820317
0.036097031999815954	0.01092605590820317
0.036273914000048535	0.01092605590820317
0.03643129499960196	0.01092605590820317
0.03658398499919713	0.01092605590820317
0.036735968999892066	0.01092605590820317
0.03688782099925447	0.01092605590820317
0.03704423799990764	0.01092605590820317
0.03719611399992573	0.01092605590820317
0.037348311999267025	0.01092605590820317
0.03750047299945436	0.01092605590820317
0.037652622999303276	0.01092605590820317
0.03780510799970216	0.01092605590820317
0.0379573000000164	0.01092605590820317
0.038115586999992956	0.01092605590820317
0.03826864399979968	0.01092605590820317
0.03842136999992363	0.01092605590820317
0.03857551700002659	0.01092605590820317
0.038727149999431276	0.01140670776367192
0.03887868199944933	0.01140670776367192
0.03903550499944686	0.01140670776367192
0.03918800499923236	0.01140670776367192
0.039353522999590496	0.01140670776367192
0.03951243399933446	0.01140670776367192
0.03966511799990258	0.01140670776367192
0.039817349999793805	0.01140670776367192
0.03997398399951635	0.01140670776367192
0.0401396739998745	0.01140670776367192
0.04029615599938552	0.01140670776367192
0.04044901599991135	0.01140670776367192
0.04060147199925268	0.01140670776367192
0.0407539399993766	0.01140670776367192
0.04090619199996581	0.01140670776367192
0.041059158999814827	0.01140670776367192
0.04121149699949456	0.01140670776367192
0.04136686599940731	0.01140670776367192
0.04152068499934103	0.01140670776367192
0.041672810999443755	0.01140670776367192
0.04182534899973689	0.01140670776367192
0.04198182499931136	0.01140670776367192
0.04213548499956232	0.01140670776367192
0.04228875299941137	0.01140670776367192
0.04244121299961989	0.01140670776367192
0.042593458999363065	0.01140670776367192
0.0427458320000369	0.01140670776367192
0.04290081299950543	0.01140670776367192
0.04305382999973517	0.01140670776367192
0.04320532999918214	0.01140670776367192
0.04335683999943285	0.01140670776367192
0.043510038999556855	0.01140670776367192
0.043662443999892275	0.01140670776367192
0.04381482799999503	0.01140670776367192
0.043972423000013805	0.01140670776367192
0.04412293199948181	0.01188735961914067
0.044276373999309726	0.01188735961914067
0.044428336999772	0.01188735961914067
0.04458220899959997	0.01188735961914067
0.04473496299942781	0.01188735961914067
0.044886079999741924	0.01188735961914067
0.04504168599942204	0.01188735961914067
0.045193570999799704	0.01188735961914067
0.0453459809996275	0.01188735961914067
0.045497436999539786	0.01188735961914067
0.0456495949993041	0.01188735961914067
0.04580188099953375	0.01188735961914067
0.0459537389997422	0.01188735961914067
0.04610616199988726	0.01188735961914067
0.046274181999251596	0.01188735961914067
0.04642806199990446	0.01188735961914067
0.04658024699983798	0.01188735961914067
0.04673162799917918	0.01188735961914067
0.04688401899966266	0.01188735961914067
0.04704201299955457	0.01188735961914067
0.04719522799950937	0.01188735961914067
0.047347681999781344	0.01188735961914067
0.047499702999630244	0.01188735961914067
0.04765176599994447	0.01188735961914067
0.04780325699994137	0.01188735961914067
0.04797091299951717	0.01188735961914067
0.04812235099961981	0.01188735961914067
0.048276169000018854	0.01188735961914067
0.048428180999508186	0.01188735961914067
0.04857964499933587	0.01188735961914067
0.04873088999920583	0.01188735961914067
0.04888227799983724	0.01236801147460942
0.04903850899972895	0.01236801147460942
0.04918984100004309	0.01236801147460942
0.049344116999236576	0.01236801147460942
0.049495915999614226	0.01236801147460942
0.04964802199992846	0.01236801147460942
0.04979961299977731	0.01236801147460942
0.04995131299983768	0.01236801147460942
0.05010459200002515	0.01236801147460942
0.050256359999366396	0.01236801147460942
0.05040811699927872	0.01236801147460942
0.05056008499923337	0.01236801147460942
0.05071386599956895	0.01236801147460942
0.050866040000073554	0.01284866333007817
0.05102401199928863	0.01284866333007817
0.0511766390000048	0.01284866333007817
0.05132884699924034	0.01284866333007817
0.05148175799968158	0.01284866333007817
0.05163455499950942	0.01284866333007817
0.05178869199971814	0.01284866333007817
0.05194047599979967	0.01332931518554692
0.0520933600000717	0.01332931518554692
0.052268101999288774	0.01332931518554692
0.0524219089993494	0.01332931518554692
0.052574090999769396	0.01332931518554692
0.052726416000041354	0.01332931518554692
0.05287877099999605	0.01332931518554692
0.053035884999189875	0.01380996704101567
0.05319009199956781	0.01380996704101567
0.053342364999480196	0.01380996704101567
0.05349391699928674	0.01380996704101567
0.05364630899930489	0.01380996704101567
0.05379820300004212	0.01380996704101567
0.053949769999235286	0.01380996704101567
0.05411117999938142	0.01429061889648442
0.05427494699961244	0.01429061889648442
0.054428315999757615	0.01429061889648442
0.05458040399935271	0.01429061889648442
0.05473287899985735	0.01429061889648442
0.05488401000002341	0.01429061889648442
0.05504055099936522	0.01429061889648442
0.055192569999235275	0.01429061889648442
0.05534446899946488	0.01429061889648442
0.055497090999779175	0.01477127075195317
0.055648906999522296	0.01477127075195317
0.05580041099983646	0.01477127075195317
0.055953571999452834	0.01477127075195317
0.056106139999428706	0.01477127075195317
0.05627994999940711	0.01477127075195317
0.05643364899970038	0.01477127075195317
0.05658607299938012	0.01477127075195317
0.056737691999842355	0.01477127075195317
0.05688942100005079	0.01477127075195317
0.0570457459998579	0.01477127075195317
0.057197343999177974	0.01477127075195317
0.05734907099940756	0.01477127075195317
0.05750062999959482	0.01477127075195317
0.057652298999528284	0.01477127075195317
0.05790271499972732	0.01525192260742192
0.058061271000042325	0.01525192260742192
0.05822214699946926	0.01525192260742192
0.058375868999974045	0.01525192260742192
0.05852877599954809	0.01525192260742192
0.058680489999460406	0.01525192260742192
0.058832376999816915	0.01525192260742192
0.05899085700002615	0.01525192260742192
0.059146768999198684	0.01525192260742192
0.05930002900004183	0.01525192260742192
0.05945238000003883	0.01525192260742192
0.05960542999946483	0.01525192260742192
0.059757675999208004	0.01525192260742192
0.059910020999268454	0.01573257446289067
0.06006217999947694	0.01573257446289067
0.06022732899964467	0.01573257446289067
0.06037973499951477	0.01573257446289067
0.060532002999934775	0.01573257446289067
0.06068365899955097	0.01573257446289067
0.06084181599999283	0.01573257446289067
0.060999706000075093	0.01573257446289067
0.061153019999437674	0.01621322631835942
0.061305141000048025	0.01621322631835942
0.061457707999579725	0.01621322631835942
0.06160904799980926	0.01621322631835942
0.06176114699974278	0.01621322631835942
0.06191267099984543	0.01621322631835942
0.062065609999990556	0.01621322631835942
0.06221807799920498	0.01621322631835942
0.06236941199949797	0.01621322631835942
0.06252189999941038	0.01621322631835942
0.06267378099983034	0.01621322631835942
0.06282589900001767	0.01621322631835942
0.06299826399936137	0.01621322631835942
0.06315321300007781	0.01621322631835942
0.06330516599973635	0.01669387817382817
0.06345699999928911	0.01669387817382817
0.06360839999979362	0.01669387817382817
0.06375978899995971	0.01669387817382817
0.06391126199923747	0.01669387817382817
0.06406312199942477	0.01669387817382817
0.06422794799982512	0.01669387817382817
0.06438080699990678	0.01669387817382817
0.06453201799922681	0.01669387817382817
0.06468330000006972	0.01669387817382817
0.06483517699962249	0.01717453002929692
0.06499770199934574	0.01717453002929692
0.06515008799942734	0.01717453002929692
0.06530192499940313	0.01717453002929692
0.06545414299944241	0.01717453002929692
0.0656056419993547	0.01717453002929692
0.06575708699983807	0.01717453002929692
0.06590992699966591	0.01717453002929692
0.06606230699981097	0.01717453002929692
0.06622182399951271	0.01717453002929692
0.06637500999931945	0.01717453002929692
0.06652710399976058	0.01717453002929692
0.06667958499929227	0.01717453002929692
0.06683175099988148	0.01717453002929692
0.06698699499975191	0.01717453002929692
0.06713943199974892	0.01717453002929692
0.0672914419992594	0.01717453002929692
0.06744283599982737	0.01717453002929692
0.06759499899999355	0.01717453002929692
0.06774827599929267	0.01717453002929692
0.06790047899994534	0.01717453002929692
0.06805438199990022	0.01717453002929692
0.06822408599964547	0.01717453002929692
0.06837785999960033	0.01717453002929692
0.06852975699985109	0.01717453002929692
0.06868120099989028	0.01717453002929692
0.0688332919999084	0.01717453002929692
0.0689884939993135	0.01717453002929692
0.06914235399926838	0.01717453002929692
0.069294424999498	0.01717453002929692
0.0694459319993257	0.01717453002929692
0.06959783399997832	0.01717453002929692
0.06974867099961557	0.01717453002929692
0.06990127099925303	0.01717453002929692
0.07005340799969417	0.01717453002929692
0.07020540099983918	0.01717453002929692
0.07035864499994204	0.01717453002929692
0.07051752600000327	0.01717453002929692
0.07067108899991581	0.01717453002929692
0.0708252309996169	0.01717453002929692
0.07098099699942395	0.01717453002929692
0.0711338169994633	0.01717453002929692
0.07128662199920655	0.01717453002929692
0.0714380319996053	0.01717453002929692
0.07158940399949643	0.01717453002929692
0.07174054699953558	0.01717453002929692
0.07189575999927911	0.01717453002929692
0.07204850800007989	0.01717453002929692
0.07221370499974	0.01717453002929692
0.07236753100005444	0.01717453002929692
0.07252645299922733	0.01717453002929692
0.0726796099997955	0.01717453002929692
0.07284723399970972	0.01717453002929692
0.07300531999953819	0.01717453002929692
0.07315726799970435	0.01717453002929692
0.0733098719992995	0.01717453002929692
0.07346094199965592	0.01717453002929692
0.07361188599952584	0.01717453002929692
0.07376316199952271	0.01717453002929692
0.07391481499962538	0.01717453002929692
0.0740664579998338	0.01717453002929692
0.07421776899991528	0.01717453002929692
0.07436907099963719	0.01717453002929692
0.07451984399995126	0.01717453002929692
0.07467148699925019	0.01717453002929692
0.07482266599981813	0.01717453002929692
0.07497850699928676	0.01717453002929692
0.07512953799960087	0.01765518188476567
0.07528082799944968	0.01765518188476567
0.07543176999934076	0.01765518188476567
0.07558299299944338	0.01765518188476567
0.07573479599977873	0.01765518188476567
0.07588650099933147	0.01765518188476567
0.07604271199943469	0.01765518188476567
0.07622961299966846	0.01765518188476567
0.07638616299936984	0.01765518188476567
0.07653863599989563	0.01765518188476567
0.07669094999982917	0.01765518188476567
0.07684296399929735	0.01765518188476567
0.0769993779995275	0.01765518188476567
0.0771524199999476	0.01765518188476567
0.07730484599960619	0.01765518188476567
0.07745634599996265	0.01765518188476567
0.07760839499951544	0.01765518188476567
0.07775992999995651	0.01765518188476567
0.07791137899948808	0.01765518188476567
0.07806322199940041	0.01765518188476567
0.07821451599920692	0.01765518188476567
0.07836580599996523	0.01765518188476567
0.0785180599996238	0.01765518188476567
0.07866921799995907	0.01765518188476567
0.07882154599974456	0.01765518188476567
0.07897800899991125	0.01765518188476567
0.0791300949995275	0.01765518188476567
0.07928166199963016	0.01765518188476567
0.0794338539999444	0.01765518188476567
0.07959300099992106	0.01765518188476567
0.07974663400000281	0.01765518188476567
0.07990081799925974	0.01765518188476567
0.08005369999955292	0.01765518188476567
0.08022099799927673	0.01765518188476567
0.08037433899971802	0.01765518188476567
0.080527322999842	0.01765518188476567
0.08067933099937363	0.01765518188476567
0.08083205799994175	0.01765518188476567
0.08098835500004498	0.01765518188476567
0.0811402649997035	0.01765518188476567
0.08129179799925623	0.01765518188476567
0.0814441539996551	0.01765518188476567
0.08159636299933481	0.01765518188476567
0.08174734699969122	0.01765518188476567
0.08189999099977285	0.01765518188476567
0.08205284399991797	0.01765518188476567
0.08220454299953417	0.01765518188476567
0.08235645700005989	0.01765518188476567
0.08250890299950697	0.01765518188476567
0.08266043099956732	0.01765518188476567
0.082811808999395	0.01765518188476567
0.08297143099935056	0.01765518188476567
0.0831242909998764	0.01765518188476567
0.08327578699936566	0.01765518188476567
0.08342708300006052	0.01765518188476567
0.08357852199969784	0.01765518188476567
0.08372986799986393	0.01765518188476567
0.08388818299954437	0.01765518188476567
0.08404495299964765	0.01765518188476567
0.08420939499956148	0.01765518188476567
0.08436254799926246	0.01765518188476567
0.08451380299993616	0.01765518188476567
0.08466679699995439	0.01765518188476567
0.0848188800000571	0.01765518188476567
0.08497614599946246	0.01765518188476567
0.08512850099941716	0.01765518188476567
0.08528055499937182	0.01765518188476567
0.08543233199998213	0.01765518188476567
0.0855838709994714	0.01765518188476567
0.08573542799967981	0.01765518188476567
0.08588689499993052	0.01765518188476567
0.08604215099967405	0.01765518188476567
0.0862001159994179	0.01765518188476567
0.08635648599920387	0.01765518188476567
0.08650813199983531	0.01765518188476567
0.08666059099959966	0.01765518188476567
0.0868123039999773	0.01765518188476567
0.0869682249995094	0.01765518188476567
0.0871205209996333	0.01813583374023442
0.08727206200001092	0.01813583374023442
0.08742378299939446	0.01813583374023442
0.087576203000026	0.01813583374023442
0.087727834999896	0.01813583374023442
0.08788804199957667	0.01813583374023442
0.0880466989992783	0.01813583374023442
0.08821229199929803	0.01813583374023442
0.08836578599948552	0.01813583374023442
0.08851727299952472	0.01813583374023442
0.08866950899937365	0.01813583374023442
0.0888209189997724	0.01813583374023442
0.08897648999936791	0.01813583374023442
0.0891302119998727	0.01813583374023442
0.08928220899997541	0.01813583374023442
0.08943462199931673	0.01813583374023442
0.08958644299946172	0.01813583374023442
0.08973937899918383	0.01813583374023442
0.08989815699987957	0.01813583374023442
0.0900516539995806	0.01813583374023442
0.09020448999945074	0.01813583374023442
0.09035715699974389	0.01813583374023442
0.09051025499957177	0.01813583374023442
0.09066269699997065	0.01813583374023442
0.09081480699933309	0.01813583374023442
0.09097528499933105	0.01813583374023442
0.09112939299939171	0.01813583374023442
0.0912840729997697	0.01813583374023442
0.09143648099961865	0.01813583374023442
0.09158816599938291	0.01813583374023442
0.09174164599971846	0.01813583374023442
0.09189955700003338	0.01813583374023442
0.09205391299929033	0.01813583374023442
0.09223411499988288	0.01813583374023442
0.09238867899966863	0.01813583374023442
0.09254210499966575	0.01813583374023442
0.09269488499921863	0.01813583374023442
0.0928472489995329	0.01813583374023442
0.09300310899925535	0.01813583374023442
0.09315557199988689	0.01813583374023442
0.09330763899924932	0.01813583374023442
0.09345984099945781	0.01813583374023442
0.09361197099951823	0.01813583374023442
0.09376417899966327	0.01813583374023442
0.09391556099944864	0.01813583374023442
0.09406729500005895	0.01813583374023442
0.09421928299980209	0.01813583374023442
0.09437108999918564	0.01813583374023442
0.09452472399971157	0.01813583374023442
0.0946793200000684	0.01813583374023442
0.09483147399987502	0.01813583374023442
0.09498808599983022	0.01813583374023442
0.09514122499967925	0.01813583374023442
0.09529359799944359	0.01813583374023442
0.09544588799963094	0.01813583374023442
0.09559914500005107	0.01813583374023442
0.095752609999181	0.01813583374023442
0.09590500299964333	0.01813583374023442
0.09605761500006338	0.01813583374023442
0.09623020799972437	0.01813583374023442
0.09638596399963717	0.01813583374023442
0.09653869999965536	0.01861648559570317
0.09669229399969481	0.01861648559570317
0.09684482099964953	0.01861648559570317
0.09700144399994315	0.01861648559570317
0.09715441299977101	0.01861648559570317
0.0973066699998526	0.01861648559570317
0.09745850099989184	0.01861648559570317
0.0976101819996984	0.01861648559570317
0.09776400200007629	0.01861648559570317
0.09791618700000981	0.01861648559570317
0.09806948799996462	0.01861648559570317
0.09822266899936949	0.01861648559570317
0.09837549999974726	0.01861648559570317
0.09852787399995577	0.01861648559570317
0.0986800430000585	0.01861648559570317
0.0988313889993151	0.01861648559570317
0.09898688799967204	0.01861648559570317
0.0991422999995848	0.01861648559570317
0.09929421399920102	0.01861648559570317
0.09944649699991714	0.01861648559570317
0.09960144799970294	0.01861648559570317
0.09975448299974232	0.01861648559570317
0.09990815999935876	0.01861648559570317
0.10006151899960969	0.01861648559570317
0.11022701999991114	0.01861648559570317
0.12040219699974841	0.01861648559570317
0.13058156999977655	0.01861648559570317
0.1407507079993593	0.01861648559570317
0.1509454419992835	0.01861648559570317
0.16111749499941652	0.01861648559570317
0.17130420800003776	0.01909713745117192
0.18148323199966399	0.01909713745117192
0.1916560239997125	0.01909713745117192
0.20184065199919132	0.01909713745117192
0.21201614799974777	0.01909713745117192
0.2221998259992688	0.01909713745117192
0.2323647789999086	0.01957778930664067
0.24253248700006225	0.01957778930664067
0.2526970929993695	0.01957778930664067
0.2628677639995658	0.01957778930664067
0.27305805399919336	0.01957778930664067
0.2832323299999189	0.02005844116210942
0.29340312399926916	0.02005844116210942
0.30357367299984617	0.02005844116210942
0.31374604299981	0.02005844116210942
0.32392504699964775	0.02005844116210942
0.3341106059997401	0.02005844116210942
0.34429712499968446	0.02005844116210942
0.3544744289993105	0.02005844116210942
0.3646507149996978	0.02005844116210942
0.3748325249998743	0.02053909301757817
0.38502931499988335	0.02101974487304692
0.39522014599970134	0.02101974487304692
0.40540395399966656	0.02150039672851567
0.4155893639999704	0.02198104858398442
0.42576603299949056	0.02246170043945317
0.43593965099989873	0.02294235229492192
0.44610880599975644	0.02390365600585942
0.45628435499929765	0.02438430786132817
0.46645543899921904	0.02438430786132817
0.4766253969992249	0.02486495971679692
0.4868175359997622	0.02486495971679692
0.49700683299943194	0.02486495971679692
0.5071936209997148	0.02486495971679692
0.5173678900000596	0.02486495971679692
0.5275363069995365	0.02486495971679692
0.5377017519995206	0.02486495971679692
0.5478679049992934	0.02534561157226567
0.5580492009994487	0.02534561157226567
0.5682344629994986	0.02534561157226567
0.5784146709993365	0.02582626342773442
0.5885823099997651	0.02582626342773442
0.5987486789999821	0.02630691528320317
0.6089178049996917	0.02629928588867192
0.6191197579992149	0.02677993774414067
0.6292930809995596	0.02677993774414067
0.6394880269999703	0.02677993774414067
0.6496793599999364	0.02677993774414067
0.659863218999817	0.02677993774414067
0.6700402059996122	0.02677993774414067
0.6802051679997021	0.02677993774414067
0.6903712209996229	0.02677993774414067
0.7005351499992685	0.02677993774414067
0.710701713999697	0.02677993774414067
0.7208655389995329	0.02677993774414067
0.7310394169999199	0.02726058959960942
0.7412111079993338	0.02726058959960942
0.7513784180000584	0.02726058959960942
0.7615427040000213	0.02726058959960942
0.7717091299991807	0.02726058959960942
0.7818863219999912	0.02726058959960942
0.7920722189992375	0.02726058959960942
0.8022801519991845	0.02726058959960942
0.8124501509992115	0.02726058959960942
0.8226204849997885	0.02726058959960942
0.8327976089994991	0.02726058959960942
0.8429701329996533	0.02726058959960942
0.8531351289993836	0.02774124145507817
0.8633005539995793	0.02774124145507817
0.8734676189997117	0.02822189331054692
0.8836549239995293	0.02822189331054692
0.8938388369997483	0.02822189331054692
0.9040124949997335	0.02822189331054692
0.9141759459998866	0.02822189331054692
0.9243411249999554	0.02822189331054692
0.9345232089999627	0.02822189331054692
0.9446866829994178	0.02822189331054692
0.9548582409997834	0.02822189331054692
0.9650330149997899	0.02870254516601567
0.9752014599998802	0.02870254516601567
0.9853670759994202	0.02870254516601567
0.9955333660000178	0.02870254516601567
1.0056974599992827	0.02870254516601567
1.1059472169999935	0.03014450073242192
1.2062697040000785	0.03158645629882817
1.3065850739994858	0.03302841186523442
1.4068985260000773	0.03398971557617192
1.507227328999761	0.03543167114257817
1.6075269069997375	0.03687362670898442
1.7078347540000323	0.04312210083007817
1.8081656399999702	0.10560684204101567
1.9085380999995323	0.10560684204101567
2.0089083539996864	0.10560684204101567
2.109279274000073	0.10704879760742192
2.209632081999189	0.10752944946289067
2.309961185999782	0.10752944946289067
2.4102802789993802	0.10897140502929692
2.510586186999717	0.11041336059570317
2.6108864529996936	0.11185531616210942
2.7111972899992907	0.11185531616210942
2.8115099729993744	0.11329727172851567
2.911817214999246	0.11570053100585942
3.0121311489992877	0.1168258666992188
3.112458814999627	0.1168258666992188
3.2127826119995007	0.1168258666992188
3.313118746999862	0.11730651855468754
3.4134198179999657	0.11922912597656254
3.513717988999815	0.1197097778320313
3.6140206709997074	0.12115173339843754
3.714320750999832	0.12115173339843754
3.8145982729993193	0.12115173339843754
3.914888417999464	0.1216323852539063
4.015181039999334	0.12187271118164067
4.115500292999968	0.12379531860351567
4.215821682999376	0.12379531860351567
4.316152527999293	0.12379531860351567
4.416455875999418	0.12379531860351567
4.51680470699921	0.12379531860351567
4.61711916799959	0.12523727416992192
4.717429547999927	0.12523727416992192
4.81773016399984	0.12523727416992192
4.918023222999182	0.12523727416992192
5.018328479000047	0.1254776000976563
5.118665588999647	0.12595825195312504
5.219007463999333	0.1264389038085938
5.319332969999778	0.1264389038085938
5.419624680999732	0.12643127441406254
5.519938139999795	0.1269119262695313
5.620237598999665	0.1269119262695313
5.72052700399945	0.12906723022460942
5.820923788000073	0.12906723022460942
5.921293542000058	0.12906723022460942
6.021665396999197	0.12906723022460942
6.122044945999733	0.12906723022460942
6.222432425999614	0.12906723022460942
6.322818146999452	0.12906723022460942
6.423205704999418	0.12906723022460942
6.523568345999593	0.12906723022460942
6.623944603999917	0.12906723022460942
6.724319584999648	0.12906723022460942
6.824691761999929	0.12906723022460942
6.925060538999787	0.12906723022460942
7.025462644999607	0.12906723022460942
7.125886296999852	0.1290634155273438
7.226297997000074	0.1290634155273438
7.326711576999514	0.1290634155273438
7.426990081999975	0.1290634155273438
7.527264335999462	0.1290634155273438
0	0
