# Supplementary material for: GRAPE for fast and scalable graph processing and random-walk-based embedding
Source: Nat Comput Sci. 2023 Jun 26;3(6):552–68. doi: 10.1038/s43588-023-00465-8 (PMC10768636; doi:10.1038/s43588-023-00465-8)
Supplement: Supplementary file 4 — CSVs with time series data with time and memory requirements for the different libraries on the 44 considered graphs and on the different tasks considered (loading graphs, first- and second-order RWs). [file 43588_2023_465_MOESM4_ESM.zip › bio-ce-gt/CSRgraph/first_order_walk.csv]

delta	ram
0	0.001800537109375
0.00018764700052997796	0.0027618408203125
0.0003264150000177324	0.0027618408203125
0.00041675700049381703	0.0027618408203125
0.0004995240005882806	0.0027618408203125
0.0005898260005778866	0.0027618408203125
0.0006704560000798665	0.0027618408203125
0.0007494700003007893	0.00324249267578125
0.0008275310001408798	0.00324249267578125
0.000906279000446375	0.00324249267578125
0.0009845610002230387	0.00324249267578125
0.0010622820000207867	0.00324249267578125
0.0011406310004531406	0.00324249267578125
0.001218461000462412	0.00324249267578125
0.0012961219999851892	0.00324249267578125
0.0013739880005232408	0.00372314453125
0.0014519650003421702	0.00372314453125
0.001530372000161151	0.00372314453125
0.0016131239999594982	0.00372314453125
0.0016921759997785557	0.00372314453125
0.0017698380006549996	0.00372314453125
0.0018490090005798265	0.00372314453125
0.0019271139999545994	0.00372314453125
0.002004908000344585	0.00372314453125
0.0020826620002480922	0.00420379638671875
0.0021600939999188995	0.00420379638671875
0.0022379310003088904	0.00420379638671875
0.0023155369999585673	0.00420379638671875
0.002393462999862095	0.00420379638671875
0.002471550999871397	0.00420379638671875
0.002549806999923021	0.00420379638671875
0.002635239000483125	0.00420379638671875
0.0027142630005982937	0.0046844482421875
0.002818190000652976	0.0046844482421875
0.002903278000303544	0.0046844482421875
0.0029832280006303336	0.0046844482421875
0.003062279000005219	0.0046844482421875
0.0031408020004164428	0.0046844482421875
0.0032186429998546373	0.0046844482421875
0.00330542699975922	0.0046844482421875
0.0033861900001284084	0.0046844482421875
0.003464780999820505	0.00516510009765625
0.0035427180000624503	0.00516510009765625
0.003634301000602136	0.00516510009765625
0.003717038000104367	0.00516510009765625
0.0037956969999868306	0.00516510009765625
0.003880184000081499	0.00516510009765625
0.003961150000577618	0.00516510009765625
0.0040389810001215665	0.00516510009765625
0.004117012000278919	0.00516510009765625
0.004194838999865169	0.00516510009765625
0.004272926000339794	0.00516510009765625
0.004350615000475955	0.005645751953125
0.00442926499999885	0.005645751953125
0.004507315999944694	0.005645751953125
0.004591478999827814	0.005645751953125
0.004670297000302526	0.005645751953125
0.0047492060002696235	0.005645751953125
0.004827474000194343	0.005645751953125
0.004906005000520963	0.005645751953125
0.004986787999769149	0.005645751953125
0.005064756000138004	0.005645751953125
0.00514274299985118	0.00612640380859375
0.005221467000410485	0.00612640380859375
0.005299016000208212	0.00612640380859375
0.00537708299998485	0.00612640380859375
0.005454814000586339	0.00612640380859375
0.005532437000510981	0.00612640380859375
0.005614775000140071	0.00612640380859375
0.005693138000424369	0.00612640380859375
0.005770829000539379	0.00612640380859375
0.005849054999998771	0.00612640380859375
0.005926562000240665	0.00612640380859375
0.006010165000589041	0.00612640380859375
0.006090767999921809	0.00612640380859375
0.006169453000438807	0.00612640380859375
0.006248886000321363	0.00612640380859375
0.006327813000098104	0.00612640380859375
0.006406188000255497	0.00612640380859375
0.006484090000412834	0.00612640380859375
0.0065793800004030345	0.0066070556640625
0.006660185999862733	0.0066070556640625
0.006738652999956685	0.0066070556640625
0.006836467000539415	0.0066070556640625
0.006917392000104883	0.0066070556640625
0.006995915000516106	0.0066070556640625
0.0070742550005888916	0.0066070556640625
0.007152709000365576	0.0066070556640625
0.007230840000374883	0.0066070556640625
0.007321040000533685	0.0066070556640625
0.0074044610000782995	0.0066070556640625
0.007483452000087709	0.0066070556640625
0.007566977000351471	0.0066070556640625
0.007646111000212841	0.00708770751953125
0.007723845000327856	0.00708770751953125
0.007803112000146939	0.00708770751953125
0.007881014999838953	0.00708770751953125
0.007959417000165558	0.00708770751953125
0.008036797999920964	0.00708770751953125
0.008115059000374458	0.00708770751953125
0.008192758000404865	0.00708770751953125
0.008270291999906476	0.00708770751953125
0.008348016000127245	0.00708770751953125
0.00842615100009425	0.00708770751953125
0.008510456000294653	0.00708770751953125
0.008596173000114504	0.00708770751953125
0.00867581600050471	0.00708770751953125
0.008755515999837371	0.00708770751953125
0.008833824000248569	0.00708770751953125
0.008912338999834901	0.00708770751953125
0.008990004000224872	0.00708770751953125
0.009067672000128368	0.00708770751953125
0.009145279000222217	0.00708770751953125
0.009223212000506464	0.00708770751953125
0.009301133000008122	0.00708770751953125
0.009379076000186615	0.00708770751953125
0.009457230999942112	0.00708770751953125
0.009535461999803374	0.00708770751953125
0.00961872200059588	0.00708770751953125
0.009697883000626462	0.00708770751953125
0.009775637000529969	0.00708770751953125
0.009853290000137349	0.007568359375
0.009930856000210042	0.007568359375
0.010008627000388515	0.007568359375
0.010171332000027178	0.007568359375
0.01034294500004762	0.007568359375
0.010512986999856366	0.007568359375
0.010706120000577357	0.007568359375
0.010889979999774368	0.007568359375
0.011056328999984544	0.007568359375
0.011213343000235909	0.007568359375
0.011366231000465632	0.007568359375
0.011518174999764597	0.007568359375
0.011677057999804674	0.007568359375
0.011830043999907502	0.007568359375
0.011981521000052453	0.007568359375
0.01213275500049349	0.007568359375
0.012288676000025589	0.007568359375
0.012441597000361071	0.00804901123046875
0.01259364799989271	0.00804901123046875
0.01274614100020699	0.00804901123046875
0.012898382000457786	0.00804901123046875
0.01305007300015859	0.00804901123046875
0.013202273999922909	0.00804901123046875
0.013362643000618846	0.00804901123046875
0.013516342000002624	0.00804901123046875
0.013672240000232705	0.00804901123046875
0.013824065999870072	0.00804901123046875
0.013975576000120782	0.00804901123046875
0.014137240999843925	0.00804901123046875
0.01429212200037	0.00804901123046875
0.014443529000345734	0.00804901123046875
0.014595173000088835	0.00804901123046875
0.01474753500042425	0.00804901123046875
0.014914393000253767	0.00804901123046875
0.015068333000272105	0.00804901123046875
0.0152204249998249	0.00804901123046875
0.015372015000139072	0.00804901123046875
0.015523353000389761	0.00804901123046875
0.01569163300064247	0.00804901123046875
0.015843772000152967	0.00804901123046875
0.015994352999769035	0.00804901123046875
0.016145813000548515	0.00804901123046875
0.016297609000503144	0.00804901123046875
0.0164490269999078	0.00804901123046875
0.01660062700011622	0.00804901123046875
0.01675228300064191	0.00804901123046875
0.016903529000046547	0.00804901123046875
0.017054259999895294	0.00804901123046875
0.017207144000167318	0.00804901123046875
0.017359030000079656	0.00804901123046875
0.017513358000542212	0.00804901123046875
0.01766930499979935	0.00804901123046875
0.017821604999880947	0.00804901123046875
0.017975853999814717	0.00804901123046875
0.018136182000489498	0.00804901123046875
0.01828894099980971	0.00804901123046875
0.01844048200018733	0.00804901123046875
0.018590958999993745	0.0085296630859375
0.018742729000223335	0.0085296630859375
0.018906871000581305	0.0085296630859375
0.019059086000197567	0.0085296630859375
0.019216900000174064	0.0085296630859375
0.01937119700050971	0.0085296630859375
0.019523175999893283	0.0085296630859375
0.019678878000377154	0.0085296630859375
0.019830177000585536	0.0085296630859375
0.019981903999905626	0.0085296630859375
0.020133007000367797	0.0085296630859375
0.02028424800028006	0.0085296630859375
0.020435419000023103	0.0085296630859375
0.020587095000337285	0.0085296630859375
0.020738758999868878	0.0085296630859375
0.020890130999760004	0.0085296630859375
0.021042340000349213	0.0085296630859375
0.021193536999817297	0.0085296630859375
0.02134735300023749	0.0085296630859375
0.02149885400012863	0.0085296630859375
0.02165391400012595	0.0085296630859375
0.021804994999911287	0.0085296630859375
0.02195562599990808	0.0085296630859375
0.02210811399982049	0.0085296630859375
0.022265528999923845	0.0085296630859375
0.02242036999996344	0.0085296630859375
0.022571788000277593	0.0085296630859375
0.02272443400033808	0.00901031494140625
0.02289827599997807	0.00901031494140625
0.023051995000059833	0.00901031494140625
0.023204134000479826	0.00901031494140625
0.023364571999991313	0.00901031494140625
0.02351869100039039	0.009490966796875
0.02368207900053676	0.009490966796875
0.02383419200032222	0.009490966796875
0.02398575100050948	0.009490966796875
0.02413748900016799	0.009490966796875
0.02428838700052438	0.009490966796875
0.024440351000521332	0.009490966796875
0.024591893999968306	0.009490966796875
0.024743977000071027	0.009490966796875
0.024894602000131272	0.009490966796875
0.025045254999895405	0.00997161865234375
0.025196163000146043	0.00997161865234375
0.02534650000052352	0.00997161865234375
0.025497813000583847	0.00997161865234375
0.02565268600028503	0.00997161865234375
0.02580414300064149	0.00997161865234375
0.025954669000384456	0.00997161865234375
0.02610526700027549	0.00997161865234375
0.026256002000081935	0.0104522705078125
0.02640725899982499	0.0104522705078125
0.026562906999970437	0.0104522705078125
0.026717423000263807	0.0104522705078125
0.026883407999775955	0.0104522705078125
0.027037118999942322	0.0104522705078125
0.02719816799981345	0.0104522705078125
0.027354585000466614	0.0104522705078125
0.02750857699993503	0.0104522705078125
0.027666267000313383	0.0104522705078125
0.027818255000056524	0.0104522705078125
0.027970169000582246	0.0104522705078125
0.028121592000388773	0.01093292236328125
0.02827229600006831	0.01093292236328125
0.028423129000657354	0.01093292236328125
0.028574938000019756	0.01093292236328125
0.028728467999826535	0.01093292236328125
0.028879944000436808	0.01093292236328125
0.029033001999778207	0.01093292236328125
0.029185676999986754	0.01093292236328125
0.02933726100036438	0.01093292236328125
0.0294884760005516	0.01093292236328125
0.029643859000316297	0.01093292236328125
0.02979710999989038	0.01093292236328125
0.029948959000648756	0.01093292236328125
0.030101041000307305	0.01093292236328125
0.030252223000388767	0.01093292236328125
0.03040326200061827	0.01093292236328125
0.030563696000172058	0.01093292236328125
0.03071649800040177	0.01093292236328125
0.030881075000252167	0.01093292236328125
0.03103416500016465	0.01093292236328125
0.03118543700020382	0.01093292236328125
0.03133589400022174	0.01093292236328125
0.03149599200060038	0.01093292236328125
0.031656562000534905	0.01093292236328125
0.031808583000383805	0.01093292236328125
0.031959683000422956	0.01093292236328125
0.03211049000037747	0.01093292236328125
0.03226274500048021	0.01093292236328125
0.03241609100041387	0.01093292236328125
0.032568562000051315	0.01093292236328125
0.03272605399979511	0.01093292236328125
0.03287794100015162	0.01093292236328125
0.033031239000592905	0.01093292236328125
0.033184822000293934	0.01093292236328125
0.03334959499989054	0.01093292236328125
0.03350837700054399	0.01093292236328125
0.03366735800045717	0.01093292236328125
0.03382010499990429	0.01093292236328125
0.03397181800028193	0.01093292236328125
0.03412376400046924	0.01093292236328125
0.03427541100063536	0.01093292236328125
0.034429840000484546	0.01093292236328125
0.0345815250002488	0.01093292236328125
0.034733737999886216	0.01093292236328125
0.034900086000561714	0.01093292236328125
0.03505396400032623	0.01093292236328125
0.035206229999857896	0.01093292236328125
0.035358174000066356	0.01093292236328125
0.035515282999767805	0.01093292236328125
0.0356704460000401	0.01093292236328125
0.03582201200060808	0.01093292236328125
0.0359729680003511	0.01093292236328125
0.036123971000051824	0.01093292236328125
0.036276001000260294	0.01093292236328125
0.03642705800029944	0.01093292236328125
0.03657812100027513	0.01093292236328125
0.03672939999978553	0.01093292236328125
0.03687972399984574	0.01093292236328125
0.03703012200003286	0.01093292236328125
0.03718105500047386	0.01093292236328125
0.037331563999941864	0.01093292236328125
0.037482140000065556	0.01093292236328125
0.03763890900063416	0.01141357421875
0.037791939999806345	0.01141357421875
0.03794275900054345	0.01141357421875
0.03809374699994805	0.01141357421875
0.038245456000367994	0.01141357421875
0.03839732000051299	0.01141357421875
0.0385522430005949	0.01141357421875
0.03870937700048671	0.01141357421875
0.03889115899983153	0.01141357421875
0.03904973000044265	0.01141357421875
0.039202048999868566	0.01141357421875
0.03935378000005585	0.01141357421875
0.039504269000644854	0.01141357421875
0.03966027800015581	0.01141357421875
0.03981187899989891	0.01141357421875
0.03996275000008609	0.01141357421875
0.04011625400016783	0.01141357421875
0.040267997000228206	0.01141357421875
0.04041983000024629	0.01141357421875
0.04057153099984134	0.01141357421875
0.04073398200034717	0.01141357421875
0.04089122400000633	0.01141357421875
0.041043568000532105	0.01141357421875
0.041195589000381005	0.01141357421875
0.04134750899993378	0.01141357421875
0.041499750000184576	0.01141357421875
0.041656028000033984	0.01141357421875
0.041809385000306065	0.01141357421875
0.04196082100042986	0.01141357421875
0.04211138499977096	0.01141357421875
0.04226243799985241	0.01141357421875
0.04241297899989149	0.01141357421875
0.042568360000586836	0.01141357421875
0.04272033100005501	0.01141357421875
0.04288504899977852	0.01189422607421875
0.04303805900053703	0.01189422607421875
0.043190506000428286	0.01189422607421875
0.043353400000341935	0.01189422607421875
0.04351159700036078	0.01189422607421875
0.04366966599991429	0.01189422607421875
0.04382264900050359	0.01189422607421875
0.04397400900052162	0.01189422607421875
0.04412523200062424	0.01189422607421875
0.04427671699977509	0.01189422607421875
0.04442762300004688	0.01189422607421875
0.044580966000467015	0.01189422607421875
0.044732520999787084	0.01189422607421875
0.04488843099989026	0.01189422607421875
0.04503927099995053	0.01189422607421875
0.045190194000497286	0.01189422607421875
0.04534037299981719	0.01189422607421875
0.045491282000512	0.01189422607421875
0.04564621800000168	0.01189422607421875
0.04580438700031664	0.01189422607421875
0.04595862400037731	0.01189422607421875
0.04611001600005693	0.01189422607421875
0.04626060200007487	0.01189422607421875
0.046411473999796726	0.01189422607421875
0.04656554000030155	0.01189422607421875
0.04671924500053137	0.01189422607421875
0.04688428300050873	0.0123748779296875
0.047038462000273285	0.0123748779296875
0.04718998800035479	0.0123748779296875
0.04734061700037273	0.0123748779296875
0.047491360000094573	0.0123748779296875
0.04765015800057881	0.0123748779296875
0.04780271600066044	0.0123748779296875
0.04795389900027658	0.0123748779296875
0.048104926000632986	0.0123748779296875
0.04825588699986838	0.0123748779296875
0.04840735000016139	0.0123748779296875
0.048558458000115934	0.0123748779296875
0.04871266600002855	0.0123748779296875
0.04886404399985622	0.0123748779296875
0.04901575700023386	0.0123748779296875
0.049166847000378766	0.0123748779296875
0.04931884200050263	0.0123748779296875
0.04947025700039376	0.0123748779296875
0.04962051199981943	0.01285552978515625
0.04977164000047196	0.01285552978515625
0.04992219700034184	0.01285552978515625
0.05007403800027532	0.01285552978515625
0.05022444600035669	0.01285552978515625
0.050375828000142064	0.01285552978515625
0.05052979199990659	0.013336181640625
0.05068516000028467	0.013336181640625
0.05080099800034077	0.013336181640625
0.05095442299989372	0.013336181640625
0.05110634399989067	0.013336181640625
0.05125734100056434	0.013336181640625
0.051408482000624645	0.013336181640625
0.05156354800055851	0.01381683349609375
0.051716167999984464	0.01381683349609375
0.05186748800042551	0.01381683349609375
0.05201882500023203	0.01381683349609375
0.052169587000207684	0.01381683349609375
0.05232079100005649	0.01381683349609375
0.05247215500003222	0.01381683349609375
0.05262331300036749	0.01381683349609375
0.05277521300013177	0.0142974853515625
0.0529270090000864	0.0142974853515625
0.05307844900016789	0.0142974853515625
0.0532313140001861	0.0142974853515625
0.05339029200058576	0.0142974853515625
0.053551750000224274	0.0142974853515625
0.05371199500041257	0.0142974853515625
0.05386395400000765	0.0142974853515625
0.05401549599991995	0.0142974853515625
0.054165602000466606	0.01477813720703125
0.054316475000632636	0.01477813720703125
0.0544677080006295	0.01477813720703125
0.05461836700033018	0.01477813720703125
0.054769659000157844	0.01477813720703125
0.05495999300001131	0.01477813720703125
0.05511329399996612	0.01477813720703125
0.05526450800061866	0.01477813720703125
0.055416115000298305	0.01477813720703125
0.05556854000042222	0.01477813720703125
0.05572061200018652	0.01477813720703125
0.05587196299984498	0.01477813720703125
0.05602262200045516	0.01477813720703125
0.056173523999859754	0.01477813720703125
0.056323994000194944	0.01477813720703125
0.05647492299976875	0.0152587890625
0.05662459900031536	0.0152587890625
0.0567761430002065	0.0152587890625
0.056926404000478215	0.0152587890625
0.05707648200041149	0.0152587890625
0.05730021100043814	0.0152587890625
0.05745707400001265	0.0152587890625
0.057610568000200146	0.0152587890625
0.05776205599977402	0.0152587890625
0.057913028999792004	0.0152587890625
0.05806520999976783	0.0152587890625
0.05821618400022999	0.01573944091796875
0.05836692899993068	0.01573944091796875
0.05851840900049865	0.01573944091796875
0.05867323500024213	0.01573944091796875
0.058801631000278576	0.01573944091796875
0.05895395700008521	0.01573944091796875
0.05910428900006082	0.01573944091796875
0.059254183000120975	0.01573944091796875
0.05940477900003316	0.0162200927734375
0.05955553800049529	0.0162200927734375
0.059710518999963824	0.0162200927734375
0.05986241299979156	0.0162200927734375
0.06001703899983113	0.0162200927734375
0.06017096499999752	0.0162200927734375
0.06032204900020588	0.0162200927734375
0.06047361600030854	0.0162200927734375
0.060625976000665105	0.0162200927734375
0.06077800799994293	0.0162200927734375
0.06092842700036272	0.0162200927734375
0.0610794510002961	0.0162200927734375
0.06123046799984877	0.01670074462890625
0.061381696999887936	0.01670074462890625
0.06153252600051928	0.01670074462890625
0.061688501000389806	0.01670074462890625
0.06184134900013305	0.01670074462890625
0.0619919580003625	0.01670074462890625
0.062143357999957516	0.01670074462890625
0.06230198800039943	0.01670074462890625
0.062454272000650235	0.017181396484375
0.06261184600043634	0.017181396484375
0.06276607100062392	0.017181396484375
0.06295141600003262	0.017181396484375
0.06310610499986069	0.017181396484375
0.06325793399992108	0.017181396484375
0.06341776299996127	0.017181396484375
0.06356972100002167	0.017181396484375
0.06372204299987061	0.017181396484375
0.0638729530001001	0.017181396484375
0.06402337000054104	0.017181396484375
0.06417498900009377	0.017181396484375
0.06432606999987911	0.017181396484375
0.06447684800059506	0.017181396484375
0.06462751500021113	0.017181396484375
0.06478004300061002	0.017181396484375
0.06493216600028973	0.017181396484375
0.06508309200035	0.017181396484375
0.06523368699981802	0.017181396484375
0.06538634299977275	0.017181396484375
0.06553749300019263	0.017181396484375
0.06569250200027454	0.017181396484375
0.06584313399980601	0.017181396484375
0.06599423700026819	0.017181396484375
0.06614513000022271	0.017181396484375
0.06629600199994456	0.017181396484375
0.06644648700057587	0.017181396484375
0.06659781700000167	0.017181396484375
0.06675163500040071	0.017181396484375
0.06691571700048371	0.017181396484375
0.0670677500002057	0.017181396484375
0.06721856600051979	0.017181396484375
0.06736887999977625	0.017181396484375
0.06752359199981584	0.017181396484375
0.06768033200023638	0.017181396484375
0.06783199599976797	0.017181396484375
0.06798331000027247	0.017181396484375
0.06813478100048087	0.017181396484375
0.0682853400003296	0.017181396484375
0.06843585300066479	0.017181396484375
0.0685878620006406	0.017181396484375
0.06873952700061636	0.017181396484375
0.06889047100048629	0.017181396484375
0.06904082800065225	0.017181396484375
0.06919103600012022	0.017181396484375
0.069341581000117	0.017181396484375
0.06949217000055796	0.017181396484375
0.06964891500047088	0.017181396484375
0.06980336200012971	0.017181396484375
0.06995463600014773	0.017181396484375
0.07010555200031376	0.017181396484375
0.07025674899978185	0.017181396484375
0.07040752900047664	0.017181396484375
0.07055815500007157	0.017181396484375
0.07071352399998432	0.017181396484375
0.07087785900057497	0.017181396484375
0.07102997000038158	0.017181396484375
0.07118135500058997	0.017181396484375
0.07133216900001571	0.017181396484375
0.07148368900016067	0.017181396484375
0.0716387760003272	0.017181396484375
0.07179106600051455	0.01766204833984375
0.07194303600044805	0.01766204833984375
0.07210625100015022	0.01766204833984375
0.07225840800037986	0.01766204833984375
0.07240968000041903	0.01766204833984375
0.0725647540002683	0.01766204833984375
0.07271580399992672	0.01766204833984375
0.0728669850004735	0.01766204833984375
0.07301789600023767	0.01766204833984375
0.07316869500027678	0.01766204833984375
0.07333133600059227	0.01766204833984375
0.07349014600004011	0.01766204833984375
0.07364935199984757	0.01766204833984375
0.07380137200016179	0.01766204833984375
0.0739524070004336	0.01766204833984375
0.0741034379998382	0.01766204833984375
0.07425514399983513	0.01766204833984375
0.07440833700002258	0.01766204833984375
0.0745633380001891	0.01766204833984375
0.07471528099995339	0.01766204833984375
0.074880328999825	0.01766204833984375
0.0750339639998856	0.01766204833984375
0.07518504900053813	0.01766204833984375
0.0753367020006408	0.01766204833984375
0.07548870499977056	0.01766204833984375
0.07564420900052937	0.01766204833984375
0.07579566900039936	0.01766204833984375
0.07594650000010006	0.01766204833984375
0.0760977179998008	0.01766204833984375
0.07624947400017845	0.01766204833984375
0.07640053300019645	0.01766204833984375
0.07655127799989714	0.01766204833984375
0.0767064420006136	0.01766204833984375
0.07685767700058932	0.01766204833984375
0.0770088150002266	0.01766204833984375
0.0771599330000754	0.01766204833984375
0.07731073600007221	0.01766204833984375
0.07746264800061908	0.01766204833984375
0.07761347599989676	0.01766204833984375
0.07776456300052814	0.01766204833984375
0.07791502899999614	0.01766204833984375
0.0780661090002468	0.01766204833984375
0.07821673899979942	0.01766204833984375
0.07836706299985963	0.01766204833984375
0.0785183899997719	0.01766204833984375
0.07867323299979034	0.0181427001953125
0.07881183500012412	0.0181427001953125
0.07896592100041744	0.0181427001953125
0.07911741600037203	0.0181427001953125
0.07926863000011508	0.0181427001953125
0.07942221000030258	0.0181427001953125
0.07957602700025745	0.0181427001953125
0.07972924200021225	0.0181427001953125
0.07988008800020907	0.0181427001953125
0.08003136800016364	0.0181427001953125
0.08018215599986434	0.0181427001953125
0.0803342019999036	0.0181427001953125
0.08048606300053507	0.0181427001953125
0.08064218900017295	0.0181427001953125
0.08080357600010757	0.0181427001953125
0.08095458900061203	0.0181427001953125
0.08110813199982658	0.0181427001953125
0.0812609340000563	0.0181427001953125
0.08141150299979927	0.0181427001953125
0.0815655530004733	0.0181427001953125
0.08171711600061826	0.0181427001953125
0.08186882800055173	0.0181427001953125
0.08201942899995629	0.0181427001953125
0.0821695410004395	0.0181427001953125
0.08232101300018257	0.0181427001953125
0.08247182900049665	0.0181427001953125
0.08262254300007044	0.0181427001953125
0.0827740940003423	0.0181427001953125
0.08293952799976978	0.0181427001953125
0.08309650800038071	0.0181427001953125
0.08324737300063134	0.0181427001953125
0.08340706800026965	0.0181427001953125
0.08356276999984402	0.0181427001953125
0.0837155730005179	0.0181427001953125
0.08386655699996481	0.0181427001953125
0.08401741499983473	0.0181427001953125
0.08416870600012771	0.0181427001953125
0.08432055800039961	0.0181427001953125
0.08447198700014269	0.0181427001953125
0.08462331200007611	0.0181427001953125
0.0847759620000943	0.0181427001953125
0.0849267849998796	0.0181427001953125
0.08508586300013121	0.0181427001953125
0.08523691400023381	0.0181427001953125
0.08538752999993449	0.0181427001953125
0.08553845100050239	0.0181427001953125
0.08569386799990752	0.0181427001953125
0.08584510699984094	0.0181427001953125
0.08599537999998574	0.0181427001953125
0.08614875400053279	0.0181427001953125
0.08630046899997978	0.0181427001953125
0.08645210000031511	0.0181427001953125
0.08660314000007929	0.0181427001953125
0.08675658900028793	0.0181427001953125
0.08692877100020269	0.0181427001953125
0.08708117500009394	0.0181427001953125
0.08723186400038685	0.0181427001953125
0.08738279200042598	0.0181427001953125
0.08753356000033818	0.0181427001953125
0.0876878899998701	0.0181427001953125
0.08784039400052279	0.0181427001953125
0.08799079100026574	0.0181427001953125
0.08814146399981837	0.0181427001953125
0.08829196700025932	0.0181427001953125
0.0884424100004253	0.0181427001953125
0.0885929070000202	0.01862335205078125
0.08874428299986903	0.01862335205078125
0.08889607699984481	0.01862335205078125
0.08905390900054044	0.01862335205078125
0.08920786199996655	0.01862335205078125
0.08936257100049261	0.01862335205078125
0.08951473700017232	0.01862335205078125
0.08967048600061389	0.01862335205078125
0.08982271200056857	0.01862335205078125
0.08997375200033275	0.01862335205078125
0.09012514900041424	0.01862335205078125
0.09027573300045333	0.01862335205078125
0.09042679899994255	0.01862335205078125
0.09057725900038349	0.01862335205078125
0.09072886400008429	0.01862335205078125
0.09089310699982889	0.01862335205078125
0.09104578500046046	0.01862335205078125
0.09119771299992863	0.01862335205078125
0.09134851599992544	0.01862335205078125
0.09149933700064139	0.01862335205078125
0.09165406300053291	0.01862335205078125
0.09180527399985294	0.01862335205078125
0.09195600300063234	0.01862335205078125
0.09210634100054449	0.01862335205078125
0.09225792600045679	0.01862335205078125
0.09240916700036905	0.01862335205078125
0.09256360600011249	0.01862335205078125
0.09271494099994015	0.01862335205078125
0.09286694300044473	0.01862335205078125
0.09301712100022996	0.01862335205078125
0.09316782699988835	0.01862335205078125
0.09332991200062679	0.01862335205078125
0.09348753199992643	0.01862335205078125
0.09364557800017792	0.01862335205078125
0.09379730300042866	0.01862335205078125
0.09395116700034123	0.01862335205078125
0.09410218500033807	0.01862335205078125
0.09425304700016568	0.01862335205078125
0.0944039910000356	0.01862335205078125
0.09455487600007473	0.01862335205078125
0.09471017099986057	0.01862335205078125
0.09487451400036662	0.01862335205078125
0.09502739300023677	0.01862335205078125
0.09517802099981054	0.01862335205078125
0.0953287279999131	0.01862335205078125
0.09548467000058736	0.01862335205078125
0.0956406249997599	0.01862335205078125
0.09579200999996829	0.01862335205078125
0.09594289000051504	0.01862335205078125
0.09609386200008885	0.01862335205078125
0.09624410000014905	0.01862335205078125
0.09639576100016711	0.01862335205078125
0.09654751800007944	0.01862335205078125
0.09670227800052089	0.01862335205078125
0.09685313000045426	0.01862335205078125
0.09700422300011269	0.01862335205078125
0.09715564199996152	0.01862335205078125
0.0973063990004448	0.01862335205078125
0.09745651400044153	0.01862335205078125
0.09760677600024792	0.01862335205078125
0.09775727699980052	0.01862335205078125
0.09790812499977619	0.01862335205078125
0.09805887499987875	0.01862335205078125
0.09820889399998123	0.01862335205078125
0.09836074499980896	0.01862335205078125
0.09851227299986931	0.01862335205078125
0.09866955899997265	0.01862335205078125
0.09881384399977833	0.01862335205078125
0.09896870400007174	0.01862335205078125
0.09912057400015328	0.01862335205078125
0.09927173500000208	0.01862335205078125
0.09942318400044314	0.01862335205078125
0.09957387299982656	0.01862335205078125
0.09972541600018303	0.01862335205078125
0.09987706599986268	0.01862335205078125
0.1000283399998807	0.01862335205078125
0.11017941200043424	0.01862335205078125
0.12035998300052597	0.01862335205078125
0.13058888300020044	0.01862335205078125
0.14078117799999745	0.01862335205078125
0.1509552759998769	0.01910400390625
0.16112656699988293	0.01910400390625
0.1713207720003993	0.01910400390625
0.1815159580000909	0.01910400390625
0.1917096160004803	0.01910400390625
0.201918194999962	0.01910400390625
0.21209777500007476	0.01910400390625
0.22227230299995426	0.01958465576171875
0.2324420149998332	0.01958465576171875
0.24261261199990258	0.0200653076171875
0.25278030400022544	0.0200653076171875
0.26294896800027345	0.0200653076171875
0.27312238000013167	0.0200653076171875
0.2832886360001794	0.0200653076171875
0.2934625349998896	0.0200653076171875
0.30364134699993883	0.0200653076171875
0.3138087329998598	0.0200653076171875
0.3239910990005228	0.0200653076171875
0.33416908500021236	0.02054595947265625
0.3443387500001336	0.02054595947265625
0.3545066430006045	0.02054595947265625
0.3646779400005471	0.02054595947265625
0.3748107720002736	0.021026611328125
0.3849841400005971	0.02150726318359375
0.39515109000058146	0.0219879150390625
0.40532138100024895	0.02246856689453125
0.4154893869999796	0.02294921875
0.4256694850000713	0.02342987060546875
0.4358417040002678	0.0239105224609375
0.44601247900027374	0.02439117431640625
0.4561787570000888	0.02439117431640625
0.4663544710001588	0.024871826171875
0.4765217720005239	0.024871826171875
0.4866951419999168	0.024871826171875
0.4968952879999051	0.024871826171875
0.5070662280004399	0.02535247802734375
0.5172538160004478	0.02535247802734375
0.5274421120002444	0.02535247802734375
0.5376161270005468	0.02535247802734375
0.5478200859997742	0.0258331298828125
0.5580716869999378	0.0258331298828125
0.5683161759998256	0.0258331298828125
0.5785310080000272	0.02631378173828125
0.5887243209999724	0.02631378173828125
0.5989203670005736	0.02680206298828125
0.6091058640004121	0.02680206298828125
0.6192904449999332	0.02680206298828125
0.6294687050003631	0.02680206298828125
0.6396501489998627	0.02680206298828125
0.6498371440002302	0.02680206298828125
0.6600104730005114	0.02680206298828125
0.6701872290004758	0.02680206298828125
0.6803668729999117	0.02680206298828125
0.6905425889999606	0.02728271484375
0.7007280289999471	0.02728271484375
0.7108975099999952	0.02728271484375
0.7210775230005311	0.02776336669921875
0.7312614239999675	0.02776336669921875
0.741470675000528	0.02776336669921875
0.7516448229998787	0.02776336669921875
0.7618210649998218	0.02776336669921875
0.7719941229997858	0.02776336669921875
0.7821733139999196	0.02776336669921875
0.7923473250002644	0.02776336669921875
0.8025386740000613	0.02776336669921875
0.8127258399999846	0.02776336669921875
0.8229221050005435	0.02776336669921875
0.8330997200000638	0.02776336669921875
0.8432765890001974	0.02776336669921875
0.8534593479998875	0.0282440185546875
0.8636314969999148	0.0282440185546875
0.8738083680000273	0.0282440185546875
0.8839786660000755	0.02872467041015625
0.8941481000001659	0.02872467041015625
0.9043201040003623	0.02872467041015625
0.9144952590004323	0.02872467041015625
0.9246804310005245	0.02872467041015625
0.9348127620005471	0.02872467041015625
0.9450093410005138	0.02872467041015625
0.955183718000626	0.02872467041015625
0.9653569729998708	0.02872467041015625
0.9755259069997919	0.02872467041015625
0.9856999960002213	0.02872467041015625
0.9958799559999534	0.02872467041015625
1.0060562099997696	0.02872467041015625
1.1063372810003784	0.03064727783203125
1.206664266000189	0.0320892333984375
1.3069938140006343	0.0320892333984375
1.4072946639998918	0.03256988525390625
1.5075967029997628	0.033050537109375
1.60790847699991	0.0340118408203125
1.708233979000397	0.0359344482421875
1.808559078000144	0.0378570556640625
1.908901042999787	0.03929901123046875
2.0092168800001673	0.04026031494140625
2.109525716999997	0.040740966796875
2.209854992000146	0.040740966796875
2.3101679900000818	0.04122161865234375
2.410475802000292	0.0417022705078125
2.5107870950005235	0.04285430908203125
0	0
