# Supplementary material for: GRAPE for fast and scalable graph processing and random-walk-based embedding
Source: Nat Comput Sci. 2023 Jun 26;3(6):552–68. doi: 10.1038/s43588-023-00465-8 (PMC10768636; doi:10.1038/s43588-023-00465-8)
Supplement: Supplementary file 4 — CSVs with time series data with time and memory requirements for the different libraries on the 44 considered graphs and on the different tasks considered (loading graphs, first- and second-order RWs). [file 43588_2023_465_MOESM4_ESM.zip › bio-ce-gt/CSRgraph/load_graph.csv]

delta	ram
0	0.0024597167968749556
0.00019226400036131963	0.0029937744140624556
0.00032614400015518186	0.0029937744140624556
0.000417559000197798	0.0029937744140624556
0.0005018180004299211	0.0029937744140624556
0.000584619000164821	0.0029937744140624556
0.0006662120003966265	0.0029937744140624556
0.0007578150002700568	0.0029937744140624556
0.000841041000057885	0.0034744262695312056
0.0009216210000886349	0.0034744262695312056
0.001014214000406355	0.0034744262695312056
0.0010964410002998193	0.0034744262695312056
0.0011768470003516995	0.0034744262695312056
0.0012572530004035798	0.0034744262695312056
0.001337177000095835	0.0034744262695312056
0.0014174090001688455	0.0034744262695312056
0.0014966090002417332	0.0034744262695312056
0.0015764300001137599	0.0034744262695312056
0.0016561420002290106	0.0034744262695312056
0.001742802000080701	0.0034744262695312056
0.0018235240004287334	0.0034744262695312056
0.0019035680002161826	0.0034744262695312056
0.0019835290004266426	0.0034744262695312056
0.0020634650004467403	0.0034744262695312056
0.0021437230002447905	0.0034744262695312056
0.0022231740003917366	0.0034744262695312056
0.0023031420000734215	0.0034744262695312056
0.0023825760004001495	0.0034744262695312056
0.002462377000028937	0.0034744262695312056
0.0025419970002076298	0.0034744262695312056
0.002621386000100756	0.0034744262695312056
0.0027072210000369523	0.0034744262695312056
0.0027873380004166393	0.0034744262695312056
0.0028663430002779933	0.0034744262695312056
0.0029451360001075955	0.0034744262695312056
0.0030246890000853455	0.0034744262695312056
0.0031042340001476987	0.0034744262695312056
0.0031840139999985695	0.0034744262695312056
0.003266705000442016	0.0034744262695312056
0.0033465500000602333	0.0034744262695312056
0.0034261760001754737	0.0034744262695312056
0.00350572600018495	0.0034744262695312056
0.003585649000342528	0.0034744262695312056
0.0036811620002481504	0.0034744262695312056
0.003763641000205098	0.0034744262695312056
0.0038437150001300324	0.0034744262695312056
0.003940239000257861	0.0034744262695312056
0.004023115000109101	0.0034744262695312056
0.00410330700015038	0.0034744262695312056
0.004183091000413697	0.0034744262695312056
0.004262841000127082	0.0034744262695312056
0.004342593000274064	0.0034744262695312056
0.004421990000082587	0.0034744262695312056
0.004501245000028575	0.0034744262695312056
0.004580726000313007	0.0034744262695312056
0.004659663000438741	0.0034744262695312056
0.004744685000332538	0.0034744262695312056
0.004824116000236245	0.0034744262695312056
0.004903369000203384	0.0034744262695312056
0.004982711000138806	0.0034744262695312056
0.005062331000317499	0.0034744262695312056
0.005142171000443341	0.0034744262695312056
0.005221236000124918	0.0034744262695312056
0.005301265000070998	0.0034744262695312056
0.005381367000154569	0.0034744262695312056
0.005461531000037212	0.0034744262695312056
0.005542449000131455	0.0034744262695312056
0.005622413000310189	0.0034744262695312056
0.005708040000172332	0.0034744262695312056
0.005789641000319534	0.0034744262695312056
0.0058700520003185375	0.0034744262695312056
0.005949951000275178	0.0034744262695312056
0.006029245000263472	0.0034744262695312056
0.006109721000029822	0.0034744262695312056
0.006196385000293958	0.0034744262695312056
0.0062790940000923	0.0034744262695312056
0.006358575000376732	0.0034744262695312056
0.0064381640004285146	0.0034744262695312056
0.0065215230001740565	0.0034744262695312056
0.006601972000225942	0.0034744262695312056
0.006687584000246716	0.0034744262695312056
0.006767697000213957	0.0034744262695312056
0.006847493000350369	0.0034744262695312056
0.006927483000254142	0.0034744262695312056
0.007007317000443436	0.0034744262695312056
0.007086944000093354	0.0034744262695312056
0.007166509000398946	0.0034744262695312056
0.0072464710001440835	0.0034744262695312056
0.007329416000175115	0.0034744262695312056
0.007409972000004927	0.0034744262695312056
0.007490239000162546	0.0034744262695312056
0.007570279000447044	0.0034744262695312056
0.0076501930002450536	0.0034744262695312056
0.0077366710002024774	0.0034744262695312056
0.007816739000190864	0.0034744262695312056
0.0078970819999995	0.0034744262695312056
0.007991785000285745	0.0034744262695312056
0.008072880000327132	0.0034744262695312056
0.008154796000326314	0.0034744262695312056
0.008236347000092792	0.0034744262695312056
0.008316959000239876	0.0034744262695312056
0.008397799000249506	0.0034744262695312056
0.008477033000417578	0.0034744262695312056
0.008556816000236722	0.0034744262695312056
0.00863633100016159	0.0034744262695312056
0.008720939000340877	0.0034744262695312056
0.008800992000033148	0.0034744262695312056
0.008880948000296485	0.0034744262695312056
0.00896068500014735	0.0034744262695312056
0.009040089000336593	0.0034744262695312056
0.009119640000335494	0.0034744262695312056
0.00919894100024976	0.0034744262695312056
0.009288506000302732	0.0034744262695312056
0.009369756000069174	0.0034744262695312056
0.009449622000374802	0.0034744262695312056
0.009530228000130592	0.0034744262695312056
0.009610807000171917	0.0034744262695312056
0.009696430000076361	0.0034744262695312056
0.009777993000170682	0.0034744262695312056
0.00985843600028602	0.0034744262695312056
0.009938246000274376	0.0034744262695312056
0.010017676000188658	0.0034744262695312056
0.01018248400032462	0.0034744262695312056
0.010355819000324118	0.0034744262695312056
0.010523123000439227	0.0034744262695312056
0.01068922600006772	0.0034744262695312056
0.010846756000319147	0.0034744262695312056
0.011002329000348254	0.0034744262695312056
0.011165703000187932	0.0034744262695312056
0.011324544000217429	0.0034744262695312056
0.011477575000299112	0.003955078124999956
0.01163056100040194	0.003955078124999956
0.011799914000221179	0.003955078124999956
0.0119238730003417	0.003955078124999956
0.012078773000212095	0.003955078124999956
0.012232335000135208	0.003955078124999956
0.012385419000111142	0.004435729980468706
0.012537270000393619	0.004435729980468706
0.012693992000095022	0.004435729980468706
0.012847949000388326	0.004435729980468706
0.013000860000374814	0.004435729980468706
0.013157653000234859	0.004435729980468706
0.013311088000136806	0.004916381835937456
0.01346482000008109	0.004916381835937456
0.013617788000374276	0.004916381835937456
0.013775804000033531	0.004916381835937456
0.013929345000178728	0.004916381835937456
0.01408214200000657	0.004916381835937456
0.014235125000141124	0.004916381835937456
0.014389363000191224	0.005397033691406206
0.014545375000125205	0.005397033691406206
0.014698869000312698	0.005397033691406206
0.014853461000257084	0.005397033691406206
0.015007034000063868	0.005397033691406206
0.01570003100005124	0.006358337402343706
0.01589895900042393	0.006358337402343706
0.01607835000004343	0.006358337402343706
0.016236079999998765	0.006358337402343706
0.01639114200042968	0.006838989257812456
0.01654532000020481	0.006838989257812456
0.0166997410001386	0.006838989257812456
0.016854020000209857	0.006838989257812456
0.017007489000206988	0.007319641113281206
0.01716052000028867	0.007319641113281206
0.017314270000042598	0.007319641113281206
0.017468043000008038	0.007319641113281206
0.017622459000449453	0.007800292968749956
0.01778095800000301	0.007800292968749956
0.017934258000423142	0.007800292968749956
0.018088543000430946	0.007800292968749956
0.01824121900017417	0.007800292968749956
0.01839354200001253	0.008280944824218706
0.018545668000115256	0.008280944824218706
0.018698067000059382	0.008280944824218706
0.01885101100015163	0.008280944824218706
0.01901269800009686	0.008280944824218706
0.019168554000316362	0.008280944824218706
0.019329185000060534	0.008761596679687456
0.019483377000142355	0.008761596679687456
0.019635914000446064	0.008761596679687456
0.019794183000158228	0.008761596679687456
0.01992106000034255	0.008761596679687456
0.020076108000012027	0.008761596679687456
0.020228512000358023	0.008761596679687456
0.020380298000418406	0.008761596679687456
0.020532347000425943	0.008761596679687456
0.020684601000084513	0.009242248535156206
0.020838641000409552	0.009242248535156206
0.02099627600000531	0.009242248535156206
0.021149495000372553	0.009242248535156206
0.021301950000179204	0.009242248535156206
0.021453797000049235	0.009242248535156206
0.021607150000363617	0.009242248535156206
0.021765350000350736	0.009242248535156206
0.021919404000072973	0.009242248535156206
0.02207348300044032	0.009722900390624956
0.022226223000416212	0.009722900390624956
0.022378712000318046	0.009722900390624956
0.0225315400002728	0.009722900390624956
0.022683929000322678	0.009722900390624956
0.022837087000425527	0.009722900390624956
0.02298927600031675	0.009722900390624956
0.02314249800019752	0.009722900390624956
0.02329819700025837	0.009722900390624956
0.023455008000382804	0.009722900390624956
0.023608537000200158	0.009722900390624956
0.023777488000177982	0.009722900390624956
0.02391987800001516	0.009722900390624956
0.024074075000044104	0.009722900390624956
0.024227362000146968	0.010203552246093706
0.02438010800005941	0.010203552246093706
0.024532896000437177	0.010203552246093706
0.024686680000286287	0.010203552246093706
0.024840045000019018	0.010203552246093706
0.02499225400015348	0.010203552246093706
0.025144917000034184	0.010203552246093706
0.02529750600024272	0.010684204101562456
0.02545077400009177	0.010684204101562456
0.02560427600019466	0.010684204101562456
0.025761182000223926	0.010684204101562456
0.02591449100009413	0.010684204101562456
0.02606678100028148	0.010684204101562456
0.026218567000341864	0.010684204101562456
0.026371227000254294	0.010684204101562456
0.02652424300003986	0.010684204101562456
0.026679533000333322	0.010684204101562456
0.026831909000065934	0.010684204101562456
0.02698507300010533	0.010684204101562456
0.027136681000229146	0.010684204101562456
0.027288471000247227	0.010684204101562456
0.027440719000423996	0.010684204101562456
0.02759300300022005	0.010684204101562456
0.027749126000344404	0.010684204101562456
0.027902046000235714	0.010684204101562456
0.028086193000035564	0.010684204101562456
0.028239586000381678	0.010684204101562456
0.02839160300027288	0.010684204101562456
0.028543698000248696	0.010684204101562456
0.02870020700038367	0.010684204101562456
0.02885453500039148	0.010684204101562456
0.029005834000145114	0.010684204101562456
0.02915839400020559	0.010684204101562456
0.029318738000256417	0.010684204101562456
0.029473176000010426	0.010684204101562456
0.029625530000430444	0.010684204101562456
0.02978190000021641	0.010684204101562456
0.029934762000266346	0.010684204101562456
0.03008689200032677	0.010684204101562456
0.030238519000249653	0.010684204101562456
0.03039041600004566	0.010684204101562456
0.030542626000169548	0.011164855957031206
0.03069453700027225	0.011164855957031206
0.030848258000332862	0.011164855957031206
0.03100087800021356	0.011164855957031206
0.031152827000369143	0.011164855957031206
0.031305194000196934	0.011164855957031206
0.03145765000044776	0.011164855957031206
0.03160991000004287	0.011164855957031206
0.03176662000032593	0.011164855957031206
0.03192067500003759	0.011164855957031206
0.032074943000225176	0.011164855957031206
0.032227052000052936	0.011164855957031206
0.0323786580001979	0.011645507812499956
0.032531511000343016	0.011645507812499956
0.03268340500017075	0.011645507812499956
0.0328369440003371	0.011645507812499956
0.032990551000239066	0.011645507812499956
0.03314336800031015	0.011645507812499956
0.03330125100001169	0.011645507812499956
0.03345590400022047	0.011645507812499956
0.03360962900023878	0.011645507812499956
0.03376666000031037	0.011645507812499956
0.03392074700013836	0.011645507812499956
0.03407333700033632	0.011645507812499956
0.03422476000014285	0.012126159667968706
0.03437779500018223	0.012126159667968706
0.03453006400013692	0.012126159667968706
0.034682391000387724	0.012126159667968706
0.03483481800003574	0.012126159667968706
0.03498705300034999	0.012126159667968706
0.03514026200036824	0.012606811523437456
0.03529282700037584	0.012606811523437456
0.035444865000044956	0.012606811523437456
0.03559715600022173	0.012606811523437456
0.03575392400034616	0.012606811523437456
0.035907019000205764	0.012606811523437456
0.03608175700037464	0.013087463378906206
0.03623455200022363	0.013087463378906206
0.03638969200028441	0.013087463378906206
0.036542260000260285	0.013087463378906206
0.03669519500044771	0.013087463378906206
0.03684805100010635	0.013087463378906206
0.037001536000389024	0.013568115234374956
0.03715532600017468	0.013568115234374956
0.03730889900043621	0.013568115234374956
0.03746108500035916	0.013568115234374956
0.03761443700022937	0.013568115234374956
0.03777075500011051	0.013568115234374956
0.037924106000446045	0.013568115234374956
0.038076651000210404	0.013568115234374956
0.03822859000001699	0.013568115234374956
0.03838095300034183	0.013568115234374956
0.03853414700006397	0.013568115234374956
0.038686979000431165	0.013568115234374956
0.038840573000015866	0.013568115234374956
0.03899293000040416	0.013568115234374956
0.03914498200037997	0.013568115234374956
0.03930599200020879	0.013568115234374956
0.039461558000311925	0.013568115234374956
0.03961505200004467	0.013568115234374956
0.039772341000116285	0.013568115234374956
0.03992056600009164	0.013568115234374956
0.04007415400019454	0.013568115234374956
0.040225857000223186	0.013568115234374956
0.04037816700019903	0.013568115234374956
0.04053129700014324	0.013568115234374956
0.04068750100032048	0.013568115234374956
0.04084426400004304	0.013568115234374956
0.040997388000050705	0.013568115234374956
0.04115063600011126	0.013568115234374956
0.04130345700014004	0.013568115234374956
0.04145590699999957	0.013568115234374956
0.041607705000387796	0.013568115234374956
0.04177272800006904	0.013568115234374956
0.04192611100006616	0.013568115234374956
0.04207847700035927	0.013568115234374956
0.042229968000356166	0.013568115234374956
0.04238290900002539	0.013568115234374956
0.04253549800023393	0.013568115234374956
0.042687526999998227	0.013568115234374956
0.04284368100024949	0.013568115234374956
0.04299652100007734	0.013568115234374956
0.04315061500028605	0.013568115234374956
0.04330238200009262	0.013568115234374956
0.0434547160002694	0.013568115234374956
0.043607203000192385	0.013568115234374956
0.04377571400027591	0.013568115234374956
0.04392023300033543	0.013568115234374956
0.0440782130003754	0.013568115234374956
0.04423154800042539	0.013568115234374956
0.04438399400032722	0.014048767089843706
0.04453648700018675	0.014048767089843706
0.04468912700031069	0.014048767089843706
0.04484305300002234	0.014048767089843706
0.044997167000019545	0.014048767089843706
0.04515046500000608	0.014048767089843706
0.0453029170002992	0.014048767089843706
0.04545507100010582	0.014048767089843706
0.04560890400034623	0.014048767089843706
0.04576798300013252	0.014048767089843706
0.04592004400001315	0.014048767089843706
0.046071836999999505	0.014048767089843706
0.04622423600039838	0.014048767089843706
0.0463766510001733	0.014048767089843706
0.04652912700021261	0.014048767089843706
0.046681114000421076	0.014048767089843706
0.04683368900032292	0.014048767089843706
0.0469859190002353	0.014048767089843706
0.047137172000020655	0.014048767089843706
0.0472905580004408	0.014048767089843706
0.047442575000332	0.014048767089843706
0.0475955680003608	0.014048767089843706
0.047753329000443046	0.014529418945312456
0.04790637800033437	0.014529418945312456
0.04810808000001998	0.014529418945312456
0.048263586000302894	0.014529418945312456
0.04841892000013104	0.014529418945312456
0.04857216200025505	0.015010070800781206
0.048726040000019566	0.015010070800781206
0.04888018600013311	0.015010070800781206
0.04903279000018301	0.015010070800781206
0.0491866810002648	0.015010070800781206
0.049355604000083986	0.015490722656249956
0.04950944700021864	0.015490722656249956
0.04966203300000416	0.015490722656249956
0.049821313000393275	0.015490722656249956
0.04997516800040103	0.015490722656249956
0.05012703900001725	0.015490722656249956
0.05027925000013056	0.015490722656249956
0.05043285100009598	0.015971374511718706
0.05058487400037848	0.015971374511718706
0.05073693700023796	0.015971374511718706
0.05088954500024556	0.015971374511718706
0.05104197400032717	0.015971374511718706
0.05119394800021837	0.015971374511718706
0.05135083200002555	0.015971374511718706
0.0515039740002976	0.016452026367187456
0.05165590000024167	0.016452026367187456
0.05181779400027153	0.016452026367187456
0.051970823000374367	0.016452026367187456
0.05212475300004371	0.016452026367187456
0.052278086000114854	0.016452026367187456
0.05243023200000607	0.016932678222656206
0.052587122000204545	0.016932678222656206
0.05275008600028741	0.016932678222656206
0.052903549000347994	0.016932678222656206
0.053056319000006624	0.016932678222656206
0.0532088280001517	0.016932678222656206
0.05336128900034964	0.016932678222656206
0.05351454700030445	0.016932678222656206
0.05366679500002647	0.016932678222656206
0.053824523000002955	0.016932678222656206
0.05397816800041255	0.017413330078124956
0.05413011800010281	0.017413330078124956
0.05428266300032192	0.017413330078124956
0.05443490000016027	0.017413330078124956
0.05458803800001988	0.017413330078124956
0.0547446530003981	0.017413330078124956
0.054898201000014524	0.017413330078124956
0.055049989000053756	0.017413330078124956
0.05520171300031507	0.017413330078124956
0.05535473700001603	0.017413330078124956
0.055507103000309144	0.017413330078124956
0.05565925700011576	0.017413330078124956
0.05581562600036705	0.017413330078124956
0.05592101199999888	0.017413330078124956
0.056075284000144165	0.017413330078124956
0.05622725700004594	0.017413330078124956
0.056380236000222794	0.017893981933593706
0.05653343300036795	0.017893981933593706
0.05668718600009015	0.017893981933593706
0.05684103400017193	0.017893981933593706
0.05699277900021116	0.017893981933593706
0.05714575199999672	0.017893981933593706
0.057297442000162846	0.017893981933593706
0.057448533000297175	0.017893981933593706
0.0576008240000192	0.017893981933593706
0.057757441000376275	0.017893981933593706
0.05791057600026761	0.017893981933593706
0.05806193100033852	0.017893981933593706
0.05821331600009216	0.017893981933593706
0.0583655790001103	0.017893981933593706
0.05851689600012833	0.017893981933593706
0.05866871500029447	0.017893981933593706
0.05882533500016507	0.017893981933593706
0.05897689400035233	0.017893981933593706
0.05912872700037042	0.017893981933593706
0.05929621700033749	0.017893981933593706
0.0594629810002516	0.017893981933593706
0.05961912000020675	0.018374633789062456
0.05977780100010932	0.018374633789062456
0.05993085300042367	0.018374633789062456
0.06009270600043237	0.018374633789062456
0.060247824000271066	0.018374633789062456
0.06040127900041625	0.018374633789062456
0.060554642000170134	0.018374633789062456
0.06070730400006141	0.018374633789062456
0.06086080700015373	0.018374633789062456
0.0610134870003094	0.018374633789062456
0.06116611000015837	0.018374633789062456
0.06131832800019765	0.018374633789062456
0.06147058200031097	0.018374633789062456
0.06162275800033967	0.018374633789062456
0.061779491000379494	0.018374633789062456
0.061932257000080426	0.018374633789062456
0.06208504200003517	0.018855285644531206
0.0622421400003077	0.018855285644531206
0.06239830500044263	0.018855285644531206
0.06255324500034476	0.018855285644531206
0.06270606200041584	0.018855285644531206
0.06285892200003218	0.018855285644531206
0.06301197900029365	0.018855285644531206
0.06316514000036477	0.018855285644531206
0.06331860700038305	0.018855285644531206
0.0634718320002321	0.018855285644531206
0.06362481200039838	0.018855285644531206
0.06379427200045029	0.018855285644531206
0.06391999200013743	0.018855285644531206
0.06407434000038847	0.018855285644531206
0.06422781500032215	0.018855285644531206
0.06438178300004438	0.018855285644531206
0.06453437400023176	0.018855285644531206
0.06468642600020758	0.018855285644531206
0.06483890800018344	0.018855285644531206
0.06499112000028617	0.018855285644531206
0.06514340500007165	0.018855285644531206
0.06529557500016381	0.018855285644531206
0.06544715000018186	0.018855285644531206
0.06559889900017879	0.019335937499999956
0.06575505800037718	0.019335937499999956
0.06590717200015206	0.019335937499999956
0.06605925300027593	0.019335937499999956
0.0662112440004421	0.019335937499999956
0.06636368700037565	0.019335937499999956
0.06651556600036201	0.019335937499999956
0.06666709000000992	0.019335937499999956
0.06682272600028227	0.019335937499999956
0.06697460500026864	0.019335937499999956
0.06713220500023453	0.019335937499999956
0.06728478000013638	0.019335937499999956
0.06743636900000638	0.019335937499999956
0.06758790800040515	0.019335937499999956
0.06774654500031829	0.019335937499999956
0.06790026400040006	0.019335937499999956
0.06808465400035857	0.019335937499999956
0.0682379600002605	0.019335937499999956
0.06839010400017287	0.019335937499999956
0.06854183500036015	0.019335937499999956
0.06869337000034648	0.019816589355468706
0.06884470100021645	0.019816589355468706
0.06899619600017104	0.019816589355468706
0.06914741500031596	0.019816589355468706
0.06930664000037723	0.019816589355468706
0.069461737000438	0.019816589355468706
0.06961447200001203	0.019816589355468706
0.0697715680003057	0.019816589355468706
0.06992361900029209	0.019816589355468706
0.07007555600011983	0.019816589355468706
0.07022797800027547	0.019816589355468706
0.07037996700000804	0.020297241210937456
0.07053204400017421	0.020297241210937456
0.07068413900015003	0.020297241210937456
0.07083619600007296	0.020297241210937456
0.07098828300013338	0.020297241210937456
0.07113922000007733	0.020297241210937456
0.07129774700024427	0.020297241210937456
0.07145173200024146	0.020297241210937456
0.07160425900019618	0.020297241210937456
0.07176224600016212	0.020297241210937456
0.07191995600032897	0.020297241210937456
0.07207501800030514	0.020297241210937456
0.07222794800009069	0.020297241210937456
0.07238022000001365	0.020297241210937456
0.07253216100025384	0.020297241210937456
0.07268523900029322	0.020297241210937456
0.07283809100044891	0.020297241210937456
0.07299040200041418	0.020777893066406206
0.07314329000018915	0.020777893066406206
0.07329954400029237	0.020777893066406206
0.07345232500028942	0.021258544921874956
0.07360581100010677	0.021258544921874956
0.07376247000001968	0.021258544921874956
0.07391580300009082	0.021258544921874956
0.07406758400020408	0.021739196777343706
0.07421900800000003	0.021739196777343706
0.07437110200044117	0.021739196777343706
0.0745225560003746	0.021739196777343706
0.07467809100035083	0.021739196777343706
0.07483395600002041	0.022219848632812456
0.07498699000007036	0.022219848632812456
0.07513925600005678	0.022219848632812456
0.07529109000006429	0.022219848632812456
0.07544351700016705	0.022219848632812456
0.07559578200016404	0.022700500488281206
0.07575232000044707	0.022700500488281206
0.07590532600033839	0.022700500488281206
0.07607492200031629	0.022700500488281206
0.07622767600014413	0.022700500488281206
0.07638031500027864	0.022700500488281206
0.07653198600019095	0.023181152343749956
0.07668382400015616	0.023181152343749956
0.07683661700002631	0.023181152343749956
0.07698876700032997	0.023181152343749956
0.07714047400031632	0.023181152343749956
0.077292424999996	0.023181152343749956
0.07744453400027851	0.023181152343749956
0.07759638400011681	0.023181152343749956
0.07775315200024124	0.023661804199218706
0.07790601800024888	0.023661804199218706
0.07805851700004496	0.023661804199218706
0.07821028300031685	0.023661804199218706
0.07836225000028207	0.023661804199218706
0.07851458900040598	0.023661804199218706
0.07866695100028664	0.024142456054687456
0.07882450300030541	0.024142456054687456
0.07897796500037657	0.024142456054687456
0.07913265400020464	0.024142456054687456
0.0792989210003725	0.024142456054687456
0.07945853900037037	0.024142456054687456
0.07961405500009278	0.024142456054687456
0.07977434100030223	0.024142456054687456
0.07992148400035148	0.024142456054687456
0.08007771500024319	0.024142456054687456
0.08023170700016635	0.024142456054687456
0.08038595400012127	0.024142456054687456
0.08053765300019222	0.024142456054687456
0.08068953300016801	0.024142456054687456
0.08084129500002746	0.024142456054687456
0.08099300500043682	0.024623107910156206
0.08114487200009535	0.024623107910156206
0.08129717400015579	0.024623107910156206
0.08144925500027966	0.024623107910156206
0.0816046070003722	0.024623107910156206
0.08176229400032753	0.024623107910156206
0.08191638900007092	0.024623107910156206
0.08206942600008915	0.024623107910156206
0.08222161100002268	0.024623107910156206
0.08237380900027347	0.024623107910156206
0.08253002000037668	0.024623107910156206
0.0826834620002046	0.024623107910156206
0.08283644500033915	0.024623107910156206
0.08298898100019869	0.024623107910156206
0.08314287100029105	0.024623107910156206
0.08329572000002372	0.025103759765624956
0.08344937000038044	0.025103759765624956
0.08360425400042004	0.025103759765624956
0.08377236800015453	0.025103759765624956
0.08392939100031072	0.025103759765624956
0.08408405600039259	0.025103759765624956
0.08423771500019939	0.025103759765624956
0.08439032100022814	0.025103759765624956
0.08454189700023562	0.025103759765624956
0.0846952130000318	0.025103759765624956
0.08484718800036717	0.025103759765624956
0.0849994280001738	0.025103759765624956
0.0851521950003189	0.025103759765624956
0.08530397399999856	0.025103759765624956
0.08545672900027057	0.025584411621093706
0.08560826200027805	0.025584411621093706
0.08576562700000068	0.025584411621093706
0.08591806399999768	0.025584411621093706
0.0860698900000898	0.025584411621093706
0.08622162900019248	0.025584411621093706
0.08637364400010483	0.025584411621093706
0.08652706700013368	0.025584411621093706
0.08668082000031063	0.025584411621093706
0.08683471600033954	0.025584411621093706
0.08698734500012506	0.025584411621093706
0.08714108900039719	0.025584411621093706
0.08729433100006645	0.025584411621093706
0.08744777600031739	0.025584411621093706
0.08760001700011344	0.026065063476562456
0.08775684200008982	0.026065063476562456
0.08792121700025746	0.026065063476562456
0.08807505800041326	0.026065063476562456
0.08822762600038914	0.026065063476562456
0.08837951100031205	0.026065063476562456
0.08853104900026665	0.026065063476562456
0.08868227000039042	0.026065063476562456
0.08883397700037676	0.026065063476562456
0.08898681600021519	0.026065063476562456
0.08913834800023324	0.026065063476562456
0.08929052300027251	0.026065063476562456
0.0894451110002592	0.026065063476562456
0.08959707800022443	0.026545715332031206
0.08975465100002111	0.026545715332031206
0.08990765700036718	0.026545715332031206
0.09005963700019493	0.026545715332031206
0.09021621500005494	0.026545715332031206
0.09036931500031642	0.026545715332031206
0.0905215840002711	0.026545715332031206
0.09067624400040586	0.027026367187499956
0.09082961500007514	0.027026367187499956
0.09098194400030479	0.027026367187499956
0.09113494600023841	0.027026367187499956
0.09129713200036349	0.027026367187499956
0.09145311300017056	0.027026367187499956
0.09160651100000905	0.027026367187499956
0.09176394300038737	0.027026367187499956
0.09192019700003584	0.027026367187499956
0.09210353900016344	0.027026367187499956
0.09226896500013027	0.027026367187499956
0.0924247610000748	0.027026367187499956
0.09258050200014623	0.027026367187499956
0.09273410200012222	0.027026367187499956
0.09288840300041556	0.027507019042968706
0.09304209900028582	0.027507019042968706
0.09319507000009253	0.027507019042968706
0.0933490930001426	0.027507019042968706
0.09350329100016097	0.027507019042968706
0.09365700600028504	0.027507019042968706
0.09381514000006064	0.027507019042968706
0.09396811700025864	0.027507019042968706
0.09411967800042476	0.027507019042968706
0.09427175400014676	0.027507019042968706
0.0944250440002179	0.027507019042968706
0.09457925300011993	0.027507019042968706
0.09473255900002187	0.027507019042968706
0.09488676700038923	0.027507019042968706
0.09504009000011138	0.027507019042968706
0.09519307100026708	0.027507019042968706
0.09534558800032755	0.027507019042968706
0.095498821000092	0.027507019042968706
0.0956511910003428	0.027507019042968706
0.0958163080003942	0.027507019042968706
0.09592019000001528	0.027507019042968706
0.09607401000039317	0.027507019042968706
0.09622584200042184	0.027987670898437456
0.09637793600040823	0.027987670898437456
0.09652998400042634	0.027987670898437456
0.09668227200018009	0.027987670898437456
0.09683550100044158	0.027987670898437456
0.09698824000042805	0.027987670898437456
0.09714124600031937	0.027987670898437456
0.09729402000039045	0.027987670898437456
0.09744629300030283	0.027987670898437456
0.09759937700027876	0.027987670898437456
0.09775546700029736	0.027987670898437456
0.09791228500034777	0.027987670898437456
0.09806566300039776	0.027987670898437456
0.0982190120002997	0.027987670898437456
0.09837154000024384	0.027987670898437456
0.09852447500043127	0.027987670898437456
0.09867934400017475	0.028468322753906206
0.0988325690000238	0.028468322753906206
0.09898592500030645	0.028468322753906206
0.09913742400021874	0.028468322753906206
0.09928952000018398	0.028468322753906206
0.09944415000018125	0.028468322753906206
0.09959668400006194	0.028468322753906206
0.09975292100034494	0.028468322753906206
0.09990574700032084	0.028468322753906206
0.10008135700036291	0.028468322753906206
0.11023681100004978	0.034236145019531206
0.12044192800021847	0.043849182128906206
0.1307146880003529	0.053942871093749956
0.1409606650004207	0.06355590820312496
0.15118186900008368	0.0736495971679687
0.16142446100002417	0.08278198242187496
0.17163188000040464	0.0909530639648437
0.1818570940004065	0.0909530639648437
0.1920835280002393	0.0909530639648437
0.20227878200012128	0.0909530639648437
0.21250202800001716	0.0909530639648437
0.22269733200027986	0.0909530639648437
0.23288769500004491	0.0909530639648437
0.2431124350000573	0.0909530639648437
0.25332428900037485	0.09239501953124996
0.26351496700044663	0.0928756713867187
0.27371986600019227	0.0938369750976562
0.2839310860003934	0.09431762695312496
0.29411644000037995	0.0947982788085937
0.30429864500001713	0.09527893066406246
0.3144836130004478	0.0967208862304687
0.3246564830001262	0.0976821899414062
0.33484172400039824	0.0976821899414062
0.3450496630002817	0.09816284179687496
0.35525927200023943	0.0986434936523437
0.3654360750001615	0.0986434936523437
0.3756230400003915	0.0986434936523437
0.38584318500033987	0.09912414550781246
0.3960224960001142	0.09912414550781246
0.4062123630001224	0.09912414550781246
0.4163899160002984	0.10008544921874996
0.4265992950004147	0.10008544921874996
0.4368191090002256	0.09989852905273433
0.44702791600002456	0.09989852905273433
0.45722921700007646	0.09989852905273433
0.46743932300023516	0.09989852905273433
0.4776501310002459	0.09989852905273433
0.48787631100003637	0.09989852905273433
0.4981208780000088	0.09989852905273433
0.5083469820001483	0.09989852905273433
0.5185809880003944	0.09989852905273433
0.5287886410001192	0.09989852905273433
0.5389652530002422	0.09989852905273433
0.5491372260003118	0.1001388549804687
0	0
