# Supplementary material for: GRAPE for fast and scalable graph processing and random-walk-based embedding
Source: Nat Comput Sci. 2023 Jun 26;3(6):552–68. doi: 10.1038/s43588-023-00465-8 (PMC10768636; doi:10.1038/s43588-023-00465-8)
Supplement: Supplementary file 4 — CSVs with time series data with time and memory requirements for the different libraries on the 44 considered graphs and on the different tasks considered (loading graphs, first- and second-order RWs). [file 43588_2023_465_MOESM4_ESM.zip › bio-ce-gt/iGraph/first_order_walk.csv]

delta	ram
0	0.001308441162109375
0.00015942899972287705	0.001789093017578125
0.00029435399983412935	0.001789093017578125
0.00039044499999363325	0.001789093017578125
0.0004891549997410038	0.001789093017578125
0.0005765589999100484	0.001789093017578125
0.0006625080000048911	0.001789093017578125
0.0007476689997929498	0.001789093017578125
0.0008318679997501022	0.002269744873046875
0.0009158329999081616	0.002269744873046875
0.0010076499997921928	0.002269744873046875
0.001093245999982173	0.002269744873046875
0.001176421999844024	0.002269744873046875
0.0012594029999490886	0.002269744873046875
0.0013422109996099607	0.002269744873046875
0.001430440999683924	0.002269744873046875
0.0015151679999689804	0.002269744873046875
0.001598586999989493	0.002269744873046875
0.001682414999777393	0.002269744873046875
0.001765478999914194	0.002269744873046875
0.0018484449997231422	0.002269744873046875
0.0019315879999339813	0.002269744873046875
0.0020151509997958783	0.002269744873046875
0.0020982299997740483	0.002750396728515625
0.0021811859996887506	0.002750396728515625
0.0022640570000476146	0.002750396728515625
0.0023466630000257283	0.002750396728515625
0.002435387999867089	0.002750396728515625
0.0025201519997608557	0.002750396728515625
0.0026036959998236853	0.002750396728515625
0.0026872280000134197	0.002750396728515625
0.0027706379996743635	0.002750396728515625
0.0028543489997900906	0.002750396728515625
0.002942529999927501	0.002750396728515625
0.0030274269997789816	0.002750396728515625
0.003144233000057284	0.002750396728515625
0.003231542999856174	0.002750396728515625
0.0033171129998663673	0.002750396728515625
0.003402724999887141	0.002750396728515625
0.0034928509999190283	0.002750396728515625
0.003577749999749358	0.002750396728515625
0.0036621849999391998	0.002750396728515625
0.003746747999684885	0.002750396728515625
0.0038312579999910668	0.002750396728515625
0.003915677999884792	0.002750396728515625
0.0039996329996938584	0.002750396728515625
0.004083755999999994	0.002750396728515625
0.004168451999703393	0.002750396728515625
0.004257340999629378	0.002750396728515625
0.004342074999840406	0.002750396728515625
0.004431028999988484	0.002750396728515625
0.004516842999692017	0.002750396728515625
0.004600600999765447	0.002750396728515625
0.00468446499962738	0.002750396728515625
0.004767483999785327	0.003231048583984375
0.004850891999922169	0.003231048583984375
0.004934509999657166	0.003231048583984375
0.005018429999836371	0.003231048583984375
0.005101723999814567	0.003231048583984375
0.0051847360000465414	0.003231048583984375
0.005277279999972961	0.003231048583984375
0.005371976999867911	0.003231048583984375
0.005462152999825776	0.003231048583984375
0.005547846999888861	0.003231048583984375
0.005631672999697912	0.003231048583984375
0.0057154979999722855	0.003231048583984375
0.005799132999982248	0.003231048583984375
0.005882501999622036	0.003231048583984375
0.005965760999970371	0.003231048583984375
0.006049178000012034	0.003231048583984375
0.006132513000011386	0.003231048583984375
0.00621534799984147	0.003231048583984375
0.006298454999978276	0.003231048583984375
0.006382420999671012	0.003231048583984375
0.00647529299976668	0.003231048583984375
0.006559791999734443	0.003231048583984375
0.006643074999828968	0.003231048583984375
0.006726092000008066	0.003231048583984375
0.006809758999679616	0.003231048583984375
0.006892862999848148	0.003231048583984375
0.006975786999646516	0.003231048583984375
0.0070733489997110155	0.003231048583984375
0.0071759289999135945	0.003231048583984375
0.007265877999998338	0.003231048583984375
0.0073508379996383155	0.003231048583984375
0.007440562999818212	0.003231048583984375
0.0075259830000504735	0.003231048583984375
0.007609690999743179	0.003231048583984375
0.007693762999679166	0.003231048583984375
0.007777656999678584	0.003231048583984375
0.007862228999783838	0.003231048583984375
0.007945797000047605	0.003231048583984375
0.008029643999634573	0.003711700439453125
0.008133814999837341	0.003711700439453125
0.008220732999689062	0.003711700439453125
0.00830532099962511	0.003711700439453125
0.008389812999666901	0.003711700439453125
0.00847954499977277	0.003711700439453125
0.008566043999962858	0.003711700439453125
0.00865101199997298	0.003711700439453125
0.008736066999972536	0.003711700439453125
0.008820745999855717	0.003711700439453125
0.008904840000013792	0.003711700439453125
0.008989046999886341	0.003711700439453125
0.009072499000012613	0.003711700439453125
0.009156383999652462	0.003711700439453125
0.009240000999852782	0.003711700439453125
0.009324235999883967	0.003711700439453125
0.009408474999872851	0.003711700439453125
0.009498727999925904	0.003711700439453125
0.00958329099967159	0.003711700439453125
0.009672954000052414	0.003711700439453125
0.009757738999724097	0.003711700439453125
0.009841412999776367	0.003711700439453125
0.00992588600001909	0.003711700439453125
0.010009123999680014	0.003711700439453125
0.010191885000040202	0.003711700439453125
0.010384754999904544	0.003711700439453125
0.010573416999704932	0.003711700439453125
0.010747970000011264	0.003711700439453125
0.010911832999681792	0.003711700439453125
0.011058727999625262	0.003711700439453125
0.011222851999718841	0.003711700439453125
0.011382341999706114	0.003711700439453125
0.011557577999610658	0.003711700439453125
0.011717382999904657	0.003711700439453125
0.011874854999859963	0.003711700439453125
0.012032894999720156	0.003711700439453125
0.012194680999982666	0.003711700439453125
0.012352629999895726	0.003711700439453125
0.012515422999967996	0.003711700439453125
0.012672929000018485	0.003711700439453125
0.012829729999793926	0.003711700439453125
0.01299174799987668	0.003711700439453125
0.013150425999810977	0.003711700439453125
0.013307520999660483	0.003711700439453125
0.013465257999996538	0.004192352294921875
0.013622829999803798	0.004192352294921875
0.013780215999759093	0.004192352294921875
0.013938600999608752	0.004192352294921875
0.01409504499997638	0.004192352294921875
0.014251728999624902	0.004192352294921875
0.014408430000003136	0.004192352294921875
0.014974266999615793	0.004192352294921875
0.015188402999683603	0.004192352294921875
0.015355883999745856	0.004192352294921875
0.015523876999850472	0.004192352294921875
0.015683880999858957	0.004192352294921875
0.015842405000057624	0.004192352294921875
0.016002410000055534	0.004192352294921875
0.016164188999937323	0.004192352294921875
0.016322069999660016	0.004192352294921875
0.016479214999890246	0.004192352294921875
0.01663692199963407	0.004192352294921875
0.016793587999927695	0.004192352294921875
0.01695075399993584	0.004192352294921875
0.01710831499985943	0.004192352294921875
0.017265171999952145	0.004192352294921875
0.017422622999674786	0.004192352294921875
0.017586083999958646	0.004192352294921875
0.017744499999935215	0.004192352294921875
0.017904811999869708	0.004192352294921875
0.018138705999717786	0.004192352294921875
0.01831816300000355	0.004192352294921875
0.01848046399982195	0.004192352294921875
0.01864211099973545	0.004192352294921875
0.018801357000029384	0.004192352294921875
0.018959312999868416	0.004192352294921875
0.019135465999625012	0.004192352294921875
0.01929550399972868	0.004673004150390625
0.019453180999789765	0.004673004150390625
0.019612205999692378	0.004673004150390625
0.019775451999976212	0.004673004150390625
0.01993442299999515	0.004673004150390625
0.020099437999760994	0.004673004150390625
0.020261981999738055	0.004673004150390625
0.020437258999663754	0.004673004150390625
0.020602195999799733	0.004673004150390625
0.020760813999913807	0.004673004150390625
0.020919912999943335	0.004673004150390625
0.02107698800000435	0.004673004150390625
0.021234013999674062	0.004673004150390625
0.02139169399970342	0.004673004150390625
0.021560360999956174	0.004673004150390625
0.02172306700003901	0.004673004150390625
0.021881433999624278	0.004673004150390625
0.022038641999643005	0.004673004150390625
0.022196425999936764	0.004673004150390625
0.02235419999988153	0.004673004150390625
0.022516662999805703	0.004673004150390625
0.022674894999909156	0.004673004150390625
0.02283196600001247	0.004673004150390625
0.022989071999745647	0.004673004150390625
0.023173008999947342	0.004673004150390625
0.02333239199970194	0.004673004150390625
0.02348932299992157	0.004673004150390625
0.023647894999612618	0.004673004150390625
0.023804653999832226	0.004673004150390625
0.023961876999692322	0.004673004150390625
0.02411871499998597	0.004673004150390625
0.024276052999994135	0.004673004150390625
0.02443419899964283	0.004673004150390625
0.02459205299965106	0.004673004150390625
0.024754238999776135	0.004673004150390625
0.02491298299992195	0.004673004150390625
0.025070418999803223	0.005153656005859375
0.025228900000001886	0.005153656005859375
0.025386186999639904	0.005153656005859375
0.025548264999997627	0.005153656005859375
0.02570610199973089	0.005153656005859375
0.025865025999792124	0.005153656005859375
0.026024257999779365	0.005153656005859375
0.026181776999692374	0.005153656005859375
0.02633955099963714	0.005153656005859375
0.026503862000026857	0.005153656005859375
0.026662715999918873	0.005153656005859375
0.026821096999810834	0.005153656005859375
0.02697913299971333	0.005153656005859375
0.02715141599992421	0.005153656005859375
0.027309872999921936	0.005153656005859375
0.027467724999951315	0.005153656005859375
0.027627506000044377	0.005153656005859375
0.02778539599967189	0.005153656005859375
0.027942363999954978	0.005153656005859375
0.028103511999688635	0.005153656005859375
0.028264654999929917	0.005153656005859375
0.028426748999663687	0.005153656005859375
0.02858597299973553	0.005153656005859375
0.028744978999839077	0.005153656005859375
0.028903136999815615	0.005153656005859375
0.02906193599983453	0.005153656005859375
0.029223398999874917	0.005153656005859375
0.02938290199972471	0.005153656005859375
0.029571147999831737	0.005153656005859375
0.02975308099985341	0.005153656005859375
0	0
