# Supplementary material for: GRAPE for fast and scalable graph processing and random-walk-based embedding
Source: Nat Comput Sci. 2023 Jun 26;3(6):552–68. doi: 10.1038/s43588-023-00465-8 (PMC10768636; doi:10.1038/s43588-023-00465-8)
Supplement: Supplementary file 4 — CSVs with time series data with time and memory requirements for the different libraries on the 44 considered graphs and on the different tasks considered (loading graphs, first- and second-order RWs). [file 43588_2023_465_MOESM4_ESM.zip › bio-ce-gt/iGraph/load_graph.csv]

delta	ram
0	0.001312255859375
0.00017236999997294333	0.00179290771484375
0.00030579300005229015	0.00179290771484375
0.000400136000052953	0.00179290771484375
0.0004883730000528885	0.00179290771484375
0.0005815479999000672	0.00179290771484375
0.0006701719999000488	0.00179290771484375
0.0007559809998838318	0.00179290771484375
0.0008405060000313824	0.00179290771484375
0.0009252590000414784	0.00179290771484375
0.0010207279999576713	0.00179290771484375
0.001108608999857097	0.00179290771484375
0.0011923469999146619	0.00179290771484375
0.0012759459998505918	0.00179290771484375
0.0013586989998657373	0.00179290771484375
0.0014419039998756489	0.00179290771484375
0.0015251889999490231	0.00179290771484375
0.001616044000002148	0.00179290771484375
0.0017008499999064952	0.00179290771484375
0.0017845780000698142	0.00179290771484375
0.0018679669999528414	0.00179290771484375
0.0019516580000527028	0.00179290771484375
0.0020351640000626503	0.00179290771484375
0.0021209779999935563	0.00179290771484375
0.0022047059999295016	0.00179290771484375
0.00228877199992894	0.00179290771484375
0.0023724779998701706	0.00179290771484375
0.002455606000012267	0.00179290771484375
0.0025437879999117285	0.00179290771484375
0.002628647999927125	0.00179290771484375
0.0027114639999581414	0.00179290771484375
0.002795577999904708	0.00179290771484375
0.002878507999866997	0.00179290771484375
0.0029617569998663384	0.00179290771484375
0.003047207999998136	0.00179290771484375
0.003130886000008104	0.00179290771484375
0.00321371499990164	0.00179290771484375
0.003296529999943232	0.00179290771484375
0.0033791599998949096	0.00179290771484375
0.003467581999984759	0.00179290771484375
0.0035572209999372717	0.00179290771484375
0.003668545999971684	0.00179290771484375
0.00375643500001388	0.00179290771484375
0.0038407399999869085	0.00179290771484375
0.003927783999870371	0.00179290771484375
0.004012635999970371	0.00179290771484375
0.0040989340000123775	0.00179290771484375
0.0041831989999536745	0.00179290771484375
0.004267354999910822	0.00179290771484375
0.004353831999878821	0.00179290771484375
0.0044465379999110155	0.00179290771484375
0.004533197000000655	0.00179290771484375
0.004623613999910958	0.00179290771484375
0.004707679999910397	0.00179290771484375
0.0047913969999626715	0.00179290771484375
0.004874645999962013	0.00179290771484375
0.00495755899987671	0.00179290771484375
0.0050431719998869085	0.00179290771484375
0.005126795000023776	0.00179290771484375
0.005210944000054951	0.00179290771484375
0.0052940690000014	0.00179290771484375
0.005376889999979539	0.00179290771484375
0.005459846999883666	0.00179290771484375
0.005549155999915456	0.00179290771484375
0.005633112999930745	0.00179290771484375
0.005716725999945993	0.00179290771484375
0.005800410999881933	0.00179290771484375
0.005884751999928994	0.00179290771484375
0.005968057000018234	0.00179290771484375
0.006054787000039141	0.00179290771484375
0.0061394960000598076	0.00179290771484375
0.006223200000022189	0.00179290771484375
0.006307175000074494	0.00179290771484375
0.006391382999936468	0.00179290771484375
0.006485921999910715	0.00179290771484375
0.006578661000048669	0.00179290771484375
0.00666274499985775	0.00179290771484375
0.0067465499998888845	0.00179290771484375
0.00683420199993634	0.00179290771484375
0.0069185959998776525	0.00179290771484375
0.007001647999913985	0.00179290771484375
0.0070878829999401205	0.00179290771484375
0.007171689999950104	0.00179290771484375
0.007255005999923014	0.00179290771484375
0.007338161999996373	0.00179290771484375
0.007423945000027743	0.00179290771484375
0.007507583999995404	0.00179290771484375
0.007597110999995493	0.00179290771484375
0.007696422999970309	0.00179290771484375
0.007786463000002186	0.00179290771484375
0.007879910999918138	0.00179290771484375
0.007968247999997402	0.00179290771484375
0.008056011999997281	0.00179290771484375
0.008141057999864643	0.00179290771484375
0.00822526799993284	0.00179290771484375
0.008309739999958765	0.00179290771484375
0.008393052999963402	0.00179290771484375
0.00847701399993639	0.00179290771484375
0.008567463999952452	0.00179290771484375
0.008652231000041866	0.00179290771484375
0.008735917999956655	0.00179290771484375
0.008820260999982565	0.00179290771484375
0.008904720999908022	0.00179290771484375
0.00899068199987596	0.00179290771484375
0.009077337000007901	0.00179290771484375
0.009162067000033858	0.00179290771484375
0.009246143999916967	0.00179290771484375
0.009330287000011595	0.00179290771484375
0.009413843999936944	0.00179290771484375
0.009498247000010451	0.00179290771484375
0.009585856000057902	0.00179290771484375
0.009670112999856428	0.00179290771484375
0.009753589999945689	0.00179290771484375
0.009837319999860483	0.00179290771484375
0.009920260999933816	0.00179290771484375
0.010004578000007314	0.00179290771484375
0.01018563999991784	0.00179290771484375
0.010373678999940239	0.00179290771484375
0.010559154000020499	0.00179290771484375
0.010738492999962546	0.00179290771484375
0.01090296400002444	0.00179290771484375
0.011062353999932384	0.00179290771484375
0.011221296000030634	0.00179290771484375
0.011378858999933072	0.00179290771484375
0.011550207000027513	0.00179290771484375
0.011724989999947866	0.00179290771484375
0.01188535000005686	0.00179290771484375
0.012044703999890771	0.00179290771484375
0.0122132659998897	0.00179290771484375
0.01237814699993578	0.00179290771484375
0.012539887999992061	0.00179290771484375
0.012698566999915784	0.00179290771484375
0.012854940999886821	0.00179290771484375
0.013013580000006186	0.00179290771484375
0.013173904000041148	0.00179290771484375
0.01333132099989598	0.00179290771484375
0.013487791999978072	0.00179290771484375
0.013651801999913005	0.00179290771484375
0.013809460999937073	0.00179290771484375
0.013971963999892978	0.0022735595703125
0.014133863999859386	0.0022735595703125
0.014295583999910377	0.0022735595703125
0.01448129000004883	0.0022735595703125
0.014661793999948713	0.0022735595703125
0.014822796999851562	0.0022735595703125
0.014981566999949791	0.00275421142578125
0.015162270000018907	0.00275421142578125
0.015323785999953543	0.00275421142578125
0.015484195999988515	0.00275421142578125
0.015662025999972684	0.00275421142578125
0.015829371999871	0.00275421142578125
0.01598874599994815	0.00275421142578125
0.01614930200003073	0.00275421142578125
0.016307221000033678	0.00275421142578125
0.017025461000002906	0.003932952880859375
0.017222081999989314	0.003932952880859375
0.017387421999956132	0.003932952880859375
0.017550972999970327	0.003932952880859375
0.017712356999936674	0.003932952880859375
0.017871172000013757	0.003932952880859375
0.018028754999932062	0.003932952880859375
0.01818974699995124	0.003932952880859375
0.018347937000044112	0.003932952880859375
0.018504532999941148	0.003932952880859375
0.01866562600002908	0.003932952880859375
0.018822646999979042	0.003932952880859375
0.01898213999993459	0.003932952880859375
0.01914359199986393	0.003932952880859375
0.019301765999898635	0.003932952880859375
0.01946921399985513	0.003932952880859375
0.019632987000022695	0.003932952880859375
0.019803599999931976	0.003932952880859375
0.019959822999908283	0.003932952880859375
0.020119176999969568	0.003932952880859375
0.020276890999866737	0.004413604736328125
0.020437291999996887	0.004413604736328125
0.020593119000068327	0.004413604736328125
0.020750325999870256	0.004413604736328125
0.020905596999909903	0.004413604736328125
0.0210618930000237	0.004413604736328125
0.02121962999990501	0.004413604736328125
0	0
