# Supplementary material for: GRAPE for fast and scalable graph processing and random-walk-based embedding
Source: Nat Comput Sci. 2023 Jun 26;3(6):552–68. doi: 10.1038/s43588-023-00465-8 (PMC10768636; doi:10.1038/s43588-023-00465-8)
Supplement: Supplementary file 4 — CSVs with time series data with time and memory requirements for the different libraries on the 44 considered graphs and on the different tasks considered (loading graphs, first- and second-order RWs). [file 43588_2023_465_MOESM4_ESM.zip › bio-ce-gt/PecanPy/second_order_walk_only_q.csv]

delta	ram
0	0.00128307342529288
0.00020880300144199282	0.00128307342529288
0.00035922599636251107	0.00176372528076163
0.00045342199882725254	0.00176372528076163
0.000538886000867933	0.00176372528076163
0.0006216969995875843	0.00176372528076163
0.0007040019991109148	0.00176372528076163
0.0007869199980632402	0.00176372528076163
0.000872879994858522	0.00176372528076163
0.0009546889996272512	0.00176372528076163
0.0010453479990246706	0.00176372528076163
0.0011344359954819083	0.00176372528076163
0.0012312769977143034	0.00224437713623038
0.001313608001510147	0.00224437713623038
0.001393424994603265	0.00224437713623038
0.0014732229974470101	0.00224437713623038
0.0015522239991696551	0.00224437713623038
0.001631617000384722	0.00224437713623038
0.0017107940002460964	0.00224437713623038
0.0017915860007633455	0.00224437713623038
0.0018710430013015866	0.00224437713623038
0.0019606540008680895	0.00224437713623038
0.002039913997577969	0.00272502899169913
0.0021197479945840314	0.00272502899169913
0.002204719996370841	0.00272502899169913
0.0022850399982417002	0.00272502899169913
0.0023645369947189465	0.00272502899169913
0.0024440229972242378	0.00272502899169913
0.0025235590001102537	0.00272502899169913
0.0026026589985121973	0.00272502899169913
0.0026820069979294203	0.00272502899169913
0.0027631650009425357	0.00272502899169913
0.002842557994881645	0.00272502899169913
0.002922585998021532	0.00272502899169913
0.0030019859987078235	0.00272502899169913
0.0030816379949101247	0.00272502899169913
0.0031609770012437366	0.00272502899169913
0.0032459829963045195	0.00272502899169913
0.003325764999317471	0.00272502899169913
0.003409272998396773	0.00320568084716788
0.003490798997518141	0.00320568084716788
0.0036070339992875233	0.00320568084716788
0.0036962960002711043	0.00320568084716788
0.003777031000936404	0.00320568084716788
0.0038570179967791773	0.00320568084716788
0.0039371919992845505	0.00320568084716788
0.00401723499817308	0.00320568084716788
0.004107275999558624	0.00320568084716788
0.0041953330000978895	0.00320568084716788
0.004276608997315634	0.00368633270263663
0.004357199999503791	0.00368633270263663
0.00443678399460623	0.00368633270263663
0.00451639799575787	0.00368633270263663
0.0045957769980304874	0.00368633270263663
0.00467503399704583	0.00368633270263663
0.004754515997774433	0.00368633270263663
0.004833828999835532	0.00368633270263663
0.004913614997349214	0.00368633270263663
0.004992910995497368	0.00368633270263663
0.005072537998785265	0.00368633270263663
0.00517125799524365	0.00368633270263663
0.005253431998426095	0.00368633270263663
0.005333470995537937	0.00368633270263663
0.0054142180015333	0.00416698455810538
0.005493978998856619	0.00416698455810538
0.0055733919944032095	0.00416698455810538
0.005653277999954298	0.00416698455810538
0.005732821999117732	0.00416698455810538
0.005813625997689087	0.00416698455810538
0.005892870998650324	0.00416698455810538
0.005972637998638675	0.00416698455810538
0.00605187800101703	0.00416698455810538
0.006131046000518836	0.00416698455810538
0.006217121997906361	0.00416698455810538
0.006308531999820843	0.00416698455810538
0.006390105998434592	0.00416698455810538
0.006470084001193754	0.00416698455810538
0.0065495879971422255	0.00416698455810538
0.006630363001022488	0.00416698455810538
0.006710087996907532	0.00416698455810538
0.006789576000301167	0.00416698455810538
0.006868912998470478	0.00416698455810538
0.006947752000996843	0.00416698455810538
0.007026692001090851	0.00416698455810538
0.007105845994374249	0.00416698455810538
0.007191914999566507	0.00416698455810538
0.007272082999406848	0.00416698455810538
0.007351666994509287	0.00416698455810538
0.007430853998812381	0.00416698455810538
0.007510677998652682	0.00416698455810538
0.00761014899762813	0.00416698455810538
0.007697026994719636	0.00416698455810538
0.007778203995258082	0.00416698455810538
0.007858738994400483	0.00416698455810538
0.007945880999614019	0.00416698455810538
0.008029628996155225	0.00416698455810538
0.008111385999654885	0.00416698455810538
0.008196160997613333	0.00416698455810538
0.008277057997474913	0.00416698455810538
0.008356332997209392	0.00416698455810538
0.008435692994680721	0.00416698455810538
0.00851574099942809	0.00416698455810538
0.008595572995545808	0.00416698455810538
0.008675138997205067	0.00416698455810538
0.008754082999075763	0.00416698455810538
0.0088340820002486	0.00416698455810538
0.00891393899655668	0.00416698455810538
0.008994473995699082	0.00416698455810538
0.009082741999009158	0.00416698455810538
0.009169917997496668	0.00416698455810538
0.009253505995729938	0.00416698455810538
0.009332818000984844	0.00416698455810538
0.009412554994923994	0.00416698455810538
0.00949181000032695	0.00416698455810538
0.009571378999680746	0.00416698455810538
0.009650715001043864	0.00416698455810538
0.009730343997944146	0.00416698455810538
0.009810138995817397	0.00416698455810538
0.009890618995996192	0.00416698455810538
0.009971209001378156	0.00416698455810538
0.010050559998489916	0.00416698455810538
0.010235354995529633	0.00464763641357413
0.010418753001431469	0.00464763641357413
0.010588953999103978	0.00464763641357413
0.010756099996797275	0.00464763641357413
0.010915285994997248	0.00464763641357413
0.01107059799687704	0.00464763641357413
0.011225384994759224	0.00464763641357413
0.011394693996408023	0.00464763641357413
0.011553313001058996	0.00464763641357413
0.011723562995030079	0.00464763641357413
0.011878368000907358	0.00464763641357413
0.012032209997414611	0.00464763641357413
0.012185118997876998	0.00464763641357413
0.012340879999101162	0.00464763641357413
0.012494764996517915	0.00464763641357413
0.012650021999434102	0.00464763641357413
0.012805455000489019	0.00464763641357413
0.012959413994394708	0.00464763641357413
0.013114552995830309	0.00464763641357413
0.01327454499551095	0.00464763641357413
0.013432198000373319	0.00464763641357413
0.013585859996965155	0.00464763641357413
0.013740613998379558	0.00464763641357413
0.013895678996050265	0.00464763641357413
0.014049293000425678	0.00464763641357413
0.0142133159970399	0.00464763641357413
0.014371729994309135	0.00464763641357413
0.014526897000905592	0.00464763641357413
0.01468199599912623	0.00464763641357413
0.014838564995443448	0.00464763641357413
0.014994043995102402	0.00464763641357413
0.015147776997764595	0.00464763641357413
0.01530599599936977	0.00464763641357413
0.015460650996828917	0.00464763641357413
0.01558080299582798	0.00464763641357413
0.01574365700071212	0.00464763641357413
0.01590077099535847	0.00464763641357413
0.016057266999268904	0.00464763641357413
0.01621099999465514	0.00464763641357413
0.016368207994673867	0.00464763641357413
0.016522420999535825	0.00464763641357413
0.01667631699820049	0.00512828826904288
0.01682931699906476	0.00512828826904288
0.016982059998554178	0.00512828826904288
0.01713392199599184	0.00512828826904288
0.017292379998252727	0.00512828826904288
0.017445660996600054	0.00512828826904288
0.017598931000975426	0.00512828826904288
0.017753465996065643	0.00560894012451163
0.01790736299881246	0.00560894012451163
0.01806123199639842	0.00560894012451163
0.0182171880005626	0.00560894012451163
0.01837493499624543	0.00560894012451163
0.01852913000038825	0.00560894012451163
0.018683604001125786	0.00560894012451163
0.018836716997611802	0.00608959197998038
0.018989765994774643	0.00608959197998038
0.019143315999826882	0.00608959197998038
0.01930452599481214	0.00608959197998038
0.019459855000604875	0.00608959197998038
0.019590472998970654	0.00608959197998038
0.019745983001485	0.00657024383544913
0.019898620994354133	0.00657024383544913
0.02005215700046392	0.00657024383544913
0.0202052949971403	0.00657024383544913
0.020360424001410138	0.00657024383544913
0.020514912997896317	0.00657024383544913
0.020669439996709116	0.00657024383544913
0.020826562998990994	0.00657024383544913
0.02097910899465205	0.00657024383544913
0.02113631300017005	0.00705089569091788
0.02129381399572594	0.00705089569091788
0.02144681999925524	0.00705089569091788
0.021599451996735297	0.00705089569091788
0.021753301996795926	0.00705089569091788
0.021906744994339533	0.00705089569091788
0.022060843999497592	0.00753154754638663
0.02221414399537025	0.00753154754638663
0.02236879599513486	0.00753154754638663
0.022521232996950857	0.00753154754638663
0.022673111001495272	0.00753154754638663
0.02282591599941952	0.00753154754638663
0.02298392100055935	0.00753154754638663
0.023139370998251252	0.00753154754638663
0.023297223000554368	0.00753154754638663
0.023451253000530414	0.00801219940185538
0.023580071996548213	0.00801219940185538
0.023736151997582056	0.00801219940185538
0.023891577999165747	0.00801219940185538
0.024046247999649495	0.00801219940185538
0.024209830997278914	0.00801219940185538
0.02436714799841866	0.00801219940185538
0.024523634994693566	0.00801219940185538
0.02468921599938767	0.00801219940185538
0.0248470639999141	0.00801219940185538
0.02500219299690798	0.00801219940185538
0.025156479998258874	0.00849285125732413
0.025318011998024303	0.00849285125732413
0.025474039000982884	0.00849285125732413
0.025627999995776918	0.00849285125732413
0.02578059199731797	0.00849285125732413
0.025933482000255026	0.00849285125732413
0.02608843200141564	0.00849285125732413
0.026253363001160324	0.00849285125732413
0.026408637000713497	0.00849285125732413
0.026561501996184234	0.00849285125732413
0.026714662999438588	0.00849285125732413
0.02686765999533236	0.00849285125732413
0.02701993999653496	0.00849285125732413
0.027175406001333613	0.00849285125732413
0.027328673997544684	0.00849285125732413
0.027483878999191802	0.00849285125732413
0.027635808997729328	0.00897350311279288
0.0277906580013223	0.00897350311279288
0.027945158995862585	0.00897350311279288
0.02809820100083016	0.00897350311279288
0.02825564399972791	0.00897350311279288
0.02840922199538909	0.00897350311279288
0.02856186099961633	0.00897350311279288
0.028715030995954294	0.00897350311279288
0.028871196998807136	0.00897350311279288
0.029024678995483555	0.00897350311279288
0.029186808998929337	0.00897350311279288
0.029341907997149974	0.00897350311279288
0.029497354000341147	0.00897350311279288
0.02965027399477549	0.00897350311279288
0.029802782999468036	0.00897350311279288
0.029955676996905822	0.00897350311279288
0.03010967400041409	0.00897350311279288
0.030266462999861687	0.00897350311279288
0.030428445999859832	0.00945415496826163
0.030587926994485315	0.00945415496826163
0.030741153997951187	0.00945415496826163
0.030894192001142073	0.00945415496826163
0.03104697199887596	0.00945415496826163
0.03120032700098818	0.00945415496826163
0.031354111997643486	0.00945415496826163
0.03150709300098242	0.00945415496826163
0.031674660996941384	0.00945415496826163
0.03183032399829244	0.00945415496826163
0.031984323999495246	0.00945415496826163
0.03213830399909057	0.00945415496826163
0.03229563299828442	0.00994243621826163
0.03244851999625098	0.00994243621826163
0.03260098399914568	0.00994243621826163
0.03275458399730269	0.00994243621826163
0.032907966000493616	0.00994243621826163
0.03306221900129458	0.00994243621826163
0.03321764299471397	0.00994243621826163
0.03337388599902624	0.00994243621826163
0.03352749499754282	0.00994243621826163
0.0336803769969265	0.00994243621826163
0.03383353299432201	0.00994243621826163
0.03398641899548238	0.00994243621826163
0.03414100100053474	0.00994243621826163
0.0343010289943777	0.00994243621826163
0.03445671300141839	0.00994243621826163
0.03461022099509137	0.00994243621826163
0.03476356999453856	0.00994243621826163
0.034915732001536526	0.00994243621826163
0.03506821399787441	0.00994243621826163
0.03522084699943662	0.00994243621826163
0.03537393899750896	0.00994243621826163
0.03552654599479865	0.01042308807373038
0.035706492999452166	0.01042308807373038
0.03586119000101462	0.01042308807373038
0.03601442799845245	0.01042308807373038
0.03617041699908441	0.01042308807373038
0.03632376199675491	0.01042308807373038
0.036476912995567545	0.01042308807373038
0.036633348994655535	0.01042308807373038
0.03678702600154793	0.01042308807373038
0.03694053900107974	0.01042308807373038
0.03709340500063263	0.01042308807373038
0.03725073299574433	0.01042308807373038
0.03740479899715865	0.01042308807373038
0.03755832399474457	0.01042308807373038
0.03771122999751242	0.01042308807373038
0.037863947996811476	0.01090373992919913
0.03801669499807758	0.01090373992919913
0.03817241299839225	0.01090373992919913
0.038326447996951174	0.01090373992919913
0.03847978499834426	0.01090373992919913
0.03863283000100637	0.01090373992919913
0.03878581599565223	0.01090373992919913
0.038939751000725664	0.01090373992919913
0.03911670499655884	0.01090373992919913
0.03930456200032495	0.01090373992919913
0.03946241599624045	0.01090373992919913
0.039581503995577805	0.01090373992919913
0.0397375269967597	0.01090373992919913
0.0398919979998027	0.01090373992919913
0.0400458109943429	0.01090373992919913
0.040199534996645525	0.01090373992919913
0.040353102995140944	0.01090373992919913
0.04050580199691467	0.01090373992919913
0.0406600639980752	0.01090373992919913
0.0408146189947729	0.01090373992919913
0.040969492998556234	0.01090373992919913
0.04112536899629049	0.01090373992919913
0.04128553299960913	0.01090373992919913
0.041441173998464365	0.01090373992919913
0.04159446099947672	0.01138439178466788
0.04174723300093319	0.01138439178466788
0.041900014999555424	0.01138439178466788
0.04205282899783924	0.01138439178466788
0.0422073969966732	0.01138439178466788
0.04236105000018142	0.01138439178466788
0.04251381199719617	0.01138439178466788
0.04266664899478201	0.01138439178466788
0.042818747999262996	0.01138439178466788
0.042971299997589085	0.01186504364013663
0.04312359399773413	0.01186504364013663
0.04328143599559553	0.01186504364013663
0.04343502499978058	0.01186504364013663
0.04358013399905758	0.01186504364013663
0.0437340559947188	0.01186504364013663
0.04388877999735996	0.01186504364013663
0.04404216799593996	0.01186504364013663
0.04420285499509191	0.01186504364013663
0.044361159998516086	0.01186504364013663
0.044516559995827265	0.01186504364013663
0.04466973999660695	0.01186504364013663
0.04482241199730197	0.01186504364013663
0.04497539799922379	0.01186504364013663
0.045127940000384115	0.01186504364013663
0.045288278997759335	0.01186504364013663
0.04544357299891999	0.01186504364013663
0.04559720699762693	0.01186504364013663
0.04574970999965444	0.01186504364013663
0.04590255799848819	0.01234569549560538
0.046057469000515994	0.01234569549560538
0.046211991997552104	0.01234569549560538
0.04636639900127193	0.01234569549560538
0.04652139699464897	0.01234569549560538
0.04667566299758619	0.01234569549560538
0.04682970899739303	0.01282634735107413
0.046983720996649936	0.01282634735107413
0.04713751300005242	0.01282634735107413
0.047294851996412035	0.01282634735107413
0.04744876699987799	0.01282634735107413
0.04758159199991496	0.01330699920654288
0.04773598400061019	0.01330699920654288
0.04788897799880942	0.01330699920654288
0.048043139999208506	0.01330699920654288
0.04819594299624441	0.01330699920654288
0.048350175995437894	0.01330699920654288
0.04850598999473732	0.01378765106201163
0.04866029499680735	0.01378765106201163
0.04881407300126739	0.01378765106201163
0.048967066999466624	0.01378765106201163
0.04915838499437086	0.01378765106201163
0.049342717000399716	0.01426830291748038
0.04949881300126435	0.01426830291748038
0.04965344999800436	0.01426830291748038
0.04980793499998981	0.01426830291748038
0.04996193599799881	0.01426830291748038
0.05011539100087248	0.01426830291748038
0.050274344997887965	0.01426830291748038
0.0504275970015442	0.01474895477294913
0.05058117899898207	0.01474895477294913
0.050734192998788785	0.01474895477294913
0.0508868379984051	0.01474895477294913
0.05103905600117287	0.01474895477294913
0.051190868995036	0.01474895477294913
0.05134534499666188	0.01474895477294913
0.05149938199610915	0.01474895477294913
0.05167687599896453	0.01522960662841788
0.05183267199754482	0.01522960662841788
0.05198683100024937	0.01522960662841788
0.05214397899544565	0.01522960662841788
0.05230394599493593	0.01522960662841788
0.05245798199757701	0.01522960662841788
0.05261139899812406	0.01522960662841788
0.05276449499797309	0.01522960662841788
0.05291986899828771	0.01522960662841788
0.05307524700037902	0.01571025848388663
0.05322927199449623	0.01571025848388663
0.05338334199768724	0.01571025848388663
0.05353620900132228	0.01571025848388663
0.0536885089968564	0.01571025848388663
0.05384338500152808	0.01571025848388663
0.05399637599475682	0.01571025848388663
0.05415593899670057	0.01571025848388663
0.05431791199953295	0.01619091033935538
0.05447186200035503	0.01619091033935538
0.05462556899874471	0.01619091033935538
0.054779200996563304	0.01619091033935538
0.05493269200087525	0.01619091033935538
0.055086116000893526	0.01619091033935538
0.0552428549999604	0.01619091033935538
0.05539707099524094	0.01619091033935538
0.05555099999764934	0.01619091033935538
0.05571846699604066	0.01619091033935538
0.0558738639956573	0.01619091033935538
0.056029914994724095	0.01619091033935538
0.056183627995778807	0.01619091033935538
0.05634020299476106	0.01619091033935538
0.05649638899922138	0.01619091033935538
0.056650746999366675	0.01619091033935538
0.05680428000050597	0.01619091033935538
0.05695896099496167	0.01619091033935538
0.05711193900060607	0.01619091033935538
0.05727007200039225	0.01619091033935538
0.057423395999649074	0.01619091033935538
0.05757662399992114	0.01667156219482413
0.057729030995687936	0.01667156219482413
0.057881312000972684	0.01667156219482413
0.05803555499733193	0.01667156219482413
0.05818811900098808	0.01667156219482413
0.058341626994661056	0.01667156219482413
0.05849472599948058	0.01667156219482413
0.05864751299668569	0.01667156219482413
0.05880153899488505	0.01667156219482413
0.058954166001058184	0.01667156219482413
0.05915114299568813	0.01667156219482413
0.0593293649944826	0.01667156219482413
0.0594869659980759	0.01667156219482413
0.059654687996953726	0.01667156219482413
0.059810131999256555	0.01715221405029288
0.059969121000904124	0.01715221405029288
0.060124231000372674	0.01715221405029288
0.06028490400058217	0.01715221405029288
0.06043902099918341	0.01715221405029288
0.06059253899729811	0.01715221405029288
0.06074688799708383	0.01715221405029288
0.06090064999443712	0.01715221405029288
0.061053100995195564	0.01715221405029288
0.06120684099732898	0.01715221405029288
0.06136103999597253	0.01715221405029288
0.061514232998888474	0.01715221405029288
0.06166809499700321	0.01715221405029288
0.06182177799928468	0.01763286590576163
0.06197573099780129	0.01763286590576163
0.06212877299549291	0.01763286590576163
0.06228692299919203	0.01763286590576163
0.06244042999605881	0.01763286590576163
0.06259461299487157	0.01763286590576163
0.06274762799876044	0.01763286590576163
0.06290174299647333	0.01763286590576163
0.06305442300072173	0.01763286590576163
0.06320811699697515	0.01763286590576163
0.06336324099538615	0.01811351776123038
0.06351793099747738	0.01811351776123038
0.06370967799739446	0.01811351776123038
0.06386611899506534	0.01811351776123038
0.06402018299559131	0.01811351776123038
0.06418231899442617	0.01811351776123038
0.06433878399548121	0.01811351776123038
0.0644941669961554	0.01811351776123038
0.0646478290000232	0.01811351776123038
0.06480268499581143	0.01811351776123038
0.06495753099443391	0.01811351776123038
0.06511120699724415	0.01811351776123038
0.06527081899548648	0.01811351776123038
0.06542503899981966	0.01811351776123038
0.0655779739972786	0.01811351776123038
0.06573284399928525	0.01859416961669913
0.06588616199587705	0.01859416961669913
0.06603938499756623	0.01859416961669913
0.0661918740006513	0.01859416961669913
0.06634595200011972	0.01859416961669913
0.0665000169974519	0.01859416961669913
0.06665337099548196	0.01859416961669913
0.06680627400055528	0.01859416961669913
0.06695883099746425	0.01859416961669913
0.0671115769946482	0.01859416961669913
0.0672690799983684	0.01907482147216788
0.0674267360009253	0.01907482147216788
0.06758092800009763	0.01907482147216788
0.06773937399702845	0.01907482147216788
0.06789456799742766	0.01907482147216788
0.06804800499958219	0.01907482147216788
0.06820226299896603	0.01907482147216788
0.06835867499466985	0.01907482147216788
0.06851440799800912	0.01907482147216788
0.06866980299673742	0.01907482147216788
0.06882525499531766	0.01907482147216788
0.06898117699893191	0.01907482147216788
0.06915309499891009	0.01907482147216788
0.06933350799954496	0.01907482147216788
0.06949007399816765	0.01907482147216788
0.06964575899473857	0.01907482147216788
0.06979988799866987	0.01907482147216788
0.06995410999661544	0.01907482147216788
0.07010733900096966	0.01907482147216788
0.07026567700086161	0.01907482147216788
0.07041864300117595	0.01907482147216788
0.0705717460004962	0.01955547332763663
0.07072446199890692	0.01955547332763663
0.07087707200116711	0.01955547332763663
0.07103025299875299	0.01955547332763663
0.07118576399807353	0.01955547332763663
0.07133952299773227	0.01955547332763663
0.07149398799811024	0.01955547332763663
0.07167837999440962	0.01955547332763663
0.07183498299855273	0.01955547332763663
0.07199133499671007	0.01955547332763663
0.07214601499435958	0.01955547332763663
0.07230475299729733	0.01955547332763663
0.07245896099630045	0.01955547332763663
0.0726144989966997	0.01955547332763663
0.07276849600020796	0.01955547332763663
0.07292197999777272	0.01955547332763663
0.07307525299984263	0.01955547332763663
0.07322767099685734	0.01955547332763663
0.07338087399693904	0.02003612518310538
0.07353362399589969	0.02003612518310538
0.07368819000112126	0.02003612518310538
0.07384126100077992	0.02003612518310538
0.07399450399680063	0.02003612518310538
0.07414973599952646	0.02003612518310538
0.07431067599827657	0.02003612518310538
0.07446413299476262	0.02003612518310538
0.07462022599793272	0.02003612518310538
0.0747762539976975	0.02003612518310538
0.07492947699938668	0.02051677703857413
0.0750828999953228	0.02051677703857413
0.07524087299680104	0.02051677703857413
0.07539561599696754	0.02051677703857413
0.07555215699539986	0.02051677703857413
0.07572133999929065	0.02051677703857413
0.07587573400087422	0.02099742889404288
0.0760291699989466	0.02099742889404288
0.07618219399591908	0.02099742889404288
0.07633621199784102	0.02099742889404288
0.07648983399849385	0.02147808074951163
0.07664279199525481	0.02147808074951163
0.07679626099707093	0.02147808074951163
0.07694985899433959	0.02147808074951163
0.07710544500150718	0.02195873260498038
0.0772637339978246	0.02195873260498038
0.07741764099773718	0.02195873260498038
0.07757107599900337	0.02195873260498038
0.07772531299997354	0.02195873260498038
0.0778790679978556	0.02243938446044913
0.07803204999800073	0.02243938446044913
0.07818686599784996	0.02243938446044913
0.07834093199926428	0.02243938446044913
0.0784942760001286	0.02292003631591788
0.078647035996255	0.02292003631591788
0.07880022299650591	0.02292003631591788
0.07895285300037358	0.02292003631591788
0.07914860500022769	0.02340068817138663
0.07932610499847215	0.02340068817138663
0.07958208099444164	0.02340068817138663
0.07975072800036287	0.02340068817138663
0.07990727699507261	0.02388134002685538
0.08006182199460454	0.02388134002685538
0.08021612800075673	0.02388134002685538
0.0803720969997812	0.02388134002685538
0.08052683599817101	0.02436199188232413
0.08068114699563012	0.02436199188232413
0.08083499399799621	0.02436199188232413
0.08098821699968539	0.02436199188232413
0.0811413060000632	0.02484264373779288
0.08129805399948964	0.02484264373779288
0.08145282199984649	0.02484264373779288
0.08160772299743257	0.02484264373779288
0.08176062799611827	0.02484264373779288
0.08191422600066289	0.02532329559326163
0.08206727400101954	0.02532329559326163
0.08222382799431216	0.02532329559326163
0.08237816899782047	0.02532329559326163
0.08253147800132865	0.02532329559326163
0.08268466300069122	0.02580394744873038
0.08283744499931345	0.02580394744873038
0.08299282699590549	0.02580394744873038
0.08314550599607173	0.02580394744873038
0.08330243199452525	0.02628459930419913
0.08345909399940865	0.02628459930419913
0.08358024300105171	0.02628459930419913
0.08373502299946267	0.02628459930419913
0.08388784599810606	0.02628459930419913
0.08404064299975289	0.02676525115966788
0.08420291500078747	0.02676525115966788
0.08435917199676624	0.02676525115966788
0.08451287799834972	0.02676525115966788
0.08466655200027162	0.02724590301513663
0.08482111399644054	0.02724590301513663
0.0849747549946187	0.02724590301513663
0.08513150300132111	0.02724590301513663
0.08529263099626405	0.02772655487060538
0.08544676399469608	0.02772655487060538
0.08560121199843707	0.02772655487060538
0.08575455899699591	0.02772655487060538
0.08590992599783931	0.02820720672607413
0.0860648259986192	0.02820720672607413
0.08621890699578216	0.02820720672607413
0.08637232399632921	0.02820720672607413
0.08652501199685503	0.02820720672607413
0.08667929999501212	0.02868785858154288
0.08683191999443807	0.02868785858154288
0.08698475399432937	0.02868785858154288
0.08713869199709734	0.02868785858154288
0.08729595899785636	0.02916851043701163
0.08744960199692287	0.02916851043701163
0.08759022699814523	0.02916851043701163
0.08774846699816408	0.02916851043701163
0.08790705499995966	0.02964916229248038
0.088061395996192	0.02964916229248038
0.08821735099627404	0.02964916229248038
0.08837571299955016	0.02964916229248038
0.08853073399950517	0.02964916229248038
0.08868571499624522	0.03012981414794913
0.08884022499842104	0.03012981414794913
0.08899327299877768	0.03012981414794913
0.08914736199949402	0.03012981414794913
0.08930711799621349	0.03061046600341788
0.08946082199690863	0.03061046600341788
0.08961400800035335	0.03061046600341788
0.08976602400070988	0.03061046600341788
0.08991849899757653	0.03109111785888663
0.09007074200053466	0.03109111785888663
0.09022347399877617	0.03109111785888663
0.09037831299792742	0.03109111785888663
0.09053121699980693	0.03157176971435538
0.09068397599912714	0.03157176971435538
0.09083969299535966	0.03157176971435538
0.09099407799658366	0.03157176971435538
0.09114985699852696	0.03205242156982413
0.09130804799497128	0.03205242156982413
0.09146278999833157	0.03205242156982413
0.09158128099807072	0.03205242156982413
0.0917383189953398	0.03205242156982413
0.09189252899523126	0.03253307342529288
0.09204527700057952	0.03253307342529288
0.09220001799985766	0.03253307342529288
0.09235577599611133	0.03253307342529288
0.09250968099513557	0.03301372528076163
0.09266289199877065	0.03301372528076163
0.09281603500130586	0.03301372528076163
0.09296944800007623	0.03301372528076163
0.09312278799916385	0.03349437713623038
0.09328032099438133	0.03349437713623038
0.09343462499964517	0.03349437713623038
0.09358797399909236	0.03349437713623038
0.09374123299494386	0.03397502899169913
0.09389507699961541	0.03397502899169913
0.09404907299904153	0.03397502899169913
0.09421079999447102	0.03397502899169913
0.09436791700136382	0.03397502899169913
0.09452173399768071	0.03445568084716788
0.09467586199752986	0.03445568084716788
0.09482923500036122	0.03445568084716788
0.09498242599511286	0.03445568084716788
0.0951353950003977	0.03493633270263663
0.09529491500143195	0.03493633270263663
0.09544938299950445	0.03493633270263663
0.09558018000097945	0.03493633270263663
0.09573512999486411	0.03541698455810538
0.09588997999526327	0.03541698455810538
0.09604387799481628	0.03541698455810538
0.09619645899510942	0.03541698455810538
0.09635209299449343	0.03589763641357413
0.0965060189992073	0.03589763641357413
0.09666166099486873	0.03589763641357413
0.09681529099907493	0.03589763641357413
0.09696921899740119	0.03637828826904288
0.09712445699551608	0.03637828826904288
0.0972836910004844	0.03637828826904288
0.09743711199553218	0.03637828826904288
0.09759046499675605	0.03685894012451163
0.09774343599565327	0.03685894012451163
0.09789620299852686	0.03685894012451163
0.0980493069946533	0.03685894012451163
0.09820530899742153	0.03685894012451163
0.0983613489952404	0.03733959197998038
0.09851594200154068	0.03733959197998038
0.09867200999724446	0.03733959197998038
0.09882893900066847	0.03782024383544913
0.09898470399639336	0.03782024383544913
0.09915132600144716	0.03782024383544913
0.09931693799444474	0.03782024383544913
0.09947395899507683	0.03830089569091788
0.09958007599925622	0.03830089569091788
0.09973402499599615	0.03830089569091788
0.09988812699884875	0.03830089569091788
0.10004166299768258	0.03830089569091788
0.11019856899656588	0.04599132537841788
0.1204182250003214	0.05368175506591788
0.13064147399563808	0.06137218475341788
0.1408843059980427	0.06906261444091788
0.15110694699978922	0.07579174041748038
0.1613539409954683	0.08348217010498038
0.17156242599594407	0.08492412567138663
0.18178485699900193	0.08492412567138663
0.19199003699759487	0.08492412567138663
0.2022270989982644	0.08492412567138663
0.212445110999397	0.08492412567138663
0.2226621219961089	0.08492412567138663
0.23287467900081538	0.08492412567138663
0.2430803190000006	0.08492412567138663
0.2532787769960123	0.08492412567138663
0.2634734949970152	0.08492412567138663
0.2736799099948257	0.08636608123779288
0.2838672299985774	0.08780803680419913
0.29405995499837445	0.08828868865966788
0.3042784759963979	0.08828868865966788
0.31450190599571215	0.08876934051513663
0.32471810599963646	0.08924999237060538
0.33493509799882304	0.08924999237060538
0.3451403289946029	0.08973064422607413
0.35534190599719295	0.08973064422607413
0.36554305299796397	0.08973064422607413
0.37574852599937003	0.09021129608154288
0.38594626700069057	0.09021129608154288
0.3961585799988825	0.09021129608154288
0.4063894689970766	0.09021129608154288
0.41660924299503677	0.09021129608154288
0.4268308629980311	0.09021129608154288
0.43709312099963427	0.09021129608154288
0.4473402629955672	0.09021129608154288
0.4575800259990501	0.09069194793701163
0.4678064129984705	0.09117259979248038
0.4780420979950577	0.09165325164794913
0.4882643119999557	0.09213390350341788
0.4984794339979999	0.09261455535888663
0.5086868969956413	0.09309520721435538
0.5189084339945111	0.09357585906982413
0.5291888779975125	0.09405651092529288
0.5394415609989665	0.09405651092529288
0.5496938590003992	0.09453716278076163
0.5599168839980848	0.09597911834716788
0.5701413860006141	0.09645977020263663
0.5803718499955721	0.09694042205810538
0.5906315920001362	0.09742107391357413
0.6008766890008701	0.09742107391357413
0.6111098990004393	0.09790172576904288
0.6213420339990989	0.09838237762451163
0.6315600169982645	0.09886302947998038
0.6417925459973048	0.09886302947998038
0.6520142759982264	0.09886302947998038
0.6622485679981764	0.09934368133544913
0.67246562299988	0.09934368133544913
0.6826779119946877	0.09934368133544913
0.69289719399967	0.09934368133544913
0.7031363630012493	0.09934368133544913
0.7133567209966714	0.09934368133544913
0.723585383995669	0.09934368133544913
0.7338203299950692	0.09982433319091788
0.7440673749952111	0.09982433319091788
0.7543350819978514	0.10078563690185538
0.7645640339978854	0.10126628875732413
0.7747943099966506	0.10126628875732413
0.7850106170008075	0.10174694061279288
0.7952377969995723	0.10174694061279288
0.8054549219959881	0.10174694061279288
0.8156680870015407	0.10222759246826163
0.8258937819991843	0.10222759246826163
0.8361082189949229	0.10222759246826163
0.8463358299995889	0.10222759246826163
0.8565596400003415	0.10270824432373038
0.8667744389967993	0.10270824432373038
0.876975510000193	0.10270824432373038
0.8871781099951477	0.10318889617919913
0.8974013889965136	0.10318889617919913
0.9075940639959299	0.10366954803466788
0.9177993170014815	0.10463085174560538
0.9280017679993762	0.10607280731201163
0.9382208039969555	0.10607280731201163
0.9484378659981303	0.10607280731201163
0.9586636379972333	0.10607280731201163
0.9689272059986251	0.10703411102294913
0.9791871599954902	0.10703411102294913
0.9894239329951233	0.10751476287841788
0.9996083619989804	0.10751476287841788
1.00984632899781	0.10751476287841788
1.1101591699989513	0.10799541473388663
1.2105469529997208	0.10895671844482413
1.3110039629973471	0.11087932586669913
1.4114740349978092	0.11087932586669913
1.5119169620011235	0.11087932586669913
1.612361843996041	0.11087932586669913
1.7127952329974505	0.11087932586669913
1.8132532029994763	0.11135997772216788
1.913685034000082	0.11135997772216788
2.0141052289982326	0.1118215560913085
2.1145377119974	0.1118215560913085
2.2149597460011137	0.1118215560913085
2.3153693939966615	0.1118215560913085
2.4158215669958736	0.1118215560913085
2.516272331995424	0.1123098373413085
2.616702875995543	0.113271141052246
2.7171252810003352	0.11375179290771475
2.8175972859971807	0.1142324447631835
2.918047387000115	0.11567440032958975
3.018503661995055	0.1156667709350585
3.118942494998919	0.1156667709350585
3.219386826000118	0.11614742279052725
3.3198393860002398	0.11614742279052725
3.420253946998855	0.1175893783569335
3.5206868179957382	0.1175893783569335
3.6211795810013427	0.1175893783569335
3.721627916995203	0.1175893783569335
3.8220784489967627	0.1175893783569335
3.922526760994515	0.1175893783569335
4.022959853995417	0.118550682067871
4.123385389997566	0.1195119857788085
4.223834266995254	0.1195119857788085
4.32426033399679	0.1195119857788085
4.424681985998177	0.1214345932006835
4.5251376219966915	0.1214345932006835
4.625632827999652	0.1214345932006835
4.726056013998459	0.12309398651123038
4.82662074000109	0.12309398651123038
4.927072551996389	0.12309398651123038
5.02751809599431	0.12405529022216788
5.127983915997902	0.12453594207763663
5.228415592995589	0.12549724578857413
5.328832790000888	0.12549724578857413
5.429275932001474	0.12693920135498038
5.529729507994489	0.12693920135498038
5.6301765509997495	0.12693920135498038
5.730692509998335	0.12693920135498038
5.831141039998329	0.12693920135498038
5.931585751000966	0.12693920135498038
6.031995163997635	0.1271718978881835
6.132445571995049	0.1271718978881835
6.232873244000075	0.1367849349975585
6.3333090279993485	0.1483205795288085
6.433757702994626	0.1483205795288085
6.534206384996651	0.149281883239746
6.634647925995523	0.149281883239746
6.735085499996785	0.149281883239746
6.835533084995404	0.149281883239746
6.93597549200058	0.149281883239746
7.03638821200002	0.14952220916748038
7.136827258000267	0.14952220916748038
7.237276956999267	0.15000286102294913
7.337700102994859	0.15000286102294913
7.438169518994982	0.15096416473388663
7.538817710999865	0.15336742401123038
7.639269922001404	0.15432872772216788
7.739731249996112	0.15432872772216788
7.840212965995306	0.15673198699951163
7.940652097000566	0.15769329071044913
0	0
