# Supplementary material for: GRAPE for fast and scalable graph processing and random-walk-based embedding
Source: Nat Comput Sci. 2023 Jun 26;3(6):552–68. doi: 10.1038/s43588-023-00465-8 (PMC10768636; doi:10.1038/s43588-023-00465-8)
Supplement: Supplementary file 4 — CSVs with time series data with time and memory requirements for the different libraries on the 44 considered graphs and on the different tasks considered (loading graphs, first- and second-order RWs). [file 43588_2023_465_MOESM4_ESM.zip › bio-ce-gt/PecanPy/second_order_walk_only_p.csv]

delta	ram
0	0.0027500152587891513
0.00021664700034307316	0.0027500152587891513
0.0003591470012906939	0.0032306671142579013
0.00045123000018065795	0.0032306671142579013
0.0005694540013791993	0.0032306671142579013
0.0006538720044773072	0.0032306671142579013
0.0007366200006799772	0.0032306671142579013
0.0008181759985745884	0.0032306671142579013
0.000898639002116397	0.0032306671142579013
0.0009784700014279224	0.0032306671142579013
0.001069161000486929	0.0032306671142579013
0.0011580840000533499	0.0037113189697266513
0.0012480939985834993	0.0037113189697266513
0.0013294430027599446	0.0037113189697266513
0.0014091379998717457	0.0037113189697266513
0.0014952670026104897	0.0037113189697266513
0.0015762170005473308	0.0037113189697266513
0.0016570180014241487	0.0037113189697266513
0.0017359530029352754	0.0037113189697266513
0.0018150690011680126	0.0037113189697266513
0.0018941580055980012	0.0037113189697266513
0.001984850001463201	0.004191970825195401
0.002063534004264511	0.004191970825195401
0.0021423790021799505	0.004191970825195401
0.0022215780045371503	0.004191970825195401
0.00230079500033753	0.004191970825195401
0.002379988000029698	0.004191970825195401
0.002460055002302397	0.004191970825195401
0.0025466350052738562	0.004191970825195401
0.0026272100003552623	0.004191970825195401
0.0027079780047643	0.004191970825195401
0.002789610000036191	0.004191970825195401
0.0029004440002609044	0.004432296752929776
0.002985179002280347	0.004432296752929776
0.0030661499986308627	0.004432296752929776
0.003145479000522755	0.004432296752929776
0.0032262189997709356	0.004432296752929776
0.0033068269985960796	0.004432296752929776
0.0033862060008686967	0.004432296752929776
0.003469995004707016	0.004432296752929776
0.00355964399932418	0.004432296752929776
0.0036400099997990765	0.004432296752929776
0.003719754000485409	0.004432296752929776
0.003807935005170293	0.004912948608398526
0.0038909030045033433	0.004912948608398526
0.003971509002440143	0.004912948608398526
0.004052544005389791	0.004912948608398526
0.004131989000597969	0.004912948608398526
0.004213658001390286	0.004912948608398526
0.004294054000638425	0.004912948608398526
0.004373754003609065	0.004912948608398526
0.004453011002624407	0.004912948608398526
0.004538134999165777	0.004912948608398526
0.004617917998984922	0.004912948608398526
0.004696758005593438	0.004912948608398526
0.004777351001393981	0.004912948608398526
0.004856566003581975	0.005393600463867276
0.0049375560047337785	0.005393600463867276
0.005018160998588428	0.005393600463867276
0.005097222005133517	0.005393600463867276
0.005177833001653198	0.005393600463867276
0.005258018005406484	0.005393600463867276
0.005338592003681697	0.005393600463867276
0.005418997003289405	0.005393600463867276
0.005502977001015097	0.005393600463867276
0.005583543003012892	0.005393600463867276
0.005664297001203522	0.005393600463867276
0.0057430570013821125	0.005393600463867276
0.005823373001476284	0.005393600463867276
0.005902802004129626	0.005393600463867276
0.005981737005640753	0.005393600463867276
0.006061033003788907	0.005874252319336026
0.0061415189993567765	0.005874252319336026
0.006221023999387398	0.005874252319336026
0.006300712004303932	0.005874252319336026
0.006380102000548504	0.005874252319336026
0.006461085002229083	0.005874252319336026
0.006546024000272155	0.005874252319336026
0.006626963004237041	0.005874252319336026
0.006707753003865946	0.005874252319336026
0.006786947000364307	0.005874252319336026
0.006884772999910638	0.005874252319336026
0.0069685490016127005	0.005874252319336026
0.007049129002552945	0.005874252319336026
0.007129696001356933	0.005874252319336026
0.00721000500197988	0.005874252319336026
0.007289403001777828	0.005874252319336026
0.007368327998847235	0.005874252319336026
0.0074492150015430525	0.005874252319336026
0.007533414005592931	0.005874252319336026
0.007612763001816347	0.005874252319336026
0.007691630999033805	0.005874252319336026
0.007770648000587244	0.005874252319336026
0.007853399001760408	0.005874252319336026
0.007940182003949303	0.005874252319336026
0.008024268005101476	0.005874252319336026
0.008104532003926579	0.005874252319336026
0.008185195998521522	0.005874252319336026
0.008266333003120963	0.005874252319336026
0.008347394003067166	0.005874252319336026
0.008442639002169017	0.005874252319336026
0.008536009001545608	0.005874252319336026
0.008619086001999676	0.005874252319336026
0.008700186001078691	0.005874252319336026
0.008780308999121189	0.005874252319336026
0.008860817004460841	0.005874252319336026
0.008941669002524577	0.005874252319336026
0.009022901998832822	0.005874252319336026
0.009102859999984503	0.005874252319336026
0.009182922003674321	0.005874252319336026
0.00926395300484728	0.005874252319336026
0.009343360005004797	0.005874252319336026
0.009422643001016695	0.005874252319336026
0.00950765600282466	0.005874252319336026
0.009587429005478043	0.005874252319336026
0.009666474004916381	0.005874252319336026
0.009745528004714288	0.005874252319336026
0.009826089000853244	0.005874252319336026
0.00990507600363344	0.005874252319336026
0.00998463300493313	0.005874252319336026
0.010066134003864136	0.005874252319336026
0.010239317001833115	0.005874252319336026
0.010420783000881784	0.005874252319336026
0.010602350004774053	0.005874252319336026
0.010774037000373937	0.005874252319336026
0.010947834998660255	0.005874252319336026
0.011104199998953845	0.005874252319336026
0.011260937004408333	0.005874252319336026
0.011414313004934229	0.005874252319336026
0.011579647005419247	0.005874252319336026
0.011734094005078077	0.005874252319336026
0.011888410001120064	0.005874252319336026
0.012042676004057284	0.005874252319336026
0.012195469003927428	0.005874252319336026
0.012348698001005687	0.005874252319336026
0.01250259800144704	0.005874252319336026
0.012656546001380775	0.005874252319336026
0.012809355001081713	0.005874252319336026
0.012962829001480713	0.005874252319336026
0.013115109999489505	0.005874252319336026
0.013266790003399365	0.005874252319336026
0.013419793001958169	0.005874252319336026
0.01358553799946094	0.005874252319336026
0.013744014002440963	0.005874252319336026
0.013898475001042243	0.005874252319336026
0.014052721002371982	0.005874252319336026
0.014204794002580456	0.005874252319336026
0.014357097003085073	0.005874252319336026
0.014510027001961134	0.005874252319336026
0.014663292000477668	0.006354904174804776
0.014817243005381897	0.006354904174804776
0.014992586999142077	0.006354904174804776
0.015147627003898378	0.006354904174804776
0.015301127001293935	0.006354904174804776
0.015453042004082818	0.006354904174804776
0.015611687005730346	0.006354904174804776
0.015775079999002628	0.006354904174804776
0.015932273003272712	0.006354904174804776
0.01608451799984323	0.006354904174804776
0.016236890005529858	0.006354904174804776
0.01639081300527323	0.006354904174804776
0.016546892999031115	0.006354904174804776
0.016699388004781213	0.006354904174804776
0.01685652900050627	0.006354904174804776
0.017010458002914675	0.006354904174804776
0.01716427800420206	0.006835556030273526
0.017316684003162663	0.006835556030273526
0.017471006998675875	0.006835556030273526
0.017623174004256725	0.006835556030273526
0.017778275003365707	0.006835556030273526
0.01793090499995742	0.006835556030273526
0.018084076000377536	0.006835556030273526
0.01823693200276466	0.007316207885742276
0.018389928998658434	0.007316207885742276
0.01856144100020174	0.007316207885742276
0.018721159001870546	0.007316207885742276
0.01887356000224827	0.007316207885742276
0.019028512004297227	0.007316207885742276
0.01918114300497109	0.007316207885742276
0.019333625001308974	0.007796859741211026
0.01949293199868407	0.007796859741211026
0.01964844300528057	0.007796859741211026
0.019801193004241213	0.007796859741211026
0.019952259004639927	0.007796859741211026
0.020102835005673114	0.007796859741211026
0.020254007999028545	0.007796859741211026
0.02040578499872936	0.007796859741211026
0.02056265099963639	0.008277511596679776
0.02071537600568263	0.008277511596679776
0.020866751001449302	0.008277511596679776
0.021017960003518965	0.008277511596679776
0.021169963998545427	0.008277511596679776
0.021322010004951153	0.008277511596679776
0.02147971900558332	0.008277511596679776
0.021634253003867343	0.008758163452148526
0.021788119003758766	0.008758163452148526
0.021940491002169438	0.008758163452148526
0.022093614003097173	0.008758163452148526
0.022245896005188115	0.008758163452148526
0.022399779998522718	0.008758163452148526
0.022558024000318255	0.008758163452148526
0.022711017001711298	0.008758163452148526
0.02288781300012488	0.009238815307617276
0.023043943001539446	0.009238815307617276
0.023198214003059547	0.009238815307617276
0.023351832998741884	0.009238815307617276
0.02356673499889439	0.009238815307617276
0.02378088600380579	0.009238815307617276
0.023939762999361847	0.009719467163086026
0.02411468500213232	0.009719467163086026
0.024271262998809107	0.009719467163086026
0.02443102300458122	0.009719467163086026
0.02458531600132119	0.009719467163086026
0.02473942000506213	0.009719467163086026
0.02490282700455282	0.009719467163086026
0.025065838999580592	0.009719467163086026
0.025220636998710688	0.009719467163086026
0.025372889002028387	0.009719467163086026
0.025526730001729447	0.009719467163086026
0.025681190003524534	0.009719467163086026
0.025833122002950404	0.009719467163086026
0.02598644600220723	0.009719467163086026
0.02614000900211977	0.009719467163086026
0.026296421005099546	0.010200119018554776
0.026452208003320266	0.010200119018554776
0.026605081002344377	0.010200119018554776
0.026757333005662076	0.010200119018554776
0.026871824004047085	0.010200119018554776
0.027025834999221843	0.010200119018554776
0.027178613003343344	0.010200119018554776
0.027331322002282832	0.010200119018554776
0.027482757999678142	0.010200119018554776
0.027636418999463785	0.010200119018554776
0.027789570005552378	0.010200119018554776
0.02794119800091721	0.010200119018554776
0.02809897399856709	0.010680770874023526
0.028250950999790803	0.010680770874023526
0.028404766002495307	0.010680770874023526
0.02856746800534893	0.010680770874023526
0.02872358500462724	0.010680770874023526
0.028876340998976957	0.010680770874023526
0.029028704004304018	0.010680770874023526
0.029182543003116734	0.010680770874023526
0.02934024100250099	0.010680770874023526
0.02949247500509955	0.010680770874023526
0.029645535003510304	0.010680770874023526
0.029797454000799917	0.010680770874023526
0.029949376003060024	0.010680770874023526
0.030105461002676748	0.010680770874023526
0.030257458005507942	0.010680770874023526
0.030425570999796037	0.010680770874023526
0.03058839400182478	0.010680770874023526
0.030744709001737647	0.010680770874023526
0.030871668001054786	0.010680770874023526
0.0310259070029133	0.010680770874023526
0.031178666999039706	0.010680770874023526
0.03133458600495942	0.010680770874023526
0.031488773005548865	0.011161422729492276
0.03164034600195009	0.011161422729492276
0.03179170100338524	0.011161422729492276
0.03194341700145742	0.011161422729492276
0.032099951000418514	0.011161422729492276
0.032253511002636515	0.011161422729492276
0.03240860799996881	0.011161422729492276
0.03256007100571878	0.011161422729492276
0.03271219599992037	0.011161422729492276
0.032863722000911366	0.011161422729492276
0.03301573300268501	0.011161422729492276
0.033167968002089765	0.011161422729492276
0.03332125399901997	0.011161422729492276
0.033472950002760626	0.011161422729492276
0.03363757899933262	0.011161422729492276
0.03379225200478686	0.011161422729492276
0.03394578699953854	0.011161422729492276
0.03410339100082638	0.011642074584961026
0.034257484003319405	0.011642074584961026
0.03441079900221666	0.011642074584961026
0.03456275400094455	0.011642074584961026
0.034715309004241135	0.011642074584961026
0.034874215998570435	0.011642074584961026
0.0350287270048284	0.011642074584961026
0.03518144600093365	0.011642074584961026
0.03533348000200931	0.011642074584961026
0.03548464499908732	0.011642074584961026
0.03563624000526033	0.011642074584961026
0.03578719300276134	0.011642074584961026
0.035939428002166096	0.011642074584961026
0.0360950930044055	0.011642074584961026
0.03624729400326032	0.011642074584961026
0.036399165001057554	0.011642074584961026
0.03655103500204859	0.011642074584961026
0.03670261300430866	0.011642074584961026
0.03685350600426318	0.011642074584961026
0.037009095001849346	0.012122726440429776
0.03716299100051401	0.012122726440429776
0.03731652600254165	0.012122726440429776
0.037468184003955685	0.012122726440429776
0.037619939001160674	0.012122726440429776
0.03777248000551481	0.012122726440429776
0.03792476699891267	0.012122726440429776
0.03808139900502283	0.012122726440429776
0.038234286999795586	0.012122726440429776
0.03838700100459391	0.012122726440429776
0.03856737699970836	0.012122726440429776
0.03873795400431845	0.012122726440429776
0.03888261900283396	0.012122726440429776
0.03905279999889899	0.012122726440429776
0.03921555800479837	0.012122726440429776
0.039374460000544786	0.012122726440429776
0.039527847002318595	0.012122726440429776
0.039680377005424816	0.012122726440429776
0.039832451002439484	0.012122726440429776
0.03998453000531299	0.012122726440429776
0.04013772599864751	0.012603378295898526
0.04028998799913097	0.012603378295898526
0.04044247300043935	0.012603378295898526
0.04059405800217064	0.012603378295898526
0.040747758001089096	0.012603378295898526
0.040899851999711245	0.012603378295898526
0.04105608900135849	0.012603378295898526
0.0412104979986907	0.012603378295898526
0.041363608004758134	0.012603378295898526
0.04151601299963659	0.012603378295898526
0.041667953999422025	0.012603378295898526
0.041821093000180554	0.012603378295898526
0.04197351900074864	0.012603378295898526
0.04212780600209953	0.012603378295898526
0.04227968100167345	0.013084030151367276
0.04243171100097243	0.013084030151367276
0.042584902003000025	0.013084030151367276
0.042736692004837096	0.013084030151367276
0.04287219300022116	0.013084030151367276
0.043026523002481554	0.013084030151367276
0.04317842399905203	0.013084030151367276
0.04333008600224275	0.013084030151367276
0.04348223299894016	0.013084030151367276
0.043644855002639815	0.013084030151367276
0.043798662001790944	0.013084030151367276
0.0439511120057432	0.013084030151367276
0.04410717300197575	0.013084030151367276
0.04426166700432077	0.013564682006836026
0.044414267998945434	0.013564682006836026
0.044568392004293855	0.013564682006836026
0.04472592800448183	0.013564682006836026
0.044878874003188685	0.013564682006836026
0.04503321400261484	0.013564682006836026
0.045185285998741165	0.013564682006836026
0.045336994000535924	0.013564682006836026
0.04549047400359996	0.013564682006836026
0.045642391000001226	0.013564682006836026
0.045794791003572755	0.013564682006836026
0.0459457899996778	0.013564682006836026
0.046102015003270935	0.013564682006836026
0.04625623400352197	0.013564682006836026
0.046409367001615465	0.013564682006836026
0.04656169000372756	0.014045333862304776
0.04671866500575561	0.014045333862304776
0.04687128300429322	0.014045333862304776
0.04702583600010257	0.014045333862304776
0.04717983300361084	0.014525985717773526
0.04733239100460196	0.014525985717773526
0.04749879600421991	0.014525985717773526
0.04765363700425951	0.014525985717773526
0.04780713000218384	0.014525985717773526
0.04795920100150397	0.015006637573242276
0.04811573400365887	0.015006637573242276
0.04826885000511538	0.015006637573242276
0.04842336699948646	0.015006637573242276
0.04858678700111341	0.015006637573242276
0.04874175399891101	0.015006637573242276
0.04889552800159436	0.015487289428711026
0.049054353999963496	0.015487289428711026
0.049207207004656084	0.015487289428711026
0.04936133700539358	0.015487289428711026
0.049515275000885595	0.015487289428711026
0.04966734800109407	0.015487289428711026
0.04981887400208507	0.015967941284179776
0.04997197999909986	0.015967941284179776
0.05012520200398285	0.015967941284179776
0.050276955000299495	0.015967941284179776
0.05042929100454785	0.015967941284179776
0.05058081199968001	0.015967941284179776
0.05073352200270165	0.015967941284179776
0.050870844002929516	0.016448593139648526
0.05102305100444937	0.016448593139648526
0.05117557400080841	0.016448593139648526
0.0513270330047817	0.016448593139648526
0.051482322000083514	0.016448593139648526
0.05163494600128615	0.016448593139648526
0.05178913800045848	0.016448593139648526
0.051941732002887875	0.016448593139648526
0.05209720200218726	0.016448593139648526
0.05225001199869439	0.016929244995117276
0.052406246002647094	0.016929244995117276
0.052559543000825215	0.016929244995117276
0.052710768999531865	0.016929244995117276
0.05286381200130563	0.016929244995117276
0.05301825200149324	0.016929244995117276
0.05317090500466293	0.016929244995117276
0.05332429300324293	0.017409896850586026
0.05347721200087108	0.017409896850586026
0.05363769600080559	0.017409896850586026
0.05379109900241019	0.017409896850586026
0.05394229900412029	0.017409896850586026
0.05409950100147398	0.017409896850586026
0.05425203800405143	0.017409896850586026
0.05440446400461951	0.017409896850586026
0.0545656800022698	0.017409896850586026
0.054722476001188625	0.017409896850586026
0.05487809800251853	0.017890548706054776
0.055038947000866756	0.017890548706054776
0.05519170200568624	0.017890548706054776
0.05534492400329327	0.017890548706054776
0.05549601700477069	0.017890548706054776
0.05564763700385811	0.017890548706054776
0.055799886999011505	0.017890548706054776
0.05595324699970661	0.017890548706054776
0.05610931399860419	0.017890548706054776
0.05626127499999711	0.017890548706054776
0.0564142850053031	0.017890548706054776
0.0565669319985318	0.017890548706054776
0.05671988199901534	0.017890548706054776
0.05687244800355984	0.017890548706054776
0.057024754998565186	0.017890548706054776
0.05717942499904893	0.017890548706054776
0.05733173300541239	0.017890548706054776
0.05748555999889504	0.017890548706054776
0.05763796500104945	0.017890548706054776
0.05778982500487473	0.017890548706054776
0.057941536004364025	0.017890548706054776
0.0580971790041076	0.018371200561523526
0.05824945800122805	0.018371200561523526
0.05840076599997701	0.018371200561523526
0.058570102002704516	0.018371200561523526
0.058737381004903	0.018371200561523526
0.05887123900174629	0.018371200561523526
0.059026257004006766	0.018371200561523526
0.05918176500563277	0.018371200561523526
0.05933331700362032	0.018371200561523526
0.059484930003236514	0.018371200561523526
0.05963704700116068	0.018371200561523526
0.05979292600386543	0.018371200561523526
0.05994564600405283	0.018371200561523526
0.060106554003141355	0.018371200561523526
0.06025994499941589	0.018371200561523526
0.0604118240007665	0.018851852416992276
0.06056501100101741	0.018851852416992276
0.060716660002071876	0.018851852416992276
0.06086911500460701	0.018851852416992276
0.061020883003948256	0.018851852416992276
0.06117410799924983	0.018851852416992276
0.061326068003836554	0.018851852416992276
0.0614785040015704	0.018851852416992276
0.06163081900012912	0.018851852416992276
0.06178368499968201	0.018851852416992276
0.0619355560047552	0.018851852416992276
0.06209128800401231	0.018851852416992276
0.062243631000455935	0.018851852416992276
0.0623971450040699	0.018851852416992276
0.06254912599979434	0.018851852416992276
0.06270112600032007	0.018851852416992276
0.06285314600245329	0.019332504272461026
0.06302079700253671	0.019332504272461026
0.06317343100090511	0.019332504272461026
0.06332940300490009	0.019332504272461026
0.06348333699861541	0.019332504272461026
0.06364620900421869	0.019332504272461026
0.06380025800172007	0.019332504272461026
0.06395397100277478	0.019332504272461026
0.0641099429994938	0.019332504272461026
0.06426332700357307	0.019813156127929776
0.06441704000462778	0.019813156127929776
0.06457258600130444	0.019813156127929776
0.06472518300142838	0.019813156127929776
0.06487742400349816	0.019813156127929776
0.06502967500273371	0.019813156127929776
0.06518163900182117	0.019813156127929776
0.0653336390023469	0.019813156127929776
0.06548569000005955	0.019813156127929776
0.0656382970046252	0.019813156127929776
0.06578999400517205	0.019813156127929776
0.0659420290030539	0.019813156127929776
0.06609893700078828	0.019813156127929776
0.0662544400038314	0.020293807983398526
0.06640671800414566	0.020293807983398526
0.066558200000145	0.020293807983398526
0.06671095699857688	0.020293807983398526
0.06686816400178941	0.020293807983398526
0.06702233400574187	0.020293807983398526
0.06717815199954202	0.020293807983398526
0.06733176200214075	0.020293807983398526
0.06748445700213779	0.020293807983398526
0.06763661600416526	0.020293807983398526
0.06779218700103229	0.020293807983398526
0.06794536300003529	0.020293807983398526
0.0681014520014287	0.020774459838867276
0.06825382199895103	0.020774459838867276
0.06840649399964605	0.020774459838867276
0.06856966300256317	0.020774459838867276
0.06872611600556411	0.020774459838867276
0.06887868299963884	0.020774459838867276
0.06903499300096883	0.020774459838867276
0.06919103800464654	0.020774459838867276
0.0693451930055744	0.020774459838867276
0.06955967900285032	0.020774459838867276
0.06971417300519533	0.020774459838867276
0.06986684300500201	0.020774459838867276
0.07005893599853152	0.020774459838867276
0.07021356699988246	0.020774459838867276
0.07036890300514642	0.020774459838867276
0.07052172200201312	0.020774459838867276
0.07067542800359661	0.020774459838867276
0.07082895599887706	0.020774459838867276
0.07101471100031631	0.020774459838867276
0.07117218500206945	0.020774459838867276
0.07132565900246846	0.021255111694336026
0.07147878900286742	0.021255111694336026
0.07163079400197603	0.021255111694336026
0.07178300300438423	0.021255111694336026
0.07193499900313327	0.021255111694336026
0.07209120200423058	0.021255111694336026
0.07224596699961694	0.021255111694336026
0.07239953300449997	0.021255111694336026
0.07255224799882853	0.021255111694336026
0.07270530100504402	0.021255111694336026
0.0728576140027144	0.021255111694336026
0.07301024000480538	0.021255111694336026
0.07316314800118562	0.021255111694336026
0.07331926000188105	0.021255111694336026
0.07347146000392968	0.021255111694336026
0.07363212700147415	0.021255111694336026
0.07378708800388267	0.021255111694336026
0.07393963900540257	0.021255111694336026
0.07409615700453287	0.021255111694336026
0.07424985700345132	0.021255111694336026
0.0744056300027296	0.021735763549804776
0.0745604110052227	0.021735763549804776
0.07471354900189908	0.021735763549804776
0.07487224900251022	0.021735763549804776
0.0750261120047071	0.021735763549804776
0.07517997600371018	0.021735763549804776
0.07533291399886366	0.021735763549804776
0.07548551200306974	0.022216415405273526
0.07564067900239024	0.022216415405273526
0.07579478000116069	0.022216415405273526
0.07594776900077704	0.022216415405273526
0.07610359200043604	0.022216415405273526
0.0762559520007926	0.022697067260742276
0.07641104100184748	0.022697067260742276
0.07656460300495382	0.022697067260742276
0.0767171449988382	0.022697067260742276
0.07687158100452507	0.023177719116211026
0.07702492600219557	0.023177719116211026
0.07717916199908359	0.023177719116211026
0.07733158599876333	0.023177719116211026
0.07748514600098133	0.023177719116211026
0.07763840899860952	0.023658370971679776
0.07779185700201197	0.023658370971679776
0.07794482900499133	0.023658370971679776
0.07810307800536975	0.023658370971679776
0.07825546900130576	0.024139022827148526
0.07840773300267756	0.024139022827148526
0.07856121900113067	0.024139022827148526
0.07871667600556975	0.024139022827148526
0.07889888800127665	0.024139022827148526
0.07906429700233275	0.024619674682617276
0.07937613100511953	0.024619674682617276
0.07953850800549844	0.024619674682617276
0.0796933439996792	0.025100326538086026
0.07984779500111472	0.025100326538086026
0.08000629299931461	0.025100326538086026
0.08016518600197742	0.025100326538086026
0.08032010700117098	0.025580978393554776
0.08047444900148548	0.025580978393554776
0.08062836400495144	0.025580978393554776
0.08078098500118358	0.025580978393554776
0.08093311700213235	0.026061630249023526
0.08109280400094576	0.026061630249023526
0.08124635900458088	0.026061630249023526
0.08139873800246278	0.026061630249023526
0.08155254500161391	0.026061630249023526
0.08170534500095528	0.026542282104492276
0.08185740900080418	0.026542282104492276
0.08201173200359335	0.026542282104492276
0.08216561400331557	0.026542282104492276
0.08231847600109177	0.027022933959961026
0.0824716850038385	0.027022933959961026
0.08262485700106481	0.027022933959961026
0.08277725000516511	0.027022933959961026
0.0829457080035354	0.027022933959961026
0.08310557300137589	0.027503585815429776
0.08325933499872917	0.027503585815429776
0.08341252500395058	0.027503585815429776
0.08357818800141104	0.027503585815429776
0.08373533900157781	0.027503585815429776
0.08389073100261157	0.027984237670898526
0.08404815000540111	0.027984237670898526
0.08420311000372749	0.027984237670898526
0.08435495500452816	0.027984237670898526
0.08450845599872991	0.028464889526367276
0.08466486600082135	0.028464889526367276
0.08481819400185486	0.028464889526367276
0.0849720000041998	0.028464889526367276
0.08512559100199724	0.028945541381836026
0.08528033600305207	0.028945541381836026
0.08543224100139923	0.028945541381836026
0.0855868360013119	0.028945541381836026
0.08573847100342391	0.029426193237304776
0.08589000200299779	0.029426193237304776
0.08604865700181108	0.029426193237304776
0.08620152300136397	0.029426193237304776
0.08635425200191094	0.029906845092773526
0.08650714300165419	0.029906845092773526
0.08665982900129166	0.029906845092773526
0.08681241100566695	0.029906845092773526
0.08698004300094908	0.029906845092773526
0.08713342199916951	0.030387496948242276
0.08728605800570222	0.030387496948242276
0.08743759999924805	0.030387496948242276
0.08759039600408869	0.030387496948242276
0.08774319400254171	0.030868148803711026
0.08789674700528849	0.030868148803711026
0.08807335200253874	0.030868148803711026
0.08822877400234574	0.030868148803711026
0.08838132800156018	0.031348800659179776
0.08858232800412225	0.031348800659179776
0.08875288700073725	0.031348800659179776
0.08890789300494362	0.031348800659179776
0.08907120400544954	0.031829452514648526
0.08922708099999	0.031829452514648526
0.08938017100444995	0.031829452514648526
0.08953319200372789	0.031829452514648526
0.08968608600116568	0.032310104370117276
0.08983828300551977	0.032310104370117276
0.089989770000102	0.032310104370117276
0.09014226499857614	0.032310104370117276
0.09029470600216882	0.032310104370117276
0.09044710600574035	0.032790756225586026
0.09059934299875749	0.032790756225586026
0.09075644800032023	0.032790756225586026
0.09087188400008017	0.032790756225586026
0.091026417001558	0.033271408081054776
0.09118157700140728	0.033271408081054776
0.09133930200187024	0.033271408081054776
0.09149225800501881	0.033271408081054776
0.09164609599974938	0.033752059936523526
0.09179884700279217	0.033752059936523526
0.09195298800477758	0.033752059936523526
0.09211032900202554	0.033752059936523526
0.09226398900500499	0.033752059936523526
0.09241830099927029	0.034232711791992276
0.09257231800438603	0.034232711791992276
0.0927246780047426	0.034232711791992276
0.09287840500473976	0.034232711791992276
0.09303476600325666	0.034713363647461026
0.09318744200572837	0.034713363647461026
0.09334059600223554	0.034713363647461026
0.09349256200221134	0.034713363647461026
0.09365574000548804	0.035194015502929776
0.09380888200394111	0.035194015502929776
0.0939616610048688	0.035194015502929776
0.09411837300285697	0.035194015502929776
0.09427306100405985	0.035674667358398526
0.09442592599953059	0.035674667358398526
0.09457883600407513	0.035674667358398526
0.09473140699992655	0.035674667358398526
0.09488957899884554	0.035674667358398526
0.095050166004512	0.036155319213867276
0.09520648200123105	0.036155319213867276
0.09535994600446429	0.036155319213867276
0.09551410800486337	0.036155319213867276
0.09566713299864205	0.036635971069336026
0.09582057100487873	0.036635971069336026
0.09597461000521434	0.036635971069336026
0.09612927299895091	0.036635971069336026
0.0962813990045106	0.037116622924804776
0.09643449300347129	0.037116622924804776
0.0965864710015012	0.037116622924804776
0.09673819100135006	0.037116622924804776
0.09689170600177022	0.037597274780273526
0.09704800300096394	0.037597274780273526
0.09720203599863453	0.037597274780273526
0.0973535980010638	0.037597274780273526
0.09750637200340861	0.038077926635742276
0.09765826800139621	0.038077926635742276
0.09781035999913001	0.038077926635742276
0.0979619170029764	0.038077926635742276
0.09812096500536427	0.038077926635742276
0.09827496000070823	0.038558578491211026
0.09842778800521046	0.038558578491211026
0.09858965400053421	0.038558578491211026
0.09874376700463472	0.038558578491211026
0.09887103800429031	0.039039230346679776
0.09902979300386505	0.039039230346679776
0.09918490000563907	0.039039230346679776
0.09933766200265381	0.039039230346679776
0.09949168500315864	0.039519882202148526
0.09964590800518636	0.039519882202148526
0.09980105300201103	0.039519882202148526
0.09995569100283319	0.039519882202148526
0.10011334899900248	0.040000534057617276
0.11026999100431567	0.047210311889648526
0.12048523699922953	0.054900741577148526
0.13070644500112394	0.06259117126464853
0.1409055449985317	0.07028160095214853
0.1511046070008888	0.07653007507324228
0.1612954299998819	0.08422050476074228
0.17151757100509712	0.08662376403808603
0.18174361099954695	0.08662376403808603
0.1919617500025197	0.08662376403808603
0.20216182500007562	0.08662376403808603
0.21236324799974682	0.08662376403808603
0.2226491539986455	0.08662376403808603
0.2328948720023618	0.08662376403808603
0.24314468700322323	0.08662376403808603
0.2533857509988593	0.08662376403808603
0.2636513700053911	0.08662376403808603
0.27387263800483197	0.08758506774902353
0.28408515000046464	0.08902702331542978
0.29429411300225183	0.08950767517089853
0.30449636000412283	0.08998832702636728
0.31472082500113174	0.08998832702636728
0.3249511510002776	0.09094963073730478
0.33516622600291157	0.09094963073730478
0.345375826000236	0.09143028259277353
0.355589022001368	0.09143028259277353
0.3657901180049521	0.09143028259277353
0.3760013030041591	0.09143028259277353
0.3862129620029009	0.09191093444824228
0.39643017599883024	0.09191093444824228
0.40664344200195046	0.09191093444824228
0.41684999100107234	0.09191093444824228
0.4270679730034317	0.09191093444824228
0.4372969930045656	0.09191093444824228
0.447493633000704	0.09191093444824228
0.4576913390046684	0.09191093444824228
0.4678723489996628	0.09239158630371103
0.4780608450018917	0.09287223815917978
0.48826712500158465	0.09335289001464853
0.4984722990047885	0.09383354187011728
0.5086795440001879	0.09431419372558603
0.5188853760046186	0.09479484558105478
0.5290947660032543	0.09575614929199228
0.5393000140029471	0.09575614929199228
0.5494938410047325	0.09623680114746103
0.559681022001314	0.09767875671386728
0.5698858260002453	0.09815940856933603
0.5801119200041285	0.09864006042480478
0.5903385790006723	0.09912071228027353
0.6005642840027576	0.09960136413574228
0.6107679380002082	0.09960136413574228
0.6209906350050005	0.10008201599121103
0.6311977770019439	0.10056266784667978
0.6414698970038444	0.10056266784667978
0.6517290269985097	0.10104331970214853
0.6619936380011495	0.10104331970214853
0.6722414670002763	0.10104331970214853
0.6824832700003753	0.10104331970214853
0.6927383940055734	0.10104331970214853
0.7029723810046562	0.10104331970214853
0.7131976520031458	0.10152397155761728
0.72344174200407	0.10152397155761728
0.7336945210045087	0.10152397155761728
0.7439185760013061	0.10200462341308603
0.7541322950055473	0.10296592712402353
0.7643419599990011	0.10344657897949228
0.7745580750051886	0.10344657897949228
0.7847897460014792	0.10344657897949228
0.7950090279991855	0.10344657897949228
0.8052315800014185	0.10392723083496103
0.815459468998597	0.10392723083496103
0.8256920570056536	0.10392723083496103
0.8359040280047338	0.10440788269042978
0.8461294160006219	0.10440788269042978
0.8563357710008859	0.10440788269042978
0.866566579999926	0.10488853454589853
0.8768047480043606	0.10488853454589853
0.8870509690023027	0.10488853454589853
0.8972905190021265	0.10536918640136728
0.9075245200001518	0.10584983825683603
0.9177629930054536	0.10633049011230478
0.9280033480026759	0.10825309753417978
0.9382529670037911	0.10825309753417978
0.9485107959990273	0.10825309753417978
0.9587630340029136	0.10825309753417978
0.9689883620012552	0.10873374938964853
0.9791754969992326	0.10921440124511728
0.9893599040005938	0.10969505310058603
0.9995528959989315	0.10969505310058603
1.009762801004399	0.10969505310058603
1.1100561920029577	0.11017570495605478
1.2104695830057608	0.11065635681152353
1.3108769550017314	0.11281547546386728
1.4112816880005994	0.11281547546386728
1.511693787004333	0.11281547546386728
1.6121239659987623	0.11281547546386728
1.7125743799988413	0.11281547546386728
1.8130052960041212	0.11329612731933603
1.9134386430014274	0.11329612731933603
2.0138650900044013	0.11378440856933603
2.1142880320039694	0.11378440856933603
2.214730159001192	0.11378440856933603
2.3151554069991107	0.11377296447753915
2.415565861003415	0.11377296447753915
2.515974352005287	0.11377296447753915
2.616370244999416	0.1152149200439454
2.7167825860015	0.11569557189941415
2.817209653003374	0.11569557189941415
2.9176522260022466	0.1171375274658204
3.0181075880027493	0.1171375274658204
3.1185479600026156	0.1171375274658204
3.218987083004322	0.1180988311767579
3.3194311789993662	0.1180988311767579
3.4198931620048825	0.1190601348876954
3.520339833004982	0.1190601348876954
3.6207669650029857	0.1190601348876954
3.7211898610039498	0.1190601348876954
3.8216195900022285	0.1190601348876954
3.922102986005484	0.1190601348876954
4.0225640470016515	0.1200214385986329
4.1230013980020885	0.1209827423095704
4.223450688004959	0.1209827423095704
4.32390482500341	0.12122306823730478
4.424361409000994	0.12218437194824228
4.524818497004162	0.12218437194824228
4.625260619999608	0.12218437194824228
4.725676177004061	0.12553367614746103
4.826241444003244	0.12553367614746103
4.92665699400095	0.12553367614746103
5.027105209999718	0.12649497985839853
5.127527518001443	0.12697563171386728
5.227932309004245	0.12793693542480478
5.328345485002501	0.12841758728027353
5.4287723770030425	0.12889060974121103
5.529186791005486	0.12937126159667978
5.629600336003932	0.12937126159667978
5.730035439002677	0.12937126159667978
5.830460003999178	0.12937126159667978
5.9308927150050295	0.12937126159667978
6.031354231003206	0.12937126159667978
6.131787685000745	0.13033256530761728
6.232222978003847	0.14619407653808603
6.332686123001622	0.14859733581542978
6.433130750003329	0.14955863952636728
6.533566468002391	0.14955863952636728
6.634002334001707	0.14955863952636728
6.73444319400005	0.14955863952636728
6.83488821300125	0.14955863952636728
6.935327131999657	0.14955863952636728
7.035794829003862	0.14955863952636728
7.136254531003942	0.14979896545410165
7.236724492999201	0.15076026916503915
7.337178902998858	0.15172157287597665
7.4376281320001	0.15268287658691415
7.538081742000941	0.15460548400878915
7.638527670998883	0.15556678771972665
7.738973783998517	0.1579700469970704
7.839425443002256	0.15845069885253915
7.939930966000247	0.1598926544189454
0	0
