# Supplementary material for: GRAPE for fast and scalable graph processing and random-walk-based embedding
Source: Nat Comput Sci. 2023 Jun 26;3(6):552–68. doi: 10.1038/s43588-023-00465-8 (PMC10768636; doi:10.1038/s43588-023-00465-8)
Supplement: Supplementary file 4 — CSVs with time series data with time and memory requirements for the different libraries on the 44 considered graphs and on the different tasks considered (loading graphs, first- and second-order RWs). [file 43588_2023_465_MOESM4_ESM.zip › bio-ce-gt/PecanPy/second_order_walk.csv]

delta	ram
0	0.002667808532715199
0.00016939299985097023	0.003148460388183949
0.0003134199996566167	0.003148460388183949
0.0004103259998373687	0.003148460388183949
0.0004996569996364997	0.003148460388183949
0.0005868299995199777	0.003148460388183949
0.0006720080000377493	0.003148460388183949
0.0007562329992651939	0.003148460388183949
0.0008481349996145582	0.003148460388183949
0.0009330459997727303	0.003629112243652699
0.0010266649996992783	0.003629112243652699
0.0011179789999005152	0.003629112243652699
0.0012059789996783365	0.003629112243652699
0.0012891599999420578	0.003629112243652699
0.0013720689994443092	0.003629112243652699
0.0014551360000041313	0.003629112243652699
0.0015371649997177883	0.003629112243652699
0.0016194390000237036	0.003629112243652699
0.0017014069999277126	0.004109764099121449
0.001783584999429877	0.004109764099121449
0.0018723479997788672	0.004109764099121449
0.001964764999684121	0.004109764099121449
0.0021205349994488643	0.004109764099121449
0.002220170999862603	0.004109764099121449
0.0023053589993651258	0.004109764099121449
0.0023888979994808324	0.004109764099121449
0.0024728159996811883	0.004109764099121449
0.0025555799993526307	0.004109764099121449
0.0026385189994471148	0.004109764099121449
0.0027214989995627548	0.004109764099121449
0.002803530999699433	0.004109764099121449
0.002921276999586553	0.004109764099121449
0.003009766999639396	0.004590415954590199
0.0030929719996493077	0.004590415954590199
0.0031763059996592347	0.004590415954590199
0.003259488999901805	0.004590415954590199
0.003341913999975077	0.004590415954590199
0.003424071999688749	0.004590415954590199
0.003506330999698548	0.004590415954590199
0.0035887340000044787	0.004590415954590199
0.003670765999231662	0.004590415954590199
0.0037528099992414354	0.005071067810058949
0.0038407909996749368	0.005071067810058949
0.003924328999346471	0.005071067810058949
0.0040060469991658465	0.005071067810058949
0.004088191999471746	0.005071067810058949
0.004171742999460548	0.005071067810058949
0.004254529999343504	0.005071067810058949
0.004337245999522565	0.005071067810058949
0.004419794999193982	0.005071067810058949
0.004502050999690255	0.005071067810058949
0.004584203999911551	0.005071067810058949
0.004667926999900374	0.005071067810058949
0.004751223999846843	0.005551719665527699
0.004839980999349791	0.005551719665527699
0.0049234979996981565	0.005551719665527699
0.005006144999242679	0.005551719665527699
0.005089438999675622	0.005551719665527699
0.005171295999389258	0.005551719665527699
0.005253104999610514	0.005551719665527699
0.005336062999958813	0.005551719665527699
0.0054183729998840136	0.005551719665527699
0.005500680999830365	0.005551719665527699
0.005582290999882389	0.005551719665527699
0.0056639409995113965	0.005551719665527699
0.0057459409999864874	0.005551719665527699
0.005833254999743076	0.005551719665527699
0.005917003999456938	0.005551719665527699
0.005999226999847451	0.005551719665527699
0.006104684999627352	0.005551719665527699
0.006187822999891068	0.005551719665527699
0.006270347999816295	0.005551719665527699
0.006352725999931863	0.005551719665527699
0.006435649999730231	0.005551719665527699
0.006529366999529884	0.005551719665527699
0.006613015999391791	0.005551719665527699
0.006695524999486224	0.005551719665527699
0.0067781329998979345	0.005551719665527699
0.006869725999422371	0.005551719665527699
0.006954645999940112	0.005551719665527699
0.007038630999886664	0.005551719665527699
0.00712291399941023	0.005551719665527699
0.007205579999208567	0.005551719665527699
0.007288043999324145	0.005551719665527699
0.007370127999820397	0.005551719665527699
0.007452709999597573	0.005551719665527699
0.007547170999714581	0.005551719665527699
0.007631215999936103	0.005551719665527699
0.0077134789999036	0.005551719665527699
0.007795880999765359	0.005551719665527699
0.007883550999395084	0.005551719665527699
0.007966669999404985	0.005551719665527699
0.008048973999393638	0.005551719665527699
0.008130814999276481	0.005551719665527699
0.008213119999709306	0.005551719665527699
0.008295269999507582	0.005551719665527699
0.00837744299951737	0.005551719665527699
0.008459259999654023	0.005551719665527699
0.008541549999790732	0.005551719665527699
0.008623634999821661	0.005551719665527699
0.008705424999789102	0.005551719665527699
0.008787478999693121	0.005551719665527699
0.008875763999640185	0.005551719665527699
0.008965730999989319	0.005551719665527699
0.0090519849991324	0.005551719665527699
0.009135281999988365	0.005551719665527699
0.009219695999490796	0.005551719665527699
0.009303778999310452	0.005551719665527699
0.009390434999659192	0.005551719665527699
0.009473667999372992	0.005551719665527699
0.009556286999213626	0.005551719665527699
0.009638312999413756	0.005551719665527699
0.00972047399955045	0.005551719665527699
0.009803326999644923	0.005551719665527699
0.009891866999168997	0.005551719665527699
0.009974940999200044	0.005551719665527699
0.010103338999215339	0.005551719665527699
0.010284616999342688	0.005551719665527699
0.010461506999490666	0.005551719665527699
0.010635126999659406	0.006032371520996449
0.0108086349991936	0.006032371520996449
0.010995141999956104	0.006032371520996449
0.011155354000038642	0.006032371520996449
0.01131388199974026	0.006032371520996449
0.011471498999526375	0.006032371520996449
0.011629250999249052	0.006032371520996449
0.011789591999331606	0.006032371520996449
0.011953948999689601	0.006032371520996449
0.012116647999391716	0.006032371520996449
0.012275559999579855	0.006032371520996449
0.012434411999493022	0.006032371520996449
0.01259121199927904	0.006032371520996449
0.012749148999319004	0.006032371520996449
0.012911445999634452	0.006032371520996449
0.01307139799973811	0.006032371520996449
0.013229945999228221	0.006032371520996449
0.013387885999691207	0.006032371520996449
0.013545531999625382	0.006032371520996449
0.013702421999369108	0.006032371520996449
0.013859897999282111	0.006032371520996449
0.014013184999384976	0.006032371520996449
0.014173260999996273	0.006032371520996449
0.014331569999740168	0.006032371520996449
0.01448913099920901	0.006032371520996449
0.014646523000010347	0.006032371520996449
0.014819050999903993	0.006032371520996449
0.014984099999310274	0.006032371520996449
0.015144131999477395	0.006032371520996449
0.015302842999517452	0.006032371520996449
0.015461562999917078	0.006032371520996449
0.015628779999133258	0.006032371520996449
0.015790724999533268	0.006032371520996449
0.0159521429995948	0.006032371520996449
0.01611008999952901	0.006032371520996449
0.016269564999674913	0.006032371520996449
0.01642768999954569	0.006520652770996449
0.016587816999162897	0.006520652770996449
0.01674654499947792	0.006520652770996449
0.016909253999983775	0.006520652770996449
0.01706797099996038	0.006520652770996449
0.01722639999934472	0.007001304626465199
0.01738377899982879	0.007001304626465199
0.017547003999425215	0.007001304626465199
0.017706769999676908	0.007001304626465199
0.017871734999971522	0.007001304626465199
0.018015061999903992	0.007001304626465199
0.018197476999375795	0.007481956481933949
0.01836087099945871	0.007481956481933949
0.01852065599996422	0.007481956481933949
0.018678963999263942	0.007481956481933949
0.01883609099968453	0.007481956481933949
0.018996581999999762	0.007481956481933949
0.019153715999891574	0.007962608337402699
0.019310742999550712	0.007962608337402699
0.019468053999844415	0.007962608337402699
0.019628603999990446	0.007962608337402699
0.0197887919994173	0.007962608337402699
0.019952877999457996	0.007962608337402699
0.020114379999540688	0.007962608337402699
0.020272863999707624	0.007962608337402699
0.02043108999987453	0.008443260192871449
0.020588712999597192	0.008443260192871449
0.020747155999742972	0.008443260192871449
0.020909434999339283	0.008443260192871449
0.021068305999506265	0.008443260192871449
0.021224888999313407	0.008923912048340199
0.02138156999990315	0.008923912048340199
0.021538860999498866	0.008923912048340199
0.021700247999433486	0.008923912048340199
0.021857180999177217	0.008923912048340199
0.022022212999218027	0.008923912048340199
0.022182401999998547	0.008923912048340199
0.02234010199936165	0.008923912048340199
0.022497202999147703	0.009404563903808949
0.02265479199922993	0.009404563903808949
0.02281282099920645	0.009404563903808949
0.02297532800002955	0.009404563903808949
0.02313320899975224	0.009404563903808949
0.023290390999136434	0.009404563903808949
0.023446480999155028	0.009404563903808949
0.02360315499936405	0.009404563903808949
0.02375925299929804	0.009404563903808949
0.02392204399984621	0.009404563903808949
0.024080062999928487	0.009404563903808949
0.024237928999355063	0.009885215759277699
0.02439471199977561	0.009885215759277699
0.024562722999689868	0.009885215759277699
0.024726054999518965	0.009885215759277699
0.024885188999178354	0.009885215759277699
0.025044822999916505	0.009885215759277699
0.025202180999258417	0.009885215759277699
0.025358837999192474	0.009885215759277699
0.025514944999486033	0.009885215759277699
0.025671481999779644	0.009885215759277699
0.02582903699931194	0.009885215759277699
0.025986993999140395	0.009885215759277699
0.026191794999249396	0.009885215759277699
0.026359057999798097	0.010365867614746449
0.02651775499998621	0.010365867614746449
0.026675518999581982	0.010365867614746449
0.026833117000023776	0.010365867614746449
0.02699078699970414	0.010365867614746449
0.027147827999215224	0.010365867614746449
0.02730434199929732	0.010365867614746449
0.02746158099944296	0.010365867614746449
0.027633793999484624	0.010365867614746449
0.02779368799929216	0.010365867614746449
0.02795699499984039	0.010365867614746449
0.02811794699937309	0.010365867614746449
0.02827761099979398	0.010365867614746449
0.028434752999601187	0.010365867614746449
0.028592312999535352	0.010365867614746449
0.028748959999575163	0.010365867614746449
0.02891004899993277	0.010365867614746449
0.029067700999803492	0.010365867614746449
0.029224864999378042	0.010365867614746449
0.029382170999269874	0.010846519470215199
0.02953987899945787	0.010846519470215199
0.029696774999138142	0.010846519470215199
0.02985378999983368	0.010846519470215199
0.030012215999704495	0.010846519470215199
0.030171140999300405	0.010846519470215199
0.03032934199927695	0.010846519470215199
0.03048616299929563	0.010846519470215199
0.030643196999335487	0.010846519470215199
0.030800023999290715	0.010846519470215199
0.030960892999246425	0.010846519470215199
0.031118242999582435	0.010846519470215199
0.03127446399957989	0.010846519470215199
0.03143074399940815	0.010846519470215199
0.03158693999921525	0.011327171325683949
0.031743136999466515	0.011327171325683949
0.03190419199927419	0.011327171325683949
0.032061869999779447	0.011327171325683949
0.03221877299984044	0.011327171325683949
0.032376180999563076	0.011327171325683949
0.032534761999158945	0.011327171325683949
0.032692486999621906	0.011327171325683949
0.032849139999598265	0.011327171325683949
0.033006735999151715	0.011327171325683949
0.03317080299984809	0.011327171325683949
0.03333182499955001	0.011327171325683949
0.03348998599994957	0.011327171325683949
0.03364832599982037	0.011327171325683949
0.033805512999606435	0.011327171325683949
0.033966753999266075	0.011327171325683949
0.0341646259994377	0.011327171325683949
0.03433249199952115	0.011327171325683949
0.034492062000026635	0.011327171325683949
0.03465098999913607	0.011327171325683949
0.03482514499955869	0.011807823181152699
0.03498671099987405	0.011807823181152699
0.03514462299972365	0.011807823181152699
0.03530225999929826	0.011807823181152699
0.03545923399997264	0.011807823181152699
0.03561649499988562	0.011807823181152699
0.03577370399943902	0.011807823181152699
0.035934509999606234	0.011807823181152699
0.03609567999956198	0.011807823181152699
0.03625368699977116	0.011807823181152699
0.03641372099991713	0.011807823181152699
0.03657152399955521	0.011807823181152699
0.03673054899991257	0.011807823181152699
0.036892447999889555	0.011807823181152699
0.03705042699948535	0.011807823181152699
0.03720791499927145	0.012288475036621449
0.03736503899926902	0.012288475036621449
0.0375392070000089	0.012288475036621449
0.03771365499960666	0.012288475036621449
0.03787364499930845	0.012288475036621449
0.03803138399962336	0.012288475036621449
0.03819285800000216	0.012288475036621449
0.03835285999957705	0.012288475036621449
0.038510160999976506	0.012288475036621449
0.03866745399955107	0.012288475036621449
0.03882818700003554	0.012288475036621449
0.03898731999925076	0.012288475036621449
0.03914510699996754	0.012288475036621449
0.039302714999394084	0.012288475036621449
0.039460115999645495	0.012288475036621449
0.03961899899968557	0.012288475036621449
0.039776015999450465	0.012288475036621449
0.03994687199974578	0.012288475036621449
0.04010462499991263	0.012288475036621449
0.040260938999381324	0.012288475036621449
0.040418165999653866	0.012769126892090199
0.04057567199924961	0.012769126892090199
0.04073445799986075	0.012769126892090199
0.04090705299950059	0.012769126892090199
0.041069633000006434	0.012769126892090199
0.04122882799947547	0.012769126892090199
0.04138626399981149	0.012769126892090199
0.041544107999470725	0.012769126892090199
0.041700297999341274	0.012769126892090199
0.04185612299988861	0.012769126892090199
0.04201476699927298	0.013249778747558949
0.04219948599984491	0.013249778747558949
0.04236232199946244	0.013249778747558949
0.04252171299958718	0.013249778747558949
0.0426793099995848	0.013249778747558949
0.042838662999201915	0.013249778747558949
0.04299691099913616	0.013249778747558949
0.04315389699968364	0.013249778747558949
0.04331140299927938	0.013249778747558949
0.043467867999424925	0.013249778747558949
0.04362410199973965	0.013249778747558949
0.04378047099999094	0.013249778747558949
0.04394146999948134	0.013249778747558949
0.04410321099931025	0.013249778747558949
0.04426103699915984	0.013249778747558949
0.04441822299941123	0.013249778747558949
0.04457594099949347	0.013249778747558949
0.0447342679999565	0.013249778747558949
0.04489549299978535	0.013249778747558949
0.045052841999677185	0.013730430603027699
0.04521010499956901	0.013730430603027699
0.045367501999862725	0.013730430603027699
0.045524460999331495	0.013730430603027699
0.045681488999434805	0.014211082458496449
0.04583927899966511	0.014211082458496449
0.04599751399928209	0.014211082458496449
0.046169913999619894	0.014691734313965199
0.0463280300000406	0.014691734313965199
0.046485088999361324	0.014691734313965199
0.04664261599918973	0.014691734313965199
0.04680102199927205	0.014691734313965199
0.04696286199941824	0.014691734313965199
0.04712011499941582	0.015172386169433949
0.04727690999970946	0.015172386169433949
0.047434391000024334	0.015172386169433949
0.04759991599985369	0.015172386169433949
0.04775898099978804	0.015172386169433949
0.04792154499955359	0.0156530380249027
0.04808238699934009	0.0156530380249027
0.04824003499925311	0.0156530380249027
0.048400348999166454	0.0156530380249027
0.04855964099988341	0.0156530380249027
0.04871764199924655	0.0156530380249027
0.048874807999709446	0.01613368988037145
0.049033333999432216	0.01613368988037145
0.0491911289991549	0.01613368988037145
0.049347766999744636	0.01613368988037145
0.04950477299917111	0.01613368988037145
0.04966174699984549	0.01613368988037145
0.049818387999948754	0.01613368988037145
0.04997960699984105	0.0166143417358402
0.050173622999864165	0.0166143417358402
0.050339828999312886	0.0166143417358402
0.0504993859995011	0.0166143417358402
0.05065712799932953	0.0166143417358402
0.05081454199989821	0.0166143417358402
0.050976644000002125	0.0166143417358402
0.05113439699925948	0.01709499359130895
0.05129170599957433	0.01709499359130895
0.05144937299974117	0.01709499359130895
0.051606206999167625	0.01709499359130895
0.05176253399986308	0.01709499359130895
0.05192401199929009	0.01709499359130895
0.05208459999994375	0.01709499359130895
0.052242071999899053	0.01709499359130895
0.05239982799957943	0.01709499359130895
0.05255671199938661	0.0175756454467777
0.052713339999172604	0.0175756454467777
0.05287074899933941	0.0175756454467777
0.05302871200001391	0.0175756454467777
0.05318646599971544	0.0175756454467777
0.05334346499967069	0.0175756454467777
0.05350100099985866	0.0175756454467777
0.05365747499945428	0.0175756454467777
0.053814373999557574	0.0175756454467777
0.0539770999994289	0.0175756454467777
0.054163339999831805	0.0175756454467777
0.05432170699987182	0.0175756454467777
0.05447966099927726	0.0175756454467777
0.05463734299974021	0.0175756454467777
0.054808838999633736	0.0175756454467777
0.05497342599937838	0.0175756454467777
0.0551321069997357	0.0175756454467777
0.05529208600000857	0.0175756454467777
0.05544985300002736	0.0175756454467777
0.05560815599983471	0.0175756454467777
0.05576580499928241	0.0175756454467777
0.05592794799940748	0.01805629730224645
0.056086572999447526	0.01805629730224645
0.05624434499986819	0.01805629730224645
0.056402629999865894	0.01805629730224645
0.05656179899960989	0.01805629730224645
0.05672307199984061	0.01805629730224645
0.05688072999964788	0.01805629730224645
0.0570392579993495	0.01805629730224645
0.05719653199957975	0.01805629730224645
0.05735322399959841	0.01805629730224645
0.057537591999789583	0.01805629730224645
0.05773234699972818	0.01805629730224645
0.05789357799949357	0.01805629730224645
0.05802346899963595	0.01805629730224645
0.05820251999921311	0.0185369491577152
0.05836431399984576	0.0185369491577152
0.05852746399978059	0.0185369491577152
0.058685954999418755	0.0185369491577152
0.05884293899998738	0.0185369491577152
0.0590005439999004	0.0185369491577152
0.05915756099966529	0.0185369491577152
0.05931474499993783	0.0185369491577152
0.059475940999618615	0.0185369491577152
0.059632529999362305	0.0185369491577152
0.059791697999571625	0.0185369491577152
0.05994888599980186	0.0185369491577152
0.06011067899999034	0.01901760101318395
0.060268929999438114	0.01901760101318395
0.06043554299958487	0.01901760101318395
0.06059357699996326	0.01901760101318395
0.06075040499945317	0.01901760101318395
0.06090727699938725	0.01901760101318395
0.06106378799995582	0.01901760101318395
0.06122088099982648	0.01901760101318395
0.0613785249997818	0.01901760101318395
0.06153636299950449	0.01901760101318395
0.06169347599916364	0.0194982528686527
0.06185055599962652	0.0194982528686527
0.062014054999963264	0.0194982528686527
0.062173294999411155	0.0194982528686527
0.06233049000002211	0.0194982528686527
0.06248755499927938	0.0194982528686527
0.06264413400003832	0.0194982528686527
0.06280141699971864	0.0194982528686527
0.06295808799950464	0.0194982528686527
0.06311525999990408	0.0194982528686527
0.06327379100002872	0.0194982528686527
0.06343574099992111	0.0194982528686527
0.0635940109996227	0.0194982528686527
0.06375142199976835	0.01997890472412145
0.06391000699932192	0.01997890472412145
0.06406783700003871	0.01997890472412145
0.0642263189993173	0.01997890472412145
0.06438412299939955	0.01997890472412145
0.06454333799956657	0.01997890472412145
0.06470156199975463	0.01997890472412145
0.06485888299994258	0.01997890472412145
0.06501653599934798	0.01997890472412145
0.0651731079997262	0.01997890472412145
0.06533090899938543	0.01997890472412145
0.06548830899919267	0.0204595565795902
0.06564626199997292	0.0204595565795902
0.06580447499982256	0.0204595565795902
0.06596176299990475	0.0204595565795902
0.06615982499988604	0.0204595565795902
0.06633103199965262	0.0204595565795902
0.06649019899941777	0.0204595565795902
0.06664804799947888	0.0204595565795902
0.06680518599932839	0.0204595565795902
0.06696196899974893	0.0204595565795902
0.06711873299991566	0.0204595565795902
0.06727533499997662	0.0204595565795902
0.06743678399925557	0.0204595565795902
0.06760359099916968	0.0204595565795902
0.06776162099959038	0.0204595565795902
0.06791906899979949	0.0204595565795902
0.06808108699988225	0.0204595565795902
0.068239272000028	0.0204595565795902
0.06840214499970898	0.0204595565795902
0.06856034899919905	0.0204595565795902
0.06871794299968315	0.0204595565795902
0.06887518199982878	0.02094020843505895
0.06903275099921302	0.02094020843505895
0.06919273199946474	0.02094020843505895
0.06935118099954707	0.02094020843505895
0.06950861699988309	0.02094020843505895
0.06966658299916162	0.02094020843505895
0.06982422399960342	0.02094020843505895
0.06998084899987589	0.02094020843505895
0.07017337999968731	0.02094020843505895
0.07033512299949507	0.02094020843505895
0.07049447999997938	0.02094020843505895
0.07065174499985005	0.02094020843505895
0.07080974799919204	0.02094020843505895
0.07096594399990863	0.02094020843505895
0.07112255699939851	0.02094020843505895
0.07127911899988248	0.02094020843505895
0.07143989399992279	0.02094020843505895
0.07159726699956082	0.02094020843505895
0.07175396000002365	0.02094020843505895
0.07191245399917534	0.02094020843505895
0.07206928100004006	0.0214208602905277
0.0722284369994668	0.0214208602905277
0.07238681299986638	0.0214208602905277
0.07254679999914515	0.0214208602905277
0.07270395899922732	0.0214208602905277
0.07286164999914035	0.02190151214599645
0.07301856499998394	0.02190151214599645
0.07317531399985455	0.02190151214599645
0.07333223899968289	0.02190151214599645
0.07348921099946892	0.0223821640014652
0.07364639799925499	0.0223821640014652
0.07380311299948517	0.0223821640014652
0.07395946399992681	0.0223821640014652
0.07415715499973885	0.02286281585693395
0.07432786699973803	0.02286281585693395
0.07448750200001086	0.02286281585693395
0.07464470499962772	0.0233434677124027
0.07481675199960591	0.0233434677124027
0.07497572800002672	0.0233434677124027
0.075132116999157	0.0233434677124027
0.0752891849997468	0.02382411956787145
0.0754507689998718	0.02382411956787145
0.0756084139993618	0.02382411956787145
0.07576559399967664	0.02382411956787145
0.07592330399984348	0.0243047714233402
0.07608675599931303	0.0243047714233402
0.07624562699948001	0.0243047714233402
0.0764107619997958	0.0243047714233402
0.07656955399943399	0.02478542327880895
0.07672849699974904	0.02478542327880895
0.0768879069992181	0.02478542327880895
0.07704853999985062	0.0252660751342777
0.07720633999997517	0.0252660751342777
0.0773650719993384	0.0252660751342777
0.07754913499957183	0.0252660751342777
0.07772017999923264	0.02574672698974645
0.07788014599918824	0.02574672698974645
0.07801221499994426	0.02574672698974645
0.07817221699951915	0.0262273788452152
0.0783460919992649	0.0262273788452152
0.07850689099996089	0.0262273788452152
0.07866482099962013	0.0262273788452152
0.07882146399970225	0.0262273788452152
0.07897936499921343	0.02670803070068395
0.07913661799921101	0.02670803070068395
0.07929419099946244	0.02670803070068395
0.07945637899956637	0.0271886825561527
0.07961361199977546	0.0271886825561527
0.07977098599985766	0.0271886825561527
0.079930050999792	0.0271886825561527
0.08008754000002227	0.02766933441162145
0.08024611799919512	0.02766933441162145
0.0804149449995748	0.02766933441162145
0.0805755039991709	0.02766933441162145
0.08073396299914748	0.0281499862670902
0.08102486799998587	0.0281499862670902
0.0811967959998583	0.02863063812255895
0.0813582229993699	0.02863063812255895
0.08151865999934671	0.02863063812255895
0.08167903899993689	0.02863063812255895
0.08183731799999805	0.0291112899780277
0.08199757799957297	0.0291112899780277
0.08219659199949092	0.0291112899780277
0.08236073299940472	0.02959194183349645
0.08252012699995248	0.02959194183349645
0.08267910399990797	0.02959194183349645
0.08283749599922885	0.02959194183349645
0.08299527799954376	0.0300725936889652
0.0831529839997529	0.0300725936889652
0.08331169599932764	0.0300725936889652
0.08347423499981232	0.0300725936889652
0.0836312289993657	0.03055324554443395
0.08378915199955372	0.03055324554443395
0.08394742899963603	0.03055324554443395
0.08410515299965482	0.0310338973999027
0.0842670719994203	0.0310338973999027
0.08443083299971477	0.0310338973999027
0.08458989299924724	0.0310338973999027
0.0847471269999005	0.03151454925537145
0.08490480999989813	0.03151454925537145
0.085062817999642	0.03151454925537145
0.08522187999915332	0.03151454925537145
0.08538015899921447	0.0319952011108402
0.08553893499993137	0.0319952011108402
0.08569656999952713	0.0319952011108402
0.08585433899952477	0.03247585296630895
0.08601203999933205	0.03247585296630895
0.08619213399924774	0.03247585296630895
0.0863561269998172	0.03247585296630895
0.08651878599994234	0.0329565048217777
0.08667816399974981	0.0329565048217777
0.08683656599987444	0.0329565048217777
0.08699492999949143	0.03343715667724645
0.08715313999982754	0.03343715667724645
0.08731132599950797	0.03343715667724645
0.08747428299921012	0.03343715667724645
0.08764290899944172	0.0339178085327152
0.08780749399920751	0.0339178085327152
0.08796648099996673	0.0339178085327152
0.08812659699924552	0.03439846038818395
0.08828624299985677	0.03439846038818395
0.08844899199993961	0.03439846038818395
0.08860813299997972	0.03439846038818395
0.08876840099947003	0.0348791122436527
0.08892762799951015	0.0348791122436527
0.08908574499946553	0.0348791122436527
0.08924629399916739	0.0348791122436527
0.08941005999986373	0.03535976409912145
0.08956913399924815	0.03535976409912145
0.08972649299994373	0.03535976409912145
0.08988534299987805	0.0358404159545902
0.09003702199970576	0.0358404159545902
0.090198848	0.0358404159545902
0.09035850700001902	0.0358404159545902
0.09051804799946694	0.03632106781005895
0.090676271999655	0.03632106781005895
0.0908342429993354	0.03632106781005895
0.09099227999922732	0.0368017196655277
0.09114890799992281	0.0368017196655277
0.0913061059991378	0.0368017196655277
0.09146748799958004	0.0368017196655277
0.0916246239994507	0.03728237152099645
0.09178153199991357	0.03728237152099645
0.09193891799986886	0.03728237152099645
0.09209663099954923	0.03728237152099645
0.09225775799950497	0.0377630233764652
0.09242061399982049	0.0377630233764652
0.09257930099920486	0.0377630233764652
0.09273684699928708	0.03824367523193395
0.09289479099970777	0.03824367523193395
0.09305354899970553	0.03824367523193395
0.0932112109994705	0.0387243270874027
0.0933685299996796	0.0387243270874027
0.0935269409992543	0.0387243270874027
0.0936850959997173	0.0387243270874027
0.09384310999939771	0.03920497894287145
0.09401506799986237	0.03920497894287145
0.09420061899982102	0.03920497894287145
0.09436577699943882	0.0396856307983402
0.09452499700000772	0.0396856307983402
0.09468317899973044	0.0396856307983402
0.09485753899934934	0.0396856307983402
0.09501819599972805	0.04016628265380895
0.09517718699953548	0.04016628265380895
0.09533763299987186	0.04016628265380895
0.09549662099925627	0.0406469345092777
0.09565554599976167	0.0406469345092777
0.09581455699935759	0.0406469345092777
0.09597191800003202	0.0406469345092777
0.09612999399996625	0.04112758636474645
0.09628736699960427	0.04112758636474645
0.0964539379992857	0.04112758636474645
0.0966136170000027	0.04112758636474645
0.09677339999961987	0.0416082382202152
0.09693208499993489	0.0416082382202152
0.09708998799942492	0.0416082382202152
0.097247409999909	0.04208889007568395
0.09740945599969564	0.04208889007568395
0.09757777999948303	0.04208889007568395
0.09773804099950212	0.0425695419311527
0.09789559899945743	0.0425695419311527
0.09801193499970395	0.0425695419311527
0.0981721389998711	0.0425695419311527
0.09833032699953037	0.04305019378662145
0.09848905199942237	0.04305019378662145
0.0986465859996315	0.04305019378662145
0.09880490499926964	0.04305019378662145
0.09896195900000748	0.0435308456420902
0.0991189829992436	0.0435308456420902
0.0992761249999603	0.0435308456420902
0.09943775299961999	0.04401149749755895
0.09959510399949068	0.04401149749755895
0.09975280399976327	0.04401149749755895
0.09991015399918979	0.04401149749755895
0.10006733999944117	0.0444921493530277
0.1102406339996378	0.0531438827514652
0.12056645199936611	0.0617956161499027
0.13085947099989426	0.07092800140380895
0.14115984699947148	0.0790990829467777
0.15145740899970406	0.0867895126342777
0.16172300899961556	0.0867895126342777
0.17199183899992931	0.0867895126342777
0.18228271399948426	0.0867895126342777
0.19257142799961002	0.0867895126342777
0.20285696499922778	0.0867895126342777
0.21314880399950198	0.0867895126342777
0.22342233899962594	0.0867895126342777
0.23367940099979023	0.0867895126342777
0.2439491929999349	0.08823146820068395
0.2541995899991889	0.08919277191162145
0.264479539999229	0.0896734237670902
0.27474661099950026	0.09038677215576207
0.2850077009998131	0.09038677215576207
0.29525886499959597	0.09086742401123082
0.30552506999993057	0.09086742401123082
0.3157850479992703	0.09134807586669957
0.3260369019999416	0.09134807586669957
0.33628404299997783	0.09182872772216832
0.34652484499929415	0.09182872772216832
0.3567837499995221	0.09182872772216832
0.36701977099983196	0.09182872772216832
0.37726697999914904	0.09182872772216832
0.3875207119999686	0.09182872772216832
0.3977728579993709	0.09182872772216832
0.4080173559996183	0.09182872772216832
0.4182493579992297	0.09182872772216832
0.4284802269994543	0.09230937957763707
0.43872365599963814	0.09230937957763707
0.44905433699932473	0.09279003143310582
0.4593157049994261	0.09327068328857457
0.4695616949993564	0.09375133514404332
0.47982032999971125	0.09423198699951207
0.4900567479999154	0.09471263885498082
0.5003378149995115	0.09519329071044957
0.5105845599991881	0.09615459442138707
0.5208384719999231	0.09615459442138707
0.531089049000002	0.09615459442138707
0.5413591859996814	0.09711589813232457
0.5515990889998648	0.09807720184326207
0.5618431409993718	0.09903850555419957
0.5721015289991556	0.09903850555419957
0.5823351740000362	0.09952678680419957
0.5925758459998178	0.09952678680419957
0.6028235359999599	0.10000743865966832
0.6130700379999325	0.10048809051513707
0.6233272989993566	0.10096874237060582
0.6336051229991426	0.10096874237060582
0.6438775979995626	0.10096874237060582
0.6541238199997679	0.10096874237060582
0.664368347999698	0.10096874237060582
0.6746140109999033	0.10096874237060582
0.6849066559998391	0.10096874237060582
0.6951662009996653	0.10144939422607457
0.7054344419993868	0.10144939422607457
0.7157000009992771	0.10144939422607457
0.7260441399994306	0.10144939422607457
0.7363157099998716	0.10193004608154332
0.746579684999233	0.10289134979248082
0.7569033629997648	0.10337200164794957
0.7671722519999093	0.10337200164794957
0.7774512329997378	0.10337200164794957
0.7877256329993543	0.10337200164794957
0.7980166359993746	0.10385265350341832
0.8082835829991382	0.10385265350341832
0.8185625449996223	0.10385265350341832
0.8288555629997063	0.10433330535888707
0.8391334529997039	0.10433330535888707
0.8494214199999988	0.10481395721435582
0.859696898999573	0.10481395721435582
0.8699705239996547	0.10481395721435582
0.8802711099997396	0.10481395721435582
0.8905380969999896	0.10481395721435582
0.9008323469997777	0.10529460906982457
0.9111024259991609	0.10577526092529332
0.9213631459997487	0.10673656463623082
0.9316203250000399	0.10817852020263707
0.9418736159996115	0.10817852020263707
0.9521414609998828	0.10817852020263707
0.962381712000024	0.10817852020263707
0.9726420499991946	0.10865917205810582
0.9829128149995086	0.10913982391357457
0.9931669829993552	0.10962047576904332
1.0034110689994122	0.10962047576904332
1.1037477539994143	0.11010112762451207
1.2041684829991937	0.11058177947998082
1.3045929459995023	0.11154308319091832
1.4050334419998762	0.11297740936279332
1.5054815710000184	0.11297740936279332
1.605926418999843	0.11297740936279332
1.7063695239994559	0.11297740936279332
1.8068000639996171	0.11297740936279332
1.9072022849995847	0.11297740936279332
2.007602231999954	0.11345806121826207
2.1080276679995222	0.11345806121826207
2.208455945999958	0.11345806121826207
2.3088552019999042	0.11345043182373082
2.409275856000022	0.11368694305419957
2.509709426999507	0.11368694305419957
2.610162298999967	0.11368694305419957
2.710602671999368	0.11512889862060582
2.8110461379992557	0.11560955047607457
2.911472512999353	0.11705150604248082
3.0119240279991573	0.11705150604248082
3.112366929000018	0.11705150604248082
3.2128049839993764	0.11753215789794957
3.3132365449991994	0.11753215789794957
3.4136800789992776	0.11777248382568395
3.514132741999674	0.11873378753662145
3.6145592529992427	0.11873378753662145
3.715044370999749	0.11873378753662145
3.815480366999509	0.11873378753662145
3.915939096999864	0.11873378753662145
4.016387556999689	0.11873378753662145
4.116823434999787	0.11969509124755895
4.217237959999693	0.12065639495849645
4.317677174999517	0.12065639495849645
4.4181582219998745	0.12089672088623082
4.518602321999424	0.12137737274169957
4.619070054999611	0.12185802459716832
4.719522440999754	0.12185802459716832
4.819982281999728	0.12185802459716832
4.9203879029992095	0.12378063201904332
5.020882091999738	0.12378063201904332
5.121287668999685	0.12378063201904332
5.22169460799978	0.12474193572998082
5.3221226959994965	0.12523021697998082
5.422523609999189	0.12642421722412145
5.522945560999688	0.12642421722412145
5.623348620999423	0.12855663299560582
5.723777712999436	0.12903728485107457
5.824192035999658	0.12903728485107457
5.924632461999863	0.12903728485107457
6.025049027999557	0.12903728485107457
6.125466084999971	0.12903728485107457
6.225854534999598	0.12903728485107457
6.326301891999719	0.12951793670654332
6.426712133999899	0.14561977386474645
6.5271329899997	0.1480230331420902
6.627546767999775	0.14850368499755895
6.727984712999387	0.14850368499755895
6.828416927000035	0.14850368499755895
6.928834588999962	0.14850368499755895
7.029252639999868	0.14850368499755895
7.12966661199971	0.14850368499755895
7.2300861479998275	0.1489843368530277
7.330537389999336	0.1489843368530277
7.430997095999373	0.1489843368530277
7.531451887000003	0.14946498870849645
7.631909437999639	0.1509069442749027
7.7323577139995905	0.15138759613037145
7.832813488999818	0.15427150726318395
7.933260210999833	0.15523281097412145
8.03368867899917	0.15523281097412145
8.134127351999268	0.1576360702514652
8.234583502999158	0.15883769989013707
0	0
