# Supplementary material for: GRAPE for fast and scalable graph processing and random-walk-based embedding
Source: Nat Comput Sci. 2023 Jun 26;3(6):552–68. doi: 10.1038/s43588-023-00465-8 (PMC10768636; doi:10.1038/s43588-023-00465-8)
Supplement: Supplementary file 4 — CSVs with time series data with time and memory requirements for the different libraries on the 44 considered graphs and on the different tasks considered (loading graphs, first- and second-order RWs). [file 43588_2023_465_MOESM4_ESM.zip › bio-ce-gt/PecanPy/first_order_walk.csv]

delta	ram
0	0.0029502868652340197
0.00017222400038008345	0.0029502868652340197
0.00032391399963671574	0.0029502868652340197
0.0004238660003466066	0.0034309387207027697
0.0005132340002091951	0.0034309387207027697
0.0005997649996061227	0.0034309387207027697
0.0006849749997854815	0.0034309387207027697
0.000769127999774355	0.0034309387207027697
0.0008528309999746853	0.0034309387207027697
0.0009364759998788941	0.0034309387207027697
0.0010289550000379677	0.0034309387207027697
0.0011189030001332867	0.00391159057617152
0.0012058800002705539	0.00391159057617152
0.0012975729996469454	0.00391159057617152
0.0013831140004185727	0.00391159057617152
0.001465927999561245	0.00391159057617152
0.0015489690003960277	0.00391159057617152
0.0016316100000040024	0.00391159057617152
0.0017135919997599558	0.00391159057617152
0.0017960389996005688	0.00391159057617152
0.0018783449995680712	0.00439224243164027
0.001970534000065527	0.00439224243164027
0.0020534679997581406	0.00439224243164027
0.002135325000381272	0.00439224243164027
0.0022180080004545744	0.00439224243164027
0.0023080159999153693	0.00439224243164027
0.0023916219997772714	0.00439224243164027
0.002473376000125427	0.00439224243164027
0.0025551759999871138	0.00439224243164027
0.0026372419997642282	0.00439224243164027
0.0027193389996682527	0.00439224243164027
0.002801591999741504	0.00439224243164027
0.0028911810004501604	0.00439224243164027
0.002975268999762193	0.00439224243164027
0.0030579730000681593	0.00439224243164027
0.0031396590002259472	0.00487289428710902
0.0032214619996011606	0.00487289428710902
0.003310107999823231	0.00487289428710902
0.003394209000362025	0.00487289428710902
0.0034764310003083665	0.00487289428710902
0.0035973789999843575	0.00487289428710902
0.00370447899967985	0.00487289428710902
0.0037918329999229172	0.00487289428710902
0.0038750450003135484	0.00535354614257777
0.0039573249996465165	0.00535354614257777
0.004039966999698663	0.00535354614257777
0.004132465999646229	0.00535354614257777
0.004219295999973838	0.00535354614257777
0.0043097210000269115	0.00535354614257777
0.004394227000375395	0.00535354614257777
0.004477344000406447	0.00535354614257777
0.004561652000120375	0.00535354614257777
0.0046446429996649385	0.00535354614257777
0.004727534000267042	0.00535354614257777
0.004810651999832771	0.00535354614257777
0.004893235999588796	0.00535354614257777
0.004976178000106302	0.00535354614257777
0.005059084000095027	0.00535354614257777
0.0051416559999779565	0.00535354614257777
0.00522421299956477	0.00535354614257777
0.005313786000442633	0.00535354614257777
0.005397337999966112	0.00535354614257777
0.0054800609996163985	0.00535354614257777
0.005562440999710816	0.00583419799804652
0.005644675000439747	0.00583419799804652
0.005726704000153404	0.00583419799804652
0.005809094999676745	0.00583419799804652
0.0058914439996442525	0.00583419799804652
0.005973927999548323	0.00583419799804652
0.006056754999917757	0.00583419799804652
0.006138777999694867	0.00583419799804652
0.006220934999873862	0.00583419799804652
0.006309344000328565	0.00583419799804652
0.006393325000317418	0.00583419799804652
0.006484829000328318	0.00583419799804652
0.006571691000317514	0.00583419799804652
0.006654826999692887	0.00583419799804652
0.006737472000168054	0.00583419799804652
0.0068195029998605605	0.00583419799804652
0.006904486999701476	0.00583419799804652
0.006987386999753653	0.00583419799804652
0.007071160999657877	0.00583419799804652
0.007153827000365709	0.00583419799804652
0.007236243000079412	0.00583419799804652
0.007326371000090148	0.00583419799804652
0.0074094029996558675	0.00583419799804652
0.007491440000194416	0.00583419799804652
0.007591880999825662	0.00583419799804652
0.007677741000406968	0.00583419799804652
0.007760640999549651	0.00583419799804652
0.00784324899996136	0.00583419799804652
0.007925466999950004	0.00583419799804652
0.008007501000065531	0.00583419799804652
0.008089552999990701	0.00583419799804652
0.008172415000444744	0.00583419799804652
0.00826067999969382	0.00583419799804652
0.008344746999682684	0.00583419799804652
0.008426888999565563	0.00583419799804652
0.00850938799976575	0.00583419799804652
0.00859144300011394	0.00583419799804652
0.008673932000419882	0.00583419799804652
0.00875650800026051	0.00583419799804652
0.008838538999953016	0.00583419799804652
0.008929202000217629	0.00583419799804652
0.009015466000164452	0.00583419799804652
0.009098327000174322	0.00583419799804652
0.009180916999866895	0.00583419799804652
0.009272297999814327	0.00583419799804652
0.009356626000226242	0.00583419799804652
0.009439557999940007	0.00583419799804652
0.009522786000161432	0.00583419799804652
0.009605248999832838	0.00583419799804652
0.009687570000096457	0.00583419799804652
0.009769606000190834	0.00583419799804652
0.00985218299956614	0.00583419799804652
0.0099344669997663	0.00583419799804652
0.010016825999628054	0.00583419799804652
0.010190988000431389	0.00583419799804652
0.010397865999948408	0.00583419799804652
0.010577721999652567	0.00583419799804652
0.01075448299980053	0.00583419799804652
0.0109192809995875	0.00583419799804652
0.011077193000346597	0.00583419799804652
0.011234855000111565	0.00583419799804652
0.011407406999751402	0.00583419799804652
0.011559864000446396	0.00631484985351527
0.01174449599966465	0.00631484985351527
0.011909716999980446	0.00631484985351527
0.012068162000105076	0.00631484985351527
0.012233669000124792	0.00631484985351527
0.012415035999765678	0.00631484985351527
0.012575468000250112	0.00631484985351527
0.012733341999592085	0.00631484985351527
0.012890936999610858	0.00631484985351527
0.013048566000179562	0.00631484985351527
0.01320562199998676	0.00631484985351527
0.013367843999731122	0.00631484985351527
0.013526306999665394	0.00631484985351527
0.013685226000234252	0.00631484985351527
0.01384314299957623	0.00631484985351527
0.014002644999891345	0.00631484985351527
0.014170798999657563	0.00631484985351527
0.014336618000015733	0.00631484985351527
0.014495366000119247	0.00631484985351527
0.01465330900009576	0.00631484985351527
0.014810562000093341	0.00631484985351527
0.014967054999942775	0.00631484985351527
0.01512536199970782	0.00631484985351527
0.015282461000424519	0.00631484985351527
0.015441274999830057	0.00631484985351527
0.015554952999991656	0.00631484985351527
0.01571416099977796	0.00631484985351527
0.015871362000325462	0.00631484985351527
0.01602792700032296	0.00631484985351527
0.016184998000426276	0.00631484985351527
0.016346327000064775	0.00631484985351527
0.016503806999935478	0.00631484985351527
0.0166627549997429	0.00631484985351527
0.016820060000100057	0.00631484985351527
0.016977754999970784	0.00631484985351527
0.01713459300026443	0.00631484985351527
0.017290877999585064	0.00631484985351527
0.01744827200036525	0.00631484985351527
0.01760419299989735	0.00631484985351527
0.01776958000027662	0.00631484985351527
0.017932081000253675	0.00631484985351527
0.01808964100018784	0.00631484985351527
0.018247592999614426	0.00631484985351527
0.018410583000331826	0.00631484985351527
0.0185677970002871	0.00631484985351527
0.018724042999565427	0.00631484985351527
0.01888036699983786	0.00631484985351527
0.019037846999708563	0.00631484985351527
0.019194862999938778	0.00631484985351527
0.019355551000444393	0.00631484985351527
0.01952090299982956	0.00631484985351527
0.01972316100000171	0.00631484985351527
0.019892004000212182	0.00631484985351527
0.020051767000040854	0.00631484985351527
0.020212981999975455	0.00631484985351527
0.020376305999889155	0.00631484985351527
0.020534299000246392	0.00631484985351527
0.020692086000053678	0.00631484985351527
0.020849475000431994	0.00631484985351527
0.021006240000133403	0.00631484985351527
0.021163366999644495	0.00631484985351527
0.021322954000424943	0.00631484985351527
0.021482052999999723	0.00631484985351527
0.021639829999912763	0.00631484985351527
0.021797420999973838	0.00631484985351527
0.021954460000415565	0.00631484985351527
0.02211279299990565	0.00631484985351527
0.02227054299964948	0.00631484985351527
0.022428139000112424	0.00631484985351527
0.022585218000131135	0.00631484985351527
0.02274237300025561	0.00631484985351527
0.022899239999787824	0.00631484985351527
0.023055628000292927	0.00631484985351527
0.02321251499961363	0.00680313110351527
0.02337379199980205	0.00680313110351527
0.02353134399982082	0.00680313110351527
0.02371175400003267	0.00680313110351527
0.023869491999903403	0.00680313110351527
0.024028069999985746	0.00680313110351527
0.024194612999963283	0.00680313110351527
0.02435817399964435	0.00680313110351527
0.02452422700025636	0.00728378295898402
0.024688317000254756	0.00728378295898402
0.02484740399995644	0.00728378295898402
0.02500576500005991	0.00728378295898402
0.025164122999740357	0.00728378295898402
0.025321305999568722	0.00728378295898402
0.02547911799956637	0.00728378295898402
0.025637091999669792	0.00728378295898402
0.02579447900006926	0.00776443481445277
0.025953174000278523	0.00776443481445277
0.026110775000233843	0.00776443481445277
0.026268218000041088	0.00776443481445277
0.026425770999594533	0.00776443481445277
0.02658310500009975	0.00776443481445277
0.02674016000037227	0.00824508666992152
0.02689737899981992	0.00824508666992152
0.02705513000000792	0.00824508666992152
0.027212445000259322	0.00824508666992152
0.027375921999919228	0.00824508666992152
0.027534650999768928	0.00824508666992152
0.02773251300004631	0.00824508666992152
0.027896519999558222	0.00824508666992152
0.028054788000190456	0.00824508666992152
0.02821640300044237	0.00824508666992152
0.028380577999996603	0.00824508666992152
0.02853842199965584	0.00824508666992152
0.028696846999991976	0.00872573852539027
0.0288540629999261	0.00872573852539027
0.029011333999733324	0.00872573852539027
0.029170640999836905	0.00872573852539027
0.029331804000321426	0.00872573852539027
0.029489370999726816	0.00872573852539027
0.029647078000380134	0.00920639038085902
0.02980413099976431	0.00920639038085902
0.02996064099988871	0.00920639038085902
0.030117723000330443	0.00920639038085902
0.03027420099988376	0.00920639038085902
0.030431684000177484	0.00920639038085902
0.03058721500019601	0.00920639038085902
0.030743678999897384	0.00920639038085902
0.030900255999767978	0.00920639038085902
0.031056365999575064	0.00920639038085902
0.031212949999826378	0.00968704223632777
0.03137503099969763	0.00968704223632777
0.03153367800041451	0.00968704223632777
0.03170521900028689	0.00968704223632777
0.03186249499958649	0.00968704223632777
0.03201845700004924	0.00968704223632777
0.03217555799983529	0.00968704223632777
0.032353501000216056	0.00968704223632777
0.032514020999769855	0.00968704223632777
0.03267407499970432	0.00968704223632777
0.03283194100004039	0.00968704223632777
0.0329889060003552	0.00968704223632777
0.03315466000003653	0.01016769409179652
0.033317069000077026	0.01016769409179652
0.03347494799982087	0.01016769409179652
0.0336323600004107	0.01016769409179652
0.03379056599987962	0.01016769409179652
0.03394719300013094	0.01016769409179652
0.034120698000151606	0.01016769409179652
0.03428677800002333	0.01016769409179652
0.03444760300044436	0.01016769409179652
0.03460564000033628	0.01016769409179652
0.034763308000037796	0.01016769409179652
0.03492089599967585	0.01016769409179652
0.0350775139995676	0.01016769409179652
0.03523422099988238	0.01016769409179652
0.035397022000324796	0.01016769409179652
0.03557982100028312	0.01016769409179652
0.03576102199986053	0.01016769409179652
0.03592288100026053	0.01016769409179652
0.036081860000194865	0.01016769409179652
0.0362433720001718	0.01016769409179652
0.036407319999852916	0.01016769409179652
0.03656530100033706	0.01064834594726527
0.03672257000016543	0.01064834594726527
0.03687914900001488	0.01064834594726527
0.03703570200013928	0.01064834594726527
0.037192796999988786	0.01064834594726527
0.03736936400036939	0.01064834594726527
0.037528099000155635	0.01064834594726527
0.03768488300011086	0.01064834594726527
0.03784235700004501	0.01064834594726527
0.03800325500014878	0.01064834594726527
0.038160529999913706	0.01064834594726527
0.0383181360002709	0.01064834594726527
0.03847636299997248	0.01064834594726527
0.038633232000393036	0.01064834594726527
0.03879097899971384	0.01064834594726527
0.03894799099998636	0.01064834594726527
0.0391053909997936	0.01064834594726527
0.03926603000036266	0.01064834594726527
0.03942432799976814	0.01064834594726527
0.03957438199995522	0.01064834594726527
0.039737088999572734	0.01064834594726527
0.03989622999961284	0.01064834594726527
0.04005323799992766	0.01064834594726527
0.04021468100017955	0.01064834594726527
0.040377356999670155	0.01064834594726527
0.04053488499994273	0.01064834594726527
0.040693461999580904	0.01112899780273402
0.0408592209996641	0.01112899780273402
0.041020960000423656	0.01112899780273402
0.04117799300001934	0.01112899780273402
0.04134511200027191	0.01112899780273402
0.041503532999740855	0.01112899780273402
0.041660339000372915	0.01112899780273402
0.04181716699986282	0.01112899780273402
0.04197310000017751	0.01112899780273402
0.042128758000217204	0.01112899780273402
0.04228508699998201	0.01112899780273402
0.042443409000043175	0.01112899780273402
0.0425997490001464	0.01112899780273402
0.04275624700039771	0.01112899780273402
0.04291221800031053	0.01112899780273402
0.043068072000096436	0.01112899780273402
0.04322418199990352	0.01112899780273402
0.04338669499975367	0.01112899780273402
0.0435542750001332	0.01160964965820277
0.04374062100032461	0.01160964965820277
0.0439053829995828	0.01160964965820277
0.04406337300042651	0.01160964965820277
0.04423283899996022	0.01160964965820277
0.044398412000191456	0.01160964965820277
0.044556689000273764	0.01160964965820277
0.04471374300010211	0.01160964965820277
0.044870620000438066	0.01160964965820277
0.04502795200005494	0.01160964965820277
0.04518502300015825	0.01160964965820277
0.045346459999564104	0.01160964965820277
0.04550352600017504	0.01160964965820277
0.045659610999791767	0.01160964965820277
0.04581811400021252	0.01160964965820277
0.04597412299972348	0.01160964965820277
0.046129598999868904	0.01160964965820277
0.046288417000141635	0.01160964965820277
0.04645212600007653	0.01160964965820277
0.04660883999986254	0.01160964965820277
0.04676630700032547	0.01160964965820277
0.046922010999878694	0.01160964965820277
0.04707858900019346	0.01160964965820277
0.047234444999958214	0.01160964965820277
0.04739575599978707	0.01160964965820277
0.04756919099963852	0.01160964965820277
0.047729335999974865	0.01160964965820277
0.04788795599961304	0.01209030151367152
0.048055002999717544	0.01209030151367152
0.048216336999757914	0.01209030151367152
0.04837784899973485	0.01209030151367152
0.04853545199966902	0.01209030151367152
0.04869431800034363	0.01209030151367152
0.048851085000023886	0.01209030151367152
0.049008377000063774	0.01209030151367152
0.049165917999744124	0.01209030151367152
0.049324995999995735	0.01209030151367152
0.0494817979997606	0.01209030151367152
0.0496384179996312	0.01209030151367152
0.04979559799994604	0.01209030151367152
0.049951805000091554	0.01209030151367152
0.05010868699991988	0.01209030151367152
0.050266274999557936	0.01209030151367152
0.05042317700008425	0.01209030151367152
0.05057907799982786	0.01209030151367152
0.05073531600010028	0.01209030151367152
0.05089116399994964	0.01209030151367152
0.05104802400001063	0.01209030151367152
0.05120378799983882	0.01257095336914027
0.05136519700045028	0.01257095336914027
0.05152224100038438	0.01257095336914027
0.0517229099996257	0.01257095336914027
0.05189078999956109	0.01257095336914027
0.05204881800000294	0.01257095336914027
0.05220955500044511	0.01257095336914027
0.05239419000008638	0.01257095336914027
0.052556880000338424	0.01257095336914027
0.052715195000018866	0.01257095336914027
0.052872334999847226	0.01257095336914027
0.053029077000246616	0.01257095336914027
0.053185308999673	0.01257095336914027
0.05334805700022116	0.01257095336914027
0.05350542700034566	0.01257095336914027
0.053662299000279745	0.01257095336914027
0.05381870800010802	0.01257095336914027
0.05398354000044492	0.01257095336914027
0.054155914999682864	0.01257095336914027
0.05432197400023142	0.01257095336914027
0.05448295699989103	0.01257095336914027
0.0546407170004386	0.01257095336914027
0.05479814299997088	0.01257095336914027
0.054954483000074106	0.01257095336914027
0.055111050000050454	0.01257095336914027
0.05527626200000668	0.01257095336914027
0.055438585999581846	0.01257095336914027
0.05555397999978595	0.01257095336914027
0.05571206100012205	0.01257095336914027
0.05586881599992921	0.01305923461914027
0.056025687999863294	0.01305923461914027
0.05618079299983947	0.01305923461914027
0.056343786000070395	0.01305923461914027
0.056502221999835456	0.01305923461914027
0.05666136499985441	0.01305923461914027
0.05681868800002121	0.01305923461914027
0.05697600300027261	0.01305923461914027
0.057133022000016354	0.01305923461914027
0.05728865600030986	0.01305923461914027
0.05744711300030758	0.01305923461914027
0.05760454200026288	0.01305923461914027
0.05776127999979508	0.01305923461914027
0.05791746100021555	0.01305923461914027
0.05807318299957842	0.01305923461914027
0.05822920900027384	0.01305923461914027
0.05839377499978582	0.01353988647460902
0.05855251600041811	0.01353988647460902
0.05870988199967542	0.01353988647460902
0.05886621300032857	0.01353988647460902
0.0590222270002414	0.01353988647460902
0.05917882700032351	0.01353988647460902
0.05933977400036383	0.01353988647460902
0.05949713799964229	0.01353988647460902
0.059695142000236956	0.01353988647460902
0.059861732999706874	0.01353988647460902
0.060020052999789186	0.01353988647460902
0.06018084799961798	0.01353988647460902
0.060344081000039296	0.01353988647460902
0.060501597999973455	0.01353988647460902
0.06065913200018258	0.01353988647460902
0.06081664799967257	0.01353988647460902
0.0609743349996279	0.01353988647460902
0.06113096100034454	0.01353988647460902
0.06128743499994016	0.01353988647460902
0.06144430699987424	0.01353988647460902
0.06160005600031582	0.01353988647460902
0.06175704700035567	0.01353988647460902
0.06191372800003592	0.01353988647460902
0.062069366999821796	0.01353988647460902
0.06222595199960779	0.01353988647460902
0.062387553000007756	0.01353988647460902
0.0625436569998783	0.01402053833007777
0.06270159300038358	0.01402053833007777
0.06285727300019062	0.01402053833007777
0.06301439900016703	0.01402053833007777
0.06317929699980596	0.01402053833007777
0.06334559100014303	0.01450119018554652
0.06350340700009838	0.01450119018554652
0.06368796700007806	0.01450119018554652
0.06384783999965293	0.01450119018554652
0.06400574700001016	0.01498184204101527
0.06417197500013572	0.01498184204101527
0.06433708399981697	0.01498184204101527
0.06449537000025884	0.01498184204101527
0.0646550789997491	0.01498184204101527
0.0648127200001909	0.01498184204101527
0.06496940600027301	0.01498184204101527
0.06512646200008021	0.01498184204101527
0.06528293900009885	0.01546249389648402
0.06544026899973687	0.01546249389648402
0.06559728600041126	0.01546249389648402
0.06575448500007042	0.01546249389648402
0.0659125470001527	0.01546249389648402
0.06607301900021412	0.01546249389648402
0.06623101900004258	0.01546249389648402
0.06639589299993531	0.01594314575195277
0.06655343100010214	0.01594314575195277
0.06671061100041698	0.01594314575195277
0.0668670140003087	0.01594314575195277
0.06702420599958714	0.01594314575195277
0.06718137999996543	0.01594314575195277
0.06734543899983692	0.01594314575195277
0.06750301600004605	0.01594314575195277
0.06770097299977351	0.01594314575195277
0.06787369799985754	0.01642379760742152
0.06803363899962278	0.01642379760742152
0.06819603100029781	0.01642379760742152
0.06835880099970382	0.01642379760742152
0.06851736200042069	0.01642379760742152
0.06867491499997413	0.01642379760742152
0.06883199000003515	0.01642379760742152
0.06898978899971553	0.01642379760742152
0.06914758899984008	0.01642379760742152
0.06930576400009159	0.01642379760742152
0.06946357200013153	0.01690444946289027
0.06962076400031947	0.01690444946289027
0.06977826900038053	0.01690444946289027
0.06993658999999752	0.01690444946289027
0.07009316899984697	0.01690444946289027
0.0702528589999929	0.01690444946289027
0.07041507099984301	0.01690444946289027
0.07057265200000984	0.01690444946289027
0.07073004399990168	0.01690444946289027
0.07088730800023768	0.01690444946289027
0.07104417200025637	0.01690444946289027
0.0712012579997463	0.01738510131835902
0.0713720479998301	0.01738510131835902
0.0715320139997857	0.01738510131835902
0.07170754799972201	0.01738510131835902
0.07186552399980428	0.01738510131835902
0.07202235200020368	0.01738510131835902
0.07217874999969354	0.01738510131835902
0.07236009499956708	0.01738510131835902
0.07252264399994601	0.01738510131835902
0.07268341399958445	0.01786575317382777
0.07284076300038578	0.01786575317382777
0.07299928799966438	0.01786575317382777
0.07315586299955612	0.01786575317382777
0.07331260800037853	0.01786575317382777
0.07346911399963574	0.01786575317382777
0.07362639599978138	0.01786575317382777
0.07378243699986342	0.01786575317382777
0.07393769800000882	0.01786575317382777
0.07409902899962617	0.01786575317382777
0.0742641779997939	0.01786575317382777
0.07442286100013007	0.01786575317382777
0.07457876700027555	0.01786575317382777
0.07473528999980772	0.01786575317382777
0.07489073699980509	0.01786575317382777
0.07504860500012	0.01786575317382777
0.07520456800011743	0.01786575317382777
0.07536692000030598	0.01786575317382777
0.0755251139999018	0.01786575317382777
0.07571988200015767	0.01786575317382777
0.07588606199988135	0.01786575317382777
0.07604574099968886	0.01786575317382777
0.07620771100027923	0.01786575317382777
0.07637279299979127	0.01786575317382777
0.07653104699966207	0.01786575317382777
0.07668931300031545	0.01786575317382777
0.07684672399955161	0.01786575317382777
0.07700640199982445	0.01834640502929652
0.07716472599986446	0.01834640502929652
0.07732133799981966	0.01834640502929652
0.07747956500043074	0.01834640502929652
0.07763617300042824	0.01834640502929652
0.07779262700023537	0.01834640502929652
0.07794828599980974	0.01834640502929652
0.07810750400039979	0.01834640502929652
0.0782656709998264	0.01834640502929652
0.0784231429997817	0.01834640502929652
0.07857925499956764	0.01834640502929652
0.0787356170003477	0.01834640502929652
0.07889335799973196	0.01834640502929652
0.07904964400040626	0.01834640502929652
0.07920629199998075	0.01834640502929652
0.07936833100029617	0.01834640502929652
0.07952605100035726	0.01834640502929652
0.07970728300006158	0.01834640502929652
0.07986558799984778	0.01834640502929652
0.08002219399986643	0.01834640502929652
0.08017852600005426	0.01834640502929652
0.08034041399969283	0.01882705688476527
0.08049774400024035	0.01882705688476527
0.08065691699994204	0.01882705688476527
0.0808146070003204	0.01882705688476527
0.08110238799963554	0.01882705688476527
0.08126914300009958	0.01882705688476527
0.08142913299980137	0.01882705688476527
0.08158754800024326	0.01882705688476527
0.08174516500002937	0.01882705688476527
0.0819016739997096	0.01882705688476527
0.08205889700002444	0.01882705688476527
0.082215573999747	0.01882705688476527
0.0823767609999777	0.01882705688476527
0.08253332099957333	0.01882705688476527
0.08269046399982471	0.01882705688476527
0.08284724999975879	0.01930770874023402
0.08300318100009463	0.01930770874023402
0.08315956099977484	0.01930770874023402
0.08331661400006851	0.01930770874023402
0.08347400200000266	0.01930770874023402
0.08366560699960246	0.01930770874023402
0.08383689899983437	0.01930770874023402
0.08399623700006487	0.01930770874023402
0.08419137799955934	0.01930770874023402
0.08438341100008984	0.01930770874023402
0.08454580099987652	0.01930770874023402
0.08470545300042431	0.01930770874023402
0.08486379300029512	0.01930770874023402
0.08502169999974285	0.01930770874023402
0.08517924599982507	0.01930770874023402
0.08534345899988693	0.01930770874023402
0.08550185999956739	0.01930770874023402
0.08566009500009386	0.01978836059570277
0.08581726600004913	0.01978836059570277
0.08597374100008892	0.01978836059570277
0.08613042999968457	0.01978836059570277
0.08628726999995706	0.01978836059570277
0.08644895300039934	0.01978836059570277
0.08660621299986815	0.01978836059570277
0.08676363799986575	0.01978836059570277
0.08692056699965178	0.01978836059570277
0.08707825700003013	0.01978836059570277
0.08723546900000656	0.01978836059570277
0.08739845200034324	0.01978836059570277
0.0875543350002772	0.01978836059570277
0.08771689300010621	0.01978836059570277
0.08787523899991356	0.01978836059570277
0.08803244600039761	0.01978836059570277
0.08818894799969712	0.01978836059570277
0.08835216500028764	0.01978836059570277
0.08851031599988346	0.01978836059570277
0.08866958399994473	0.02026901245117152
0.08882882400030212	0.02026901245117152
0.08898661199964408	0.02026901245117152
0.08914448900031857	0.02026901245117152
0.08930075199987186	0.02026901245117152
0.08945819800010213	0.02026901245117152
0.08961498499957088	0.02026901245117152
0.08977151799990679	0.02026901245117152
0.08992819200011581	0.02026901245117152
0.09008438399996521	0.02026901245117152
0.09024149000015314	0.02074966430664027
0.09040259599987621	0.02074966430664027
0.09055950200036023	0.02074966430664027
0.09071571700042114	0.02074966430664027
0.09087129599993204	0.02074966430664027
0.0910275639998872	0.02074966430664027
0.09118322500034992	0.02074966430664027
0.09134493300007307	0.02074966430664027
0.09150142500038783	0.02074966430664027
0.09170017799988273	0.02074966430664027
0.09186895699986053	0.02074966430664027
0.09202802700019674	0.02074966430664027
0.09218602300006751	0.02074966430664027
0.09237562500038621	0.02074966430664027
0.09253868799987686	0.02074966430664027
0.09269786999993812	0.02074966430664027
0.09285510900008376	0.02074966430664027
0.09301193400006014	0.02074966430664027
0.09316885600037494	0.02074966430664027
0.09333192800022516	0.02074966430664027
0.09348991299975751	0.02074966430664027
0.09364737000032619	0.02074966430664027
0.09384589999990567	0.02074966430664027
0.0941663260000496	0.02074966430664027
0.09435616300015681	0.02123031616210902
0.09452565399988089	0.02123031616210902
0.09468904700042913	0.02123031616210902
0.09484926700042706	0.02123031616210902
0.09501056200042513	0.02123031616210902
0.09516994099976728	0.02123031616210902
0.09540432100038743	0.02123031616210902
0.09568865500023094	0.02123031616210902
0.09586379899974418	0.02123031616210902
0.09602812100001756	0.02123031616210902
0.0961900299998888	0.02123031616210902
0.09637062700039678	0.02123031616210902
0.09653171999980259	0.02123031616210902
0.09669148299963126	0.02123031616210902
0.09685199999967153	0.02123031616210902
0.09700932299983833	0.02123031616210902
0.09716766800011101	0.02123031616210902
0.09733257599964418	0.02123031616210902
0.09749206299966318	0.02123031616210902
0.09765081400018971	0.02123031616210902
0.09780852800031425	0.02123031616210902
0.09796666900001583	0.02123031616210902
0.0981238160002249	0.02123031616210902
0.0982802830003493	0.02123031616210902
0.09843764200013538	0.02123031616210902
0.09859483200034447	0.02123031616210902
0.09875258899955952	0.02171096801757777
0.09890903599989542	0.02171096801757777
0.09906578099980834	0.02171096801757777
0.09922218199972122	0.02171096801757777
0.09938373299974046	0.02171096801757777
0.09954109400041489	0.02171096801757777
0.09973919599997316	0.02171096801757777
0.09990268300043681	0.02171096801757777
0.10006108299967309	0.02171096801757777
0.1102745150001283	0.02699813842773402
0.12056571599987365	0.03228530883789027
0.13084248799987108	0.04093704223632777
0.14111207299993112	0.05006942749023402
0.15144876399972418	0.05872116088867152
0.16177357800006575	0.06785354614257777
0.17207947699989745	0.07602462768554652
0.1824251540001569	0.08515701293945277
0.19273842799975682	0.08707962036132777
0.20305771800030925	0.08707962036132777
0.21339252699999633	0.08707962036132777
0.22370174299976497	0.08707962036132777
0.23402100800012704	0.08707962036132777
0.24435789699964516	0.08707962036132777
0.2546656719996463	0.08707962036132777
0.26495674600027996	0.08707962036132777
0.2752445109999826	0.08804092407226527
0.28554820400040626	0.08948287963867152
0.29583217300023534	0.08996353149414027
0.30611661300008564	0.08996353149414027
0.3163862350002091	0.09044418334960902
0.3266736989999117	0.09092483520507777
0.3369592990002275	0.09092483520507777
0.3472334400003092	0.09140548706054652
0.35750804300005257	0.09140548706054652
0.3677791279997109	0.09140548706054652
0.3780715080001755	0.09140548706054652
0.3883865230000083	0.09188613891601527
0.3986924529999669	0.09188613891601527
0.40897208099977433	0.09188613891601527
0.41927682500045194	0.09188613891601527
0.4295721449998382	0.09188613891601527
0.43984387300042727	0.09188613891601527
0.4501041780004016	0.09188613891601527
0.4603891990000193	0.09236679077148402
0.47066810199976317	0.09236679077148402
0.4809348279995902	0.09284744262695277
0.4912231899998005	0.09332809448242152
0.5015173869996943	0.09380874633789027
0.5118311149999499	0.09380874633789027
0.5221512400003121	0.09428939819335902
0.5324707529998705	0.09477005004882777
0.5427672240002721	0.09573135375976527
0.5530586590002713	0.09573135375976527
0.5633452370002487	0.09573135375976527
0.5736602619999758	0.09669265747070277
0.5839290180001626	0.09765396118164027
0.594213280999611	0.09861526489257777
0.6045099880002454	0.09861526489257777
0.6148156239996752	0.09909591674804652
0.6251021199996103	0.09957656860351527
0.6353751659999034	0.09957656860351527
0.6456797470000311	0.10005722045898402
0.6559515090002606	0.10053787231445277
0.6662500669999645	0.10053787231445277
0.6765435970000908	0.10101852416992152
0.6868332770000052	0.10101852416992152
0.6971143820001089	0.10101852416992152
0.7074439289999646	0.10101852416992152
0.7177700020001794	0.10101852416992152
0.7280466920001345	0.10101852416992152
0.738330010000027	0.10101852416992152
0.748606717000257	0.10149917602539027
0.7588912049995997	0.10149917602539027
0.7691828389997681	0.10149917602539027
0.77947843200036	0.10246047973632777
0.7897984620003626	0.10294113159179652
0.8000637539998934	0.10294113159179652
0.8103356319998056	0.10342178344726527
0.82059909399959	0.10342178344726527
0.8308767179996721	0.10342178344726527
0.8411489079999228	0.10390243530273402
0.8514418869999645	0.10390243530273402
0.8617675909999889	0.10390243530273402
0.8720510550001563	0.10390243530273402
0.8823408660000496	0.10438308715820277
0.8926494790002835	0.10438308715820277
0.9029296380003871	0.10438308715820277
0.9132178769996244	0.10438308715820277
0.9235177339996881	0.10486373901367152
0.9338291829999434	0.10534439086914027
0.9440984390002995	0.10582504272460902
0.9544025909999618	0.10630569458007777
0.9647031280001102	0.10774765014648402
0.9749849660001928	0.10774765014648402
0.9852618599998095	0.10774765014648402
0.9955656829997679	0.10774765014648402
1.005858616000296	0.10870895385742152
1.106216668000343	0.10967025756835902
1.2066889019997689	0.10967025756835902
1.3071330650000164	0.11159286499023402
1.4075783990001582	0.11255416870117152
1.5079998900000646	0.11255416870117152
1.6084273169999506	0.11255416870117152
1.7088574059998791	0.11257705688476527
1.809269415000017	0.11257705688476527
1.9096937790000084	0.11257705688476527
2.0101127899997664	0.11257705688476527
2.110545409000224	0.11280212402343714
2.210953793999579	0.11280212402343714
2.3113864400002058	0.11280212402343714
2.4118763300002684	0.1132827758789059
2.512325208999755	0.1132827758789059
2.612747545000275	0.1132827758789059
2.713169489000393	0.11472473144531214
2.8136053569996875	0.1152053833007809
2.9140333320001446	0.11544570922851527
3.014499242999591	0.11688766479492152
3.114921143999709	0.11688766479492152
3.2154015149999395	0.11688766479492152
3.3158520599999974	0.11736831665039027
3.4163279060003333	0.11736831665039027
3.51677405800001	0.11881027221679652
3.617231291999815	0.11881027221679652
3.7176824309999574	0.11902770996093714
3.818118408999908	0.11902770996093714
3.9185593239999434	0.11902770996093714
4.019000233999577	0.11902770996093714
4.119426391999696	0.11998901367187464
4.219874890000028	0.12095031738281214
4.320317220000106	0.12095031738281214
4.420771477000017	0.12095031738281214
4.521246928000437	0.12095031738281214
4.621708980000221	0.12191162109374964
4.722132914000213	0.12191162109374964
4.822575101999973	0.12191162109374964
4.92296129100032	0.12379989624023402
5.023436851999577	0.12379989624023402
5.12394987100015	0.12379989624023402
5.224367251000331	0.12476119995117152
5.324810721000176	0.12524948120117152
5.425231856999744	0.12621078491210902
5.525664503000371	0.12621078491210902
5.626081252000404	0.12813339233398402
5.726519609999741	0.12880859374999964
5.826946676999796	0.12880859374999964
5.92738369899962	0.12904129028320277
6.02785455600042	0.12904129028320277
6.128249508000408	0.12904129028320277
6.228667346999828	0.12904129028320277
6.329084101999797	0.12904129028320277
6.429523314000107	0.13817367553710902
6.529969008999615	0.14970932006835902
6.63040575299965	0.14970932006835902
6.730815161999999	0.15067062377929652
6.8312341700002435	0.15067062377929652
6.93165109399979	0.15067062377929652
7.032061552999949	0.15067062377929652
7.132481933000236	0.15067062377929652
7.232890096999654	0.15067062377929652
7.333306829000321	0.15067062377929652
7.433745160999933	0.15067062377929652
7.534181252999588	0.15163192749023402
7.634608067000045	0.15163192749023402
7.735036772999592	0.15259323120117152
7.835457635999774	0.15451583862304652
7.935901312999704	0.15499649047851527
8.036327734000224	0.15499649047851527
8.136756912999772	0.15836105346679652
8.23718612599987	0.1595626831054684
0	0
