# Supplementary material for: GRAPE for fast and scalable graph processing and random-walk-based embedding
Source: Nat Comput Sci. 2023 Jun 26;3(6):552–68. doi: 10.1038/s43588-023-00465-8 (PMC10768636; doi:10.1038/s43588-023-00465-8)
Supplement: Supplementary file 4 — CSVs with time series data with time and memory requirements for the different libraries on the 44 considered graphs and on the different tasks considered (loading graphs, first- and second-order RWs). [file 43588_2023_465_MOESM4_ESM.zip › bio-ce-gt/PecanPy/load_graph.csv]

delta	ram
0	0.0015184402465819868
0.00020683099864982069	0.0015184402465819868
0.00034710699947027024	0.0015184402465819868
0.0004467819999263156	0.0015184402465819868
0.0005391769991547335	0.0015184402465819868
0.0006413619994418696	0.0015184402465819868
0.0007334069996431936	0.0015184402465819868
0.0008227449998230441	0.0015184402465819868
0.0009096429985220311	0.0015184402465819868
0.0009962399999494664	0.0015184402465819868
0.0010903169986704597	0.0015184402465819868
0.0011940559998038225	0.0015184402465819868
0.001284935999137815	0.0015184402465819868
0.0013695569996343693	0.0015184402465819868
0.0014541739983542357	0.0015184402465819868
0.001538888998766197	0.001999092102050737
0.0016331669994542608	0.001999092102050737
0.0017219829987880075	0.001999092102050737
0.001808307999453973	0.001999092102050737
0.001892995998787228	0.001999092102050737
0.0019773659987549763	0.001999092102050737
0.002060985998468823	0.001999092102050737
0.0021475429985002847	0.001999092102050737
0.002231853999546729	0.001999092102050737
0.0023155489998316625	0.001999092102050737
0.0023999149998417124	0.001999092102050737
0.002483741998730693	0.001999092102050737
0.002572550998593215	0.001999092102050737
0.0026583429989841534	0.001999092102050737
0.002743188999374979	0.001999092102050737
0.0028278019999561366	0.001999092102050737
0.002914360999056953	0.001999092102050737
0.002998500000103377	0.001999092102050737
0.00308522899831587	0.001999092102050737
0.003169256999171921	0.001999092102050737
0.0032540169995627366	0.001999092102050737
0.0033382019992131973	0.001999092102050737
0.0034221459991385927	0.001999092102050737
0.00350623399936012	0.001999092102050737
0.0036046339992026333	0.001999092102050737
0.0037222649989416823	0.001999092102050737
0.0038128609994600993	0.001999092102050737
0.0038977169988356763	0.001999092102050737
0.00398272899838048	0.001999092102050737
0.004067893998580985	0.001999092102050737
0.0041572979989723535	0.001999092102050737
0.004242996999892057	0.001999092102050737
0.0043279799992888	0.001999092102050737
0.004412496999066207	0.001999092102050737
0.004497342999457032	0.001999092102050737
0.00458975699984876	0.001999092102050737
0.004675610000049346	0.001999092102050737
0.004764717999933055	0.001999092102050737
0.0048499859985895455	0.001999092102050737
0.004934655999022652	0.001999092102050737
0.005018816998926923	0.001999092102050737
0.005104010999275488	0.001999092102050737
0.005189259998587659	0.001999092102050737
0.0052746169985766755	0.001999092102050737
0.005359990998840658	0.001999092102050737
0.005446338998808642	0.002479743957519487
0.005536293998375186	0.002479743957519487
0.0056291309992957395	0.002479743957519487
0.005716708999898401	0.002479743957519487
0.00580396599980304	0.002479743957519487
0.005891050999707659	0.002479743957519487
0.005986246998872957	0.002479743957519487
0.006077513999116491	0.002479743957519487
0.006168328998683137	0.002479743957519487
0.006255756999962614	0.002479743957519487
0.006341367999993963	0.002479743957519487
0.006428932998460368	0.002479743957519487
0.00651502699838602	0.002479743957519487
0.00660800999867206	0.002479743957519487
0.006707833999826107	0.002479743957519487
0.006802393998441403	0.002479743957519487
0.00688875800005917	0.002479743957519487
0.0069737229987367755	0.002479743957519487
0.007061776999762515	0.002479743957519487
0.00714668000000529	0.002479743957519487
0.007232984999063774	0.002479743957519487
0.0073186079989682185	0.002479743957519487
0.007405349999316968	0.002479743957519487
0.007493207998777507	0.002479743957519487
0.007587105999846244	0.002479743957519487
0.007675053999264492	0.002479743957519487
0.007798676999300369	0.002479743957519487
0.007887862999268691	0.002479743957519487
0.00797641299868701	0.002479743957519487
0.008064210998782073	0.002479743957519487
0.008162761998391943	0.002479743957519487
0.008253660998889245	0.002479743957519487
0.008346272999915527	0.002479743957519487
0.00843917099882674	0.002479743957519487
0.00852715899964096	0.002479743957519487
0.008795029998509563	0.002479743957519487
0.008970343998953467	0.002479743957519487
0.009084195999093936	0.002479743957519487
0.009188592999635148	0.002479743957519487
0.009285805999752483	0.002479743957519487
0.009375468998769065	0.002479743957519487
0.0094673329986108	0.002479743957519487
0.009576257998560322	0.002479743957519487
0.009668134000094142	0.002479743957519487
0.009760518998518819	0.002479743957519487
0.009861201999228797	0.002479743957519487
0.009958579999874928	0.002479743957519487
0.01005578199874435	0.002479743957519487
0.010296679000020958	0.002479743957519487
0.010495752998394892	0.002479743957519487
0.010730300999057363	0.002479743957519487
0.011104592998890439	0.002960395812988237
0.011351961999025661	0.002960395812988237
0.011531268999533495	0.002960395812988237
0.011697127998559154	0.002960395812988237
0.011864858999615535	0.002960395812988237
0.012028375998852425	0.002960395812988237
0.012188895998406224	0.002960395812988237
0.012349507998806075	0.002960395812988237
0.012509619999036659	0.002960395812988237
0.012674693998633302	0.002960395812988237
0.01283559999865247	0.002960395812988237
0.012996415998713928	0.002960395812988237
0.013157532999684918	0.002960395812988237
0.013323524999577785	0.002960395812988237
0.013501583998731803	0.002960395812988237
0.013684870998986298	0.002960395812988237
0.013848896998752025	0.002960395812988237
0.014019665999512654	0.002960395812988237
0.01418723200004024	0.002960395812988237
0.014349292998304009	0.002960395812988237
0.014510207998682745	0.003441047668456987
0.014676204998977482	0.003441047668456987
0.014836904998446698	0.003441047668456987
0.014997104999565636	0.003441047668456987
0.01515673999892897	0.003441047668456987
0.015319578998969519	0.003441047668456987
0.015540200998657383	0.003441047668456987
0.01582352399964293	0.003441047668456987
0.016008694999982254	0.003441047668456987
0.01617683399854286	0.003441047668456987
0.01634135299900663	0.003441047668456987
0.016512633999809623	0.003441047668456987
0.016675039998517605	0.003441047668456987
0.016839529998833314	0.003441047668456987
0	0
