# Supplementary material for: GRAPE for fast and scalable graph processing and random-walk-based embedding
Source: Nat Comput Sci. 2023 Jun 26;3(6):552–68. doi: 10.1038/s43588-023-00465-8 (PMC10768636; doi:10.1038/s43588-023-00465-8)
Supplement: Supplementary file 4 — CSVs with time series data with time and memory requirements for the different libraries on the 44 considered graphs and on the different tasks considered (loading graphs, first- and second-order RWs). [file 43588_2023_465_MOESM4_ESM.zip › bio-ce-gt/Node2Vec/second_order_walk_only_q.csv]

delta	ram
0	0.0017513275146487928
0.0002631709794513881	0.0022319793701175428
0.0004046119865961373	0.0022319793701175428
0.0004968289867974818	0.0022319793701175428
0.0005819489888381213	0.0022319793701175428
0.0006958779995329678	0.0022319793701175428
0.0007910999993328005	0.0022319793701175428
0.00087423698278144	0.0022319793701175428
0.0009556299773976207	0.0022319793701175428
0.0010360289888922125	0.0022319793701175428
0.001115915976697579	0.0022319793701175428
0.0011999709822703153	0.0022319793701175428
0.001290743995923549	0.0027126312255862928
0.001373321982100606	0.0027126312255862928
0.0014541290001943707	0.0027126312255862928
0.0015338339726440609	0.0027126312255862928
0.001613171974895522	0.0027126312255862928
0.0016923289804253727	0.0027126312255862928
0.0017713239940349013	0.0027126312255862928
0.0018575329740997404	0.0027126312255862928
0.0019372649840079248	0.0027126312255862928
0.0020164909947197884	0.0027126312255862928
0.0020959269895683974	0.0027126312255862928
0.0021756599890068173	0.0027126312255862928
0.0022544539824593812	0.0027126312255862928
0.002334108983632177	0.0027126312255862928
0.002413466980215162	0.0027126312255862928
0.0024933219829108566	0.0027126312255862928
0.002572713972767815	0.0027126312255862928
0.0026520839892327785	0.0027126312255862928
0.0027309799916110933	0.0027126312255862928
0.00281617499422282	0.0027126312255862928
0.002895812998758629	0.0027126312255862928
0.0029755759751424193	0.0027126312255862928
0.0030546539928764105	0.0027126312255862928
0.003134136990411207	0.0027126312255862928
0.003213386982679367	0.0027126312255862928
0.0032937539799604565	0.0027126312255862928
0.0033740219951141626	0.0027126312255862928
0.003454124991549179	0.0027126312255862928
0.0035332199768163264	0.0027126312255862928
0.0036126569902990013	0.0027126312255862928
0.003691476973472163	0.0027126312255862928
0.003770301991607994	0.0027126312255862928
0.0038569119933526963	0.0027126312255862928
0.003938706999178976	0.0027126312255862928
0.004018850973807275	0.0027126312255862928
0.004098908975720406	0.0027126312255862928
0.004179568000836298	0.0027126312255862928
0.004259566980181262	0.0027126312255862928
0.004339301987783983	0.0027126312255862928
0.004419083998072892	0.0027126312255862928
0.004498402995523065	0.0027126312255862928
0.0045777169871144	0.0027126312255862928
0.004656206991057843	0.0027126312255862928
0.004756442998768762	0.0027126312255862928
0.004841653979383409	0.0031932830810550428
0.004921612999169156	0.0031932830810550428
0.005001326993806288	0.0031932830810550428
0.005080590985016897	0.0031932830810550428
0.005160698987310752	0.0031932830810550428
0.00523957097902894	0.0031932830810550428
0.005318447976605967	0.0031932830810550428
0.005397676985012367	0.0031932830810550428
0.005477062979480252	0.0031932830810550428
0.005556880991207436	0.0031932830810550428
0.005641487980028614	0.0031932830810550428
0.005725925992010161	0.0031932830810550428
0.00581304298248142	0.0031932830810550428
0.005894664995139465	0.0031932830810550428
0.005975536972982809	0.0031932830810550428
0.006055526988347992	0.0031932830810550428
0.006135101983090863	0.0031932830810550428
0.006221783987712115	0.0031932830810550428
0.006312206998700276	0.0031932830810550428
0.006392858980689198	0.0031932830810550428
0.006472469976870343	0.0031932830810550428
0.0065520589996594936	0.0031932830810550428
0.0066311529953964055	0.0031932830810550428
0.006710758985718712	0.0031932830810550428
0.006796738976845518	0.0031932830810550428
0.006877601001178846	0.0031932830810550428
0.006957270990824327	0.0031932830810550428
0.00703598398831673	0.0031932830810550428
0.007114480977179483	0.0031932830810550428
0.007193565979832783	0.0031932830810550428
0.007272833987371996	0.0031932830810550428
0.0073519649740774184	0.0031932830810550428
0.007430544996168464	0.0031932830810550428
0.0075092829938512295	0.0031932830810550428
0.007587503991089761	0.0031932830810550428
0.0076661009807139635	0.0031932830810550428
0.007744969974737614	0.0031932830810550428
0.00782992399763316	0.0031932830810550428
0.0079097589768935	0.0031932830810550428
0.007990547979716212	0.0031932830810550428
0.008070182986557484	0.0031932830810550428
0.008149728993885219	0.0031932830810550428
0.008342778979567811	0.0031932830810550428
0.008426794986007735	0.0031932830810550428
0.00850747898221016	0.0031932830810550428
0.00858734198845923	0.0036739349365237928
0.008685298991622403	0.0036739349365237928
0.008767870982410386	0.0036739349365237928
0.008853884995914996	0.0036739349365237928
0.008933924982557073	0.0036739349365237928
0.009013192990096286	0.0036739349365237928
0.009093373984796926	0.0036739349365237928
0.009172858990496024	0.0036739349365237928
0.009251894982298836	0.0036739349365237928
0.00933068199083209	0.0036739349365237928
0.00940923098823987	0.0036739349365237928
0.009488163981586695	0.0036739349365237928
0.009566930995788425	0.0036739349365237928
0.009646192978834733	0.0036739349365237928
0.009724908974021673	0.0036739349365237928
0.009809322975343093	0.0036739349365237928
0.009894152986817062	0.0036739349365237928
0.009973545995308086	0.0036739349365237928
0.010052400000859052	0.0036739349365237928
0.010223806981230155	0.0036739349365237928
0.010401815001387149	0.0036739349365237928
0.010571320977760479	0.0036739349365237928
0.010737983975559473	0.0036739349365237928
0.010904985974775627	0.0036739349365237928
0.011059919983381405	0.0036739349365237928
0.011212587996851653	0.0036739349365237928
0.011364986974513158	0.0036739349365237928
0.011518454994075	0.0036739349365237928
0.011676630994770676	0.0036739349365237928
0.011832350981421769	0.0036739349365237928
0.011988189973635599	0.0036739349365237928
0.01214133299072273	0.0036739349365237928
0.012294676998862997	0.0036739349365237928
0.012447569984942675	0.0036739349365237928
0.012600543996086344	0.0036739349365237928
0.012770056986482814	0.0036739349365237928
0.012929060001624748	0.0036739349365237928
0.013082405988825485	0.0036739349365237928
0.013235131977126002	0.0036739349365237928
0.01338883998687379	0.0036739349365237928
0.013551638985518366	0.0036739349365237928
0.013705178978852928	0.0036739349365237928
0.013863303989637643	0.0036739349365237928
0.014016479981364682	0.0036739349365237928
0.01417034599580802	0.0036739349365237928
0.014322941977297887	0.0036739349365237928
0.014475470001343638	0.0036739349365237928
0.014628548990003765	0.0036739349365237928
0.014784843981033191	0.0036739349365237928
0.014938310981960967	0.0036739349365237928
0.015090137982042506	0.0036739349365237928
0.015242231980664656	0.0036739349365237928
0.015395776979858056	0.0036739349365237928
0.01554727298207581	0.0036739349365237928
0.01569937900057994	0.0036739349365237928
0.015854937984840944	0.0036739349365237928
0.016006646997993812	0.0036739349365237928
0.0161599509883672	0.0036739349365237928
0.016311508981743827	0.0036739349365237928
0.01646387399523519	0.0036739349365237928
0.016615640983218327	0.0036739349365237928
0.016783877974376082	0.0036739349365237928
0.016937377979047596	0.0036739349365237928
0.0170889439759776	0.0036739349365237928
0.01724076399113983	0.0036739349365237928
0.017392407986335456	0.0036739349365237928
0.017549359996337444	0.0036739349365237928
0.017702325974823907	0.0036739349365237928
0.01785923697752878	0.0036739349365237928
0.018011556996498257	0.0036739349365237928
0.01816351298475638	0.0036739349365237928
0.01831510799820535	0.0036739349365237928
0.01846716000000015	0.0036739349365237928
0.018618912989040837	0.0036739349365237928
0.018788304994814098	0.0036739349365237928
0.01894413898116909	0.0036739349365237928
0.019097645999863744	0.0036739349365237928
0.019249414996011183	0.0036739349365237928
0.019401714991545305	0.004154586791992543
0.01955375898978673	0.004154586791992543
0.01970509099191986	0.004154586791992543
0.019862460991134867	0.004154586791992543
0.020015565998619422	0.004154586791992543
0.02016751197515987	0.004154586791992543
0.020320061972597614	0.004154586791992543
0.02047155497712083	0.004154586791992543
0.02062429700163193	0.004154586791992543
0.020792501978576183	0.004154586791992543
0.020946478995028883	0.004154586791992543
0.021098442986840382	0.004154586791992543
0.021250555000733584	0.004154586791992543
0.021406130981631577	0.004154586791992543
0.02156049298355356	0.004154586791992543
0.02171276099397801	0.004154586791992543
0.02187059199786745	0.004154586791992543
0.02202389997546561	0.004154586791992543
0.022176484984811395	0.004154586791992543
0.022329499974148348	0.004154586791992543
0.022482032974949107	0.004154586791992543
0.022634914988884702	0.004154586791992543
0.02278808699338697	0.004154586791992543
0.022940337978070602	0.004154586791992543
0.02309220697497949	0.004154586791992543
0.023244081996381283	0.004154586791992543
0.02340099198045209	0.004154586791992543
0.023553239996545017	0.004154586791992543
0.02370575998793356	0.004154586791992543
0.02386194799328223	0.004154586791992543
0.02401410898892209	0.004154586791992543
0.02416531098424457	0.004154586791992543
0.024316662980709225	0.004154586791992543
0.02446787297958508	0.004154586791992543
0.024619529984192923	0.004154586791992543
0.024786906986264512	0.004154586791992543
0.024940162984421477	0.004154586791992543
0.025091717980103567	0.004154586791992543
0.025248147983802482	0.004154586791992543
0.025400788988918066	0.004154586791992543
0.025553268991643563	0.004154586791992543
0.02570647597895004	0.004154586791992543
0.02586299498216249	0.004154586791992543
0.026016006973804906	0.004154586791992543
0.026168618991505355	0.004154586791992543
0.026321680983528495	0.004154586791992543
0.026474647980649024	0.004154586791992543
0.026626559993019328	0.004154586791992543
0.026781479973578826	0.004154586791992543
0.026934474997688085	0.004154586791992543
0.02708705500117503	0.004154586791992543
0.027238836977630854	0.004154586791992543
0.027390642993850634	0.004154586791992543
0.02754240299691446	0.004154586791992543
0.027694650983903557	0.004154586791992543
0.02785024797776714	0.004154586791992543
0.02800227698753588	0.004154586791992543
0.02815404799184762	0.004154586791992543
0.028305836982326582	0.004154586791992543
0.028458466986194253	0.004154586791992543
0.028610847977688536	0.004154586791992543
0.02877629897557199	0.004154586791992543
0.028935847978573292	0.004154586791992543
0.029087570001138374	0.004154586791992543
0.02923968297545798	0.004154586791992543
0.02939203698770143	0.004154586791992543
0.029545514000346884	0.004154586791992543
0.029698695987462997	0.004154586791992543
0.029855777975171804	0.004154586791992543
0.03000961398356594	0.004154586791992543
0.030162518989527598	0.004154586791992543
0.03031432899297215	0.004154586791992543
0.030465616000583395	0.004154586791992543
0.03061734198126942	0.004154586791992543
0.03076935900026001	0.004154586791992543
0.030925633996957913	0.004154586791992543
0.031085637980140746	0.004154586791992543
0.031239096977515146	0.004154586791992543
0.03139215198461898	0.004154586791992543
0.03154530900064856	0.004154586791992543
0.03169911197619513	0.004154586791992543
0.03185614899848588	0.004154586791992543
0.03201062299194746	0.004154586791992543
0.03216361399972811	0.004154586791992543
0.03231622898601927	0.004154586791992543
0.0324689419940114	0.004154586791992543
0.03262266700039618	0.004154586791992543
0.03278903698083013	0.004154586791992543
0.03294848298537545	0.004154586791992543
0.0331022159953136	0.004154586791992543
0.033257043978665024	0.004154586791992543
0.03341058699879795	0.004154586791992543
0.03356992598855868	0.004154586791992543
0.033722872991347685	0.004154586791992543
0.033879721973789856	0.004154586791992543
0.034032310999464244	0.004154586791992543
0.0341846399824135	0.004154586791992543
0.03433697498985566	0.004154586791992543
0.0344889739935752	0.004154586791992543
0.03464161398005672	0.004154586791992543
0.0347935059980955	0.004154586791992543
0.03494634499656968	0.004154586791992543
0.03509851297712885	0.004154586791992543
0.035250481974799186	0.004154586791992543
0.03540288098156452	0.004154586791992543
0.0355548249790445	0.004154586791992543
0.03570687197498046	0.004154586791992543
0.035863707977114245	0.004635238647461293
0.03601765897474252	0.004635238647461293
0.03617016097996384	0.004635238647461293
0.03632196199032478	0.004635238647461293
0.03647401600028388	0.004635238647461293
0.03662580798845738	0.004635238647461293
0.03680692697525956	0.004635238647461293
0.0369615759991575	0.004635238647461293
0.03711532798479311	0.004635238647461293
0.03726852897671051	0.004635238647461293
0.03742046799743548	0.004635238647461293
0.0375725099875126	0.004635238647461293
0.03772596997441724	0.004635238647461293
0.03788276098202914	0.004635238647461293
0.03803525699186139	0.004635238647461293
0.03818718498223461	0.004635238647461293
0.03833927298546769	0.004635238647461293
0.03849092798191123	0.004635238647461293
0.03864241097471677	0.004635238647461293
0.038794477994088084	0.004635238647461293
0.038949675974436104	0.004635238647461293
0.03910217699012719	0.004635238647461293
0.039254142000572756	0.004635238647461293
0.03940545898512937	0.004635238647461293
0.039557133975904435	0.004635238647461293
0.03970886598108336	0.004635238647461293
0.03986954499850981	0.004635238647461293
0.04002272797515616	0.004635238647461293
0.04017480599577539	0.004635238647461293
0.04032658800133504	0.004635238647461293
0.04047863598680124	0.004635238647461293
0.04063461199984886	0.004635238647461293
0.040805587981594726	0.004635238647461293
0.04096026497427374	0.004635238647461293
0.04111298199859448	0.004635238647461293
0.04126582798198797	0.004635238647461293
0.041418277978664264	0.004635238647461293
0.041569992987206206	0.004635238647461293
0.04172353897592984	0.004635238647461293
0.04188056697603315	0.004635238647461293
0.04203536399290897	0.004635238647461293
0.042190075997496024	0.004635238647461293
0.042346025991719216	0.004635238647461293
0.042498653987422585	0.004635238647461293
0.04265092397690751	0.004635238647461293
0.04280334498616867	0.004635238647461293
0.04295704097603448	0.004635238647461293
0.04310998899745755	0.004635238647461293
0.04326241899980232	0.004635238647461293
0.043414763000328094	0.004635238647461293
0.043567155982600525	0.004635238647461293
0.04371925297891721	0.004635238647461293
0.04387677198974416	0.004635238647461293
0.044029541983036324	0.004635238647461293
0.04418147398973815	0.004635238647461293
0.04433295998023823	0.004635238647461293
0.04448446398600936	0.004635238647461293
0.04463695400045253	0.004635238647461293
0.04480342898750678	0.004635238647461293
0.04495930398115888	0.004635238647461293
0.04511195799568668	0.004635238647461293
0.04526384599739686	0.004635238647461293
0.04541689599864185	0.004635238647461293
0.04556995700113475	0.004635238647461293
0.04572277798433788	0.004635238647461293
0.045879207988036796	0.004635238647461293
0.04603160999249667	0.004635238647461293
0.046183418977307156	0.004635238647461293
0.04633506300160661	0.004635238647461293
0.046487218991387635	0.004635238647461293
0.046639026986667886	0.004635238647461293
0.046791385975666344	0.004635238647461293
0.046943574998294935	0.004635238647461293
0.04709602097864263	0.004635238647461293
0.04724761898978613	0.004635238647461293
0.04739991598762572	0.004635238647461293
0.047551849973388016	0.004635238647461293
0.04770339897368103	0.004635238647461293
0.04785973997786641	0.004635238647461293
0.04801193199818954	0.004635238647461293
0.048163840983761474	0.004635238647461293
0.04832175699993968	0.004635238647461293
0.048474624985828996	0.004635238647461293
0.04862694497569464	0.004635238647461293
0.04879122998681851	0.004635238647461293
0.04894567598239519	0.004635238647461293
0.0490974249842111	0.004635238647461293
0.04924869499518536	0.004635238647461293
0.049400724994484335	0.004635238647461293
0.0495525699807331	0.004635238647461293
0.04970406199572608	0.004635238647461293
0.0498594639939256	0.004635238647461293
0.05001179900136776	0.004635238647461293
0.05016330099897459	0.004635238647461293
0.05031534799491055	0.004635238647461293
0.05047125497367233	0.004635238647461293
0.05062494697631337	0.005115890502930043
0.05078142898855731	0.005115890502930043
0.050934339000377804	0.005115890502930043
0.05108706100145355	0.005115890502930043
0.051240116998087615	0.005115890502930043
0.05139307799981907	0.005115890502930043
0.05154475898598321	0.005115890502930043
0.051697399001568556	0.005115890502930043
0.05185349198291078	0.005115890502930043
0.0520068799960427	0.005115890502930043
0.052159222977934405	0.005115890502930043
0.05231168697355315	0.005115890502930043
0.05246427599922754	0.005115890502930043
0.05261911198613234	0.005115890502930043
0.052806411986239254	0.005115890502930043
0.05296279999311082	0.005115890502930043
0.05311636297847144	0.005115890502930043
0.05326955998316407	0.005115890502930043
0.05342208797810599	0.005115890502930043
0.05357544298749417	0.005115890502930043
0.05372835497837514	0.005115890502930043
0.053885436995187774	0.005115890502930043
0.0540377110010013	0.005115890502930043
0.054189621994737536	0.005115890502930043
0.05434137099655345	0.005115890502930043
0.05449248998775147	0.005115890502930043
0.054644566000206396	0.005115890502930043
0.05479555900092237	0.005115890502930043
0.054948799981502816	0.005115890502930043
0.055099753983085975	0.005115890502930043
0.05525267499615438	0.005115890502930043
0.05540445999940857	0.005115890502930043
0.05555663598352112	0.005115890502930043
0.05570800197892822	0.005115890502930043
0.055864562978968024	0.005115890502930043
0.05602169097983278	0.005115890502930043
0.05617435497697443	0.005115890502930043
0.056327111000427976	0.005115890502930043
0.056479248974937946	0.005115890502930043
0.05663166000158526	0.005115890502930043
0.056796759978169575	0.005115890502930043
0.05695064697647467	0.005115890502930043
0.05710265599191189	0.005115890502930043
0.0572549749922473	0.005115890502930043
0.057406651991186664	0.005115890502930043
0.05755837800097652	0.005115890502930043
0.057710506982402876	0.005115890502930043
0.05786680299206637	0.005115890502930043
0.05801865799003281	0.005115890502930043
0.05817037797532976	0.005115890502930043
0.05832448397995904	0.005115890502930043
0.058476699981838465	0.005115890502930043
0.05862875599996187	0.005115890502930043
0.05878369999118149	0.005115890502930043
0.058938186994055286	0.005115890502930043
0.05909163999604061	0.005115890502930043
0.05924409499857575	0.005115890502930043
0.059396634984295815	0.005115890502930043
0.05954776599537581	0.005115890502930043
0.05969938499038108	0.005115890502930043
0.05985574398073368	0.005115890502930043
0.0600086179911159	0.005115890502930043
0.060160804976476356	0.005115890502930043
0.060315832000924274	0.005115890502930043
0.06047005098662339	0.005115890502930043
0.06065716699231416	0.005115890502930043
0.06090112298261374	0.005115890502930043
0.061072408978361636	0.005115890502930043
0.061241998977493495	0.005115890502930043
0.06141075398772955	0.005115890502930043
0.061578747001476586	0.005115890502930043
0.06174623398692347	0.005115890502930043
0.06191890899208374	0.005115890502930043
0.06209497500094585	0.005115890502930043
0.06226324997260235	0.005115890502930043
0.062431129976175725	0.005115890502930043
0.0625988699903246	0.005115890502930043
0.06276584297302179	0.005115890502930043
0.06293773200013675	0.005115890502930043
0.06310451199533418	0.005115890502930043
0.06327261897968128	0.005115890502930043
0.06343931599985808	0.005115890502930043
0.06360603499342687	0.005115890502930043
0.06377190697821788	0.005115890502930043
0.06394262297544628	0.005115890502930043
0.06411254499107599	0.005115890502930043
0.06428215597406961	0.005115890502930043
0.06445221998728812	0.005115890502930043
0.0646211949933786	0.005115890502930043
0.06480474898125976	0.005115890502930043
0.06497673998819664	0.005115890502930043
0.06514519697520882	0.005115890502930043
0.06531316100154072	0.005115890502930043
0.06548131699673831	0.005115890502930043
0.06564970497856848	0.005115890502930043
0.06581796199316159	0.005115890502930043
0.06598752798163332	0.005115890502930043
0.06615646998398006	0.005115890502930043
0.0663238650013227	0.005115890502930043
0.06649220097460784	0.005115890502930043
0.0666611089836806	0.005115890502930043
0.06683597899973392	0.005115890502930043
0.06700453697703779	0.005115890502930043
0.06717324798228219	0.005115890502930043
0.06734148800023831	0.005115890502930043
0.06751141397398897	0.005115890502930043
0.06768089698744006	0.005115890502930043
0.06785727097303607	0.005115890502930043
0.06802601699018851	0.005115890502930043
0.06819452199852094	0.005115890502930043
0.06836504599777982	0.005115890502930043
0.06853486798354425	0.005115890502930043
0.06867296999553218	0.005115890502930043
0.06884820497361943	0.005115890502930043
0.06901838598423637	0.005115890502930043
0.06918795398087241	0.005115890502930043
0.06935664298362099	0.005115890502930043
0.06952518498292193	0.005115890502930043
0.06969497297541238	0.005115890502930043
0.06986866798251867	0.005115890502930043
0.07003784499829635	0.005115890502930043
0.07020647599711083	0.005115890502930043
0.07037432098877616	0.005115890502930043
0.0705423659819644	0.005115890502930043
0.07071215898031369	0.005115890502930043
0.07088956798543222	0.005115890502930043
0.07106252899393439	0.005115890502930043
0.07123428100021556	0.005115890502930043
0.07140622599399649	0.005115890502930043
0.07157792698126286	0.005115890502930043
0.07175020998693071	0.005115890502930043
0.0719257979944814	0.005115890502930043
0.07209831199725159	0.005115890502930043
0.07226993297808804	0.005115890502930043
0.07244173498474993	0.005115890502930043
0.07261656198534183	0.005115890502930043
0.07280549098504707	0.005115890502930043
0.07298067898955196	0.005115890502930043
0.07315451599424705	0.005115890502930043
0.07333279299200512	0.005115890502930043
0.07350816499092616	0.005115890502930043
0.07368127699010074	0.005115890502930043
0.07385938099469058	0.005115890502930043
0.07403315798728727	0.005115890502930043
0.07420551698305644	0.005115890502930043
0.07437812798889354	0.005115890502930043
0.07455085800029337	0.005115890502930043
0.07472362599219196	0.005115890502930043
0.07490170098026283	0.005115890502930043
0.07507412097766064	0.005115890502930043
0.075246521999361	0.005115890502930043
0.07541911097359844	0.005115890502930043
0.07559144299011678	0.005115890502930043
0.07576458598487079	0.005115890502930043
0.07594195698038675	0.005115890502930043
0.07611445098882541	0.005115890502930043
0.07628693897277117	0.005115890502930043
0.07646009299787693	0.005115890502930043
0.07663320697611198	0.005596542358398793
0.07683021298726089	0.005596542358398793
0.0770059909846168	0.005596542358398793
0.0771793159947265	0.005596542358398793
0.07735250698169693	0.005596542358398793
0.07752680097473785	0.005596542358398793
0.07770008698571473	0.005596542358398793
0.07787666699732654	0.005596542358398793
0.07805019000079483	0.005596542358398793
0.07822323698201217	0.005596542358398793
0.07839485499425791	0.005596542358398793
0.07856713997898623	0.005596542358398793
0.07873899998958223	0.005596542358398793
0.0789290159882512	0.005596542358398793
0.07910610898397863	0.005596542358398793
0.07928347698180005	0.005596542358398793
0.07945712597575039	0.005596542358398793
0.07963041798211634	0.005596542358398793
0.07980271597625688	0.005596542358398793
0.07997564799734391	0.005596542358398793
0.08014932597870938	0.005596542358398793
0.08032205098425038	0.005596542358398793
0.08049390398082323	0.005596542358398793
0.08067427898640744	0.005596542358398793
0.0808548700006213	0.005596542358398793
0.08102935799979605	0.005596542358398793
0.08120199799304828	0.005596542358398793
0.08137748198350891	0.005596542358398793
0.08155209399410523	0.005596542358398793
0.08172681598807685	0.005596542358398793
0.08191026697750203	0.005596542358398793
0.08208886798820458	0.005596542358398793
0.08226715397904627	0.005596542358398793
0.08244395698420703	0.005596542358398793
0.08262136997655034	0.005596542358398793
0.08279813299304806	0.005596542358398793
0.0829767599934712	0.005596542358398793
0.08315332100028172	0.005596542358398793
0.08333039699937217	0.005596542358398793
0.08350752299884334	0.005596542358398793
0.08368383999913931	0.005596542358398793
0.08386637197691016	0.005596542358398793
0.08404404399334453	0.005596542358398793
0.08422172098653391	0.005596542358398793
0.08439103499404155	0.005596542358398793
0.08454617398092523	0.005596542358398793
0.08467921998817474	0.005596542358398793
0.08483494698884897	0.005596542358398793
0.08498805097769946	0.005596542358398793
0.08513954697991721	0.005596542358398793
0.0852910690009594	0.005596542358398793
0.08544273499865085	0.005596542358398793
0.0855947409872897	0.005596542358398793
0.08574724599020556	0.005596542358398793
0.08590526899206452	0.005596542358398793
0.08605938698747195	0.005596542358398793
0.08621235698228702	0.005596542358398793
0.08636534499237314	0.005596542358398793
0.0865183059941046	0.005596542358398793
0.08667135197902098	0.005596542358398793
0.08682484598830342	0.005596542358398793
0.0869781989895273	0.005596542358398793
0.08713078999426216	0.005596542358398793
0.087283397995634	0.005596542358398793
0.08743578099529259	0.005596542358398793
0.08758740799385123	0.005596542358398793
0.08773920199018903	0.005596542358398793
0.08789573799003847	0.005596542358398793
0.08804718698957004	0.005596542358398793
0.08819950898759998	0.005596542358398793
0.0883512279833667	0.005596542358398793
0.08850284799700603	0.005596542358398793
0.08865486699505709	0.005596542358398793
0.08882144498056732	0.005596542358398793
0.08897480397718027	0.005596542358398793
0.08912669398705475	0.005596542358398793
0.08928834900143556	0.005596542358398793
0.08944500298821367	0.005596542358398793
0.08959755199612118	0.005596542358398793
0.08974931697594002	0.005596542358398793
0.08990477499901317	0.005596542358398793
0.09005666099255905	0.005596542358398793
0.09020840298035182	0.005596542358398793
0.09036042599473149	0.005596542358398793
0.09051247299066745	0.005596542358398793
0.09066427699872293	0.005596542358398793
0.09081577099277638	0.005596542358398793
0.09096764598507434	0.005596542358398793
0.09111938599380665	0.005596542358398793
0.0912714219884947	0.005596542358398793
0.09142302398686297	0.005596542358398793
0.09157438299735077	0.005596542358398793
0.09172605798812583	0.005596542358398793
0.0918875339848455	0.005596542358398793
0.09204290198977105	0.005596542358398793
0.0921960329869762	0.005596542358398793
0.09234958398155868	0.005596542358398793
0.09250339897698723	0.005596542358398793
0.09265690299798734	0.005596542358398793
0.09283857198897749	0.005596542358398793
0.09299281297717243	0.005596542358398793
0.0931463849847205	0.005596542358398793
0.09329928198712878	0.005596542358398793
0.09345378397847526	0.005596542358398793
0.093607107992284	0.005596542358398793
0.09376073299790733	0.005596542358398793
0.09391819598386064	0.005596542358398793
0.094072479987517	0.005596542358398793
0.09422519398503937	0.005596542358398793
0.09437759197317064	0.005596542358398793
0.09452973498264328	0.005596542358398793
0.09468137298244983	0.005596542358398793
0.09483363397885114	0.005596542358398793
0.09498640598030761	0.005596542358398793
0.09513979198527522	0.005596542358398793
0.09529208499589004	0.005596542358398793
0.09544383399770595	0.005596542358398793
0.09559554097359069	0.005596542358398793
0.09574745697318576	0.005596542358398793
0.09590383298927918	0.005596542358398793
0.09605559197370894	0.005596542358398793
0.09620699498918839	0.005596542358398793
0.09635850298218429	0.005596542358398793
0.09650988399516791	0.005596542358398793
0.09667196098598652	0.005596542358398793
0.096825236978475	0.005596542358398793
0.09697774300002493	0.005596542358398793
0.09713400798500516	0.005596542358398793
0.09728617197833955	0.005596542358398793
0.09743877497385256	0.005596542358398793
0.09759087697602808	0.005596542358398793
0.09774287199252285	0.005596542358398793
0.09789992999867536	0.005596542358398793
0.0980526459752582	0.005596542358398793
0.09820564297842793	0.005596542358398793
0.09835737699177116	0.005596542358398793
0.09851028697448783	0.005596542358398793
0.09866259398404509	0.005596542358398793
0.09881503897486255	0.005596542358398793
0.09897019699565135	0.005596542358398793
0.0991227819758933	0.005596542358398793
0.09927522100042552	0.005596542358398793
0.09942775999661535	0.005596542358398793
0.09957972299889661	0.005596542358398793
0.09973196897772141	0.005596542358398793
0.09988942998461425	0.005596542358398793
0.10004138597287238	0.005596542358398793
0.11019295299774967	0.006077194213867543
0.1203645619971212	0.006077194213867543
0.1305346819863189	0.006077194213867543
0.1406845329911448	0.006077194213867543
0.15089480197639205	0.006077194213867543
0.16109783598221838	0.006557846069336293
0.17126749598537572	0.006557846069336293
0.1814299379766453	0.006557846069336293
0.19159402398508973	0.006557846069336293
0.2017638569814153	0.006557846069336293
0.21196741497260518	0.006557846069336293
0.2221389779879246	0.006557846069336293
0.23230565298581496	0.006557846069336293
0.24247427697991952	0.006557846069336293
0.2526435740001034	0.006557846069336293
0.2628260249912273	0.006557846069336293
0.2729968849744182	0.006557846069336293
0.2831654729961883	0.006557846069336293
0.2933275119867176	0.006557846069336293
0.303495344996918	0.007038497924805043
0.31368521897820756	0.007038497924805043
0.3238659649796318	0.007038497924805043
0.3340304089942947	0.007038497924805043
0.3441986549878493	0.007038497924805043
0.3543707199860364	0.007038497924805043
0.3645404119743034	0.007038497924805043
0.3747218439821154	0.007519149780273793
0.3849004359799437	0.007519149780273793
0.3950675929954741	0.007519149780273793
0.4052375209867023	0.007519149780273793
0.4154107649810612	0.007519149780273793
0.42558432297664694	0.007519149780273793
0.4357615389744751	0.007519149780273793
0.4459327749791555	0.007519149780273793
0.4561115649994463	0.007519149780273793
0.4662767509871628	0.007999801635742543
0.47644992999266833	0.007999801635742543
0.4866132469906006	0.007999801635742543
0.4967831389803905	0.007999801635742543
0.506947625981411	0.007999801635742543
0.5171140679740347	0.007999801635742543
0.5272826159780379	0.008480453491211293
0.5374550629931036	0.008480453491211293
0.5476239899871871	0.008480453491211293
0.5577965699776541	0.008480453491211293
0.5679775119933765	0.008480453491211293
0.5781670449941885	0.008480453491211293
0.5883312209916767	0.008480453491211293
0.5984960359928664	0.008480453491211293
0.6086740659957286	0.008480453491211293
0.6188709829875734	0.008480453491211293
0.6290368369955104	0.008961105346680043
0.6392034839955159	0.008961105346680043
0.6493673899967689	0.010403060913086293
0.6595825359981973	0.013153457641601918
0.669929671974387	0.013950729370117543
0.6803006829868536	0.016937637329101918
0.690676705999067	0.022159957885742543
0.7010392219817732	0.027336502075195668
0.7114135189913213	0.031219863891601918
0.7218205829849467	0.03844490051269567
0.7321994039812125	0.04804649353027379
0.7425853739841841	0.05802955627441442
0.7529773809947073	0.06852378845214879
0.7633916019985918	0.08136024475097692
0.7738191929820459	0.09257164001464879
0.7842164099856745	0.10736885070800817
0.7946365199750289	0.12503471374511754
0.805039325990947	0.14783515930175817
0.8154798159957863	0.1678279876708988
0.825923692987999	0.18620338439941442
0.8363819959922694	0.20683708190918004
0.8468774989887606	0.22777214050293004
0.8573179229861125	0.2516483306884769
0.8678013829921838	0.2693637847900394
0.8782296969729941	0.2887271881103519
0.888534127996536	0.3086513519287113
0.8987922099768184	0.3281215667724613
0.9090410269855056	0.3486942291259769
0.919283971976256	0.3671840667724613
0.92968984899926	0.3905948638916019
0.9400964939850383	0.4096988677978519
0.9504971249843948	0.42816581726074254
0.9608034319826402	0.44565620422363317
0.9712117669987492	0.46241035461425817
0.9816146879747976	0.47713508605957067
0.9920607479871251	0.4914859771728519
1.0024750739976298	0.5088542938232425
1.1029565270000603	0.6825489044189457
1.2034273999743164	0.8208583831787113
1.3037952099984977	0.8579372406005863
1.4041439129796345	0.8589023590087894
1.5044864249939565	0.8719104766845707
1.6048567589896265	0.8815387725830082
1.7052397499792278	0.8936466217041019
1.8056241779995617	0.9404949188232425
1.9060054409783334	0.9944881439208988
2.0063887249852996	1.00749626159668
2.1067660359840374	1.0326465606689457
2.2071606699901167	1.0489887237548832
2.3075429769814946	1.0646022796630863
2.407906333974097	1.0851100921630863
2.5082843709969893	1.1073421478271488
2.6086746489745565	1.1225131988525394
2.7090736309764907	1.1460803985595707
2.8094774399942253	1.168304824829102
2.909853994991863	1.1853450775146488
3.010238431976177	1.214966201782227
3.110631432995433	1.2293437957763675
3.2110244679788593	1.2596096038818363
3.3114136999938637	1.274719619750977
3.4118007889774162	1.292358779907227
3.512198799988255	1.320801162719727
3.612585061986465	1.3364528656005863
3.7129895959806163	1.3677181243896488
3.8133882399997674	1.3818744659423832
3.91377883599489	1.4008525848388675
4.014175383985275	1.4241146087646488
4.114559251000173	1.4420551300048832
4.214946736989077	1.4738544464111332
4.315340232977178	1.4867481231689457
4.415733478992479	1.5090984344482425
4.516128973977175	1.5325550079345707
4.616525299992645	1.550190353393555
4.716951950977091	1.5813220977783207
4.817345835996093	1.59355583190918
4.917732690984849	1.6221240997314457
5.018116546998499	1.6379856109619144
5.1185105629847385	1.65501823425293
5.218885358975967	1.6838802337646488
5.319280975993024	1.6983264923095707
5.419664345972706	1.7295764923095707
5.520077034976566	1.7448085784912113
5.620468431996414	1.7633441925048832
5.720894292986486	1.7892116546630863
5.821287516999291	1.812469863891602
5.921652181976242	1.847309494018555
6.022034569992684	1.848297500610352
6.122414839977864	1.8685535430908207
6.222809470986249	1.8881687164306644
6.323193737975089	1.901092910766602
6.423569337988738	1.925659561157227
6.523934813973028	1.9443019866943363
6.6243109429779	1.9526828765869144
6.724689144990407	1.9757617950439457
6.825074247986777	1.994354629516602
6.925451656978112	2.011089706420899
7.025832859973889	2.0336956024169925
7.126213504001498	2.053749465942383
7.22658680198947	2.069378280639649
7.327002437988995	2.0987514495849613
7.427543388999766	2.1125453948974613
7.528044291975675	2.1397327423095707
7.628559148986824	2.155830764770508
7.729064328974346	2.1751026153564457
7.829563125997083	2.2047389984130863
7.930054297001334	2.217590713500977
8.030564492975827	2.2488330841064457
8.131044518988347	2.2629627227783207
8.231409172993153	2.282440567016602
8.331767746974947	2.3036655426025394
8.432120874000248	2.3216823577880863
8.532488050987013	2.353557968139649
8.632916595001006	2.3662952423095707
8.733293013996445	2.38817253112793
8.833690053987084	2.408398056030274
8.93406728998525	2.4247707366943363
9.034456394001609	2.4525608062744144
9.134839049977018	2.4673427581787113
9.235229493991937	2.4937786102294925
9.335598907986423	2.510845565795899
9.435972565988777	2.5283245086669925
9.536344448977616	2.55339469909668
9.636732286977349	2.557758712768555
9.737113909999607	2.5774806976318363
9.83748793398263	2.58427848815918
9.937874611001462	2.5881313323974613
10.038260641973466	2.5874675750732425
0	0
