# Supplementary material for: GRAPE for fast and scalable graph processing and random-walk-based embedding
Source: Nat Comput Sci. 2023 Jun 26;3(6):552–68. doi: 10.1038/s43588-023-00465-8 (PMC10768636; doi:10.1038/s43588-023-00465-8)
Supplement: Supplementary file 4 — CSVs with time series data with time and memory requirements for the different libraries on the 44 considered graphs and on the different tasks considered (loading graphs, first- and second-order RWs). [file 43588_2023_465_MOESM4_ESM.zip › bio-ce-gt/Node2Vec/second_order_walk_only_p.csv]

delta	ram
0	0.00308990478515625
0.00021692400332540274	0.00308990478515625
0.0003608719853218645	0.00308990478515625
0.00045639299787580967	0.003570556640625
0.0005436179926618934	0.003570556640625
0.0006281000096350908	0.003570556640625
0.0007190869946498424	0.003570556640625
0.0008017740037757903	0.003570556640625
0.0008828720019664615	0.003570556640625
0.0009632750006858259	0.003570556640625
0.00104302100953646	0.003570556640625
0.0011259310122113675	0.003570556640625
0.0012152710114605725	0.003570556640625
0.0012973120028618723	0.003570556640625
0.0013783059839624912	0.003570556640625
0.0014584340096917003	0.003570556640625
0.001537959004053846	0.003570556640625
0.0016463479842059314	0.003810882568359375
0.0017371060093864799	0.003810882568359375
0.001817868003854528	0.003810882568359375
0.0018973079859279096	0.003810882568359375
0.001976778992684558	0.003810882568359375
0.002055441989796236	0.003810882568359375
0.0021339450031518936	0.003810882568359375
0.0022127600095700473	0.003810882568359375
0.0022918200120329857	0.003810882568359375
0.0023707269865553826	0.003810882568359375
0.0024498789862263948	0.003810882568359375
0.002539645996876061	0.003810882568359375
0.0026188220072072	0.003810882568359375
0.002703584003029391	0.003810882568359375
0.0027831459883600473	0.003810882568359375
0.002862263994757086	0.003810882568359375
0.002941629005363211	0.003810882568359375
0.003020623989868909	0.003810882568359375
0.0030992940010037273	0.003810882568359375
0.0031787629995960742	0.003810882568359375
0.0032582090061623603	0.003810882568359375
0.003337066009407863	0.003810882568359375
0.003416552994167432	0.003810882568359375
0.0034958909964188933	0.003810882568359375
0.0035745640052482486	0.003810882568359375
0.0036533880047500134	0.003810882568359375
0.0037377330008894205	0.003810882568359375
0.0038185869925655425	0.003810882568359375
0.003898147988365963	0.003810882568359375
0.003977515996666625	0.003810882568359375
0.004057410988025367	0.003810882568359375
0.004137240001000464	0.003810882568359375
0.004217042995151132	0.003810882568359375
0.004296564991818741	0.003810882568359375
0.0043760479893535376	0.003810882568359375
0.004455510003026575	0.003810882568359375
0.00453543898765929	0.003810882568359375
0.004615173995262012	0.003810882568359375
0.004699871002230793	0.003810882568359375
0.004780052986461669	0.004291534423828125
0.004859709006268531	0.004291534423828125
0.0049391759966965765	0.004291534423828125
0.005018422991270199	0.004291534423828125
0.005098205991089344	0.004291534423828125
0.005177607003133744	0.004291534423828125
0.005256604985333979	0.004291534423828125
0.00533630300196819	0.004291534423828125
0.005414876010036096	0.004291534423828125
0.005495138990227133	0.004291534423828125
0.005583766003837809	0.004291534423828125
0.005692507984349504	0.004291534423828125
0.005774716002633795	0.004291534423828125
0.0058556339936330914	0.004291534423828125
0.005936445988481864	0.004291534423828125
0.006016473984345794	0.004291534423828125
0.0060967419994995	0.004291534423828125
0.006179957010317594	0.004291534423828125
0.006272450991673395	0.004291534423828125
0.0063540179980918765	0.004291534423828125
0.006433804985135794	0.004291534423828125
0.006513739004731178	0.004291534423828125
0.0065934160083997995	0.004291534423828125
0.006673828000202775	0.004291534423828125
0.006763365003280342	0.004291534423828125
0.0068431670079007745	0.004291534423828125
0.006923412991454825	0.004291534423828125
0.0070027890033088624	0.004291534423828125
0.007082552998326719	0.004291534423828125
0.007162371010053903	0.004291534423828125
0.007241874991450459	0.004291534423828125
0.00732116200379096	0.004291534423828125
0.007400272996164858	0.004291534423828125
0.007479566003894433	0.004291534423828125
0.007558607991086319	0.004291534423828125
0.007638034003321081	0.004291534423828125
0.007722690002992749	0.004291534423828125
0.0078031260054558516	0.004291534423828125
0.007883559010224417	0.004291534423828125
0.007963635987835005	0.004291534423828125
0.008042845001909882	0.004291534423828125
0.008123468986013904	0.004291534423828125
0.008319512999150902	0.004291534423828125
0.008403320010984316	0.004291534423828125
0.008483591984258965	0.004291534423828125
0.008563862997107208	0.004772186279296875
0.008643667999422178	0.004772186279296875
0.00872997599071823	0.004772186279296875
0.008810758998151869	0.004772186279296875
0.008890224009519443	0.004772186279296875
0.008969572983914986	0.004772186279296875
0.009049430984305218	0.004772186279296875
0.009128812002018094	0.004772186279296875
0.009207583992974833	0.004772186279296875
0.009286307991715148	0.004772186279296875
0.00936496999929659	0.004772186279296875
0.009443560004001483	0.004772186279296875
0.009521994012175128	0.004772186279296875
0.00962147899554111	0.004772186279296875
0.009709300007671118	0.004772186279296875
0.009794281999347731	0.004772186279296875
0.009874907991616055	0.004772186279296875
0.00995464000152424	0.004772186279296875
0.01003466799738817	0.004772186279296875
0.010204388992860913	0.004772186279296875
0.010385636007413268	0.004772186279296875
0.010558510984992608	0.004772186279296875
0.010727941989898682	0.004772186279296875
0.01088977899053134	0.004772186279296875
0.011045847000787035	0.004772186279296875
0.011199422006029636	0.004772186279296875
0.011353337991749868	0.004772186279296875
0.011507537012221292	0.004772186279296875
0.011667459009913728	0.004772186279296875
0.011828304006485268	0.004772186279296875
0.01198269598535262	0.004772186279296875
0.012136250996263698	0.004772186279296875
0.012290613987715915	0.004772186279296875
0.012445050990208983	0.004772186279296875
0.012606945994775742	0.004772186279296875
0.012769316002959386	0.004772186279296875
0.012925249990075827	0.004772186279296875
0.01308012698427774	0.004772186279296875
0.013234445999842137	0.004772186279296875
0.013389091996941715	0.004772186279296875
0.013543228997150436	0.004772186279296875
0.013714322994928807	0.004772186279296875
0.013872014998923987	0.004772186279296875
0.014027541008545086	0.004772186279296875
0.01418106400524266	0.004772186279296875
0.014334481005789712	0.004772186279296875
0.014487790991552174	0.004772186279296875
0.014640475012129173	0.004772186279296875
0.014797543990425766	0.004772186279296875
0.01495193800656125	0.004772186279296875
0.015104133985005319	0.004772186279296875
0.015256654005497694	0.004772186279296875
0.015409046987770125	0.004772186279296875
0.015560964005999267	0.004772186279296875
0.01571307599078864	0.004772186279296875
0.01586607500212267	0.004772186279296875
0.016018572001485154	0.004772186279296875
0.016170572984265164	0.004772186279296875
0.016322973009664565	0.004772186279296875
0.016474901989568025	0.004772186279296875
0.01662683198810555	0.004772186279296875
0.016793354006949812	0.004772186279296875
0.01694613098516129	0.004772186279296875
0.01709853400825523	0.004772186279296875
0.017251213983399794	0.004772186279296875
0.01740900200093165	0.004772186279296875
0.01756173899048008	0.004772186279296875
0.017729112994857132	0.004772186279296875
0.01788365701213479	0.004772186279296875
0.018037341011222452	0.004772186279296875
0.01819107698975131	0.004772186279296875
0.018345391988987103	0.004772186279296875
0.018498424004064873	0.004772186279296875
0.018650915008038282	0.004772186279296875
0.01880756698665209	0.004772186279296875
0.0189601719903294	0.004772186279296875
0.019112923997454345	0.004772186279296875
0.019266480987425894	0.004772186279296875
0.019424692989559844	0.005252838134765625
0.01957951398799196	0.005252838134765625
0.019745741999940947	0.005252838134765625
0.019901644001947716	0.005252838134765625
0.020054628985235468	0.005252838134765625
0.020206701010465622	0.005252838134765625
0.020359919988550246	0.005252838134765625
0.020513121009571478	0.005252838134765625
0.02066536998609081	0.005252838134765625
0.020821560989134014	0.005252838134765625
0.02097562499693595	0.005252838134765625
0.02112853800645098	0.005252838134765625
0.02128120098495856	0.005252838134765625
0.021434419992147014	0.005252838134765625
0.02160442600143142	0.005252838134765625
0.021768525999505073	0.005252838134765625
0.021923022984992713	0.005252838134765625
0.02208200399763882	0.005252838134765625
0.022238311998080462	0.005252838134765625
0.022392880986444652	0.005252838134765625
0.022554869996383786	0.005252838134765625
0.02271026899688877	0.005252838134765625
0.02286468498641625	0.005252838134765625
0.023019446001853794	0.005252838134765625
0.023173299996415153	0.005252838134765625
0.02332668998860754	0.005252838134765625
0.023481026000808924	0.005252838134765625
0.023635065997950733	0.005252838134765625
0.023792589985532686	0.005252838134765625
0.02394594400539063	0.005252838134765625
0.02409987201099284	0.005252838134765625
0.0242535260040313	0.005252838134765625
0.024405903997831047	0.005252838134765625
0.024558300006901845	0.005252838134765625
0.0247108569892589	0.005252838134765625
0.024863705009920523	0.005252838134765625
0.025016294996021315	0.005252838134765625
0.02517348001128994	0.005252838134765625
0.025326720002340153	0.005252838134765625
0.0254789559985511	0.005252838134765625
0.025596219988074154	0.005252838134765625
0.025754733011126518	0.005252838134765625
0.025908290990628302	0.005252838134765625
0.026062098011607304	0.005252838134765625
0.026215004007099196	0.005252838134765625
0.026368110993644223	0.005252838134765625
0.026521474006585777	0.005252838134765625
0.02667879598448053	0.005252838134765625
0.026833999989321455	0.005252838134765625
0.026986840006429702	0.005252838134765625
0.0271401529898867	0.005252838134765625
0.02729353998438455	0.005252838134765625
0.02745298299123533	0.005252838134765625
0.027606043004198	0.005252838134765625
0.027774319984018803	0.005252838134765625
0.027928146009799093	0.005252838134765625
0.028080919990316033	0.005252838134765625
0.02823402700596489	0.005252838134765625
0.028387141996063292	0.005252838134765625
0.02853906000382267	0.005252838134765625
0.028691354003967717	0.005252838134765625
0.02884560701204464	0.005252838134765625
0.029005218006204814	0.005252838134765625
0.029158836987335235	0.005252838134765625
0.029311610996956006	0.005252838134765625
0.02946612099185586	0.005252838134765625
0.029616402985993773	0.005252838134765625
0.02978177400655113	0.005252838134765625
0.029936390987131745	0.005252838134765625
0.030089706007856876	0.005252838134765625
0.03024265600834042	0.005252838134765625
0.030394912988413125	0.005252838134765625
0.030547515983926132	0.005252838134765625
0.030699675990035757	0.005252838134765625
0.030851910007186234	0.005252838134765625
0.031004416989162564	0.005252838134765625
0.031162089988356456	0.005252838134765625
0.03131625900277868	0.005252838134765625
0.031470004993025213	0.005252838134765625
0.03162375898682512	0.005252838134765625
0.03178193300846033	0.005252838134765625
0.031935531995259225	0.005252838134765625
0.03208803999586962	0.005252838134765625
0.03224101400701329	0.005252838134765625
0.0323946260032244	0.005252838134765625
0.03255570700275712	0.005252838134765625
0.032710503990529105	0.005252838134765625
0.032869572984054685	0.005252838134765625
0.0330303119844757	0.005252838134765625
0.033184597006766126	0.005252838134765625
0.033339802001137286	0.005252838134765625
0.033494225004687905	0.005252838134765625
0.03366696700686589	0.005252838134765625
0.033827609004219994	0.005252838134765625
0.03398137600743212	0.005252838134765625
0.0341337249847129	0.005252838134765625
0.034286548994714394	0.005252838134765625
0.03443860600236803	0.005252838134765625
0.03459107500384562	0.005252838134765625
0.034747336991131306	0.005252838134765625
0.03490071100532077	0.005252838134765625
0.035053127008723095	0.005252838134765625
0.03520526399370283	0.005252838134765625
0.035357513988856226	0.005252838134765625
0.035510023997630924	0.005252838134765625
0.03566210699500516	0.005733489990234375
0.03581810198375024	0.005733489990234375
0.035971058008726686	0.005733489990234375
0.036123469995800406	0.005733489990234375
0.03627640299964696	0.005733489990234375
0.03642831998877227	0.005733489990234375
0.03658052999526262	0.005733489990234375
0.036734836001414806	0.005733489990234375
0.036888005008222535	0.005733489990234375
0.03704138399916701	0.005733489990234375
0.03719448400079273	0.005733489990234375
0.03734766200068407	0.005733489990234375
0.03750103199854493	0.005733489990234375
0.037667658005375415	0.005733489990234375
0.03782706198398955	0.005733489990234375
0.037979471002472565	0.005733489990234375
0.03813194201211445	0.005733489990234375
0.03828674499527551	0.005733489990234375
0.03843902700464241	0.005733489990234375
0.03859120898414403	0.005733489990234375
0.03874623798765242	0.005733489990234375
0.03889945900300518	0.005733489990234375
0.03905228601070121	0.005733489990234375
0.03920928901061416	0.005733489990234375
0.03936191101092845	0.005733489990234375
0.039514623989816755	0.005733489990234375
0.03966666798805818	0.005733489990234375
0.03982616399298422	0.005733489990234375
0.03997918398818001	0.005733489990234375
0.04013123200275004	0.005733489990234375
0.04028342699166387	0.005733489990234375
0.040435444010654464	0.005733489990234375
0.040591989003587514	0.005733489990234375
0.040749798994511366	0.005733489990234375
0.040907004004111513	0.005733489990234375
0.04106180398957804	0.005733489990234375
0.041216224984964356	0.005733489990234375
0.04137030799756758	0.005733489990234375
0.04152379700099118	0.005733489990234375
0.041691599995829165	0.005733489990234375
0.04184837100910954	0.005733489990234375
0.04200335100176744	0.005733489990234375
0.042157605988904834	0.005733489990234375
0.04231135800364427	0.005733489990234375
0.042469853011425585	0.005733489990234375
0.042625806003343314	0.005733489990234375
0.04278321799938567	0.005733489990234375
0.04293739900458604	0.005733489990234375
0.043090141989523545	0.005733489990234375
0.04324251800426282	0.005733489990234375
0.04339440100011416	0.005733489990234375
0.04354715600493364	0.005733489990234375
0.04369995999149978	0.005733489990234375
0.04385308700148016	0.005733489990234375
0.044006051000906155	0.005733489990234375
0.044159062003018335	0.005733489990234375
0.044311928999377415	0.005733489990234375
0.04446450900286436	0.005733489990234375
0.04461756499949843	0.005733489990234375
0.044775024987757206	0.005733489990234375
0.044929260009666905	0.005733489990234375
0.045082266005920246	0.005733489990234375
0.0452349410043098	0.005733489990234375
0.04538817799766548	0.005733489990234375
0.045541144005255774	0.005733489990234375
0.04571763100102544	0.005733489990234375
0.04587318698759191	0.005733489990234375
0.04602589999558404	0.005733489990234375
0.046177884010830894	0.005733489990234375
0.04633034599828534	0.005733489990234375
0.04648347900365479	0.005733489990234375
0.046636602986836806	0.005733489990234375
0.04679309099446982	0.005733489990234375
0.04694636500789784	0.005733489990234375
0.04709863101015799	0.005733489990234375
0.04725094698369503	0.005733489990234375
0.047402466007042676	0.005733489990234375
0.0475545400113333	0.005733489990234375
0.04770734900375828	0.005733489990234375
0.04786045799846761	0.005733489990234375
0.048012905986979604	0.005733489990234375
0.04816473400569521	0.005733489990234375
0.0483210819947999	0.005733489990234375
0.04847326499293558	0.005733489990234375
0.04862519699963741	0.005733489990234375
0.048782901983940974	0.005733489990234375
0.04893568699480966	0.005733489990234375
0.04908832200453617	0.005733489990234375
0.04924050500267185	0.005733489990234375
0.049393063003662974	0.005733489990234375
0.049546335998456925	0.005733489990234375
0.049713348009390756	0.005733489990234375
0.049868138012243435	0.005733489990234375
0.050021430011838675	0.005733489990234375
0.050173481984529644	0.005733489990234375
0.05032601399580017	0.005733489990234375
0.050478190009016544	0.005733489990234375
0.05063518398674205	0.005733489990234375
0.05079471098724753	0.006214141845703125
0.05094858800293878	0.006214141845703125
0.05110133599373512	0.006214141845703125
0.05125475800014101	0.006214141845703125
0.05140741998911835	0.006214141845703125
0.051560202991822734	0.006214141845703125
0.05171387401060201	0.006214141845703125
0.051867531990865245	0.006214141845703125
0.052020998002262786	0.006214141845703125
0.05217424299917184	0.006214141845703125
0.05232671299017966	0.006214141845703125
0.05251940700691193	0.006214141845703125
0.052687629009597	0.006214141845703125
0.05284609098453075	0.006214141845703125
0.053000765008619055	0.006214141845703125
0.05315528000937775	0.006214141845703125
0.05330840198439546	0.006214141845703125
0.053461522998986766	0.006214141845703125
0.05359563999809325	0.006214141845703125
0.05375664698658511	0.006214141845703125
0.0539104969939217	0.006214141845703125
0.05406273799599148	0.006214141845703125
0.054215679003391415	0.006214141845703125
0.054368206998333335	0.006214141845703125
0.05452062500989996	0.006214141845703125
0.05467377998866141	0.006214141845703125
0.05482946499250829	0.006214141845703125
0.05498275998979807	0.006214141845703125
0.05513537299702875	0.006214141845703125
0.05528814499848522	0.006214141845703125
0.055440344993257895	0.006214141845703125
0.05559266998898238	0.006214141845703125
0.05574857100145891	0.006214141845703125
0.055901051993714646	0.006214141845703125
0.056059024995192885	0.006214141845703125
0.056213194999145344	0.006214141845703125
0.05636643400066532	0.006214141845703125
0.05652852600906044	0.006214141845703125
0.05668335399241187	0.006214141845703125
0.05683797100209631	0.006214141845703125
0.05699125799583271	0.006214141845703125
0.05714530698605813	0.006214141845703125
0.05729863600572571	0.006214141845703125
0.057451789994956926	0.006214141845703125
0.057594960991991684	0.006214141845703125
0.05775324898422696	0.006214141845703125
0.05790726401028223	0.006214141845703125
0.05805978301214054	0.006214141845703125
0.05821210899739526	0.006214141845703125
0.05836400898988359	0.006214141845703125
0.05851637199521065	0.006214141845703125
0.05866781700751744	0.006214141845703125
0.0588232179870829	0.006214141845703125
0.05897582700708881	0.006214141845703125
0.05912902898853645	0.006214141845703125
0.05928173501160927	0.006214141845703125
0.05943456798559055	0.006214141845703125
0.05958696300513111	0.006214141845703125
0.059753646986791864	0.006214141845703125
0.05990885800565593	0.006214141845703125
0.06006239200360142	0.006214141845703125
0.06021526700351387	0.006214141845703125
0.06036892399424687	0.006214141845703125
0.06052422500215471	0.006214141845703125
0.06071769300615415	0.006214141845703125
0.060895508009707555	0.006214141845703125
0.06109108199598268	0.006214141845703125
0.06126198900165036	0.006214141845703125
0.06143091298872605	0.006214141845703125
0.06160778598859906	0.006214141845703125
0.061786868987837806	0.006214141845703125
0.06195799799752422	0.006214141845703125
0.062127557990606874	0.006214141845703125
0.062304277991643175	0.006214141845703125
0.06251896198955365	0.006214141845703125
0.0627019579987973	0.006214141845703125
0.06287574200541712	0.006214141845703125
0.06304667500080541	0.006214141845703125
0.06321596598718315	0.006214141845703125
0.06338401499669999	0.006214141845703125
0.06355194200295955	0.006214141845703125
0.06371980998665094	0.006214141845703125
0.0638884810032323	0.006214141845703125
0.06405611199443229	0.006214141845703125
0.06422733300132677	0.006214141845703125
0.06439838500227779	0.006214141845703125
0.06456927699036896	0.006214141845703125
0.06474060300388373	0.006214141845703125
0.06491322998772375	0.006214141845703125
0.06508435899741016	0.006214141845703125
0.06525437199161388	0.006214141845703125
0.06542454499867745	0.006214141845703125
0.06559617799939588	0.006214141845703125
0.06577358499635011	0.006214141845703125
0.06594347499776632	0.006214141845703125
0.06611335900379345	0.006214141845703125
0.06628255100804381	0.006214141845703125
0.0664524860039819	0.006214141845703125
0.06662257798598148	0.006214141845703125
0.06679612898733467	0.006214141845703125
0.06696580498828553	0.006214141845703125
0.06713539399788715	0.006214141845703125
0.06730414199410006	0.006214141845703125
0.06747349401121028	0.006214141845703125
0.06764569200458936	0.006214141845703125
0.0678227829921525	0.006214141845703125
0.0679934170038905	0.006214141845703125
0.06816338701173663	0.006214141845703125
0.0683335909852758	0.006214141845703125
0.06850273400777951	0.006214141845703125
0.06867333399713971	0.006214141845703125
0.06884860200807452	0.006214141845703125
0.06902011498459615	0.006214141845703125
0.06919064500834793	0.006214141845703125
0.0693619069934357	0.006214141845703125
0.06953165598679334	0.006214141845703125
0.06971871299901977	0.006214141845703125
0.06989171099849045	0.006214141845703125
0.07006129701039754	0.006214141845703125
0.07023230899358168	0.006214141845703125
0.07040260499343276	0.006214141845703125
0.07057236600667238	0.006214141845703125
0.07074629698763601	0.006214141845703125
0.07091845199465752	0.006214141845703125
0.07108881400199607	0.006214141845703125
0.07126315898494795	0.006214141845703125
0.07143589400220662	0.006214141845703125
0.07160938999732025	0.006214141845703125
0.07178824898437597	0.006214141845703125
0.07196238200413063	0.006214141845703125
0.07213438200415112	0.006214141845703125
0.07230699999490753	0.006214141845703125
0.07251815099152736	0.006214141845703125
0.0727064409875311	0.006214141845703125
0.0728896830114536	0.006214141845703125
0.07306732999859378	0.006214141845703125
0.07324331000563689	0.006214141845703125
0.07341821098816581	0.006694793701171875
0.07359768799506128	0.006694793701171875
0.0737810299906414	0.006694793701171875
0.07395854298374616	0.006694793701171875
0.07413341398932971	0.006694793701171875
0.07430788499186747	0.006694793701171875
0.07448161899810657	0.006694793701171875
0.07465600300929509	0.006694793701171875
0.07483826999668963	0.006694793701171875
0.07501296699047089	0.006694793701171875
0.07518941798480228	0.006694793701171875
0.07536396599607542	0.006694793701171875
0.07553791900863871	0.006694793701171875
0.07571220298996195	0.006694793701171875
0.0758866670075804	0.006694793701171875
0.07605963401147164	0.006694793701171875
0.07623448601225391	0.006694793701171875
0.07640796698979102	0.006694793701171875
0.0765812509926036	0.006694793701171875
0.07675940499757417	0.006694793701171875
0.07693352500791661	0.006694793701171875
0.07710778299951926	0.006694793701171875
0.07728208100888878	0.006694793701171875
0.07745735000935383	0.006694793701171875
0.077615407994017	0.006694793701171875
0.07779990299604833	0.006694793701171875
0.077976733999094	0.006694793701171875
0.07815096998820081	0.006694793701171875
0.07832543100812472	0.006694793701171875
0.07849913599784486	0.006694793701171875
0.07867317899945192	0.006694793701171875
0.07885158900171518	0.006694793701171875
0.07902635898790322	0.006694793701171875
0.07920040399767458	0.006694793701171875
0.07937452499754727	0.006694793701171875
0.07954795300611295	0.006694793701171875
0.07973314798437059	0.006694793701171875
0.0799105089972727	0.006694793701171875
0.08008407001034357	0.006694793701171875
0.08025731300585903	0.006694793701171875
0.0804309000086505	0.006694793701171875
0.08060330699663609	0.006694793701171875
0.08078242698684335	0.006694793701171875
0.08095782398595475	0.006694793701171875
0.08113230098388158	0.006694793701171875
0.08130705100484192	0.006694793701171875
0.08148155300295912	0.006694793701171875
0.08167211301042698	0.006694793701171875
0.0818563349894248	0.006694793701171875
0.08203339998726733	0.006694793701171875
0.0822118140058592	0.006694793701171875
0.08239374699769542	0.006694793701171875
0.08258438398479484	0.006694793701171875
0.08277064500725828	0.006694793701171875
0.08295120199909434	0.006694793701171875
0.08313069000723772	0.006694793701171875
0.08331777498824522	0.006694793701171875
0.0834968909912277	0.006694793701171875
0.08367795299272984	0.006694793701171875
0.08385908100171946	0.006694793701171875
0.08403907300089486	0.006694793701171875
0.08421764199738391	0.006694793701171875
0.08439691600506194	0.006694793701171875
0.08457605500007048	0.006694793701171875
0.08475917199393734	0.006694793701171875
0.08493170200381428	0.006694793701171875
0.08508767900639214	0.006694793701171875
0.08524163998663425	0.006694793701171875
0.08539513699361123	0.006694793701171875
0.08554755200748332	0.006694793701171875
0.08571702899644151	0.006694793701171875
0.08587361799436621	0.006694793701171875
0.08602652899571694	0.006694793701171875
0.08617904700804502	0.006694793701171875
0.0863327530096285	0.006694793701171875
0.08648756798356771	0.006694793701171875
0.08664009399944916	0.006694793701171875
0.08679747598944232	0.006694793701171875
0.08695211799931712	0.006694793701171875
0.08710585499648005	0.006694793701171875
0.08725909699569456	0.006694793701171875
0.0874119869840797	0.006694793701171875
0.08756559601170011	0.006694793701171875
0.08771826399606653	0.006694793701171875
0.08787235600175336	0.006694793701171875
0.08802501499303617	0.006694793701171875
0.0881780979980249	0.006694793701171875
0.0883308470074553	0.006694793701171875
0.08848268500878476	0.006694793701171875
0.0886369580111932	0.006694793701171875
0.08879409899236634	0.006694793701171875
0.08894674098701216	0.006694793701171875
0.08909929098444991	0.006694793701171875
0.0892517039901577	0.006694793701171875
0.08940433801035397	0.006694793701171875
0.0895569009881001	0.006694793701171875
0.0897222280036658	0.006694793701171875
0.08988155701081268	0.006694793701171875
0.09003553999355063	0.006694793701171875
0.09018782898783684	0.006694793701171875
0.09033992799231783	0.006694793701171875
0.09049258500454016	0.006694793701171875
0.09064584400039166	0.006694793701171875
0.09080256999004632	0.006694793701171875
0.09095512900967151	0.006694793701171875
0.09110724600031972	0.006694793701171875
0.0912592459935695	0.006694793701171875
0.09141089199692942	0.006694793701171875
0.09156325398362242	0.006694793701171875
0.09171514501213096	0.006694793701171875
0.09186903099180199	0.006694793701171875
0.09202129900222644	0.006694793701171875
0.09217342198826373	0.006694793701171875
0.09232547099236399	0.006694793701171875
0.09249596699373797	0.006694793701171875
0.09266059100627899	0.006694793701171875
0.0928236510080751	0.006694793701171875
0.09297929098829627	0.006694793701171875
0.09313341398956254	0.006694793701171875
0.09328645298955962	0.006694793701171875
0.09343952799099497	0.006694793701171875
0.09360949898837134	0.006694793701171875
0.09377103199949488	0.006694793701171875
0.09392397699411958	0.006694793701171875
0.09407712798565626	0.006694793701171875
0.09423209700617008	0.006694793701171875
0.0943849069881253	0.006694793701171875
0.09453846898395568	0.006694793701171875
0.09469220499158837	0.006694793701171875
0.09484465100103989	0.006694793701171875
0.0949964559986256	0.006694793701171875
0.09514831900014542	0.006694793701171875
0.09530022498802282	0.006694793701171875
0.09545180801069364	0.006694793701171875
0.09560403900104575	0.006694793701171875
0.09576054598437622	0.006694793701171875
0.09591316099977121	0.006694793701171875
0.09606457100016996	0.006694793701171875
0.09621621400583535	0.006694793701171875
0.09636870698886923	0.006694793701171875
0.09652054499019869	0.006694793701171875
0.09667224501026794	0.006694793701171875
0.09682832000544295	0.006694793701171875
0.09697959601180628	0.006694793701171875
0.09713102300884202	0.006694793701171875
0.09728255399386398	0.006694793701171875
0.09743508999235928	0.006694793701171875
0.09759811000549234	0.006694793701171875
0.09775736700976267	0.006694793701171875
0.09791091200895607	0.006694793701171875
0.09806318598566577	0.006694793701171875
0.09821654300321825	0.006694793701171875
0.098369785991963	0.006694793701171875
0.09852161898743361	0.006694793701171875
0.09867748600663617	0.006694793701171875
0.09883083900786005	0.006694793701171875
0.0989825610013213	0.006694793701171875
0.09913493000203744	0.006694793701171875
0.09928791600395925	0.006694793701171875
0.09943998398375697	0.006694793701171875
0.09959189599612728	0.006694793701171875
0.09975814199424349	0.006694793701171875
0.09991312198690139	0.006694793701171875
0.10006519799935631	0.006694793701171875
0.11021783400792629	0.007175445556640625
0.12039169200579636	0.007175445556640625
0.13056237899581902	0.007175445556640625
0.14073087499127723	0.007175445556640625
0.15089717600494623	0.007175445556640625
0.16107420399202965	0.007656097412109375
0.17124029199476354	0.007656097412109375
0.18140942198806442	0.007656097412109375
0.1915974069852382	0.007656097412109375
0.20177788400906138	0.007656097412109375
0.21195918699959293	0.007656097412109375
0.22213455100427382	0.007656097412109375
0.23230968898860738	0.007656097412109375
0.24249128199880943	0.007656097412109375
0.25268725500791334	0.007656097412109375
0.2628768619906623	0.007656097412109375
0.27306267101084813	0.007656097412109375
0.28325645299628377	0.007656097412109375
0.2935015929979272	0.007656097412109375
0.3037072070001159	0.008136749267578125
0.31392303699976765	0.008136749267578125
0.3241395310033113	0.008136749267578125
0.33433549900655635	0.008136749267578125
0.3445393920119386	0.008136749267578125
0.35477571201045066	0.008136749267578125
0.3649885779886972	0.008136749267578125
0.37517347699031234	0.008136749267578125
0.3853856459900271	0.008136749267578125
0.39562503300840035	0.008136749267578125
0.40587049300665967	0.008136749267578125
0.41613956799847074	0.008617401123046875
0.42637025500880554	0.008617401123046875
0.43658945499919355	0.008617401123046875
0.4468186910089571	0.008617401123046875
0.4570377380005084	0.008617401123046875
0.46725497598527	0.009098052978515625
0.47745427399058826	0.009098052978515625
0.4877137900039088	0.009098052978515625
0.4979199660010636	0.009098052978515625
0.5081273289979436	0.009098052978515625
0.5183353229949716	0.009098052978515625
0.5285462889878545	0.009098052978515625
0.5387522749952041	0.009098052978515625
0.5489645719935652	0.009098052978515625
0.5591523559996858	0.009098052978515625
0.5693484020011965	0.009578704833984375
0.5795383529912215	0.009578704833984375
0.5897384959971532	0.009578704833984375
0.5999201909871772	0.009578704833984375
0.6101182400016114	0.009578704833984375
0.6203190860105678	0.009578704833984375
0.6305265979899559	0.009578704833984375
0.640725436998764	0.009578704833984375
0.6509175320097711	0.011501312255859375
0.661148487997707	0.014251708984375
0.671456499985652	0.014774322509765625
0.6817702320113312	0.0177764892578125
0.6921077450097073	0.0230255126953125
0.7024617319984827	0.02593994140625
0.7128704159986228	0.03173828125
0.723269165988313	0.0388336181640625
0.7336404719972052	0.048877716064453125
0.744072789006168	0.058406829833984375
0.7544776889844798	0.06995391845703125
0.7648932260053698	0.08002090454101562
0.7752966230036691	0.09350204467773438
0.7856461589981336	0.10783767700195312
0.7960909130051732	0.125518798828125
0.8065306589996908	0.1454315185546875
0.8170091309875716	0.16565704345703125
0.8274660239985678	0.1852264404296875
0.8378918009984773	0.2058563232421875
0.8483003450091928	0.22440719604492188
0.8587268200062681	0.24930953979492188
0.869144894008059	0.26773834228515625
0.8795627189974766	0.29056549072265625
0.8899068380123936	0.3068733215332031
0.90018830698682	0.32436370849609375
0.9105746560089756	0.3466224670410156
0.9210257939994335	0.3646583557128906
0.9314476889849175	0.3859748840332031
0.9417456400115043	0.4043922424316406
0.952001631987514	0.4204139709472656
0.9623239109932911	0.4397468566894531
0.9726506499864627	0.4564552307128906
0.9829754259844776	0.4710960388183594
0.9932938620040659	0.4891510009765625
1.0036173920088913	0.5020256042480469
1.1040264850016683	0.6834678649902344
1.2044993700110354	0.8134727478027344
1.3048879499838222	0.861175537109375
1.4052817490010057	0.8609352111816406
1.5056687890028115	0.8734931945800781
1.6060668019927107	0.8835945129394531
1.7064567939960398	0.8956718444824219
1.8068467940029223	0.9250144958496094
1.9072282279958017	0.9971122741699219
2.0076183550118003	1.0053138732910156
2.1080140210106038	1.0350074768066406
2.208403542987071	1.0560646057128906
2.3088095010025427	1.0700035095214844
2.4091970050067175	1.0849723815917969
2.509603234997485	1.1036834716796875
2.6100162219954655	1.1228866577148438
2.710412335000001	1.1385231018066406
2.8108093079936225	1.1694068908691406
2.9111982180038467	1.1851692199707031
3.0115931979962625	1.2110099792480469
3.112000021006679	1.2289466857910156
3.21243363400572	1.2476768493652344
3.312848514004145	1.272979736328125
3.4132581430021673	1.2901077270507812
3.5136777560110204	1.3172874450683594
3.614086502988357	1.3344650268554688
3.7144846339942887	1.35418701171875
3.8148962229897734	1.380767822265625
3.91528255699086	1.3970146179199219
4.015679447009461	1.4269065856933594
4.116083312983392	1.4408340454101562
4.216479744005483	1.4646492004394531
4.31691259299987	1.4835624694824219
4.417314479011111	1.4943923950195312
4.51773166298517	1.525177001953125
4.6181390050041955	1.543731689453125
4.718570987985004	1.5600814819335938
4.8190120680083055	1.5915336608886719
4.919426735985326	1.6064567565917969
5.01985956900171	1.6359291076660156
5.120265451987507	1.6511421203613281
5.22068816900719	1.6742210388183594
5.321163657004945	1.6931190490722656
5.421560263988795	1.7105255126953125
5.52198691398371	1.7435951232910156
5.6225056140101515	1.7546653747558594
5.7229921520047355	1.7835044860839844
5.8234943129937164	1.8008537292480469
5.923991710005794	1.8253364562988281
6.024467023991747	1.8637466430664062
6.124946425989037	1.8745613098144531
6.22536647398374	1.8929176330566406
6.325771517993417	1.9006805419921875
6.426156544010155	1.929534912109375
6.526532157993643	1.9444122314453125
6.626938742003404	1.9581108093261719
6.727334628987592	1.9775466918945312
6.827741487999447	1.995025634765625
6.928128828003537	2.0140342712402344
7.02851696300786	2.0383224487304688
7.12890941099613	2.0606918334960938
7.229294774006121	2.076080322265625
7.329678203997901	2.103778839111328
7.430084916006308	2.120166778564453
7.530489647993818	2.1451988220214844
7.6308903110038955	2.1654396057128906
7.7312665799981914	2.1858901977539062
7.831637233000947	2.2093429565429688
7.9320210480073	2.2259483337402344
8.032415650988696	2.2566299438476562
8.132802340987837	2.2700042724609375
8.233204546006164	2.296192169189453
8.333615178009495	2.316387176513672
8.434014275990194	2.332263946533203
8.534407216007821	2.3599929809570312
8.634795507008675	2.375751495361328
8.735183426004369	2.402210235595703
8.835575008008163	2.4199066162109375
8.935966380988248	2.4401779174804688
9.036356561991852	2.4658050537109375
9.136750031990232	2.482105255126953
9.237185375997797	2.509593963623047
9.337679471005686	2.524730682373047
9.438161036989186	2.551189422607422
9.538677219999954	2.5594139099121094
9.63919819300645	2.571453094482422
9.739689203997841	2.5864295959472656
9.840201671002433	2.590282440185547
9.940689881012077	2.6018333435058594
10.041190938994987	2.5968971252441406
0	0
