# Supplementary material for: GRAPE for fast and scalable graph processing and random-walk-based embedding
Source: Nat Comput Sci. 2023 Jun 26;3(6):552–68. doi: 10.1038/s43588-023-00465-8 (PMC10768636; doi:10.1038/s43588-023-00465-8)
Supplement: Supplementary file 4 — CSVs with time series data with time and memory requirements for the different libraries on the 44 considered graphs and on the different tasks considered (loading graphs, first- and second-order RWs). [file 43588_2023_465_MOESM4_ESM.zip › bio-ce-gt/Node2Vec/second_order_walk.csv]

delta	ram
0	0.002591705322265603
0.00017032799951266497	0.003072357177734353
0.0002983619997394271	0.003072357177734353
0.0003930909988412168	0.003072357177734353
0.000481735998619115	0.003072357177734353
0.0005683859999408014	0.003072357177734353
0.0006679939979221672	0.003072357177734353
0.0007594019989483058	0.003072357177734353
0.000844769998366246	0.003072357177734353
0.0009293830007663928	0.003072357177734353
0.0010230109983240254	0.003072357177734353
0.0011090279986092355	0.003072357177734353
0.001192206000268925	0.003072357177734353
0.0012760659992636647	0.003072357177734353
0.0013586229979409836	0.003072357177734353
0.0014469699999608565	0.003072357177734353
0.0015321049977501389	0.003553009033203103
0.0016151909985637758	0.003553009033203103
0.001730447998852469	0.003553009033203103
0.0018242019978060853	0.003553009033203103
0.0019077750002907123	0.003553009033203103
0.0019916589990316425	0.003553009033203103
0.0020755379991896916	0.003553009033203103
0.002164514000469353	0.003553009033203103
0.002250124998681713	0.003553009033203103
0.0023334819998126477	0.003553009033203103
0.002415945000393549	0.003553009033203103
0.002498387999366969	0.003553009033203103
0.002580974000011338	0.003553009033203103
0.0026634679998096544	0.003553009033203103
0.0027665249981509987	0.003553009033203103
0.0028522549982881173	0.003553009033203103
0.002935083000920713	0.003553009033203103
0.003017815000930568	0.003553009033203103
0.003112433998467168	0.003553009033203103
0.0031978509978216607	0.003553009033203103
0.003281347999291029	0.003553009033203103
0.0033647829986875877	0.003553009033203103
0.003447774000960635	0.003553009033203103
0.003531014001055155	0.003553009033203103
0.0036135989976173732	0.003553009033203103
0.0036963349994039163	0.003553009033203103
0.0037858549985685386	0.003553009033203103
0.0038718770010746084	0.003553009033203103
0.003960669000662165	0.003553009033203103
0.004044067998620449	0.003553009033203103
0.004127346997847781	0.003553009033203103
0.00421096900026896	0.003553009033203103
0.004297621999285184	0.003553009033203103
0.004381267001008382	0.003553009033203103
0.004464014000404859	0.003553009033203103
0.004546576998109231	0.003553009033203103
0.004628396000043722	0.003553009033203103
0.004711284000222804	0.003553009033203103
0.004799479000212159	0.003553009033203103
0.0048829639999894425	0.003553009033203103
0.004965309999533929	0.003553009033203103
0.005047935999755282	0.003553009033203103
0.005130077999638161	0.003553009033203103
0.005212649997702101	0.003553009033203103
0.005299542001012014	0.003553009033203103
0.0053849869982514065	0.003553009033203103
0.005468064999149647	0.003553009033203103
0.005550126999878557	0.003553009033203103
0.005641957999614533	0.003553009033203103
0.0057492630003253	0.004033660888671853
0.005835952997585991	0.004033660888671853
0.005919323997659376	0.004033660888671853
0.006002006000926485	0.004033660888671853
0.0060843639985250775	0.004033660888671853
0.006166541999846231	0.004033660888671853
0.006248604000575142	0.004033660888671853
0.0063305240000772756	0.004033660888671853
0.006415666997781955	0.004033660888671853
0.006500277999293758	0.004033660888671853
0.006582403999345843	0.004033660888671853
0.006664815999101847	0.004033660888671853
0.006752798999514198	0.004033660888671853
0.00683648400081438	0.004033660888671853
0.006919624000147451	0.004033660888671853
0.0070021840001572855	0.004033660888671853
0.007084449000103632	0.004033660888671853
0.007166921001044102	0.004033660888671853
0.007251790000736946	0.004033660888671853
0.007334550999075873	0.004033660888671853
0.007416967000608565	0.004033660888671853
0.007499735998862889	0.004033660888671853
0.007582135000120616	0.004033660888671853
0.007664605000172742	0.004033660888671853
0.007752003999485169	0.004033660888671853
0.007835753000108525	0.004033660888671853
0.007918321000033757	0.004033660888671853
0.008000874000572367	0.004033660888671853
0.008083749999059364	0.004033660888671853
0.008166980998794315	0.004033660888671853
0.008251897001173347	0.004033660888671853
0.008335737999004778	0.004033660888671853
0.008426698001130717	0.004033660888671853
0.008511887997883605	0.004033660888671853
0.008595701998274308	0.004033660888671853
0.0086791629983054	0.004033660888671853
0.008767641000304138	0.004033660888671853
0.008851897000567988	0.004033660888671853
0.00893518999873777	0.004033660888671853
0.009018103999551386	0.004033660888671853
0.009101077001105295	0.004033660888671853
0.009183894999296172	0.004033660888671853
0.009266883000236703	0.004033660888671853
0.00934954399781418	0.004033660888671853
0.00943333800023538	0.004033660888671853
0.009516505000647157	0.004033660888671853
0.009599231998436153	0.004033660888671853
0.009697273999336176	0.004033660888671853
0.009788380000827601	0.004033660888671853
0.009872230999462772	0.004033660888671853
0.009955204001016682	0.004033660888671853
0.010037820000434294	0.004033660888671853
0.01021013799982029	0.004033660888671853
0.010386068999650888	0.004033660888671853
0.010560315000475384	0.004514312744140603
0.010754743998404592	0.004514312744140603
0.010920368000370217	0.004514312744140603
0.011078241001087008	0.004514312744140603
0.011235167999984697	0.004514312744140603
0.011391748997994	0.004514312744140603
0.01154767999832984	0.004514312744140603
0.01170321500103455	0.004514312744140603
0.011864833999425173	0.004514312744140603
0.012025993997667683	0.004514312744140603
0.01218245299969567	0.004514312744140603
0.01234092199956649	0.004514312744140603
0.012497938998421887	0.004514312744140603
0.012653474001126597	0.004514312744140603
0.012815253998269327	0.004514312744140603
0.0129752799984999	0.004514312744140603
0.013133127999026328	0.004514312744140603
0.013289333001011983	0.004514312744140603
0.013446233999275137	0.004514312744140603
0.01360293000107049	0.004514312744140603
0.013775588999124011	0.004514312744140603
0.013934948998212349	0.004514312744140603
0.01409394399888697	0.004514312744140603
0.014250080999772763	0.004514312744140603
0.014405994999833638	0.004514312744140603
0.014564850000169827	0.004514312744140603
0.014722167998115765	0.004514312744140603
0.014884313997754361	0.004514312744140603
0.015041324000776513	0.004514312744140603
0.01519934799944167	0.004514312744140603
0.01535514499846613	0.004514312744140603
0.015511148998484714	0.004514312744140603
0.015675337999709882	0.004514312744140603
0.015837732000363758	0.004514312744140603
0.01599423999869032	0.004514312744140603
0.016151275998709025	0.004514312744140603
0.0163076530006947	0.004514312744140603
0.016463010000734357	0.004514312744140603
0.016618729998299386	0.004514312744140603
0.01677452500007348	0.004514312744140603
0.016931660000409465	0.004514312744140603
0.017093910999392392	0.004514312744140603
0.01725318600074388	0.004514312744140603
0.01741180200042436	0.004514312744140603
0.017569061998074176	0.004514312744140603
0.017688687999907415	0.004514312744140603
0.01785254999776953	0.004514312744140603
0.01801023299776716	0.004514312744140603
0.01817090999975335	0.004514312744140603
0.018328556998312706	0.004514312744140603
0.01848498599792947	0.004514312744140603
0.018642126000486314	0.004514312744140603
0.01880090800113976	0.004514312744140603
0.01896287799900165	0.004514312744140603
0.01912090900077601	0.004514312744140603
0.01927824199810857	0.004514312744140603
0.019438348997937283	0.004514312744140603
0.019594911998865427	0.004514312744140603
0.01975047700034338	0.004514312744140603
0.019907850997697096	0.004514312744140603
0.020064430998900207	0.004514312744140603
0.02022033499815734	0.004514312744140603
0.02037613200081978	0.004514312744140603
0.020531228998152073	0.004514312744140603
0.020694474998890655	0.004514312744140603
0.020855593000305817	0.004514312744140603
0.021012711000366835	0.004514312744140603
0.021168946997931926	0.004514312744140603
0.021325067998986924	0.004514312744140603
0.021480987998074852	0.004514312744140603
0.02163730399843189	0.004514312744140603
0.02181931999803055	0.004514312744140603
0.02197819499997422	0.004514312744140603
0.02213527899948531	0.004514312744140603
0.022291721998044522	0.004514312744140603
0.02244800399785163	0.004994964599609353
0.02260468500026036	0.004994964599609353
0.022760761999961687	0.004994964599609353
0.022919897997780936	0.004994964599609353
0.023077140998793766	0.004994964599609353
0.023233294999954524	0.004994964599609353
0.02338950999910594	0.004994964599609353
0.023544980998849496	0.004994964599609353
0.023701121001067804	0.004994964599609353
0.02386169199962751	0.004994964599609353
0.024019276999752037	0.004994964599609353
0.024174996000510873	0.004994964599609353
0.024330854997970164	0.004994964599609353
0.02448608700069599	0.004994964599609353
0.024641706000693375	0.004994964599609353
0.024797188998491038	0.004994964599609353
0.024953575997642474	0.004994964599609353
0.025109669997618767	0.004994964599609353
0.02527138000004925	0.004994964599609353
0.025428568998904666	0.004994964599609353
0.025589328997739358	0.004994964599609353
0.025761449000128778	0.004994964599609353
0.025920985997800017	0.004994964599609353
0.02609448699877248	0.004994964599609353
0.026261415998305893	0.004994964599609353
0.026418796998768812	0.004994964599609353
0.026575530999252805	0.004994964599609353
0.026731947000371292	0.004994964599609353
0.026894888000242645	0.004994964599609353
0.02705599699766026	0.004994964599609353
0.02721405199918081	0.004994964599609353
0.027370748997782357	0.004994964599609353
0.027528416998393368	0.004994964599609353
0.027684526998200454	0.004994964599609353
0.027870105997862993	0.004994964599609353
0.028029447999870172	0.004994964599609353
0.028187189000163926	0.004994964599609353
0.028344631999061676	0.004994964599609353
0.028502222998213256	0.004994964599609353
0.028659359999437584	0.004994964599609353
0.028822046999266604	0.004994964599609353
0.028980038998270174	0.004994964599609353
0.029137176999938674	0.004994964599609353
0.029294690997630823	0.004994964599609353
0.0294509539999126	0.004994964599609353
0.029607324999233242	0.004994964599609353
0.029777527000987902	0.004994964599609353
0.029936050999822328	0.004994964599609353
0.030092105000221636	0.004994964599609353
0.03024772699791356	0.004994964599609353
0.030404896999243647	0.004994964599609353
0.030563227999664377	0.004994964599609353
0.0307280199995148	0.004994964599609353
0.030890189998899586	0.004994964599609353
0.031047541000589263	0.004994964599609353
0.031203741000354057	0.004994964599609353
0.03135955700054183	0.004994964599609353
0.031515538998064585	0.004994964599609353
0.03167092799776583	0.004994964599609353
0.031831156000407645	0.004994964599609353
0.0319872519976343	0.004994964599609353
0.03214250100063509	0.004994964599609353
0.03230049600097118	0.004994964599609353
0.03246029599904432	0.004994964599609353
0.032616755001072306	0.004994964599609353
0.032774989998870296	0.004994964599609353
0.03293230199778918	0.004994964599609353
0.03308843299964792	0.004994964599609353
0.033244079000724014	0.004994964599609353
0.03339975799826789	0.004994964599609353
0.033556321999640204	0.004994964599609353
0.033688444000290474	0.004994964599609353
0.0338498780001828	0.004994964599609353
0.034011933999863686	0.004994964599609353
0.0341691819994594	0.004994964599609353
0.03432506999888574	0.004994964599609353
0.03448058199865045	0.004994964599609353
0.03463653300059377	0.004994964599609353
0.03479301300103543	0.004994964599609353
0.03494979999959469	0.004994964599609353
0.035106792998703895	0.004994964599609353
0.03526316200077417	0.004994964599609353
0.03541895599846612	0.004994964599609353
0.035574884997913614	0.004994964599609353
0.035742711999773746	0.004994964599609353
0.03589948800072307	0.004994964599609353
0.036055541000678204	0.004994964599609353
0.036211652997735655	0.004994964599609353
0.036367716998938704	0.004994964599609353
0.036523872000543633	0.004994964599609353
0.03667939200022374	0.004994964599609353
0.036840680997556774	0.004994964599609353
0.0370027270000719	0.004994964599609353
0.03716170299958321	0.004994964599609353
0.03732090099947527	0.004994964599609353
0.03747826399921905	0.004994964599609353
0.03763431200059131	0.004994964599609353
0.037827510001079645	0.004994964599609353
0.03798786399784149	0.004994964599609353
0.038144580998050515	0.004994964599609353
0.038301002998196054	0.004994964599609353
0.03845839600035106	0.004994964599609353
0.038615294000919675	0.004994964599609353
0.03877106399886543	0.004994964599609353
0.0389281169991591	0.004994964599609353
0.03908447700086981	0.004994964599609353
0.03923999299877323	0.004994964599609353
0.039395992000208935	0.004994964599609353
0.039551568999740994	0.004994964599609353
0.039706789000774734	0.004994964599609353
0.03986742199776927	0.004994964599609353
0.04002351500093937	0.004994964599609353
0.04017884899803903	0.004994964599609353
0.04033402300046873	0.004994964599609353
0.04048918799890089	0.004994964599609353
0.040645422999659786	0.004994964599609353
0.04080393099866342	0.004994964599609353
0.040960064998216694	0.005475616455078103
0.04111584999918705	0.005475616455078103
0.04127146799874026	0.005475616455078103
0.041426545998547226	0.005475616455078103
0.0415826879980159	0.005475616455078103
0.04168796199883218	0.005475616455078103
0.04185461999804829	0.005475616455078103
0.04201114700117614	0.005475616455078103
0.04216721099874121	0.005475616455078103
0.042322642999351956	0.005475616455078103
0.042478095998376375	0.005475616455078103
0.04263352199996007	0.005475616455078103
0.04280049400040298	0.005475616455078103
0.042958502999681514	0.005475616455078103
0.043115016000228934	0.005475616455078103
0.04327158799787867	0.005475616455078103
0.04342695699961041	0.005475616455078103
0.04358198699992499	0.005475616455078103
0.043740868000895716	0.005475616455078103
0.043899016000068514	0.005475616455078103
0.044054412999685155	0.005475616455078103
0.04421018299763091	0.005475616455078103
0.04436716999771306	0.005475616455078103
0.04452332499931799	0.005475616455078103
0.044679055998130934	0.005475616455078103
0.044840244998340495	0.005475616455078103
0.044996753000305034	0.005475616455078103
0.045152401999075664	0.005475616455078103
0.045308377000765176	0.005475616455078103
0.04546420900078374	0.005475616455078103
0.0456654299996444	0.005475616455078103
0.04590613599793869	0.005475616455078103
0.04606671299916343	0.005475616455078103
0.046225210000557126	0.005475616455078103
0.04641392499979702	0.005475616455078103
0.04657238700019661	0.005475616455078103
0.04672934100017301	0.005475616455078103
0.04688683600033983	0.005475616455078103
0.047049869997863425	0.005475616455078103
0.047207389998220606	0.005475616455078103
0.04737188699800754	0.005475616455078103
0.04752928399830125	0.005475616455078103
0.047686318001069594	0.005475616455078103
0.04784235599800013	0.005475616455078103
0.047998665999330115	0.005475616455078103
0.04815471999972942	0.005475616455078103
0.04831517400089069	0.005475616455078103
0.04847256799985189	0.005475616455078103
0.048628304997691885	0.005475616455078103
0.048784202997921966	0.005475616455078103
0.04894063699975959	0.005475616455078103
0.04909675899762078	0.005475616455078103
0.04925236499911989	0.005475616455078103
0.049408817998482846	0.005475616455078103
0.04956467299780343	0.005475616455078103
0.04968867500065244	0.005475616455078103
0.049851063999085454	0.005475616455078103
0.05000811100035207	0.005475616455078103
0.05016443199929199	0.005475616455078103
0.050325531999988016	0.005475616455078103
0.050481758000387345	0.005475616455078103
0.05065566999837756	0.005475616455078103
0.05083239399755257	0.005475616455078103
0.05099229500046931	0.005475616455078103
0.0511495280006784	0.005475616455078103
0.0513225489994511	0.005475616455078103
0.05148038300103508	0.005475616455078103
0.051637677999679	0.005475616455078103
0.05179440099891508	0.005475616455078103
0.05195076599920867	0.005475616455078103
0.052107109000644414	0.005475616455078103
0.0522639929986326	0.005475616455078103
0.05242265999913798	0.005475616455078103
0.05257881500074291	0.005475616455078103
0.05273579200002132	0.005475616455078103
0.05289241399805178	0.005475616455078103
0.053048761998070404	0.005475616455078103
0.0532051890004368	0.005475616455078103
0.053366420997917885	0.005475616455078103
0.05352249199859216	0.005475616455078103
0.05369081800017739	0.005475616455078103
0.053849195999646327	0.005475616455078103
0.054006311998819	0.005475616455078103
0.05416373499974725	0.005475616455078103
0.054325493998476304	0.005475616455078103
0.05448283000077936	0.005475616455078103
0.05463956599851372	0.005475616455078103
0.05479661099889199	0.005475616455078103
0.05495309999969322	0.005475616455078103
0.055109967001044424	0.005475616455078103
0.05526625700076693	0.005475616455078103
0.0554221710008278	0.005475616455078103
0.055577586997969775	0.005475616455078103
0.055743140001141	0.005475616455078103
0.055899196999234846	0.005475616455078103
0.056055393997667124	0.005475616455078103
0.05621547899863799	0.005475616455078103
0.05637720699814963	0.005475616455078103
0.056533307000790955	0.005475616455078103
0.05668882800091524	0.005475616455078103
0.05684518999987631	0.005475616455078103
0.057009084997844184	0.005475616455078103
0.057166662998497486	0.005475616455078103
0.057328920000145445	0.005475616455078103
0.057487350997689646	0.005475616455078103
0.05764380500113475	0.005475616455078103
0.05781995899815229	0.005475616455078103
0.057978966000518994	0.005475616455078103
0.05813532799948007	0.005475616455078103
0.05829186700066202	0.005475616455078103
0.05844827399778296	0.005475616455078103
0.05860470499828807	0.005475616455078103
0.05876077699940652	0.005475616455078103
0.05891692799923476	0.005475616455078103
0.05907432000094559	0.005475616455078103
0.05923053199876449	0.005475616455078103
0.05939236499762046	0.005475616455078103
0.05954967100115027	0.005475616455078103
0.05970571999932872	0.005475616455078103
0.059860785000637406	0.005475616455078103
0.06001672799902735	0.005475616455078103
0.06017247999989195	0.005475616455078103
0.06033300499984762	0.005475616455078103
0.06048883199764532	0.005475616455078103
0.060662800999125466	0.005475616455078103
0.060834992000309285	0.005475616455078103
0.06099447399901692	0.005475616455078103
0.06115102399780881	0.005475616455078103
0.06132134099971154	0.005475616455078103
0.06147929899816518	0.005475616455078103
0.061635882000700803	0.005475616455078103
0.06182637299934868	0.005475616455078103
0.06198573599976953	0.005475616455078103
0.06214301599902683	0.005475616455078103
0.06230330700054765	0.005475616455078103
0.062460424000164494	0.005475616455078103
0.06261729399921023	0.005475616455078103
0.06277867599783349	0.005956268310546853
0.06294088700087741	0.005956268310546853
0.06309716699979617	0.005956268310546853
0.06325267699867254	0.005956268310546853
0.06340900199938915	0.005956268310546853
0.06356570099887904	0.005956268310546853
0.063729756999237	0.005956268310546853
0.06388890499874833	0.005956268310546853
0.06404495099923224	0.005956268310546853
0.06420113499916624	0.005956268310546853
0.06436138699791627	0.005956268310546853
0.06451738900068449	0.005956268310546853
0.06467330499799573	0.005956268310546853
0.06482859199968516	0.005956268310546853
0.06498475799890002	0.005956268310546853
0.065141680999659	0.005956268310546853
0.06529764700098895	0.005956268310546853
0.06545376999929431	0.005956268310546853
0.06567279099908774	0.005956268310546853
0.06591153299814323	0.005956268310546853
0.06607427799826837	0.005956268310546853
0.06623235599909094	0.005956268310546853
0.06638835999910953	0.005956268310546853
0.0665450439992128	0.005956268310546853
0.06670107299942174	0.005956268310546853
0.06686184399950434	0.005956268310546853
0.0670182339999883	0.005956268310546853
0.06717794900032459	0.005956268310546853
0.06733640599850332	0.005956268310546853
0.06749270900036208	0.005956268310546853
0.06764991800082498	0.005956268310546853
0.06781039199995575	0.005956268310546853
0.06797476999781793	0.005956268310546853
0.06814449599914951	0.005956268310546853
0.06831325500024832	0.005956268310546853
0.06848135600012029	0.005956268310546853
0.06864878299893462	0.005956268310546853
0.06881903999965289	0.005956268310546853
0.06898125699808588	0.005956268310546853
0.06913992499903543	0.005956268310546853
0.06929830000080983	0.005956268310546853
0.0694560449992423	0.005956268310546853
0.0696130969990918	0.005956268310546853
0.06978407199858339	0.005956268310546853
0.06994759299777797	0.005956268310546853
0.07010636499762768	0.005956268310546853
0.07026620599935995	0.005956268310546853
0.07042415099931532	0.005956268310546853
0.0705806109981495	0.005956268310546853
0.07074701799865579	0.005956268310546853
0.07090530499772285	0.005956268310546853
0.07106230099816457	0.005956268310546853
0.07121868199828896	0.005956268310546853
0.07137483000042266	0.005956268310546853
0.07152998899982776	0.005956268310546853
0.07168592699963483	0.005956268310546853
0.07184576799772913	0.005956268310546853
0.07200259999808623	0.005956268310546853
0.07215844799793558	0.005956268310546853
0.07231341399892699	0.005956268310546853
0.07246921700061648	0.005956268310546853
0.07262522299788543	0.005956268310546853
0.0727815290010767	0.005956268310546853
0.07293798599857837	0.005956268310546853
0.07309351399817388	0.005956268310546853
0.07324978999895393	0.005956268310546853
0.073405326998909	0.005956268310546853
0.0735611769996467	0.005956268310546853
0.07368874500025413	0.005956268310546853
0.07385651499862433	0.005956268310546853
0.07401352200031397	0.005956268310546853
0.07417014200109406	0.005956268310546853
0.07432652200077428	0.005956268310546853
0.07448287499937578	0.005956268310546853
0.07463859400013462	0.005956268310546853
0.07479442899784772	0.005956268310546853
0.07494996799869114	0.005956268310546853
0.07510539999930188	0.005956268310546853
0.07526623299781932	0.005956268310546853
0.07542345899855718	0.005956268310546853
0.07558009599961224	0.005956268310546853
0.07574734399895533	0.005956268310546853
0.07590578099916456	0.005956268310546853
0.07606289199975436	0.005956268310546853
0.07621877099882113	0.005956268310546853
0.0763746810007433	0.005956268310546853
0.07653026099796989	0.005956268310546853
0.07668709199788282	0.005956268310546853
0.07684978299948853	0.005956268310546853
0.07700693600054365	0.005956268310546853
0.07716779099791893	0.005956268310546853
0.07732557700001053	0.005956268310546853
0.07748230699871783	0.005956268310546853
0.07763979700030177	0.005956268310546853
0.07782038599907537	0.005956268310546853
0.07797939100055373	0.005956268310546853
0.07813625699782278	0.005956268310546853
0.07829398399917409	0.005956268310546853
0.07845120699857944	0.005956268310546853
0.07860821999929613	0.005956268310546853
0.07876504199884948	0.005956268310546853
0.0789225529988471	0.005956268310546853
0.0790787170008116	0.005956268310546853
0.07923627399941324	0.005956268310546853
0.07939350200103945	0.005956268310546853
0.07955003899769508	0.005956268310546853
0.07970702899910975	0.005956268310546853
0.07986768100090558	0.005956268310546853
0.08002298000064911	0.005956268310546853
0.08017780500085792	0.005956268310546853
0.08033331999831717	0.005956268310546853
0.08048867999968934	0.005956268310546853
0.08065916299892706	0.005956268310546853
0.08084465099818772	0.005956268310546853
0.08100424900112557	0.005956268310546853
0.08116137199976947	0.005956268310546853
0.08131757500086678	0.005956268310546853
0.08147404999908758	0.005956268310546853
0.08163685500039719	0.005956268310546853
0.08182520899936208	0.005956268310546853
0.08198551700115786	0.005956268310546853
0.08214252299876534	0.005956268310546853
0.08230383199770586	0.005956268310546853
0.08246080900062225	0.005956268310546853
0.08261762300026021	0.005956268310546853
0.08277440899837529	0.005956268310546853
0.08293312800014974	0.005956268310546853
0.083089513998857	0.005956268310546853
0.08324552599879098	0.005956268310546853
0.08340219499950763	0.005956268310546853
0.0835589259986591	0.005956268310546853
0.08371550899755675	0.005956268310546853
0.08388158899833797	0.005956268310546853
0.08403894499861053	0.005956268310546853
0.0841955030009558	0.005956268310546853
0.08435148799981107	0.005956268310546853
0.08450704699862399	0.005956268310546853
0.08466269199925591	0.005956268310546853
0.08482554399961373	0.005956268310546853
0.08498296299876529	0.005956268310546853
0.08513967099861475	0.005956268310546853
0.08529677099795663	0.005956268310546853
0.08545491499899072	0.005956268310546853
0.08564176700019743	0.005956268310546853
0.08583880999867688	0.005956268310546853
0.08600013599789236	0.005956268310546853
0.08616181300021708	0.005956268310546853
0.08634407799763721	0.005956268310546853
0.08652121300110593	0.005956268310546853
0.08668077100082883	0.005956268310546853
0.08685783900000388	0.005956268310546853
0.08701730599932489	0.005956268310546853
0.08717460800107801	0.005956268310546853
0.08733694399779779	0.005956268310546853
0.08749498399993172	0.005956268310546853
0.08765199399931589	0.005956268310546853
0.0878133340011118	0.006436920166015603
0.08797127700017882	0.006436920166015603
0.08812798600047245	0.006436920166015603
0.08828416100004688	0.006436920166015603
0.08844141000008676	0.006436920166015603
0.08859825599938631	0.006436920166015603
0.08875505499963765	0.006436920166015603
0.08891308999955072	0.006436920166015603
0.08907021100094425	0.006436920166015603
0.08922720799819217	0.006436920166015603
0.08938498700081254	0.006436920166015603
0.08954216699930839	0.006436920166015603
0.08968907500093337	0.006436920166015603
0.08985956800097483	0.006917572021484353
0.09001717199862469	0.006917572021484353
0.09017358499841066	0.006917572021484353
0.09032903399929637	0.006917572021484353
0.09048521099975915	0.006917572021484353
0.09066475799772888	0.006917572021484353
0.09084681899912539	0.006917572021484353
0.09100608500011731	0.006917572021484353
0.09116346999871894	0.006917572021484353
0.09131975600030273	0.006917572021484353
0.09147604000099818	0.006917572021484353
0.09163270499993814	0.006917572021484353
0.09178954600065481	0.006917572021484353
0.09194815400041989	0.006917572021484353
0.09210433299813303	0.006917572021484353
0.0922616299976653	0.006917572021484353
0.09241805800047587	0.006917572021484353
0.09257436600091751	0.006917572021484353
0.09272993299964583	0.006917572021484353
0.09289102399998228	0.006917572021484353
0.09304736999911256	0.006917572021484353
0.09320320500046364	0.006917572021484353
0.09335972999906517	0.006917572021484353
0.09351580300062778	0.006917572021484353
0.09367140199901769	0.006917572021484353
0.09387590699770954	0.006917572021484353
0.0940356309984054	0.006917572021484353
0.09419255000102567	0.006917572021484353
0.09435186399787199	0.006917572021484353
0.09450896899943473	0.006917572021484353
0.09466623199841706	0.006917572021484353
0.09483167199869058	0.006917572021484353
0.09500543999820366	0.006917572021484353
0.09517890599818202	0.006917572021484353
0.09533810100037954	0.006917572021484353
0.09549514799800818	0.006917572021484353
0.09565305399883073	0.006917572021484353
0.09583387699967716	0.006917572021484353
0.0959927260009863	0.006917572021484353
0.09614918000079342	0.006917572021484353
0.09638822199849528	0.006917572021484353
0.09655148399906466	0.006917572021484353
0.09671313899889356	0.006917572021484353
0.09687641499840538	0.006917572021484353
0.097033524998551	0.006917572021484353
0.09718960899772355	0.006917572021484353
0.0973487089977425	0.006917572021484353
0.09751036699890392	0.006917572021484353
0.0976681619977171	0.006917572021484353
0.09784603499792865	0.006917572021484353
0.0980081119996612	0.006917572021484353
0.09816518200022983	0.006917572021484353
0.09832285299853538	0.006917572021484353
0.09847957699821563	0.006917572021484353
0.09863610200045514	0.006917572021484353
0.09879359800106613	0.006917572021484353
0.09895098799825064	0.006917572021484353
0.09910780299833277	0.006917572021484353
0.09926438799811876	0.006917572021484353
0.09942146100001992	0.006917572021484353
0.09957852699881187	0.006917572021484353
0.09973461899789982	0.006917572021484353
0.09989634799785563	0.006917572021484353
0.10005257200100459	0.006917572021484353
0.11022236099961447	0.006917572021484353
0.12046685399764101	0.006917572021484353
0.13071032999869203	0.007398223876953103
0.1409498530010751	0.007398223876953103
0.15118342400091933	0.007398223876953103
0.16140880699822446	0.007398223876953103
0.1716460370007553	0.007398223876953103
0.18189344300117227	0.007398223876953103
0.19213221999962116	0.007398223876953103
0.2023614940007974	0.007398223876953103
0.21260650000112946	0.007878875732421853
0.22286913800053298	0.007878875732421853
0.23315631600053166	0.007878875732421853
0.24340621900046244	0.007878875732421853
0.25366521799878683	0.007878875732421853
0.26395240199781256	0.007878875732421853
0.27420365500074695	0.007878875732421853
0.284451010000339	0.007878875732421853
0.2946863069992105	0.007878875732421853
0.30496882099760114	0.007878875732421853
0.3152090660005342	0.007878875732421853
0.3254426739986229	0.007878875732421853
0.3356580709987611	0.007878875732421853
0.34589096499985317	0.007878875732421853
0.35615841099934187	0.007878875732421853
0.3664217679979629	0.008359527587890603
0.3766704400004528	0.008359527587890603
0.386941291999392	0.008359527587890603
0.3972097849982674	0.008359527587890603
0.40745460899779573	0.008359527587890603
0.4176913909977884	0.008359527587890603
0.42793001899917726	0.008359527587890603
0.4381878879976284	0.008359527587890603
0.44844259599994984	0.008359527587890603
0.4586944000002404	0.008359527587890603
0.46894999199867016	0.008359527587890603
0.47919129299771157	0.008359527587890603
0.48944316399865784	0.008359527587890603
0.4996890189977421	0.008359527587890603
0.5099413659991114	0.008840179443359353
0.5201648059992294	0.008840179443359353
0.5303834189980989	0.008840179443359353
0.5406208130007144	0.008840179443359353
0.550877681998827	0.008840179443359353
0.5611049330000242	0.008840179443359353
0.5713253850008186	0.008840179443359353
0.5815752159978729	0.008840179443359353
0.5918412020000687	0.008840179443359353
0.602069816999574	0.008840179443359353
0.6122953859994595	0.009320831298828103
0.6225163759991119	0.009320831298828103
0.6327517719983007	0.009320831298828103
0.6429845229977218	0.009320831298828103
0.6532159380003577	0.009320831298828103
0.6634547139983624	0.009320831298828103
0.6737035400001332	0.009320831298828103
0.6839540279979701	0.009320831298828103
0.6941808039991884	0.009320831298828103
0.704413174000365	0.009320831298828103
0.7146399220000603	0.009320831298828103
0.7248796179992496	0.009801483154296853
0.7351029279998329	0.010282135009765603
0.7453560739995737	0.013997650146484353
0.7556581259996165	0.016267395019531228
0.7659860870007833	0.019315338134765603
0.7763268130001961	0.022752380371093728
0.7866825509991031	0.029519653320312478
0.7970785510005953	0.03698120117187498
0.8074592829980247	0.04843673706054685
0.8178259339983924	0.05972824096679685
0.8282233309982985	0.07344589233398435
0.8386307180007861	0.0861335754394531
0.8490364130011585	0.1018653869628906
0.8595342339976924	0.11863098144531248
0.8699244300005375	0.13672790527343748
0.8803379370001494	0.15394744873046873
0.8907351169982576	0.17067871093749998
0.9011494619990117	0.19363555908203123
0.9116200169992226	0.21709213256835935
0.9220495019981172	0.24254379272460935
0.9325476089979929	0.264398193359375
0.9429365799987863	0.2894378662109375
0.9533340460002364	0.31483993530273435
0.963744681001117	0.3388191223144531
0.9741234479988634	0.3662849426269531
0.9845167889980075	0.3878303527832031
0.9949276199986343	0.41238937377929685
1.0053328709982452	0.43496856689453123
1.1057486190002237	0.6307693481445312
1.2062425570002233	0.8118301391601562
1.306624438999279	0.8633056640625
1.407036969998444	0.8640266418457031
1.5074265820003347	0.8760429382324219
1.6078197989991168	0.8861366271972656
1.7082101630003308	0.897821044921875
1.8086094040008902	0.9141708374023437
1.9089934559997346	0.9910903930664062
2.0093837109998276	1.0111862182617188
2.109787409997807	1.0357376098632813
2.21017466199919	1.0529075622558595
2.3105763339990517	1.0654273986816407
2.4109424540001783	1.0813117980957032
2.511340510998707	1.1034217834472657
2.6117281609986094	1.1192794799804688
2.7121267189977516	1.1401954650878907
2.8125233509999816	1.1662841796875
2.912917367000773	1.182855224609375
3.0133140930010995	1.2141357421875
3.1137296540000534	1.226476287841797
3.214127486000507	1.24886474609375
3.3145040220006194	1.2711578369140626
3.414898753999296	1.2882362365722657
3.5153185769995616	1.319879150390625
3.6156977860009647	1.3316856384277345
3.716116953997698	1.3566719055175782
3.816512674999103	1.3765884399414063
3.9169097509984567	1.3929534912109376
4.017309833998297	1.4190536499023438
4.117694068998389	1.4348617553710938
4.218086949000281	1.4622817993164063
4.31848071100103	1.4808326721191407
4.418873829999939	1.4969192504882813
4.519275389000541	1.5259223937988282
4.619681805001164	1.5401397705078126
4.72009298699777	1.5690170288085938
4.820462317999045	1.586339569091797
4.920880663998105	1.6017433166503907
5.021283103000314	1.6297737121582032
5.121688489998633	1.64498291015625
5.222091209998325	1.673822021484375
5.322475995999412	1.686711883544922
5.422878616998787	1.7054420471191407
5.52328641299755	1.7348838806152345
5.623669133998192	1.7468124389648438
5.7240775329992175	1.774449920654297
5.824467751001066	1.7916427612304688
5.924864747998072	1.8103958129882813
6.025251443999878	1.8396278381347657
6.125637633998849	1.8607765197753907
6.226080657997954	1.8894058227539063
6.326472806998936	1.8928962707519532
6.426874779001082	1.9066177368164063
6.527396764999139	1.9280906677246095
6.627859180000087	1.9442955017089845
6.728338190998329	1.9611412048339845
6.828865966999729	1.9854141235351563
6.92939249399933	2.003350830078125
7.029893197999627	2.019940948486328
7.130412286998762	2.045732116699219
7.2308809099995415	2.0604034423828126
7.33126872199864	2.090684509277344
7.431662207000045	2.1036964416503907
7.532070653000119	2.1217361450195313
7.6324526950011204	2.1463333129882813
7.732852197998	2.1599822998046876
7.833237409999128	2.1873565673828126
7.933642242998758	2.198583221435547
8.034066367999912	2.2176223754882813
8.13445221800066	2.241441345214844
8.2348305159976	2.257768249511719
8.335209189001034	2.2791954040527345
8.435581379999348	2.3004966735839845
8.535962859998108	2.315782165527344
8.636350253000273	2.348046875
8.736753245000727	2.3587890625
8.837153541000589	2.3801780700683595
8.937540715000068	2.4019065856933595
9.037932587998512	2.418836212158203
9.138305714997841	2.4447113037109376
9.238695806998294	2.4612747192382813
9.339098984000884	2.487470245361328
9.439497029998165	2.5042739868164063
9.539890848998766	2.520391082763672
9.640279456998542	2.5428787231445313
9.740659032999247	2.549230194091797
9.841066221997607	2.566300964355469
9.941452749000746	2.5760475158691407
10.041881148998073	2.5784507751464845
11.043271783000819	2.584294891357422
0	0
