# Supplementary material for: GRAPE for fast and scalable graph processing and random-walk-based embedding
Source: Nat Comput Sci. 2023 Jun 26;3(6):552–68. doi: 10.1038/s43588-023-00465-8 (PMC10768636; doi:10.1038/s43588-023-00465-8)
Supplement: Supplementary file 4 — CSVs with time series data with time and memory requirements for the different libraries on the 44 considered graphs and on the different tasks considered (loading graphs, first- and second-order RWs). [file 43588_2023_465_MOESM4_ESM.zip › bio-ce-gt/Node2Vec/first_order_walk.csv]

delta	ram
0	0.001190185546875
0.00018092200116370805	0.00167083740234375
0.00031070800105226226	0.00167083740234375
0.00041632400098023936	0.00167083740234375
0.0005067950005468447	0.00167083740234375
0.0005942220013821498	0.00167083740234375
0.0006806400015193503	0.00167083740234375
0.0007660510018467903	0.00167083740234375
0.0008503400022163987	0.00167083740234375
0.000934939002036117	0.00167083740234375
0.0010265770033583976	0.00167083740234375
0.0011121200004708953	0.00167083740234375
0.0011957780006923713	0.00167083740234375
0.0012798790012311656	0.0021514892578125
0.0013702420001209248	0.0021514892578125
0.001455718000215711	0.0021514892578125
0.0015389700020023156	0.0021514892578125
0.0016252870009338949	0.0021514892578125
0.001708743002382107	0.0021514892578125
0.0017920550017151982	0.0021514892578125
0.0018746250025287736	0.0021514892578125
0.0019587440001487266	0.0021514892578125
0.002041662002739031	0.0021514892578125
0.002125053000781918	0.0021514892578125
0.002208511003118474	0.0021514892578125
0.002293885001563467	0.0021514892578125
0.002382736001891317	0.0021514892578125
0.0025005230017995927	0.0021514892578125
0.002588061001006281	0.0021514892578125
0.002671722002560273	0.0021514892578125
0.0027546220007934608	0.0021514892578125
0.0028387740021571517	0.0021514892578125
0.0029222530029073823	0.0021514892578125
0.0030057660005695652	0.0021514892578125
0.003105829000560334	0.0021514892578125
0.003188040001987247	0.0021514892578125
0.0032693900029698852	0.0021514892578125
0.0033507070002087858	0.0021514892578125
0.0034378130003460683	0.0021514892578125
0.003518889003316872	0.0021514892578125
0.0035996590013382956	0.0021514892578125
0.0037121390014362987	0.0021514892578125
0.003797090001171455	0.0021514892578125
0.0038808780009276234	0.0021514892578125
0.003964637002354721	0.0021514892578125
0.004048509999847738	0.0021514892578125
0.004132523001317168	0.0021514892578125
0.004217727000650484	0.0021514892578125
0.004304884001612663	0.0021514892578125
0.004395376003230922	0.0021514892578125
0.004480025003431365	0.0021514892578125
0.004563327001960715	0.0021514892578125
0.004646807003155118	0.0021514892578125
0.004730727003334323	0.0021514892578125
0.004813841002032859	0.0021514892578125
0.004897144001006382	0.0021514892578125
0.004980294001143193	0.0021514892578125
0.0050638470020203386	0.0021514892578125
0.005147222000232432	0.0021514892578125
0.0052302900003269315	0.0021514892578125
0.005317270002706209	0.0021514892578125
0.00540852600170183	0.0021514892578125
0.005492939002579078	0.0021514892578125
0.005576791001658421	0.0021514892578125
0.005660468003043206	0.00263214111328125
0.005744414000218967	0.00263214111328125
0.005827690001751762	0.00263214111328125
0.005910896001296351	0.00263214111328125
0.005994256000121823	0.00263214111328125
0.006077147001633421	0.00263214111328125
0.006160188000649214	0.00263214111328125
0.0062432430022454355	0.00263214111328125
0.006326376002107281	0.00263214111328125
0.006434056002035504	0.00263214111328125
0.006530886003019987	0.00263214111328125
0.006616367001697654	0.00263214111328125
0.006700367001030827	0.00263214111328125
0.006795827001042198	0.00263214111328125
0.006895294001878938	0.00263214111328125
0.006982911003433401	0.00263214111328125
0.007067056001687888	0.00263214111328125
0.007150567002099706	0.00263214111328125
0.007234152002638439	0.00263214111328125
0.007317510000575567	0.00263214111328125
0.007407010001770686	0.00263214111328125
0.007491172000300139	0.00263214111328125
0.007574521001515677	0.00263214111328125
0.007657933001610218	0.00263214111328125
0.007741189001535531	0.00263214111328125
0.007824454001820413	0.00263214111328125
0.007907318002253305	0.00263214111328125
0.007990056001290213	0.00263214111328125
0.008072935001109727	0.00263214111328125
0.008156003001204226	0.00263214111328125
0.008240343002398731	0.00263214111328125
0.008326368002599338	0.00263214111328125
0.008417497003392782	0.00263214111328125
0.00850602700302261	0.00263214111328125
0.008592131001933012	0.00263214111328125
0.008685634002176812	0.00263214111328125
0.008770305001235101	0.00263214111328125
0.00885443200240843	0.00263214111328125
0.008938204002333805	0.00263214111328125
0.009022269001434324	0.00263214111328125
0.009106744000746403	0.00263214111328125
0.009190855002088938	0.00311279296875
0.00927459200102021	0.00311279296875
0.00937107700156048	0.00311279296875
0.00945676500123227	0.00311279296875
0.009540620001644129	0.00311279296875
0.009624841000913875	0.00311279296875
0.009708409001177642	0.00311279296875
0.009791274002054706	0.00311279296875
0.009874195002339548	0.00311279296875
0.009957494999980554	0.00311279296875
0.010040324999863515	0.00311279296875
0.01021776300331112	0.00311279296875
0.010403091000625864	0.00311279296875
0.01059854600316612	0.00311279296875
0.010791799002618063	0.00311279296875
0.010955945002933731	0.00311279296875
0.0111158300023817	0.00311279296875
0.01127390800320427	0.00311279296875
0.011449408000771655	0.00311279296875
0.011608712000452215	0.00311279296875
0.011766605002776487	0.00311279296875
0.011924291000468656	0.00311279296875
0.012082054003258236	0.00311279296875
0.012241771000844892	0.00311279296875
0.012399319002724951	0.00311279296875
0.012558807000459637	0.00311279296875
0.012716521003312664	0.00311279296875
0.012872674000391271	0.00311279296875
0.013029271001869347	0.00311279296875
0.013186121002945583	0.00311279296875
0.013342846003070008	0.00311279296875
0.013506617000530241	0.00311279296875
0.013687455000763293	0.00311279296875
0.013860453000233974	0.00311279296875
0.014019516002008459	0.00311279296875
0.014176725002471358	0.00311279296875
0.014335810003103688	0.00311279296875
0.014531149001413723	0.00311279296875
0.014691894000861794	0.00311279296875
0.01485067600151524	0.00311279296875
0.015008985003078124	0.00311279296875
0.015169975002208957	0.00311279296875
0.015328266003052704	0.00311279296875
0.01549294500000542	0.00311279296875
0.015651938003429677	0.00311279296875
0.015809304000867996	0.00311279296875
0.0159668390006118	0.00311279296875
0.01612346200272441	0.00311279296875
0.016281557000183966	0.00311279296875
0.016442640000605024	0.00311279296875
0.016599837003013818	0.00311279296875
0.016757571000198368	0.00311279296875
0.016915414002141915	0.00311279296875
0.01707209200321813	0.00311279296875
0.017230185003427323	0.00311279296875
0.017392017001839122	0.00311279296875
0.017551338001794647	0.00311279296875
0.017708388000755804	0.00311279296875
0.017865690002508927	0.00311279296875
0.018022115000349004	0.00311279296875
0.018179233000410022	0.00311279296875
0.018337793000682723	0.00311279296875
0.01851839400114841	0.00311279296875
0.018685292001464404	0.00311279296875
0.018847082999855047	0.00311279296875
0.019005041001946665	0.00311279296875
0.019162390002747998	0.00311279296875
0.019319455001095776	0.00311279296875
0.019482551000692183	0.00311279296875
0.019640290000097593	0.00311279296875
0.019797936001850758	0.00311279296875
0.019955364001361886	0.00311279296875
0.020112230002268916	0.00311279296875
0.02026850100082811	0.00311279296875
0.02042462700046599	0.00311279296875
0.020581213000696152	0.00311279296875
0.0207369430027029	0.00311279296875
0.02089410000189673	0.00311279296875
0.021050500003184425	0.00311279296875
0.02120721000028425	0.00311279296875
0.021365786000387743	0.00359344482421875
0.021523146002436988	0.00359344482421875
0.021679533001588425	0.00359344482421875
0.021836183001141762	0.00359344482421875
0.02199218900204869	0.00359344482421875
0.022148646003188333	0.00359344482421875
0.022305965001578443	0.00359344482421875
0.022429541000747122	0.00359344482421875
0.022590373002458364	0.00359344482421875
0.02274777999991784	0.00359344482421875
0.022905369001819054	0.00359344482421875
0.023063208001985913	0.00359344482421875
0.023219512000650866	0.00359344482421875
0.023377075001917547	0.00359344482421875
0.023534130003099563	0.00359344482421875
0.023707052001554985	0.00359344482421875
0.023864852002589032	0.00359344482421875
0.02402311900004861	0.00359344482421875
0.02417984300336684	0.00359344482421875
0.024336826001672307	0.00359344482421875
0.024498600003425963	0.00359344482421875
0.024654585002281237	0.00359344482421875
0.024810583003272768	0.00359344482421875
0.024966454002424143	0.00359344482421875
0.025122523002210073	0.00359344482421875
0.02527771300083259	0.00359344482421875
0.025439189001190243	0.00359344482421875
0.0255957200024568	0.00359344482421875
0.02575680400332203	0.00359344482421875
0.025914536003256217	0.00359344482421875
0.026070982003147947	0.00359344482421875
0.026227980000840034	0.00359344482421875
0.02638925300198025	0.00359344482421875
0.026564256000710884	0.00359344482421875
0.02672127800178714	0.00359344482421875
0.026878208002017345	0.00359344482421875
0.027035282000724692	0.00359344482421875
0.027192292000108864	0.00359344482421875
0.027352951001375914	0.00359344482421875
0.027516196001670323	0.00359344482421875
0.027673973003402352	0.00359344482421875
0.02783166400331538	0.00359344482421875
0.027988697002001572	0.00359344482421875
0.028145243002654752	0.00359344482421875
0.028301305002969457	0.00359344482421875
0.028462673002650263	0.00359344482421875
0.028624316000787076	0.00359344482421875
0.0287837510004465	0.00359344482421875
0.02894666200154461	0.00359344482421875
0.029105515000992455	0.00359344482421875
0.029263345000799745	0.00359344482421875
0.02942061800058582	0.00359344482421875
0.029578241003036965	0.00359344482421875
0.02973467999981949	0.00359344482421875
0.029891519003285794	0.00359344482421875
0.03004736100047012	0.00359344482421875
0.030203685000742553	0.00359344482421875
0.03036007199989399	0.00359344482421875
0.03053466400160687	0.00359344482421875
0.0306932860003144	0.00359344482421875
0.03085131500120042	0.00359344482421875
0.031009759000880877	0.00359344482421875
0.031167217002803227	0.00359344482421875
0.031328175002272474	0.00359344482421875
0.03150212900072802	0.00359344482421875
0.031660659002227476	0.00359344482421875
0.031817643000977114	0.00359344482421875
0.03197628800262464	0.00359344482421875
0.03213505600069766	0.00359344482421875
0.03229179000118165	0.00359344482421875
0.03245278600297752	0.00359344482421875
0.032608805002382724	0.00359344482421875
0.03276533500320511	0.00359344482421875
0.032921063000685535	0.00359344482421875
0.03307766100260778	0.00359344482421875
0.03323448400260531	0.00359344482421875
0.033390224001777824	0.00359344482421875
0.0335498220010777	0.00359344482421875
0.033721061001415364	0.00359344482421875
0.033878805003041634	0.00359344482421875
0.03403532000083942	0.00359344482421875
0.03419427600238123	0.00359344482421875
0.03435971500221058	0.00359344482421875
0.03453777899994748	0.00359344482421875
0.03469738400235656	0.00359344482421875
0.03485487100260798	0.00359344482421875
0.035011964002478635	0.00359344482421875
0.035167851001460804	0.00359344482421875
0.035324484000739176	0.00359344482421875
0.03548534000219661	0.00359344482421875
0.035642423001263523	0.00359344482421875
0.035799486002360936	0.00359344482421875
0.0359558520030987	0.00359344482421875
0.03611214300326537	0.00359344482421875
0.03626871200322057	0.00359344482421875
0.03642485700038378	0.00359344482421875
0.03658272500251769	0.00359344482421875
0.03674048900211346	0.00359344482421875
0.03689816300175153	0.00359344482421875
0.03705408200039528	0.00359344482421875
0.0372110940006678	0.00359344482421875
0.0373720650022733	0.00359344482421875
0.03753093700288446	0.00359344482421875
0.03768807500091498	0.00359344482421875
0.03784504299983382	0.00359344482421875
0.038002163000783185	0.00359344482421875
0.03815861600014614	0.00359344482421875
0.03831539200109546	0.00359344482421875
0.0384765939998033	0.00359344482421875
0.03870649400050752	0.00359344482421875
0.038883860001078574	0.00359344482421875
0.039044110002578236	0.00359344482421875
0.039201943000080064	0.00359344482421875
0.03935967700090259	0.0040740966796875
0.039532943002996035	0.0040740966796875
0.039690572000836255	0.0040740966796875
0.039848407002864406	0.0040740966796875
0.04000453200205811	0.0040740966796875
0.04016118000072311	0.0040740966796875
0.040318035000382224	0.0040740966796875
0.04047960900061298	0.0040740966796875
0.04063705200314871	0.0040740966796875
0.040793620002659736	0.0040740966796875
0.040950729002361186	0.0040740966796875
0.041107428001851076	0.0040740966796875
0.04126358900248306	0.0040740966796875
0.04142104600032326	0.0040740966796875
0.041578559001209214	0.0040740966796875
0.0417343430017354	0.0040740966796875
0.04189085800317116	0.0040740966796875
0.042047984003147576	0.0040740966796875
0.042204511002637446	0.0040740966796875
0.04237016700062668	0.0040740966796875
0.0425440430008166	0.0040740966796875
0.042702653001470026	0.0040740966796875
0.04286011200019857	0.0040740966796875
0.043017214000428794	0.0040740966796875
0.043173942001885734	0.0040740966796875
0.043330484000762226	0.0040740966796875
0.04349211400040076	0.0040740966796875
0.04366274000130943	0.0040740966796875
0.04382715300016571	0.0040740966796875
0.04398487800062867	0.0040740966796875
0.04414131000157795	0.0040740966796875
0.04429937000168138	0.0040740966796875
0.04447233400060213	0.0040740966796875
0.04463345400290564	0.0040740966796875
0.04478966200258583	0.0040740966796875
0.04494540800078539	0.0040740966796875
0.04510232500251732	0.0040740966796875
0.04525911500240909	0.0040740966796875
0.045416136003041174	0.0040740966796875
0.045573322000564076	0.0040740966796875
0.045730150002782466	0.0040740966796875
0.04588700900058029	0.0040740966796875
0.04604396500144503	0.0040740966796875
0.04620017600245774	0.0040740966796875
0.04635711100127082	0.0040740966796875
0.04653207200317411	0.0040740966796875
0.04669018999993568	0.0040740966796875
0.04684691600050428	0.0040740966796875
0.047003890002088156	0.0040740966796875
0.04716001500128186	0.0040740966796875
0.04731770900252741	0.0040740966796875
0.047485872000834206	0.0040740966796875
0.047644355003285455	0.0040740966796875
0.04780092300279648	0.0040740966796875
0.04795737200038275	0.0040740966796875
0.04811351800162811	0.0040740966796875
0.048270525003317744	0.0040740966796875
0.0484277240029769	0.0040740966796875
0.0485855580009229	0.0040740966796875
0.04875166400233866	0.0040740966796875
0.048909898003330454	0.0040740966796875
0.04906758700235514	0.0040740966796875
0.04922497200095677	0.0040740966796875
0.04938190000029863	0.0040740966796875
0.04953934300283436	0.0040740966796875
0.049696346002747305	0.0040740966796875
0.04985279300308321	0.0040740966796875
0.05000903000109247	0.0040740966796875
0.050165288001153385	0.0040740966796875
0.050328347002505325	0.0040740966796875
0.05050572300024214	0.0040740966796875
0.05066691500178422	0.0040740966796875
0.05082441200283938	0.0040740966796875
0.050981194002815755	0.0040740966796875
0.05113808700116351	0.0040740966796875
0.051294503002282	0.0040740966796875
0.05146620400046231	0.0040740966796875
0.05162533500333666	0.0040740966796875
0.051782013000774896	0.0040740966796875
0.05193968599996879	0.0040740966796875
0.0520966430012777	0.0040740966796875
0.05225312800030224	0.0040740966796875
0.05241028900127276	0.0040740966796875
0.052567106002243236	0.0040740966796875
0.052723452001373516	0.0040740966796875
0.05287973700251314	0.0040740966796875
0.05303762500261655	0.0040740966796875
0.053200700000161305	0.0040740966796875
0.053358373002993176	0.0040740966796875
0.053520411001954926	0.0040740966796875
0.05367800400199485	0.0040740966796875
0.05383718200027943	0.0040740966796875
0.053994591002265224	0.0040740966796875
0.05415137000090908	0.0040740966796875
0.05430738500217558	0.0040740966796875
0.0544348319999699	0.0040740966796875
0.054595659999904456	0.0040740966796875
0.054754100001446204	0.0040740966796875
0.05491160900055547	0.0040740966796875
0.055069082001864444	0.0040740966796875
0.055227446002390934	0.0040740966796875
0.05538411000088672	0.0040740966796875
0.05554067100092652	0.0040740966796875
0.055697886000416474	0.0040740966796875
0.055854437003290514	0.0040740966796875
0.05601134900280158	0.0040740966796875
0.056167903003370157	0.0040740966796875
0.056323943001189036	0.0040740966796875
0.05648542900235043	0.0040740966796875
0.0566431500010367	0.0040740966796875
0.056799321002472425	0.0040740966796875
0.0569558600000164	0.0040740966796875
0.057112772003165446	0.0040740966796875
0.057269308003014885	0.0040740966796875
0.05743555700246361	0.0040740966796875
0.05760208900028374	0.0040740966796875
0.05775956900106394	0.0040740966796875
0.0579170660021191	0.0040740966796875
0.05807459000061499	0.0040740966796875
0.05823595200126874	0.0040740966796875
0.05839302300228155	0.00455474853515625
0.05856534800113877	0.00455474853515625
0.058731925000756746	0.00455474853515625
0.05889192900212947	0.00455474853515625
0.059049673000117764	0.00455474853515625
0.059206998001172906	0.00455474853515625
0.059368926002207445	0.00455474853515625
0.059527853001782205	0.00455474853515625
0.059684972002287395	0.00455474853515625
0.05984223700215807	0.00455474853515625
0.059999261000484694	0.00455474853515625
0.06015581100291456	0.00455474853515625
0.06031157000325038	0.00455474853515625
0.060472765002486994	0.00455474853515625
0.06062990900318255	0.00455474853515625
0.060787223002989776	0.00455474853515625
0.060944756001845235	0.00455474853515625
0.06110256400279468	0.00455474853515625
0.061259471000084886	0.00455474853515625
0.061415693002345506	0.00455474853515625
0.06157262600027025	0.00455474853515625
0.06172949700339814	0.00455474853515625
0.06188630500037107	0.00455474853515625
0.062043256002652925	0.00455474853515625
0.06220024700087379	0.00455474853515625
0.0623572670010617	0.00455474853515625
0.06253299800300738	0.00455474853515625
0.0626922060000652	0.00455474853515625
0.06284869900264312	0.00455474853515625
0.06300703300075838	0.00455474853515625
0.06316404900280759	0.00455474853515625
0.06332044200098608	0.00455474853515625
0.06348174300001119	0.00455474853515625
0.06371130700063077	0.00455474853515625
0.0638856220029993	0.00455474853515625
0.06404422400009935	0.00455474853515625
0.06420171500212746	0.00455474853515625
0.06435879499986186	0.00455474853515625
0.06453073500233586	0.00455474853515625
0.06468699700053548	0.00455474853515625
0.06484337300207699	0.00455474853515625
0.06500010899981135	0.00455474853515625
0.06515570600095089	0.00455474853515625
0.0653119210001023	0.00455474853515625
0.06547680299991043	0.00455474853515625
0.0656342490001407	0.00455474853515625
0.06579714400140801	0.00455474853515625
0.06595436700081336	0.00455474853515625
0.06611111400343361	0.00455474853515625
0.06627169700004742	0.00455474853515625
0.06642125100188423	0.00455474853515625
0.06658009200327797	0.00455474853515625
0.06673628400312737	0.00455474853515625
0.06689328600259614	0.00455474853515625
0.06705204900208628	0.00455474853515625
0.06721212600314175	0.00455474853515625
0.06737028600036865	0.00455474853515625
0.06753682300040964	0.00455474853515625
0.06769556600193027	0.00455474853515625
0.06785329600097612	0.00455474853515625
0.0680110280009103	0.00455474853515625
0.06816929400156369	0.00455474853515625
0.06832980600302108	0.00455474853515625
0.06849185600003693	0.00455474853515625
0.06870249500207137	0.00455474853515625
0.06887175600058981	0.00455474853515625
0.06903103700096835	0.00455474853515625
0.06918842200320796	0.00455474853515625
0.06934534900210565	0.00455474853515625
0.06951505100005306	0.00455474853515625
0.0696735310011718	0.00455474853515625
0.0698314000001119	0.00455474853515625
0.06998840000233031	0.00455474853515625
0.07014556800277205	0.00455474853515625
0.07030265900175436	0.00455474853515625
0.07044040100299753	0.00455474853515625
0.07060093300242443	0.00455474853515625
0.07075990300290869	0.00455474853515625
0.07091845000104513	0.00455474853515625
0.07107526600157144	0.00455474853515625
0.07123303700063843	0.00455474853515625
0.07139075099985348	0.00455474853515625
0.07155053099995712	0.00455474853515625
0.0717068370031484	0.00455474853515625
0.07186370700219413	0.00455474853515625
0.07202052300272044	0.00455474853515625
0.07217703300193534	0.00455474853515625
0.07233336500212317	0.00455474853515625
0.07249407300332678	0.00455474853515625
0.07265075300165336	0.00455474853515625
0.07280713400177774	0.00455474853515625
0.0729632100010349	0.00455474853515625
0.07311855599982664	0.00455474853515625
0.07327519500177004	0.00455474853515625
0.07343599400337553	0.00455474853515625
0.07359255100163864	0.00455474853515625
0.0737584220005374	0.00455474853515625
0.07391661900328472	0.00455474853515625
0.07407315500313416	0.00455474853515625
0.0742361640004674	0.00455474853515625
0.07439421400340507	0.00455474853515625
0.07456950500272796	0.00455474853515625
0.0747275730027468	0.00455474853515625
0.07488481700056582	0.00455474853515625
0.07504186200094409	0.00455474853515625
0.07519820300149149	0.00455474853515625
0.0753542920028849	0.00455474853515625
0.07551650700042956	0.00455474853515625
0.07567311100137886	0.00455474853515625
0.07583042700207443	0.00455474853515625
0.07598777000021073	0.00455474853515625
0.07614493000073708	0.00455474853515625
0.07630161000270164	0.00455474853515625
0.07646611200107145	0.00455474853515625
0.07662315400011721	0.00455474853515625
0.07678403200043249	0.00455474853515625
0.07694201100093778	0.00455474853515625
0.07709853600317729	0.00455474853515625
0.07725483500325936	0.00455474853515625
0.07741203500336269	0.00455474853515625
0.07757705100084422	0.00455474853515625
0.07773618999999599	0.00455474853515625
0.0778947530016012	0.00455474853515625
0.07805284000278334	0.00455474853515625
0.07821037400208297	0.00455474853515625
0.07836964600210194	0.00455474853515625
0.0785412980003457	0.00455474853515625
0.07871094800066203	0.00455474853515625
0.07887054900129442	0.00455474853515625
0.07902774400281487	0.00455474853515625
0.07918679200156475	0.00455474853515625
0.07934483900316991	0.00455474853515625
0.07951680600308464	0.00455474853515625
0.07967583700155956	0.00455474853515625
0.07983350100039388	0.00455474853515625
0.07999189800102613	0.00455474853515625
0.08014825000282144	0.00455474853515625
0.08030535700163455	0.00455474853515625
0.08046554200336686	0.00455474853515625
0.08062260100268759	0.00455474853515625
0.08077948600111995	0.00455474853515625
0.08093575600287295	0.00455474853515625
0.08109182900079759	0.00455474853515625
0.08124789300200064	0.00455474853515625
0.08140384600119432	0.00455474853515625
0.0815600820023974	0.00455474853515625
0.08171704300184501	0.00455474853515625
0.08187332300076378	0.00455474853515625
0.08202934100336279	0.00455474853515625
0.08219007900333963	0.00455474853515625
0.08234722999986843	0.00455474853515625
0.08252409499982605	0.00455474853515625
0.08268216200303868	0.00455474853515625
0.08283933300117496	0.00455474853515625
0.0829960850023781	0.00455474853515625
0.08315229500294663	0.00455474853515625
0.08330819800175959	0.00455474853515625
0.08347116799996002	0.00455474853515625
0.08369043700076872	0.00455474853515625
0.08386092100045062	0.00455474853515625
0.08402238900089287	0.005035400390625
0.08417983700201148	0.005035400390625
0.08433952999985195	0.005035400390625
0.08451286000126856	0.005035400390625
0.0846704800023872	0.005035400390625
0.08482769800320966	0.005035400390625
0.08498521500223433	0.005035400390625
0.08514266900237999	0.005035400390625
0.08529881499998737	0.005035400390625
0.08546089200171991	0.005035400390625
0.08561810900209821	0.005035400390625
0.08577427300042473	0.005035400390625
0.08593258400287596	0.005035400390625
0.08608944200022961	0.005035400390625
0.08624588400198263	0.005035400390625
0.08640217200081679	0.0052337646484375
0.08661305400164565	0.0052337646484375
0.08677251700282795	0.0052337646484375
0.08693041300284676	0.004993438720703125
0.0870875270011311	0.004993438720703125
0.08724542100026156	0.004993438720703125
0.0874033510008303	0.004993438720703125
0.08756206200268934	0.004993438720703125
0.08772359400245477	0.004993438720703125
0.08788905800247448	0.004993438720703125
0.08804905000215513	0.004993438720703125
0.08820628500325256	0.004993438720703125
0.0883683470019605	0.004993438720703125
0.08852618700257153	0.004993438720703125
0.08868443100072909	0.004993438720703125
0.08884360299998662	0.004993438720703125
0.08900094700220507	0.004993438720703125
0.08915836400046828	0.004993438720703125
0.08931486300207325	0.004993438720703125
0.0894769520018599	0.004993438720703125
0.08963405000031344	0.004993438720703125
0.08979131500018411	0.004993438720703125
0.08994813000026625	0.004993438720703125
0.09010696200130042	0.004993438720703125
0.09026827300112927	0.004993438720703125
0.09042194700305117	0.004993438720703125
0.09058853300302872	0.0052337646484375
0.09074575000340701	0.0052337646484375
0.09090309800012619	0.0052337646484375
0.09105970400196384	0.0052337646484375
0.09121564000088256	0.0052337646484375
0.09137150200331234	0.0052337646484375
0.09153131400307757	0.0052337646484375
0.09168902400051593	0.0052337646484375
0.09184580800138065	0.0052337646484375
0.09200184100336628	0.0052337646484375
0.0921579500027292	0.0052337646484375
0.09231486300268443	0.0052337646484375
0.09247623200280941	0.0052337646484375
0.09263349100001506	0.0052337646484375
0.09279047900054138	0.0052337646484375
0.0929470700029924	0.0052337646484375
0.09310396300134016	0.0052337646484375
0.09326046700152801	0.0052337646484375
0.09341690500150435	0.0052337646484375
0.0935744770031306	0.0052337646484375
0.09373991800021031	0.0052337646484375
0.09390062100283103	0.0052337646484375
0.09405696500107297	0.0052337646484375
0.09421513300185325	0.0052337646484375
0.09437322000303539	0.0052337646484375
0.09454428700337303	0.0052337646484375
0.09470347200112883	0.0052337646484375
0.09486112800004776	0.0052337646484375
0.09501772200019332	0.0052337646484375
0.0951760429998103	0.0052337646484375
0.09533284400094999	0.0052337646484375
0.09549422900090576	0.0052337646484375
0.09565287900113617	0.0052337646484375
0.09580972100229701	0.0052337646484375
0.09596656600115239	0.0052337646484375
0.09612296800332842	0.0052337646484375
0.09627940800055512	0.0052337646484375
0.09644025400120881	0.0052337646484375
0.09659682400160818	0.0052337646484375
0.09675354300270556	0.0052337646484375
0.09691063400168787	0.0052337646484375
0.09706704200289096	0.0052337646484375
0.09722394900018116	0.0052337646484375
0.09738084000127856	0.0052337646484375
0.09761536000223714	0.0052337646484375
0.09778516900041723	0.0052337646484375
0.09794452600181103	0.0052337646484375
0.09810178800034919	0.0052337646484375
0.09826372700263164	0.0052337646484375
0.0984209620000911	0.0052337646484375
0.09858021500258474	0.004985809326171875
0.0987471420012298	0.004985809326171875
0.09890606900080456	0.004985809326171875
0.0990637169998081	0.004985809326171875
0.099221161002788	0.004985809326171875
0.09937800000261632	0.004985809326171875
0.09953681500337552	0.004985809326171875
0.09969417400134262	0.004985809326171875
0.09985184600009234	0.004985809326171875
0.10000915999989957	0.004985809326171875
0.11019457900329144	0.004985809326171875
0.12047631300083594	0.005466461181640625
0.13071571700129425	0.005702972412109375
0.1409340570025961	0.005702972412109375
0.15114408100271248	0.00595855712890625
0.16135737500007963	0.00595855712890625
0.17159870300019975	0.00595855712890625
0.18182840300141834	0.00595855712890625
0.19203959700098494	0.00595855712890625
0.2022432010016928	0.006439208984375
0.2124515750001592	0.006439208984375
0.2226533120010572	0.006439208984375
0.23285980800210382	0.006439208984375
0.2430637880024733	0.006439208984375
0.25327472900244175	0.006439208984375
0.2635126340028364	0.006439208984375
0.27374760800012155	0.006439208984375
0.2839633150033478	0.006439208984375
0.29418310100300005	0.006439208984375
0.3044013300022925	0.006439208984375
0.31462554200334125	0.006439208984375
0.324830990000919	0.006439208984375
0.33503587800078094	0.006439208984375
0.34525185600068653	0.006439208984375
0.3554734000026656	0.006439208984375
0.3656908070006466	0.00691986083984375
0.37590972800171585	0.00691986083984375
0.38612914900295436	0.00691986083984375
0.3963491510003223	0.00691986083984375
0.4065793980007584	0.00691986083984375
0.416812324001512	0.00691986083984375
0.42705861100330367	0.00691986083984375
0.4372918059998483	0.00691986083984375
0.44754818600267754	0.00691986083984375
0.45778215800237376	0.00691986083984375
0.46801178000168875	0.00691986083984375
0.47824379600206157	0.00691986083984375
0.4884943800025212	0.00691986083984375
0.4987584260015865	0.00691986083984375
0.5089882970023609	0.0074005126953125
0.5192101250031556	0.0074005126953125
0.5294381210005668	0.0074005126953125
0.5396595340025669	0.0074005126953125
0.5498936220028554	0.0074005126953125
0.5601480750010523	0.0074005126953125
0.5703842680013622	0.0074005126953125
0.58061992200237	0.0074005126953125
0.5908358040032908	0.0074005126953125
0.6010908550015301	0.0074005126953125
0.6113309280008252	0.00788116455078125
0.6215661930000351	0.00788116455078125
0.6317884870004491	0.00788116455078125
0.6420130300029996	0.00788116455078125
0.6522390930003894	0.00788116455078125
0.6624492340015422	0.00788116455078125
0.6727431570034241	0.00788116455078125
0.682975786003226	0.00788116455078125
0.6931935160027933	0.00788116455078125
0.7034127580009226	0.00788116455078125
0.7136705640004948	0.00788116455078125
0.7239199760006159	0.00836181640625
0.7341604009998264	0.00836181640625
0.744425652002974	0.0125579833984375
0.7547661520002293	0.015560150146484375
0.7650963800006139	0.016063690185546875
0.775440889003221	0.021881103515625
0.785809616001643	0.027393341064453125
0.7961730780007201	0.03363800048828125
0.8065713659998437	0.046298980712890625
0.8169444500017562	0.054615020751953125
0.8273220920018503	0.06902313232421875
0.8377272130019264	0.0836181640625
0.8481167450008797	0.09989166259765625
0.85850634000235	0.11701583862304688
0.8689411320010549	0.13370513916015625
0.8793376550020184	0.15048980712890625
0.8897959430032643	0.169158935546875
0.9001926080018166	0.19013214111328125
0.910578892002377	0.21307754516601562
0.921001676000742	0.23516464233398438
0.931404504000966	0.2608757019042969
0.9417951930008712	0.2832374572753906
0.9521901340012846	0.30963897705078125
0.9625846020026074	0.33746337890625
0.9729662850004388	0.3655242919921875
0.9833530410032836	0.3822364807128906
0.9937726050011406	0.4090843200683594
1.0041753050027182	0.4301338195800781
1.1046391720010433	0.6271629333496094
1.205137379001826	0.8068313598632812
1.3055198970032507	0.8603515625
1.4059102150022227	0.862274169921875
1.5063018970031408	0.8742904663085938
1.6067080100001476	0.8858261108398438
1.7070843230030732	0.8959426879882812
1.8074630050032283	0.9153938293457031
1.90784478400019	1.0004119873046875
2.008247552999819	1.0092964172363281
2.108653803003108	1.0342178344726562
2.209055207000347	1.0515594482421875
2.3094522330029577	1.06695556640625
2.40983813999992	1.0809249877929688
2.5102318990029744	1.1039085388183594
2.610669069999858	1.117584228515625
2.711056701002235	1.1408882141113281
2.8114366680019884	1.160003662109375
2.9118274380016373	1.1722908020019531
3.0122200840014557	1.201385498046875
3.1126285050013394	1.2246894836425781
3.2130293310001434	1.2460784912109375
3.3134343380006612	1.2714767456054688
3.413963765000517	1.288299560546875
3.5144875510013662	1.3181915283203125
3.614984790001472	1.3310737609863281
3.715498920002574	1.3591690063476562
3.8159715660003712	1.3755302429199219
3.9164949040023203	1.3914451599121094
4.01699125900268	1.41778564453125
4.117433608000283	1.434539794921875
4.217820908001158	1.46240234375
4.318206803000066	1.4797630310058594
4.418613345002086	1.4968338012695312
4.519006937000086	1.5237960815429688
4.619410979001259	1.5376358032226562
4.7198440990032395	1.5679168701171875
4.820224868002697	1.5855522155761719
4.920613139001944	1.601165771484375
5.020998928001063	1.6272506713867188
5.121390779000649	1.642791748046875
5.221790969000722	1.6735916137695312
5.322182782001619	1.6883811950683594
5.422579815000063	1.7065010070800781
5.522963778999838	1.7302055358886719
5.623344494000776	1.7477264404296875
5.723753430000215	1.7780303955078125
5.82413739200274	1.7913169860839844
5.9245229120024305	1.8122406005859375
6.024909284002206	1.8347511291503906
6.125306150002871	1.85076904296875
6.225693960001081	1.8844528198242188
6.326076904002548	1.9006004333496094
6.426460918002704	1.9097023010253906
6.526870413003053	1.9257965087890625
6.627263676000439	1.9430198669433594
6.72764890200051	1.9601058959960938
6.8280538610015356	1.9877510070800781
6.928439736002474	2.0011215209960938
7.028843432002759	2.0246658325195312
7.129224801999953	2.0461807250976562
7.229615741001908	2.0636520385742188
7.329996761000075	2.0874977111816406
7.430390534002072	2.105358123779297
7.530792312001722	2.1329727172851562
7.631189366002218	2.150562286376953
7.731582550000894	2.1659507751464844
7.831960120001895	2.193134307861328
7.9323539290016924	2.208538055419922
8.032734880001954	2.2373924255371094
8.133112963001622	2.2530899047851562
8.233502327002498	2.2713470458984375
8.333929194002849	2.295276641845703
8.434399834000942	2.3121986389160156
8.534919685000204	2.3429832458496094
8.635403275002318	2.3553466796875
8.73591659000158	2.376262664794922
8.836388016003184	2.3996963500976562
8.93690066900308	2.4165000915527344
9.037362397000834	2.445484161376953
9.137822649001464	2.4591102600097656
9.238219908002065	2.4833755493164062
9.338697338000202	2.5041656494140625
9.439091456002643	2.5185470581054688
9.539470607000112	2.5412445068359375
9.639892969000357	2.548572540283203
9.74027474200193	2.565876007080078
9.840652933002275	2.5750389099121094
9.941033681003319	2.577442169189453
10.041429934000917	2.5832176208496094
0	0
