# Supplementary material for: GRAPE for fast and scalable graph processing and random-walk-based embedding
Source: Nat Comput Sci. 2023 Jun 26;3(6):552–68. doi: 10.1038/s43588-023-00465-8 (PMC10768636; doi:10.1038/s43588-023-00465-8)
Supplement: Supplementary file 4 — CSVs with time series data with time and memory requirements for the different libraries on the 44 considered graphs and on the different tasks considered (loading graphs, first- and second-order RWs). [file 43588_2023_465_MOESM4_ESM.zip › bio-ce-gt/GraphEmbedding/second_order_walk_only_q.csv]

delta	ram
0	0.002464675903325997
0.0002427019935566932	0.002945327758794747
0.0003939240123145282	0.002945327758794747
0.0004945010005030781	0.002945327758794747
0.000586417008889839	0.002945327758794747
0.0006827560137026012	0.002945327758794747
0.0007721600122749805	0.002945327758794747
0.0008596109983045608	0.002945327758794747
0.0009459870052523911	0.002945327758794747
0.0010322370217181742	0.002945327758794747
0.001119201013352722	0.002945327758794747
0.0012081830063834786	0.002945327758794747
0.001302145014051348	0.002945327758794747
0.0013899400073569268	0.002945327758794747
0.0014764399966225028	0.002945327758794747
0.0015613000141456723	0.002945327758794747
0.001645651995204389	0.002945327758794747
0.0017364340019412339	0.002945327758794747
0.0018204119987785816	0.002945327758794747
0.0019048360118176788	0.002945327758794747
0.0019882630149368197	0.003425979614263497
0.0020722600165754557	0.003425979614263497
0.0021547380019910634	0.003425979614263497
0.002237715001683682	0.003425979614263497
0.002321142004802823	0.003425979614263497
0.002404824015684426	0.003425979614263497
0.0024888150219339877	0.003425979614263497
0.0025738200056366622	0.003425979614263497
0.002657403005287051	0.003425979614263497
0.002746230020420626	0.003425979614263497
0.002829461998771876	0.003425979614263497
0.00291255401680246	0.003425979614263497
0.002995607996126637	0.003425979614263497
0.0031068020034581423	0.003425979614263497
0.0031962630164343864	0.003425979614263497
0.003281312994658947	0.003425979614263497
0.0033655540028121322	0.003425979614263497
0.0034511680132709444	0.003425979614263497
0.0035363539936952293	0.003425979614263497
0.0036208380188327283	0.003425979614263497
0.003709622018504888	0.003425979614263497
0.0037948290118947625	0.003425979614263497
0.0038790310209151357	0.003425979614263497
0.003963371011195704	0.003425979614263497
0.004047466994961724	0.003425979614263497
0.004132278001634404	0.003425979614263497
0.004216998000629246	0.003425979614263497
0.004301358014345169	0.003425979614263497
0.004398374992888421	0.003425979614263497
0.0044898950145579875	0.003425979614263497
0.004575535014737397	0.003425979614263497
0.004659123020246625	0.003425979614263497
0.0047725650074426085	0.003425979614263497
0.004857835010625422	0.003425979614263497
0.0049416800029575825	0.003425979614263497
0.005025421007303521	0.003425979614263497
0.005108914017910138	0.003425979614263497
0.005196320009417832	0.003425979614263497
0.005282099999021739	0.003425979614263497
0.005366422003135085	0.003425979614263497
0.005449785006931052	0.003425979614263497
0.005532968993065879	0.003425979614263497
0.005617073009489104	0.003906631469732247
0.005705609015421942	0.003906631469732247
0.00579033000394702	0.003906631469732247
0.0058747680159285665	0.003906631469732247
0.0059680690173991024	0.003906631469732247
0.006058763014152646	0.003906631469732247
0.006143642007373273	0.003906631469732247
0.00622909699450247	0.003906631469732247
0.006314097001450136	0.003906631469732247
0.006400326994480565	0.003906631469732247
0.0064850540074985474	0.003906631469732247
0.006576206011231989	0.003906631469732247
0.0066799909982364625	0.003906631469732247
0.006769515021005645	0.003906631469732247
0.0068557640188373625	0.003906631469732247
0.006939992017578334	0.003906631469732247
0.007024335005553439	0.003906631469732247
0.007124955009203404	0.003906631469732247
0.007213264005258679	0.003906631469732247
0.0072984310099855065	0.003906631469732247
0.0073829140164889395	0.003906631469732247
0.007467257004464045	0.003906631469732247
0.0075504569977056235	0.003906631469732247
0.007634773995960131	0.003906631469732247
0.0077241370163392276	0.003906631469732247
0.0078101810067892075	0.003906631469732247
0.00789416700717993	0.003906631469732247
0.00797843499458395	0.003906631469732247
0.008062206004979089	0.003906631469732247
0.00814594401163049	0.003906631469732247
0.008229864994063973	0.003906631469732247
0.008313722995808348	0.003906631469732247
0.008398806996410713	0.003906631469732247
0.008483590005198494	0.003906631469732247
0.008567887009121478	0.003906631469732247
0.00865312002133578	0.003906631469732247
0.008876623003743589	0.003906631469732247
0.008966552995843813	0.003906631469732247
0.009052245004568249	0.003906631469732247
0.009136409003986046	0.003906631469732247
0.009220542007824406	0.003906631469732247
0.009304321021772921	0.003906631469732247
0.009398683992912993	0.003906631469732247
0.009486174007179216	0.003906631469732247
0.00957088399445638	0.003906631469732247
0.009654993016738445	0.003906631469732247
0.009744526993017644	0.003906631469732247
0.009828570997342467	0.003906631469732247
0.009912517998600379	0.003906631469732247
0.009996059001423419	0.003906631469732247
0.010079608007799834	0.003906631469732247
0.010268606012687087	0.003906631469732247
0.0104639150085859	0.003906631469732247
0.010647470015101135	0.003906631469732247
0.010832600004505366	0.003906631469732247
0.011004480009432882	0.003906631469732247
0.011183999013155699	0.003906631469732247
0.011345770006300882	0.003906631469732247
0.011505044007208198	0.003906631469732247
0.011674570007016882	0.003906631469732247
0.011840567021863535	0.003906631469732247
0.011999926995486021	0.003906631469732247
0.012158329016529024	0.003906631469732247
0.012317682994762436	0.003906631469732247
0.012478324002586305	0.003906631469732247
0.012636896019103006	0.004387283325200997
0.012800216994946823	0.004387283325200997
0.012966217007488012	0.004387283325200997
0.013134490000084043	0.004387283325200997
0.013296101009473205	0.004387283325200997
0.013459898007567972	0.004387283325200997
0.013620258017908782	0.004387283325200997
0.013791683013550937	0.004387283325200997
0.01395481001236476	0.004387283325200997
0.014113626995822415	0.004387283325200997
0.014274047018261626	0.004387283325200997
0.014435327000683174	0.004387283325200997
0.014602247014408931	0.004387283325200997
0.014768003020435572	0.004387283325200997
0.014927520998753607	0.004387283325200997
0.01510508099454455	0.004387283325200997
0.015273600001819432	0.004387283325200997
0.015433688007760793	0.004387283325200997
0.015596376004396006	0.004387283325200997
0.0157801820023451	0.004387283325200997
0.01594109699362889	0.004387283325200997
0.01610204900498502	0.004387283325200997
0.016261159005807713	0.004387283325200997
0.016420452011516318	0.004387283325200997
0.016579247021581978	0.004387283325200997
0.01674097400973551	0.004387283325200997
0.01690357699408196	0.004387283325200997
0.01706214199657552	0.004387283325200997
0.017222482012584805	0.004387283325200997
0.017381380021106452	0.004387283325200997
0.01754156601964496	0.004387283325200997
0.017700293014058843	0.004387283325200997
0.017857365019153804	0.004387283325200997
0.018015686015132815	0.004387283325200997
0.018173504009610042	0.004387283325200997
0.01833532500313595	0.004387283325200997
0.018497345998184755	0.004387283325200997
0.018658409011550248	0.004387283325200997
0.01882470099371858	0.004387283325200997
0.018982580018928275	0.004387283325200997
0.01916667600744404	0.004387283325200997
0.019328132999362424	0.004387283325200997
0.0194959590153303	0.004387283325200997
0.019836774008581415	0.004387283325200997
0.020053999993251637	0.004387283325200997
0.020228378009051085	0.004387283325200997
0.02039585099555552	0.004387283325200997
0.020559827011311427	0.004387283325200997
0.020730662014102563	0.004387283325200997
0.020894606015644968	0.004387283325200997
0.021054887009086087	0.004387283325200997
0.02122708602109924	0.004387283325200997
0.02138971199747175	0.004387283325200997
0.021550508012296632	0.004387283325200997
0.021716332994401455	0.004387283325200997
0.021877896011574194	0.004387283325200997
0.022039025992853567	0.004387283325200997
0.022203953005373478	0.004387283325200997
0.022364060016116127	0.004387283325200997
0.022523127001477405	0.004387283325200997
0.02268921901122667	0.004387283325200997
0.022854769020341337	0.004387283325200997
0.023017312021693215	0.004387283325200997
0.023226200020872056	0.004387283325200997
0.023393070994643494	0.004387283325200997
0.023561887006508186	0.004387283325200997
0.023734401998808607	0.004387283325200997
0.02389706499525346	0.004387283325200997
0.02406135300407186	0.004387283325200997
0.024224501015851274	0.004387283325200997
0.0244568630005233	0.004387283325200997
0.024639682000270113	0.004387283325200997
0.024805459019262344	0.004387283325200997
0.024966026016045362	0.004387283325200997
0.02512834599474445	0.004387283325200997
0.02529304102063179	0.004387283325200997
0.02545340301003307	0.004387283325200997
0.025618643005145714	0.004387283325200997
0.025779514020541683	0.004387283325200997
0.02593882000655867	0.004387283325200997
0.02618925299611874	0.004387283325200997
0.026507610018597916	0.004387283325200997
0.026697416993556544	0.004387283325200997
0.02696552299312316	0.004387283325200997
0.027142431994434446	0.004387283325200997
0.02730835901456885	0.004387283325200997
0.0274993920174893	0.004387283325200997
0.02766083599999547	0.004387283325200997
0.027823252021335065	0.004387283325200997
0.027982351020909846	0.004387283325200997
0.028187668998725712	0.004387283325200997
0.02836596200359054	0.004387283325200997
0.02852579901809804	0.004387283325200997
0.028690812992863357	0.004387283325200997
0.028850588016211987	0.004387283325200997
0.029009182006120682	0.004387283325200997
0.02917766000609845	0.004387283325200997
0.029336316016269848	0.004867935180669747
0.029493950016330928	0.004867935180669747
0.029652880009962246	0.004867935180669747
0.02981862801243551	0.004867935180669747
0.029980879015056416	0.004867935180669747
0.030141179013298824	0.004867935180669747
0.03030178099288605	0.004867935180669747
0.03045966601348482	0.004867935180669747
0.030620050005381927	0.004867935180669747
0.0307782519957982	0.004867935180669747
0.030935637012589723	0.004867935180669747
0.031102762004593387	0.004867935180669747
0.03126892002183013	0.004867935180669747
0.03142777501489036	0.004867935180669747
0.0315863529976923	0.004867935180669747
0.03175842500058934	0.004867935180669747
0.031918193999445066	0.004867935180669747
0.03207772600580938	0.004867935180669747
0.03223596399766393	0.004867935180669747
0.032394238020060584	0.004867935180669747
0.03255334100686014	0.004867935180669747
0.03277286101365462	0.004867935180669747
0.03295191199867986	0.004867935180669747
0.03311541801667772	0.004867935180669747
0.03327485601766966	0.004867935180669747
0.0334333130158484	0.004867935180669747
0.03359043801901862	0.004867935180669747
0.033764113002689555	0.004867935180669747
0.03392228001030162	0.004867935180669747
0.034084543003700674	0.004867935180669747
0.03424195700790733	0.004867935180669747
0.034432443004334345	0.004867935180669747
0.03460692701628432	0.004867935180669747
0.03478140401421115	0.004867935180669747
0.03494259901344776	0.004867935180669747
0.03509168900200166	0.004867935180669747
0.035252335015684366	0.004867935180669747
0.03541125400806777	0.004867935180669747
0.035572006017901	0.004867935180669747
0.03575465999892913	0.004867935180669747
0.03591851401142776	0.004867935180669747
0.03608137299306691	0.004867935180669747
0.036243173002731055	0.004867935180669747
0.03641290700761601	0.004867935180669747
0.03657598901190795	0.004867935180669747
0.036744462995557114	0.004867935180669747
0.036907483998220414	0.004867935180669747
0.03706818399950862	0.004867935180669747
0.03722834101063199	0.004867935180669747
0.0373951570072677	0.004867935180669747
0.037556832015980035	0.004867935180669747
0.03772306701284833	0.004867935180669747
0.037882913020439446	0.004867935180669747
0.03804212700924836	0.004867935180669747
0.03820304700639099	0.004867935180669747
0.038362040009815246	0.004867935180669747
0.038521009002579376	0.004867935180669747
0.038684208993799984	0.004867935180669747
0.03884457901585847	0.004867935180669747
0.03900499900919385	0.004867935180669747
0.039201842999318615	0.004867935180669747
0.039363236021017656	0.004867935180669747
0.03952359201502986	0.004867935180669747
0.03968714101938531	0.004867935180669747
0.03984750699601136	0.004867935180669747
0.04000641600578092	0.004867935180669747
0.0401659130002372	0.004867935180669747
0.04032719001406804	0.004867935180669747
0.04048635400249623	0.004867935180669747
0.04064546199515462	0.004867935180669747
0.04081124599906616	0.004867935180669747
0.04097372601972893	0.004867935180669747
0.0411353160161525	0.004867935180669747
0.041296416020486504	0.004867935180669747
0.041461115004494786	0.004867935180669747
0.04162253500544466	0.004867935180669747
0.041781934996834025	0.004867935180669747
0.04194228199776262	0.004867935180669747
0.042101935017853975	0.004867935180669747
0.04226283699972555	0.004867935180669747
0.042424437997397035	0.004867935180669747
0.042584250011714175	0.004867935180669747
0.04274998401524499	0.004867935180669747
0.04290865399525501	0.004867935180669747
0.04306624800665304	0.004867935180669747
0.04324104299303144	0.004867935180669747
0.04340683700866066	0.004867935180669747
0.04357343399897218	0.004867935180669747
0.04374047901364975	0.004867935180669747
0.043899871001485735	0.004867935180669747
0.04405823000706732	0.004867935180669747
0.044216372014489025	0.004867935180669747
0.04437946900725365	0.004867935180669747
0.044546204997459427	0.004867935180669747
0.044715765019645914	0.004867935180669747
0.044877539010485634	0.004867935180669747
0.04503724799724296	0.004867935180669747
0.04519679900840856	0.004867935180669747
0.04535542000667192	0.004867935180669747
0.04551435899338685	0.004867935180669747
0.045673015993088484	0.004867935180669747
0.04583520599408075	0.004867935180669747
0.04599363400484435	0.005348587036138497
0.046152360009728	0.005348587036138497
0.046312304999446496	0.005348587036138497
0.046470429020700976	0.005348587036138497
0.04662808802095242	0.005348587036138497
0.04678797800443135	0.005348587036138497
0.046949295996455476	0.005348587036138497
0.047102170006837696	0.005348587036138497
0.04726993999793194	0.005348587036138497
0.047429596015717834	0.005348587036138497
0.04758767000748776	0.005348587036138497
0.047754344006534666	0.005348587036138497
0.04791233700234443	0.005348587036138497
0.048070067015942186	0.005348587036138497
0.0482278999988921	0.005348587036138497
0.04838564500096254	0.005348587036138497
0.04854309800430201	0.005348587036138497
0.04870665800990537	0.005348587036138497
0.04886843101121485	0.005348587036138497
0.049026998021872714	0.005348587036138497
0.0491864740033634	0.005348587036138497
0.0493464489991311	0.005348587036138497
0.0495064560091123	0.005348587036138497
0.049665049999020994	0.005348587036138497
0.04982253900379874	0.005348587036138497
0.04997996200108901	0.005348587036138497
0.05014113200013526	0.005348587036138497
0.050299106020247564	0.005348587036138497
0.05045907400199212	0.005348587036138497
0.05061926701455377	0.005348587036138497
0.050780206016497687	0.005348587036138497
0.05093853099970147	0.005348587036138497
0.05109080800320953	0.005348587036138497
0.05125256301835179	0.005348587036138497
0.0514139540027827	0.005348587036138497
0.05157216900261119	0.005348587036138497
0.05173350402037613	0.005348587036138497
0.05189175301347859	0.005348587036138497
0.052049581019673496	0.005348587036138497
0.052208856999641284	0.005348587036138497
0.052366426010848954	0.005348587036138497
0.052532861998770386	0.005348587036138497
0.05270260700490326	0.005348587036138497
0.05286334300762974	0.005348587036138497
0.05303014101809822	0.005348587036138497
0.05319003202021122	0.005348587036138497
0.05335261800792068	0.005348587036138497
0.05351091499323957	0.005348587036138497
0.053671022003982216	0.005348587036138497
0.05383251700550318	0.005348587036138497
0.05399263900471851	0.005348587036138497
0.05415395100135356	0.005348587036138497
0.05431372599559836	0.005348587036138497
0.054486705019371584	0.005348587036138497
0.054649502999382094	0.005348587036138497
0.05481719700037502	0.005348587036138497
0.054979213018668815	0.005348587036138497
0.0551401260017883	0.005348587036138497
0.05530436700792052	0.005348587036138497
0.055465914017986506	0.005348587036138497
0.055629629001487046	0.005348587036138497
0.05579355999361724	0.005348587036138497
0.05595401700702496	0.005348587036138497
0.05611696501728147	0.005348587036138497
0.05627801199443638	0.005348587036138497
0.0564405640179757	0.005348587036138497
0.05659975501475856	0.005348587036138497
0.05676769101410173	0.005348587036138497
0.056931300001451746	0.005348587036138497
0.05709598300745711	0.005348587036138497
0.0572660620091483	0.005348587036138497
0.05743110601906665	0.005348587036138497
0.057592927012592554	0.005348587036138497
0.05776026000967249	0.005348587036138497
0.05792124100844376	0.005348587036138497
0.05808165101916529	0.005348587036138497
0.05824069899972528	0.005348587036138497
0.058399830013513565	0.005348587036138497
0.05856067000422627	0.005348587036138497
0.05872580100549385	0.005348587036138497
0.05888657399918884	0.005348587036138497
0.05904738401295617	0.005348587036138497
0.0592296959948726	0.005348587036138497
0.05939453700557351	0.005348587036138497
0.05955709799309261	0.005348587036138497
0.05972779501462355	0.005348587036138497
0.059892068995395675	0.005348587036138497
0.06005141400964931	0.005348587036138497
0.0602103820128832	0.005348587036138497
0.06036912300623953	0.005348587036138497
0.06052710601943545	0.005348587036138497
0.06128891801927239	0.005348587036138497
0.062021977006224915	0.005348587036138497
0.06274910402134992	0.005348587036138497
0.06350094199297018	0.005348587036138497
0.06422925399965607	0.005348587036138497
0.06496573699405417	0.005348587036138497
0.06568957600393333	0.005348587036138497
0.06641215301351622	0.005348587036138497
0.06714174401713535	0.005348587036138497
0.06787139902007766	0.005348587036138497
0.06859433700446971	0.005348587036138497
0.06932222499744967	0.005348587036138497
0.07004586601397023	0.005348587036138497
0.0707660659973044	0.005348587036138497
0.07152899200445972	0.005348587036138497
0.07225684699369594	0.005348587036138497
0.07298498501768336	0.005348587036138497
0.07370805201935582	0.005348587036138497
0.07444071301142685	0.005348587036138497
0.0751844680053182	0.005348587036138497
0.07592415099497885	0.005348587036138497
0.07664249901426956	0.005348587036138497
0.07735580499866046	0.005348587036138497
0.07807891699485481	0.005348587036138497
0.07879986599436961	0.005348587036138497
0.07953975300188176	0.005348587036138497
0.07971513000666164	0.005348587036138497
0.07989211002131924	0.005348587036138497
0.08007950699538924	0.005348587036138497
0.08026632200926542	0.005829238891607247
0.0807687439955771	0.005829238891607247
0.08125405499595217	0.005829238891607247
0.08167701601632871	0.005829238891607247
0.08207785899867304	0.005829238891607247
0.08245785001781769	0.005829238891607247
0.08282096000039019	0.005829238891607247
0.08309269501478411	0.005829238891607247
0.08334328900673427	0.005829238891607247
0.08357335501932539	0.005829238891607247
0.08378662102040835	0.005829238891607247
0.08397287200205028	0.005829238891607247
0.08415132001391612	0.005829238891607247
0.0843310409982223	0.005829238891607247
0.08451879699714482	0.005829238891607247
0.08470501500414684	0.005829238891607247
0.08488412701990455	0.005829238891607247
0.08506265599862672	0.005829238891607247
0.08524154001497664	0.005829238891607247
0.08541941500152461	0.005829238891607247
0.0855984259978868	0.005829238891607247
0.08578740700613707	0.005829238891607247
0.08597169700078666	0.005829238891607247
0.08615313802147284	0.005829238891607247
0.08633299800567329	0.005829238891607247
0.08651097200345248	0.005829238891607247
0.08669607201591134	0.005829238891607247
0.08688007399905473	0.005829238891607247
0.08705986599670723	0.005829238891607247
0.08726006699725986	0.005829238891607247
0.08743937700637616	0.005829238891607247
0.0876227600092534	0.005829238891607247
0.08780377401853912	0.005829238891607247
0.08798341499641538	0.005829238891607247
0.0881655260163825	0.005829238891607247
0.08834682201268151	0.005829238891607247
0.0885263380187098	0.005829238891607247
0.08871366400853731	0.005829238891607247
0.08889627701137215	0.005829238891607247
0.08907486201496795	0.005829238891607247
0.08925550401909277	0.005829238891607247
0.08943609800189734	0.005829238891607247
0.08961844199802727	0.005829238891607247
0.08979980001458898	0.005829238891607247
0.08998035002150573	0.005829238891607247
0.09017061401391402	0.005829238891607247
0.09035153102013282	0.005829238891607247
0.09053689701249823	0.005829238891607247
0.090726259018993	0.005829238891607247
0.09091200001421385	0.005829238891607247
0.09110103501006961	0.005829238891607247
0.09129274100996554	0.005829238891607247
0.091478990012547	0.005829238891607247
0.091662221995648	0.005829238891607247
0.09184659901075065	0.005829238891607247
0.09203007200267166	0.005829238891607247
0.09221041199634783	0.005829238891607247
0.09240170501288958	0.005829238891607247
0.09258804301498458	0.005829238891607247
0.09277777202078141	0.005829238891607247
0.09296135001932271	0.005829238891607247
0.09314878299483098	0.005829238891607247
0.09333404601784423	0.005829238891607247
0.0935173440084327	0.005829238891607247
0.09373388200765476	0.005829238891607247
0.09392335600568913	0.005829238891607247
0.09410902101080865	0.005829238891607247
0.09429387102136388	0.005829238891607247
0.09448887899634428	0.005829238891607247
0.09467599299387075	0.005829238891607247
0.09486352500971407	0.005829238891607247
0.09505303500918671	0.005829238891607247
0.09525808301987126	0.005829238891607247
0.09544479500618763	0.005829238891607247
0.09602980900672264	0.005829238891607247
0.0962535320140887	0.005829238891607247
0.09644553501857445	0.005829238891607247
0.09663203000673093	0.005829238891607247
0.09681987401563674	0.005829238891607247
0.09700425900518894	0.005829238891607247
0.09719013300491497	0.005829238891607247
0.09737277001840994	0.005829238891607247
0.0975557750207372	0.005829238891607247
0.09774594599730335	0.005829238891607247
0.09793121801340021	0.005829238891607247
0.09811588900629431	0.005829238891607247
0.098304487997666	0.005829238891607247
0.09848668999620713	0.005829238891607247
0.09867287400993519	0.005829238891607247
0.09885852201841772	0.005829238891607247
0.09904295700835064	0.005829238891607247
0.0992545259941835	0.005829238891607247
0.09944213001290336	0.005829238891607247
0.0996232480101753	0.005829238891607247
0.0998046470049303	0.005829238891607247
0.09998795401770622	0.005829238891607247
0.10016891901614144	0.005829238891607247
0.11039488899405114	0.005829238891607247
0.12082925302092917	0.006309890747075997
0.1312480969936587	0.006309890747075997
0.1416501259955112	0.006309890747075997
0.15208617100142874	0.006790542602544747
0.16245096799684688	0.006790542602544747
0.1728507360094227	0.006790542602544747
0.18320321300416254	0.007271194458013497
0.19360471999971196	0.007271194458013497
0.2040112350077834	0.007271194458013497
0.21442722500069067	0.007271194458013497
0.2248436789959669	0.007751846313482247
0.2352371480083093	0.007751846313482247
0.24566479300847277	0.007751846313482247
0.25609845502185635	0.008232498168950997
0.2664878130017314	0.008232498168950997
0.276892003021203	0.008232498168950997
0.28730792002170347	0.008232498168950997
0.2976945349946618	0.008713150024419747
0.30810526802088134	0.008713150024419747
0.3185035240021534	0.008713150024419747
0.32890335700358264	0.009193801879888497
0.33930833599879406	0.009193801879888497
0.3497451019939035	0.009193801879888497
0.3601814120193012	0.009674453735357247
0.3705761940218508	0.009674453735357247
0.38099128199974075	0.009674453735357247
0.3914237260178197	0.009674453735357247
0.4018566400045529	0.010155105590825997
0.41225845500594005	0.010155105590825997
0.42270588100655004	0.010155105590825997
0.43309095600852743	0.010635757446294747
0.44348813901888207	0.010635757446294747
0.45388434900087304	0.010635757446294747
0.46428170599392615	0.010635757446294747
0.47468836899497546	0.011116409301763497
0.4850937350129243	0.011116409301763497
0.49547543399967253	0.011116409301763497
0.5058971169928554	0.011597061157232247
0.5162793360068463	0.011597061157232247
0.5266710139985662	0.011597061157232247
0.5370743469975423	0.012077713012700997
0.5474573860119563	0.012077713012700997
0.5578265470103361	0.012077713012700997
0.5681953960156534	0.012558364868169747
0.5785796620184556	0.012558364868169747
0.5889450480171945	0.012558364868169747
0.5993061120097991	0.013039016723638497
0.6097202030068729	0.013039016723638497
0.620098726998549	0.013039016723638497
0.6304679290042259	0.013519668579107247
0.6408594929962419	0.013519668579107247
0.6512309740064666	0.013519668579107247
0.6616424120147713	0.013519668579107247
0.6720168180181645	0.014000320434575997
0.6823997290048283	0.014000320434575997
0.6927891609957442	0.014000320434575997
0.7031473240058403	0.014480972290044747
0.7135205560189206	0.014480972290044747
0.7239108229987323	0.014480972290044747
0.7342616759997327	0.014961624145513497
0.7446506340056658	0.015442276000982247
0.7550242000143044	0.015442276000982247
0.7654324530158192	0.015922927856450997
0.7758227660087869	0.021931076049810372
0.786228105018381	0.029140853881841622
0.7966274110076483	0.03683128356934162
0.8070361780119129	0.04452171325684162
0.817448283021804	0.05269279479981037
0.8278387320169713	0.06038322448731037
0.838275167014217	0.06807365417481037
0.8486579300079029	0.07576408386231037
0.8590953820094	0.08345451354981037
0.8694778170029167	0.08970298767090412
0.8798677760059945	0.08970298767090412
0.8902495200163685	0.08970298767090412
0.9006104010040872	0.08970298767090412
0.9110209600185044	0.08970298767090412
0.9214418860210571	0.08970298767090412
0.9318636100215372	0.08970298767090412
0.9422492349985987	0.08970298767090412
0.952637982001761	0.08970298767090412
0.9630438710155431	0.08970298767090412
0.973462838010164	0.08970298767090412
0.9838727580208797	0.09018363952637287
0.9942688750161324	0.09125938415527912
1.0046579230111092	0.09389915466309162
1.1051701760152355	0.12052574157715412
1.2056764739973005	0.200340652465826
1.3061405420012306	0.3330654144287166
1.4067008860001806	0.4745296478271541
1.507155672996305	0.6071857452392635
1.6076460470212623	0.7370380401611385
1.7082455439958721	0.845970535278326
1.808781967003597	0.9324230194091854
1.9092649210069794	0.946129226684576
2.009766111994395	0.9490131378173885
2.110278942011064	0.951897048950201
2.210777122003492	0.959587478637701
2.3112904950103257	0.9624713897705135
2.4117794439953286	0.965355300903326
2.512296432018047	0.9682392120361385
2.612912431010045	0.971123123168951
2.713535899994895	0.9792942047119197
2.8141602410178166	0.9812168121337947
2.9147780690109357	0.9841007232666072
3.015435837995028	0.9874652862548885
3.1160674370185006	0.9898685455322322
3.216715007001767	0.9927524566650447
3.3173523980076425	0.9956363677978572
3.4179954370192718	0.9985202789306697
3.5186223789933138	1.0014041900634822
3.6192881939932704	1.0042881011962947
3.71990175099927	1.0071720123291072
3.820545302995015	1.0201496124267635
3.9211765770160127	1.0215915679931697
4.021784887998365	1.0244754791259822
4.122414273995673	1.0273593902587947
4.223040971002774	1.0302433013916072
4.323699224012671	1.0331272125244197
4.424337074015057	1.0360111236572322
4.525003104005009	1.0386547088623104
4.625648521992844	1.0420192718505916
4.726299061992904	1.0449031829834041
4.826967992994469	1.0477870941162166
4.927637587010395	1.0506710052490291
5.028260902006878	1.0535549163818416
5.1288642050058115	1.0564388275146541
5.229488439013949	1.0593227386474666
5.33013781599584	1.0622066497802791
5.430723707017023	0.9470905303955135
5.53130199899897	0.9567035675048885
5.631884513015393	0.965355300903326
5.732457587000681	0.9759639739990291
5.833047844993416	0.9879955291748104
5.933625998994103	1.0005229949951229
6.034253031015396	1.0120815277099666
6.134866742009763	1.0217021942138729
6.235512304992881	1.0274776458740291
6.33613047801191	1.0354312896728572
6.436734871007502	1.0392765045166072
6.537368913006503	1.0396274566650447
6.637985369015951	1.0583805084228572
6.738593738002237	1.0776065826416072
6.839189801015891	1.0867465972900447
6.9397905450023245	1.097801589965826
7.040380531019764	1.1098178863525447
7.140976270020474	1.115135574340826
7.241596533014672	1.1242679595947322
7.34217365499353	1.1353305816650447
7.442746025015367	1.1483234405517635
7.543405158998212	1.1542667388916072
7.644000711006811	1.161461257934576
7.744600653008092	1.1643451690673885
7.8451797440066	1.233086013793951
7.945775291998871	1.1987194061279354
8.046405369997956	1.1991886138916072
8.147024182020687	1.2020725250244197
8.247664210008224	1.2049564361572322
8.348310374014545	1.2078403472900447
8.44892236101441	1.2107242584228572
8.549557757010916	1.2136081695556697
8.650170773005811	1.2164920806884822
8.750788881996414	1.2193759918212947
8.851467731001321	1.2222599029541072
8.952109035017202	1.2251438140869197
9.052717692014994	1.2275470733642635
9.15333791601006	1.230430984497076
9.253945683012716	1.2333148956298885
9.354573896998772	1.236198806762701
9.455157099000644	1.144890213012701
9.555714910005918	1.154045486450201
9.65630029400927	1.161888504028326
9.75687686301535	1.1735233306884822
9.857587353006238	1.1855548858642635
9.958243811008288	1.1971286773681697
10.05894169100793	1.2033847808837947
11.060600719007198	1.296409988403326
12.06223310000496	1.3641361236572322
13.063897421001457	1.3874477386474666
14.065527799015399	1.3641933441162166
15.06718980401638	1.4552043914794979
16.06883038202068	1.523155593872076
17.070515390019864	1.5507930755615291
18.072113299014745	1.5314220428466854
19.07375530601712	1.6217769622802791
20.075347669015173	1.6839565277099666
21.077031832013745	1.7118343353271541
22.078636296006152	1.6968273162841854
23.080244439013768	1.7955135345459041
24.081715116015403	1.8449558258056697
25.083242824999616	1.8629802703857479
26.084821018012008	1.8633159637451229
27.086361866007792	1.9644130706787166
28.08786900000996	2.0104984283447322
29.08944348501973	1.9395793914794979
30.090994333004346	2.023838424682623
31.092585794016486	2.1282505035400447
32.0940937930136	2.170292282104498
33.0956537790189	2.1156581878662166
34.097188223997364	2.2056468963623104
35.09872169999289	2.2963336944580135
36.100275063014124	2.332390213012701
37.1018353929976	2.2929080963134822
38.10333264400833	2.386742019653326
39.104838925995864	2.4733280181884822
40.10643226999673	2.494957351684576
41.10796505599865	2.4581302642822322
42.10953723901184	2.545292282104498
43.111031523003476	2.632988357543951
44.112596285995096	2.659172439575201
45.11408517701784	2.638988876342779
46.11562678500195	2.735161209106451
47.117135794018395	2.7923168182373104
48.118711334012914	2.8211559295654354
49.12019816800603	2.8110507965087947
50.12170155500644	2.9154056549072322
51.12324364401866	2.955089950561529
52.12470754300011	2.896923446655279
53.12605943201925	2.9716075897216854
54.1275030389952	3.0765041351318416
55.12894061699626	3.118736648559576
56.13039299900993	3.053600692749029
57.131750706001185	3.1343463897705135
58.133184421021724	3.241192245483404
59.13464328600094	3.278862380981451
60.13610646201414	3.2292484283447322
90.16653254700941	4.547417068481451
120.19984431599732	5.789398574829107
150.23034893299337	6.041202926635748
0	0
