# Supplementary material for: GRAPE for fast and scalable graph processing and random-walk-based embedding
Source: Nat Comput Sci. 2023 Jun 26;3(6):552–68. doi: 10.1038/s43588-023-00465-8 (PMC10768636; doi:10.1038/s43588-023-00465-8)
Supplement: Supplementary file 4 — CSVs with time series data with time and memory requirements for the different libraries on the 44 considered graphs and on the different tasks considered (loading graphs, first- and second-order RWs). [file 43588_2023_465_MOESM4_ESM.zip › bio-ce-gt/GraphEmbedding/second_order_walk_only_p.csv]

delta	ram
0	0.002527809143060722
0.00023828999837860465	0.003008460998529472
0.0003857979900203645	0.003008460998529472
0.000485713011585176	0.003008460998529472
0.000582414009841159	0.003008460998529472
0.0006726300052832812	0.003008460998529472
0.0007610869943164289	0.003008460998529472
0.0008519580005668104	0.003008460998529472
0.0009447110060136765	0.003008460998529472
0.001030687999445945	0.003008460998529472
0.0011173250095453113	0.003008460998529472
0.0012071790115442127	0.003008460998529472
0.001298140996368602	0.003008460998529472
0.0013845420035067946	0.003008460998529472
0.0014705090143252164	0.003008460998529472
0.0015555910067632794	0.003008460998529472
0.0016409190138801932	0.003008460998529472
0.0017257019935641438	0.003008460998529472
0.0018107230134774	0.003008460998529472
0.0019070440030191094	0.003008460998529472
0.001993292011320591	0.003489112853998222
0.0020784919906873256	0.003489112853998222
0.002163463010219857	0.003489112853998222
0.002248128002975136	0.003489112853998222
0.002333418990019709	0.003489112853998222
0.0024903849989641458	0.003481483459466972
0.0025862519978545606	0.003481483459466972
0.0026724500057753175	0.003481483459466972
0.0027574679988902062	0.003481483459466972
0.0028429309895727783	0.003481483459466972
0.0029510679887607694	0.003481483459466972
0.0030383320117834955	0.003481483459466972
0.003128415992250666	0.003481483459466972
0.0032143119897227734	0.003481483459466972
0.003299590985989198	0.003481483459466972
0.0033838330127764493	0.003481483459466972
0.003467967006145045	0.003481483459466972
0.0035532079928088933	0.003481483459466972
0.003637031011749059	0.003481483459466972
0.0037212139868643135	0.003481483459466972
0.0038060589868109673	0.003481483459466972
0.0038971540052443743	0.003481483459466972
0.003983238013461232	0.003481483459466972
0.0040682629914954305	0.003481483459466972
0.004152910987613723	0.003481483459466972
0.0042393569892738014	0.003481483459466972
0.004324112989706919	0.003481483459466972
0.004415111994603649	0.003481483459466972
0.004504226992139593	0.003481483459466972
0.004600546002620831	0.003481483459466972
0.004686424013925716	0.003481483459466972
0.004770839994307607	0.003481483459466972
0.004855151986703277	0.003481483459466972
0.004947945999447256	0.003481483459466972
0.005033985013142228	0.003481483459466972
0.005118962988490239	0.003481483459466972
0.005204199987929314	0.003481483459466972
0.005288963991915807	0.003481483459466972
0.005373563006287441	0.003481483459466972
0.005457727005705237	0.003481483459466972
0.0055437870032619685	0.003481483459466972
0.005628929997328669	0.003481483459466972
0.005713930004276335	0.003481483459466972
0.005799155012937263	0.003481483459466972
0.005883556004846469	0.003481483459466972
0.005976240994641557	0.003962135314935722
0.0060694470012094826	0.003962135314935722
0.006160268996609375	0.003962135314935722
0.006246997014386579	0.003962135314935722
0.006337644008453935	0.003962135314935722
0.006451927998568863	0.003962135314935722
0.006539547990541905	0.003962135314935722
0.006625823996728286	0.003962135314935722
0.006714732997352257	0.003962135314935722
0.006812033010646701	0.003962135314935722
0.0069046010030433536	0.003962135314935722
0.0069906490098219365	0.003962135314935722
0.0070759890077169985	0.003962135314935722
0.007162480993429199	0.003962135314935722
0.007248681009514257	0.003962135314935722
0.007336445996770635	0.003962135314935722
0.007423787988955155	0.003962135314935722
0.007509979011956602	0.003962135314935722
0.007599462987855077	0.003962135314935722
0.007684701005928218	0.003962135314935722
0.007768818992190063	0.003962135314935722
0.007853613002225757	0.003962135314935722
0.007942619995446876	0.003962135314935722
0.008028339012525976	0.003962135314935722
0.008113362011499703	0.003962135314935722
0.008198647003155202	0.003962135314935722
0.008283459988888353	0.003962135314935722
0.008369043993297964	0.003962135314935722
0.008453043003100902	0.003962135314935722
0.008537690999219194	0.003962135314935722
0.00862354101263918	0.003962135314935722
0.008707901986781508	0.003962135314935722
0.008793621993390843	0.003962135314935722
0.009027069987496361	0.003962135314935722
0.009121014998527244	0.003962135314935722
0.009207211987813935	0.003962135314935722
0.009291739988839254	0.003962135314935722
0.009376180008985102	0.003962135314935722
0.009460358007345349	0.003962135314935722
0.00955466998857446	0.003962135314935722
0.009641476004617289	0.003962135314935722
0.009726710995892063	0.003962135314935722
0.009811964991968125	0.003962135314935722
0.009908923006150872	0.003962135314935722
0.009993640996981412	0.003962135314935722
0.010079856001539156	0.003962135314935722
0.010291534999851137	0.003962135314935722
0.01063815999077633	0.004202461242670097
0.010855808010092005	0.004202461242670097
0.01104671400389634	0.004202461242670097
0.011226512986468151	0.004202461242670097
0.01139679498737678	0.004202461242670097
0.011571998009458184	0.004202461242670097
0.011737778986571357	0.004202461242670097
0.011900816985871643	0.004202461242670097
0.012062424997566268	0.004202461242670097
0.01222617900930345	0.004202461242670097
0.012389036011882126	0.004202461242670097
0.012549862003652379	0.004202461242670097
0.012743781000608578	0.004202461242670097
0.012907919997815043	0.004202461242670097
0.013073612994048744	0.004202461242670097
0.013235338992672041	0.004202461242670097
0.0133942780084908	0.004202461242670097
0.01355990901356563	0.004202461242670097
0.013730672013480216	0.004202461242670097
0.013893919007387012	0.004202461242670097
0.014054892992135137	0.004202461242670097
0.014217605988960713	0.004202461242670097
0.014369831013027579	0.004202461242670097
0.014555267000105232	0.004202461242670097
0.014755323994904757	0.004202461242670097
0.014918870001565665	0.004202461242670097
0.015081443008966744	0.004202461242670097
0.015244934998918325	0.004202461242670097
0.01540592999663204	0.004202461242670097
0.01556683800299652	0.004202461242670097
0.015733981999801472	0.004202461242670097
0.015894582989858463	0.004202461242670097
0.016053538012783974	0.004202461242670097
0.01622280600713566	0.004202461242670097
0.016417817008914426	0.004202461242670097
0.016637778986478224	0.004202461242670097
0.016802124999230728	0.004202461242670097
0.016968584997812286	0.004202461242670097
0.01712866799789481	0.004202461242670097
0.01729242200963199	0.004202461242670097
0.017466285004047677	0.004202461242670097
0.017640047008171678	0.004202461242670097
0.01780148799298331	0.004202461242670097
0.017966574989259243	0.004202461242670097
0.018126523995306343	0.004202461242670097
0.018285714992089197	0.004202461242670097
0.018466995999915525	0.004202461242670097
0.01864356201258488	0.004202461242670097
0.018870044994400814	0.004202461242670097
0.019152002001646906	0.004202461242670097
0.019335157005116343	0.004202461242670097
0.01950840000063181	0.004202461242670097
0.019680780998896807	0.004202461242670097
0.019843254005536437	0.004202461242670097
0.020013994013424963	0.004202461242670097
0.020183802989777178	0.004202461242670097
0.020346976001746953	0.004202461242670097
0.020510747999651358	0.004202461242670097
0.02067456199438311	0.004202461242670097
0.020835194998653606	0.004202461242670097
0.021010605996707454	0.004202461242670097
0.0211788059968967	0.004683113098138847
0.02134173401282169	0.004683113098138847
0.021503107011085376	0.004683113098138847
0.02168363000964746	0.004683113098138847
0.021856923995073885	0.004683113098138847
0.022036209993530065	0.004683113098138847
0.02220068799215369	0.004683113098138847
0.022389522986486554	0.004683113098138847
0.022576185001526028	0.004683113098138847
0.022752073011361063	0.004683113098138847
0.022948317986447364	0.004683113098138847
0.023120342986658216	0.004683113098138847
0.02328088998910971	0.004683113098138847
0.02344144298695028	0.004683113098138847
0.02360193699132651	0.004683113098138847
0.02376136399107054	0.004683113098138847
0.023922096006572247	0.004683113098138847
0.024085184006253257	0.004683113098138847
0.024249159003375098	0.004683113098138847
0.024427260999800637	0.004683113098138847
0.024593629001174122	0.004683113098138847
0.02475623198552057	0.004683113098138847
0.02492587998858653	0.004683113098138847
0.025098085985518992	0.004683113098138847
0.02526086798752658	0.004683113098138847
0.025424009014386684	0.004683113098138847
0.025589589989976957	0.004683113098138847
0.025765716010937467	0.004683113098138847
0.025928135990398005	0.004683113098138847
0.02609227498760447	0.004683113098138847
0.02626453700941056	0.004683113098138847
0.02644396701361984	0.004683113098138847
0.026613230002112687	0.004683113098138847
0.026775475009344518	0.004683113098138847
0.026936851005302742	0.004683113098138847
0.027103525993879884	0.004683113098138847
0.027264063013717532	0.004683113098138847
0.027423893014201894	0.004683113098138847
0.027583382005104795	0.004683113098138847
0.027742023987229913	0.004683113098138847
0.02790100101265125	0.004683113098138847
0.028063280013157055	0.004683113098138847
0.028233393997652456	0.004683113098138847
0.028407700010575354	0.004683113098138847
0.028578436002135277	0.004683113098138847
0.028739036002662033	0.004683113098138847
0.028897901996970177	0.004683113098138847
0.02907118998700753	0.004683113098138847
0.029230312997242436	0.004683113098138847
0.029395046993158758	0.004683113098138847
0.029580648988485336	0.004683113098138847
0.02975309398607351	0.004683113098138847
0.029923633992439136	0.004683113098138847
0.030087677005212754	0.004683113098138847
0.030247535003582016	0.004683113098138847
0.030368381994776428	0.004683113098138847
0.03053050400922075	0.004683113098138847
0.03068990699830465	0.004683113098138847
0.030851880001137033	0.004683113098138847
0.031020819005789235	0.004683113098138847
0.031180702993879095	0.004683113098138847
0.031341322988737375	0.004683113098138847
0.031501315999776125	0.004683113098138847
0.03165964598883875	0.004683113098138847
0.031817765993764624	0.004683113098138847
0.03198866901220754	0.004683113098138847
0.032148694997886196	0.004683113098138847
0.0323091369937174	0.004683113098138847
0.03246772100101225	0.004683113098138847
0.032643743994412944	0.004683113098138847
0.032818270003190264	0.004683113098138847
0.03299222100758925	0.004683113098138847
0.0331547980022151	0.004683113098138847
0.03331336998962797	0.004683113098138847
0.033471809001639485	0.005163764953607597
0.03363214200362563	0.005163764953607597
0.03379157299059443	0.005163764953607597
0.03394971598754637	0.005163764953607597
0.03410862901364453	0.005163764953607597
0.0342713359859772	0.005163764953607597
0.03444754998781718	0.005163764953607597
0.034607756009791046	0.005163764953607597
0.034775796986650676	0.005163764953607597
0.034939142991788685	0.005163764953607597
0.035098903987091035	0.005163764953607597
0.035257340990938246	0.005163764953607597
0.03541689598932862	0.005163764953607597
0.035576027003116906	0.005163764953607597
0.035733610013267025	0.005163764953607597
0.035892651008907706	0.005163764953607597
0.036055442003998905	0.005163764953607597
0.03621428500628099	0.005163764953607597
0.036372715985635296	0.005163764953607597
0.03653622500132769	0.005163764953607597
0.036699387012049556	0.005163764953607597
0.03685877699172124	0.005163764953607597
0.03702403500210494	0.005163764953607597
0.03718334800214507	0.005163764953607597
0.03734318300848827	0.005163764953607597
0.03750156200840138	0.005163764953607597
0.03765946801286191	0.005163764953607597
0.03781736799282953	0.005163764953607597
0.037981583998771384	0.005163764953607597
0.038139962998684496	0.005163764953607597
0.03829807898728177	0.005163764953607597
0.03848346299491823	0.005163764953607597
0.03864522199728526	0.005163764953607597
0.03881902099237777	0.005163764953607597
0.0390177890076302	0.005163764953607597
0.039183958986541256	0.005163764953607597
0.03934961900813505	0.005163764953607597
0.03951952900388278	0.005163764953607597
0.0396817309956532	0.005163764953607597
0.039839962002588436	0.005163764953607597
0.040003442991292104	0.005163764953607597
0.04016175601282157	0.005163764953607597
0.04032140699564479	0.005163764953607597
0.04048331000376493	0.005163764953607597
0.040641931002028286	0.005163764953607597
0.040800977003527805	0.005163764953607597
0.04095947399036959	0.005163764953607597
0.04111997698782943	0.005163764953607597
0.04128113901242614	0.005163764953607597
0.04143964100512676	0.005163764953607597
0.04159914198680781	0.005163764953607597
0.041767365008126944	0.005163764953607597
0.04192839498864487	0.005163764953607597
0.04208779998589307	0.005163764953607597
0.0422463660070207	0.005163764953607597
0.04236010499880649	0.005163764953607597
0.04252038898994215	0.005163764953607597
0.042679336009314284	0.005163764953607597
0.04285139899002388	0.005163764953607597
0.04305429200758226	0.005163764953607597
0.04321626998716965	0.005163764953607597
0.043376252986490726	0.005163764953607597
0.04353836600785144	0.005163764953607597
0.04369905299972743	0.005163764953607597
0.04385839999304153	0.005163764953607597
0.04402266500983387	0.005163764953607597
0.0441803710127715	0.005163764953607597
0.044337736995657906	0.005163764953607597
0.044497527997009456	0.005163764953607597
0.044656146987108514	0.005163764953607597
0.044821963005233556	0.005163764953607597
0.044990883994614705	0.005163764953607597
0.04515167200588621	0.005163764953607597
0.045311900990782306	0.005163764953607597
0.045474971004296094	0.005163764953607597
0.04563660899293609	0.005163764953607597
0.045795701997121796	0.005163764953607597
0.04595547099597752	0.005163764953607597
0.046115498000290245	0.005163764953607597
0.04629041100270115	0.005163764953607597
0.04649144600261934	0.005163764953607597
0.04665437500807457	0.005163764953607597
0.04681537699070759	0.005163764953607597
0.04700455299462192	0.005163764953607597
0.047166364995064214	0.005163764953607597
0.047327709995443	0.005163764953607597
0.0474861059919931	0.005163764953607597
0.047644094011047855	0.005163764953607597
0.04780260199913755	0.005163764953607597
0.04796663799788803	0.005163764953607597
0.04812970198690891	0.005163764953607597
0.048288910009432584	0.005163764953607597
0.048446956992847845	0.005163764953607597
0.04860725699109025	0.005163764953607597
0.04876748600509018	0.005163764953607597
0.048929796990705654	0.005163764953607597
0.04909060598583892	0.005163764953607597
0.04924938300973736	0.005163764953607597
0.049413564993301407	0.005163764953607597
0.049590996000915766	0.005163764953607597
0.049765361007303	0.005163764953607597
0.04994242399698123	0.005163764953607597
0.05010707399924286	0.005163764953607597
0.05026672800886445	0.005163764953607597
0.05044345400528982	0.005163764953607597
0.05061081898747943	0.005163764953607597
0.050771845009876415	0.005163764953607597
0.05093686599866487	0.005163764953607597
0.05109955801162869	0.005163764953607597
0.05126418700092472	0.005163764953607597
0.051424487988697365	0.005163764953607597
0.051583327003754675	0.005163764953607597
0.05174264800734818	0.005163764953607597
0.051922468992415816	0.005163764953607597
0.052093523991061375	0.005163764953607597
0.052253664995078	0.005163764953607597
0.05241716999444179	0.005163764953607597
0.05257628200342879	0.005163764953607597
0.05273415500414558	0.005163764953607597
0.05289456600439735	0.005163764953607597
0.053068373003043234	0.005163764953607597
0.05322945100488141	0.005163764953607597
0.05338888900587335	0.005163764953607597
0.05354906900902279	0.005163764953607597
0.05370877499808557	0.005163764953607597
0.0538688020023983	0.005163764953607597
0.054052874998888	0.005163764953607597
0.05421522099641152	0.005163764953607597
0.05437977801193483	0.005163764953607597
0.05454449501121417	0.005163764953607597
0.054704356007277966	0.005163764953607597
0.05486296699382365	0.005163764953607597
0.05502624099608511	0.005163764953607597
0.05518624500837177	0.005163764953607597
0.0553502650000155	0.005163764953607597
0.055510920006781816	0.005163764953607597
0.05567629399592988	0.005163764953607597
0.05583744100295007	0.005163764953607597
0.056001615012064576	0.005163764953607597
0.05616329799522646	0.005163764953607597
0.05632498499471694	0.005163764953607597
0.05648645298788324	0.005163764953607597
0.05664696398889646	0.005163764953607597
0.0568067159911152	0.005163764953607597
0.056967923999764025	0.005163764953607597
0.057181843993021175	0.005163764953607597
0.05750242999056354	0.005163764953607597
0.05771677099983208	0.005163764953607597
0.05793216300662607	0.005163764953607597
0.05811011799960397	0.005163764953607597
0.058276627998566255	0.005163764953607597
0.058543327992083505	0.005163764953607597
0.05879101500613615	0.005163764953607597
0.05896418399061076	0.005163764953607597
0.059132024995051324	0.005163764953607597
0.059297161002177745	0.005163764953607597
0.059475696994923055	0.005163764953607597
0.05966228400939144	0.005163764953607597
0.05982687100186013	0.005163764953607597
0.059993309987476096	0.005163764953607597
0.060154261998832226	0.005163764953607597
0.06031305401120335	0.005163764953607597
0.06047158600995317	0.005163764953607597
0.06063014600658789	0.005163764953607597
0.060788890987169	0.005163764953607597
0.06094624398974702	0.005163764953607597
0.061106209992431104	0.005163764953607597
0.06126588900224306	0.005163764953607597
0.061423967010341585	0.005163764953607597
0.06158263600082137	0.005163764953607597
0.06178166199242696	0.005644416809076347
0.06196141499094665	0.005644416809076347
0.0621388349973131	0.005644416809076347
0.06231402899720706	0.005644416809076347
0.06253486601053737	0.005644416809076347
0.06272913698921911	0.005644416809076347
0.06292438501259312	0.005644416809076347
0.06310527899768203	0.005644416809076347
0.06328058798681013	0.005644416809076347
0.06345362999127246	0.005644416809076347
0.06363177200546488	0.005644416809076347
0.06380832099239342	0.005644416809076347
0.06398701199213974	0.005644416809076347
0.06416755399550311	0.005644416809076347
0.06434045400237665	0.005644416809076347
0.06451382901286706	0.005644416809076347
0.06468762899748981	0.005644416809076347
0.06486216001212597	0.005644416809076347
0.06504121600301005	0.005644416809076347
0.06521695200353861	0.005644416809076347
0.06539172100019641	0.005644416809076347
0.06557164099649526	0.005644416809076347
0.06575030100066215	0.005644416809076347
0.06592348098638467	0.005644416809076347
0.06609781799488701	0.005644416809076347
0.0662715949874837	0.005644416809076347
0.06646304301102646	0.005644416809076347
0.06664037899463437	0.005644416809076347
0.06682008699863218	0.005644416809076347
0.06700321400421672	0.005644416809076347
0.0671867550117895	0.005644416809076347
0.06736936999368481	0.005644416809076347
0.06755146398791112	0.005644416809076347
0.06772865398670547	0.005644416809076347
0.06790688700857572	0.005644416809076347
0.0680893569951877	0.005644416809076347
0.06826922000618652	0.005644416809076347
0.06844867000472732	0.005644416809076347
0.06862885400187224	0.005644416809076347
0.06881052599055693	0.005644416809076347
0.06899421900743619	0.005644416809076347
0.06917389100999571	0.005644416809076347
0.06935473799239844	0.005644416809076347
0.06958867100183852	0.005644416809076347
0.06979020001017489	0.005644416809076347
0.06997443499858491	0.005644416809076347
0.0701599380117841	0.005644416809076347
0.07034025900065899	0.005644416809076347
0.07054552200133912	0.005644416809076347
0.0707239150069654	0.005644416809076347
0.07091674199909903	0.005644416809076347
0.07109697500709444	0.005644416809076347
0.0712828710093163	0.005644416809076347
0.07146808700053953	0.005644416809076347
0.07164909900166094	0.005644416809076347
0.07182988501153886	0.005644416809076347
0.07201609498588368	0.005644416809076347
0.07219744598842226	0.005644416809076347
0.07237944600638002	0.005644416809076347
0.07261758600361645	0.005644416809076347
0.07296745400526561	0.005644416809076347
0.07317554799374193	0.005644416809076347
0.07336728999507613	0.005644416809076347
0.07356067298678681	0.005644416809076347
0.07374931400408968	0.005644416809076347
0.07393430601223372	0.005644416809076347
0.07411903998581693	0.005644416809076347
0.07431216500117444	0.005644416809076347
0.07451658099307679	0.005644416809076347
0.0747071809892077	0.005644416809076347
0.07491338701220229	0.005644416809076347
0.07510318601271138	0.005644416809076347
0.07529224699828774	0.005644416809076347
0.07554062700364739	0.005644416809076347
0.07575621499563567	0.005644416809076347
0.07594693001010455	0.005644416809076347
0.07613435000530444	0.005644416809076347
0.07631770099396817	0.005644416809076347
0.07649962900904939	0.005644416809076347
0.07679448300041258	0.005644416809076347
0.07712259999243543	0.005644416809076347
0.07741032500052825	0.005644416809076347
0.0776235930097755	0.005644416809076347
0.0778132890118286	0.005644416809076347
0.07799682099721394	0.005644416809076347
0.07824073798838072	0.005644416809076347
0.0785671430057846	0.005644416809076347
0.07877181601361372	0.005644416809076347
0.07896068898844533	0.005644416809076347
0.07915364200016484	0.005644416809076347
0.07933933899039403	0.005644416809076347
0.07952957801171578	0.005644416809076347
0.07972181800869294	0.005644416809076347
0.07991308599594049	0.005644416809076347
0.08012015899294056	0.005644416809076347
0.08030426199547946	0.005644416809076347
0.08048705800320022	0.005644416809076347
0.08066791598685086	0.005644416809076347
0.08084919999237172	0.005644416809076347
0.08103203200153075	0.005644416809076347
0.08124302700161934	0.005644416809076347
0.08142908100853674	0.005644416809076347
0.08161338599165902	0.005644416809076347
0.08179610301158391	0.005644416809076347
0.08198096399428323	0.005644416809076347
0.08217197400517762	0.005644416809076347
0.08236303000012413	0.005644416809076347
0.08255162500427105	0.005644416809076347
0.08273522500530817	0.005644416809076347
0.08292096000513993	0.005644416809076347
0.08311442501144484	0.005644416809076347
0.08330187600222416	0.005644416809076347
0.08348458999535069	0.005644416809076347
0.08366811400628649	0.005644416809076347
0.08385071498923935	0.005644416809076347
0.08403384900884703	0.005644416809076347
0.08421781001379713	0.005644416809076347
0.08440602399059571	0.005644416809076347
0.0846019989985507	0.005644416809076347
0.08479163100128062	0.005644416809076347
0.08497571598854847	0.005644416809076347
0.08516442199470475	0.005644416809076347
0.08534634098759852	0.005644416809076347
0.08552966298884712	0.005644416809076347
0.08571344599477015	0.005644416809076347
0.08593999099684879	0.005644416809076347
0.08617596898693591	0.005644416809076347
0.08637450300739147	0.005644416809076347
0.08656433399301022	0.005644416809076347
0.08674925300874747	0.005644416809076347
0.08692725299624726	0.005644416809076347
0.08709617599379271	0.005644416809076347
0.08725629799300805	0.005644416809076347
0.08741644999827258	0.005644416809076347
0.08757702200091444	0.005644416809076347
0.08773556799860671	0.005644416809076347
0.08789362799143419	0.005644416809076347
0.0880517489858903	0.005644416809076347
0.08822798100300133	0.005644416809076347
0.08839671799796633	0.005644416809076347
0.08857291800086387	0.005644416809076347
0.0887532290071249	0.005644416809076347
0.0889173989999108	0.005644416809076347
0.0892063649953343	0.005644416809076347
0.08944619901012629	0.005644416809076347
0.08967505299369805	0.005644416809076347
0.08993066000402905	0.005644416809076347
0.09011220899992622	0.005644416809076347
0.09030820699990727	0.005644416809076347
0.0905138440139126	0.005644416809076347
0.09068647198728286	0.005644416809076347
0.09084845700999722	0.005644416809076347
0.0910082749905996	0.005644416809076347
0.09118890098761767	0.005644416809076347
0.09135296999011189	0.005644416809076347
0.09151349499006756	0.005644416809076347
0.09167273400817066	0.005644416809076347
0.09183627300080843	0.005644416809076347
0.0919977749872487	0.005644416809076347
0.09216107698739506	0.005644416809076347
0.09236834800685756	0.005644416809076347
0.0926663459977135	0.005644416809076347
0.09289130399702117	0.005644416809076347
0.093056332989363	0.005644416809076347
0.093271449994063	0.005644416809076347
0.09344853099901229	0.005644416809076347
0.09361015100148506	0.005644416809076347
0.09377000099630095	0.005644416809076347
0.0939291059912648	0.005644416809076347
0.094096143002389	0.005644416809076347
0.09425825599464588	0.005644416809076347
0.09444301700568758	0.005644416809076347
0.09460446800221689	0.005644416809076347
0.0947818229906261	0.005644416809076347
0.09494691601139493	0.005644416809076347
0.09510530601255596	0.005644416809076347
0.0952632790140342	0.005644416809076347
0.0954218170081731	0.005644416809076347
0.095581305999076	0.005644416809076347
0.09574019399587996	0.005644416809076347
0.0959709919989109	0.005644416809076347
0.09624207799788564	0.005644416809076347
0.09646952801267616	0.005644416809076347
0.0966503020026721	0.005644416809076347
0.0968144049984403	0.005644416809076347
0.09701630799099803	0.005644416809076347
0.09724373600329272	0.005644416809076347
0.09740791498916224	0.005644416809076347
0.09756936700432561	0.005644416809076347
0.09772654899279587	0.005644416809076347
0.09788358499645256	0.005644416809076347
0.09804068299126811	0.005644416809076347
0.09822286799317226	0.006125068664545097
0.09836098601226695	0.006125068664545097
0.0985201449948363	0.006125068664545097
0.09867930598556995	0.006125068664545097
0.09883604099741206	0.006125068664545097
0.09900132499751635	0.006125068664545097
0.09916610000072978	0.006125068664545097
0.09932398199453019	0.006125068664545097
0.09948998500476591	0.006125068664545097
0.09965864699915983	0.006125068664545097
0.0998182320035994	0.006125068664545097
0.09997704799752682	0.006125068664545097
0.10014160300488584	0.006125068664545097
0.11037636498804204	0.006125068664545097
0.12076014801277779	0.006125068664545097
0.13113794699893333	0.006125068664545097
0.14150352601427585	0.006605720520013847
0.1518494659976568	0.006605720520013847
0.16220420401077718	0.006605720520013847
0.1725577730103396	0.007086372375482597
0.18292576298699714	0.007086372375482597
0.19327542898827232	0.007086372375482597
0.20364222300122492	0.007567024230951347
0.2140404419915285	0.007567024230951347
0.2244485029950738	0.007567024230951347
0.23484905800432898	0.007567024230951347
0.2452509999857284	0.008047676086420097
0.2556435799924657	0.008047676086420097
0.26603461301419884	0.008047676086420097
0.27644309398601763	0.008528327941888847
0.286809977988014	0.008528327941888847
0.29718702999525703	0.008528327941888847
0.3075674189894926	0.008528327941888847
0.3179610219958704	0.009008979797357597
0.3283374769962393	0.009008979797357597
0.33873855401179753	0.009008979797357597
0.34916238600271754	0.009489631652826347
0.3595738490112126	0.009489631652826347
0.36996031101443805	0.009489631652826347
0.3803322050080169	0.009970283508295097
0.39069056100561284	0.009970283508295097
0.40104305901331827	0.009970283508295097
0.41141530699678697	0.009970283508295097
0.42182614500052296	0.010450935363763847
0.43225866300053895	0.010450935363763847
0.4426562729931902	0.010450935363763847
0.4530733969877474	0.010931587219232597
0.4634826300025452	0.010931587219232597
0.4738928430015221	0.010931587219232597
0.48432897200109437	0.010931587219232597
0.4947188300138805	0.011412239074701347
0.5051466030126903	0.011412239074701347
0.5156329750025179	0.011412239074701347
0.5260390230105259	0.011892890930170097
0.5364332949975505	0.011892890930170097
0.546826201985823	0.011892890930170097
0.5572312659933232	0.012373542785638847
0.5676118299888913	0.012373542785638847
0.5782218810054474	0.012373542785638847
0.5886406479985453	0.012854194641107597
0.5990426159987692	0.012854194641107597
0.6094231090100948	0.012854194641107597
0.6198015529953409	0.013334846496576347
0.6301824300026055	0.013334846496576347
0.640596621989971	0.013334846496576347
0.6510448059998453	0.013334846496576347
0.6614310829900205	0.013815498352045097
0.6718364919943269	0.013815498352045097
0.6822588990035001	0.013815498352045097
0.6926606720080599	0.014296150207513847
0.7030450250022113	0.014296150207513847
0.7134370830026455	0.014296150207513847
0.7238214380049612	0.014776802062982597
0.7342162939894479	0.014776802062982597
0.7446444040106144	0.014776802062982597
0.7550867990066763	0.015257453918451347
0.7654718440026045	0.015738105773920097
0.7758763369929511	0.015738105773920097
0.7862594049947802	0.022947883605951347
0.7966826529882383	0.030638313293451347
0.8071065690019168	0.03832874298095135
0.8175342929898761	0.04601917266845135
0.8279460679914337	0.05370960235595135
0.8384083170094527	0.06140003204345135
0.8489066399924923	0.06909046173095135
0.8593731620057952	0.0772615432739201
0.8698135229933541	0.0849519729614201
0.8802506799984258	0.0897584915161076
0.8906846040044911	0.0897584915161076
0.9011421870090999	0.0897584915161076
0.9115538659971207	0.0897584915161076
0.9219627720012795	0.0897584915161076
0.9323877200076822	0.0897584915161076
0.9427988000097685	0.0897584915161076
0.9532399300078396	0.0897584915161076
0.9636356249975506	0.0897584915161076
0.974058062012773	0.0897584915161076
0.9844757860118989	0.0897584915161076
0.9949852499994449	0.09023914337157635
1.0053642140119337	0.09123096466063885
1.1058446769893635	0.12104663848876385
1.2064081039861776	0.20752201080321697
1.306920231989352	0.33571109771727947
1.4073907879937906	0.44966373443602947
1.5080574259918649	0.5767503738403263
1.6085665019927546	0.6992441177368107
1.7091114959912375	0.8177629470825138
1.809693872986827	0.9216562271118107
1.9102423900039867	0.9422250747680607
2.0107880019932054	0.9451089859008732
2.1113177629886195	0.9479928970336857
2.211826562008355	0.9556833267211857
2.312367753998842	0.9585672378539982
2.4129546000040136	0.9614511489868107
2.513596075004898	0.9643350601196232
2.614235352986725	0.9669786453247013
2.7149201779975556	0.9698625564575138
2.815528801002074	0.9775529861450138
2.916154214995913	0.9804368972778263
3.016779064986622	0.9833208084106388
3.1174388240033295	0.9866853713989201
3.2180764689983334	0.9895692825317326
3.3187541640072595	0.9924531936645451
3.419399970007362	0.9953371047973576
3.5200369670055807	0.9982210159301701
3.620651656994596	1.0008646011352482
3.7212830299977213	1.0037485122680607
3.821919423993677	1.0258584976196232
3.9226498249918222	1.018648719787592
4.0232885610021185	1.0215326309204045
4.123917474003974	1.024416542053217
4.224573730985867	1.0273004531860295
4.325180132989772	1.030184364318842
4.4258273860032205	1.0330682754516545
4.526459006010555	1.035952186584467
4.627084370004013	1.0388360977172795
4.72773190701264	1.041720008850092
4.828350710013183	1.0450845718383732
4.928977206989657	1.0479684829711857
5.029616104991874	1.0508523941039982
5.130231349990936	1.0537363052368107
5.230881430004956	1.0566202163696232
5.331525462010177	1.0595041275024357
5.432130547007546	0.9446283340454045
5.532713288004743	0.9552255630493107
5.633311801997479	0.9654794692993107
5.733908313995926	0.9765535354614201
5.834517595998477	0.9876085281372013
5.935112520004623	0.9987016677856388
6.035752430005232	1.01073322296142
6.136354621994542	1.0217958450317326
6.236941628012573	1.025656318664545
6.337567022012081	1.0347963333129826
6.438210974010872	1.035952186584467
6.538844444992719	1.043642616271967
6.639475912990747	1.0599924087524357
6.740062110999133	1.0758539199829045
6.84065020098933	1.0873971939086857
6.941245347989025	1.098452186584467
7.041852321010083	1.1100107192993107
7.14244475599844	1.1153055191039982
7.243025833013235	1.1258798599243107
7.3436074840137735	1.1403070449829045
7.4441996889945585	1.1476922988891545
7.544791135005653	1.154421424865717
7.645386029005749	1.160189247131342
7.745987211994361	1.1904779434204045
7.846635716006858	1.1943231582641545
7.9472783759993035	1.195284461975092
8.047923881007591	1.1976800918579045
8.14857913000742	1.200564002990717
8.249191859009443	1.2034479141235295
8.349835181987146	1.206331825256342
8.450485172012122	1.2092157363891545
8.551154126995243	1.212099647521967
8.65178897700389	1.2152238845825138
8.752423713012831	1.2176271438598576
8.853046186995925	1.22051105499267
8.953688401001273	1.2233949661254826
9.054304141987814	1.226278877258295
9.154967840004247	1.2291627883911076
9.255639050010359	1.23204669952392
9.356252335011959	1.1433664321899357
9.456885452003917	1.1498552322387638
9.557464845012873	1.1557451248168888
9.658020158996806	1.167807197570795
9.758629173011286	1.1793504714965763
9.859222655999474	1.1899553298950138
9.959810773987556	1.1981492996215763
10.060446540999692	1.2092119216918888
11.062009029992623	1.2981821060180607
12.063599346001865	1.364473915100092
13.065133294992847	1.3887468338012638
14.066724295989843	1.3744035720825138
15.068193621002138	1.4711671829223576
16.06962716000271	1.5268732070922795
17.071040556998923	1.4667917251586857
18.072634932992514	1.554323768615717
19.074245805008104	1.6519037246704045
20.076015150989406	1.6895738601684513
21.077511973999208	1.6339174270629826
22.07900711800903	1.7242685317993107
23.08057074600947	1.8124528884887638
24.082153764989926	1.8510690689086857
25.083704209013376	1.8027940750122013
26.08518102800008	1.8934885025024357
27.086742262006737	1.98039875030517
28.088377114996547	2.0161729812622013
29.089940364996437	1.9685617446899357
30.091464819997782	2.0567575454711857
31.093033431010554	2.1576829910278263
32.09462843899382	2.1773630142211857
33.09631528498721	2.1513010025024357
34.097886089992244	2.235880470275873
35.09946791798575	2.310366249084467
36.101097815000685	2.3389650344848576
37.10264357199776	2.3223634719848576
38.104220031993464	2.411928749084467
39.1057810090133	2.4767518997192326
40.10738565400243	2.5003038406372013
41.10891675300081	2.483439064025873
42.1104625799926	2.5784555435180607
43.112046650989214	2.6367860794067326
44.11365418700734	2.5778985977172795
45.11515195100219	2.651674842834467
46.11670386098558	2.7569871902465763
47.11827282598824	2.798250770568842
48.119934526999714	2.739851570129389
49.12143646599725	2.815714454650873
50.12306005900609	2.919870948791498
51.12464500698843	2.9577890396118107
52.12624828299158	2.904207801818842
53.127791353006614	2.9940782546997013
54.12936235498637	3.085672950744623
55.130957129993476	3.122141456603998
56.132552831986686	3.065897560119623
57.134043169993674	3.158274269103998
58.13559240900213	3.2461839675903263
59.13717832398834	3.282412147521967
60.138771686004475	3.2510553359985295
90.16933370698825	4.547995185852045
120.20239499799209	5.795698738098139
150.23314690799452	6.038340187072748
0	0
