# Supplementary material for: GRAPE for fast and scalable graph processing and random-walk-based embedding
Source: Nat Comput Sci. 2023 Jun 26;3(6):552–68. doi: 10.1038/s43588-023-00465-8 (PMC10768636; doi:10.1038/s43588-023-00465-8)
Supplement: Supplementary file 4 — CSVs with time series data with time and memory requirements for the different libraries on the 44 considered graphs and on the different tasks considered (loading graphs, first- and second-order RWs). [file 43588_2023_465_MOESM4_ESM.zip › bio-ce-gt/GraphEmbedding/second_order_walk.csv]

delta	ram
0	0.001331329345703125
0.00015032599912956357	0.001331329345703125
0.00028234799901838414	0.001331329345703125
0.0003772749987547286	0.001331329345703125
0.00046508900049957447	0.001811981201171875
0.0005516009987331927	0.001811981201171875
0.0006356869998853654	0.001811981201171875
0.0007494509991374798	0.001811981201171875
0.0008356090002052952	0.001811981201171875
0.0009194239974021912	0.001811981201171875
0.0010138859979633708	0.001811981201171875
0.0010984269974869676	0.001811981201171875
0.001181031999294646	0.001811981201171875
0.0012637639993045013	0.001811981201171875
0.001345798998954706	0.001811981201171875
0.0014277800000854768	0.001811981201171875
0.0015096690003701951	0.001811981201171875
0.0015917249984340742	0.001811981201171875
0.0016735669996705838	0.001811981201171875
0.001755655997840222	0.001811981201171875
0.0018381089976173826	0.001811981201171875
0.0019203929987270385	0.001811981201171875
0.002008417999604717	0.001811981201171875
0.002092258000629954	0.001811981201171875
0.002174433000618592	0.001811981201171875
0.0022573489986825734	0.001811981201171875
0.0023400479985866696	0.001811981201171875
0.0024222889987868257	0.001811981201171875
0.002504984997358406	0.001811981201171875
0.0025883790003717877	0.001811981201171875
0.0026717309992818628	0.001811981201171875
0.0027554269981919788	0.001811981201171875
0.002838306998455664	0.001811981201171875
0.0029211159999249503	0.002292633056640625
0.003014666999661131	0.002292633056640625
0.0031003910007711966	0.002292633056640625
0.0031846189995121676	0.002292633056640625
0.003268648997618584	0.002292633056640625
0.0033524249993206467	0.002292633056640625
0.003460556999925757	0.002292633056640625
0.0035491399976308458	0.002292633056640625
0.003634122000221396	0.002292633056640625
0.0037190459988778457	0.002292633056640625
0.0038034799981687684	0.002292633056640625
0.0038872049990459345	0.002292633056640625
0.003970991998357931	0.002292633056640625
0.004061169998749392	0.002292633056640625
0.004145700997469248	0.002292633056640625
0.004233617000863887	0.002292633056640625
0.004317255999922054	0.002292633056640625
0.004401255999255227	0.002292633056640625
0.004496133999055019	0.002292633056640625
0.004581867997330846	0.002292633056640625
0.004665968997869641	0.002292633056640625
0.004749687999719754	0.002292633056640625
0.004832881000766065	0.002292633056640625
0.004915952998999273	0.002292633056640625
0.005005114999221405	0.002292633056640625
0.005090655999083538	0.002292633056640625
0.005174893998628249	0.002292633056640625
0.005259138000837993	0.002292633056640625
0.005344430999684846	0.002292633056640625
0.005428517997643212	0.002292633056640625
0.005512284998985706	0.002292633056640625
0.005595243997959187	0.002292633056640625
0.005677990997355664	0.002292633056640625
0.005760564999945927	0.002292633056640625
0.005844011000590399	0.002292633056640625
0.005927949998294935	0.002292633056640625
0.006017144998622825	0.002292633056640625
0.0061014479979348835	0.002292633056640625
0.0061843369985581376	0.002773284912109375
0.006267433000175515	0.002773284912109375
0.0063540890005242545	0.002773284912109375
0.006449085998610826	0.002773284912109375
0.006533258998388192	0.002773284912109375
0.006615670998144196	0.002773284912109375
0.006698527999105863	0.002773284912109375
0.006781874999433057	0.002773284912109375
0.006864941999083385	0.002773284912109375
0.006948294998437632	0.002773284912109375
0.0071085290001065005	0.002773284912109375
0.007198262999736471	0.002773284912109375
0.007281505000719335	0.002773284912109375
0.007363700999121647	0.002773284912109375
0.007468030999007169	0.002773284912109375
0.007554525000159629	0.002773284912109375
0.007638130999112036	0.002773284912109375
0.007721449997916352	0.002773284912109375
0.007806355999491643	0.002773284912109375
0.007889936998253688	0.002773284912109375
0.007973572999617318	0.002773284912109375
0.008062916000199039	0.002773284912109375
0.008147538999764947	0.002773284912109375
0.008232251999288565	0.002773284912109375
0.008317133000673493	0.002773284912109375
0.008401443999900948	0.002773284912109375
0.008491035998304142	0.002773284912109375
0.008575466999900527	0.002773284912109375
0.008663713000714779	0.002773284912109375
0.008749119999265531	0.002773284912109375
0.008832490999338916	0.002773284912109375
0.008915949998481665	0.002773284912109375
0.009034837999934098	0.002773284912109375
0.009121557999606011	0.002773284912109375
0.009205177997500869	0.002773284912109375
0.009288626999477856	0.002773284912109375
0.009372942000481999	0.002773284912109375
0.00945627799956128	0.002773284912109375
0.00955145099942456	0.002773284912109375
0.009635619000619045	0.002773284912109375
0.009719572997710202	0.002773284912109375
0.009802832999412203	0.002773284912109375
0.009885323997878004	0.002773284912109375
0.009967873000277905	0.002773284912109375
0.010056461000203853	0.002773284912109375
0.010238580998702673	0.002773284912109375
0.010423014999105362	0.002773284912109375
0.010607919997710269	0.002773284912109375
0.010793949997605523	0.002773284912109375
0.010959877999994205	0.002773284912109375
0.011138555997604271	0.002773284912109375
0.01129759700052091	0.002773284912109375
0.011428038000303786	0.002773284912109375
0.011588773999392288	0.002773284912109375
0.011748690998501843	0.002773284912109375
0.01190840900017065	0.002773284912109375
0.012071384997398127	0.002773284912109375
0.012229567997565027	0.002773284912109375
0.012386635000439128	0.002773284912109375
0.012543595999886747	0.002773284912109375
0.012702963998890482	0.002773284912109375
0.012861617000453407	0.002773284912109375
0.013019972000620328	0.002773284912109375
0.01317830299740308	0.002773284912109375
0.013335782998183277	0.002773284912109375
0.013492689999111462	0.002773284912109375
0.013650216998939868	0.002773284912109375
0.013806897997710621	0.002773284912109375
0.013964017998659983	0.002773284912109375
0.014125195997621631	0.002773284912109375
0.014281815998401726	0.002773284912109375
0.01443926099818782	0.002773284912109375
0.014607781999075087	0.002773284912109375
0.014775453000765992	0.002773284912109375
0.01494148299752851	0.002773284912109375
0.015106759998161579	0.002773284912109375
0.015269875999365468	0.002773284912109375
0.015426073998241918	0.002773284912109375
0.015588873000524472	0.002773284912109375
0.015750234997540247	0.002773284912109375
0.015908350000245264	0.003253936767578125
0.016073732000222662	0.003253936767578125
0.01623130299776676	0.003253936767578125
0.016387200997996842	0.003253936767578125
0.016543997000553645	0.003253936767578125
0.016700331998436013	0.003253936767578125
0.016858085000421852	0.003253936767578125
0.01701449699976365	0.003253936767578125
0.017172184998344164	0.003253936767578125
0.01733628700094414	0.003253936767578125
0.01749703200039221	0.003253936767578125
0.01765381699806312	0.003253936767578125
0.017811367997637717	0.003253936767578125
0.0179692569981853	0.003253936767578125
0.01813389999733772	0.003253936767578125
0.018299044997547753	0.003253936767578125
0.018457236998074222	0.003253936767578125
0.01861487499991199	0.003253936767578125
0.018772399998852052	0.003253936767578125
0.018952485999761848	0.003253936767578125
0.019119149998005014	0.003253936767578125
0.01928248299736879	0.003253936767578125
0.019427442999585764	0.003253936767578125
0.019604248998803087	0.003253936767578125
0.019776954999542795	0.003253936767578125
0.019935050997446524	0.003253936767578125
0.020098011998925358	0.003253936767578125
0.020255715000530472	0.003253936767578125
0.02041350999934366	0.003253936767578125
0.02057091999813565	0.003253936767578125
0.020749560000695055	0.003253936767578125
0.020911221999995178	0.003253936767578125
0.0210738579989993	0.003253936767578125
0.02123226399999112	0.003253936767578125
0.02138894000017899	0.003253936767578125
0.021544832998188213	0.003253936767578125
0.0217031339998357	0.003253936767578125
0.021859825999854365	0.003253936767578125
0.02201778199741966	0.003253936767578125
0.02217612199819996	0.003253936767578125
0.022333619999699295	0.003253936767578125
0.022491632000310346	0.003253936767578125
0.022648516998742707	0.003253936767578125
0.02280777399937506	0.003253936767578125
0.022964362000493566	0.003253936767578125
0.023128001997974934	0.003253936767578125
0.02328679399943212	0.003253936767578125
0.02343995800038101	0.003253936767578125
0.023600504999194527	0.003253936767578125
0.023758028000884224	0.003253936767578125
0.023915809000754962	0.003253936767578125
0.024078387999907136	0.003253936767578125
0.024236201999883633	0.003253936767578125
0.024399384998105234	0.003253936767578125
0.02456655599962687	0.003253936767578125
0.02472513400061871	0.003253936767578125
0.024881498000468127	0.003253936767578125
0.02503868399799103	0.003253936767578125
0.02519592300086515	0.003253936767578125
0.02535273099783808	0.003253936767578125
0.02550926299954881	0.003253936767578125
0.02566631999798119	0.003253936767578125
0.025823055999353528	0.003253936767578125
0.025982970000768546	0.003253936767578125
0.026141325000935467	0.003253936767578125
0.02630512999894563	0.003253936767578125
0.026463944999704836	0.003253936767578125
0.02662125099959667	0.003253936767578125
0.026778695999382762	0.003253936767578125
0.026935023997793905	0.003253936767578125
0.027097176000097534	0.003253936767578125
0.027255696997599443	0.003253936767578125
0.027423671999713406	0.003253936767578125
0.02758542999799829	0.003253936767578125
0.02774383799987845	0.003253936767578125
0.027901577999728033	0.003253936767578125
0.028064346999599366	0.003253936767578125
0.028223235000041313	0.003253936767578125
0.028382817999954568	0.003253936767578125
0.0285400180000579	0.003253936767578125
0.028698292997432873	0.003253936767578125
0.028856632998213172	0.003253936767578125
0.029013281000516145	0.003253936767578125
0.029170822999731172	0.003253936767578125
0.02932762999989791	0.003253936767578125
0.02958199400018202	0.003253936767578125
0.02978412399897934	0.003253936767578125
0.029944162000901997	0.003253936767578125
0.03013285799897858	0.003253936767578125
0.030293199997686315	0.003253936767578125
0.030450807000306668	0.003253936767578125
0.030609068999183364	0.003253936767578125
0.030766179999773158	0.003253936767578125
0.030923881000489928	0.003734588623046875
0.031086614999367157	0.003734588623046875
0.031243217999872286	0.003734588623046875
0.03140154200082179	0.003734588623046875
0.03157671799999662	0.003734588623046875
0.03173451499969815	0.003734588623046875
0.03189075800037244	0.003734588623046875
0.03204667899990454	0.003734588623046875
0.03220259299996542	0.003734588623046875
0.03235845800008974	0.003734588623046875
0.032514213999093045	0.003734588623046875
0.032670283999323146	0.003734588623046875
0.032826738999574445	0.003734588623046875
0.03298647599876858	0.003734588623046875
0.033142689000669634	0.003734588623046875
0.03329806900001131	0.003734588623046875
0.03345509700011462	0.003734588623046875
0.03361107899763738	0.003734588623046875
0.033766568998544244	0.003734588623046875
0.033922520000487566	0.003734588623046875
0.03408242099976633	0.003734588623046875
0.03423860899783904	0.003734588623046875
0.034401876997435465	0.003734588623046875
0.03457019699999364	0.003734588623046875
0.034728381997410906	0.003734588623046875
0.0348844759973872	0.003734588623046875
0.03504128599888645	0.003734588623046875
0.03519841399975121	0.003734588623046875
0.035355333999177674	0.003734588623046875
0.03552703300010762	0.003734588623046875
0.035686308998265304	0.003734588623046875
0.035842936998960795	0.003734588623046875
0.03599873299754108	0.003734588623046875
0.036155222998786485	0.003734588623046875
0.03631112899893196	0.003734588623046875
0.0364685409986123	0.003734588623046875
0.03662510799767915	0.003734588623046875
0.03678108899839572	0.003734588623046875
0.0369379609983298	0.003734588623046875
0.037098589000379434	0.003734588623046875
0.037255884999467526	0.003734588623046875
0.03741228099897853	0.003734588623046875
0.0375749109989556	0.003734588623046875
0.03773386899774778	0.003734588623046875
0.03789157199935289	0.003734588623046875
0.0380527829984203	0.003734588623046875
0.038210572998650605	0.003734588623046875
0.038367868000932503	0.003734588623046875
0.03852470799756702	0.003734588623046875
0.0386818509978184	0.003734588623046875
0.03884038699834491	0.003734588623046875
0.03899792399897706	0.003734588623046875
0.039156024999101646	0.003734588623046875
0.039313268000114476	0.003734588623046875
0.03944300999864936	0.003734588623046875
0.03961432799769682	0.003734588623046875
0.03977269899769453	0.003734588623046875
0.0399319789976289	0.003734588623046875
0.04009295699870563	0.003734588623046875
0.040248741999675985	0.003734588623046875
0.04040443299891194	0.003734588623046875
0.040560788998845965	0.003734588623046875
0.04071850800028187	0.003734588623046875
0.040879993997805286	0.003734588623046875
0.0410378819979087	0.003734588623046875
0.041195919999154285	0.003734588623046875
0.041351955998834455	0.003734588623046875
0.04150790299900109	0.003734588623046875
0.041664518998004496	0.003734588623046875
0.04182112899798085	0.003734588623046875
0.041977392000262626	0.003734588623046875
0.04214609699920402	0.003734588623046875
0.04230831300083082	0.003734588623046875
0.04246603099818458	0.003734588623046875
0.04262215799826663	0.003734588623046875
0.04277901299792575	0.003734588623046875
0.04293476499879034	0.003734588623046875
0.043094868000480346	0.003734588623046875
0.04325135399994906	0.003734588623046875
0.04340773399962927	0.003734588623046875
0.043581820998952026	0.003734588623046875
0.04373844399742666	0.003734588623046875
0.04389401499793166	0.003734588623046875
0.04405474799932563	0.003734588623046875
0.04421157400065567	0.003734588623046875
0.04436876600084361	0.003734588623046875
0.04461448299844051	0.003734588623046875
0.044838917998276884	0.003734588623046875
0.045000651000009384	0.003734588623046875
0.045158835000620456	0.003734588623046875
0.04531629499979317	0.003734588623046875
0.04547340700082714	0.003734588623046875
0.04563610299737775	0.003734588623046875
0.04579395299879252	0.003734588623046875
0.04595088600035524	0.003734588623046875
0.04610843000045861	0.003734588623046875
0.04626794199793949	0.003734588623046875
0.046430941998551134	0.003734588623046875
0.04659386899948004	0.003734588623046875
0.04675245699763764	0.003734588623046875
0.04691246299989871	0.003734588623046875
0.0470707409986062	0.003734588623046875
0.04722891200071899	0.003734588623046875
0.047387949998665135	0.003734588623046875
0.047579149999364745	0.003734588623046875
0.04774756099868682	0.003734588623046875
0.04790662999948836	0.003734588623046875
0.048066251998534426	0.003734588623046875
0.04822403599973768	0.003734588623046875
0.04838217699943925	0.003734588623046875
0.04854021400024067	0.003734588623046875
0.048699497998313745	0.003734588623046875
0.04886172999977134	0.003734588623046875
0.04902060699896538	0.003734588623046875
0.0491774459987937	0.003734588623046875
0.04933492299824138	0.003734588623046875
0.04960096499780775	0.003734588623046875
0.049814121000963496	0.003734588623046875
0.04997625699979835	0.003734588623046875
0.05018006099999184	0.003734588623046875
0.05033911400096258	0.003734588623046875
0.05049658499774523	0.003734588623046875
0.05065942500004894	0.003734588623046875
0.050817314000596525	0.003734588623046875
0.050974137000594055	0.003734588623046875
0.051136894999217475	0.003734588623046875
0.05129699700046331	0.003734588623046875
0.051427809998131124	0.003734588623046875
0.051586261000920786	0.003734588623046875
0.051742643998295534	0.003734588623046875
0.05189851499744691	0.003734588623046875
0.05205922800087137	0.003734588623046875
0.052217692998965504	0.003734588623046875
0.052375814000697574	0.003734588623046875
0.05254092899849638	0.003734588623046875
0.05270082899733097	0.003734588623046875
0.05285942000045907	0.003734588623046875
0.05301663399950485	0.003734588623046875
0.053174491000390844	0.003734588623046875
0.05333161700036726	0.003734588623046875
0.053487949997361284	0.003734588623046875
0.05364432200076408	0.003734588623046875
0.05380058899754658	0.003734588623046875
0.05395695799961686	0.003734588623046875
0.05411779399946681	0.003734588623046875
0.0542737110008602	0.003734588623046875
0.05443057400043472	0.003734588623046875
0.0545973039988894	0.003734588623046875
0.05475585399835836	0.003734588623046875
0.05491442299899063	0.003734588623046875
0.055131013999925926	0.003734588623046875
0.055403090998879634	0.003734588623046875
0.055683190999843646	0.003734588623046875
0.055948263998288894	0.003734588623046875
0.05617510699812556	0.003734588623046875
0.05639135199817247	0.003734588623046875
0.05657401400094386	0.003734588623046875
0.056736333997832844	0.003734588623046875
0.05689586999869789	0.003734588623046875
0.057055620000028284	0.003734588623046875
0.0572188339974673	0.003734588623046875
0.057377262997761136	0.003734588623046875
0.057620855997811304	0.003734588623046875
0.057846046998747624	0.003734588623046875
0.058042705997650046	0.003734588623046875
0.058255547999578994	0.003734588623046875
0.05842063899763161	0.003734588623046875
0.05859029199928045	0.003734588623046875
0.05876319699746091	0.003734588623046875
0.058951655999408104	0.004215240478515625
0.059176609000132885	0.004215240478515625
0.05934281000008923	0.004215240478515625
0.059543144998315256	0.004215240478515625
0.05972499500057893	0.004215240478515625
0.05992905799939763	0.004215240478515625
0.06014954499914893	0.004215240478515625
0.06031641699883039	0.004215240478515625
0.06047671700071078	0.004215240478515625
0.060636992999206996	0.004215240478515625
0.06081526200068765	0.004215240478515625
0.06097841899827472	0.004215240478515625
0.06126202899758937	0.004215240478515625
0.06148487799873692	0.004215240478515625
0.061657686997932615	0.004215240478515625
0.06182563299807953	0.004215240478515625
0.06200013899797341	0.004215240478515625
0.06216950299858581	0.004215240478515625
0.06233042399981059	0.004215240478515625
0.06249288999970304	0.004215240478515625
0.06265129600069486	0.004215240478515625
0.06280924699967727	0.004215240478515625
0.06298917999811238	0.004215240478515625
0.06315326199910487	0.004215240478515625
0.06331126399891218	0.004215240478515625
0.06345170100030373	0.004215240478515625
0.06361228599780588	0.004215240478515625
0.06377054699987639	0.004215240478515625
0.06392766299904906	0.004215240478515625
0.06410867799786502	0.004215240478515625
0.06426994999856106	0.004215240478515625
0.06442904899813584	0.004215240478515625
0.0645976720006729	0.004215240478515625
0.06475743799819611	0.004215240478515625
0.06491908399766544	0.004215240478515625
0.06526213200049824	0.004215240478515625
0.06548637699961546	0.004215240478515625
0.06565440399936051	0.004215240478515625
0.06581500600077561	0.004215240478515625
0.06605192899951362	0.004215240478515625
0.06630865599800018	0.004215240478515625
0.06649154700062354	0.004215240478515625
0.06667299800028559	0.004215240478515625
0.066848504000518	0.004215240478515625
0.06706126899734954	0.004215240478515625
0.0672327949978353	0.004215240478515625
0.06739834799736855	0.004215240478515625
0.0675814040005207	0.004215240478515625
0.06774551499984227	0.004215240478515625
0.06791396299740882	0.004215240478515625
0.06807832699996652	0.004215240478515625
0.0682422760000918	0.004215240478515625
0.06840735899822903	0.004215240478515625
0.06857914599822834	0.004215240478515625
0.06874263499776134	0.004215240478515625
0.06890528999792878	0.004215240478515625
0.06907313699775841	0.004215240478515625
0.06923537200054852	0.004215240478515625
0.06939723100003903	0.004215240478515625
0.06957297299959464	0.004215240478515625
0.06973886899868376	0.004215240478515625
0.06990238599973964	0.004215240478515625
0.07007594799870276	0.004215240478515625
0.07024083199939923	0.004215240478515625
0.07040483899982064	0.004215240478515625
0.07056824399842299	0.004215240478515625
0.07073151899749064	0.004215240478515625
0.07089542799803894	0.004215240478515625
0.0710717250003654	0.004215240478515625
0.07124117199782631	0.004215240478515625
0.07140552900091279	0.004215240478515625
0.07160279699746752	0.004215240478515625
0.07176867499947548	0.004215240478515625
0.07193255699894507	0.004215240478515625
0.0720966139997472	0.004215240478515625
0.07226125200031674	0.004215240478515625
0.07242691699866555	0.004215240478515625
0.07259010499910801	0.004215240478515625
0.07276307500069379	0.004215240478515625
0.07292957399840816	0.004215240478515625
0.0730951580007968	0.004215240478515625
0.07326539700079593	0.004215240478515625
0.07342954200066742	0.004215240478515625
0.07359395199819119	0.004215240478515625
0.07375868599774549	0.004215240478515625
0.07392263799920329	0.004215240478515625
0.07408567699894775	0.004215240478515625
0.07424896299926331	0.004215240478515625
0.0744130099992617	0.004215240478515625
0.07458865299850004	0.004215240478515625
0.07475437099856208	0.004215240478515625
0.07491885600029491	0.004215240478515625
0.07508446299834759	0.004215240478515625
0.07524833599745762	0.004215240478515625
0.0754129209999519	0.004215240478515625
0.07559468999897945	0.004215240478515625
0.07576002999849152	0.004215240478515625
0.07600489700053004	0.004215240478515625
0.0762907729986182	0.004215240478515625
0.07646842900066986	0.004215240478515625
0.07663204900018172	0.004215240478515625
0.07679223900049692	0.004215240478515625
0.07699328499802505	0.004215240478515625
0.07723688499754644	0.004215240478515625
0.07741718100078288	0.004215240478515625
0.07758372500029509	0.004215240478515625
0.07774864900056855	0.004215240478515625
0.07795046200044453	0.004215240478515625
0.07812048599953414	0.004215240478515625
0.07828649899965967	0.004215240478515625
0.07844898799885414	0.004215240478515625
0.07861118999790051	0.004215240478515625
0.0787749730006908	0.004215240478515625
0.07894073599891271	0.004215240478515625
0.07910623499992653	0.004215240478515625
0.07926937999945949	0.004215240478515625
0.07944305300043197	0.004215240478515625
0.07962148799924762	0.004215240478515625
0.07978801100034616	0.004215240478515625
0.07995122699867352	0.004215240478515625
0.08011491199795273	0.004215240478515625
0.08027838699854328	0.004215240478515625
0.08044133899966255	0.004215240478515625
0.08060383499832824	0.004215240478515625
0.08080091499869013	0.004215240478515625
0.08097408899993752	0.004215240478515625
0.08114035799735575	0.004215240478515625
0.08130573800008278	0.004215240478515625
0.08146983999904478	0.004215240478515625
0.08163480000075651	0.004215240478515625
0.08180066899876692	0.004215240478515625
0.08196754099844838	0.004215240478515625
0.08213519499986432	0.004215240478515625
0.08230178499798058	0.004215240478515625
0.08246954399874085	0.004215240478515625
0.0826357129990356	0.004215240478515625
0.08280037000076845	0.004215240478515625
0.08296506499755196	0.004215240478515625
0.08320698099851143	0.004215240478515625
0.08343207899815752	0.004215240478515625
0.08361179799976526	0.004215240478515625
0.08377640599792358	0.004215240478515625
0.08393689500007895	0.004215240478515625
0.08409713999935775	0.004215240478515625
0.08426169599988498	0.004215240478515625
0.08442286900026374	0.004215240478515625
0.08459036299973377	0.004215240478515625
0.08475044899751083	0.004215240478515625
0.08490722399801598	0.004215240478515625
0.08508885499759344	0.004215240478515625
0.08526876799805905	0.004215240478515625
0.08546395300072618	0.004215240478515625
0.08568292599738925	0.004215240478515625
0.08596077599941054	0.004215240478515625
0.08614947900059633	0.004215240478515625
0.08631951599818422	0.004215240478515625
0.08648576099949423	0.004215240478515625
0.08665058100086753	0.004215240478515625
0.0868177789998299	0.004215240478515625
0.08698783699946944	0.004215240478515625
0.08715242499965825	0.004215240478515625
0.08731544699912774	0.004215240478515625
0.08747805299935862	0.004215240478515625
0.08764278899980127	0.004215240478515625
0.08788282299792627	0.004215240478515625
0.08811964599954081	0.004215240478515625
0.08830703599960543	0.004215240478515625
0.08852079400094226	0.004215240478515625
0.08871087999796146	0.004215240478515625
0.08887251999840373	0.004215240478515625
0.08903087100043194	0.004215240478515625
0.08922284499931266	0.004215240478515625
0.089384662998782	0.004215240478515625
0.08955092799806152	0.004215240478515625
0.08971347400074592	0.004215240478515625
0.08990263799933018	0.004215240478515625
0.09009252499890863	0.004215240478515625
0.0903232870005013	0.004215240478515625
0.09057059199767536	0.004215240478515625
0.09075495099750697	0.004215240478515625
0.0909315399985644	0.004215240478515625
0.09110492299805628	0.004215240478515625
0.09127049000016996	0.004215240478515625
0.09142940499805263	0.004215240478515625
0.09159645099862246	0.004215240478515625
0.09175998799764784	0.004215240478515625
0.09197567099909065	0.004215240478515625
0.09219741199922282	0.004215240478515625
0.09240229900024133	0.004215240478515625
0.0925714449986117	0.004215240478515625
0.0927369679993717	0.004215240478515625
0.09290081899962388	0.004695892333984375
0.09307028699913644	0.004695892333984375
0.09323522200065781	0.004695892333984375
0.0933985939991544	0.004695892333984375
0.09356229299737606	0.004695892333984375
0.0937253679985588	0.004695892333984375
0.09389839099821984	0.004695892333984375
0.09410367899909033	0.004695892333984375
0.09426978400006192	0.004695892333984375
0.09443295299934107	0.004695892333984375
0.09460695099915029	0.004695892333984375
0.09477265799796442	0.004695892333984375
0.0949431730005017	0.004695892333984375
0.09510805299942149	0.004695892333984375
0.09527316000094288	0.004695892333984375
0.09544450599787524	0.004695892333984375
0.0956121909985086	0.004695892333984375
0.0957764140002837	0.004695892333984375
0.09594280199962668	0.004695892333984375
0.09613337599876104	0.004695892333984375
0.09631900199747179	0.004695892333984375
0.0964853250006854	0.004695892333984375
0.09665012699770159	0.004695892333984375
0.09681460700085154	0.004695892333984375
0.09702000199831673	0.004695892333984375
0.09718799599795602	0.004695892333984375
0.09735200800059829	0.004695892333984375
0.09751634499843931	0.004695892333984375
0.09768165800051065	0.004695892333984375
0.09784473499894375	0.004695892333984375
0.09801320100086741	0.004695892333984375
0.09817746100088698	0.004695892333984375
0.09834033399965847	0.004695892333984375
0.09850400799768977	0.004695892333984375
0.09866794899789966	0.004695892333984375
0.09883436000018264	0.004695892333984375
0.0990054859976226	0.004695892333984375
0.09917054600009578	0.004695892333984375
0.09933477300000959	0.004695892333984375
0.09954711200043675	0.004695892333984375
0.09974126399902161	0.004695892333984375
0.09993079299965757	0.004695892333984375
0.10010059499836643	0.004695892333984375
0.11029511399829062	0.004695892333984375
0.12064497999745072	0.004695892333984375
0.13108219299829216	0.005176544189453125
0.14145402999929502	0.005176544189453125
0.1518004329991527	0.005176544189453125
0.16213691599841695	0.005176544189453125
0.17247114299971145	0.005657196044921875
0.1828257390006911	0.005657196044921875
0.19323251599780633	0.005657196044921875
0.20356755800094106	0.006137847900390625
0.21399530399867217	0.006137847900390625
0.22433155399994575	0.006137847900390625
0.23468249500001548	0.006618499755859375
0.24500269599957392	0.006618499755859375
0.2553438430004462	0.006618499755859375
0.265680855998653	0.006618499755859375
0.27598060899981647	0.007099151611328125
0.2862970319984015	0.007099151611328125
0.29659928899855004	0.007099151611328125
0.3069549959982396	0.007579803466796875
0.3173107090005942	0.007579803466796875
0.32762132800053223	0.007579803466796875
0.3379493209977227	0.008060455322265625
0.34826075800083345	0.008060455322265625
0.358595243000309	0.008060455322265625
0.36894831400059047	0.008541107177734375
0.37931153399767936	0.008541107177734375
0.3896716559975175	0.008541107177734375
0.4000536839994311	0.008541107177734375
0.41039830899899243	0.009021759033203125
0.42072712799927103	0.009021759033203125
0.43113878299845965	0.009021759033203125
0.4414598080002179	0.009502410888671875
0.4518179240003519	0.009502410888671875
0.46215266500075813	0.009502410888671875
0.47247025099932216	0.009983062744140625
0.48277547099860385	0.009983062744140625
0.49307554500046535	0.009983062744140625
0.5033800870005507	0.009983062744140625
0.5136784629976319	0.010463714599609375
0.5239670199989632	0.010463714599609375
0.534281395997823	0.010944366455078125
0.5445808080003189	0.010944366455078125
0.5548834490000445	0.010944366455078125
0.565182520000235	0.010944366455078125
0.5754577629995765	0.011425018310546875
0.5857743130000017	0.011425018310546875
0.5960408079990884	0.011425018310546875
0.606390860000829	0.011905670166015625
0.6167162809979345	0.011905670166015625
0.6270806440006709	0.011905670166015625
0.637396992999129	0.012386322021484375
0.6477289629983716	0.012386322021484375
0.6580478739997488	0.012386322021484375
0.6683850299996266	0.020557403564453125
0.6787245150007948	0.029689788818359375
0.6890382530000352	0.038822174072265625
0.6993527459999314	0.047954559326171875
0.7096864489976724	0.056606292724609375
0.7199839819986664	0.06573867797851562
0.7303002049993665	0.07487106323242188
0.7406112299977394	0.08352279663085938
0.7509410710008524	0.08640670776367188
0.761273109998001	0.08640670776367188
0.7716473250002309	0.08640670776367188
0.7819758779987751	0.08640670776367188
0.792341847998614	0.08640670776367188
0.802652346999821	0.08640670776367188
0.812994608997542	0.08640670776367188
0.82333654499962	0.08640670776367188
0.8336690779979108	0.08688735961914062
0.8439544639986707	0.08688735961914062
0.854269657000259	0.08688735961914062
0.864572712998779	0.08736801147460938
0.8748736589986947	0.08736801147460938
0.8851936799983378	0.08736801147460938
0.8954639699986728	0.08784866333007812
0.9057737049988646	0.08832931518554688
0.916113690000202	0.08832931518554688
0.9264614359999541	0.08832931518554688
0.9367736099993635	0.08977890014648438
0.9470731149995117	0.09109115600585938
0.9575812910006789	0.093658447265625
0.967971733000013	0.09690475463867188
0.9783890539983986	0.101470947265625
0.988787082998897	0.10955429077148438
0.9992045819999475	0.11502456665039062
1.0096324759979325	0.1254730224609375
1.1101528849976603	0.28490447998046875
1.2106355399992026	0.4981193542480469
1.3111150069998985	0.6867332458496094
1.411611333998735	0.8660774230957031
1.5120197119977092	0.9376564025878906
1.6124907970006461	0.9410552978515625
1.7129643929984013	0.9468231201171875
1.813417698998819	0.94970703125
1.9138925049992395	0.9573974609375
2.0143976359977387	0.9602813720703125
2.1148976529984793	0.963165283203125
2.2153753169986885	0.9660491943359375
2.3158975419974013	0.96893310546875
2.416387967998162	0.9718170166015625
2.516848018000019	0.9792671203613281
2.617367213999387	0.9821510314941406
2.7178307799986214	0.9850349426269531
2.818299657999887	0.9879188537597656
2.9187910369983	0.9908027648925781
3.019289433999802	0.9936866760253906
3.11978141399959	0.9965705871582031
3.220279933000711	0.9994544982910156
3.3207566479977686	1.0023384094238281
3.4212230919983995	1.0052223205566406
3.5216767429992615	1.0100288391113281
3.6221267969995097	1.0201225280761719
3.7225767729978543	1.0230064392089844
3.823060479997366	1.0258903503417969
3.923520734999329	1.0287742614746094
4.023998404998565	1.0316581726074219
4.124450268998771	1.0345420837402344
4.22495175199947	1.0374259948730469
4.3254189689978375	1.0407905578613281
4.4258698470002855	1.0431938171386719
4.526354690999142	1.0460777282714844
4.6268135190002795	1.0494422912597656
4.727312260998588	1.0523262023925781
4.827806531997339	1.0552101135253906
4.92830055399827	1.0580940246582031
5.028775189999578	1.0609779357910156
5.129284472997824	0.9463424682617188
5.229735124998115	0.9564590454101562
5.330180396998912	0.9645500183105469
5.430625491997489	0.9761161804199219
5.531122947999393	0.9907913208007812
5.631533007999678	1.0004501342773438
5.731939671000873	1.0081405639648438
5.832379155999661	1.0206375122070312
5.932802128998446	1.0255203247070312
6.033288134000031	1.0329170227050781
6.1337352949994965	1.0391654968261719
6.23420150399761	1.0593605041503906
6.334621600999526	1.0766639709472656
6.435067255999456	1.0891685485839844
6.535473895997711	1.1014251708984375
6.635887033000472	1.1110687255859375
6.736340232997463	1.1182785034179688
6.836757925997517	1.12982177734375
6.937197252998885	1.1437759399414062
7.037655265998183	1.150054931640625
7.13808212299773	1.1570091247558594
7.2385728459994425	1.1608543395996094
7.339006784997764	1.2084465026855469
7.4394589090006775	1.1952285766601562
7.539908557999297	1.1964302062988281
7.640389735999634	1.1993141174316406
7.740856615000666	1.2021980285644531
7.841370760997961	1.2050819396972656
7.941840477000369	1.2079658508300781
8.04233584800022	1.2108497619628906
8.142809369997849	1.2137336730957031
8.243299256999308	1.2166175842285156
8.343771445997845	1.2195014953613281
8.444267504997697	1.2223854064941406
8.544713897998008	1.2250289916992188
8.645154412999545	1.2279129028320312
8.745611247999477	1.2307968139648438
8.846066922000318	1.2336807250976562
8.946534853999765	1.199554443359375
9.046986945999379	1.1478843688964844
9.147443940000812	1.1560554504394531
9.24787643399759	1.1672248840332031
9.348322699999699	1.1792488098144531
9.448736366997764	1.1913032531738281
9.549174936000782	1.1994972229003906
9.649608925999928	1.2105598449707031
9.75002587599738	1.2154273986816406
9.850478981999913	1.2242813110351562
9.950953428000503	1.2276458740234375
10.051431931999105	1.2454299926757812
11.052809050997894	1.34234619140625
12.054280599000776	1.3744926452636719
13.055720955999277	1.3247795104980469
14.057068695998169	1.4234199523925781
15.058368973997858	1.5145988464355469
16.059783740998682	1.5410041809082031
17.061222350999742	1.5003547668457031
18.062553020998166	1.598297119140625
19.063902339999913	1.6750717163085938
20.06537025799844	1.7041511535644531
21.06680144100028	1.6882476806640625
22.06750628699956	1.78631591796875
23.06890499200017	1.8392181396484375
24.0703595140003	1.8680572509765625
25.071785471998737	1.8581695556640625
26.07316452300074	1.9654159545898438
27.07457007099947	2.006519317626953
28.07550570999956	1.93994140625
29.07691553800032	2.036285400390625
30.078307796000445	2.1339263916015625
31.079670118997456	2.169525146484375
32.08108226499826	2.1291160583496094
33.08249562099809	2.2226219177246094
34.083821532	2.3042945861816406
35.08528223999747	2.3331336975097656
36.08665042299981	2.3069725036621094
37.088079203000234	2.4027061462402344
38.089422167999146	2.470531463623047
39.090858794999804	2.495525360107422
40.09230160399966	2.4795684814453125
41.093633328997385	2.5795974731445312
42.09495165699991	2.6348876953125
43.096415634998266	2.570720672607422
44.09780746300021	2.651702880859375
45.09928283800036	2.761932373046875
46.100635628998134	2.7979087829589844
47.10209892199782	2.7438430786132812
48.10349205300008	2.841930389404297
49.10489973699805	2.95037841796875
50.106274866000604	2.9614334106445312
51.10763747699821	2.9217147827148438
52.109033741999156	3.019145965576172
53.11045950499829	3.100971221923828
54.11182404899955	3.1293296813964844
55.11331423899901	3.095348358154297
56.11473148799996	3.1941986083984375
57.116167298998334	3.263713836669922
58.11752101299862	3.292072296142578
59.11895120199915	3.2764320373535156
60.12038981099977	3.3810577392578125
90.12348047399792	4.587207794189453
120.15633022899783	5.793720245361328
150.18673980499807	6.036979675292969
0	0
