# Supplementary material for: GRAPE for fast and scalable graph processing and random-walk-based embedding
Source: Nat Comput Sci. 2023 Jun 26;3(6):552–68. doi: 10.1038/s43588-023-00465-8 (PMC10768636; doi:10.1038/s43588-023-00465-8)
Supplement: Supplementary file 4 — CSVs with time series data with time and memory requirements for the different libraries on the 44 considered graphs and on the different tasks considered (loading graphs, first- and second-order RWs). [file 43588_2023_465_MOESM4_ESM.zip › bio-ce-gt/GraphEmbedding/first_order_walk.csv]

delta	ram
0	0.0021867752075195312
0.0002993830021296162	0.0026674270629882812
0.00046674799887114204	0.0026674270629882812
0.0005628889994113706	0.0026674270629882812
0.0006518289992527571	0.0026674270629882812
0.0007375220011454076	0.0026674270629882812
0.0008217909999075346	0.0026674270629882812
0.0009132199993473478	0.0026674270629882812
0.0009977910012821667	0.0026674270629882812
0.001081089001672808	0.0026674270629882812
0.0011666870013868902	0.0026674270629882812
0.0012493409994931426	0.0026674270629882812
0.0013323450002644677	0.0026674270629882812
0.001414772999851266	0.0026674270629882812
0.001497015000495594	0.0026674270629882812
0.0015790139987075236	0.0026674270629882812
0.0016613010011496954	0.0026674270629882812
0.001743374999932712	0.0026674270629882812
0.0018255060022056568	0.0026674270629882812
0.0019140200020046905	0.0026674270629882812
0.0019980229990324005	0.0026674270629882812
0.0020815110001422	0.0026674270629882812
0.0021646839995810296	0.0026674270629882812
0.0022483749999082647	0.0031480789184570312
0.0023313050005526748	0.0031480789184570312
0.002414271999441553	0.0031480789184570312
0.0025092979994951747	0.0031480789184570312
0.0025930350020644255	0.0031480789184570312
0.0026754319987958297	0.0031480789184570312
0.002757546000793809	0.0031480789184570312
0.002839561999280704	0.0031480789184570312
0.0029274709995661397	0.0031480789184570312
0.0030099149989837315	0.0031480789184570312
0.0030917450021661352	0.0031480789184570312
0.003177546001097653	0.0031480789184570312
0.0032608090004941914	0.0031480789184570312
0.0033435920013289433	0.0031480789184570312
0.00342585199905443	0.0031480789184570312
0.0035080730012850836	0.0031480789184570312
0.003590464999433607	0.0031480789184570312
0.0036727149999933317	0.0031480789184570312
0.0037547899992205203	0.0031480789184570312
0.003837383999780286	0.0031480789184570312
0.003925504999642726	0.0031480789184570312
0.004008357998827705	0.0031480789184570312
0.004090484999323962	0.0031480789184570312
0.004172434000793146	0.0031480789184570312
0.004255382998962887	0.0031480789184570312
0.004358344998763641	0.0031480789184570312
0.004443997000635136	0.0031480789184570312
0.004526912001892924	0.0031480789184570312
0.004609292001987342	0.0031480789184570312
0.004691670001193415	0.0031480789184570312
0.004773855001985794	0.0031480789184570312
0.0048610800004098564	0.0031480789184570312
0.004944399999658344	0.0031480789184570312
0.005026779999752762	0.0031480789184570312
0.0051094170012220275	0.0031480789184570312
0.005192438999074511	0.0031480789184570312
0.00527514900022652	0.0031480789184570312
0.005357852001907304	0.0031480789184570312
0.005441191999125294	0.0031480789184570312
0.005523920000996441	0.0031480789184570312
0.005624706001981394	0.0031480789184570312
0.005708871998649556	0.0031480789184570312
0.005791299001430161	0.0031480789184570312
0.005877957999473438	0.0031480789184570312
0.005961900002148468	0.0031480789184570312
0.006044493999070255	0.0036287307739257812
0.006127199001639383	0.0036287307739257812
0.006208843999047531	0.0036287307739257812
0.0062912520006648265	0.0036287307739257812
0.006373044001520611	0.0036287307739257812
0.006458468000346329	0.0036287307739257812
0.006549072000780143	0.0036287307739257812
0.006632541000726633	0.0036287307739257812
0.006715617000736529	0.0036287307739257812
0.006798048001655843	0.0036287307739257812
0.0068861510007991455	0.0036287307739257812
0.006969644000491826	0.0036287307739257812
0.0070521349989576265	0.0036287307739257812
0.007134554001822835	0.0036287307739257812
0.007216770001832629	0.0036287307739257812
0.0072990420012502	0.0036287307739257812
0.0073813060007523745	0.0036287307739257812
0.007472567001968855	0.0036287307739257812
0.007557214001280954	0.0036287307739257812
0.007639636998646893	0.0036287307739257812
0.007721857000433374	0.0036287307739257812
0.007804142998793395	0.0036287307739257812
0.007891678000305546	0.0036287307739257812
0.007974887001182651	0.0036287307739257812
0.00805742499869666	0.0036287307739257812
0.008140590998664265	0.0036287307739257812
0.008224657001846936	0.0036287307739257812
0.0083089010004187	0.0036287307739257812
0.0084108400005789	0.0036287307739257812
0.00850046800042037	0.0036287307739257812
0.00858479599992279	0.0036287307739257812
0.008667961999890395	0.0036287307739257812
0.008750527998927282	0.0036287307739257812
0.008832935000100406	0.0036287307739257812
0.00892091499918024	0.0036287307739257812
0.009004056999401655	0.0036287307739257812
0.009086907000892097	0.0036287307739257812
0.009169313001621049	0.0036287307739257812
0.009252314001059858	0.0036287307739257812
0.009335905000625644	0.0036287307739257812
0.00942263999968418	0.0036287307739257812
0.009505599999101833	0.0036287307739257812
0.009588886001438368	0.0036287307739257812
0.009670981999079231	0.0036287307739257812
0.00975272800133098	0.0036287307739257812
0.00983448899933137	0.0036287307739257812
0.009921503002260579	0.0036287307739257812
0.010003948002122343	0.0036287307739257812
0.010174687999096932	0.0036287307739257812
0.01040882400047849	0.0036287307739257812
0.010594596998998895	0.0036287307739257812
0.01081459399938467	0.0036287307739257812
0.011099571998784086	0.0036287307739257812
0.011279417001787806	0.0036287307739257812
0.011447341999883065	0.0036287307739257812
0.011609773999225581	0.0036287307739257812
0.011837961999844993	0.0036287307739257812
0.012058757001796039	0.0036287307739257812
0.012234884001372848	0.0036287307739257812
0.012420631999702891	0.0036287307739257812
0.012591398000949994	0.0036287307739257812
0.01275468400126556	0.0036287307739257812
0.012912736001453595	0.0036287307739257812
0.013070696000795579	0.0036287307739257812
0.013233607001893688	0.0036287307739257812
0.013451695002004271	0.0036287307739257812
0.013639787001011427	0.0036287307739257812
0.013800299999275012	0.0036287307739257812
0.013995014000101946	0.0036287307739257812
0.014154961001622723	0.0036287307739257812
0.014311388000351144	0.0036287307739257812
0.014468321998720057	0.0036287307739257812
0.014624953000748064	0.0036287307739257812
0.014798275002249284	0.0036287307739257812
0.015009359998657601	0.0036287307739257812
0.015174129999650177	0.0036287307739257812
0.01533299700167845	0.0036287307739257812
0.015490251000301214	0.004109382629394531
0.015646804000425618	0.004109382629394531
0.015833998000744032	0.004109382629394531
0.016000392999558244	0.004109382629394531
0.016162654999789083	0.004109382629394531
0.016362502999982098	0.004109382629394531
0.01654623200010974	0.004109382629394531
0.016706559999875026	0.004109382629394531
0.016866149999259505	0.004109382629394531
0.01719541499915067	0.004109382629394531
0.017376268999214517	0.004109382629394531
0.017550481999933254	0.004109382629394531
0.01771380599893746	0.004109382629394531
0.01789974400162464	0.004109382629394531
0.018070946000079857	0.004109382629394531
0.018247056999825872	0.004109382629394531
0.01840790999995079	0.004109382629394531
0.01856864599903929	0.004109382629394531
0.01872575499874074	0.004109382629394531
0.018882639000366908	0.004109382629394531
0.019087075001152698	0.004109382629394531
0.019342055999004515	0.004109382629394531
0.019521674999850802	0.004109382629394531
0.01968913699965924	0.004109382629394531
0.019930448001105106	0.004109382629394531
0.020130035001784563	0.004109382629394531
0.02029423299973132	0.004109382629394531
0.02047501700144494	0.004109382629394531
0.020634857999539236	0.004109382629394531
0.020796878001419827	0.004109382629394531
0.020972672002244508	0.004109382629394531
0.021229081001365557	0.004109382629394531
0.021477636000781786	0.004109382629394531
0.02165764000164927	0.004109382629394531
0.02187420400150586	0.004109382629394531
0.022082022001995938	0.004109382629394531
0.022251624999626074	0.004109382629394531
0.022412082998926053	0.004109382629394531
0.02257927800019388	0.004109382629394531
0.02273914499892271	0.004109382629394531
0.02292382300220197	0.004109382629394531
0.023086000001057982	0.004109382629394531
0.023286915002245223	0.004109382629394531
0.023461249998945277	0.004109382629394531
0.023620182000740897	0.004109382629394531
0.023777828999300255	0.004109382629394531
0.023972089002199937	0.004109382629394531
0.024132206999638584	0.004109382629394531
0.02428973499991116	0.004109382629394531
0.02447008899980574	0.004109382629394531
0.02462998000191874	0.004109382629394531
0.024787532001937507	0.004109382629394531
0.02495175700096297	0.004109382629394531
0.025109188001806615	0.004109382629394531
0.025264960000640713	0.004109382629394531
0.025420996000320883	0.004109382629394531
0.025577717999112792	0.004109382629394531
0.025752116998774	0.004109382629394531
0.025945233999664197	0.004109382629394531
0.026111923001735704	0.004109382629394531
0.0262715009994281	0.004109382629394531
0.026428599001519615	0.004109382629394531
0.026585195999359712	0.004109382629394531
0.026741210000182036	0.004109382629394531
0.02690354100195691	0.004109382629394531
0.02706073200170067	0.004109382629394531
0.027217498001846252	0.004109382629394531
0.02737419099867111	0.004109382629394531
0.027540396000404144	0.004109382629394531
0.027698044999851845	0.004109382629394531
0.02785497100194334	0.004109382629394531
0.028019493001920637	0.004109382629394531
0.0281767039996339	0.004109382629394531
0.028335805000097025	0.004109382629394531
0.028494508002040675	0.004109382629394531
0.028651036001974717	0.004109382629394531
0.028807531001803	0.004109382629394531
0.028968421000172384	0.004109382629394531
0.029138633999536978	0.004109382629394531
0.029297064000274986	0.004109382629394531
0.02945441400152049	0.004109382629394531
0.029612205999001162	0.004109382629394531
0.029769650001981063	0.004109382629394531
0.029932123001344735	0.004109382629394531
0.03009036500225193	0.004109382629394531
0.030247253998822998	0.004109382629394531
0.03040455000154907	0.004109382629394531
0.030564042001060443	0.004590034484863281
0.030722773000888992	0.004590034484863281
0.03088053499959642	0.004590034484863281
0.0310385180018784	0.004590034484863281
0.031197714000882115	0.004590034484863281
0.031356742001662496	0.004590034484863281
0.031520225002168445	0.004590034484863281
0.03167742699952214	0.004590034484863281
0.03183990799880121	0.004590034484863281
0.03199901300104102	0.004590034484863281
0.032155846998648485	0.004590034484863281
0.032313153002178296	0.004590034484863281
0.032506309002201306	0.004590034484863281
0.032677950999641325	0.004590034484863281
0.03287440599888214	0.004590034484863281
0.03304131500044605	0.004590034484863281
0.03320172100211494	0.004590034484863281
0.033359426000970416	0.004590034484863281
0.03351717199984705	0.004590034484863281
0.03367362700009835	0.004590034484863281
0.033833835001132684	0.004590034484863281
0.03399139899920556	0.004590034484863281
0.0341505579999648	0.004590034484863281
0.03431147300216253	0.004590034484863281
0.03446741399966413	0.004590034484863281
0.034633064999070484	0.004590034484863281
0.03479232500103535	0.004590034484863281
0.034976003000338096	0.004590034484863281
0.035134811001626076	0.004590034484863281
0.03529167300075642	0.004590034484863281
0.035447655001917155	0.004590034484863281
0.03560337900125887	0.004590034484863281
0.03575964600167936	0.004590034484863281
0.035922278999350965	0.004590034484863281
0.03608444800192956	0.004590034484863281
0.03624448299888172	0.004590034484863281
0.03647914300017874	0.004590034484863281
0.03668509300041478	0.004590034484863281
0.03684792700005346	0.004590034484863281
0.03700740899876109	0.004590034484863281
0.03716503800023929	0.004590034484863281
0.03738413999963086	0.004590034484863281
0.037557206000201404	0.004590034484863281
0.037718327999755275	0.004590034484863281
0.03787596600159304	0.004590034484863281
0.03803368499939097	0.004590034484863281
0.03819071199905011	0.004590034484863281
0.038346923000062816	0.004590034484863281
0.03850527000031434	0.004590034484863281
0.03866337599902181	0.004590034484863281
0.038820107001811266	0.004590034484863281
0.038977882999461144	0.004590034484863281
0.03913795200060122	0.004590034484863281
0.03929598000104306	0.004590034484863281
0.039464326000597794	0.004590034484863281
0.03962575200057472	0.004590034484863281
0.039784099000826245	0.004590034484863281
0.039942472001712304	0.004590034484863281
0.04010123999978532	0.004590034484863281
0.04025764600010007	0.004590034484863281
0.04044853800223791	0.004590034484863281
0.04061958199963556	0.004590034484863281
0.04078055200079689	0.004590034484863281
0.04093982300037169	0.004590034484863281
0.04109914600121556	0.004590034484863281
0.041256092001276556	0.004590034484863281
0.041417609001655364	0.004590034484863281
0.041576779000024544	0.004590034484863281
0.04173560400158749	0.004590034484863281
0.04189242999927956	0.004590034484863281
0.0420488439995097	0.004590034484863281
0.042207201000564964	0.004590034484863281
0.042364616001577815	0.004590034484863281
0.04253439099920797	0.004590034484863281
0.04269463099990389	0.004590034484863281
0.04285196899945731	0.004590034484863281
0.043010162000427954	0.004590034484863281
0.043170101002033334	0.004590034484863281
0.04333114399923943	0.004590034484863281
0.04348960300194449	0.004590034484863281
0.04364867999902344	0.004590034484863281
0.043807740999909583	0.004590034484863281
0.043967741999949794	0.004590034484863281
0.0441288469992287	0.004590034484863281
0.04429241099933279	0.004590034484863281
0.04448053500163951	0.004590034484863281
0.04464055100106634	0.004590034484863281
0.04479892800009111	0.004590034484863281
0.04495504399892525	0.004590034484863281
0.04511073400135501	0.004590034484863281
0.0452704570016067	0.004590034484863281
0.0454328939995321	0.004590034484863281
0.04559123199942405	0.004590034484863281
0.04574972900081775	0.004590034484863281
0.045907022002211306	0.004590034484863281
0.046063467001658864	0.004590034484863281
0.046218873001635075	0.004590034484863281
0.04637500199896749	0.004590034484863281
0.046533311000530375	0.004590034484863281
0.046690029001183575	0.004590034484863281
0.04684793799970066	0.004590034484863281
0.04700449400115758	0.004590034484863281
0.0471633050001401	0.004590034484863281
0.047320903999207076	0.004590034484863281
0.047498248000920285	0.004590034484863281
0.047665887999755796	0.004590034484863281
0.04782397199960542	0.004590034484863281
0.04798163899977226	0.004590034484863281
0.04813918199943146	0.004590034484863281
0.04829788500137511	0.004590034484863281
0.0485361280007055	0.004590034484863281
0.04870246399877942	0.004590034484863281
0.04886290799913695	0.004590034484863281
0.049021455000911374	0.004590034484863281
0.04918598700169241	0.004590034484863281
0.049344677001499804	0.004590034484863281
0.049501844001497375	0.004590034484863281
0.049666306000290206	0.004590034484863281
0.049827709000965115	0.004590034484863281
0.049985472000116715	0.004590034484863281
0.050143436001235386	0.004590034484863281
0.0502995880015078	0.004590034484863281
0.05046030499943299	0.004590034484863281
0.05061840399866924	0.004590034484863281
0.050775298001099145	0.004590034484863281
0.05093314400073723	0.004590034484863281
0.05109035799978301	0.004590034484863281
0.05124835700189578	0.004590034484863281
0.05144115399889415	0.004590034484863281
0.05160184499982279	0.004590034484863281
0.051761134000116726	0.004590034484863281
0.051918724999268306	0.004590034484863281
0.05207769700064091	0.004590034484863281
0.05223425200165366	0.004590034484863281
0.05242554700089386	0.004590034484863281
0.05259823199958191	0.004590034484863281
0.052755305001483066	0.004590034484863281
0.05291624800156569	0.004590034484863281
0.05307316399921547	0.004590034484863281
0.053229203000228154	0.004590034484863281
0.05338431600102922	0.004590034484863281
0.05354398300187313	0.004590034484863281
0.05370063400187064	0.004590034484863281
0.0538568359988858	0.004590034484863281
0.054013537999708205	0.004590034484863281
0.0541702289992827	0.004590034484863281
0.05433040600109962	0.004590034484863281
0.05448669399993378	0.004590034484863281
0.05464248299904284	0.004590034484863281
0.05479787100193789	0.004590034484863281
0.054954309001914226	0.004590034484863281
0.055110129000240704	0.004590034484863281
0.0552670830002171	0.004590034484863281
0.055427420000341954	0.004590034484863281
0.05558616000053007	0.004590034484863281
0.055743856999470154	0.004590034484863281
0.05590297199887573	0.004590034484863281
0.05606007299866178	0.004590034484863281
0.05621618200166267	0.005070686340332031
0.05633671699979459	0.005070686340332031
0.05649473900120938	0.005070686340332031
0.05665128400141839	0.005070686340332031
0.056809158999385545	0.005070686340332031
0.056965637999383034	0.005070686340332031
0.05712203800067073	0.005070686340332031
0.05727874700096436	0.005070686340332031
0.057463174998702016	0.005070686340332031
0.05762689000039245	0.005070686340332031
0.05778402000214555	0.005070686340332031
0.05794029400203726	0.005070686340332031
0.058096254000702174	0.005070686340332031
0.05825131000165129	0.005070686340332031
0.05844468899886124	0.005070686340332031
0.058604526999261	0.005070686340332031
0.05876100699970266	0.005070686340332031
0.058918463000736665	0.005070686340332031
0.059075413999380544	0.005070686340332031
0.059231985000224086	0.005070686340332031
0.059388669000327354	0.005070686340332031
0.059544776999246096	0.005070686340332031
0.059713767001085216	0.005070686340332031
0.05987208399892552	0.005070686340332031
0.060028648000297835	0.005070686340332031
0.060185255999385845	0.005070686340332031
0.060336302001815056	0.005070686340332031
0.060495366000395734	0.005070686340332031
0.060651802999927895	0.005070686340332031
0.06080850600119447	0.005070686340332031
0.06096489300034591	0.005070686340332031
0.06112073700205656	0.005070686340332031
0.061277262000658084	0.005070686340332031
0.06143813699964085	0.005070686340332031
0.061594678001711145	0.005070686340332031
0.061751838999043684	0.005070686340332031
0.06190906399933738	0.005070686340332031
0.06206510500123841	0.005070686340332031
0.062221195999882184	0.005070686340332031
0.062376851001317846	0.005070686340332031
0.06254383499981486	0.005070686340332031
0.06270153600053163	0.005070686340332031
0.06285900600050809	0.005070686340332031
0.06301595799959614	0.005070686340332031
0.06317419300103211	0.005070686340332031
0.06333271900075488	0.005070686340332031
0.06348959900060436	0.005070686340332031
0.0636460839996289	0.005070686340332031
0.0638028100001975	0.005070686340332031
0.06396777600093628	0.005070686340332031
0.06412623600044753	0.005070686340332031
0.06428430899904924	0.005070686340332031
0.06445774600069853	0.005070686340332031
0.06461584900171147	0.005070686340332031
0.06477439300215337	0.005070686340332031
0.06493169299938018	0.005070686340332031
0.06508810900049866	0.005070686340332031
0.06524485100089805	0.005070686340332031
0.06540622000102303	0.005070686340332031
0.06557145600163494	0.005070686340332031
0.06573037700218265	0.005070686340332031
0.06588699799976894	0.005070686340332031
0.06604373600202962	0.005070686340332031
0.06620126300185802	0.005070686340332031
0.06635962200016365	0.005070686340332031
0.06651688700003433	0.005070686340332031
0.06667279899920686	0.005070686340332031
0.06682915599958505	0.005070686340332031
0.06698672900165548	0.005070686340332031
0.06714288999864948	0.005070686340332031
0.06729917100165039	0.005070686340332031
0.06747239100150182	0.005070686340332031
0.06763851900177542	0.005070686340332031
0.06779646100039827	0.005070686340332031
0.06795415799933835	0.005070686340332031
0.06811072599884938	0.005070686340332031
0.06827306800187216	0.005070686340332031
0.06850549800219596	0.005070686340332031
0.06867116799912765	0.005070686340332031
0.06882775100166327	0.005070686340332031
0.06898386100147036	0.005070686340332031
0.06914284199956455	0.005070686340332031
0.0692991500000062	0.005070686340332031
0.06946041799892555	0.005070686340332031
0.06961648500146111	0.005070686340332031
0.06977787199866725	0.005070686340332031
0.06993442100065295	0.005070686340332031
0.0700911960011581	0.005070686340332031
0.07024858799923095	0.005070686340332031
0.0704097029993136	0.005070686340332031
0.07056705799914198	0.005070686340332031
0.07072342700121226	0.005070686340332031
0.07087956300165388	0.005070686340332031
0.07103523399928235	0.005070686340332031
0.07119108800179674	0.005070686340332031
0.07134730300094816	0.005070686340332031
0.07150460200136877	0.005070686340332031
0.07166128300013952	0.005070686340332031
0.07181863599907956	0.005070686340332031
0.07197553900186904	0.005070686340332031
0.07213346999924397	0.005070686340332031
0.07229062400074326	0.005070686340332031
0.0724760619996232	0.005070686340332031
0.07264369499898748	0.005070686340332031
0.07280213099875255	0.005070686340332031
0.07295963900105562	0.005070686340332031
0.07311668599868426	0.005070686340332031
0.0732735009987664	0.005070686340332031
0.07346240200058674	0.005070686340332031
0.07362181400094414	0.005070686340332031
0.07377851099954569	0.005070686340332031
0.0739348710012564	0.005070686340332031
0.07409114799884264	0.005070686340332031
0.07424631400135695	0.005070686340332031
0.0744053160015028	0.005070686340332031
0.07456185300179641	0.005070686340332031
0.07471781999993254	0.005070686340332031
0.07487270400088164	0.005070686340332031
0.07502827099960996	0.005070686340332031
0.075183887998719	0.005070686340332031
0.07533940999928745	0.005070686340332031
0.07549544300127309	0.005070686340332031
0.07565078799962066	0.005070686340332031
0.07580702600171207	0.005070686340332031
0.07596276299955207	0.005070686340332031
0.07611802700193948	0.005070686340332031
0.07627980500183185	0.005070686340332031
0.07645205999870086	0.005070686340332031
0.0766087800002424	0.005070686340332031
0.07676582299973234	0.005070686340332031
0.0769222790004278	0.005070686340332031
0.0770793190022232	0.005070686340332031
0.07723512300071889	0.005070686340332031
0.07739575400046306	0.005070686340332031
0.0775676299999759	0.005070686340332031
0.07773590999931912	0.005070686340332031
0.07789478700215113	0.005070686340332031
0.07805142500001239	0.005070686340332031
0.07820749600068666	0.005070686340332031
0.07836399400184746	0.005070686340332031
0.07851988900074502	0.005070686340332031
0.07867545599947334	0.005070686340332031
0.07883126700107823	0.005070686340332031
0.07898788999955286	0.005070686340332031
0.07914352499938104	0.005070686340332031
0.0792993530012609	0.005070686340332031
0.07945986699996865	0.005070686340332031
0.07961712700125645	0.005070686340332031
0.07977876700169872	0.005070686340332031
0.07993605899901013	0.005070686340332031
0.08009335600218037	0.005070686340332031
0.08027082700209576	0.005070686340332031
0.08048382099877927	0.005070686340332031
0.08064716000080807	0.005070686340332031
0.08080581900139805	0.005070686340332031
0.08096407199991518	0.005070686340332031
0.08112133300164714	0.005070686340332031
0.0812801899992337	0.005070686340332031
0.08144210699902033	0.005070686340332031
0.08159905299908132	0.005070686340332031
0.0817552020016592	0.005070686340332031
0.08191198699933011	0.005070686340332031
0.0820690629989258	0.005070686340332031
0.08222552900042501	0.005070686340332031
0.08238157300002058	0.005070686340332031
0.0825460470005055	0.005070686340332031
0.08270244999948773	0.005070686340332031
0.08285834500202327	0.005070686340332031
0.08301361399935558	0.005070686340332031
0.08316878500045277	0.005070686340332031
0.08332747100212146	0.005070686340332031
0.08348489399941172	0.005070686340332031
0.08364108200112241	0.005070686340332031
0.08379868300107773	0.005070686340332031
0.08395570200082147	0.005070686340332031
0.08411355200223625	0.005070686340332031
0.0842762300017057	0.005070686340332031
0.08445559400206548	0.005070686340332031
0.0846132660008152	0.005070686340332031
0.08477037800184917	0.005070686340332031
0.08492655200097943	0.005070686340332031
0.08508276000065962	0.005070686340332031
0.0852393850000226	0.005070686340332031
0.085399472998688	0.005070686340332031
0.08556771200164803	0.005070686340332031
0.08572694200120168	0.005070686340332031
0.08588561800206662	0.005070686340332031
0.08604317199933575	0.005070686340332031
0.08620094599973527	0.005070686340332031
0.0863583930004097	0.005070686340332031
0.0865166780022264	0.005070686340332031
0.08667410999987624	0.005070686340332031
0.08683041000040248	0.005070686340332031
0.08698627199919429	0.005070686340332031
0.08714188500016462	0.005070686340332031
0.08729813900208683	0.005070686340332031
0.08747519800090231	0.005070686340332031
0.08763964100216981	0.005070686340332031
0.08779860000140616	0.005070686340332031
0.08795825999914086	0.005070686340332031
0.088122740999097	0.005070686340332031
0.088292497999646	0.005070686340332031
0.08850234399869805	0.005070686340332031
0.08866574599960586	0.005070686340332031
0.0888232010001957	0.005070686340332031
0.08898037600010866	0.005070686340332031
0.08913951499926043	0.005070686340332031
0.08929787799934275	0.005070686340332031
0.08945894299904467	0.005070686340332031
0.08961624999938067	0.005070686340332031
0.08977850900191697	0.005070686340332031
0.08993796199865756	0.005070686340332031
0.09009568500187015	0.005070686340332031
0.09025279799971031	0.005551338195800781
0.09041382299983525	0.005551338195800781
0.09057106800173642	0.005551338195800781
0.09072782300063409	0.005551338195800781
0.09088391100158333	0.005551338195800781
0.09104032200048096	0.005551338195800781
0.0911963709986594	0.005551338195800781
0.091352735998953	0.005551338195800781
0.09151025400205981	0.005551338195800781
0.09166622799966717	0.005551338195800781
0.09182173700173735	0.005551338195800781
0.09197843899892177	0.005551338195800781
0.09213437699872884	0.005551338195800781
0.09229592900010175	0.005551338195800781
0.09252429900152492	0.005551338195800781
0.09273016800216283	0.005551338195800781
0.09290096699987771	0.005551338195800781
0.09306127300078515	0.005551338195800781
0.09321839699987322	0.005551338195800781
0.09337545400194358	0.005551338195800781
0.09353241999997408	0.005551338195800781
0.09369022200189647	0.005551338195800781
0.09384641699944041	0.005551338195800781
0.09400271300182794	0.005551338195800781
0.09415961000195239	0.005551338195800781
0.09431657299865037	0.005551338195800781
0.094473430999642	0.005551338195800781
0.09463003000200843	0.005551338195800781
0.09478921700065257	0.005551338195800781
0.0949496339999314	0.005551338195800781
0.09510849100115593	0.005551338195800781
0.09526748099960969	0.005551338195800781
0.09542371700081276	0.005551338195800781
0.09558104000097956	0.005551338195800781
0.09573946300224634	0.005551338195800781
0.095902188000764	0.005551338195800781
0.09606040300059249	0.005551338195800781
0.09621760400113999	0.005551338195800781
0.09633480300180963	0.005551338195800781
0.09649449300195556	0.005551338195800781
0.0966523019997112	0.005551338195800781
0.09681137799998396	0.005551338195800781
0.09701671899892972	0.005551338195800781
0.0971769409989065	0.005551338195800781
0.09733408499960206	0.005551338195800781
0.0975057130017376	0.005551338195800781
0.09766900700196857	0.005551338195800781
0.09783028400124749	0.005551338195800781
0.09798691000105464	0.005551338195800781
0.09815124699889566	0.005551338195800781
0.098384064000129	0.005551338195800781
0.09866090300056385	0.005551338195800781
0.09883821200128295	0.005551338195800781
0.09906821999902604	0.005551338195800781
0.09934250100195641	0.005551338195800781
0.09955753599933814	0.005551338195800781
0.0997207590007747	0.005551338195800781
0.09989055000187363	0.005551338195800781
0.10005611900123768	0.005551338195800781
0.11022889400192071	0.005551338195800781
0.12056786399989505	0.005551338195800781
0.130856602001586	0.006031990051269531
0.1411355390009703	0.006031990051269531
0.1514273399989179	0.006031990051269531
0.16170708600111539	0.006512641906738281
0.17199930200149538	0.006512641906738281
0.18236118300046655	0.006512641906738281
0.19270111100195209	0.006512641906738281
0.20302290900144726	0.006993293762207031
0.21334881399889127	0.006993293762207031
0.22364415799893322	0.006993293762207031
0.23393285000202013	0.007473945617675781
0.24424192700098502	0.007473945617675781
0.25455739500102936	0.007473945617675781
0.2648534780018963	0.007473945617675781
0.2751557240007969	0.007954597473144531
0.2854574560005858	0.007954597473144531
0.29577139600223745	0.007954597473144531
0.30609258000185946	0.008435249328613281
0.31641085800220026	0.008435249328613281
0.3267297279999184	0.008435249328613281
0.33701364200169337	0.008915901184082031
0.3473071890002757	0.008915901184082031
0.3576032490018406	0.008915901184082031
0.36789532900002087	0.009396553039550781
0.37819991300057154	0.009396553039550781
0.3884945339996193	0.009396553039550781
0.3987753280016477	0.009396553039550781
0.4090587979990232	0.009877204895019531
0.4193567729998904	0.009877204895019531
0.4296361640008399	0.009877204895019531
0.4399276949989144	0.010357856750488281
0.4502521579997847	0.010357856750488281
0.46055924499887624	0.010357856750488281
0.47087698399991496	0.010838508605957031
0.4812538490004954	0.010838508605957031
0.4915754610010481	0.010838508605957031
0.5019154020010319	0.010838508605957031
0.512242167002114	0.011319160461425781
0.5225759089989879	0.011319160461425781
0.5329273169991211	0.011319160461425781
0.5432463399993139	0.011799812316894531
0.5535630320009659	0.011799812316894531
0.563936353999452	0.011799812316894531
0.5742369170002348	0.012280464172363281
0.5845458139992843	0.012280464172363281
0.5948849570013408	0.012280464172363281
0.6052247850020649	0.012761116027832031
0.6155594929987274	0.012761116027832031
0.6258934280012909	0.012761116027832031
0.6362613829987822	0.013241767883300781
0.6466041179992317	0.013241767883300781
0.6569338879999123	0.013241767883300781
0.6672872269991785	0.02045154571533203
0.677629704001447	0.02910327911376953
0.6880171359989617	0.03775501251220703
0.6983541100016737	0.04640674591064453
0.7086905090000073	0.05553913116455078
0.7190511020016856	0.06419086456298828
0.7293984810021357	0.07332324981689453
0.7397470479991171	0.08245563507080078
0.7501648020006542	0.08774280548095703
0.760502371002076	0.08774280548095703
0.7708836290003092	0.08774280548095703
0.7812305250008649	0.08774280548095703
0.791569826000341	0.08774280548095703
0.8019131860019115	0.08774280548095703
0.8122566089987231	0.08774280548095703
0.8226427090012294	0.08774280548095703
0.8329593410016969	0.08774280548095703
0.8432725450002181	0.08774280548095703
0.8536047929992492	0.08774280548095703
0.8639168800000334	0.08822345733642578
0.8742338250012835	0.08822345733642578
0.8845418900018558	0.08822345733642578
0.8948428709991276	0.08870410919189453
0.9051734179993218	0.08918476104736328
0.9154784189995553	0.08918476104736328
0.9257880309996835	0.08918476104736328
0.9361491849995218	0.09062671661376953
0.946466307999799	0.0948190689086914
0.9568260310006735	0.09334278106689453
0.9672869950009044	0.09917163848876953
0.977665620001062	0.10165119171142578
0.9880743850008002	0.1112222671508789
0.998496692001936	0.11851215362548828
1.00897587000145	0.12769031524658203
1.1094712529993558	0.2809457778930664
1.2099618620013644	0.4963846206665039
1.3104352279988234	0.6833162307739258
1.4108426470011182	0.8577241897583008
1.511222450000787	0.932835578918457
1.6116968890019052	0.9423227310180664
1.712196827000298	0.9452066421508789
1.8126834260001488	0.9480905532836914
1.9131902750013978	0.9562616348266602
2.013646047998918	0.9591455459594727
2.114109416001156	0.9620294570922852
2.2145561700017424	0.9655389785766602
2.3150187600003846	0.9684228897094727
2.4154695969991735	0.9761133193969727
2.515915774001769	0.9789972305297852
2.6163668619992677	0.9818811416625977
2.716883920998953	0.9847650527954102
2.8173262359996443	0.9881296157836914
2.9177832640016277	0.9910135269165039
3.0182490779989166	0.9938974380493164
3.1187197850013035	0.9967813491821289
3.219204600998637	0.9996652603149414
3.3196508399996674	1.0030298233032227
3.420102751999366	1.0059137344360352
3.520581355998729	1.017930030822754
3.6210389560001204	1.0208139419555664
3.7214891399999033	1.023697853088379
3.8219628389997524	1.0265817642211914
3.9224394369994116	1.029465675354004
4.022934730000998	1.0323495864868164
4.1233740450006735	1.0354738235473633
4.223837970999739	1.0383577346801758
4.324306058999355	1.041722297668457
4.424760146001063	1.0446062088012695
4.525229853999917	1.047490119934082
4.625655963001918	1.0508546829223633
4.726084751000599	1.0537385940551758
4.826508289999765	1.0566225051879883
4.926972548000776	1.0599870681762695
5.027411601000495	0.9465456008911133
5.12782005400004	0.9561586380004883
5.228272749001917	0.9660196304321289
5.328678690999368	0.9770746231079102
5.429068483001174	0.9919748306274414
5.52946195000186	0.9996957778930664
5.629905313999188	1.0102777481079102
5.730321768001886	1.0189294815063477
5.830747338000947	1.0283174514770508
5.931210896000266	1.0321626663208008
6.031646309998905	1.047062873840332
6.132068323000567	1.0619783401489258
6.2324679880002805	1.078801155090332
6.332875086998683	1.0913057327270508
6.43329736600208	1.1038026809692383
6.533700760999636	1.1100740432739258
6.634157200001937	1.1206560134887695
6.734572815999854	1.1365251541137695
6.834980840001663	1.1451845169067383
6.935378067999409	1.151432991027832
7.035783334998996	1.1576814651489258
7.136213935998967	1.1793184280395508
7.2366508199993405	1.191575050354004
7.337145042001794	1.1927766799926758
7.437599426000816	1.1956605911254883
7.538075333999586	1.1985445022583008
7.638537552000344	1.2014284133911133
7.738990456000465	1.2047929763793945
7.8394381270009035	1.207676887512207
7.93989824199889	1.2130212783813477
8.040351996998652	1.2159051895141602
8.140785637999215	1.219029426574707
8.241248483001982	1.2219133377075195
8.341677774002164	1.224797248840332
8.442143841999496	1.2276811599731445
8.542582354999467	1.230565071105957
8.643022315998678	1.2334489822387695
8.743468696000491	1.1642351150512695
8.843930939001439	1.1502962112426758
8.94437012599883	1.1580934524536133
9.044749057000445	1.1706132888793945
9.145141590001003	1.1826295852661133
9.245533401001012	1.1951723098754883
9.345959057998698	1.2023897171020508
9.446362531001796	1.2129716873168945
9.546765726001468	1.2173433303833008
9.647222184001293	1.225235939025879
9.747660842000187	1.2286005020141602
9.848101276998932	1.250718116760254
9.948538475000532	1.2593698501586914
10.048974420999002	1.2713937759399414
11.050382789999276	1.357731819152832
12.051769836001768	1.3834466934204102
13.053144572000747	1.3580942153930664
14.054522372000065	1.4534502029418945
15.055937486999028	1.5223970413208008
16.057334629000252	1.5493135452270508
17.05875151500004	1.534287452697754
18.060169960001076	1.6432924270629883
19.061600641998666	1.6886987686157227
20.063022768001247	1.634312629699707
21.064469289001863	1.734177589416504
22.065895366002223	1.854680061340332
23.06734165099988	1.8556413650512695
24.0687117080015	1.8229570388793945
25.07010960700063	1.919877052307129
26.07143613399967	1.9944047927856445
27.072885290999693	2.0206003189086914
28.074277779000113	2.00386905670166
29.075606039001286	2.1037492752075195
30.076988977001747	2.1599740982055664
31.078401695001958	2.098202705383301
32.07975173700106	2.1924028396606445
33.081176834999496	2.289666175842285
34.082588985002076	2.3254098892211914
35.08398952399875	2.2823495864868164
36.0853505390005	2.38289737701416
37.086754947999	2.466141700744629
38.088176926001324	2.491856575012207
39.08963891199892	2.466843605041504
40.091004867001175	2.5637941360473633
41.09239885599891	2.6320085525512695
42.093834005001554	2.6608476638793945
43.09528747999866	2.6426095962524414
44.096703596002044	2.7492456436157227
45.098085244000686	2.796574592590332
46.099513360000856	2.7429895401000977
47.10092183600136	2.8424882888793945
48.10228272799941	2.9466333389282227
49.103720667000744	2.96297550201416
50.10513253300087	2.931675910949707
51.10651452399907	3.0276308059692383
52.10790463300145	3.1016359329223633
53.109335920999	3.1307153701782227
54.11075276500196	3.108841896057129
55.112162708999676	3.202877998352051
56.113583419999486	3.2666940689086914
57.11492869799986	3.2046899795532227
58.116342490000534	3.291001319885254
59.11776626899882	3.3963632583618164
60.11913280099907	3.4328927993774414
90.14972619100081	4.704876899719238
120.18264500100122	5.9684343338012695
150.21331738799927	6.039029121398926
0	0
