# Supplementary material for: GRAPE for fast and scalable graph processing and random-walk-based embedding
Source: Nat Comput Sci. 2023 Jun 26;3(6):552–68. doi: 10.1038/s43588-023-00465-8 (PMC10768636; doi:10.1038/s43588-023-00465-8)
Supplement: Supplementary file 4 — CSVs with time series data with time and memory requirements for the different libraries on the 44 considered graphs and on the different tasks considered (loading graphs, first- and second-order RWs). [file 43588_2023_465_MOESM4_ESM.zip › bio-ce-gt/FastEnsmallenGraph/second_order_walk_only_p.csv]

delta	ram
0	0.0030221939086914062
0.000296651000098791	0.0035028457641601562
0.00043971799823339097	0.0035028457641601562
0.0005778349986940157	0.0035028457641601562
0.0006727539985149633	0.0035028457641601562
0.000761224000598304	0.0035028457641601562
0.000848200998007087	0.0034952163696289062
0.0009334200003650039	0.0034952163696289062
0.0010188609994656872	0.0034875869750976562
0.0011046779982279986	0.0034799575805664062
0.0011887299988302402	0.0034799575805664062
0.0012839400005759671	0.0034799575805664062
0.0013795599988952745	0.0034799575805664062
0.0014725080000062007	0.0034799575805664062
0.0015590740003972314	0.0034799575805664062
0.0016444469983980525	0.0034799575805664062
0.0017275449972657952	0.0034799575805664062
0.0018103509974025656	0.003968238830566406
0.001894748998893192	0.003968238830566406
0.001979314998607151	0.003968238830566406
0.002063485997496173	0.003968238830566406
0.0021481529984157532	0.003968238830566406
0.0022326869984681252	0.003968238830566406
0.0023166690007201396	0.003968238830566406
0.002400381999905221	0.003968238830566406
0.0024926799997047056	0.003968238830566406
0.002577890998509247	0.003968238830566406
0.002662227998371236	0.003960609436035156
0.0027453250004327856	0.003960609436035156
0.0028295259980950505	0.0037202835083007812
0.002913614000135567	0.0037202835083007812
0.0029975959987496026	0.0037202835083007812
0.003081151000515092	0.0037202835083007812
0.00316527699760627	0.0037202835083007812
0.0032501280002179556	0.0037202835083007812
0.003333769000164466	0.0037202835083007812
0.0034169879982073326	0.0037202835083007812
0.0035047239980485756	0.0037202835083007812
0.003589741998439422	0.004208564758300781
0.003673855000670301	0.004208564758300781
0.003757541999220848	0.004208564758300781
0.0038650949973089155	0.004208564758300781
0.004017212999315234	0.004208564758300781
0.00416513600066537	0.004208564758300781
0.004316174999985378	0.004208564758300781
0.004449493997526588	0.004208564758300781
0.004649358997994568	0.004387855529785156
0.004811089998838725	0.004387855529785156
0.004975375999492826	0.004387855529785156
0.005131125999469077	0.004387855529785156
0.005236560999037465	0.004380226135253906
0.0053713729976152536	0.004380226135253906
0.005539882000448415	0.004380226135253906
0.0056863239988160785	0.004380226135253906
0.005840325997269247	0.004380226135253906
0	0
