# Supplementary material for: GRAPE for fast and scalable graph processing and random-walk-based embedding
Source: Nat Comput Sci. 2023 Jun 26;3(6):552–68. doi: 10.1038/s43588-023-00465-8 (PMC10768636; doi:10.1038/s43588-023-00465-8)
Supplement: Supplementary file 4 — CSVs with time series data with time and memory requirements for the different libraries on the 44 considered graphs and on the different tasks considered (loading graphs, first- and second-order RWs). [file 43588_2023_465_MOESM4_ESM.zip › bio-ce-gt/FastEnsmallenGraph/load_graph.csv]

delta	ram
0	0.0029798507690426135
0.00030845899891573936	0.0034605026245113635
0.00045534699893323705	0.0034605026245113635
0.0005514820004464127	0.0034605026245113635
0.0006396639982995111	0.0034605026245113635
0.0007248539986903779	0.0034605026245113635
0.0008096599995042197	0.0034605026245113635
0.0008937909988162573	0.0034605026245113635
0.0009767679985088762	0.0034605026245113635
0.001060472997778561	0.0034605026245113635
0.001143475998105714	0.0034605026245113635
0.0012445409993233625	0.0034605026245113635
0.0013386840000748634	0.0034605026245113635
0.001423089997842908	0.0034605026245113635
0.0015050740003061946	0.0034605026245113635
0.0015876849975029472	0.0034605026245113635
0.0016700809974281583	0.0034605026245113635
0.001752410000335658	0.0034605026245113635
0.0018351670005358756	0.0034605026245113635
0.0019179509981768206	0.0034605026245113635
0.0020006960003229324	0.0034605026245113635
0.002083649997075554	0.0034605026245113635
0.002166089998354437	0.0034605026245113635
0.002254120998259168	0.0034605026245113635
0.0023370229973807	0.0034605026245113635
0.002419229997030925	0.0034605026245113635
0.0025013399972522166	0.0034605026245113635
0.002583063000201946	0.0034605026245113635
0.0026649840001482517	0.0039411544799801135
0.0027477599978738	0.0039411544799801135
0.0028293229988776147	0.0039411544799801135
0.002935396998509532	0.0039411544799801135
0.0030202439993445296	0.0039411544799801135
0.0031031500002427492	0.0039411544799801135
0.003189709997968748	0.0039411544799801135
0.0032724709999456536	0.0039411544799801135
0.0033549099971423857	0.0039411544799801135
0.0034374669994576834	0.0039411544799801135
0.003519797999615548	0.0039411544799801135
0.003601790998800425	0.0039411544799801135
0.0036835110004176386	0.0039411544799801135
0.0037651159982488025	0.0039411544799801135
0.003846233998046955	0.0039411544799801135
0.003928753998479806	0.0039411544799801135
0.004012514000351075	0.0039411544799801135
0.004095686999789905	0.0039411544799801135
0.004197059999569319	0.0039411544799801135
0.00428537199695711	0.0039411544799801135
0.0043754219987022225	0.0039411544799801135
0.00445982499877573	0.0039411544799801135
0.004543363997072447	0.0039411544799801135
0.004626594000001205	0.0044218063354488635
0.004709676999482326	0.0044218063354488635
0.004792706000444014	0.0044218063354488635
0.004875124999671243	0.0044218063354488635
0.004957688997819787	0.0044218063354488635
0.005040358999394812	0.0044218063354488635
0.005123007998918183	0.0044218063354488635
0.005210485000134213	0.0044218063354488635
0.005294547998346388	0.0044218063354488635
0.005380929000239121	0.0044218063354488635
0.005464586000016425	0.0044218063354488635
0.005547502998524578	0.0044218063354488635
0.005629806997603737	0.0044218063354488635
0.005711770998459542	0.0044218063354488635
0.005794184999103891	0.0044218063354488635
0.005876653998711845	0.0044218063354488635
0.0059627329974318855	0.0044218063354488635
0.006047397997463122	0.0044218063354488635
0.006130943998869043	0.0044218063354488635
0.006218962000275496	0.0044218063354488635
0.006301985999016324	0.0044218063354488635
0.006384055999660632	0.0044218063354488635
0.006467096998676425	0.0044218063354488635
0.00655193800048437	0.0044218063354488635
0.006634683999436675	0.0044218063354488635
0.006716378997225547	0.0044218063354488635
0.006799073998990934	0.0044218063354488635
0.006881067998619983	0.0044218063354488635
0.006962658997508697	0.0044218063354488635
0.007044557998597156	0.0044218063354488635
0.007126764998247381	0.0044218063354488635
0.007213695000245934	0.0044218063354488635
0.007296963998669526	0.0044218063354488635
0.007379659997241106	0.0044218063354488635
0.007462322999344906	0.0044218063354488635
0.007544683998276014	0.0044218063354488635
0.007626987000548979	0.0044218063354488635
0.0077094549997127615	0.0044218063354488635
0.007792403997882502	0.0044218063354488635
0.007883819998824038	0.0044218063354488635
0.007968343998072669	0.0044218063354488635
0.008050342999922577	0.0044218063354488635
0.008133014998747967	0.0044218063354488635
0.00823393899918301	0.0044218063354488635
0.008320295997691574	0.0044218063354488635
0.008402904997637961	0.0044218063354488635
0.008484590998705244	0.0044218063354488635
0.008568126999307424	0.0044218063354488635
0.00865135499770986	0.0044218063354488635
0.008734240997000597	0.0044218063354488635
0.008816669997031568	0.0044218063354488635
0.008898893000150565	0.0044218063354488635
0.00898077499732608	0.0044218063354488635
0.009062715998879867	0.0044218063354488635
0.009144605999608757	0.0044218063354488635
0.00923258499824442	0.0044218063354488635
0.009315823997894768	0.0044218063354488635
0.009397527999681188	0.0044218063354488635
0.00947926599837956	0.0044218063354488635
0.00956112199855852	0.0044218063354488635
0.0096479649982939	0.0044218063354488635
0.009732779999467311	0.0044218063354488635
0.009815923000132898	0.0044218063354488635
0.009898940999846673	0.0044218063354488635
0.009982977997424314	0.0044218063354488635
0.01006612600031076	0.0044218063354488635
0.0102404019999085	0.0044218063354488635
0.01042176400005701	0.0044218063354488635
0.010596157997497357	0.0049024581909176135
0.010767871997813927	0.0049024581909176135
0.010931071999948472	0.0049024581909176135
0.011090380998211913	0.0049024581909176135
0.011252527998294681	0.0049024581909176135
0.01141284799814457	0.0049024581909176135
0.011575491997064091	0.0049024581909176135
0.011733461000403622	0.0049024581909176135
0	0
