# Supplementary material for: GRAPE for fast and scalable graph processing and random-walk-based embedding
Source: Nat Comput Sci. 2023 Jun 26;3(6):552–68. doi: 10.1038/s43588-023-00465-8 (PMC10768636; doi:10.1038/s43588-023-00465-8)
Supplement: Supplementary file 4 — CSVs with time series data with time and memory requirements for the different libraries on the 44 considered graphs and on the different tasks considered (loading graphs, first- and second-order RWs). [file 43588_2023_465_MOESM4_ESM.zip › bio-ce-ht/Networkx/load_graph.csv]

delta	ram
0	0.002496337890624978
0.00014255300038712448	0.002496337890624978
0.0003034250003111083	0.002496337890624978
0.00040735000038694125	0.002496337890624978
0.0004960720002600283	0.002496337890624978
0.0005824890004078043	0.002496337890624978
0.000667539999994915	0.002496337890624978
0.0007537620003859047	0.002496337890624978
0.0008378230004382203	0.002496337890624978
0.0009254410001631186	0.002496337890624978
0.0010171400003855524	0.002496337890624978
0.0011033450000468292	0.002496337890624978
0.0011881110003741924	0.002496337890624978
0.001271759000246675	0.002976989746093728
0.0013609900001938513	0.002976989746093728
0.0014457950001087738	0.002976989746093728
0.0015292130001398618	0.002976989746093728
0.0016129400000863825	0.002976989746093728
0.001695852000011655	0.002976989746093728
0.0017788790000849986	0.002976989746093728
0.001861791000010271	0.002976989746093728
0.001945156000147108	0.002976989746093728
0.0020285750001676206	0.002976989746093728
0.0021114480000505864	0.002976989746093728
0.002194528000018181	0.002976989746093728
0.0022775270003876358	0.002976989746093728
0.002366020000408753	0.002976989746093728
0.0024500480003553093	0.002976989746093728
0.0025336950002383674	0.002976989746093728
0.0026167260002694093	0.002976989746093728
0.0026994050003850134	0.002976989746093728
0.0027822540000670415	0.003457641601562478
0.0028650220001509297	0.003457641601562478
0.0029468380002981576	0.003457641601562478
0.003038756000023568	0.003457641601562478
0.00312428600000203	0.003457641601562478
0.003207155000382045	0.003457641601562478
0.003289808000317862	0.003457641601562478
0.0034095400001206144	0.003457641601562478
0.0034969910002473625	0.003457641601562478
0.003584110000247165	0.003457641601562478
0.0036681000001408393	0.003457641601562478
0.0037513090001084493	0.003457641601562478
0.003834088000076008	0.003457641601562478
0.003917013000318548	0.003457641601562478
0.0039998760003072675	0.003457641601562478
0.004082690000359435	0.003457641601562478
0.004180969000117329	0.003457641601562478
0.004266863000339072	0.003457641601562478
0.004355517000021791	0.003457641601562478
0.004438635000042268	0.003457641601562478
0.004521111000030942	0.003457641601562478
0.004603383000358008	0.003457641601562478
0.004685639000399533	0.003457641601562478
0.0047675750001872075	0.003457641601562478
0.004849926000133564	0.003457641601562478
0.004933005000111734	0.003938293457031228
0.005015695000111009	0.003938293457031228
0.005098679000184347	0.003938293457031228
0.005181872000321164	0.003938293457031228
0.0052667680001832196	0.003938293457031228
0.005355245000373543	0.003938293457031228
0.005438169000171911	0.003938293457031228
0.005520608000097127	0.003938293457031228
0.0056030210002973035	0.003938293457031228
0.005685566000011022	0.003938293457031228
0.005768404000264127	0.003938293457031228
0.005853437000041595	0.003938293457031228
0.005937533000178519	0.003938293457031228
0.006020515000273008	0.003938293457031228
0.006105788000240864	0.003938293457031228
0.006189453000388312	0.003938293457031228
0.006272720000197296	0.003938293457031228
0.006360155000038503	0.003938293457031228
0.006449208000049111	0.003938293457031228
0.006534853000175644	0.003938293457031228
0.006617668000217236	0.003938293457031228
0.006700294000438589	0.003938293457031228
0.006786078000004636	0.003938293457031228
0.006869842000014614	0.003938293457031228
0.006952336000267678	0.003938293457031228
0.007034837000446714	0.003938293457031228
0.0071171510003296135	0.004418945312499978
0.007199576000402885	0.004418945312499978
0.007282364000275265	0.004418945312499978
0.007370710000031977	0.004418945312499978
0.0074544200001582794	0.004418945312499978
0.0075372700002844795	0.004418945312499978
0.007620289000442426	0.004418945312499978
0.007703884000420658	0.004418945312499978
0.0077899440002511255	0.004418945312499978
0.007874134000303457	0.004418945312499978
0.007957255000292207	0.004418945312499978
0.008048613000028126	0.004418945312499978
0.008135234000292257	0.004418945312499978
0.00823678500000824	0.004418945312499978
0.008321757000430807	0.004418945312499978
0.008410485000240442	0.004418945312499978
0.008493926000028296	0.004418945312499978
0.008576384000207327	0.004418945312499978
0.008659074000206601	0.004418945312499978
0.008743835000132094	0.004418945312499978
0.008827024000311212	0.004418945312499978
0.008910047000426857	0.004418945312499978
0.008992444000341493	0.004418945312499978
0.00907508400041479	0.004418945312499978
0.009158215000297787	0.004418945312499978
0.009240721000423946	0.004418945312499978
0.009323136000148224	0.004418945312499978
0.009410770000158664	0.004418945312499978
0.009493858000041655	0.004899597167968728
0.009576684000421665	0.004899597167968728
0.009659618000114278	0.004899597167968728
0.009742308000113553	0.004899597167968728
0.00982755300037752	0.004899597167968728
0.009910420000323938	0.004899597167968728
0.00999236400002701	0.004899597167968728
0.010075469000184967	0.004899597167968728
0.010245188000226335	0.004899597167968728
0.010434535000058531	0.004899597167968728
0.010610949000238179	0.004899597167968728
0.010803499000303418	0.004899597167968728
0.010967501000322954	0.004899597167968728
0.011125540000193723	0.004899597167968728
0.011282597000445094	0.004899597167968728
0.011451254000348854	0.004899597167968728
0.011620513000252686	0.004899597167968728
0.011777153000366525	0.004899597167968728
0.011942640000143001	0.004899597167968728
0.01210409300028914	0.005380249023437478
0.012280013000236067	0.005380249023437478
0.012446400000044378	0.005380249023437478
0.012603507000221725	0.005380249023437478
0.012759657000060542	0.005380249023437478
0.012916669000333059	0.005380249023437478
0.013081209000119998	0.005380249023437478
0.013239469000382087	0.005380249023437478
0.013410580000254413	0.005380249023437478
0.013569162000294455	0.005380249023437478
0.013724947000355314	0.005380249023437478
0.013886005000131263	0.005380249023437478
0.014046007000160898	0.005380249023437478
0.014203943000211439	0.005380249023437478
0.014361223000378232	0.005380249023437478
0.014517903000069055	0.005380249023437478
0.014674484000352095	0.005380249023437478
0.014830751000317832	0.005380249023437478
0.014987866000410577	0.005380249023437478
0.015146445000027597	0.005380249023437478
0.01531187700038572	0.005860900878906228
0.01550961200018719	0.005860900878906228
0.015683351999996376	0.005860900878906228
0	0
