# Supplementary material for: GRAPE for fast and scalable graph processing and random-walk-based embedding
Source: Nat Comput Sci. 2023 Jun 26;3(6):552–68. doi: 10.1038/s43588-023-00465-8 (PMC10768636; doi:10.1038/s43588-023-00465-8)
Supplement: Supplementary file 4 — CSVs with time series data with time and memory requirements for the different libraries on the 44 considered graphs and on the different tasks considered (loading graphs, first- and second-order RWs). [file 43588_2023_465_MOESM4_ESM.zip › bio-ce-ht/EnsmallenGraph20PercentCache/second_order_walk_only_q.csv]

delta	ram
0	0.002219009399413885
0.0003064560005441308	0.002219009399413885
0.0004532230013865046	0.002219009399413885
0.0005482850028784014	0.002219009399413885
0.0006339540013868827	0.002219009399413885
0.0007173440026235767	0.002219009399413885
0.0007992190003278665	0.002219009399413885
0.0008803210002952255	0.002699661254882635
0.0009605430022929795	0.002699661254882635
0.0010405130014987662	0.002699661254882635
0.0011279310019745026	0.002699661254882635
0.0012174440016679	0.002699661254882635
0.0013090120010019746	0.002699661254882635
0.001390097000694368	0.002699661254882635
0.001469709000957664	0.002699661254882635
0.0015504010007134639	0.002699661254882635
0.001629856000363361	0.002699661254882635
0.0017095200018957257	0.00293998718261701
0.0017886910027300473	0.00293998718261701
0.001868667000962887	0.00293998718261701
0.0019476850029604975	0.00293998718261701
0.002027169000939466	0.00293998718261701
0.0021133990012458526	0.00293998718261701
0.0021938060017419048	0.00293998718261701
0.0022729310003342107	0.00293998718261701
0.0023518910020357	0.00293998718261701
0.002430693002679618	0.00293998718261701
0.002509583002392901	0.00293235778808576
0.0025890220022120047	0.00293235778808576
0.002669312001671642	0.00293235778808576
0.0027483770027174614	0.00293235778808576
0.0028276699995331	0.00293235778808576
0.0029065470007481053	0.00293235778808576
0.0029854240019631106	0.00342063903808576
0.003069106001930777	0.00342063903808576
0.0031494160029978957	0.00342063903808576
0.003229292000469286	0.00342063903808576
0.00330944199959049	0.00342063903808576
0.0033894090011017397	0.00342063903808576
0.0034691850014496595	0.00342063903808576
0.0035496830023475923	0.00342063903808576
0.0036291460019128863	0.00342063903808576
0.0037546679996012244	0.00342063903808576
0.003916191002645064	0.00342063903808576
0.004090132002602331	0.00339775085449201
0.0042663679996621795	0.00410728454589826
0.004429980002896627	0.00410728454589826
0.004589405001752311	0.00410728454589826
0.004757446000439813	0.00410728454589826
0.004919044000416761	0.00410728454589826
0.005089104000944644	0.00410728454589826
0.005250524001894519	0.00410728454589826
0.005413268001575489	0.00410728454589826
0.00557124099941575	0.00410728454589826
0.005737333001889056	0.00410728454589826
0.005898594001337187	0.00410728454589826
0.006064777000574395	0.00410728454589826
0.006225354001799133	0.00410728454589826
0.006388759000401478	0.00410728454589826
0.006549194000399439	0.00410728454589826
0.006710683002893347	0.00410728454589826
0.0068708960025105625	0.00410728454589826
0.00703199700001278	0.00410728454589826
0.007202960001450265	0.00410728454589826
0.00736469500043313	0.00410728454589826
0.0075234150026517455	0.00410728454589826
0.0076895519996469375	0.00410728454589826
0.0078478739997081	0.00410728454589826
0.00800673000048846	0.00410728454589826
0.00818795300074271	0.00410728454589826
0.008351806001883233	0.00410728454589826
0.008512248001352418	0.00410728454589826
0.008672195002873195	0.00410728454589826
0.008834571999614127	0.00410728454589826
0.008991878999950131	0.00410728454589826
0.009154576000582892	0.00410728454589826
0.009313692000432638	0.00410728454589826
0.00947058300153003	0.00410728454589826
0.009598379001545254	0.004347610473632635
0.009758274001796963	0.004347610473632635
0.0098865489999298	0.004347610473632635
0.009981521001463989	0.004347610473632635
0	0
