# Supplementary material for: GRAPE for fast and scalable graph processing and random-walk-based embedding
Source: Nat Comput Sci. 2023 Jun 26;3(6):552–68. doi: 10.1038/s43588-023-00465-8 (PMC10768636; doi:10.1038/s43588-023-00465-8)
Supplement: Supplementary file 4 — CSVs with time series data with time and memory requirements for the different libraries on the 44 considered graphs and on the different tasks considered (loading graphs, first- and second-order RWs). [file 43588_2023_465_MOESM4_ESM.zip › bio-ce-ht/EnsmallenGraph20PercentCache/second_order_walk_only_p.csv]

delta	ram
0	0.001309776306152699
0.00025201699827448465	0.001309776306152699
0.0004019509979116265	0.001309776306152699
0.0004978120014129672	0.001309776306152699
0.0005840550002176315	0.001309776306152699
0.0006676779994450044	0.001309776306152699
0.0007501799991587177	0.001309776306152699
0.0008315029990626499	0.001309776306152699
0.0009123880008701235	0.001790428161621449
0.0009933090004778933	0.001790428161621449
0.0010739040008047596	0.001790428161621449
0.0011625730003288481	0.001790428161621449
0.001256192997971084	0.001790428161621449
0.00133828599791741	0.001790428161621449
0.001503272000263678	0.001996421813965199
0.001640765000047395	0.001996421813965199
0.0017899390004458837	0.001996421813965199
0.0019404080012463965	0.001996421813965199
0.002053402000456117	0.001996421813965199
0.002143437999620801	0.001996421813965199
0.0022686039992549922	0.001996421813965199
0.0024117729990393855	0.001996421813965199
0.002552759000536753	0.001996421813965199
0.0027098789978481364	0.001996421813965199
0.0028054610011167824	0.001996421813965199
0.0029000549984630197	0.001996421813965199
0.0029810050000378396	0.001996421813965199
0.003061250998143805	0.001996421813965199
0.0031414539989782497	0.001996421813965199
0.0032204259987338446	0.001996421813965199
0.003299914998933673	0.001996421813965199
0.003386352000234183	0.001996421813965199
0.0034670229979383294	0.001996421813965199
0.003546486001141602	0.002236747741699574
0.003664243999082828	0.002236747741699574
0.0038173200009623542	0.002236747741699574
0.003987798998423386	0.002236747741699574
0.004148421998252161	0.002236747741699574
0.004305119000491686	0.002236747741699574
0.004473829998460133	0.002236747741699574
0.004634873999748379	0.002236747741699574
0.0047970209998311475	0.002236747741699574
0.004958243000146467	0.002236747741699574
0.005121129001054214	0.002236747741699574
0.005280425000819378	0.002236747741699574
0.005461845998070203	0.002236747741699574
0.005625346999295289	0.002236747741699574
0.005785485998785589	0.002236747741699574
0.005950901999312919	0.002236747741699574
0.006113014998845756	0.002236747741699574
0.0062746689982304815	0.002236747741699574
0.006445276998420013	0.002236747741699574
0.006607905001146719	0.002236747741699574
0.006770920001144987	0.002236747741699574
0.006929561001015827	0.002236747741699574
0.007088706999638816	0.002236747741699574
0.007250587001180975	0.002236747741699574
0.007417631000862457	0.002236747741699574
0.007580015000712592	0.002236747741699574
0.007741004999843426	0.002236747741699574
0.007902098001068225	0.002236747741699574
0.008063724999374244	0.002236747741699574
0.008223205000831513	0.002236747741699574
0.00838925399875734	0.002236747741699574
0.008552575000067009	0.002236747741699574
0.008713426999747753	0.002236747741699574
0.008885824998287717	0.002236747741699574
0.00904746399828582	0.002236747741699574
0.009209193998685805	0.002236747741699574
0.009385141998791369	0.002236747741699574
0.009553559000778478	0.002236747741699574
0.009677032998297364	0.002236747741699574
0.009824128999753157	0.002236747741699574
0.009980217000702396	0.002236747741699574
0.010112760999618331	0.002236747741699574
0.010376064001320628	0.002236747741699574
0.010625987000821624	0.002236747741699574
0	0
