# Supplementary material for: GRAPE for fast and scalable graph processing and random-walk-based embedding
Source: Nat Comput Sci. 2023 Jun 26;3(6):552–68. doi: 10.1038/s43588-023-00465-8 (PMC10768636; doi:10.1038/s43588-023-00465-8)
Supplement: Supplementary file 4 — CSVs with time series data with time and memory requirements for the different libraries on the 44 considered graphs and on the different tasks considered (loading graphs, first- and second-order RWs). [file 43588_2023_465_MOESM4_ESM.zip › bio-ce-ht/EnsmallenGraph20PercentCache/second_order_walk.csv]

delta	ram
0	0.0027450561523441053
0.0002436700015095994	0.0027450561523441053
0.0003787909990933258	0.0027450561523441053
0.00046964300054241903	0.0027450561523441053
0.0005719120017602108	0.0027450561523441053
0.0006558450004376937	0.0027450561523441053
0.000737276001018472	0.0027450561523441053
0.0008180539989552926	0.0027450561523441053
0.0008982409999589436	0.0027450561523441053
0.0009782310007722117	0.0027450561523441053
0.0010578610017546453	0.0027450561523441053
0.0011455499989097007	0.0032257080078128553
0.0012357039995549712	0.0032257080078128553
0.0013165560012566857	0.0032257080078128553
0.001396506999299163	0.0032257080078128553
0.0014751849994354416	0.0032180786132816053
0.0015772340011608321	0.0032180786132816053
0.0016605870005150791	0.0032180786132816053
0.001740667001286056	0.0032180786132816053
0.0018200660015281755	0.0032180786132816053
0.001899742001114646	0.0032180786132816053
0.002024510999035556	0.0032180786132816053
0.002157041999453213	0.0032180786132816053
0.0022960360001889057	0.0032180786132816053
0.0024548159999540076	0.0032180786132816053
0.0026111869992746506	0.0032180786132816053
0.002770204999251291	0.0032180786132816053
0.002884030000132043	0.0032180786132816053
0.0029816480018780567	0.0032180786132816053
0.0030627699998149183	0.0032180786132816053
0.003182971999194706	0.0032180786132816053
0.003321763000712963	0.0032180786132816053
0.003499401002045488	0.0032180786132816053
0.003671481001219945	0.0032180786132816053
0.003834177001408534	0.0032180786132816053
0.003995175000454765	0.0032180786132816053
0.004153116999077611	0.0032180786132816053
0.004330888001277344	0.0032180786132816053
0.004494319000514224	0.0032180786132816053
0.0046622320005553775	0.0032180786132816053
0.004828750999877229	0.0032180786132816053
0.004988716998923337	0.0032180786132816053
0.005148713000380667	0.0032180786132816053
0.005309201998898061	0.0032180786132816053
0.005469466999784345	0.0032180786132816053
0.005661285998940002	0.0031761169433597303
0.005829013000038685	0.0031761169433597303
0.005988855999021325	0.0031761169433597303
0.006155106999358395	0.0031761169433597303
0.006316019000223605	0.0031761169433597303
0.006478616000094917	0.0031761169433597303
0.006647490001341794	0.0031761169433597303
0.006808050999097759	0.0031761169433597303
0.0069661519992223475	0.0031761169433597303
0.007122407001588726	0.0031761169433597303
0.007282163998752367	0.0031761169433597303
0.007443472000886686	0.0031761169433597303
0.007608365998748923	0.0031761169433597303
0.007768226001644507	0.0031761169433597303
0.007928271999844583	0.0031761169433597303
0.008092683001450496	0.0031761169433597303
0.008254001000750577	0.0031761169433597303
0.008412416998908157	0.0031761169433597303
0.00858037299985881	0.0031761169433597303
0.008741296001971932	0.0031761169433597303
0.008907612998882541	0.0031761169433597303
0.00906838599985349	0.0031761169433597303
0.009222609998687403	0.0034164428710941053
0.009368187998916255	0.0036567687988284803
0.009492114000750007	0.0036567687988284803
0.009660402000008617	0.0036567687988284803
0.009818208000069717	0.0036567687988284803
0.00997038499917835	0.0036567687988284803
0.010120122999069281	0.0036567687988284803
0.010352902001613984	0.0036567687988284803
0.01060683299874654	0.0036567687988284803
0	0
