# Supplementary material for: GRAPE for fast and scalable graph processing and random-walk-based embedding
Source: Nat Comput Sci. 2023 Jun 26;3(6):552–68. doi: 10.1038/s43588-023-00465-8 (PMC10768636; doi:10.1038/s43588-023-00465-8)
Supplement: Supplementary file 4 — CSVs with time series data with time and memory requirements for the different libraries on the 44 considered graphs and on the different tasks considered (loading graphs, first- and second-order RWs). [file 43588_2023_465_MOESM4_ESM.zip › bio-ce-ht/EnsmallenGraph20PercentCache/first_order_walk.csv]

delta	ram
0	0.0025257110595706678
0.00032206600008066744	0.0025257110595706678
0.0004815659995074384	0.0025257110595706678
0.000637912999081891	0.0027469635009769178
0.0007552589995611925	0.0029720306396487928
0.0008454950002487749	0.0029720306396487928
0.0009337470000900794	0.0029720306396487928
0.0010202619996562134	0.0029720306396487928
0.0011140249989693984	0.0029720306396487928
0.0012014870007988065	0.0034526824951175428
0.0012881190014013555	0.0034526824951175428
0.0013861850020475686	0.0034526824951175428
0.0014826289989287034	0.0034526824951175428
0.0015779429995745886	0.0034526824951175428
0.0016639200002828147	0.0034450531005862928
0.0017497310000180732	0.0034450531005862928
0.0018347100012761075	0.0034450531005862928
0.0019202030016458593	0.0034450531005862928
0.0020051530009368435	0.0034450531005862928
0.0020897590002277866	0.0034450531005862928
0.002174770001147408	0.0034450531005862928
0.0022598319992539473	0.0034450531005862928
0.002344412001548335	0.0034450531005862928
0.0024287820015160833	0.0034450531005862928
0.002514700001484016	0.0034450531005862928
0.0026055820017063525	0.0034450531005862928
0.00269096800184343	0.0034450531005862928
0.00277581100090174	0.0034450531005862928
0.002860612999938894	0.0034450531005862928
0.0029455000003508758	0.0034450531005862928
0.003029909999895608	0.0034450531005862928
0.0031144970016612206	0.0034450531005862928
0.0031985390014597215	0.0034450531005862928
0.0032824590016389266	0.0034450531005862928
0.003367353001522133	0.0034450531005862928
0.003451895001489902	0.0034450531005862928
0.0035366709998925216	0.0034450531005862928
0.0036273900004744064	0.0034450531005862928
0.0037130640012037475	0.0034450531005862928
0.0038285100017674267	0.0034450531005862928
0.003978740998718422	0.0034450531005862928
0.004140130000450881	0.0034450531005862928
0.004331184998591198	0.0034450531005862928
0.004511326002102578	0.0034450531005862928
0.004718639000202529	0.0034450531005862928
0.004902968001260888	0.0034450531005862928
0.0050816240000131074	0.0034450531005862928
0.005258701999991899	0.0034450531005862928
0.0054420970009232406	0.0034450531005862928
0.005629601000691764	0.0034450531005862928
0.005809436999697937	0.0034450531005862928
0.005987755001115147	0.0034450531005862928
0.006163388999993913	0.0034450531005862928
0.006343401000776794	0.0034450531005862928
0.006515732999105239	0.0034450531005862928
0.0067001579991483595	0.0034450531005862928
0.00687687300160178	0.0034450531005862928
0.007053534001897788	0.0034450531005862928
0.007230720999359619	0.0034450531005862928
0.007410610000079032	0.0034450531005862928
0.007598697000503307	0.0034450531005862928
0.007776245001878124	0.0034450531005862928
0.007954263001010986	0.0034450531005862928
0.008131866001349408	0.0034450531005862928
0.008309371998620918	0.0034450531005862928
0.008486905000609113	0.0034450531005862928
0.008687468998687109	0.0034450531005862928
0.00887530099862488	0.0034450531005862928
0.00905014499949175	0.0034450531005862928
0.009205538000969682	0.0036853790283206678
0.009347015999082942	0.0036853790283206678
0.009504270001343684	0.0036853790283206678
0.009632111999962945	0.0036853790283206678
0.009812697000597836	0.0036853790283206678
0.009990767000999767	0.0036853790283206678
0.010130187998584006	0.0036853790283206678
0.010398785001598299	0.0036853790283206678
0.010688745001971256	0.0036853790283206678
0	0
