# Supplementary material for: GRAPE for fast and scalable graph processing and random-walk-based embedding
Source: Nat Comput Sci. 2023 Jun 26;3(6):552–68. doi: 10.1038/s43588-023-00465-8 (PMC10768636; doi:10.1038/s43588-023-00465-8)
Supplement: Supplementary file 4 — CSVs with time series data with time and memory requirements for the different libraries on the 44 considered graphs and on the different tasks considered (loading graphs, first- and second-order RWs). [file 43588_2023_465_MOESM4_ESM.zip › bio-ce-ht/EnsmallenGraph20PercentCache/load_graph.csv]

delta	ram
0	0.0019783020019534803
0.00026240899751428515	0.0024589538574222303
0.00041106999924522825	0.0024589538574222303
0.0005025419995945413	0.0024589538574222303
0.0006049869989510626	0.0024589538574222303
0.0006881859990244266	0.0024589538574222303
0.000769922997278627	0.0024589538574222303
0.0008565059979446232	0.0024589538574222303
0.0009474469989072531	0.0024589538574222303
0.0010292560000380035	0.0024589538574222303
0.001108969998313114	0.0024589538574222303
0.0011963609977101441	0.0024589538574222303
0.0012945729977218434	0.0024589538574222303
0.001375570998789044	0.0024589538574222303
0.0014552009997714777	0.0024589538574222303
0.001533775997813791	0.0024589538574222303
0.0016125749971251935	0.0024589538574222303
0.00169155299954582	0.0024589538574222303
0.0017703589983284473	0.0024589538574222303
0.0018889479979407042	0.0024589538574222303
0.0019725040001503658	0.0024589538574222303
0.002051922998361988	0.0024589538574222303
0.0021308379982656334	0.0024589538574222303
0.002209742000559345	0.0024589538574222303
0.002288785999553511	0.0024589538574222303
0.0023680769991187844	0.0024589538574222303
0.00244744999872637	0.0029548645019534803
0.002526216998376185	0.0029548645019534803
0.0026053919973492157	0.0029548645019534803
0.0026842139996006154	0.0029548645019534803
0.0027629420001176186	0.0029548645019534803
0.0028483999994932674	0.0029548645019534803
0.0029286289973242674	0.0029548645019534803
0.003007838997291401	0.0029548645019534803
0.003086685999733163	0.0029548645019534803
0.0031652840007154737	0.0029548645019534803
0.00324401299803867	0.0029548645019534803
0.0033227379972231574	0.0029548645019534803
0.003402402999199694	0.0029548645019534803
0.0034813959973689634	0.0029548645019534803
0.0035599759976321366	0.0029548645019534803
0.0036392149995663203	0.0029548645019534803
0.003717777999554528	0.0029548645019534803
0.0038010349999240134	0.0029548645019534803
0.0038814959989394993	0.0029548645019534803
0.00396126299892785	0.0034355163574222303
0.004041090000100667	0.0034355163574222303
0.004121267000300577	0.0034355163574222303
0.004206814999633934	0.0034355163574222303
0.0042879110005742405	0.0034355163574222303
0.004368087997136172	0.0034355163574222303
0.004447740997420624	0.0034355163574222303
0.004527608998614596	0.0034355163574222303
0.004607840997778112	0.0034355163574222303
0.004687639000621857	0.0034355163574222303
0.004767897000419907	0.0034355163574222303
0.004853922997426707	0.0034355163574222303
0.004935015000228304	0.0034355163574222303
0.005014888000005158	0.0034355163574222303
0.005094593998364871	0.0034355163574222303
0.0051739359987550415	0.0034355163574222303
0.0052534399983414914	0.0034355163574222303
0.005333121000148822	0.0034355163574222303
0.005412587997852825	0.0034355163574222303
0.005491431998962071	0.0034355163574222303
0.005570231998717645	0.0034355163574222303
0.005648718997690594	0.0034355163574222303
0.005727856998419156	0.0034355163574222303
0.005833203998918179	0.0034355163574222303
0.005916961999901105	0.0034355163574222303
0.005996411997330142	0.0034355163574222303
0.006075405999581562	0.0034355163574222303
0.00615469900003518	0.0034355163574222303
0.006235575998289278	0.00391616821289098
0.006318233998172218	0.00391616821289098
0.006399344998499146	0.00391616821289098
0.006478601997514488	0.00391616821289098
0.006558559998666169	0.00391616821289098
0.006637640999542782	0.00391616821289098
0.006716535997838946	0.00391616821289098
0.006802439998864429	0.00391616821289098
0.006883702997583896	0.00391616821289098
0.006962891999137355	0.00391616821289098
0.007042162000288954	0.00391616821289098
0.0071213379997061566	0.00391616821289098
0.007200607000413584	0.00391616821289098
0.0072796969980117865	0.00391616821289098
0.007358794999163365	0.00391616821289098
0.007437460997607559	0.00391616821289098
0.007516423000197392	0.00391616821289098
0.0075952939987473655	0.00391616821289098
0.007674425000004703	0.00391616821289098
0.00775369400071213	0.00391616821289098
0.007837479999579955	0.00391616821289098
0.007917418999568326	0.00391616821289098
0.007998233999387594	0.00391616821289098
0.00807834700026433	0.00391616821289098
0.008157612999639241	0.00391616821289098
0.008238248999987263	0.00391616821289098
0.00831775599726825	0.00391616821289098
0.008396942997933365	0.00391616821289098
0.008475653998175403	0.00391616821289098
0.008554460997402202	0.00391616821289098
0.008632851000584196	0.00391616821289098
0.008711373000551248	0.00391616821289098
0.008789927000179887	0.00391616821289098
0.008874941999238217	0.00391616821289098
0.008954305998486234	0.00391616821289098
0.00903321199803031	0.00391616821289098
0.009112237999943318	0.00391616821289098
0.009191462999297073	0.00391616821289098
0.009276802000385942	0.00439682006835973
0.009357535000162898	0.00439682006835973
0.009436699998332188	0.00439682006835973
0.009515801997622475	0.00439682006835973
0.009595420000550803	0.00439682006835973
0.009674886998254806	0.00439682006835973
0.00975371099775657	0.00439682006835973
0.009857754997938173	0.00439682006835973
0.009941522999724839	0.00439682006835973
0.010020997997344239	0.00439682006835973
0.010188447999098571	0.00439682006835973
0.010367970000515925	0.00439682006835973
0.010542924999754177	0.00439682006835973
0.0107122259978496	0.00439682006835973
0.010882211998250568	0.00439682006835973
0.011047640000469983	0.00439682006835973
0.011203996000404004	0.00439682006835973
0.011362187000486301	0.00439682006835973
0.011516361999383662	0.00439682006835973
0.011669883999275044	0.00439682006835973
0.011824189998151269	0.00487747192382848
0.011978321999777108	0.00487747192382848
0.01213062699753209	0.00487747192382848
0.012283292999200057	0.00487747192382848
0.012436359000275843	0.00487747192382848
0.012620164998224936	0.00487747192382848
0.012781601999449776	0.00487747192382848
0.012946906997967744	0.00487747192382848
0.013100662999931956	0.00487747192382848
0	0
