# Supplementary material for: GRAPE for fast and scalable graph processing and random-walk-based embedding
Source: Nat Comput Sci. 2023 Jun 26;3(6):552–68. doi: 10.1038/s43588-023-00465-8 (PMC10768636; doi:10.1038/s43588-023-00465-8)
Supplement: Supplementary file 4 — CSVs with time series data with time and memory requirements for the different libraries on the 44 considered graphs and on the different tasks considered (loading graphs, first- and second-order RWs). [file 43588_2023_465_MOESM4_ESM.zip › bio-ce-ht/CSRgraph/second_order_walk_only_q.csv]

delta	ram
0	0.0024723052978519178
0.0002310959971509874	0.0029529571533206678
0.0003752000047825277	0.0029529571533206678
0.000468526006443426	0.0029529571533206678
0.000554911996005103	0.0029529571533206678
0.0006461449956987053	0.0029529571533206678
0.0007296249968931079	0.0029529571533206678
0.0008098940015770495	0.0034336090087894178
0.0008922569977585226	0.0034336090087894178
0.0009739100059960037	0.0034336090087894178
0.0010533299937378615	0.0034336090087894178
0.0011344990052748471	0.0034336090087894178
0.0012131969851907343	0.0034336090087894178
0.001323437987593934	0.0034336090087894178
0.0014067890006117523	0.0034336090087894178
0.0014859049988444895	0.0034336090087894178
0.0015645980020053685	0.0034336090087894178
0.0016492469876538962	0.003914260864258168
0.0017312639974988997	0.003914260864258168
0.0018099999870173633	0.003914260864258168
0.00188893498852849	0.003914260864258168
0.001968063006643206	0.003914260864258168
0.002047062007477507	0.003914260864258168
0.00212617201032117	0.003914260864258168
0.0022069159895181656	0.003914260864258168
0.00228575398796238	0.003914260864258168
0.002364694984862581	0.004394912719726918
0.002443495992338285	0.004394912719726918
0.002522317983675748	0.004394912719726918
0.0026071780011989176	0.004394912719726918
0.0026869699941016734	0.004394912719726918
0.0027660290070343763	0.004394912719726918
0.002846982009941712	0.004394912719726918
0.002926677989307791	0.004394912719726918
0.0030058030097279698	0.004394912719726918
0.003086854994762689	0.004875564575195668
0.003165768983308226	0.004875564575195668
0.0032448419951833785	0.004875564575195668
0.0033236260060220957	0.004875564575195668
0.003410834993701428	0.004875564575195668
0.0034935429866891354	0.004875564575195668
0.003577983006834984	0.004875564575195668
0.0036800570087507367	0.004875564575195668
0.0037633889878634363	0.004875564575195668
0.0038425810053013265	0.005356216430664418
0.003921708994312212	0.005356216430664418
0.004000320011982694	0.005356216430664418
0.00407975900452584	0.005356216430664418
0.004159525997238234	0.005356216430664418
0.004238664987497032	0.005356216430664418
0.004317880986491218	0.005356216430664418
0.004397548997076228	0.005356216430664418
0.004476926987990737	0.005356216430664418
0.004555874998914078	0.005356216430664418
0.004639949998818338	0.005356216430664418
0.0047222180000972	0.005356216430664418
0.004803704010555521	0.005836868286133168
0.004884414986008778	0.005836868286133168
0.0049631659931037575	0.005836868286133168
0.005041761993197724	0.005836868286133168
0.0051233950071036816	0.005836868286133168
0.00520218099700287	0.005836868286133168
0.005299665004713461	0.005836868286133168
0.005384105985285714	0.005836868286133168
0.005463706009322777	0.005836868286133168
0.005544519983232021	0.005836868286133168
0.0056278219853993505	0.005836868286133168
0.00570841200533323	0.005836868286133168
0.005787447007605806	0.006317520141601918
0.005867514992132783	0.006317520141601918
0.005946635996224359	0.006317520141601918
0.00602568598696962	0.006317520141601918
0.006104437983594835	0.006317520141601918
0.006190471991430968	0.006317520141601918
0.006273278995649889	0.006317520141601918
0.0063633149839006364	0.006317520141601918
0.006445642007747665	0.006317520141601918
0.006525545992190018	0.006317520141601918
0.006611507007619366	0.006317520141601918
0.006692294002277777	0.006317520141601918
0.006771401007426903	0.006317520141601918
0.00685021499521099	0.006317520141601918
0.00692873599473387	0.006317520141601918
0.007011134002823383	0.006317520141601918
0.007090060011250898	0.006317520141601918
0.007168852986069396	0.006317520141601918
0.007248120993608609	0.006317520141601918
0.007326897990424186	0.006798171997070668
0.007405880984151736	0.006798171997070668
0.007497698999941349	0.006798171997070668
0.00758031100849621	0.006798171997070668
0.007665646990062669	0.006798171997070668
0.007744906994048506	0.006798171997070668
0.007823446008842438	0.006798171997070668
0.007904723985120654	0.006798171997070668
0.00798402598593384	0.006798171997070668
0.008064469991950318	0.006798171997070668
0.00814539598650299	0.006798171997070668
0.008223685988923535	0.006798171997070668
0.008304527989821509	0.006798171997070668
0.00838536600349471	0.006798171997070668
0.008466569997835904	0.007278823852539418
0.008545219985535368	0.007278823852539418
0.008628779993159696	0.007278823852539418
0.008714433992281556	0.007278823852539418
0.00879606298985891	0.007278823852539418
0.008874999999534339	0.007278823852539418
0.008965049986727536	0.007278823852539418
0.009047445986652747	0.007278823852539418
0.009129170008236542	0.007278823852539418
0.009208548988681287	0.007278823852539418
0.009306119987741113	0.007278823852539418
0.009390463004820049	0.007278823852539418
0.009469593991525471	0.007278823852539418
0.009548581001581624	0.007278823852539418
0.009632683009840548	0.007278823852539418
0.009712701983517036	0.007278823852539418
0.009791499003767967	0.007278823852539418
0.00987166998675093	0.007278823852539418
0.009951006999472156	0.007278823852539418
0.010030286008259282	0.007278823852539418
0.010201255994616076	0.007278823852539418
0.010378873004810885	0.007278823852539418
0.01054965698858723	0.007278823852539418
0.010720391990616918	0.007759475708008168
0.010880888992687687	0.007759475708008168
0.011037399992346764	0.007759475708008168
0.011209855991182849	0.007759475708008168
0.011367981001967564	0.007759475708008168
0.011523168999701738	0.007759475708008168
0.011686652986099944	0.007759475708008168
0.011841375002404675	0.007759475708008168
0.01199711300432682	0.007759475708008168
0.01215290100662969	0.007759475708008168
0.012308717996347696	0.007759475708008168
0.012461681006243452	0.007759475708008168
0.012617035012226552	0.007759475708008168
0.012773861992172897	0.007759475708008168
0.012929838994750753	0.007759475708008168
0.013084939011605456	0.007759475708008168
0.013241389009635895	0.007759475708008168
0.013413142994977534	0.008240127563476918
0.013569053990067914	0.008240127563476918
0.013727615005336702	0.008240127563476918
0.013881746999686584	0.008240127563476918
0.014036756998393685	0.008240127563476918
0.014189520996296778	0.008240127563476918
0.01434519499889575	0.008240127563476918
0.014499823999358341	0.008240127563476918
0.014677077007945627	0.008240127563476918
0.014836874994216487	0.008240127563476918
0.014989863004302606	0.008240127563476918
0.015144586999667808	0.008240127563476918
0.015300135011784732	0.008240127563476918
0.01545294901006855	0.008240127563476918
0.0156061619927641	0.008240127563476918
0.015759241010528058	0.008240127563476918
0.01591188900056295	0.008240127563476918
0.016066784999566153	0.008240127563476918
0.016220783989410847	0.008240127563476918
0.016383106994908303	0.008240127563476918
0.01653788099065423	0.008240127563476918
0.016697024984750897	0.008240127563476918
0.01685167700634338	0.008240127563476918
0.017004913999699056	0.008240127563476918
0.017166870995424688	0.008240127563476918
0.017335485987132415	0.008240127563476918
0.01749905399628915	0.008240127563476918
0.017658266006037593	0.008240127563476918
0.0178126200044062	0.008240127563476918
0.017965659004403278	0.008240127563476918
0.01811855600681156	0.008240127563476918
0.018273422989295796	0.008240127563476918
0.01842731999931857	0.008240127563476918
0.018594592984300107	0.008240127563476918
0.01875547700910829	0.008240127563476918
0.01890931898378767	0.008240127563476918
0.019062108010984957	0.008240127563476918
0.019216979999328032	0.008240127563476918
0.01937462799833156	0.008240127563476918
0.019529117009369656	0.008240127563476918
0.019688728003529832	0.008240127563476918
0.01984376899781637	0.008240127563476918
0.019995893992017955	0.008240127563476918
0.020148576993960887	0.008720779418945668
0.02030328501132317	0.008720779418945668
0.020455591002246365	0.008720779418945668
0.02060796899604611	0.008720779418945668
0.020763595995958894	0.008720779418945668
0.02091587899485603	0.008720779418945668
0.02106833300786093	0.008720779418945668
0.021223688003374264	0.008720779418945668
0.02139511998393573	0.008720779418945668
0.021548677003011107	0.008720779418945668
0.02170539301005192	0.008720779418945668
0.021858088992303237	0.008720779418945668
0.022010454995324835	0.008720779418945668
0.022163104003993794	0.008720779418945668
0.0223158510052599	0.008720779418945668
0.022470761003205553	0.008720779418945668
0.022622933000093326	0.008720779418945668
0.022776386991608888	0.008720779418945668
0.022932455991394818	0.008720779418945668
0.023086603003321216	0.008720779418945668
0.023238711000885814	0.008720779418945668
0.023391683993395418	0.008720779418945668
0.02354392598499544	0.008720779418945668
0.02370041998801753	0.008720779418945668
0.02385543900891207	0.008720779418945668
0.024010371998883784	0.009201431274414418
0.024165807000827044	0.009201431274414418
0.024321097997017205	0.009201431274414418
0.02447347401175648	0.009201431274414418
0.024628137005493045	0.009201431274414418
0.02478144600172527	0.009682083129883168
0.024936717003583908	0.009682083129883168
0.025089264992857352	0.009682083129883168
0.025243737996788695	0.009682083129883168
0.025410303001990542	0.009682083129883168
0.02556365099735558	0.009682083129883168
0.02572227400378324	0.009682083129883168
0.025877320003928617	0.009682083129883168
0.026033047994133085	0.009682083129883168
0.02618730199174024	0.009682083129883168
0.026353594003012404	0.009682083129883168
0.02651589098968543	0.009682083129883168
0.02667896798811853	0.010162734985351918
0.026833176001673564	0.010162734985351918
0.02698593700188212	0.010162734985351918
0.027148963999934494	0.010162734985351918
0.02730783898732625	0.010162734985351918
0.02746137900976464	0.010162734985351918
0.027615894010523334	0.010162734985351918
0.027768780011683702	0.010162734985351918
0.027923065004870296	0.010643386840820668
0.028090879990486428	0.010643386840820668
0.028251323994481936	0.010643386840820668
0.028406759985955432	0.010643386840820668
0.028562449995661154	0.010643386840820668
0.028721479990053922	0.010643386840820668
0.028874448005808517	0.010643386840820668
0.029027762997429818	0.010643386840820668
0.029180482000811026	0.010643386840820668
0.02934840600937605	0.010643386840820668
0.029502307006623596	0.010643386840820668
0.02965599700110033	0.010643386840820668
0.02980915698572062	0.011124038696289418
0.029961702006403357	0.011124038696289418
0.03011648598476313	0.011124038696289418
0.03027169799315743	0.011124038696289418
0.030424024997046217	0.011124038696289418
0.030576469987863675	0.011124038696289418
0.03073591200518422	0.011124038696289418
0.03089098198688589	0.011124038696289418
0.031043780007166788	0.011124038696289418
0.031195913994451985	0.011124038696289418
0.03135026100790128	0.011124038696289418
0.03150281199486926	0.011124038696289418
0.03165694500785321	0.011124038696289418
0.03181187898735516	0.011124038696289418
0.031963891990017146	0.011124038696289418
0.032116274000145495	0.011124038696289418
0.032270741998218	0.011124038696289418
0.03242331699584611	0.011124038696289418
0.03257783901062794	0.011124038696289418
0.032734150998294353	0.011124038696289418
0.032891684997593984	0.011124038696289418
0.03304625299642794	0.011124038696289418
0.03322202299023047	0.011124038696289418
0.03339011300704442	0.011124038696289418
0.03356176699162461	0.011124038696289418
0.03372332299477421	0.011124038696289418
0.03388625298975967	0.011124038696289418
0.034039610996842384	0.011124038696289418
0.03419439698336646	0.011124038696289418
0.034349530993495136	0.011124038696289418
0.034505964984418824	0.011124038696289418
0.034659344993997365	0.011124038696289418
0.034812645986676216	0.011124038696289418
0.03496455098502338	0.011124038696289418
0.035117124003591016	0.011124038696289418
0.03526916398550384	0.011124038696289418
0.035421025997493416	0.011124038696289418
0.035573147994000465	0.011124038696289418
0.0357315189903602	0.011124038696289418
0.03588640200905502	0.011124038696289418
0.036038037011167035	0.011124038696289418
0.0361919259885326	0.011124038696289418
0.03635796401067637	0.011124038696289418
0.036521689005894586	0.011124038696289418
0.036683837010059506	0.011124038696289418
0.036845883005298674	0.011124038696289418
0.037003014993388206	0.011124038696289418
0.03715705100330524	0.011124038696289418
0.037312022992409766	0.011124038696289418
0.03747026500059292	0.011124038696289418
0.03762302399263717	0.011124038696289418
0.03777535699191503	0.011124038696289418
0.037927666009636596	0.011124038696289418
0.038079946010839194	0.011124038696289418
0.0382354189932812	0.011124038696289418
0.03838844699203037	0.011124038696289418
0.038541254005394876	0.011124038696289418
0.03869759099325165	0.011124038696289418
0.038850053009809926	0.011124038696289418
0.039002415986033157	0.011124038696289418
0.039154783997219056	0.011124038696289418
0.039307844010181725	0.011124038696289418
0.03946052200626582	0.011124038696289418
0.0396130190056283	0.011124038696289418
0.039769161987351254	0.011124038696289418
0.0399249879992567	0.011604690551758168
0.04007730499142781	0.011604690551758168
0.040229090984212235	0.011604690551758168
0.04038110500550829	0.011604690551758168
0.04053331300383434	0.011604690551758168
0.04068987900973298	0.011604690551758168
0.04084382500150241	0.011604690551758168
0.040996182011440396	0.011604690551758168
0.041148390009766445	0.011604690551758168
0.041260628000600263	0.011604690551758168
0.04141495900694281	0.011604690551758168
0.0415690999943763	0.011604690551758168
0.0417260309914127	0.011604690551758168
0.0418791479896754	0.011604690551758168
0.042031302000395954	0.011604690551758168
0.042183838988421485	0.011604690551758168
0.042338978004409	0.011604690551758168
0.042490697000175714	0.011604690551758168
0.04264283299562521	0.011604690551758168
0.042795326007762924	0.011604690551758168
0.042949905997375026	0.011604690551758168
0.04310163698391989	0.011604690551758168
0.04325577599229291	0.011604690551758168
0.04340820698416792	0.011604690551758168
0.04356255099992268	0.011604690551758168
0.04372099300962873	0.011604690551758168
0.043872973998077214	0.011604690551758168
0.044025076989782974	0.011604690551758168
0.04417873598868027	0.011604690551758168
0.0443303819920402	0.011604690551758168
0.044484732003184035	0.011604690551758168
0.044637415994657204	0.011604690551758168
0.04480044401134364	0.011604690551758168
0.044956414989428595	0.011604690551758168
0.04510932200355455	0.012085342407226918
0.04526115700718947	0.012085342407226918
0.045414786000037566	0.012085342407226918
0.045567054010462016	0.012085342407226918
0.04572393000125885	0.012085342407226918
0.04587839700980112	0.012085342407226918
0.04603165099979378	0.012085342407226918
0.04618356199353002	0.012085342407226918
0.0463505559891928	0.012085342407226918
0.04651387600461021	0.012085342407226918
0.04668939099065028	0.012085342407226918
0.04684766801074147	0.012085342407226918
0.04700141600915231	0.012085342407226918
0.047154745989246294	0.012085342407226918
0.04730691900476813	0.012085342407226918
0.047459844005061314	0.012085342407226918
0.04761447699274868	0.012085342407226918
0.04776705600670539	0.012085342407226918
0.047919436008669436	0.012085342407226918
0.048071639001136646	0.012085342407226918
0.048223521996987984	0.012085342407226918
0.048375662008766085	0.012085342407226918
0.04852782000671141	0.012085342407226918
0.048686280992114916	0.012085342407226918
0.04883984100888483	0.012085342407226918
0.04899233399191871	0.012085342407226918
0.04914450499927625	0.012085342407226918
0.04926040500868112	0.012085342407226918
0.049414011009503156	0.012085342407226918
0.04956640399177559	0.012085342407226918
0.04972336199716665	0.012085342407226918
0.04987522499868646	0.012085342407226918
0.05002682900521904	0.012565994262695668
0.050181163009256124	0.012565994262695668
0.05033269300474785	0.012565994262695668
0.05048478799290024	0.012565994262695668
0.050636473984923214	0.012565994262695668
0.05078836600296199	0.012565994262695668
0.050940204004291445	0.012565994262695668
0.05109226200147532	0.012565994262695668
0.05124396798782982	0.012565994262695668
0.05139788601081818	0.012565994262695668
0.05154982800013386	0.012565994262695668
0.051706933008972555	0.012565994262695668
0.051858696999261156	0.012565994262695668
0.052010596002219245	0.012565994262695668
0.05216480200760998	0.013046646118164418
0.05237759699230082	0.013046646118164418
0.052649169985670596	0.013046646118164418
0.052907948003849015	0.013046646118164418
0.05313075898448005	0.013046646118164418
0.05328427199856378	0.013527297973633168
0.053449940984137356	0.013527297973633168
0.05360859600477852	0.013527297973633168
0.0537690999917686	0.013527297973633168
0.053925821994198486	0.013527297973633168
0.054101368004921824	0.013527297973633168
0.054276314011076465	0.013527297973633168
0.05444918799912557	0.014007949829101918
0.05460535499150865	0.014007949829101918
0.054771631985204294	0.014007949829101918
0.054947427997831255	0.014007949829101918
0.05511926798499189	0.014007949829101918
0.055285834008827806	0.014007949829101918
0.05544496199581772	0.014007949829101918
0.055620611004997045	0.014488601684570668
0.05578464298741892	0.014488601684570668
0.05593987100291997	0.014488601684570668
0.05609331600135192	0.014488601684570668
0.056249993009259924	0.014488601684570668
0.05641330499202013	0.014488601684570668
0.05657091300236061	0.014488601684570668
0.05673150101210922	0.014488601684570668
0.056887373997597024	0.014488601684570668
0.05704270099522546	0.014969253540039418
0.05719776399200782	0.014969253540039418
0.05736839398741722	0.014969253540039418
0.05752622400177643	0.014969253540039418
0.05768997399718501	0.014969253540039418
0.057843572983983904	0.014969253540039418
0.05799904599552974	0.014969253540039418
0.058152084005996585	0.014969253540039418
0.05830618800246157	0.014969253540039418
0.058461140986764804	0.014969253540039418
0.05861331400228664	0.014969253540039418
0.05886611298774369	0.014969253540039418
0.059027898008935153	0.014969253540039418
0.05918184301117435	0.014969253540039418
0.0593431789893657	0.014969253540039418
0.05949906801106408	0.014969253540039418
0.059651037998264655	0.015449905395508168
0.05980600698967464	0.015449905395508168
0.059958631987683475	0.015449905395508168
0.06011235300684348	0.015449905395508168
0.06026468600612134	0.015449905395508168
0.060417728003812954	0.015449905395508168
0.06057263299589977	0.015449905395508168
0.06073709001066163	0.015449905395508168
0.06090906899771653	0.015449905395508168
0.06106183701194823	0.015449905395508168
0.06121409998741001	0.015449905395508168
0.0614027609990444	0.015449905395508168
0.061558213987154886	0.015449905395508168
0.061724617989966646	0.015930557250976918
0.06187881898949854	0.015930557250976918
0.062040771008469164	0.015930557250976918
0.06219528100336902	0.015930557250976918
0.06234761900850572	0.015930557250976918
0.06250015299883671	0.015930557250976918
0.06265743999392726	0.015930557250976918
0.06281307199969888	0.016411209106445668
0.06296552100684494	0.016411209106445668
0.0631182240031194	0.016411209106445668
0.06327239898382686	0.016411209106445668
0.06342458399012685	0.016411209106445668
0.06357947600190528	0.016411209106445668
0.06373824199545197	0.016411209106445668
0.06389264500467107	0.016411209106445668
0.06405273600830697	0.016411209106445668
0.06421459899866022	0.016411209106445668
0.06436770598520525	0.016411209106445668
0.06452614898444153	0.016411209106445668
0.06468483799835667	0.016411209106445668
0.06483891300740652	0.016411209106445668
0.06499638000968844	0.016891860961914418
0.0651486809947528	0.016891860961914418
0.065260389004834	0.016891860961914418
0.06541507798829116	0.016891860961914418
0.06556710999575444	0.016891860961914418
0.06572430100641213	0.016891860961914418
0.0658788759901654	0.016891860961914418
0.06603296200046316	0.016891860961914418
0.06618480099132285	0.016891860961914418
0.06635021898546256	0.016891860961914418
0.06651513898395933	0.016891860961914418
0.06667917300364934	0.016891860961914418
0.06683533900650218	0.016891860961914418
0.06699069798924029	0.017372512817383168
0.06715738898492418	0.017372512817383168
0.06731530500110239	0.017372512817383168
0.06746846000896767	0.017372512817383168
0.06762155698379502	0.017372512817383168
0.06777682001120411	0.017372512817383168
0.06792911500087939	0.017372512817383168
0.06808259099489078	0.017372512817383168
0.06823491401155479	0.017372512817383168
0.0683870849898085	0.017372512817383168
0.06854130100691691	0.017372512817383168
0.06870102300308645	0.017372512817383168
0.06885631300974637	0.017372512817383168
0.06901149600162171	0.017372512817383168
0.06916433200240135	0.017372512817383168
0.06934413200360723	0.017372512817383168
0.06950290899840184	0.017372512817383168
0.06965525299892761	0.017372512817383168
0.06980762499733828	0.017372512817383168
0.06996002499363385	0.017372512817383168
0.0701124329934828	0.017372512817383168
0.07026442099595442	0.017372512817383168
0.07041935200686567	0.017372512817383168
0.07057126698782668	0.017372512817383168
0.07072719300049357	0.017372512817383168
0.07088170098722912	0.017372512817383168
0.0710363510006573	0.017372512817383168
0.071189054986462	0.017372512817383168
0.07134311000118032	0.017372512817383168
0.07149739199667238	0.017372512817383168
0.07164997700601816	0.017372512817383168
0.07180532300844789	0.017372512817383168
0.07195750199025497	0.017372512817383168
0.07210938900243491	0.017372512817383168
0.07226138398982584	0.017372512817383168
0.07241453399183229	0.017372512817383168
0.07256777898874134	0.017372512817383168
0.07272984200972132	0.017372512817383168
0.07288270199205726	0.017372512817383168
0.07303476799279451	0.017372512817383168
0.07318708300590515	0.017372512817383168
0.07335435799905099	0.017372512817383168
0.07350885900086723	0.017372512817383168
0.07366763599566184	0.017372512817383168
0.07382271499955095	0.017372512817383168
0.07398552898666821	0.017372512817383168
0.07414142400375567	0.017372512817383168
0.07429483201121911	0.017372512817383168
0.07445937299053185	0.017372512817383168
0.07461355699342676	0.017372512817383168
0.07476736098760739	0.017372512817383168
0.07492034698952921	0.017372512817383168
0.07507516699843109	0.017372512817383168
0.07522759601124562	0.017372512817383168
0.07538197201211005	0.017372512817383168
0.07553539299988188	0.017372512817383168
0.07569337499444373	0.017372512817383168
0.07584780198521912	0.017372512817383168
0.0759997179848142	0.017372512817383168
0.07615390498540364	0.017372512817383168
0.07631999198929407	0.017372512817383168
0.07648005298688076	0.017372512817383168
0.07663645298453048	0.017372512817383168
0.07679357400047593	0.017372512817383168
0.07694723000167869	0.017372512817383168
0.07710152998333797	0.017372512817383168
0.07726074798847549	0.017372512817383168
0.07741865300340578	0.017372512817383168
0.07757445398601703	0.017372512817383168
0.07773203699616715	0.017372512817383168
0.07788467599311844	0.017372512817383168
0.07803660500212573	0.017372512817383168
0.07818893098738045	0.017372512817383168
0.07834250098676421	0.017853164672851918
0.07849519498995505	0.017853164672851918
0.07864829900790937	0.017853164672851918
0.0788043359934818	0.017853164672851918
0.07895715598715469	0.017853164672851918
0.07911192899337038	0.017853164672851918
0.07926403600140475	0.017853164672851918
0.07941703600226901	0.017853164672851918
0.07956890400964767	0.017853164672851918
0.07972467999206856	0.017853164672851918
0.07987755700014532	0.017853164672851918
0.08002924598986283	0.017853164672851918
0.08018076600274071	0.017853164672851918
0.08033341000555083	0.017853164672851918
0.08048629900440574	0.017853164672851918
0.08063931000651792	0.017853164672851918
0.0807934420008678	0.017853164672851918
0.08094658399932086	0.017853164672851918
0.08110006898641586	0.017853164672851918
0.081258758000331	0.017853164672851918
0.0814129679929465	0.017853164672851918
0.08156551999854855	0.017853164672851918
0.08172270999057218	0.017853164672851918
0.08187533100135624	0.017853164672851918
0.08202733501093462	0.017853164672851918
0.08218303398462012	0.017853164672851918
0.08233542100060731	0.017853164672851918
0.0824881549924612	0.017853164672851918
0.08264357698499225	0.017853164672851918
0.08279846500954591	0.017853164672851918
0.0829517949896399	0.017853164672851918
0.08310463800444268	0.017853164672851918
0.08325693299411796	0.017853164672851918
0.08340889500686899	0.017853164672851918
0.083561756007839	0.017853164672851918
0.0837181129900273	0.017853164672851918
0.08387001199298538	0.017853164672851918
0.08402307299547829	0.017853164672851918
0.08417542598908767	0.017853164672851918
0.08432737799012102	0.017853164672851918
0.08447928400710225	0.017853164672851918
0.08463432299322449	0.017853164672851918
0.08478795000701211	0.017853164672851918
0.084942602989031	0.017853164672851918
0.08510469499742612	0.017853164672851918
0.08527144198887981	0.017853164672851918
0.08542750499327667	0.017853164672851918
0.08558133299811743	0.017853164672851918
0.08574366100947373	0.017853164672851918
0.08591364399762824	0.017853164672851918
0.08608077999087982	0.017853164672851918
0.08623595698736608	0.017853164672851918
0.08640198898501694	0.017853164672851918
0.08656073600286618	0.017853164672851918
0.0867246330017224	0.017853164672851918
0.0868785869970452	0.017853164672851918
0.08703196700662374	0.018333816528320668
0.08718463499099016	0.018333816528320668
0.08733734299312346	0.018333816528320668
0.08749335800530389	0.018333816528320668
0.0876497300050687	0.018333816528320668
0.08780542100430466	0.018333816528320668
0.08796072500990704	0.018333816528320668
0.0881159819837194	0.018333816528320668
0.08826912500080653	0.018333816528320668
0.08842189199640416	0.018333816528320668
0.08857638700283132	0.018333816528320668
0.08873642201069742	0.018333816528320668
0.08889140200335532	0.018333816528320668
0.08904592200997286	0.018333816528320668
0.08920100898831151	0.018333816528320668
0.08936801599338651	0.018333816528320668
0.0895220469974447	0.018333816528320668
0.08968107801047154	0.018333816528320668
0.08983636301127262	0.018333816528320668
0.08999059500638396	0.018333816528320668
0.0901446939969901	0.018333816528320668
0.09029767799074762	0.018333816528320668
0.09045245399465784	0.018333816528320668
0.09060710199992172	0.018333816528320668
0.09076245498727076	0.018333816528320668
0.09091760599403642	0.018333816528320668
0.09107085500727408	0.018333816528320668
0.09122661998844706	0.018333816528320668
0.09138205900671892	0.018333816528320668
0.09153450798476115	0.018333816528320668
0.09169339798972942	0.018333816528320668
0.09184760999050923	0.018333816528320668
0.09200234600575641	0.018333816528320668
0.09215730699361302	0.018333816528320668
0.0923099780047778	0.018333816528320668
0.09246331299073063	0.018333816528320668
0.09261620900360867	0.018333816528320668
0.09276936200330965	0.018333816528320668
0.09292433899827302	0.018333816528320668
0.093079737998778	0.018333816528320668
0.09323221299564466	0.018333816528320668
0.09339986401028	0.018333816528320668
0.0935538419871591	0.018333816528320668
0.09371411800384521	0.018333816528320668
0.09388155798660591	0.018333816528320668
0.09404852200532332	0.018333816528320668
0.09420600600424223	0.018333816528320668
0.09436151100089774	0.018333816528320668
0.09451766399433836	0.018333816528320668
0.09468132699839771	0.018333816528320668
0.09483822601032443	0.018333816528320668
0.09499327201046981	0.018333816528320668
0.09514537500217557	0.018333816528320668
0.09529732700320892	0.018333816528320668
0.09545195801183581	0.018333816528320668
0.09560551200411282	0.018333816528320668
0.09575872999266721	0.018333816528320668
0.09591115699731745	0.018333816528320668
0.096065143996384	0.018333816528320668
0.0962184070085641	0.018333816528320668
0.09638289199210703	0.018333816528320668
0.09654037200380117	0.018333816528320668
0.09669858100824058	0.018333816528320668
0.09685375800472684	0.018333816528320668
0.09700899999006651	0.018333816528320668
0.09716535999905318	0.018333816528320668
0.09733308499562554	0.018333816528320668
0.09748903100262396	0.018333816528320668
0.0976420950028114	0.018333816528320668
0.0978035349980928	0.018333816528320668
0.09795950999250636	0.018333816528320668
0.09811272399383597	0.018333816528320668
0.09826581299421377	0.018333816528320668
0.09841849500662647	0.018814468383789418
0.09857210100744851	0.018814468383789418
0.0987297699903138	0.018814468383789418
0.09888486299314536	0.018814468383789418
0.09905131900450215	0.018814468383789418
0.09922004299005494	0.018814468383789418
0.0993800770083908	0.018814468383789418
0.09953419800149277	0.018814468383789418
0.09969464800087735	0.018814468383789418
0.09985005200724117	0.018814468383789418
0.1000031330040656	0.018814468383789418
0.11015646799933165	0.018814468383789418
0.12033333900035359	0.018814468383789418
0.13053866699920036	0.018814468383789418
0.14076755099813454	0.018814468383789418
0.1509925219870638	0.018814468383789418
0.16120527900056913	0.019295120239258168
0.1714071779861115	0.019295120239258168
0.18158351798774675	0.019295120239258168
0.19176822699955665	0.019295120239258168
0.201992321992293	0.019295120239258168
0.21221110998885706	0.019295120239258168
0.22243038099259138	0.019295120239258168
0.23265550698852167	0.019775772094726918
0.24286422299337573	0.019775772094726918
0.25307730899658054	0.019775772094726918
0.2633059789950494	0.020256423950195668
0.2735398740042001	0.020256423950195668
0.2837800240085926	0.020256423950195668
0.29401071500615217	0.020256423950195668
0.3042148459935561	0.020256423950195668
0.31442842798423953	0.020256423950195668
0.324655067990534	0.020256423950195668
0.33488512100302614	0.020256423950195668
0.3451084329863079	0.020256423950195668
0.3553044899890665	0.020256423950195668
0.36550197401084006	0.020737075805664418
0.37572175500099547	0.020737075805664418
0.38597724598366767	0.021217727661133168
0.3961834479996469	0.021217727661133168
0.40643614900182	0.021698379516601918
0.4166385259886738	0.022179031372070668
0.42683861099067144	0.022659683227539418
0.43706723500508815	0.023140335083008168
0.4472968759946525	0.024101638793945668
0.45751037998707034	0.024582290649414418
0.4677240930031985	0.024582290649414418
0.47793263298808597	0.025062942504883168
0.48813213300309144	0.025062942504883168
0.4983690519875381	0.025543594360351918
0.5085724100063089	0.025543594360351918
0.5187880790035706	0.025543594360351918
0.528984914009925	0.025543594360351918
0.5391852110042237	0.025543594360351918
0.549397800990846	0.025543594360351918
0.559619951993227	0.025543594360351918
0.5698291909939144	0.026024246215820668
0.580034832993988	0.026024246215820668
0.5902232480002567	0.026504898071289418
0.6004424249986187	0.026504898071289418
0.6106531280092895	0.026993179321289418
0.6208667889877688	0.026962661743164418
0.6311118259909563	0.026962661743164418
0.6413448239909485	0.026962661743164418
0.651573378010653	0.026962661743164418
0.6617686270037666	0.026962661743164418
0.6719799310085364	0.026962661743164418
0.6822023819840979	0.026962661743164418
0.6923986870096996	0.026962661743164418
0.7025947679940145	0.026962661743164418
0.7128410360019188	0.026962661743164418
0.7230659080087207	0.026962661743164418
0.7332756429968867	0.027443313598633168
0.7434938619844615	0.027923965454101918
0.7537072690029163	0.027923965454101918
0.7639038839843124	0.027923965454101918
0.7741115500102751	0.027923965454101918
0.7842976079846267	0.027923965454101918
0.7944926859927364	0.027923965454101918
0.8047218369902112	0.027923965454101918
0.8149399060057476	0.027923965454101918
0.8251587660051882	0.027923965454101918
0.8353950270102359	0.027923965454101918
0.8456152830040082	0.027923965454101918
0.8558423389913514	0.027923965454101918
0.8660505099978764	0.027923965454101918
0.8762581449991558	0.028404617309570668
0.8864801519957837	0.028404617309570668
0.896727874991484	0.028404617309570668
0.9069606919947546	0.028885269165039418
0.9171827489917632	0.028885269165039418
0.9274095959844999	0.028885269165039418
0.9376195179938804	0.028885269165039418
0.9478368530108128	0.028885269165039418
0.9580499389849138	0.028885269165039418
0.968269426986808	0.028885269165039418
0.9784761730115861	0.028885269165039418
0.9886594819836318	0.028885269165039418
0.9988468730007298	0.028885269165039418
1.009067987994058	0.028885269165039418
1.1093626320071053	0.030552291870117543
1.2097250329970848	0.03199424743652379
1.3101411050010938	0.03295555114746129
1.4105567089864053	0.03439750671386754
1.5109859989897814	0.03583946228027379
1.61140590699506	0.03728141784668004
1.7118268579943106	0.03824272155761754
1.8122467749926727	0.07957878112793004
1.9126973949896637	0.10553398132324254
2.013146590004908	0.10601463317871129
2.113591172004817	0.10601463317871129
2.214021553983912	0.10745658874511754
2.314453227998456	0.10745658874511754
2.414915094006574	0.10793724060058629
2.5153678210044745	0.10889854431152379
2.615837583987741	0.11034049987793004
2.716269848984666	0.11178245544433629
2.8166952269966714	0.11226310729980504
2.9171365899965167	0.11322441101074254
3.017612770985579	0.11562767028808629
3.1180382689926773	0.11658897399902379
3.218457715003751	0.11658897399902379
3.3188960480038077	0.11658897399902379
3.419334547012113	0.11755027770996129
3.5197651050111745	0.11803092956543004
3.62019926100038	0.11947288513183629
3.720615789992735	0.12043418884277379
3.821030110004358	0.12043418884277379
3.9214954930066597	0.12043418884277379
4.0219095349893905	0.12139549255371129
4.122320795984706	0.12187614440918004
4.222738070006017	0.12235679626464879
4.32316961500328	0.12379875183105504
4.4236285719962325	0.12379875183105504
4.52407046299777	0.12379875183105504
4.624492061993806	0.12379875183105504
4.72492022998631	0.12379875183105504
4.8253460389969405	0.1252407073974613
4.925761532009346	0.1252407073974613
5.02617375398404	0.1252407073974613
5.126604919991223	0.1252407073974613
5.227031268994324	0.1252407073974613
5.327444094000384	0.1262020111083988
5.42786631200579	0.12668266296386754
5.528315325995209	0.12668266296386754
5.628800967009738	0.12668266296386754
5.729270459996769	0.12667884826660192
5.82973938799114	0.12715950012207067
5.9301720969961025	0.12923088073730504
6.0307115750038065	0.12923088073730504
6.13120737898862	0.12923088073730504
6.231704956997419	0.12923088073730504
6.332262398005696	0.12923088073730504
6.432768583996221	0.12923088073730504
6.533279252995271	0.12923088073730504
6.633750043984037	0.12923088073730504
6.734208285983186	0.12923088073730504
6.834675324993441	0.12923088073730504
6.93523248899146	0.12923088073730504
7.03575187799288	0.12923088073730504
7.136286088993074	0.12923088073730504
7.236687709984835	0.12923088073730504
0	0
