# Supplementary material for: GRAPE for fast and scalable graph processing and random-walk-based embedding
Source: Nat Comput Sci. 2023 Jun 26;3(6):552–68. doi: 10.1038/s43588-023-00465-8 (PMC10768636; doi:10.1038/s43588-023-00465-8)
Supplement: Supplementary file 4 — CSVs with time series data with time and memory requirements for the different libraries on the 44 considered graphs and on the different tasks considered (loading graphs, first- and second-order RWs). [file 43588_2023_465_MOESM4_ESM.zip › bio-ce-ht/CSRgraph/second_order_walk_only_p.csv]

delta	ram
0	0.0025053024291992188
0.000318541016895324	0.0029859542846679688
0.0004807470249943435	0.0029859542846679688
0.0005727960087824613	0.0029859542846679688
0.0006667950074188411	0.0029859542846679688
0.0007509770221076906	0.0029859542846679688
0.0008320050255861133	0.0029859542846679688
0.0009123680065385997	0.0034666061401367188
0.0009923629986587912	0.0034666061401367188
0.0010719490237534046	0.0034666061401367188
0.0011510330077726394	0.0034666061401367188
0.0012344889983069152	0.0034666061401367188
0.0013144850090611726	0.0034666061401367188
0.0013931060093455017	0.0034666061401367188
0.0014716980222146958	0.0034666061401367188
0.0015498819993808866	0.0034666061401367188
0.0016281380085274577	0.003947257995605469
0.0017131760250777006	0.003947257995605469
0.0017916090146172792	0.003947257995605469
0.0018695949984248728	0.003947257995605469
0.0019478480098769069	0.003947257995605469
0.0020260990131646395	0.003947257995605469
0.0021047740010544658	0.003947257995605469
0.002183055999921635	0.003947257995605469
0.002261531015392393	0.003947257995605469
0.0023392540169879794	0.003947257995605469
0.0024175990256480873	0.004427909851074219
0.002499900001566857	0.004427909851074219
0.002579068997874856	0.004427909851074219
0.0026637630071491003	0.004427909851074219
0.002743370016105473	0.004427909851074219
0.0028222640103194863	0.004427909851074219
0.0029003130039200187	0.004427909851074219
0.002980612014653161	0.004427909851074219
0.0030592520197387785	0.004427909851074219
0.003137943014735356	0.004908561706542969
0.003216365003027022	0.004908561706542969
0.003304356010630727	0.004908561706542969
0.003386504016816616	0.004908561706542969
0.0034654890187084675	0.004908561706542969
0.0035441979998722672	0.004908561706542969
0.003628382022725418	0.004908561706542969
0.0037220300000626594	0.004908561706542969
0.003803541010711342	0.004908561706542969
0.0038826240052003413	0.004908561706542969
0.0039609270170331	0.005389213562011719
0.004038992017740384	0.005389213562011719
0.0041175880178343505	0.005389213562011719
0.004195861023617908	0.005389213562011719
0.004294161015423015	0.005389213562011719
0.004376042023068294	0.005389213562011719
0.004456652008229867	0.005389213562011719
0.0045360400108620524	0.005389213562011719
0.004615106008714065	0.005389213562011719
0.004698814009316266	0.005389213562011719
0.004778080998221412	0.005389213562011719
0.004856352024944499	0.005389213562011719
0.004934826021781191	0.005869865417480469
0.005012849025661126	0.005869865417480469
0.005090794002171606	0.005869865417480469
0.005171869997866452	0.005869865417480469
0.005250424001133069	0.005869865417480469
0.005342754011508077	0.005869865417480469
0.005422963004093617	0.005869865417480469
0.005501446023117751	0.005869865417480469
0.005579453019890934	0.005869865417480469
0.005661804025294259	0.005869865417480469
0.0057420530065428466	0.005869865417480469
0.005821035010740161	0.005869865417480469
0.005899302021134645	0.005869865417480469
0.005977313005132601	0.006350517272949219
0.006055858015315607	0.006350517272949219
0.0061337120132520795	0.006350517272949219
0.00621606400818564	0.006350517272949219
0.006294804014032707	0.006350517272949219
0.0063729600224178284	0.006350517272949219
0.006450516026234254	0.006350517272949219
0.006528161000460386	0.006350517272949219
0.0066056340001523495	0.006350517272949219
0.0066886960121337324	0.006350517272949219
0.006767222017515451	0.006350517272949219
0.006847591022960842	0.006350517272949219
0.006927426002221182	0.006350517272949219
0.007005813007708639	0.006350517272949219
0.007084181997925043	0.006350517272949219
0.007162298017647117	0.006350517272949219
0.007240513019496575	0.006350517272949219
0.007318483025301248	0.006350517272949219
0.0073966260242741555	0.006831169128417969
0.007482325017917901	0.006831169128417969
0.007564633997390047	0.006831169128417969
0.007647860998986289	0.006831169128417969
0.007727989024715498	0.006831169128417969
0.007806525012711063	0.006831169128417969
0.007884253020165488	0.006831169128417969
0.007962685020174831	0.006831169128417969
0.008040444023208693	0.006831169128417969
0.008118099009152502	0.006831169128417969
0.008196064998628572	0.006831169128417969
0.008292496000649408	0.006831169128417969
0.00838270501117222	0.006831169128417969
0.008463840000331402	0.006831169128417969
0.00854256100137718	0.006831169128417969
0.008620986016467214	0.006831169128417969
0.00871208100579679	0.007311820983886719
0.008794557012151927	0.007311820983886719
0.00887309800600633	0.007311820983886719
0.008953290001954883	0.007311820983886719
0.009040191012900323	0.007311820983886719
0.009120227012317628	0.007311820983886719
0.009198801999446005	0.007311820983886719
0.009277175005991012	0.007311820983886719
0.009355023998068646	0.007311820983886719
0.009433385013835505	0.007311820983886719
0.009511492011370137	0.007311820983886719
0.009589566005161032	0.007311820983886719
0.00967468399903737	0.007311820983886719
0.009755244012922049	0.007311820983886719
0.00983358602388762	0.007311820983886719
0.009911932022077963	0.007311820983886719
0.009990084014134482	0.007311820983886719
0.01006878400221467	0.007311820983886719
0.010239476017886773	0.007311820983886719
0.010423488012747839	0.007311820983886719
0.010596608015475795	0.007311820983886719
0.010781147022498772	0.007311820983886719
0.010941581014776602	0.007311820983886719
0.011114732013083994	0.007311820983886719
0.01127868500771001	0.007792472839355469
0.011433236999437213	0.007792472839355469
0.01158656002371572	0.007792472839355469
0.011745872005121782	0.007792472839355469
0.011900917015736923	0.007792472839355469
0.0120538680057507	0.007792472839355469
0.012206598010379821	0.007792472839355469
0.012375904014334083	0.007792472839355469
0.012530861014965922	0.007792472839355469
0.012683281005593017	0.007792472839355469
0.012836055015213788	0.007792472839355469
0.012987840018467978	0.007792472839355469
0.013140074006514624	0.007792472839355469
0.013292098010424525	0.007792472839355469
0.013444286014419049	0.007792472839355469
0.013596475007943809	0.008273124694824219
0.013752521015703678	0.008273124694824219
0.013905509025789797	0.008273124694824219
0.014057720021810383	0.008273124694824219
0.014209059008862823	0.008273124694824219
0.014361039007781073	0.008273124694824219
0.014530551998177543	0.008273124694824219
0.014686979004181921	0.008273124694824219
0.014839662006124854	0.008273124694824219
0.014991235017077997	0.008273124694824219
0.015143206022912636	0.008273124694824219
0.015296071011107415	0.008273124694824219
0.015447745012352243	0.008273124694824219
0.015598849015077576	0.008273124694824219
0.015755151020130143	0.008273124694824219
0.015906817017821595	0.008273124694824219
0.016058455017628148	0.008273124694824219
0.016211729001952335	0.008273124694824219
0.016378296015318483	0.008273124694824219
0.016531597007997334	0.008273124694824219
0.01668401202186942	0.008273124694824219
0.016836553026223555	0.008273124694824219
0.016988250019494444	0.008273124694824219
0.01714067702414468	0.008273124694824219
0.017304263019468635	0.008753776550292969
0.017466778022935614	0.008753776550292969
0.01761862001148984	0.008753776550292969
0.01777488802326843	0.008753776550292969
0.017927780019817874	0.008753776550292969
0.018078755005262792	0.008753776550292969
0.01823008101200685	0.008753776550292969
0.018411244003800675	0.008753776550292969
0.01858780102338642	0.008753776550292969
0.018750746006844565	0.008753776550292969
0.01890670700231567	0.008753776550292969
0.019059469021158293	0.008753776550292969
0.019211464998079464	0.008753776550292969
0.019363382016308606	0.008753776550292969
0.019515820022206753	0.008753776550292969
0.01967374701052904	0.008753776550292969
0.019828508025966585	0.008753776550292969
0.019981718010967597	0.008753776550292969
0.020133968006120995	0.008753776550292969
0.02026445302180946	0.008753776550292969
0.020418833999428898	0.008753776550292969
0.02057237600092776	0.008753776550292969
0.020728367002448067	0.008753776550292969
0.0208809660107363	0.008753776550292969
0.02103302301838994	0.008753776550292969
0.021184575016377494	0.008753776550292969
0.021337179001420736	0.009234428405761719
0.021489046019269153	0.009234428405761719
0.021641346014803275	0.009234428405761719
0.02179349202197045	0.009234428405761719
0.02194508901447989	0.009234428405761719
0.022097244014730677	0.009234428405761719
0.022249541012570262	0.009234428405761719
0.02240168600110337	0.009234428405761719
0.02255825902102515	0.009234428405761719
0.0227210900047794	0.009234428405761719
0.022877817013068125	0.009234428405761719
0.023030642012599856	0.009234428405761719
0.023182247998192906	0.009234428405761719
0.02333477500360459	0.009234428405761719
0.023487794998800382	0.009234428405761719
0.023643215012270957	0.009234428405761719
0.023797417001333088	0.009234428405761719
0.02395056001842022	0.009234428405761719
0.024103586009005085	0.009715080261230469
0.024263212020741776	0.009715080261230469
0.024418763001449406	0.009715080261230469
0.024573269998654723	0.009715080261230469
0.024729267024667934	0.009715080261230469
0.02488187502603978	0.009715080261230469
0.025034195015905425	0.010195732116699219
0.025186358019709587	0.010195732116699219
0.025339045008877292	0.010195732116699219
0.02549502201145515	0.010195732116699219
0.025648101000115275	0.010195732116699219
0.025801312003750354	0.010195732116699219
0.025953264004783705	0.010195732116699219
0.02610506600467488	0.010195732116699219
0.02625686800456606	0.010195732116699219
0.02640918901306577	0.010195732116699219
0.026561537000816315	0.010195732116699219
0.02671819701208733	0.010195732116699219
0.02687938802409917	0.010195732116699219
0.02703544800169766	0.010676383972167969
0.027187380008399487	0.010676383972167969
0.027340071013895795	0.010676383972167969
0.02749589501763694	0.010676383972167969
0.02765520801767707	0.010676383972167969
0.027808735001599416	0.010676383972167969
0.02796234202105552	0.010676383972167969
0.028118237998569384	0.011157035827636719
0.028261295025004074	0.011157035827636719
0.028415306005626917	0.011157035827636719
0.028570619004312903	0.011157035827636719
0.028728728007990867	0.011157035827636719
0.0288814110099338	0.011157035827636719
0.02903412902378477	0.011157035827636719
0.029186055005993694	0.011157035827636719
0.02933734402176924	0.011157035827636719
0.029489125998225063	0.011157035827636719
0.02964134802459739	0.011157035827636719
0.02979361600591801	0.011157035827636719
0.029946129012387246	0.011157035827636719
0.03009835400735028	0.011157035827636719
0.030249867006205022	0.011157035827636719
0.030401529016671702	0.011637687683105469
0.0305535770021379	0.011637687683105469
0.030708835023688152	0.011637687683105469
0.030860808008583263	0.011637687683105469
0.03101351100485772	0.011637687683105469
0.031164733023615554	0.011637687683105469
0.0313167370040901	0.011637687683105469
0.031468688015593216	0.011637687683105469
0.031620485009625554	0.011637687683105469
0.031776094023371115	0.011637687683105469
0.03192800600663759	0.011637687683105469
0.03208062000339851	0.011637687683105469
0.03223187802359462	0.011637687683105469
0.03240459700464271	0.011637687683105469
0.032560595020186156	0.011637687683105469
0.032716293004341424	0.011637687683105469
0.03286929501336999	0.011637687683105469
0.03302430800977163	0.011637687683105469
0.03317991900257766	0.011637687683105469
0.03334390200325288	0.011637687683105469
0.03349870600504801	0.011637687683105469
0.033651037025265396	0.011637687683105469
0.033805502025643364	0.011637687683105469
0.033958183019421995	0.011637687683105469
0.03411114800837822	0.011637687683105469
0.034263095003552735	0.011637687683105469
0.034414968016790226	0.011637687683105469
0.034567445021821186	0.011637687683105469
0.03472360601881519	0.011637687683105469
0.034876582998549566	0.011637687683105469
0.0350294660020154	0.011637687683105469
0.035181340004783124	0.011637687683105469
0.035334218002390116	0.011637687683105469
0.035486930020852014	0.011637687683105469
0.035641034017317	0.011637687683105469
0.03579431600519456	0.011637687683105469
0.03594742901623249	0.011637687683105469
0.03609998800675385	0.011637687683105469
0.03628215100616217	0.011637687683105469
0.036448660015594214	0.011637687683105469
0.03660918801324442	0.011637687683105469
0.036767694022273645	0.011637687683105469
0.03692236900678836	0.011637687683105469
0.037077194021549076	0.011637687683105469
0.037231157009955496	0.011637687683105469
0.037384997005574405	0.011637687683105469
0.03753895600675605	0.011637687683105469
0.037691681005526334	0.011637687683105469
0.03784434500266798	0.011637687683105469
0.03799741200054996	0.011637687683105469
0.03815102900261991	0.011637687683105469
0.038303054025163874	0.011637687683105469
0.03846373100532219	0.011637687683105469
0.03861781401792541	0.011637687683105469
0.03877492801984772	0.011637687683105469
0.03892694000387564	0.011637687683105469
0.03907846301444806	0.011637687683105469
0.039230289024999365	0.011637687683105469
0.03939606199855916	0.011637687683105469
0.03956106101395562	0.011637687683105469
0.039719721011351794	0.011637687683105469
0.03987467801198363	0.011637687683105469
0.040027519018622115	0.011637687683105469
0.04018072001053952	0.011637687683105469
0.040347210015170276	0.011637687683105469
0.04050077201100066	0.012118339538574219
0.0406524850113783	0.012118339538574219
0.04080409000744112	0.012118339538574219
0.0409559520194307	0.012118339538574219
0.0411076300079003	0.012118339538574219
0.04125831701094285	0.012118339538574219
0.04141000600066036	0.012118339538574219
0.04156552400672808	0.012118339538574219
0.04172227700473741	0.012118339538574219
0.04187540500424802	0.012118339538574219
0.04202766000526026	0.012118339538574219
0.04217886499827728	0.012118339538574219
0.042332480021286756	0.012118339538574219
0.04248469101730734	0.012118339538574219
0.04264503699960187	0.012118339538574219
0.04279995002434589	0.012118339538574219
0.0429538480238989	0.012118339538574219
0.04310634301509708	0.012118339538574219
0.04325820499798283	0.012118339538574219
0.04341125302016735	0.012118339538574219
0.0435634890163783	0.012118339538574219
0.04372060400783084	0.012118339538574219
0.04387338101514615	0.012118339538574219
0.04402523400494829	0.012118339538574219
0.044177052011946216	0.012118339538574219
0.04434273502556607	0.012118339538574219
0.04450378401088528	0.012118339538574219
0.04465979101951234	0.012118339538574219
0.044813200016506016	0.012118339538574219
0.0449655830161646	0.012118339538574219
0.04511685101897456	0.012118339538574219
0.045270754024386406	0.012118339538574219
0.04543467500479892	0.012118339538574219
0.045587628002977	0.012118339538574219
0.04574368201429024	0.012118339538574219
0.04589673402369954	0.012118339538574219
0.04604845400899649	0.012598991394042969
0.04620029401849024	0.012598991394042969
0.04636303801089525	0.012598991394042969
0.04651586600812152	0.012598991394042969
0.046668602008139715	0.012598991394042969
0.04682099699857645	0.012598991394042969
0.046972885000286624	0.012598991394042969
0.04712419002316892	0.012598991394042969
0.0472755320079159	0.012598991394042969
0.0474290490092244	0.012598991394042969
0.047581272025126964	0.012598991394042969
0.04773700502119027	0.012598991394042969
0.047889425011817366	0.012598991394042969
0.04804137401515618	0.012598991394042969
0.04819211200810969	0.012598991394042969
0.04842756601283327	0.012598991394042969
0.048594732012134045	0.012598991394042969
0.048755654017440975	0.012598991394042969
0.04890949101536535	0.012598991394042969
0.04906261301948689	0.012598991394042969
0.04921497101895511	0.012598991394042969
0.04936662700492889	0.012598991394042969
0.04951874402468093	0.012598991394042969
0.04967055399902165	0.012598991394042969
0.049822767003206536	0.012598991394042969
0.04997537101735361	0.012598991394042969
0.050127921014791355	0.012598991394042969
0.05028053899877705	0.012598991394042969
0.050436460005585104	0.012598991394042969
0.05058993000420742	0.012598991394042969
0.05074587601120584	0.012598991394042969
0.05089860601583496	0.012598991394042969
0.051050663023488596	0.012598991394042969
0.051202394999563694	0.012598991394042969
0.05135405799956061	0.012598991394042969
0.05150471901288256	0.012598991394042969
0.051656055002240464	0.012598991394042969
0.051807738025672734	0.012598991394042969
0.051958891010144725	0.013079643249511719
0.05210984201403335	0.013079643249511719
0.05228540301322937	0.013079643249511719
0.05244074601796456	0.013079643249511719
0.05259387701516971	0.013079643249511719
0.05274906801059842	0.013079643249511719
0.0529006160213612	0.013079643249511719
0.05305279401363805	0.013560295104980469
0.053204269002890214	0.013560295104980469
0.0533555050205905	0.013560295104980469
0.05351915201754309	0.013560295104980469
0.0536844190210104	0.013560295104980469
0.05384115900960751	0.013560295104980469
0.05399336799746379	0.013560295104980469
0.05415137100499123	0.014040946960449219
0.05431531701469794	0.014040946960449219
0.05447172201820649	0.014040946960449219
0.054624342010356486	0.014040946960449219
0.054780634003691375	0.014040946960449219
0.05493374101934023	0.014040946960449219
0.05508555000415072	0.014040946960449219
0.05523984500905499	0.014040946960449219
0.055392005015164614	0.014521598815917969
0.05554432701319456	0.014521598815917969
0.05569669901160523	0.014521598815917969
0.055849099007900804	0.014521598815917969
0.05600265500834212	0.014521598815917969
0.0561552680155728	0.014521598815917969
0.056261435005581006	0.014521598815917969
0.056415410013869405	0.014521598815917969
0.05656696201185696	0.015002250671386719
0.05672291200608015	0.015002250671386719
0.056875311012845486	0.015002250671386719
0.05702737902174704	0.015002250671386719
0.05717965299845673	0.015002250671386719
0.05733230401528999	0.015002250671386719
0.05748516201856546	0.015002250671386719
0.05763932500849478	0.015002250671386719
0.057794645021203905	0.015002250671386719
0.05803366200416349	0.015482902526855469
0.05819477399927564	0.015482902526855469
0.058357051020720974	0.015482902526855469
0.0585163040086627	0.015482902526855469
0.05866902001434937	0.015482902526855469
0.05882166701485403	0.015482902526855469
0.05897414300125092	0.015482902526855469
0.05912577800336294	0.015482902526855469
0.059277703025145456	0.015482902526855469
0.05942994501674548	0.015482902526855469
0.05958356201881543	0.015482902526855469
0.05974022499867715	0.015482902526855469
0.05989195400616154	0.015482902526855469
0.06004322800436057	0.015482902526855469
0.06019503402058035	0.015482902526855469
0.06036246501025744	0.015482902526855469
0.06051658501382917	0.01596355438232422
0.060668395017273724	0.01596355438232422
0.06082409102236852	0.01596355438232422
0.06097678901278414	0.01596355438232422
0.061129471025196835	0.01596355438232422
0.061281985021196306	0.01596355438232422
0.06143419400905259	0.01596355438232422
0.06158821302233264	0.01596355438232422
0.06174419302260503	0.01596355438232422
0.06189612500020303	0.01596355438232422
0.062047391023952514	0.01596355438232422
0.062199567997595295	0.01596355438232422
0.06235186700359918	0.01596355438232422
0.0625040160084609	0.01644420623779297
0.06265557601000182	0.01644420623779297
0.06280780001543462	0.01644420623779297
0.06295961601426825	0.01644420623779297
0.06311875701067038	0.01644420623779297
0.06327414000406861	0.01644420623779297
0.06342675699852407	0.01644420623779297
0.06358149502193555	0.01644420623779297
0.06373871699906886	0.01692485809326172
0.06389245300670154	0.01692485809326172
0.06404470501001924	0.01692485809326172
0.06419681900297292	0.01692485809326172
0.06436286499956623	0.01692485809326172
0.06451737100724131	0.01692485809326172
0.06466971102054231	0.01692485809326172
0.06482305499957874	0.01692485809326172
0.06497715201112442	0.01692485809326172
0.06512941201799549	0.01692485809326172
0.06528117001289502	0.01692485809326172
0.06544534501153976	0.01692485809326172
0.06559842900605872	0.01692485809326172
0.0657552860211581	0.01692485809326172
0.06590808200417086	0.01740550994873047
0.0660601970157586	0.01740550994873047
0.06622094800695777	0.01740550994873047
0.06637793901609257	0.01740550994873047
0.06652956901234575	0.01740550994873047
0.06668176301172934	0.01740550994873047
0.06683406900265254	0.01740550994873047
0.06698734199744649	0.01740550994873047
0.06713832501554862	0.01740550994873047
0.06728923102491535	0.01740550994873047
0.06744098200579174	0.01740550994873047
0.0675925450050272	0.01740550994873047
0.06774876700364985	0.01788616180419922
0.0679011770116631	0.01788616180419922
0.06805280700791627	0.01788616180419922
0.06820834800601006	0.01788616180419922
0.06842310301726684	0.01788616180419922
0.06859658201574348	0.01788616180419922
0.06875944000785239	0.01788616180419922
0.06891514401650056	0.01788616180419922
0.06906844401964918	0.01788616180419922
0.06922066802508198	0.01788616180419922
0.0693727660109289	0.01788616180419922
0.06952482400811277	0.01788616180419922
0.06967724702553824	0.01788616180419922
0.06983006800874136	0.01788616180419922
0.06998336300603114	0.01788616180419922
0.07013632002053782	0.01788616180419922
0.07028778200037777	0.01788616180419922
0.07043941601295955	0.01788616180419922
0.07059176202164963	0.01788616180419922
0.07074826300959103	0.01788616180419922
0.07090026800869964	0.01788616180419922
0.07105200001387857	0.01788616180419922
0.07120373600628227	0.01788616180419922
0.07135535101406276	0.01788616180419922
0.07150640100007877	0.01788616180419922
0.07165774202439934	0.01788616180419922
0.07180964201688766	0.01788616180419922
0.07196128202485852	0.01788616180419922
0.07211289400584064	0.01788616180419922
0.0722620020096656	0.01788616180419922
0.07241613802034408	0.01788616180419922
0.07256836700253189	0.01788616180419922
0.07272521001868881	0.01788616180419922
0.07287757800077088	0.01788616180419922
0.07304161001229659	0.01788616180419922
0.07319619201007299	0.01788616180419922
0.07334795701899566	0.01788616180419922
0.07349995800177567	0.01788616180419922
0.07365281201782636	0.01788616180419922
0.07380571099929512	0.01788616180419922
0.07395798800280318	0.01788616180419922
0.07411086102365516	0.01788616180419922
0.07426228301483206	0.01788616180419922
0.07441487902542576	0.01788616180419922
0.07456597199779935	0.01788616180419922
0.0747214020229876	0.01788616180419922
0.07487329401192255	0.01788616180419922
0.07502453299821354	0.01788616180419922
0.07517826100229286	0.01788616180419922
0.07533176100696437	0.01788616180419922
0.07548395299818367	0.01788616180419922
0.07563865301199257	0.01788616180419922
0.07579365602578036	0.01788616180419922
0.07594641900504939	0.01788616180419922
0.07609931900515221	0.01788616180419922
0.0762824640260078	0.01788616180419922
0.07644185601384379	0.01788616180419922
0.07659580101608299	0.01788616180419922
0.07675372701487504	0.01788616180419922
0.07690757000818849	0.01788616180419922
0.07706063002115116	0.01788616180419922
0.07721376500558108	0.01788616180419922
0.07736585100064985	0.01788616180419922
0.07751805000589229	0.01788616180419922
0.07767053300631233	0.01788616180419922
0.07782357302494347	0.01788616180419922
0.07797619001939893	0.01788616180419922
0.07812746000126936	0.01788616180419922
0.07827908100443892	0.01788616180419922
0.07844423101050779	0.01788616180419922
0.07859845101484098	0.01788616180419922
0.07875429600244388	0.01788616180419922
0.07890663199941628	0.01788616180419922
0.07905912300338969	0.01788616180419922
0.07921079601510428	0.01788616180419922
0.07936253302614205	0.01788616180419922
0.0795139970141463	0.01788616180419922
0.07966600701911375	0.01836681365966797
0.07981863300665282	0.01836681365966797
0.07997053902363405	0.01836681365966797
0.08012226701248437	0.01836681365966797
0.08026136801345274	0.01836681365966797
0.08041645601042546	0.01836681365966797
0.08056870201835409	0.01836681365966797
0.08072551002260298	0.01836681365966797
0.08087754802545533	0.01836681365966797
0.0810300300072413	0.01836681365966797
0.08118174801347777	0.01836681365966797
0.08133344500674866	0.01836681365966797
0.0814878900127951	0.01836681365966797
0.08164112400845625	0.01836681365966797
0.08179397002095357	0.01836681365966797
0.08194580199779011	0.01836681365966797
0.08209759200690314	0.01836681365966797
0.08224956699996255	0.01836681365966797
0.08240155500243418	0.01836681365966797
0.08255345601355657	0.01836681365966797
0.08271014300407842	0.01836681365966797
0.08286318901809864	0.01836681365966797
0.08301484902040102	0.01836681365966797
0.08316679901327007	0.01836681365966797
0.08331886702217162	0.01836681365966797
0.08347059501102194	0.01836681365966797
0.08362432700232603	0.01836681365966797
0.08378025001729839	0.01836681365966797
0.08393325202632695	0.01836681365966797
0.08409400400705636	0.01836681365966797
0.08424888702575117	0.01836681365966797
0.08441745402524248	0.01836681365966797
0.08457030402496457	0.01836681365966797
0.08472649301984347	0.01836681365966797
0.08487931900890544	0.01836681365966797
0.08503158701932989	0.01836681365966797
0.08518418701714836	0.01836681365966797
0.08533673101919703	0.01836681365966797
0.08549620100529864	0.01836681365966797
0.08565097200335003	0.01836681365966797
0.08580512102344073	0.01836681365966797
0.0859576890070457	0.01836681365966797
0.08611059101531282	0.01836681365966797
0.08626216801349074	0.01836681365966797
0.0864152779977303	0.01836681365966797
0.08656769900699146	0.01836681365966797
0.08672485200804658	0.01836681365966797
0.08687794700381346	0.01836681365966797
0.08703033599886112	0.01836681365966797
0.08718333102297038	0.01836681365966797
0.08733646100154147	0.01836681365966797
0.08748798002488911	0.01836681365966797
0.08764195302501321	0.01836681365966797
0.08779551601037383	0.01836681365966797
0.08794833801221102	0.01836681365966797
0.08810258502489887	0.01836681365966797
0.08826127400971018	0.01836681365966797
0.08843064602115192	0.01836681365966797
0.08859620400471613	0.01836681365966797
0.0887585660093464	0.01836681365966797
0.08891345700249076	0.01836681365966797
0.089066383021418	0.01836681365966797
0.08921910301432945	0.01836681365966797
0.08937264099949971	0.01836681365966797
0.08952653201413341	0.01836681365966797
0.08967996700084768	0.01836681365966797
0.08983368202461861	0.01836681365966797
0.08998702900134958	0.01836681365966797
0.09014048401149921	0.01836681365966797
0.09029294201172888	0.01836681365966797
0.09044523802003823	0.01836681365966797
0.09059724002145231	0.01836681365966797
0.09075590700376779	0.01836681365966797
0.0909090070053935	0.01836681365966797
0.09106160700321198	0.01884746551513672
0.09121462900657207	0.01884746551513672
0.09136678700451739	0.01884746551513672
0.09151944200857542	0.01884746551513672
0.09167194101610221	0.01884746551513672
0.09182549401884899	0.01884746551513672
0.09197909702197649	0.01884746551513672
0.0921311280108057	0.01884746551513672
0.092286254017381	0.01884746551513672
0.09244206402217969	0.01884746551513672
0.09259678301168606	0.01884746551513672
0.09275436701136641	0.01884746551513672
0.09290771401720122	0.01884746551513672
0.09305950402631424	0.01884746551513672
0.09321089502191171	0.01884746551513672
0.09336512300069444	0.01884746551513672
0.09351995500037447	0.01884746551513672
0.09367212100187317	0.01884746551513672
0.09382477100007236	0.01884746551513672
0.09397736302344128	0.01884746551513672
0.09412959101609886	0.01884746551513672
0.09428238801774569	0.01884746551513672
0.09443460300099105	0.01884746551513672
0.0945868410053663	0.01884746551513672
0.09474410902475938	0.01884746551513672
0.09489755300455727	0.01884746551513672
0.09505033001187257	0.01884746551513672
0.09520619601244107	0.01884746551513672
0.09535932799917646	0.01884746551513672
0.09551246601040475	0.01884746551513672
0.09566533300676383	0.01884746551513672
0.0958183350157924	0.01884746551513672
0.09597215900430456	0.01884746551513672
0.09612684600870125	0.01884746551513672
0.0962608550034929	0.01884746551513672
0.09641488900524564	0.01884746551513672
0.09657683101249859	0.01884746551513672
0.096737824002048	0.01884746551513672
0.09689206202165224	0.01884746551513672
0.09704566901200451	0.01884746551513672
0.09719893999863416	0.01884746551513672
0.09735199500573799	0.01884746551513672
0.0975051810091827	0.01884746551513672
0.09765762102324516	0.01884746551513672
0.0978106340044178	0.01884746551513672
0.09796317300060764	0.01884746551513672
0.09811608400195837	0.01884746551513672
0.09826822901959531	0.01884746551513672
0.0984265349979978	0.01884746551513672
0.09858173501561396	0.01884746551513672
0.09874057699926198	0.01884746551513672
0.09889352100435644	0.01884746551513672
0.09904569300124422	0.01884746551513672
0.09919727500528097	0.01884746551513672
0.09935201000189409	0.01884746551513672
0.09950399902299978	0.01884746551513672
0.09965718601597473	0.01884746551513672
0.09980976302176714	0.01884746551513672
0.09996188399964012	0.01884746551513672
0.10011448300792836	0.01884746551513672
0.11026945000048727	0.01932811737060547
0.12046366100548767	0.01932811737060547
0.13065758600714616	0.01932811737060547
0.14085911700385623	0.01932811737060547
0.15106865702546202	0.01932811737060547
0.16128683800343424	0.01932811737060547
0.17157675701309927	0.01980876922607422
0.18182882200926542	0.01980876922607422
0.19203436700627208	0.01980876922607422
0.20226392400218174	0.01980876922607422
0.2125485260039568	0.01980876922607422
0.22284544102149084	0.01980876922607422
0.23312357300892472	0.01980876922607422
0.2433883520134259	0.02028942108154297
0.25365771501674317	0.02028942108154297
0.2639226520259399	0.02028942108154297
0.2741459070239216	0.02077007293701172
0.2843577330058906	0.02077007293701172
0.29456978401867673	0.02077007293701172
0.3048062340239994	0.02077007293701172
0.31503849002183415	0.02077007293701172
0.32523995600058697	0.02077007293701172
0.3354853900091257	0.02077007293701172
0.3457603700226173	0.02077007293701172
0.35603290001745336	0.02077007293701172
0.366297853004653	0.02077007293701172
0.3765422260039486	0.02125072479248047
0.38679791102185845	0.02125072479248047
0.39700900501338765	0.02173137664794922
0.4072557540202979	0.02173137664794922
0.4174932180030737	0.02221202850341797
0.4277072240074631	0.02269268035888672
0.4379405000072438	0.02317333221435547
0.44819898399873637	0.02365398406982422
0.45847798499744385	0.02461528778076172
0.46873054999741726	0.02509593963623047
0.479030643007718	0.02509593963623047
0.4892976350092795	0.02557659149169922
0.49956246302463114	0.02557659149169922
0.5098114370193798	0.02557659149169922
0.5200851530244108	0.02557659149169922
0.5303553609992377	0.02605724334716797
0.5405971730069723	0.02605724334716797
0.5508344800036866	0.02605724334716797
0.5610710010223556	0.02605724334716797
0.5713501470163465	0.02605724334716797
0.5816111780004576	0.02653789520263672
0.5918795670149848	0.02653789520263672
0.6021117300260812	0.02653789520263672
0.6123884910193738	0.02653789520263672
0.6226760260178708	0.02701854705810547
0.6329424330033362	0.02750682830810547
0.6431580280186608	0.02750682830810547
0.6534018300008029	0.02750682830810547
0.6636849839997012	0.02749919891357422
0.6739987879991531	0.02749919891357422
0.684288126998581	0.02749919891357422
0.6945710710133426	0.02749919891357422
0.7048141060222406	0.02749919891357422
0.715047414007131	0.02749919891357422
0.7252790520142298	0.02749919891357422
0.7355088250187691	0.02749919891357422
0.7457478620053735	0.02749919891357422
0.7559596220089588	0.02797985076904297
0.7661653480026871	0.02846050262451172
0.7763979620067403	0.02846050262451172
0.7866352980199736	0.02846050262451172
0.7969262929982506	0.02846050262451172
0.8072245600051247	0.02846050262451172
0.8174400250136387	0.02846050262451172
0.8276533280150034	0.02846050262451172
0.8378610570216551	0.02846050262451172
0.8480678300256841	0.02846050262451172
0.8582786830083933	0.02846050262451172
0.8685283240047283	0.02846050262451172
0.8787451310199685	0.02846050262451172
0.888967937004054	0.02894115447998047
0.8992443400202319	0.02894115447998047
0.9095257000008132	0.02894115447998047
0.9197834400110878	0.02942180633544922
0.9300760680052917	0.02942180633544922
0.9403413289983291	0.02942180633544922
0.9505651580111589	0.02942180633544922
0.9607831200119108	0.02942180633544922
0.9710234370140824	0.02942180633544922
0.9812348840059713	0.02942180633544922
0.9914402150025126	0.02942180633544922
1.0016491120040882	0.02990245819091797
1.1020105339994188	0.03086376190185547
1.2024328359984793	0.03182506561279297
1.3028535230259877	0.03278636932373047
1.403284705011174	0.03422832489013672
1.5037213340110611	0.03518962860107422
1.6041613410052378	0.03615093231201172
1.7046010270132683	0.03807353973388672
1.8050258010043763	0.04095745086669922
1.9054578659997787	0.10632610321044922
2.005935106019024	0.10632610321044922
2.1063899389992002	0.10632610321044922
2.2068149670085404	0.10632610321044922
2.3072317050246056	0.10776805877685547
2.40767739401781	0.10776805877685547
2.5081425060052425	0.10872936248779297
2.6086143639986403	0.11065196990966797
2.7090674960054457	0.11113262176513672
2.809518881025724	0.11257457733154297
2.9099601180059835	0.11257457733154297
3.010389788018074	0.11401653289794922
3.1108128180203494	0.11641979217529297
3.2112548340228386	0.11738109588623047
3.3116993750154506	0.11738109588623047
3.4121608640125487	0.11738109588623047
3.5126151430013124	0.1181020736694336
3.6130635200242978	0.11954402923583984
3.7135076880222186	0.11954402923583984
3.813917154999217	0.1209859848022461
3.9143552890163846	0.1209859848022461
4.014810541004408	0.1209859848022461
4.115256951015908	0.1219472885131836
4.215689905016916	0.12242794036865234
4.316128479025792	0.12242794036865234
4.416590132022975	0.12435054779052734
4.517035261000274	0.12435054779052734
4.617493834026391	0.12435054779052734
4.717944753007032	0.12435054779052734
4.818392803019378	0.12435054779052734
4.918847796012415	0.12531185150146484
5.019290432013804	0.12531185150146484
5.119797214021673	0.12531185150146484
5.2202463160210755	0.1257925033569336
5.320718713017413	0.1257925033569336
5.421168348024366	0.12627315521240234
5.521604303008644	0.12699413299560547
5.622052662016358	0.12699413299560547
5.722516631998587	0.12699413299560547
5.82299863602384	0.12699413299560547
5.9234172140131705	0.12747478485107422
6.023865725001087	0.12939739227294922
6.124298403010471	0.12957286834716797
6.224844435026171	0.12957286834716797
6.3254311850178055	0.12957286834716797
6.426040729013039	0.12957286834716797
6.526604231999954	0.12957286834716797
6.627097614022205	0.12957286834716797
6.727547711023362	0.12957286834716797
6.828017894004006	0.12957286834716797
6.928508217009949	0.12957286834716797
7.029057855019346	0.12957286834716797
7.129596436017891	0.12957286834716797
7.230144277011277	0.12957286834716797
0	0
