# Supplementary material for: GRAPE for fast and scalable graph processing and random-walk-based embedding
Source: Nat Comput Sci. 2023 Jun 26;3(6):552–68. doi: 10.1038/s43588-023-00465-8 (PMC10768636; doi:10.1038/s43588-023-00465-8)
Supplement: Supplementary file 4 — CSVs with time series data with time and memory requirements for the different libraries on the 44 considered graphs and on the different tasks considered (loading graphs, first- and second-order RWs). [file 43588_2023_465_MOESM4_ESM.zip › bio-ce-ht/CSRgraph/second_order_walk.csv]

delta	ram
0	0.0032110214233398438
0.00018038899997918634	0.0036916732788085938
0.0003091160006079008	0.0036916732788085938
0.0003997870007879101	0.0036916732788085938
0.0004924180002490175	0.0036916732788085938
0.0005744930003857007	0.0036916732788085938
0.0006544180005221278	0.0036916732788085938
0.0007340840002143523	0.0036916732788085938
0.0008127060000333586	0.0036916732788085938
0.0008918760004235082	0.004172325134277344
0.0009704040003271075	0.004172325134277344
0.0010489640008017886	0.004172325134277344
0.001127260999965074	0.004172325134277344
0.0012056160003339755	0.004172325134277344
0.0012838170005124994	0.004172325134277344
0.0013623450004160986	0.004172325134277344
0.0014457280003625783	0.004172325134277344
0.0015258170005836291	0.004652976989746094
0.0016036110000641202	0.004652976989746094
0.001681863000158046	0.004652976989746094
0.0017598290005480521	0.004652976989746094
0.0018375990002823528	0.004652976989746094
0.001915824000207067	0.004652976989746094
0.00199382900063938	0.004652976989746094
0.002072229000077641	0.004652976989746094
0.0021500810007637483	0.004652976989746094
0.0022280030007095775	0.004652976989746094
0.0023057450007399893	0.005133628845214844
0.002383472000474285	0.005133628845214844
0.002466732000357297	0.005133628845214844
0.0025453180005570175	0.005133628845214844
0.0026234870001644595	0.005133628845214844
0.0027012900000045192	0.005133628845214844
0.002791224000247894	0.005133628845214844
0.002871722000236332	0.005133628845214844
0.002949955000076443	0.005614280700683594
0.0030672880002384773	0.005614280700683594
0.003189652000401111	0.005614280700683594
0.0032736920002207626	0.005614280700683594
0.0033528410003782483	0.005614280700683594
0.003431342000112636	0.005614280700683594
0.0035301190000609495	0.005614280700683594
0.0036179000007905415	0.005614280700683594
0.0036994620004406897	0.006094932556152344
0.00377844600006938	0.006094932556152344
0.0038565540007766685	0.006094932556152344
0.003935106000426458	0.006094932556152344
0.004013314000076207	0.006094932556152344
0.004091152000000875	0.006094932556152344
0.004169026000454323	0.006094932556152344
0.004246898000019428	0.006094932556152344
0.004325228000197967	0.006094932556152344
0.004403434000778361	0.006094932556152344
0.004486949000238383	0.006094932556152344
0.004566146000797744	0.006575584411621094
0.004644826000003377	0.006575584411621094
0.004723860000012792	0.006575584411621094
0.004802118000043265	0.006575584411621094
0.00488057500024297	0.006575584411621094
0.004958935000104248	0.006575584411621094
0.00504018200081191	0.006575584411621094
0.0051186460004828405	0.006575584411621094
0.0051966290002383175	0.006575584411621094
0.0052750810000361525	0.006575584411621094
0.005353146000743436	0.007056236267089844
0.005431492000752769	0.007056236267089844
0.005516148000424437	0.007056236267089844
0.005611006999970414	0.007056236267089844
0.005691129000297224	0.007056236267089844
0.005769321000116179	0.007056236267089844
0.005847737000294728	0.007056236267089844
0.005926310000177182	0.007056236267089844
0.006005714000821172	0.007056236267089844
0.006097139000303287	0.007056236267089844
0.006179298999995808	0.007056236267089844
0.0062578000006396906	0.007056236267089844
0.006336116000056791	0.007056236267089844
0.006414554000002681	0.007056236267089844
0.006498224000097252	0.007056236267089844
0.006577026000741171	0.007056236267089844
0.0066553620008562575	0.007056236267089844
0.006733434000125271	0.007536888122558594
0.0068114200003037695	0.007536888122558594
0.006890009000017017	0.007536888122558594
0.006968322000830085	0.007536888122558594
0.007085594000272977	0.007536888122558594
0.007181243000559334	0.007536888122558594
0.007261407000441977	0.007536888122558594
0.0073401950003244565	0.007536888122558594
0.007429593000779278	0.007536888122558594
0.007519483000578475	0.007536888122558594
0.0075987630007148255	0.007536888122558594
0.007677169000089634	0.007536888122558594
0.007755561000521993	0.007536888122558594
0.007834083000489045	0.007536888122558594
0.00791285500054073	0.008017539978027344
0.007990897000127006	0.008017539978027344
0.00806949900015752	0.008017539978027344
0.008147621000716754	0.008017539978027344
0.008226290000493464	0.008017539978027344
0.00830453300022782	0.008017539978027344
0.008382461000110197	0.008017539978027344
0.008466684000268287	0.008017539978027344
0.008551079999961075	0.008017539978027344
0.00863225900047837	0.008017539978027344
0.008714403000340099	0.008017539978027344
0.008793224000328337	0.008017539978027344
0.008889448000445554	0.008017539978027344
0.008970230000159063	0.008017539978027344
0.009048507000443351	0.008017539978027344
0.009126482000283431	0.008017539978027344
0.009204969000165875	0.008017539978027344
0.009283528000196384	0.008017539978027344
0.009361645000353747	0.008017539978027344
0.009444056000575074	0.008017539978027344
0.00952386600056343	0.008017539978027344
0.009601667999959318	0.008017539978027344
0.009679622000476229	0.008017539978027344
0.009757854000781663	0.008017539978027344
0.009835721000854392	0.008017539978027344
0.009913593999954173	0.008017539978027344
0.00999246200080961	0.008498191833496094
0.010070685000755475	0.008498191833496094
0.010235868000563642	0.008498191833496094
0.010408615999949689	0.008498191833496094
0.01058588200066879	0.008498191833496094
0.01075514900003327	0.008498191833496094
0.010929795000265585	0.008498191833496094
0.01110695100032899	0.008498191833496094
0.011272468000242952	0.008498191833496094
0.011426627000219014	0.008498191833496094
0.011586927000280411	0.008498191833496094
0.011739459000636998	0.008498191833496094
0.011895574000845954	0.008498191833496094
0.012047482000525633	0.008498191833496094
0.012198979000459076	0.008498191833496094
0.012350469000011799	0.008498191833496094
0.012502264000431751	0.008498191833496094
0.012654563000069174	0.008978843688964844
0.012805928000489075	0.008978843688964844
0.012957668000126432	0.008978843688964844
0.01310895300048287	0.008978843688964844
0.013260083000204759	0.008978843688964844
0.013411423999968974	0.008978843688964844
0.013568439000664512	0.008978843688964844
0.0137200600001961	0.008978843688964844
0.01387141800023528	0.008978843688964844
0.01402326700008416	0.008978843688964844
0.01417504400069447	0.008978843688964844
0.01433640400045988	0.008978843688964844
0.014491380999970715	0.008978843688964844
0.014643430000433	0.008978843688964844
0.01479519800068374	0.008978843688964844
0.014956898000491492	0.008978843688964844
0.015141048000259616	0.008978843688964844
0.015301113000532496	0.008978843688964844
0.015453836000233423	0.008978843688964844
0.015606671000568895	0.008978843688964844
0.015760060000502563	0.008978843688964844
0.01591196800018224	0.008978843688964844
0.016065215000708122	0.008978843688964844
0.01621697500013397	0.008978843688964844
0.016368684000553912	0.008978843688964844
0.016524484000001394	0.008978843688964844
0.01667707300020993	0.008978843688964844
0.016829946000143536	0.008978843688964844
0.016981782000584644	0.008978843688964844
0.017134835999968345	0.008978843688964844
0.017287785000007716	0.008978843688964844
0.017441748000237567	0.008978843688964844
0.01759380100065755	0.008978843688964844
0.017744935000337136	0.008978843688964844
0.017896791000566736	0.008978843688964844
0.018048152000119444	0.008978843688964844
0.018200436000370246	0.008978843688964844
0.018370586000855837	0.008978843688964844
0.018546050000622927	0.008978843688964844
0.018707721000282618	0.008978843688964844
0.018862014000660565	0.008978843688964844
0.019014514999980747	0.008978843688964844
0.019199324000510387	0.008978843688964844
0.019355635000465554	0.008978843688964844
0.019514852000611427	0.008978843688964844
0.019667563999973936	0.008978843688964844
0.019828328000585316	0.008978843688964844
0.019994770000266726	0.009459495544433594
0.020150110000031418	0.009459495544433594
0.020302756000091904	0.009459495544433594
0.02045508800074458	0.009459495544433594
0.020607557000403176	0.009459495544433594
0.020760160000463657	0.009459495544433594
0.02091234500039718	0.009459495544433594
0.02106465900033072	0.009459495544433594
0.021216611999989254	0.009459495544433594
0.021368330000768765	0.009459495544433594
0.021525653000026068	0.009459495544433594
0.021678666000298108	0.009459495544433594
0.02183056900048541	0.009459495544433594
0.021982128000672674	0.009459495544433594
0.022134286999971664	0.009459495544433594
0.022290238000095997	0.009459495544433594
0.022445177000008698	0.009459495544433594
0.02260413800013339	0.009459495544433594
0.022774625000238302	0.009459495544433594
0.02293273700070131	0.009940147399902344
0.023095956000361184	0.009940147399902344
0.023266758000318077	0.009940147399902344
0.023428598000464262	0.009940147399902344
0.023593593999976292	0.009940147399902344
0.023756221999974514	0.010420799255371094
0.02390800200009835	0.010420799255371094
0.02405994200034911	0.010420799255371094
0.02421214200057875	0.010420799255371094
0.024364266000702628	0.010420799255371094
0.02452028900006553	0.010420799255371094
0.024672582000675902	0.010420799255371094
0.024825579000207654	0.010420799255371094
0.02497767200020462	0.010420799255371094
0.025129278000349586	0.010420799255371094
0.025281068000367668	0.010420799255371094
0.02543268800036458	0.010901451110839844
0.025603595000575297	0.010901451110839844
0.025767152000298665	0.010901451110839844
0.0259213080007612	0.010901451110839844
0.026073625000208267	0.010901451110839844
0.026226584000141884	0.010901451110839844
0.02637859600054071	0.010901451110839844
0.02653643700068642	0.011382102966308594
0.026689288000852684	0.011382102966308594
0.026841707000130555	0.011382102966308594
0.02699456200025452	0.011382102966308594
0.027181842000572942	0.011382102966308594
0.02734144600071886	0.011382102966308594
0.02749442700041982	0.011382102966308594
0.0276517390002482	0.011382102966308594
0.027805458000329963	0.011382102966308594
0.027957876000073156	0.011382102966308594
0.028112762000091607	0.011382102966308594
0.028266008000173315	0.011382102966308594
0.02841981600067811	0.011382102966308594
0.028576943000189203	0.011862754821777344
0.02872944900082075	0.011862754821777344
0.028882036000140943	0.011862754821777344
0.029034151000814745	0.011862754821777344
0.02918645700083289	0.011862754821777344
0.029338432000258763	0.011862754821777344
0.02949055700082681	0.011862754821777344
0.029643195000062406	0.011862754821777344
0.029795463000482414	0.011862754821777344
0.02994720700007747	0.011862754821777344
0.030099082000560884	0.011862754821777344
0.03025094300028286	0.011862754821777344
0.03040268300082971	0.011862754821777344
0.030559086000721436	0.011862754821777344
0.030711367000549217	0.011862754821777344
0.030866759000673483	0.011862754821777344
0.031047329000102764	0.011862754821777344
0.031214125000587956	0.011862754821777344
0.03136957200058532	0.011862754821777344
0.03152763900015998	0.011862754821777344
0.03168001200083381	0.011862754821777344
0.03183226200053468	0.011862754821777344
0.032000005000554665	0.011862754821777344
0.03215683600046759	0.011862754821777344
0.032309900000655034	0.011862754821777344
0.03246143700016546	0.011862754821777344
0.032621318000565225	0.011862754821777344
0.03277387200068915	0.011862754821777344
0.03292627300015738	0.011862754821777344
0.03307832300015434	0.011862754821777344
0.03323737200025789	0.011862754821777344
0.03340275500067946	0.011862754821777344
0.03356119800082524	0.011862754821777344
0.03371359800075879	0.011862754821777344
0.033866476000184775	0.011862754821777344
0.034017986000435485	0.011862754821777344
0.03417017500032671	0.011862754821777344
0.03432157000042935	0.011862754821777344
0.0344733140000244	0.011862754821777344
0.03462779700021201	0.011862754821777344
0.03478170800008229	0.011862754821777344
0.0349336420003965	0.011862754821777344
0.03508727100052056	0.011862754821777344
0.03525046899994777	0.011862754821777344
0.035403415000473615	0.011862754821777344
0.03559836700060259	0.011862754821777344
0.03576015400085453	0.011862754821777344
0.0359129460002805	0.011862754821777344
0.03606522700010828	0.011862754821777344
0.03621721100080322	0.011862754821777344
0.036369524000292586	0.011862754821777344
0.03652710400001524	0.011862754821777344
0.0366797000006045	0.011862754821777344
0.03683154100053798	0.011862754821777344
0.03698342700045032	0.011862754821777344
0.037134742000489496	0.011862754821777344
0.037295322000318265	0.011862754821777344
0.037447636000251805	0.011862754821777344
0.03760042500016425	0.011862754821777344
0.03775294000024587	0.011862754821777344
0.0379110080002647	0.011862754821777344
0.03806345200064243	0.011862754821777344
0.03821607800000493	0.012343406677246094
0.038367764000213356	0.012343406677246094
0.03852423200078192	0.012343406677246094
0.03867698400063091	0.012343406677246094
0.03882986000007804	0.012343406677246094
0.038981214000159525	0.012343406677246094
0.0391818530006276	0.012343406677246094
0.039342644000498694	0.012343406677246094
0.0395059520005816	0.012343406677246094
0.039659699000367254	0.012343406677246094
0.039811672000723775	0.012343406677246094
0.03996420100065734	0.012343406677246094
0.04011559800073883	0.012343406677246094
0.040269262000038	0.012343406677246094
0.04042022800058476	0.012343406677246094
0.04057556700081477	0.012343406677246094
0.04072672200072702	0.012343406677246094
0.04087802300000476	0.012343406677246094
0.04103046600084781	0.012343406677246094
0.04118157700031588	0.012343406677246094
0.041332761000376195	0.012343406677246094
0.04149507500005711	0.012343406677246094
0.04165090400056215	0.012343406677246094
0.04180471200015745	0.012343406677246094
0.04195699600040825	0.012343406677246094
0.04210883500036289	0.012343406677246094
0.04226044600000023	0.012343406677246094
0.0424128530003145	0.012343406677246094
0.04256924600031198	0.012343406677246094
0.04272202500033018	0.012343406677246094
0.042886750000434404	0.012343406677246094
0.043029462000049534	0.012343406677246094
0.04319925100026012	0.012343406677246094
0.043367149000005156	0.012343406677246094
0.043528606000108994	0.012343406677246094
0.04368263700052921	0.012343406677246094
0.043835168999976304	0.012343406677246094
0.04398721200050204	0.012824058532714844
0.04413985200062598	0.012824058532714844
0.04429115200036904	0.012824058532714844
0.04444447500009119	0.012824058532714844
0.044596923000426614	0.012824058532714844
0.04474790300082532	0.012824058532714844
0.04489939500035689	0.012824058532714844
0.045051063000755676	0.012824058532714844
0.04521076000037283	0.012824058532714844
0.04536381300022185	0.012824058532714844
0.04552128800060018	0.012824058532714844
0.045682231000682805	0.012824058532714844
0.045835385000827955	0.012824058532714844
0.04598765400078264	0.012824058532714844
0.046139231000779546	0.012824058532714844
0.046290524000141886	0.012824058532714844
0.04645629700007703	0.012824058532714844
0.046615823000138334	0.012824058532714844
0.046769237000262365	0.012824058532714844
0.04692223100028059	0.012824058532714844
0.04702907800037792	0.012824058532714844
0.047199651000482845	0.012824058532714844
0.0473546900002475	0.012824058532714844
0.04751157000009698	0.012824058532714844
0.04767643600007432	0.012824058532714844
0.04782935900038865	0.012824058532714844
0.04798239299998386	0.012824058532714844
0.048134176000530715	0.012824058532714844
0.048286076000295	0.012824058532714844
0.0484406420000596	0.012824058532714844
0.048592791000373836	0.012824058532714844
0.04874565900081507	0.012824058532714844
0.04889697900034662	0.012824058532714844
0.04904819600051269	0.012824058532714844
0.04919956000048842	0.013304710388183594
0.049350520000189135	0.013304710388183594
0.0495017570001437	0.013304710388183594
0.04965345700020407	0.013304710388183594
0.04980531300043367	0.013304710388183594
0.049956518000726646	0.013304710388183594
0.050108888000067964	0.013304710388183594
0.050260337000509026	0.013785362243652344
0.050411527000505885	0.013785362243652344
0.05056673600029171	0.013785362243652344
0.05071920099999261	0.013785362243652344
0.05087072000060289	0.013785362243652344
0.051042133000009926	0.013785362243652344
0.051219914000284916	0.014266014099121094
0.05137626800024009	0.014266014099121094
0.051534581000851176	0.014266014099121094
0.05168870100078493	0.014266014099121094
0.05184182000084547	0.014266014099121094
0.05199443200035603	0.014266014099121094
0.05214652200083947	0.014266014099121094
0.0522984280005403	0.014746665954589844
0.052450339000643	0.014746665954589844
0.05260903500038694	0.014746665954589844
0.05276228100046865	0.014746665954589844
0.05291522400057147	0.014746665954589844
0.05306779200054734	0.014746665954589844
0.05321932100014237	0.014746665954589844
0.053372063000097114	0.015227317810058594
0.053528536000158056	0.015227317810058594
0.053681460000007064	0.015227317810058594
0.05383309600074426	0.015227317810058594
0.05398458400031814	0.015227317810058594
0.05413626200061117	0.015227317810058594
0.054287925000608084	0.015227317810058594
0.05444401100066898	0.015227317810058594
0.05459626000083517	0.015227317810058594
0.05474761400000716	0.015227317810058594
0.054899203000786656	0.015707969665527344
0.05502896000052715	0.015707969665527344
0.05520246100059012	0.015707969665527344
0.055358137000439456	0.015707969665527344
0.055514532000415784	0.015707969665527344
0.05567423200045596	0.015707969665527344
0.055827387000135786	0.015707969665527344
0.05597909300013271	0.015707969665527344
0.05613229500067973	0.015707969665527344
0.05629180899995845	0.015707969665527344
0.05644652900082292	0.015707969665527344
0.05659935000039695	0.015707969665527344
0.05675167600020359	0.015707969665527344
0.056903926000813954	0.015707969665527344
0.0570556310003667	0.015707969665527344
0.057207274000575126	0.016188621520996094
0.05735824100065656	0.016188621520996094
0.05751355800020974	0.016188621520996094
0.05766610800037597	0.016188621520996094
0.057817921000605565	0.016188621520996094
0.05806297300023289	0.016188621520996094
0.05822079700010363	0.016188621520996094
0.05837424800029112	0.016188621520996094
0.05853119200037327	0.016188621520996094
0.058683971000391466	0.016188621520996094
0.058836750000409666	0.016188621520996094
0.05899017800038564	0.016669273376464844
0.059181548000196926	0.016669273376464844
0.059342597000068054	0.016669273376464844
0.05949570200027665	0.016669273376464844
0.059647750000294764	0.016669273376464844
0.059800442000778276	0.016669273376464844
0.05995254300069064	0.016669273376464844
0.06010473800051841	0.016669273376464844
0.0602570460005154	0.017149925231933594
0.060408162000385346	0.017149925231933594
0.060564376000002085	0.017149925231933594
0.0607176610001261	0.017149925231933594
0.060869591000482615	0.017149925231933594
0.06102481900052226	0.017149925231933594
0.061178358000688604	0.017149925231933594
0.06133196700011467	0.017149925231933594
0.061484370000471245	0.017149925231933594
0.06163655100044707	0.017149925231933594
0.06178817600084585	0.017149925231933594
0.06194087700077944	0.017149925231933594
0.06209468800079776	0.017149925231933594
0.06224615600058314	0.017149925231933594
0.062398925000707095	0.017630577087402344
0.06255540000074689	0.017630577087402344
0.06270772000061697	0.017630577087402344
0.062875406000785	0.017630577087402344
0.06302954700004193	0.017630577087402344
0.06321836900042399	0.017630577087402344
0.06337601500035817	0.017630577087402344
0.06353264700010186	0.017630577087402344
0.06368591700083925	0.017630577087402344
0.06383718300003238	0.017630577087402344
0.06398939800055814	0.017630577087402344
0.06414115900042816	0.017630577087402344
0.0642926250002347	0.017630577087402344
0.06444533500052785	0.017630577087402344
0.06459707600060938	0.017630577087402344
0.06474864500069089	0.018111228942871094
0.06490039500022249	0.018111228942871094
0.06505187100083276	0.018111228942871094
0.06520374800038553	0.018111228942871094
0.06535555300069973	0.018111228942871094
0.06551083000067592	0.018111228942871094
0.06567121700027201	0.018111228942871094
0.06582406000052288	0.018111228942871094
0.06597580300058326	0.018111228942871094
0.06612800000038987	0.018111228942871094
0.06627935200049251	0.018111228942871094
0.0664299320005739	0.018111228942871094
0.0665854330000002	0.018111228942871094
0.06673754700022982	0.018111228942871094
0.06688930400014215	0.018111228942871094
0.06704300800083729	0.018111228942871094
0.06724637000024813	0.018111228942871094
0.06740935100060597	0.018111228942871094
0.06757333300083701	0.018111228942871094
0.06774415300060355	0.018111228942871094
0.06789654000021983	0.018111228942871094
0.06804923600066104	0.018111228942871094
0.06820144400080608	0.018111228942871094
0.06835303900061263	0.018111228942871094
0.068504464000398	0.018111228942871094
0.0686585860003106	0.018111228942871094
0.0688106659999903	0.018111228942871094
0.06896227800007182	0.018111228942871094
0.0691133690006609	0.018111228942871094
0.06926471900078468	0.018111228942871094
0.06941573900076037	0.018111228942871094
0.06957103500008088	0.018111228942871094
0.06972328000028938	0.018111228942871094
0.06987538400062476	0.018111228942871094
0.07002645600005053	0.018111228942871094
0.07017738600006851	0.018111228942871094
0.07032856400019227	0.018111228942871094
0.07047963600052753	0.018111228942871094
0.0706335120003132	0.018111228942871094
0.07078813900079695	0.018111228942871094
0.07094078499994794	0.018111228942871094
0.07111194000026444	0.018111228942871094
0.07127344800028368	0.018111228942871094
0.07142727600057697	0.018111228942871094
0.0715844640008072	0.018111228942871094
0.07173734800016973	0.018111228942871094
0.07189073000063217	0.018111228942871094
0.07204309799999464	0.018111228942871094
0.07219579299999168	0.018111228942871094
0.0723476520006443	0.018111228942871094
0.07249922500068351	0.018111228942871094
0.07265109500076505	0.018111228942871094
0.07280234200061386	0.018111228942871094
0.07295403800071654	0.018111228942871094
0.07311471900084143	0.018111228942871094
0.07326852900041558	0.018111228942871094
0.07341999000072974	0.018111228942871094
0.07357556600072712	0.018111228942871094
0.07372713600034331	0.018111228942871094
0.07387855900014983	0.018111228942871094
0.07403078000061214	0.018111228942871094
0.07418169400079933	0.018111228942871094
0.07433321999997133	0.018111228942871094
0.07448433700028545	0.018111228942871094
0.07463598600043042	0.018111228942871094
0.0747982660004709	0.018111228942871094
0.07495119600025646	0.018111228942871094
0.07514096300019446	0.018111228942871094
0.07530184000006557	0.018591880798339844
0.07545395300076052	0.018591880798339844
0.07561967000037839	0.018591880798339844
0.07578312100031326	0.018591880798339844
0.07593631600047956	0.018591880798339844
0.07608855900070921	0.018591880798339844
0.0762413070006005	0.018591880798339844
0.0763929040003859	0.018591880798339844
0.07655017100023542	0.018591880798339844
0.0767023970001901	0.018591880798339844
0.07685508100075822	0.018591880798339844
0.07700787900012074	0.018591880798339844
0.07715975800056185	0.018591880798339844
0.07731203100047424	0.018591880798339844
0.07746338800006924	0.018591880798339844
0.07761613900038355	0.018591880798339844
0.07777113600059238	0.018591880798339844
0.07792368800073746	0.018591880798339844
0.07807551000041713	0.018591880798339844
0.07822718600073131	0.018591880798339844
0.07837956300045335	0.018591880798339844
0.07853565000004892	0.018591880798339844
0.07868799400057469	0.018591880798339844
0.078839791000064	0.018591880798339844
0.07899125900075887	0.018591880798339844
0.07917728900065413	0.018591880798339844
0.07933705899995402	0.018591880798339844
0.07948957900043752	0.018591880798339844
0.07964215400079411	0.018591880798339844
0.07979485200030467	0.018591880798339844
0.0799482230004287	0.018591880798339844
0.0800998590002564	0.018591880798339844
0.08025137000004179	0.018591880798339844
0.08040279500073666	0.018591880798339844
0.08056168300026911	0.018591880798339844
0.0807142620005834	0.018591880798339844
0.08086730600007286	0.018591880798339844
0.08101953900040826	0.018591880798339844
0.08117158799996105	0.018591880798339844
0.08132382400071947	0.018591880798339844
0.08147550800003955	0.018591880798339844
0.08162853600060771	0.018591880798339844
0.08178001100077381	0.018591880798339844
0.08193131900043227	0.018591880798339844
0.08208263100004842	0.018591880798339844
0.08223467700008769	0.018591880798339844
0.08238644900029612	0.018591880798339844
0.08254205400044157	0.018591880798339844
0.08269435500005784	0.018591880798339844
0.0828579280005215	0.018591880798339844
0.08301180800026486	0.018591880798339844
0.08319780800047738	0.018591880798339844
0.08335429800081329	0.018591880798339844
0.08351121300074738	0.018591880798339844
0.08366672500051209	0.018591880798339844
0.08381905000078405	0.018591880798339844
0.08397230000082345	0.018591880798339844
0.08412352499999542	0.018591880798339844
0.0842833940005221	0.018591880798339844
0.08443992699994851	0.018591880798339844
0.08459230700009357	0.018591880798339844
0.0847440440002174	0.018591880798339844
0.08489511600055266	0.018591880798339844
0.08504709299995739	0.018591880798339844
0.08519882000018697	0.018591880798339844
0.08535151300020516	0.018591880798339844
0.08550359400032903	0.018591880798339844
0.08566283200070757	0.018591880798339844
0.08581542299998546	0.018591880798339844
0.08596682999996119	0.018591880798339844
0.08611804400061374	0.018591880798339844
0.08627002100001846	0.018591880798339844
0.08642180900005769	0.018591880798339844
0.08657809300075314	0.018591880798339844
0.08673034000003099	0.018591880798339844
0.08688210200034518	0.018591880798339844
0.08702956600063771	0.018591880798339844
0.08721566700023686	0.018591880798339844
0.08737736400053109	0.018591880798339844
0.0875418540008468	0.018591880798339844
0.08770899000046484	0.019072532653808594
0.08786122300080024	0.019072532653808594
0.08801270900039526	0.019072532653808594
0.08816422900054022	0.019072532653808594
0.08831583400024101	0.019072532653808594
0.08846786300000531	0.019072532653808594
0.08862116000000242	0.019072532653808594
0.08877661300084583	0.019072532653808594
0.08892871100033517	0.019072532653808594
0.08908121600052255	0.019072532653808594
0.08923288999994838	0.019072532653808594
0.08938471600049525	0.019072532653808594
0.08954028400057723	0.019072532653808594
0.08969180200074334	0.019072532653808594
0.08984391700050764	0.019072532653808594
0.09000217400080146	0.019072532653808594
0.09015454800010048	0.019072532653808594
0.09030853900003422	0.019072532653808594
0.09046018200024264	0.019072532653808594
0.090613045000282	0.019072532653808594
0.09076482900036353	0.019072532653808594
0.09091668700057198	0.019072532653808594
0.09102868200079683	0.019072532653808594
0.09119859500060556	0.019072532653808594
0.09135369200066634	0.019072532653808594
0.0915104750001774	0.019072532653808594
0.09166370100047061	0.019072532653808594
0.09181559100034065	0.019072532653808594
0.09196731500014721	0.019072532653808594
0.09211954500005959	0.019072532653808594
0.09227217300031043	0.019072532653808594
0.09242456900028628	0.019072532653808594
0.09258375200079172	0.019072532653808594
0.09273675700023887	0.019072532653808594
0.09288941900013015	0.019072532653808594
0.09304082200014818	0.019072532653808594
0.09319249400050467	0.019072532653808594
0.09334477500033245	0.019072532653808594
0.09349673700035055	0.019072532653808594
0.09365081100077077	0.019072532653808594
0.09380282600068313	0.019072532653808594
0.0939548989999821	0.019072532653808594
0.0941062960000636	0.019072532653808594
0.09425805200044124	0.019072532653808594
0.09440980100043816	0.019072532653808594
0.09456583700011834	0.019072532653808594
0.09471805200064409	0.019072532653808594
0.09487059000002773	0.019072532653808594
0.0950435020004079	0.019072532653808594
0.09521126200070285	0.019072532653808594
0.09536505899995973	0.019072532653808594
0.09552268000061304	0.019072532653808594
0.09568227500039939	0.019072532653808594
0.09583517700048105	0.019072532653808594
0.09599465600058465	0.019072532653808594
0.0961479830002645	0.019072532653808594
0.09630013300011342	0.019072532653808594
0.09645183500015264	0.019072532653808594
0.09660412100038229	0.019072532653808594
0.09676387400031672	0.019072532653808594
0.09691633600050409	0.019072532653808594
0.09706811100022605	0.019072532653808594
0.0972195410004133	0.019072532653808594
0.0973711220003679	0.019072532653808594
0.09752787900015392	0.019072532653808594
0.09768073600025673	0.019072532653808594
0.09783226200033823	0.019072532653808594
0.0979842530005044	0.019072532653808594
0.09813586200016289	0.019072532653808594
0.09828688200013858	0.019072532653808594
0.09844110400081263	0.019072532653808594
0.09859334900011163	0.019072532653808594
0.0987449940002989	0.019072532653808594
0.09889655700044386	0.019072532653808594
0.09902895100003661	0.019072532653808594
0.09919998200075497	0.019072532653808594
0.09935565800060431	0.019072532653808594
0.09951257400007307	0.019072532653808594
0.09966613800042978	0.019072532653808594
0.09981971800061729	0.019072532653808594
0.09997639200082631	0.019072532653808594
0.10012904300037917	0.019072532653808594
0.11028744700070092	0.019072532653808594
0.12047388900009537	0.019072532653808594
0.13067026099997747	0.019072532653808594
0.140861287000007	0.019553184509277344
0.15103881000050023	0.019553184509277344
0.16122301500035974	0.019553184509277344
0.17139739400045073	0.019553184509277344
0.181570832000034	0.019553184509277344
0.19174170500082255	0.019553184509277344
0.2019238620005126	0.019553184509277344
0.21210482200058323	0.019553184509277344
0.2222884550001254	0.020033836364746094
0.23246450500028004	0.020514488220214844
0.24266042399995058	0.020514488220214844
0.2528447340000639	0.020514488220214844
0.2630297220002831	0.020514488220214844
0.2732219350000378	0.020514488220214844
0.28339188100017054	0.020514488220214844
0.2935673490001136	0.020995140075683594
0.3037386850000985	0.020995140075683594
0.31391650200021104	0.020995140075683594
0.32409416300015437	0.020995140075683594
0.334275123000225	0.020995140075683594
0.34445310099999915	0.020995140075683594
0.3546373200006201	0.020995140075683594
0.36482928700024786	0.020995140075683594
0.37501405400053045	0.021475791931152344
0.3852163860001383	0.021475791931152344
0.39539348400012386	0.021956443786621094
0.40557167700080754	0.022437095642089844
0.4157538780000323	0.023398399353027344
0.42594147700037865	0.023879051208496094
0.43613795500004926	0.024359703063964844
0.44636429800084443	0.024840354919433594
0.4565485270004501	0.024840354919433594
0.46672696099994937	0.025321006774902344
0.47691309900073975	0.025321006774902344
0.4870995490000496	0.025321006774902344
0.4972754700002042	0.025801658630371094
0.5074572310004442	0.025801658630371094
0.5176415220003037	0.025801658630371094
0.5278174550003314	0.025801658630371094
0.5379934940001476	0.025801658630371094
0.5481651980007882	0.026282310485839844
0.5583359740003289	0.026282310485839844
0.5685298630005491	0.026282310485839844
0.5787461970003278	0.026762962341308594
0.5889436570005273	0.026762962341308594
0.5991325400000278	0.027235984802246094
0.6093480700001237	0.027235984802246094
0.6195664300003045	0.027235984802246094
0.6297532280004816	0.027235984802246094
0.6399283160008054	0.027235984802246094
0.650102378000156	0.027235984802246094
0.6602857110001423	0.027235984802246094
0.6704604530004872	0.027235984802246094
0.6806333140002607	0.027716636657714844
0.6908216310002899	0.027716636657714844
0.701037486000132	0.027716636657714844
0.7112279020002461	0.027716636657714844
0.7214595350005766	0.027716636657714844
0.7316789260003134	0.028197288513183594
0.7418678150006599	0.028197288513183594
0.7520856310002273	0.028197288513183594
0.7622866390001946	0.028197288513183594
0.7724746300000334	0.028197288513183594
0.7826687650003805	0.028197288513183594
0.7928683280006226	0.028197288513183594
0.8030415140001423	0.028197288513183594
0.8132411460001094	0.028197288513183594
0.823429402000329	0.028197288513183594
0.8336160730004849	0.028197288513183594
0.8437973860000056	0.028197288513183594
0.8540186530008214	0.028677940368652344
0.8642099260005125	0.028677940368652344
0.8743897240001388	0.028677940368652344
0.8845698250006535	0.029158592224121094
0.8947521890004282	0.029158592224121094
0.9049376640004994	0.029158592224121094
0.9151217460002954	0.029158592224121094
0.9253375170001163	0.029158592224121094
0.9355231690005894	0.029158592224121094
0.9457118610007456	0.029158592224121094
0.9559103609999511	0.029158592224121094
0.9661097739999605	0.029158592224121094
0.9762982280008146	0.029158592224121094
0.986482378000801	0.029158592224121094
0.9966742310007248	0.029158592224121094
1.00687321300029	0.029158592224121094
1.1071590080000533	0.03059673309326172
1.2075221029999739	0.03204631805419922
1.3079090660003203	0.03300762176513672
1.4082558570007677	0.03493022918701172
1.5086234500004139	0.03589153289794922
1.6090042490004635	0.03733348846435547
1.7093438970005082	0.03973674774169922
1.8096774510004252	0.10653972625732422
1.9100801849999698	0.10653972625732422
2.0104492489999757	0.10653972625732422
2.1107845599999564	0.10798168182373047
2.2111215750001065	0.10846233367919922
2.3114377860001696	0.10846233367919922
2.411747731000105	0.10942363739013672
2.5120622450003793	0.11134624481201172
2.6123588509999536	0.11278820037841797
2.712657570000374	0.11278820037841797
2.812971054000627	0.11374950408935547
2.913274907000414	0.11615276336669922
3.013582385000518	0.11711406707763672
3.1138928510008554	0.11759471893310547
3.2141928979999648	0.11759471893310547
3.3144804900002782	0.11807537078857422
3.4147706630001267	0.11999797821044922
3.5150666810004623	0.12047863006591797
3.6153577940003743	0.12095928192138672
3.7156520739999905	0.12095928192138672
3.8159632030001376	0.12095928192138672
3.9162666680003895	0.1221609115600586
4.016559655000492	0.12264156341552734
4.116857403000722	0.12456417083740234
4.217203069000789	0.12456417083740234
4.317546509000749	0.12456417083740234
4.41786393700022	0.12456417083740234
4.518173267000748	0.12456417083740234
4.618481963000704	0.12552547454833984
4.718794506999984	0.12552547454833984
4.819117679000556	0.12552547454833984
4.919426087000829	0.12576580047607422
5.0197321949999605	0.12576580047607422
5.120050791000722	0.12672710418701172
5.220353747000445	0.12720775604248047
5.320654967000337	0.12720775604248047
5.42095390600025	0.12720775604248047
5.521260405000248	0.12768840789794922
5.621565237000141	0.12768840789794922
5.721847106000496	0.1293630599975586
5.822270831000424	0.1293630599975586
5.9227085560005435	0.1293630599975586
6.023045803000059	0.1293630599975586
6.12339842000074	0.1293630599975586
6.2237703300006615	0.1293630599975586
6.324141115000202	0.1293630599975586
6.424499792000461	0.1293630599975586
6.524873514000319	0.1293630599975586
6.625234257000557	0.1293630599975586
6.725603906000288	0.12935924530029297
6.826000620000741	0.12935924530029297
6.926429403000839	0.12935924530029297
0	0
