# Supplementary material for: GRAPE for fast and scalable graph processing and random-walk-based embedding
Source: Nat Comput Sci. 2023 Jun 26;3(6):552–68. doi: 10.1038/s43588-023-00465-8 (PMC10768636; doi:10.1038/s43588-023-00465-8)
Supplement: Supplementary file 4 — CSVs with time series data with time and memory requirements for the different libraries on the 44 considered graphs and on the different tasks considered (loading graphs, first- and second-order RWs). [file 43588_2023_465_MOESM4_ESM.zip › bio-ce-ht/CSRgraph/first_order_walk.csv]

delta	ram
0	0.002825355529785134
0.00018563300000096206	0.003306007385253884
0.0003200549999746727	0.003306007385253884
0.00040931700004875893	0.003306007385253884
0.0005008389998693019	0.003306007385253884
0.0005829359997733263	0.003306007385253884
0.0006623500003115623	0.003306007385253884
0.000741986999855726	0.003786659240722634
0.0008212640004785499	0.003786659240722634
0.000900686000022688	0.003786659240722634
0.0009793130002435646	0.003786659240722634
0.0010581450005702209	0.003786659240722634
0.001136066000071878	0.003786659240722634
0.0012136440000176663	0.003786659240722634
0.001293555000302149	0.003786659240722634
0.001370902000417118	0.003786659240722634
0.0014547460004905588	0.004267311096191384
0.0015335380003307364	0.004267311096191384
0.0016113110004880582	0.004267311096191384
0.00168905300051847	0.004267311096191384
0.0017753420006556553	0.004267311096191384
0.0018554210000729654	0.004267311096191384
0.0019334500002514687	0.004267311096191384
0.002011813000535767	0.004267311096191384
0.002090568000312487	0.004747962951660134
0.002168666000216035	0.004747962951660134
0.0022463089999291697	0.004747962951660134
0.0023237790001076064	0.004747962951660134
0.002401747000476462	0.004747962951660134
0.002484895000634424	0.004747962951660134
0.0025636880000092788	0.004747962951660134
0.002641840999785927	0.004747962951660134
0.0027441480006018537	0.005228614807128884
0.0028337049998299335	0.005228614807128884
0.002916024000114703	0.005228614807128884
0.0029944380003144033	0.005228614807128884
0.003072094999879482	0.005228614807128884
0.0031497879999733414	0.005228614807128884
0.003227402999982587	0.005228614807128884
0.0033055680005418253	0.005228614807128884
0.003383058000508754	0.005228614807128884
0.003476157000477542	0.005709266662597634
0.0035585160003392957	0.005709266662597634
0.0036374860001160414	0.005709266662597634
0.003716207000252325	0.005709266662597634
0.0037945060003039544	0.005709266662597634
0.003872506000334397	0.005709266662597634
0.003950064000491693	0.005709266662597634
0.0040289449998454074	0.005709266662597634
0.004107135000595008	0.005709266662597634
0.00418495099984284	0.005709266662597634
0.00426316199991561	0.005709266662597634
0.004340930000580556	0.006189918518066384
0.004418725000505219	0.006189918518066384
0.004502042999774858	0.006189918518066384
0.004580951000207278	0.006189918518066384
0.004659023999920464	0.006189918518066384
0.00473675600005663	0.006189918518066384
0.004815188000065973	0.006189918518066384
0.004893631000413734	0.006189918518066384
0.004974063000190654	0.006189918518066384
0.005052612999861594	0.006189918518066384
0.005130317000293871	0.006670570373535134
0.0052084890003243345	0.006670570373535134
0.0052860949999740114	0.006670570373535134
0.0053652690003218595	0.006670570373535134
0.0054487360002895	0.006670570373535134
0.005527278000045044	0.006670570373535134
0.005605113999990863	0.006670570373535134
0.005682865000380843	0.006670570373535134
0.0057610459998613806	0.006670570373535134
0.005838826999934099	0.006670570373535134
0.005919015000472427	0.006670570373535134
0.006006816000081017	0.006670570373535134
0.006087384000238671	0.006670570373535134
0.006164854999951785	0.006670570373535134
0.00624273900029948	0.006670570373535134
0.0063210520002030535	0.006670570373535134
0.006398884000191174	0.006670570373535134
0.006482718000370369	0.007151222229003884
0.006561527000485512	0.007151222229003884
0.006639838000410236	0.007151222229003884
0.006737647000591096	0.007151222229003884
0.006819240999902831	0.007151222229003884
0.006897279999975581	0.007151222229003884
0.006975476000661729	0.007151222229003884
0.007053604999782692	0.007151222229003884
0.007131170999855385	0.007151222229003884
0.0072088060005626176	0.007151222229003884
0.007292506000339927	0.007151222229003884
0.0073803350005618995	0.007151222229003884
0.0074653480005508754	0.007151222229003884
0.0075440830005391035	0.007631874084472634
0.007621941999786941	0.007631874084472634
0.0076995780000288505	0.007631874084472634
0.007777251000334218	0.007631874084472634
0.00785486899985699	0.007631874084472634
0.007932413000162342	0.007631874084472634
0.008009766000213858	0.007631874084472634
0.0080867920005403	0.007631874084472634
0.008163812000020698	0.007631874084472634
0.008241284000177984	0.007631874084472634
0.008318975000292994	0.007631874084472634
0.008401363999837486	0.007631874084472634
0.008486647000609082	0.007631874084472634
0.008565164000174263	0.007631874084472634
0.0086426890002258	0.007631874084472634
0.008729457999834267	0.007631874084472634
0.008810193000499567	0.007631874084472634
0.008887785000297299	0.007631874084472634
0.008967382000264479	0.007631874084472634
0.009044791000633268	0.007631874084472634
0.009123499000452284	0.007631874084472634
0.009201877000123204	0.007631874084472634
0.009279928000069049	0.007631874084472634
0.009357685999930254	0.007631874084472634
0.009434737000447058	0.007631874084472634
0.009519496999928379	0.008112525939941384
0.00959703599983186	0.008112525939941384
0.009674949999862292	0.008112525939941384
0.009752274000675243	0.008112525939941384
0.009829643000557553	0.008112525939941384
0.009906686000249465	0.008112525939941384
0.009983699000258639	0.008112525939941384
0.010060917000373593	0.008112525939941384
0.010223267000583292	0.008112525939941384
0.010400113000287092	0.008112525939941384
0.010593644000437052	0.008112525939941384
0.010764624999865191	0.008112525939941384
0.010923867000201426	0.008112525939941384
0.011076241999944614	0.008112525939941384
0.011230302000512893	0.008112525939941384
0.011382900000171503	0.008112525939941384
0.011541333000423037	0.008112525939941384
0.011693062000631471	0.008112525939941384
0.011853540000629437	0.008112525939941384
0.012005771000076493	0.008112525939941384
0.012156660000073316	0.008112525939941384
0.012308311000197136	0.008593177795410134
0.012459164000574674	0.008593177795410134
0.012610988000233192	0.008593177795410134
0.012762660000589676	0.008593177795410134
0.012913852000565385	0.008593177795410134
0.0130643840002449	0.008593177795410134
0.013215355000284035	0.008593177795410134
0.013368740000260004	0.008593177795410134
0.013525119999940216	0.008593177795410134
0.013676502000635082	0.008593177795410134
0.013827583999955095	0.008593177795410134
0.013986822000333632	0.008593177795410134
0.014143615000648424	0.008593177795410134
0.014295994999883987	0.008593177795410134
0.014447108000240405	0.008593177795410134
0.014599369000279694	0.008593177795410134
0.01470131099995342	0.008593177795410134
0.014853826000035042	0.008593177795410134
0.015005281000412651	0.008593177795410134
0.015156319000197982	0.008593177795410134
0.015307356999983313	0.008593177795410134
0.015458388999832096	0.008593177795410134
0.015610137999829021	0.008593177795410134
0.015761239000312344	0.008593177795410134
0.015911311999843747	0.008593177795410134
0.016061731999798212	0.008593177795410134
0.016212946999985434	0.008593177795410134
0.016363548000299488	0.008593177795410134
0.01651854400006414	0.008593177795410134
0.016672286999892094	0.008593177795410134
0.016831337999974494	0.008593177795410134
0.016983739999886893	0.008593177795410134
0.01713486000062403	0.008593177795410134
0.017285882000578567	0.008593177795410134
0.017439828000533453	0.009073829650878884
0.017591653000636143	0.009073829650878884
0.017757188999894424	0.009554481506347634
0.017915487000209396	0.009554481506347634
0.018066700000417768	0.009554481506347634
0.01821952299997065	0.009554481506347634
0.018370647000665485	0.009554481506347634
0.018528524999965157	0.009554481506347634
0.018681698000364122	0.009554481506347634
0.018855905000236817	0.009554481506347634
0.01900815400040301	0.009554481506347634
0.019159592000505654	0.009554481506347634
0.01932021500033443	0.009554481506347634
0.019480408000163152	0.009554481506347634
0.019635425000160467	0.009554481506347634
0.019786945000305423	0.009554481506347634
0.019937582000238763	0.009554481506347634
0.020091103000595467	0.009554481506347634
0.020241571000042313	0.009554481506347634
0.020392637000441027	0.009554481506347634
0.020549323000523145	0.009554481506347634
0.020700848000160477	0.009554481506347634
0.020852120000199648	0.009554481506347634
0.021002851000048395	0.009554481506347634
0.021154066000235616	0.009554481506347634
0.02130475700050738	0.009554481506347634
0.02145530600046186	0.009554481506347634
0.02160650899986649	0.009554481506347634
0.021770160000414762	0.010035133361816384
0.021928490999925998	0.010035133361816384
0.022088075999818102	0.010035133361816384
0.022240246000365005	0.010035133361816384
0.02239202400050999	0.010035133361816384
0.022550307000528846	0.010035133361816384
0.022701999000673823	0.010035133361816384
0.022854879000078654	0.010035133361816384
0.02300833700064686	0.010035133361816384
0.023162295000474842	0.010035133361816384
0.023313292000239016	0.010035133361816384
0.023464077999960864	0.010035133361816384
0.023615697000423097	0.010515785217285134
0.023766561000229558	0.010515785217285134
0.023917645999972592	0.010515785217285134
0.024068714999884833	0.010515785217285134
0.024219140999775846	0.010515785217285134
0.02436931500051287	0.010515785217285134
0.024525144000108412	0.010996437072753884
0.024679109000317112	0.010996437072753884
0.024830653000208258	0.010996437072753884
0.024981264999951236	0.010996437072753884
0.025134655999863753	0.010996437072753884
0.025286129000051005	0.010996437072753884
0.025440533000619325	0.010996437072753884
0.0255923390004682	0.010996437072753884
0.025743414999851666	0.010996437072753884
0.025894499000060023	0.010996437072753884
0.026046329000564583	0.010996437072753884
0.026197678000244196	0.011477088928222634
0.026348483000219858	0.011477088928222634
0.026499491999857128	0.011477088928222634
0.02665258800061565	0.011477088928222634
0.026829354999790667	0.011477088928222634
0.026991380999788817	0.011477088928222634
0.02714722200016695	0.011477088928222634
0.027298099000290676	0.011477088928222634
0.02744849500049895	0.011477088928222634
0.02760092600055941	0.011477088928222634
0.02775424799983739	0.011477088928222634
0.02790581600038422	0.011477088928222634
0.028058779000275536	0.011477088928222634
0.02820992099987052	0.011957740783691384
0.02836169800048083	0.011957740783691384
0.028527641000437143	0.011957740783691384
0.02867920500011678	0.011957740783691384
0.028829631000007794	0.011957740783691384
0.028981020000173885	0.011957740783691384
0.02913153700046678	0.011957740783691384
0.029282094999871333	0.011957740783691384
0.029439278000609193	0.011957740783691384
0.02959382200060645	0.011957740783691384
0.029744585000116786	0.011957740783691384
0.0298957020004309	0.011957740783691384
0.030046341999877768	0.011957740783691384
0.03019773800042458	0.011957740783691384
0.030348940000294533	0.011957740783691384
0.030514005000441102	0.011957740783691384
0.030667643000015232	0.011957740783691384
0.030833653000627237	0.011957740783691384
0.030986085000222374	0.011957740783691384
0.03113771500011353	0.011957740783691384
0.03129715100021713	0.011957740783691384
0.03145139700063737	0.011957740783691384
0.031603374000042095	0.011957740783691384
0.03176748799978668	0.011957740783691384
0.031928700000207755	0.011957740783691384
0.03208172599988757	0.011957740783691384
0.03223368900034984	0.011957740783691384
0.03238529000009294	0.011957740783691384
0.03254626600028132	0.011957740783691384
0.032701275999897916	0.011957740783691384
0.03285279800002172	0.011957740783691384
0.03300364500046271	0.011957740783691384
0.033154444000501826	0.011957740783691384
0.03330525300043519	0.011957740783691384
0.03345661300045322	0.011957740783691384
0.03360800000064046	0.011957740783691384
0.03375841900015075	0.011957740783691384
0.0339091460000418	0.011957740783691384
0.034060379000038665	0.011957740783691384
0.03421082800014119	0.011957740783691384
0.03436150200013799	0.011957740783691384
0.03451786000005086	0.011957740783691384
0.03466916600063996	0.011957740783691384
0.03484303700042801	0.011957740783691384
0.03499525300048845	0.011957740783691384
0.035146392000569904	0.011957740783691384
0.03529770500063023	0.011957740783691384
0.0354483920000348	0.012438392639160134
0.035599687000285485	0.012438392639160134
0.03575029400053609	0.012438392639160134
0.03590037800040591	0.012438392639160134
0.03605054600029689	0.012438392639160134
0.036200627000653185	0.012438392639160134
0.03635157300050196	0.012438392639160134
0.03650475300037215	0.012438392639160134
0.03665921900028479	0.012438392639160134
0.03680978700049309	0.012438392639160134
0.036959762000151386	0.012438392639160134
0.037109935999978916	0.012438392639160134
0.03726163700048346	0.012438392639160134
0.037413417000607296	0.012438392639160134
0.03756828800032963	0.012438392639160134
0.03771961700022075	0.012438392639160134
0.0378698570002598	0.012438392639160134
0.03801996699985466	0.012438392639160134
0.03817117300059181	0.012438392639160134
0.03832221599986951	0.012438392639160134
0.0384731220001413	0.012438392639160134
0.038625518000117154	0.012438392639160134
0.038788812000348116	0.012438392639160134
0.038941280000472034	0.012438392639160134
0.03909176200068032	0.012438392639160134
0.03924197800006368	0.012438392639160134
0.03939313899991248	0.012438392639160134
0.03955119600050239	0.012438392639160134
0.0397033540002667	0.012438392639160134
0.039854519000073196	0.012438392639160134
0.04000532900045073	0.012438392639160134
0.04015579400038405	0.012438392639160134
0.04030600599980971	0.012438392639160134
0.040457171000525705	0.012438392639160134
0.04061843700037571	0.012438392639160134
0.04078909400050179	0.012438392639160134
0.04094106800039299	0.012438392639160134
0.04109283100024186	0.012438392639160134
0.04124459400009073	0.012438392639160134
0.041395568000552885	0.012438392639160134
0.04155255200021202	0.012438392639160134
0.04170396300014545	0.012438392639160134
0.04186342100001639	0.012438392639160134
0.042016874000182725	0.012438392639160134
0.04216784199979884	0.012438392639160134
0.042317885000557	0.012438392639160134
0.04246880200025771	0.012438392639160134
0.04262103700057196	0.012438392639160134
0.042793094999979076	0.012438392639160134
0.04294673100048385	0.012438392639160134
0.04309829000067111	0.012919044494628884
0.04324856600032945	0.012919044494628884
0.04339971799981868	0.012919044494628884
0.04355556300015451	0.012919044494628884
0.04370650300006673	0.012919044494628884
0.04385700600050768	0.012919044494628884
0.044010526000420214	0.012919044494628884
0.044161069999972824	0.012919044494628884
0.04431153200039262	0.012919044494628884
0.04446173300038936	0.012919044494628884
0.04461315000025934	0.012919044494628884
0.044764375000340806	0.012919044494628884
0.04491538199999923	0.012919044494628884
0.0450655620006728	0.012919044494628884
0.04521592499986582	0.012919044494628884
0.04536683100013761	0.012919044494628884
0.045527865000622114	0.013399696350097634
0.04568001200004801	0.013399696350097634
0.04583105399979104	0.013399696350097634
0.04598121800063382	0.013399696350097634
0.04613164000056713	0.013399696350097634
0.04628305400001409	0.013399696350097634
0.046434287000010954	0.013399696350097634
0.04659003400047368	0.013399696350097634
0.046701177000613825	0.013399696350097634
0.04685260099995503	0.013399696350097634
0.047003194999888365	0.013399696350097634
0.047153976000117837	0.013399696350097634
0.047304939000241575	0.013399696350097634
0.047455333000471	0.013399696350097634
0.04760647900002368	0.013399696350097634
0.047757317000105104	0.013399696350097634
0.047910528000102204	0.013399696350097634
0.048061197000606626	0.013399696350097634
0.048212213000624615	0.013399696350097634
0.04836364800030424	0.013399696350097634
0.04851881500053423	0.013399696350097634
0.04866950700034067	0.013399696350097634
0.04882099099995685	0.013399696350097634
0.04897216900008061	0.013399696350097634
0.04912235400024656	0.013399696350097634
0.04927284600034909	0.013399696350097634
0.04942446499990183	0.013399696350097634
0.049578678000216314	0.013399696350097634
0.04972898699998041	0.013399696350097634
0.0498796179999772	0.013880348205566384
0.05003034499986825	0.013880348205566384
0.05018338399986533	0.013880348205566384
0.05033460800041212	0.013880348205566384
0.050487012999838043	0.013880348205566384
0.05064122500061785	0.013880348205566384
0.050812133999897924	0.014361000061035134
0.05096466099985264	0.014361000061035134
0.051115580000441696	0.014361000061035134
0.05126640400067117	0.014361000061035134
0.05141755100066803	0.014361000061035134
0.051574437000454054	0.014361000061035134
0.051771690000350645	0.014841651916503884
0.05193202999998903	0.014841651916503884
0.05208462600057828	0.014841651916503884
0.05223622300036368	0.014841651916503884
0.052388056999916444	0.014841651916503884
0.052545368000210146	0.014841651916503884
0.05269723899982637	0.014841651916503884
0.0528485360000559	0.015322303771972634
0.05299888199988345	0.015322303771972634
0.05314915500002826	0.015322303771972634
0.053307269000470114	0.015322303771972634
0.05345775300065725	0.015322303771972634
0.053609669000252325	0.015322303771972634
0.05376063200037606	0.015322303771972634
0.053911926000182575	0.015802955627441384
0.05406233699977747	0.015802955627441384
0.054213119000451115	0.015802955627441384
0.054363492999982554	0.015802955627441384
0.05452431699995941	0.015802955627441384
0.054677834999893093	0.015802955627441384
0.05484279099982814	0.015802955627441384
0.05499404400052299	0.015802955627441384
0.0551448000005621	0.015802955627441384
0.05529664400000911	0.015802955627441384
0.05544821400053479	0.015802955627441384
0.05559963900032017	0.015802955627441384
0.05575030500040157	0.015802955627441384
0.05590050499995414	0.015802955627441384
0.056051407999802905	0.015802955627441384
0.05620158600049763	0.015802955627441384
0.05635228700066364	0.015802955627441384
0.0565056290006396	0.015802955627441384
0.05665689299985388	0.016283607482910134
0.05680737400052749	0.016283607482910134
0.05703443000038533	0.016283607482910134
0.05719300600048882	0.016283607482910134
0.057346063000295544	0.016283607482910134
0.05749746400033473	0.016283607482910134
0.057649186000162445	0.016283607482910134
0.05779986800007464	0.016283607482910134
0.057950584000536765	0.016764259338378884
0.05810142800055473	0.016764259338378884
0.05825241599995934	0.016764259338378884
0.058403797000210034	0.016764259338378884
0.05856150900035573	0.016764259338378884
0.0587119130004794	0.016764259338378884
0.058866338999905565	0.016764259338378884
0.05901869700028328	0.016764259338378884
0.059170631000597496	0.016764259338378884
0.059321634999832895	0.016764259338378884
0.059473459999935585	0.017244911193847634
0.0596253820003767	0.017244911193847634
0.0597765550000986	0.017244911193847634
0.05993003399998997	0.017244911193847634
0.06008273200041003	0.017244911193847634
0.06023456100047042	0.017244911193847634
0.06038659200021357	0.017244911193847634
0.0605416870002955	0.017244911193847634
0.060692881000250054	0.017244911193847634
0.060843459000352595	0.017244911193847634
0.0609943409999687	0.017244911193847634
0.061144656000578834	0.017244911193847634
0.06129536500066024	0.017725563049316384
0.06144741000025533	0.017725563049316384
0.0615992279999773	0.017725563049316384
0.061765000999912445	0.017725563049316384
0.06192558300062956	0.017725563049316384
0.06208381000033114	0.017725563049316384
0.062236660000053234	0.017725563049316384
0.062388170000303944	0.017725563049316384
0.06254712800000561	0.017725563049316384
0.06270080600006622	0.017725563049316384
0.06285431600008451	0.017725563049316384
0.06300560100044095	0.018206214904785134
0.0631575020006494	0.018206214904785134
0.06330920700020215	0.018206214904785134
0.06345998600045277	0.018206214904785134
0.06361258800006908	0.018206214904785134
0.06376333300067927	0.018206214904785134
0.06391420799991465	0.018206214904785134
0.06407145899993338	0.018206214904785134
0.06422298899997259	0.018206214904785134
0.06437384000037127	0.018206214904785134
0.06452958499994565	0.018206214904785134
0.06468174800011184	0.018206214904785134
0.06483278599989717	0.018206214904785134
0.06498426899997867	0.018206214904785134
0.06513508900025045	0.018206214904785134
0.06528558999980305	0.018206214904785134
0.06543943199994828	0.018206214904785134
0.06559104500047397	0.018206214904785134
0.06574254000042856	0.018206214904785134
0.06589417600025627	0.018206214904785134
0.06604600500031665	0.018206214904785134
0.06619667100039806	0.018206214904785134
0.06634747800035257	0.018206214904785134
0.06649909099996876	0.018206214904785134
0.06665044500005024	0.018206214904785134
0.06682102800004941	0.018206214904785134
0.06697373099996184	0.018206214904785134
0.06712511300065671	0.018206214904785134
0.06727670800046326	0.018206214904785134
0.06742768700041779	0.018206214904785134
0.06758251100018242	0.018206214904785134
0.06773384900043311	0.018206214904785134
0.06788440699983767	0.018206214904785134
0.06803472499996133	0.018206214904785134
0.06818533200021193	0.018206214904785134
0.06833557600020868	0.018206214904785134
0.06848722900031134	0.018206214904785134
0.0686397740000757	0.018206214904785134
0.06879376000051707	0.018206214904785134
0.06894613399981608	0.018206214904785134
0.06909728600021481	0.018206214904785134
0.06924816700029623	0.018206214904785134
0.06939944799978548	0.018206214904785134
0.0695566559998042	0.018686866760253884
0.06970912199994928	0.018686866760253884
0.0698607610002	0.018686866760253884
0.07001298300019698	0.018686866760253884
0.07016452500010928	0.018686866760253884
0.07031628400000045	0.018686866760253884
0.0704683109997859	0.018686866760253884
0.07062340900029085	0.018686866760253884
0.07078820800052199	0.018686866760253884
0.07094071400024404	0.018686866760253884
0.07109220900019864	0.018686866760253884
0.07124374400063971	0.018686866760253884
0.07139586199991754	0.018686866760253884
0.0715526840003804	0.018686866760253884
0.07170490699991205	0.018686866760253884
0.07187526400048228	0.018686866760253884
0.07202855900050054	0.018686866760253884
0.07217910300005315	0.018686866760253884
0.07233039899983851	0.018686866760253884
0.07248167600027955	0.018686866760253884
0.07263365100061492	0.018686866760253884
0.07278473899987148	0.018686866760253884
0.07293578600001638	0.018686866760253884
0.0730870050001613	0.018686866760253884
0.07323744200039073	0.018686866760253884
0.0733885099998588	0.018686866760253884
0.07354314800068096	0.018686866760253884
0.07369446099983179	0.018686866760253884
0.07384674300010374	0.018686866760253884
0.07399807199999486	0.018686866760253884
0.0741498440002033	0.018686866760253884
0.0743026390000523	0.018686866760253884
0.07445584700053587	0.018686866760253884
0.0746087779998561	0.018686866760253884
0.07477592400027788	0.018686866760253884
0.07492931300021155	0.018686866760253884
0.07508607300042058	0.018686866760253884
0.07523712700003671	0.018686866760253884
0.07538749200011807	0.018686866760253884
0.07554251700003078	0.018686866760253884
0.07569436599987966	0.018686866760253884
0.07584585699987656	0.018686866760253884
0.07599756299987348	0.018686866760253884
0.07614879900029337	0.018686866760253884
0.07629986900064978	0.018686866760253884
0.07645133200003329	0.018686866760253884
0.07660319200022059	0.018686866760253884
0.0767551260005348	0.018686866760253884
0.07690594500036241	0.018686866760253884
0.0770579899999575	0.018686866760253884
0.07720943799995439	0.018686866760253884
0.07736133800062817	0.018686866760253884
0.07751694499984296	0.018686866760253884
0.07766845100013597	0.018686866760253884
0.07781946900013281	0.018686866760253884
0.07796978500027762	0.018686866760253884
0.07812044599995716	0.018686866760253884
0.07827133099999628	0.018686866760253884
0.07842488500045874	0.018686866760253884
0.07858053500058304	0.018686866760253884
0.07870118499977252	0.018686866760253884
0.07885402300053101	0.018686866760253884
0.07900559900008375	0.018686866760253884
0.07915903299999627	0.018686866760253884
0.0793107740000778	0.019167518615722634
0.07946261000051891	0.019167518615722634
0.07961488000000827	0.019167518615722634
0.07976621699981479	0.019167518615722634
0.07991751700046734	0.019167518615722634
0.08006809300059103	0.019167518615722634
0.08021877200008021	0.019167518615722634
0.08037078500001371	0.019167518615722634
0.0805357469998853	0.019167518615722634
0.08068732900028408	0.019167518615722634
0.08083842100040783	0.019167518615722634
0.08098976700057392	0.019167518615722634
0.08114068000031693	0.019167518615722634
0.08129166300022916	0.019167518615722634
0.0814438200004588	0.019167518615722634
0.08159563500066724	0.019167518615722634
0.08178673800011893	0.019167518615722634
0.081948437000392	0.019167518615722634
0.08210170100028336	0.019167518615722634
0.08225333000063983	0.019167518615722634
0.08240442399983294	0.019167518615722634
0.08256173600057082	0.019167518615722634
0.08271221599989076	0.019167518615722634
0.08287146700058656	0.019167518615722634
0.08302658699994936	0.019167518615722634
0.08317790599994623	0.019167518615722634
0.08333063300051435	0.019167518615722634
0.08348294500046904	0.019167518615722634
0.0836360359999162	0.019167518615722634
0.08378702900063217	0.019167518615722634
0.08393855699978303	0.019167518615722634
0.08409020300041448	0.019167518615722634
0.08424851400013722	0.019167518615722634
0.08439957100017637	0.019167518615722634
0.08455590500034305	0.019167518615722634
0.08470768400002271	0.019167518615722634
0.08485935800035804	0.019167518615722634
0.08501055000033375	0.019167518615722634
0.08516135799982294	0.019167518615722634
0.08531307900011598	0.019167518615722634
0.08546469200064166	0.019167518615722634
0.0856162480004059	0.019167518615722634
0.08576840500063554	0.019167518615722634
0.08591998200063244	0.019167518615722634
0.08607086900065042	0.019167518615722634
0.08622114799982228	0.019167518615722634
0.08637162900049589	0.019167518615722634
0.08652782799981651	0.019167518615722634
0.08667918199989799	0.019167518615722634
0.08684349800023483	0.019167518615722634
0.08699468499980867	0.019167518615722634
0.08714595200035546	0.019167518615722634
0.08729723699980241	0.019167518615722634
0.08744853900043381	0.019167518615722634
0.08760062900000776	0.019167518615722634
0.08775171100023726	0.019167518615722634
0.08790306900027645	0.019167518615722634
0.08805390300040017	0.019167518615722634
0.08820474599997397	0.019167518615722634
0.08835578900016117	0.019167518615722634
0.08851110800060269	0.019167518615722634
0.08866309000040928	0.019167518615722634
0.08881730499979312	0.019167518615722634
0.0889696920003189	0.019167518615722634
0.08912107800006197	0.019167518615722634
0.08927214300001651	0.019648170471191384
0.08942369400028838	0.019648170471191384
0.08957910600020114	0.019648170471191384
0.08973102100026153	0.019648170471191384
0.08988145000057557	0.019648170471191384
0.09003264300008595	0.019648170471191384
0.09018380399993475	0.019648170471191384
0.09033505000024888	0.019648170471191384
0.09049734100062778	0.019648170471191384
0.09065420800016	0.019648170471191384
0.09082560099977854	0.019648170471191384
0.09097927899983915	0.019648170471191384
0.09113142900059756	0.019648170471191384
0.09128298700034065	0.019648170471191384
0.0914407360005498	0.019648170471191384
0.09159417600039887	0.019648170471191384
0.0917748660003781	0.019648170471191384
0.09193544700065104	0.019648170471191384
0.09208785400005581	0.019648170471191384
0.09224031499979901	0.019648170471191384
0.09239206900019781	0.019648170471191384
0.09254966900061845	0.019648170471191384
0.092701307000425	0.019648170471191384
0.09285246699982963	0.019648170471191384
0.09300329100005911	0.019648170471191384
0.09315468700060592	0.019648170471191384
0.09330561000024318	0.019648170471191384
0.09345685600055731	0.019648170471191384
0.09360815200034267	0.019648170471191384
0.09375899000042409	0.019648170471191384
0.09390971599987097	0.019648170471191384
0.09406052299982548	0.019648170471191384
0.09421128200028761	0.019648170471191384
0.09436217100028443	0.019648170471191384
0.0945174019998376	0.019648170471191384
0.09466969100049027	0.019648170471191384
0.0948338190000868	0.019648170471191384
0.09498570499999914	0.019648170471191384
0.09513624900046125	0.019648170471191384
0.09529360499982431	0.019648170471191384
0.0954459129998213	0.019648170471191384
0.09559944300053758	0.019648170471191384
0.09575063500051328	0.019648170471191384
0.09590137299983326	0.019648170471191384
0.09605234799983009	0.019648170471191384
0.09620347100008075	0.019648170471191384
0.09635508700011997	0.019648170471191384
0.09651018900058261	0.019648170471191384
0.09666160400047374	0.019648170471191384
0.0968133989999842	0.019648170471191384
0.09696484200048872	0.019648170471191384
0.09711578099995677	0.019648170471191384
0.09726728199984791	0.019648170471191384
0.09741846500037354	0.019648170471191384
0.09757385500051896	0.019648170471191384
0.09772514599990245	0.019648170471191384
0.09787530599987804	0.019648170471191384
0.09802592899995943	0.019648170471191384
0.09817971200027387	0.019648170471191384
0.09833151000020735	0.019648170471191384
0.09848455300016212	0.019648170471191384
0.09863724800015916	0.019648170471191384
0.09880593300022156	0.019648170471191384
0.09895846000017627	0.019648170471191384
0.09911033200023667	0.019648170471191384
0.0992615149998528	0.019648170471191384
0.09941264999997657	0.019648170471191384
0.09956878000048164	0.019648170471191384
0.0997198680006477	0.019648170471191384
0.0998709499999677	0.019648170471191384
0.10002203800013376	0.019648170471191384
0.1101726430006238	0.019648170471191384
0.1203386209999735	0.019648170471191384
0.13051438100046653	0.019648170471191384
0.14068609500009188	0.019648170471191384
0.150856656000542	0.019648170471191384
0.1610238829998707	0.020128822326660134
0.17119882499991945	0.020128822326660134
0.18137467999986256	0.020128822326660134
0.19155592500010243	0.020128822326660134
0.20172638100029872	0.020128822326660134
0.21190207000017836	0.020128822326660134
0.2220767650005655	0.020128822326660134
0.23226934500053176	0.020609474182128884
0.24244723399988288	0.021090126037597634
0.2526152310001635	0.021090126037597634
0.26278562000061356	0.021090126037597634
0.27296767799998634	0.021090126037597634
0.28316776100018615	0.021090126037597634
0.2933552069998768	0.021090126037597634
0.3035394680000536	0.021090126037597634
0.31372111100063194	0.021090126037597634
0.3239268870001979	0.021090126037597634
0.33415529600006266	0.021090126037597634
0.34434148099990125	0.021090126037597634
0.35452854499999376	0.021570777893066384
0.3647201000003406	0.021570777893066384
0.3749029460004749	0.021570777893066384
0.3850926100003562	0.022051429748535134
0.3952780560002793	0.022532081604003884
0.40546753899980104	0.023012733459472634
0.4156633239999792	0.023493385314941384
0.42584214599992265	0.023974037170410134
0.4360199910006486	0.024935340881347634
0.44619475299987243	0.024935340881347634
0.45636824800021714	0.025415992736816384
0.46655064600054175	0.025896644592285134
0.47671901100056857	0.025896644592285134
0.4868842229998336	0.025896644592285134
0.497066365000137	0.025896644592285134
0.5072333349999099	0.026377296447753884
0.5173982450005497	0.026377296447753884
0.5275622480003221	0.026377296447753884
0.5377292230004969	0.026377296447753884
0.5478916680003749	0.026377296447753884
0.5580550750000839	0.026857948303222634
0.5682156350003424	0.026857948303222634
0.5783793170003264	0.026857948303222634
0.5885588709998046	0.027338600158691384
0.5987712719997944	0.027819252014160134
0.6090088970004217	0.027819252014160134
0.6192153130004954	0.027819252014160134
0.6293990419999318	0.027819252014160134
0.6395853860003626	0.027819252014160134
0.6497622390006654	0.027819252014160134
0.6599331990000792	0.027819252014160134
0.6701175870002771	0.027819252014160134
0.6803202600003715	0.027819252014160134
0.690533650999896	0.027819252014160134
0.7007201260003058	0.028299903869628884
0.7108955550002065	0.028299903869628884
0.7210827720000452	0.028299903869628884
0.7312639350002428	0.028780555725097634
0.7414546079999127	0.028780555725097634
0.7516313690002789	0.028780555725097634
0.7618491570001424	0.028780555725097634
0.772079209000367	0.028780555725097634
0.7822686589997829	0.028780555725097634
0.7924550010002349	0.028780555725097634
0.8026354700004958	0.028780555725097634
0.8128263480002715	0.028780555725097634
0.8230101959998137	0.028780555725097634
0.8331854289999683	0.028780555725097634
0.8433570110000801	0.028780555725097634
0.8535533869999199	0.028780555725097634
0.8637614950002899	0.029261207580566384
0.8739368810001906	0.029261207580566384
0.8841008870003861	0.029741859436035134
0.8942674650006666	0.029741859436035134
0.9044306240002697	0.029741859436035134
0.9145951620002961	0.029741859436035134
0.9247757500006628	0.029741859436035134
0.9349494429998231	0.029741859436035134
0.9451143900005263	0.029741859436035134
0.955277973000193	0.029741859436035134
0.9654573730003904	0.029741859436035134
0.9756288650005445	0.029741859436035134
0.9858127590005097	0.029741859436035134
0.9959824520001348	0.029741859436035134
1.0061591940002472	0.029741859436035134
1.1064216040003885	0.031664466857910134
1.2067497570005798	0.033114051818847634
1.3070583950002401	0.033594703674316384
1.407362464000471	0.033594703674316384
1.5076464110006782	0.034060096740722634
1.607915149999826	0.035021400451660134
1.7081972430005408	0.036944007873535134
1.8084845230005158	0.039347267150878884
1.90879049600062	0.040308570861816384
2.009082321999813	0.041269874572753884
2.1093735470003594	0.041742897033691384
2.2097112930005096	0.041742897033691384
2.310023378000551	0.042223548889160134
2.4103323130002536	0.042704200744628884
2.510643444999914	0.043184852600097634
0	0
