# Supplementary material for: GRAPE for fast and scalable graph processing and random-walk-based embedding
Source: Nat Comput Sci. 2023 Jun 26;3(6):552–68. doi: 10.1038/s43588-023-00465-8 (PMC10768636; doi:10.1038/s43588-023-00465-8)
Supplement: Supplementary file 4 — CSVs with time series data with time and memory requirements for the different libraries on the 44 considered graphs and on the different tasks considered (loading graphs, first- and second-order RWs). [file 43588_2023_465_MOESM4_ESM.zip › bio-ce-ht/CSRgraph/load_graph.csv]

delta	ram
0	0.0028631210327147993
0.0001713900001050206	0.0033437728881835493
0.000306163999994169	0.0033437728881835493
0.00040087300021696137	0.0033437728881835493
0.00048707400037528714	0.0033437728881835493
0.0005713470000046073	0.0033437728881835493
0.0006550099997184589	0.0033437728881835493
0.0007382189996860689	0.0033437728881835493
0.0008209349998651305	0.0033437728881835493
0.0009077320000869804	0.0038244247436522993
0.0009986409995690337	0.0038244247436522993
0.00108282400015014	0.0038244247436522993
0.0011792040004365845	0.0038244247436522993
0.0012623370002984302	0.0038244247436522993
0.001344020000033197	0.0038244247436522993
0.0014259930003390764	0.0038244247436522993
0.0015071649995661573	0.0038244247436522993
0.0015888779998931568	0.0038244247436522993
0.0016707180002413224	0.0038244247436522993
0.001752084999679937	0.0038244247436522993
0.0018340679998800624	0.0038244247436522993
0.0019159780003974447	0.0038244247436522993
0.001997811000364891	0.0038244247436522993
0.0020796010003323318	0.0038244247436522993
0.002167319000363932	0.0038244247436522993
0.0022503339996546856	0.0038244247436522993
0.002332318000298983	0.0038244247436522993
0.0024145320003299275	0.0038244247436522993
0.002497505000064848	0.0038244247436522993
0.002579076000074565	0.0038244247436522993
0.0026602580001053866	0.0038244247436522993
0.002741475999755494	0.0038244247436522993
0.0028227319999132305	0.0038244247436522993
0.0029041899997537257	0.0038244247436522993
0.0029906720001235954	0.0038244247436522993
0.0030725659999006893	0.0038244247436522993
0.0031624040002498077	0.0038244247436522993
0.0032454539996251697	0.0038244247436522993
0.00332796899965615	0.0038244247436522993
0.0034398879997752374	0.0038244247436522993
0.0035271119995741174	0.0038244247436522993
0.0036096180001550238	0.0038244247436522993
0.003691410000101314	0.0038244247436522993
0.0037734670004283544	0.0038244247436522993
0.0038550389999727486	0.0038244247436522993
0.00393662900023628	0.0038244247436522993
0.0040178159997594776	0.0038244247436522993
0.0040990529996633995	0.0038244247436522993
0.004185836000033305	0.0038244247436522993
0.004268378999768174	0.0038244247436522993
0.004349685000306636	0.0038244247436522993
0.004431170000316342	0.0038244247436522993
0.004512595000051078	0.0038244247436522993
0.004593433000081859	0.0038244247436522993
0.004674372999943444	0.0038244247436522993
0.004755386999931943	0.0038244247436522993
0.004835722999814607	0.0038244247436522993
0.00491667700043763	0.0038244247436522993
0.004998067000087758	0.0038244247436522993
0.005079259000012826	0.0038244247436522993
0.005165878999832785	0.0038244247436522993
0.005247916000371333	0.0038244247436522993
0.005328709999957937	0.0038244247436522993
0.00541047000024264	0.0038244247436522993
0.005491992999850481	0.0038244247436522993
0.00557321399992361	0.0038244247436522993
0.005654978000166011	0.0038244247436522993
0.005737675000091258	0.0038244247436522993
0.00581954399967799	0.0038244247436522993
0.005901645000449207	0.0038244247436522993
0.005983928999739874	0.0038244247436522993
0.0060652479996861075	0.0038244247436522993
0.006151876999865635	0.0038244247436522993
0.006234948000383156	0.0038244247436522993
0.006341569999676722	0.0038244247436522993
0.006427485999665805	0.0038244247436522993
0.006509224000183167	0.0038244247436522993
0.006590502000108245	0.0038244247436522993
0.006676203000097303	0.0038244247436522993
0.006758438000360911	0.0038244247436522993
0.006839972999841848	0.0038244247436522993
0.006921809999766992	0.0038244247436522993
0.00700367700028437	0.0038244247436522993
0.00708505399961723	0.0038244247436522993
0.0071713659999659285	0.0038244247436522993
0.007253495000441035	0.0038244247436522993
0.007334863999858499	0.0038244247436522993
0.007431674999679672	0.0038244247436522993
0.007516568000028201	0.0038244247436522993
0.007604407999679097	0.0038244247436522993
0.007687113000429235	0.0038244247436522993
0.007769505000396748	0.0038244247436522993
0.007852069999898958	0.0038244247436522993
0.007934201000352914	0.0038244247436522993
0.008015579999664624	0.0038244247436522993
0.00809664700045687	0.0038244247436522993
0.008182950000445999	0.0038244247436522993
0.00826537200009625	0.0038244247436522993
0.008346605000042473	0.0038244247436522993
0.008427556999777153	0.0038244247436522993
0.008509645000231103	0.0038244247436522993
0.008590737000304216	0.0038244247436522993
0.008672500999637123	0.0038244247436522993
0.008754008000323665	0.0038244247436522993
0.008835620999889215	0.0038244247436522993
0.008916544000385329	0.0038244247436522993
0.008997861999887391	0.0038244247436522993
0.009079211000425857	0.0038244247436522993
0.009166415000436245	0.0038244247436522993
0.009249132000149984	0.0038244247436522993
0.009330660999694373	0.0038244247436522993
0.00942061699970509	0.0038244247436522993
0.009504564999588183	0.0038244247436522993
0.009586086999661347	0.0038244247436522993
0.009666846999607515	0.0038244247436522993
0.009747709999828658	0.0038244247436522993
0.009829427999648033	0.0038244247436522993
0.009911815999657847	0.0038244247436522993
0.009993523000048299	0.0038244247436522993
0.010075369000333012	0.0038244247436522993
0.010245338999993692	0.0038244247436522993
0.01041878199976054	0.0038244247436522993
0.010588801999801944	0.0038244247436522993
0.010758862000329827	0.0038244247436522993
0.010919188000116264	0.0038244247436522993
0.011074871999880997	0.0038244247436522993
0.011238240000238875	0.0038244247436522993
0.011393466000299668	0.0038244247436522993
0.011561684999833233	0.0038244247436522993
0.011722264999662002	0.0038244247436522993
0.011878401000103622	0.0038244247436522993
0.012032853999699	0.0038244247436522993
0.012187055999675067	0.0038244247436522993
0.012343049999799405	0.0038244247436522993
0.012497302999690874	0.0038244247436522993
0.012652567999793973	0.0038244247436522993
0.012807275000341178	0.0038244247436522993
0.012962222000169277	0.0038244247436522993
0.013116430999616568	0.0038244247436522993
0.013280834999932267	0.0038244247436522993
0.013437696000437427	0.0038244247436522993
0.013597834999927727	0.0038244247436522993
0.013754087000052095	0.0038244247436522993
0.013908818000345491	0.0038244247436522993
0.014065307999771903	0.0038244247436522993
0.014225996999812196	0.0038244247436522993
0.014381771000444132	0.0038244247436522993
0.014538491000166687	0.0038244247436522993
0.014694155999677605	0.0038244247436522993
0.014850032000140345	0.004305076599121049
0.015009226999609382	0.004305076599121049
0.015165791999606881	0.004305076599121049
0.015321421000408009	0.004305076599121049
0.01549514199996338	0.004305076599121049
0.01619365199985623	0.005266380310058549
0.016391645000112476	0.005266380310058549
0.016556565999962913	0.005266380310058549
0.01671449599962216	0.005266380310058549
0.016871548000381154	0.005266380310058549
0.017028217000188306	0.005747032165527299
0.01718540900037624	0.005747032165527299
0.017342033999739215	0.005747032165527299
0.01749737600039225	0.005747032165527299
0.01765292900017812	0.005747032165527299
0.017808264000450436	0.006227684020996049
0.017963207000320836	0.006227684020996049
0.018119649999789544	0.006227684020996049
0.018281061999914527	0.006227684020996049
0.018437669999912032	0.006227684020996049
0.018592905000332394	0.006708335876464799
0.01874874999975873	0.006708335876464799
0.018904489999840735	0.006708335876464799
0.019059610999647703	0.006708335876464799
0.019228881999879377	0.006708335876464799
0.019400045000111277	0.006708335876464799
0.01957025000046997	0.006708335876464799
0.01973029700002371	0.007188987731933549
0.01988588099993649	0.007188987731933549
0.02004064599987032	0.007188987731933549
0.020195752000290668	0.007188987731933549
0.02035025199984375	0.007188987731933549
0.020505143999798747	0.007669639587402299
0.020659623999563337	0.007669639587402299
0.020813973000258557	0.007669639587402299
0.020969141000023228	0.007669639587402299
0.021123855000041658	0.00815029144287105
0.021281698000166216	0.00815029144287105
0.021436379000078887	0.00815029144287105
0.021590057000139495	0.00815029144287105
0.021749212000031548	0.0086309432983398
0.021904913000071247	0.0086309432983398
0.022059429000364617	0.0086309432983398
0.02221748000010848	0.0086309432983398
0.022372280999661598	0.0086309432983398
0.02252714400037803	0.0086309432983398
0.022681690000354138	0.0086309432983398
0.022835740999653353	0.0086309432983398
0.02299093500005256	0.0086309432983398
0.023147654999775114	0.00911159515380855
0.023303257999941707	0.00911159515380855
0.0234744409999621	0.00911159515380855
0.02363128900014999	0.00911159515380855
0.02378686199972435	0.00911159515380855
0.023945523999827856	0.00911159515380855
0.024105032999614195	0.00911159515380855
0.024265390999971714	0.0095922470092773
0.02442303299994819	0.0095922470092773
0.024578845000178262	0.0095922470092773
0.024733983999794873	0.0095922470092773
0.024888748000194028	0.0095922470092773
0.025044121999599156	0.0095922470092773
0.02519943399965996	0.0095922470092773
0.025356309000017063	0.0095922470092773
0.025512144999993325	0.0095922470092773
0.025667476000307943	0.01007289886474605
0.025822665999839955	0.01007289886474605
0.025977387000239105	0.01007289886474605
0.02613422600006743	0.01007289886474605
0.026295542999832833	0.01007289886474605
0.02645052800016856	0.01007289886474605
0.02660445699984848	0.01007289886474605
0.026758754000184126	0.0105535507202148
0.02691406400026608	0.0105535507202148
0.027068778999819187	0.0105535507202148
0.02722941800038825	0.0105535507202148
0.027406262000113202	0.0105535507202148
0.02756563200000528	0.0105535507202148
0.02772118600023532	0.0105535507202148
0.027875505000338308	0.0105535507202148
0.028029566000441264	0.0105535507202148
0.028184605999740597	0.0105535507202148
0.028339960999801406	0.0105535507202148
0.028494393000073615	0.0105535507202148
0.02864853899973241	0.01103420257568355
0.02880304599966621	0.01103420257568355
0.028956850999747985	0.01103420257568355
0.029110489999766287	0.01103420257568355
0.029268451999996614	0.01103420257568355
0.029453754000314802	0.01103420257568355
0.029627242000060505	0.01103420257568355
0.029784788000142726	0.01103420257568355
0.029939824000393855	0.01103420257568355
0.030094619000010425	0.0115148544311523
0.030255087999648822	0.0115148544311523
0.030410461999963445	0.0115148544311523
0.030564867000066442	0.0115148544311523
0.03071985200040217	0.0115148544311523
0.030874035000124422	0.0115148544311523
0.031029212000248663	0.0115148544311523
0.03118389399969601	0.0115148544311523
0.03133869399971445	0.0115148544311523
0.031507523999607656	0.0115148544311523
0.03166468899962638	0.0115148544311523
0.0318199490002371	0.0115148544311523
0.0319744010002978	0.0115148544311523
0.03212859999985085	0.0115148544311523
0.03228897000008146	0.0115148544311523
0.032443830000374874	0.0115148544311523
0.03259860900016065	0.0115148544311523
0.032753653999861854	0.0115148544311523
0.032908819999647676	0.0115148544311523
0.03306353500011028	0.0115148544311523
0.03322197000034066	0.0115148544311523
0.033377104999999574	0.0115148544311523
0.03353186900039873	0.0115148544311523
0.03368702599982498	0.0115148544311523
0.03384322300007625	0.0115148544311523
0.03399987800003146	0.0115148544311523
0.03415647200017702	0.0115148544311523
0.03431699199973082	0.0115148544311523
0.03447338400019362	0.0115148544311523
0.03462894200038136	0.0115148544311523
0.03478414700020949	0.0115148544311523
0.03494062400022813	0.0115148544311523
0.03510292299961293	0.0115148544311523
0.03526619599961123	0.0115148544311523
0.03540354500000831	0.0115148544311523
0.03556441300042934	0.0115148544311523
0.035723291999602225	0.0115148544311523
0.035880211000403506	0.0115148544311523
0.036036835000231804	0.0115148544311523
0.036195155999848794	0.0115148544311523
0.03635063700039609	0.0115148544311523
0.03650570700028766	0.01199550628662105
0.03666055099984078	0.01199550628662105
0.03681503900043026	0.01199550628662105
0.03696977500021603	0.01199550628662105
0.03712499300036143	0.01199550628662105
0.037282860000232176	0.01199550628662105
0.037441417000081856	0.01199550628662105
0.03759779099982552	0.01199550628662105
0.03775181299988617	0.01199550628662105
0.03790674999982002	0.01199550628662105
0.03806140399956348	0.01199550628662105
0.038220016000195756	0.01199550628662105
0.03837534499962203	0.01199550628662105
0.038529034000021056	0.01199550628662105
0.03868292799961637	0.01199550628662105
0.038836267000078806	0.01199550628662105
0.038990404999822204	0.01199550628662105
0.039147315000263916	0.01199550628662105
0.03930319899973256	0.0124761581420898
0.039477932000409055	0.0124761581420898
0.03963612600000488	0.0124761581420898
0.039791492000404105	0.0124761581420898
0.03994636300012644	0.0124761581420898
0.04010104000008141	0.0124761581420898
0.04026256300039677	0.0124761581420898
0.04041801299990766	0.0124761581420898
0.040572341000370216	0.0124761581420898
0.040726905999690644	0.0124761581420898
0.04088163100004749	0.0124761581420898
0.04103602099985437	0.0124761581420898
0.041189829999893846	0.0124761581420898
0.04134447900014493	0.0124761581420898
0.04149874100039597	0.0124761581420898
0.04165404200011835	0.01295680999755855
0.04180907600039063	0.01295680999755855
0.041964291999647685	0.01295680999755855
0.042119478000131494	0.01295680999755855
0.04227890800029854	0.01295680999755855
0.042434081000465085	0.0134374618530273
0.04258821700022963	0.0134374618530273
0.04274177800016332	0.0134374618530273
0.04289484699984314	0.0134374618530273
0.04304873700039025	0.0134374618530273
0.04320289099996444	0.0134374618530273
0.04335757500030013	0.0134374618530273
0.043526636000024155	0.01391811370849605
0.043681637000190676	0.01391811370849605
0.043839826000294124	0.01391811370849605
0.043995234000249184	0.01391811370849605
0.044149502999971446	0.01391811370849605
0.044304674999693816	0.01391811370849605
0.044459407000431383	0.0143987655639648
0.04461358200023824	0.0143987655639648
0.04476833100034128	0.0143987655639648
0.04492335299983097	0.0143987655639648
0.04507798299982824	0.0143987655639648
0.045239578999826335	0.0143987655639648
0.04539557800035254	0.0143987655639648
0.04555173999960971	0.0143987655639648
0.045707565999691724	0.0143987655639648
0.045862795999710215	0.0143987655639648
0.04601759900015168	0.0143987655639648
0.046171443999810435	0.0143987655639648
0.046325989000251866	0.0143987655639648
0.04647956600001635	0.0143987655639648
0.04663300399988657	0.0143987655639648
0.04678724499990494	0.0143987655639648
0.04694162200030405	0.0143987655639648
0.047096203999899444	0.0143987655639648
0.0472546479995799	0.0143987655639648
0.04739177400006156	0.0143987655639648
0.047547197000312735	0.0143987655639648
0.047701147999759996	0.0143987655639648
0.04785564499979955	0.0143987655639648
0.048009830999944825	0.0143987655639648
0.048163221000322665	0.0143987655639648
0.04831852600000275	0.0143987655639648
0.0484725950000211	0.0143987655639648
0.048626480999701016	0.0143987655639648
0.04878128000018478	0.0143987655639648
0.048935771999822464	0.0143987655639648
0.04908971500026382	0.0143987655639648
0.049249134000092454	0.0143987655639648
0.0494506539998838	0.0143987655639648
0.0496160200000304	0.0143987655639648
0.04977420199975313	0.0143987655639648
0.04993058000036399	0.0143987655639648
0.05008625899972685	0.0143987655639648
0.05024664499978826	0.0143987655639648
0.05040229600035673	0.0143987655639648
0.05055706199982524	0.0143987655639648
0.05071176799992827	0.0143987655639648
0.05086576600024273	0.0143987655639648
0.05102037899996503	0.0143987655639648
0.05117487200004689	0.0143987655639648
0.05133086099976936	0.0143987655639648
0.05150950700044632	0.0143987655639648
0.05166592000023229	0.0143987655639648
0.051820464999764226	0.0143987655639648
0.05197494900039601	0.0143987655639648
0.05212908500016056	0.0143987655639648
0.05228737400011596	0.0143987655639648
0.05244123000011314	0.0143987655639648
0.05259646400008933	0.0143987655639648
0.05275169600008667	0.01487941741943355
0.052906251000422344	0.01487941741943355
0.05306455000027199	0.01487941741943355
0.05322232500020618	0.01487941741943355
0.05337804699956905	0.01487941741943355
0.05353384499994718	0.01487941741943355
0.05369216899998719	0.01487941741943355
0.05384831399987888	0.01487941741943355
0.05400266499964346	0.01487941741943355
0.05415731199991569	0.01487941741943355
0.05431194399989181	0.01487941741943355
0.05446721499993146	0.01487941741943355
0.05462252699999226	0.01487941741943355
0.054777629999989585	0.01487941741943355
0.05493236700021953	0.01487941741943355
0.05508689599992067	0.01487941741943355
0.05524588099979155	0.01487941741943355
0.05539226699966093	0.01487941741943355
0.05554931599999691	0.0153600692749023
0.05570416800037492	0.0153600692749023
0.05585921700003382	0.0153600692749023
0.05601454800034844	0.0153600692749023
0.05616865400043025	0.0153600692749023
0.0563275619997512	0.01584072113037105
0.05648240499976964	0.01584072113037105
0.056637927000338095	0.01584072113037105
0.05679241399957391	0.01584072113037105
0.05694664099974034	0.01584072113037105
0.0571021039995685	0.0163213729858398
0.05726147800032777	0.0163213729858398
0.05741815500005032	0.0163213729858398
0.057573715999751585	0.0163213729858398
0.05772821600021416	0.0163213729858398
0.057883325000148034	0.0163213729858398
0.058038465000208816	0.0163213729858398
0.05819427000005817	0.01680202484130855
0.05834986799982289	0.01680202484130855
0.05850525400001061	0.01680202484130855
0.058659639000325114	0.01680202484130855
0.05881459800002631	0.01680202484130855
0.058968254000319575	0.01680202484130855
0.05913117100044474	0.01680202484130855
0.05929228599961789	0.0172826766967773
0.059460161999595584	0.0172826766967773
0.05962237600033404	0.0172826766967773
0.05977713500033133	0.0172826766967773
0.05993126100020163	0.0172826766967773
0.06008629799998744	0.0172826766967773
0.06024612100009108	0.01776332855224605
0.060400475000278675	0.01776332855224605
0.06055495900000096	0.01776332855224605
0.06070809100037877	0.01776332855224605
0.060867076000249654	0.01776332855224605
0.06102230499982397	0.01776332855224605
0.06117781099965214	0.01776332855224605
0.06133220199990319	0.01776332855224605
0.06148605700036569	0.01776332855224605
0.06163955000010901	0.0182439804077148
0.06179382899972552	0.0182439804077148
0.06194868199963821	0.0182439804077148
0.062103733999720134	0.0182439804077148
0.06226155599961203	0.0182439804077148
0.06241592900005344	0.0182439804077148
0.06257006699979684	0.0182439804077148
0.06272377500044968	0.0182439804077148
0.06287779200010846	0.0182439804077148
0.06303248400035955	0.0182439804077148
0.06318742199982808	0.0182439804077148
0.06334250700001576	0.0182439804077148
0.06351325899959193	0.0182439804077148
0.06367053099984332	0.0182439804077148
0.06382499800020014	0.0182439804077148
0.06397984100021858	0.0182439804077148
0.06413432499994087	0.0187322616577148
0.06429312199998094	0.0187322616577148
0.06444810300035897	0.0187322616577148
0.06460336100008135	0.0187322616577148
0.0647587929997826	0.0187322616577148
0.06491422799990687	0.0187322616577148
0.06506908600022143	0.0187322616577148
0.06522866999966936	0.0187322616577148
0.06538486899989948	0.0187322616577148
0.0655412489995797	0.0187322616577148
0.06569751600000018	0.0187322616577148
0.06585264899968024	0.0187322616577148
0.06600730900026974	0.0187322616577148
0.06616182899961132	0.0187322616577148
0.06631657399975666	0.0187322616577148
0.06647069100017688	0.0187322616577148
0.06662445599977218	0.0187322616577148
0.06677809699976933	0.0187322616577148
0.06693295399963972	0.01921291351318355
0.06708684200020798	0.01921291351318355
0.06724444599967683	0.01921291351318355
0.06740191599965328	0.01921291351318355
0.06755867500032764	0.01921291351318355
0.06771411000045191	0.01921291351318355
0.06786810199992033	0.01921291351318355
0.06802192600025592	0.01921291351318355
0.06817579600010504	0.01921291351318355
0.06832965400008106	0.01921291351318355
0.06848354100020515	0.01921291351318355
0.06864109500020277	0.01921291351318355
0.06879538700013654	0.01921291351318355
0.0689486820001548	0.01921291351318355
0.06910261299981357	0.01921291351318355
0.0692617730001075	0.01921291351318355
0.06945670300046913	0.01921291351318355
0.06962028199995984	0.0196935653686523
0.06977745800031698	0.0196935653686523
0.06993289199999708	0.0196935653686523
0.07008744799986744	0.0196935653686523
0.07024704400009796	0.0196935653686523
0.0704027040001165	0.0196935653686523
0.07055859899992356	0.0196935653686523
0.07071342000017466	0.0196935653686523
0.07086783500017191	0.0196935653686523
0.07102236399987305	0.0196935653686523
0.07117690900031448	0.0196935653686523
0.07133181100016373	0.0196935653686523
0.07149905500045861	0.0196935653686523
0.0716557659998216	0.0196935653686523
0.07181035299981886	0.0196935653686523
0.07197177600028226	0.0196935653686523
0.07212599699960265	0.0196935653686523
0.07228537399987545	0.0196935653686523
0.07244222099961917	0.0196935653686523
0.07259735400020872	0.0196935653686523
0.07275276400014263	0.0196935653686523
0.07290741500037257	0.0196935653686523
0.07306340600007388	0.0196935653686523
0.07322378099979687	0.0196935653686523
0.07338437999987946	0.02017421722412105
0.07354120600030001	0.02017421722412105
0.07369770599962067	0.02017421722412105
0.07385260000046401	0.02017421722412105
0.07400710000001709	0.02017421722412105
0.07416148399988742	0.02017421722412105
0.07431637799982127	0.02017421722412105
0.07447140499971283	0.02017421722412105
0.07462655299968901	0.02017421722412105
0.07478137199996127	0.02017421722412105
0.07493645599970478	0.02017421722412105
0.07509105000008276	0.02017421722412105
0.07524902400018618	0.02017421722412105
0.07540688900007808	0.02017421722412105
0.07556503300020267	0.02017421722412105
0.0757196410004326	0.02017421722412105
0.0758743169999434	0.02017421722412105
0.07602891700025793	0.02017421722412105
0.07618290600021282	0.02017421722412105
0.07633746699957555	0.02017421722412105
0.07649520399991161	0.02017421722412105
0.07665068700043776	0.02017421722412105
0.07680559900018125	0.0206548690795898
0.07695946700005152	0.0206548690795898
0.07711480699981621	0.0206548690795898
0.07727272000010998	0.0206548690795898
0.07742775600036111	0.0206548690795898
0.07758218300023145	0.0206548690795898
0.07773641299991141	0.0206548690795898
0.07789006500024698	0.0206548690795898
0.07804481600032886	0.0206548690795898
0.07819955899958586	0.0206548690795898
0.07835391699973115	0.0206548690795898
0.07850788300038403	0.0206548690795898
0.0786619159998736	0.0206548690795898
0.07881655300025159	0.0206548690795898
0.07897071099978348	0.0211431503295898
0.07913380300033168	0.0211431503295898
0.07929458600028738	0.0211431503295898
0.07945991700034938	0.0211431503295898
0.07961835700007214	0.0211431503295898
0.07977315799962525	0.0211431503295898
0.07992742100032046	0.0211431503295898
0.08008200200038118	0.0211431503295898
0.08024078299968096	0.0211431503295898
0.08039510300022812	0.0211431503295898
0.08054937399992923	0.0211431503295898
0.0807043220002015	0.0211431503295898
0.08085936099996616	0.02162380218505855
0.08101389700004802	0.02162380218505855
0.08116802499989717	0.02162380218505855
0.08132358100010606	0.0221044540405273
0.08147798000027251	0.0221044540405273
0.0816319850000582	0.0221044540405273
0.08178593499997078	0.0221044540405273
0.08193948999996792	0.0221044540405273
0.082093291000092	0.02258510589599605
0.08225071800006845	0.02258510589599605
0.08240551800008689	0.02258510589599605
0.08255955900040135	0.02258510589599605
0.082713431999764	0.02258510589599605
0.08286726999995153	0.0230657577514648
0.08302174199980072	0.0230657577514648
0.08318064699960814	0.0230657577514648
0.0833391969999866	0.0230657577514648
0.08351640999990195	0.02354640960693355
0.08373532899986458	0.02354640960693355
0.08399063399974693	0.02354640960693355
0.08418113500010804	0.02354640960693355
0.08436317999985476	0.02354640960693355
0.08453496099991753	0.02354640960693355
0.08469663899995794	0.02354640960693355
0.08485534099963843	0.0240270614624023
0.08501344100022834	0.0240270614624023
0.08517117199971835	0.0240270614624023
0.08533691200045723	0.0240270614624023
0.08549580399994738	0.0240270614624023
0.08565163900038897	0.0240270614624023
0.08580788600011147	0.0240270614624023
0.08596339100040495	0.0240270614624023
0.08616970099956234	0.02450771331787105
0.08641203499973926	0.02450771331787105
0.08658582099997147	0.02450771331787105
0.08675671099990723	0.02450771331787105
0.08691928499956703	0.02450771331787105
0.08707912899990333	0.02450771331787105
0.08735807100038073	0.0249883651733398
0.08758323399979417	0.0249883651733398
0.08775394399981451	0.0249883651733398
0.08791658700010885	0.0249883651733398
0.08807630000046629	0.0249883651733398
0.08823576400027378	0.0249883651733398
0.0883986509998067	0.0249883651733398
0.08855647499967745	0.0249883651733398
0.0887128220001614	0.0249883651733398
0.08886912700018001	0.0249883651733398
0.08902561699960643	0.0249883651733398
0.08918280299985781	0.0249883651733398
0.08934345499983465	0.0249883651733398
0.08950168200044573	0.0249883651733398
0.08965855000042211	0.0249883651733398
0.08981630099970062	0.02546901702880855
0.08997390900003666	0.02546901702880855
0.09012903700022434	0.02546901702880855
0.09028509800009488	0.02546901702880855
0.09044056800030376	0.02546901702880855
0.09059540599992033	0.02546901702880855
0.09075089500038303	0.02546901702880855
0.09090603200002079	0.02546901702880855
0.09106115800022963	0.02546901702880855
0.09121630499976163	0.02546901702880855
0.09137593400009791	0.02546901702880855
0.09154878400022426	0.02546901702880855
0.09170459699998901	0.02546901702880855
0.09185936999983824	0.0259496688842773
0.09201335000034305	0.0259496688842773
0.09216764800021338	0.0259496688842773
0.09232294499997806	0.0259496688842773
0.09247767800025031	0.0259496688842773
0.09263189699959185	0.0259496688842773
0.09279225400041469	0.0259496688842773
0.09294854400013719	0.0259496688842773
0.09310295700015558	0.0259496688842773
0.09325745800015284	0.0259496688842773
0.09341713200046797	0.0259496688842773
0.09357212000031723	0.0259496688842773
0.09373355499974423	0.0259496688842773
0.09389054999974178	0.0259496688842773
0.09404595100022561	0.02643032073974605
0.09420118799971533	0.02643032073974605
0.09436079999977665	0.02643032073974605
0.09451704300045094	0.02643032073974605
0.09467244999996183	0.02643032073974605
0.09482718799972645	0.02643032073974605
0.09498199300014676	0.02643032073974605
0.09513704900018638	0.02643032073974605
0.09529189400018367	0.02643032073974605
0.09544701699996949	0.02643032073974605
0.09560465199956525	0.02643032073974605
0.09576037300030293	0.02643032073974605
0.09591579300013109	0.02643032073974605
0.09607183000025543	0.0269109725952148
0.09622697000031621	0.0269109725952148
0.09638670999993337	0.0269109725952148
0.09654194300037489	0.0269109725952148
0.09669671499977994	0.0269109725952148
0.09685095599979832	0.0269109725952148
0.0970093240002825	0.0269109725952148
0.09718471999985923	0.0269109725952148
0.09735916699992231	0.0269109725952148
0.097518085000047	0.0269109725952148
0.09767573899989657	0.02739162445068355
0.09783107099974586	0.02739162445068355
0.09798639099972206	0.02739162445068355
0.09814137000012124	0.02739162445068355
0.09829620100026659	0.02739162445068355
0.09845101500013698	0.02739162445068355
0.09860552999998617	0.02739162445068355
0.09875927099983528	0.02739162445068355
0.0989129290001074	0.02739162445068355
0.09906752299957589	0.02739162445068355
0.09923256399997626	0.02739162445068355
0.09939291099999537	0.02739162445068355
0.09955040200020449	0.0278722763061523
0.09970549100034987	0.0278722763061523
0.09985951599992404	0.0278722763061523
0.10001421899960405	0.0278722763061523
0.1101758080003492	0.03123683929443355
0.12038073700023233	0.04084987640380855
0.13056204599979537	0.0509435653686523
0.14075727300041763	0.0605566024780273
0.15094614299960085	0.07065029144287105
0.16114199399999052	0.0797826766967773
0.17136126599962154	0.08987636566162105
0.18158576000041649	0.09083766937255855
0.1917773679997481	0.09083766937255855
0.20197886299956735	0.09083766937255855
0.2121649749997232	0.09083766937255855
0.22237194999979693	0.09083766937255855
0.23256826200031355	0.09083766937255855
0.24277272000017547	0.0913183212280273
0.25297155099997326	0.09276027679443355
0.26315288200021314	0.09372158050537105
0.27335705400037114	0.0942022323608398
0.28353204500035645	0.09468288421630855
0.29373139000017545	0.0951635360717773
0.3039304220001213	0.0961248397827148
0.31410978399981104	0.0970861434936523
0.3242993359999673	0.0980474472045898
0.3344840709996788	0.0980474472045898
0.34466642500046873	0.09852809906005855
0.35484662399994704	0.0990087509155273
0.36504231999970216	0.0988409042358398
0.3752397739999651	0.0988409042358398
0.3854636819996813	0.0988409042358398
0.39564352900015365	0.09932155609130855
0.4058300340002461	0.09932155609130855
0.4160001279997232	0.10028285980224605
0.4261825800003862	0.10028285980224605
0.4363653219998014	0.10028285980224605
0.4465637900002548	0.10028285980224605
0.45673612999962643	0.10028285980224605
0.4669102750003731	0.10028285980224605
0.47709966200000054	0.10028285980224605
0.4872920730003898	0.10028285980224605
0.4974896149997221	0.10028285980224605
0.5076784670000052	0.10028285980224605
0.5178648359997169	0.10028285980224605
0.5280497399999149	0.10028285980224605
0.5382379040001979	0.10028285980224605
0.548449650999828	0.10052318572998042
0	0
