# Supplementary material for: GRAPE for fast and scalable graph processing and random-walk-based embedding
Source: Nat Comput Sci. 2023 Jun 26;3(6):552–68. doi: 10.1038/s43588-023-00465-8 (PMC10768636; doi:10.1038/s43588-023-00465-8)
Supplement: Supplementary file 4 — CSVs with time series data with time and memory requirements for the different libraries on the 44 considered graphs and on the different tasks considered (loading graphs, first- and second-order RWs). [file 43588_2023_465_MOESM4_ESM.zip › bio-ce-ht/iGraph/first_order_walk.csv]

delta	ram
0	0.001726722717285134
0.0001800419995561242	0.002207374572753884
0.00032837699973242707	0.002207374572753884
0.00043664599979820196	0.002207374572753884
0.0005268769996291667	0.002207374572753884
0.0006141279995972582	0.002207374572753884
0.0007000749997132516	0.002207374572753884
0.0007855159997234296	0.002207374572753884
0.0008701449996806332	0.002207374572753884
0.0009551109997119056	0.002207374572753884
0.001051233999987744	0.002207374572753884
0.0011389229998712835	0.002207374572753884
0.0012232819999553612	0.002207374572753884
0.0013239249997241131	0.002207374572753884
0.0014162799998302944	0.002207374572753884
0.00150156599966067	0.002207374572753884
0.0015854109997235355	0.002207374572753884
0.0016691509999873233	0.002207374572753884
0.0017536309997012722	0.002207374572753884
0.0018385969997325446	0.002207374572753884
0.0019241749996581348	0.002207374572753884
0.0020459200000004785	0.002688026428222634
0.0021476429997164814	0.002688026428222634
0.0022339549996104324	0.002688026428222634
0.0023188529999060847	0.002688026428222634
0.0024094890000014857	0.002688026428222634
0.002496408999832056	0.002688026428222634
0.0025816539996412757	0.002688026428222634
0.002665496999725292	0.002688026428222634
0.0027497079995555396	0.002688026428222634
0.002834391999840591	0.002688026428222634
0.002920305999850825	0.002688026428222634
0.0030129969995869033	0.002688026428222634
0.0030992839997452393	0.002688026428222634
0.003186389999882522	0.002688026428222634
0.003273340999840002	0.002688026428222634
0.0033645689995864814	0.002688026428222634
0.003450971999882313	0.002688026428222634
0.0035358679997443687	0.002688026428222634
0.0036213549997228256	0.002688026428222634
0.003707734999807144	0.002688026428222634
0.003793180999764445	0.002688026428222634
0.0038778429998274078	0.002688026428222634
0.0039626039997529006	0.002688026428222634
0.004048060999593872	0.002688026428222634
0.004133492999699229	0.002688026428222634
0.004218038999624696	0.002688026428222634
0.004303241999878082	0.002688026428222634
0.004393809999783116	0.002688026428222634
0.0044801229996664915	0.002688026428222634
0.0045647359997929016	0.002688026428222634
0.004649230999802967	0.003168678283691384
0.004733622999992804	0.003168678283691384
0.00481769499992879	0.003168678283691384
0.004901746999621537	0.003168678283691384
0.004986130999895977	0.003168678283691384
0.00506928299955689	0.003168678283691384
0.005153007999979309	0.003168678283691384
0.005236309999872901	0.003168678283691384
0.005319994999808841	0.003168678283691384
0.005412327999692934	0.003168678283691384
0.005498067999724299	0.003168678283691384
0.005582826999670942	0.003168678283691384
0.005668625999987853	0.003168678283691384
0.005753126999934466	0.003168678283691384
0.005838993999986997	0.003168678283691384
0.005934412999977212	0.003168678283691384
0.006042737999905512	0.003168678283691384
0.0061304959999688435	0.003168678283691384
0.006214470999566402	0.003168678283691384
0.006298203999904217	0.003168678283691384
0.006387229999745614	0.003168678283691384
0.006472395999935543	0.003168678283691384
0.006557240999882197	0.003168678283691384
0.006642060999638488	0.003168678283691384
0.0067264929998600564	0.003649330139160134
0.006811216999722092	0.003649330139160134
0.006894152999848302	0.003649330139160134
0.006977525999900536	0.003649330139160134
0.0070605439996143105	0.003649330139160134
0.007144208999761759	0.003649330139160134
0.007227738999972644	0.003649330139160134
0.007316330999856291	0.003649330139160134
0.007405985999866971	0.003649330139160134
0.0074911419997079065	0.003649330139160134
0.00757458999987648	0.003649330139160134
0.007658527999865328	0.003649330139160134
0.007742209999832994	0.003649330139160134
0.007825913999568002	0.003649330139160134
0.007909982000001037	0.003649330139160134
0.007993558999714878	0.003649330139160134
0.008076701999925717	0.003649330139160134
0.008160441999734758	0.003649330139160134
0.008243666999987909	0.003649330139160134
0.008326720999775716	0.003649330139160134
0.008418323999649147	0.003649330139160134
0.008502837999913027	0.003649330139160134
0.008590619999722549	0.003649330139160134
0.008676024999658694	0.003649330139160134
0.008760769999753393	0.003649330139160134
0.008844911999858596	0.003649330139160134
0.00892926299957253	0.003649330139160134
0.009012970999719983	0.003649330139160134
0.00909819599974071	0.003649330139160134
0.009183463999761443	0.003649330139160134
0.009267440999792598	0.003649330139160134
0.009357707999697595	0.003649330139160134
0.009444363999591587	0.003649330139160134
0.009529561999897851	0.003649330139160134
0.00961473899997145	0.004129981994628884
0.009700486999918212	0.004129981994628884
0.009786617999907321	0.004129981994628884
0.009872326999811776	0.004129981994628884
0.009956756999599747	0.004129981994628884
0.010063668999919173	0.004129981994628884
0.010252858999592718	0.004129981994628884
0.01050011600000289	0.004129981994628884
0.010804512999584404	0.004129981994628884
0.010998511999787297	0.004129981994628884
0.011173369999596616	0.004129981994628884
0.011339470999701007	0.004129981994628884
0.01150653099966803	0.004129981994628884
0.011669944000004762	0.004129981994628884
0.011835872999654384	0.004129981994628884
0.011997543999768823	0.004129981994628884
0.012157597999703285	0.004129981994628884
0.012318506999690726	0.004610633850097634
0.0124806969997735	0.004610633850097634
0.012640317999739636	0.004610633850097634
0.012799565999557672	0.004610633850097634
0.01296048799986238	0.004610633850097634
0.0131202019997545	0.004610633850097634
0.01329678199999762	0.004610633850097634
0.013476535999870976	0.004610633850097634
0.013637794999795005	0.004610633850097634
0.013797585999782314	0.004610633850097634
0.013958213999558211	0.004610633850097634
0.014136738999695808	0.004610633850097634
0.01429886699997951	0.004610633850097634
0.01446518999955515	0.004610633850097634
0.014629863999743975	0.004610633850097634
0.01479109999991124	0.004610633850097634
0.014950134999708098	0.004610633850097634
0.015573417999803496	0.005091285705566384
0.015773837999859097	0.005091285705566384
0.01595169399979568	0.005091285705566384
0.016116177999720094	0.005091285705566384
0.01627827199990861	0.005091285705566384
0.016444871999738098	0.005091285705566384
0.016604731999905198	0.005091285705566384
0.016764028999659786	0.005091285705566384
0.01692292899997483	0.005091285705566384
0.01708060699957059	0.005091285705566384
0.017237946999557607	0.005091285705566384
0.017401605999566527	0.005091285705566384
0.017560091999712313	0.005091285705566384
0.017719775999921694	0.005091285705566384
0.01787726099973952	0.005091285705566384
0.01801662399975612	0.005091285705566384
0.018179553999743803	0.005091285705566384
0.018340590999741835	0.005091285705566384
0.018502513999919756	0.005571937561035134
0.018663183999706234	0.005571937561035134
0.01882308899985219	0.005571937561035134
0.018984222999733902	0.005571937561035134
0.019145389999721374	0.005571937561035134
0.019308997999814892	0.005571937561035134
0.019469194999601314	0.005571937561035134
0.019628151999768306	0.005571937561035134
0.01978791099963928	0.005571937561035134
0.01994688499962649	0.005571937561035134
0.020106573999782995	0.005571937561035134
0.02026691099990785	0.005571937561035134
0.0204311009997582	0.005571937561035134
0.0205905289999464	0.005571937561035134
0.02075055999966935	0.005571937561035134
0.020909691999804636	0.005571937561035134
0.02106869799990818	0.005571937561035134
0.0212280899995676	0.005571937561035134
0.021407817999715917	0.005571937561035134
0.02157422799973574	0.006052589416503884
0.021734507999553898	0.006052589416503884
0.021901183999943896	0.006052589416503884
0.022023162999630586	0.006052589416503884
0.022186680999766395	0.006052589416503884
0.022349469999880966	0.006052589416503884
0.02251199699958306	0.006052589416503884
0.022672037999655004	0.006052589416503884
0.02283403699993869	0.006052589416503884
0.02299215799985177	0.006052589416503884
0.023148521999701188	0.006052589416503884
0.023308814999836613	0.006052589416503884
0.02346623199991882	0.006052589416503884
0.02362461999973675	0.006052589416503884
0.023782501999903616	0.006052589416503884
0.023940937999668677	0.006052589416503884
0.024099359999581793	0.006052589416503884
0.02425753999978042	0.006052589416503884
0.024421444999916275	0.006052589416503884
0.024581960999967123	0.006052589416503884
0.024740698999721644	0.006052589416503884
0.024901523999687925	0.006533241271972634
0.025062440999590763	0.006533241271972634
0.025223349999578204	0.006533241271972634
0.0253894939996826	0.006533241271972634
0.02554931199983912	0.006533241271972634
0.02570731799960413	0.006533241271972634
0.025864100999569928	0.006533241271972634
0.02603279899994959	0.006533241271972634
0.026198463999662636	0.006533241271972634
0.026359662999766442	0.006533241271972634
0.026522587999807	0.006533241271972634
0.026683402999879036	0.006533241271972634
0.026843521999580844	0.006533241271972634
0.027004939999642374	0.006533241271972634
0.02716560799990475	0.006533241271972634
0.027322997999817744	0.006533241271972634
0.027482050999878993	0.006533241271972634
0.027640142999644013	0.007013893127441384
0.027797573999578162	0.007013893127441384
0.027956041999914305	0.007013893127441384
0.028114688999721693	0.007013893127441384
0.02827244799982509	0.007013893127441384
0.028444278999813832	0.007013893127441384
0.028605816999970557	0.007013893127441384
0.02876401999992595	0.007013893127441384
0.028922407999743882	0.007013893127441384
0.029081457999836857	0.007013893127441384
0.029239762999623053	0.007013893127441384
0.02940452299981189	0.007013893127441384
0.029564948999905027	0.007013893127441384
0.02972407699962787	0.007013893127441384
0.02988821199960512	0.007013893127441384
0.0300140949998422	0.007013893127441384
0.030174956999871938	0.007013893127441384
0.030333804999827407	0.007494544982910134
0.030495382999561116	0.007494544982910134
0.03065553299984458	0.007494544982910134
0.030815815999631013	0.007494544982910134
0.03097431999958644	0.007494544982910134
0.031133666999721754	0.007494544982910134
0.03129253399993104	0.007494544982910134
0.03145945399955963	0.007494544982910134
0.03161791099955735	0.007494544982910134
0.03177585499997804	0.007494544982910134
0.031933267999647796	0.007494544982910134
0.03209179099985704	0.007494544982910134
0.032251748999897245	0.007494544982910134
0.032416114999705314	0.007494544982910134
0.03257476199996745	0.007494544982910134
0.0327328389998911	0.007494544982910134
0.032891698999719665	0.007494544982910134
0.033049519999622134	0.007494544982910134
0.033207748999757314	0.007975196838378884
0.03336674499996661	0.007975196838378884
0.03352616099982697	0.007975196838378884
0.033683913000004395	0.007975196838378884
0.03384215399955792	0.007975196838378884
0.0340151949999381	0.007975196838378884
0.03417640699990443	0.007975196838378884
0.0343359089997648	0.007975196838378884
0.034496241999931954	0.007975196838378884
0.03465561799976058	0.007975196838378884
0.03481469799999104	0.007975196838378884
0.034973284999978205	0.007975196838378884
0.03513278499985972	0.007975196838378884
0.03529174199957197	0.007975196838378884
0.03545526299967605	0.007975196838378884
0.035615092999705666	0.007975196838378884
0.035773728999629384	0.007975196838378884
0.03593233599985979	0.007975196838378884
0.036093252999762626	0.007975196838378884
0.036252190999675804	0.008455848693847634
0.036416713999642525	0.008455848693847634
0.03657537599974603	0.008455848693847634
0.03673424599992359	0.008455848693847634
0.0368926289997944	0.008455848693847634
0.037051751999570115	0.008455848693847634
0.03721010399976876	0.008455848693847634
0.03737078999984078	0.008455848693847634
0.03753067599973292	0.008455848693847634
0.0376906449996568	0.008455848693847634
0.03785684099966602	0.008455848693847634
0.038035224999930506	0.008455848693847634
0.03819860399971731	0.008455848693847634
0.03835790699986319	0.008455848693847634
0.03851987299958637	0.008455848693847634
0.038679813999806356	0.008455848693847634
0.038839514999835956	0.008455848693847634
0.03899738099971728	0.008455848693847634
0.03915535699979955	0.008455848693847634
0.03931314999999813	0.008455848693847634
0.0394713519999641	0.008455848693847634
0.03962887399984538	0.008455848693847634
0.03978715399989596	0.008936500549316384
0.03994502299974556	0.008936500549316384
0.040102789999764354	0.008936500549316384
0.04026166199992076	0.008936500549316384
0.04042560899961245	0.008936500549316384
0.0405852449998747	0.008936500549316384
0.04074353499981953	0.008936500549316384
0.0409031409999443	0.008936500549316384
0.04106141599959301	0.008936500549316384
0.04121843299981265	0.008936500549316384
0.041393197999695985	0.008936500549316384
0.041555732999768225	0.008936500549316384
0.04171657199958645	0.008936500549316384
0.04187514099976397	0.008936500549316384
0.042014769999696	0.008936500549316384
0.04217469999957757	0.008936500549316384
0.04233468299980814	0.008936500549316384
0.04249433799986946	0.008936500549316384
0.04265328099972976	0.008936500549316384
0.04281195899966406	0.008936500549316384
0.042970945999968535	0.009417152404785134
0.04312918199957494	0.009417152404785134
0.04328669599999557	0.009417152404785134
0.04345191699985662	0.009417152404785134
0.04361103399969579	0.009417152404785134
0.04376905099979922	0.009417152404785134
0.04400725099958436	0.009417152404785134
0.04431078699963109	0.009417152404785134
0.044493641999906686	0.009417152404785134
0.04466460099956748	0.009417152404785134
0.04483521499969356	0.009417152404785134
0.04500983999969321	0.009417152404785134
0.045178902999850834	0.009417152404785134
0.04533957399962674	0.009417152404785134
0.045502844999646186	0.009417152404785134
0.04567130299983546	0.009417152404785134
0.04583555499993963	0.009897804260253884
0.04601989599996159	0.009897804260253884
0.04619734299967604	0.009897804260253884
0.046360709999589744	0.009897804260253884
0.046521506999852136	0.009897804260253884
0.046683651999956055	0.009897804260253884
0.04684641899984854	0.009897804260253884
0.047011630999804765	0.009897804260253884
0.04717942799970842	0.009897804260253884
0.04734215399957975	0.009897804260253884
0.047504059999937454	0.010378456115722634
0.04766702299957615	0.010378456115722634
0.0478312539999024	0.010378456115722634
0.047996248999879754	0.010378456115722634
0.0481629919995612	0.010378456115722634
0.04832736799971826	0.010378456115722634
0.04849150299969551	0.010378456115722634
0.048653338999884	0.010378456115722634
0.048816000999977405	0.010378456115722634
0.048987288999796874	0.010378456115722634
0.049152285999753076	0.010378456115722634
0.04931720899958236	0.010378456115722634
0.04948204399988754	0.010378456115722634
0.04964534599957915	0.010378456115722634
0.049806028999682894	0.010378456115722634
0.04996878599968113	0.010859107971191384
0.05015615999991496	0.010859107971191384
0.050320140999701835	0.010859107971191384
0.050482175999604806	0.010859107971191384
0.050643049999962386	0.010859107971191384
0.05081973199958156	0.010859107971191384
0.050993676999951276	0.010859107971191384
0.05115704399986498	0.010859107971191384
0.051320261000000755	0.010859107971191384
0.051480569999966974	0.010859107971191384
0.051639794999573496	0.010859107971191384
0.05180360099984682	0.010859107971191384
0.05196364599987646	0.010859107971191384
0.052122628999768494	0.010859107971191384
0.05228152899962879	0.010859107971191384
0.052441878999616165	0.010859107971191384
0.05260653499999535	0.010859107971191384
0.052769981999972515	0.011339759826660134
0.05294584099965505	0.011339759826660134
0.05311617799998203	0.011339759826660134
0.053276419999747304	0.011339759826660134
0.053436380999755784	0.011339759826660134
0.053598893999605934	0.011339759826660134
0.05375779699988925	0.011339759826660134
0.0539262049996978	0.011339759826660134
0.05411539599981552	0.011339759826660134
0.05427804799955993	0.011339759826660134
0.054444806999981665	0.011339759826660134
0.0546044829998209	0.011339759826660134
0.05476292999992438	0.011339759826660134
0.054928413999732584	0.011339759826660134
0.055091330999857746	0.011339759826660134
0.05524965799986603	0.011339759826660134
0.05540837799981091	0.011339759826660134
0.05556595499956529	0.011339759826660134
0.05572329999995418	0.011339759826660134
0.05590636499982793	0.011339759826660134
0.05607380299989018	0.011339759826660134
0.0562323189997187	0.011820411682128884
0.05639101699989624	0.011820411682128884
0.056549335999989125	0.011820411682128884
0.0567139589998078	0.011820411682128884
0.05689649699979782	0.011820411682128884
0.05705680599976404	0.011820411682128884
0.05721515699997326	0.011820411682128884
0.05737300799955847	0.011820411682128884
0.05753119299970422	0.011820411682128884
0.05768908999971245	0.011820411682128884
0.05784664499969949	0.011820411682128884
0.058018321999952605	0.011820411682128884
0.05817904699961218	0.011820411682128884
0.05834079699980066	0.011820411682128884
0.05850117099998897	0.012301063537597634
0.05866176099971199	0.012301063537597634
0.058820720999847254	0.012301063537597634
0.05898090099981346	0.012301063537597634
0.05914032699956806	0.012301063537597634
0.05930737299968314	0.012301063537597634
0.05946838099998786	0.012301063537597634
0.05962902999999642	0.012301063537597634
0.059788870999909705	0.012301063537597634
0.05995346499958032	0.012301063537597634
0.06011346799959938	0.011820411682128884
0.060272947999692406	0.011339759826660134
0.06043202299997574	0.010859107971191384
0.060590425999635045	0.010378456115722634
0.06074977999969633	0.009897804260253884
0.060931224999876576	0.009897804260253884
0.06110196099962195	0.009417152404785134
0.06126292899989494	0.008936500549316384
0.06143550199976744	0.008455848693847634
0.061598152999977174	0.007975196838378884
0.06176101099981679	0.007494544982910134
0.06194932899961714	0.007494544982910134
0.06213157499996669	0.007013893127441384
0	0
