# Supplementary material for: GRAPE for fast and scalable graph processing and random-walk-based embedding
Source: Nat Comput Sci. 2023 Jun 26;3(6):552–68. doi: 10.1038/s43588-023-00465-8 (PMC10768636; doi:10.1038/s43588-023-00465-8)
Supplement: Supplementary file 4 — CSVs with time series data with time and memory requirements for the different libraries on the 44 considered graphs and on the different tasks considered (loading graphs, first- and second-order RWs). [file 43588_2023_465_MOESM4_ESM.zip › bio-ce-ht/iGraph/load_graph.csv]

delta	ram
0	0.001415252685546875
0.00016629799984002602	0.001415252685546875
0.00031404899982589995	0.001415252685546875
0.00041318900002806913	0.001415252685546875
0.0005100230000607553	0.001415252685546875
0.0005990259996906389	0.001415252685546875
0.0006866999997328094	0.001415252685546875
0.0007732919998488796	0.001415252685546875
0.0008602369998698123	0.001415252685546875
0.0010233429998152133	0.001415252685546875
0.0011332320000292384	0.001415252685546875
0.0012252179999450163	0.001415252685546875
0.0013137389996700222	0.001415252685546875
0.0013989149997541972	0.001895904541015625
0.0014947659997233131	0.001895904541015625
0.001580341999670054	0.001895904541015625
0.0016651920000185783	0.001895904541015625
0.001749888999711402	0.001895904541015625
0.0018362430000706809	0.001895904541015625
0.0019209379997846554	0.001895904541015625
0.0020113549999223324	0.001895904541015625
0.0020965740000065125	0.002376556396484375
0.002182239999910962	0.002376556396484375
0.002268140000069252	0.002376556396484375
0.0023534649999419344	0.002376556396484375
0.0024459829996885674	0.002376556396484375
0.0025324660000478616	0.002376556396484375
0.0026173969999945257	0.002376556396484375
0.002701540000089153	0.002376556396484375
0.0027866329996868444	0.002376556396484375
0.002870789000098739	0.002376556396484375
0.0029602199997498246	0.002376556396484375
0.0030456709996542486	0.002857208251953125
0.003131174999907671	0.002857208251953125
0.003215545999864844	0.002857208251953125
0.0033001779997903213	0.002857208251953125
0.003385313999842765	0.002857208251953125
0.0034738239996841003	0.002857208251953125
0.003560197999831871	0.002857208251953125
0.0036484019997260475	0.002857208251953125
0.0037344550000852905	0.002857208251953125
0.0038204620000215073	0.002857208251953125
0.0039055879997249576	0.002857208251953125
0.003991608999967866	0.002857208251953125
0.004076773999713623	0.002857208251953125
0.004161682999892946	0.003337860107421875
0.004246138999860705	0.003337860107421875
0.004331018999891967	0.003337860107421875
0.004415889000028983	0.003337860107421875
0.004508169000018825	0.003337860107421875
0.004596994999701565	0.003337860107421875
0.004682513999796356	0.003337860107421875
0.004767921999700775	0.003337860107421875
0.004853568999806157	0.003337860107421875
0.004953146999923774	0.003337860107421875
0.005040034000103333	0.003337860107421875
0.0051244429996586405	0.003337860107421875
0.005209188999742764	0.003337860107421875
0.005293084999721032	0.003337860107421875
0.005376825999974244	0.003337860107421875
0.0054676589998052805	0.003337860107421875
0.005552558000090357	0.003337860107421875
0.005636704999687936	0.003337860107421875
0.005723004999708792	0.003337860107421875
0.005808852999962255	0.003818511962890625
0.005893403999834845	0.003818511962890625
0.005977280000024621	0.003818511962890625
0.0060639029998128535	0.003818511962890625
0.006149968000045192	0.003818511962890625
0.006234722000044712	0.003818511962890625
0.006329211999855033	0.003818511962890625
0.006424222000077862	0.003818511962890625
0.006512698999813438	0.003818511962890625
0.006599119999918912	0.003818511962890625
0.006685876999654283	0.003818511962890625
0.0067696209998757695	0.003818511962890625
0.0068540150000444555	0.003818511962890625
0.006939364999652753	0.003818511962890625
0.007028702999832603	0.003818511962890625
0.007113773999662953	0.003818511962890625
0.007199946999662643	0.003818511962890625
0.007284771999820805	0.003818511962890625
0.007369621999714582	0.003818511962890625
0.00746049999997922	0.003818511962890625
0.007545247000052768	0.003818511962890625
0.007628666000073281	0.003818511962890625
0.007713381000030495	0.003818511962890625
0.007796338999924046	0.003818511962890625
0.007879253999817593	0.003818511962890625
0.007966393000060634	0.003818511962890625
0.008050860999901488	0.003818511962890625
0.008134866000091279	0.003818511962890625
0.008220384999731323	0.003818511962890625
0.008305137999741419	0.003818511962890625
0.008388564999677328	0.003818511962890625
0.008477964999656251	0.003818511962890625
0.008563058999698114	0.003818511962890625
0.00864732499985621	0.003818511962890625
0.008732039999813423	0.004299163818359375
0.008816652999939834	0.004299163818359375
0.008925045000069076	0.004299163818359375
0.009056001999852015	0.004299163818359375
0.009150010999746883	0.004299163818359375
0.009237153999947623	0.004299163818359375
0.009322996999799216	0.004299163818359375
0.00940833399999974	0.004299163818359375
0.009499780999703944	0.004299163818359375
0.009583991999988939	0.004299163818359375
0.009667579000051774	0.004299163818359375
0.009751787999903172	0.004299163818359375
0	0
