# Supplementary material for: GRAPE for fast and scalable graph processing and random-walk-based embedding
Source: Nat Comput Sci. 2023 Jun 26;3(6):552–68. doi: 10.1038/s43588-023-00465-8 (PMC10768636; doi:10.1038/s43588-023-00465-8)
Supplement: Supplementary file 4 — CSVs with time series data with time and memory requirements for the different libraries on the 44 considered graphs and on the different tasks considered (loading graphs, first- and second-order RWs). [file 43588_2023_465_MOESM4_ESM.zip › bio-ce-ht/PecanPy/second_order_walk_only_q.csv]

delta	ram
0	0.002070045471191495
0.00019800999871222302	0.002550697326660245
0.000357613003870938	0.002550697326660245
0.00045125999895390123	0.002550697326660245
0.0005366219993447885	0.002550697326660245
0.0006192619985085912	0.002550697326660245
0.0007015310038696043	0.002550697326660245
0.0007829660025890917	0.002550697326660245
0.0008630290030851029	0.003031349182128995
0.0009516150021227077	0.003031349182128995
0.001033309003105387	0.003031349182128995
0.0011239829982514493	0.003031349182128995
0.0012148690002504736	0.003031349182128995
0.0012966310023330152	0.003031349182128995
0.001376746004098095	0.003031349182128995
0.0014661430031992495	0.003031349182128995
0.0015456440014531836	0.003031349182128995
0.0016250810003839433	0.003031349182128995
0.0017138730036094785	0.003512001037597745
0.0017928989982465282	0.003512001037597745
0.001871870998002123	0.003512001037597745
0.00195644600171363	0.003512001037597745
0.002036926001892425	0.003512001037597745
0.002115711002261378	0.003512001037597745
0.0021951509988866746	0.003512001037597745
0.002347957000893075	0.003512001037597745
0.0024429570039501414	0.003512001037597745
0.00252900600025896	0.003512001037597745
0.0026149510013055988	0.003512001037597745
0.002700085999094881	0.003512001037597745
0.002797013003146276	0.003992652893066495
0.0028883440027129836	0.003992652893066495
0.002983379003126174	0.003992652893066495
0.003063315998588223	0.003992652893066495
0.0031433550029760227	0.003992652893066495
0.003222090999770444	0.003992652893066495
0.003301089003798552	0.003992652893066495
0.0033805089988163672	0.003992652893066495
0.0034594989992910996	0.003992652893066495
0.00353979499777779	0.003992652893066495
0.003618670998548623	0.003992652893066495
0.0037072039995109662	0.003992652893066495
0.0037894300039624795	0.003992652893066495
0.003869140004098881	0.004473304748535245
0.003954044004785828	0.004473304748535245
0.004042088003188837	0.004473304748535245
0.004123566999624018	0.004473304748535245
0.004202697004075162	0.004473304748535245
0.004282036003132816	0.004473304748535245
0.004360889004601631	0.004473304748535245
0.004439634001755621	0.004473304748535245
0.004518426998401992	0.004473304748535245
0.004597381004714407	0.004473304748535245
0.004676322001614608	0.004473304748535245
0.004755535002914257	0.004473304748535245
0.004834455001400784	0.004473304748535245
0.004913286000373773	0.004473304748535245
0.004999016004148871	0.004953956604003995
0.005078850001154933	0.004953956604003995
0.005158083004062064	0.004953956604003995
0.0052371130004758015	0.004953956604003995
0.005316335998941213	0.004953956604003995
0.00539536200085422	0.004953956604003995
0.0054745450033806264	0.004953956604003995
0.005553527000301983	0.004953956604003995
0.005633494001813233	0.004953956604003995
0.005712133999622893	0.004953956604003995
0.005791219002276193	0.004953956604003995
0.005870064000191633	0.004953956604003995
0.005954637999820989	0.004953956604003995
0.006034275000274647	0.004953956604003995
0.00611325100180693	0.004953956604003995
0.0061932520038681105	0.004953956604003995
0.006294978004007135	0.004953956604003995
0.006375637000019196	0.004953956604003995
0.00645480900129769	0.004953956604003995
0.006534101004945114	0.004953956604003995
0.006612839002627879	0.004953956604003995
0.0066917470030603	0.004953956604003995
0.0067703890017583035	0.004953956604003995
0.0068493590006255545	0.004953956604003995
0.006932534000952728	0.004953956604003995
0.007011939000221901	0.005434608459472745
0.007090586004778743	0.005434608459472745
0.007169397998950444	0.005434608459472745
0.007248970003274735	0.005434608459472745
0.007327703002374619	0.005434608459472745
0.007413788000121713	0.005434608459472745
0.007496017002267763	0.005434608459472745
0.007576010000775568	0.005434608459472745
0.007655357003386598	0.005434608459472745
0.007736988001852296	0.005434608459472745
0.007816420002200175	0.005434608459472745
0.007895103000919335	0.005434608459472745
0.007979688001796603	0.005434608459472745
0.008059605999733321	0.005434608459472745
0.008138869001413696	0.005434608459472745
0.008218494003813248	0.005434608459472745
0.008297567997942679	0.005434608459472745
0.008376931000384502	0.005434608459472745
0.008455790004518349	0.005434608459472745
0.008534410000720527	0.005434608459472745
0.00861308100138558	0.005434608459472745
0.008691928000189364	0.005434608459472745
0.008770995002123527	0.005434608459472745
0.008849076999467798	0.005434608459472745
0.008931948999816086	0.005434608459472745
0.009020671997859608	0.005434608459472745
0.009101968003960792	0.005434608459472745
0.009181663001072593	0.005434608459472745
0.009260744001949206	0.005434608459472745
0.009339673000795301	0.005434608459472745
0.00941873699775897	0.005434608459472745
0.009497790000750683	0.005434608459472745
0.009576636999554466	0.005434608459472745
0.009655440000642557	0.005434608459472745
0.009733719998621382	0.005434608459472745
0.009812290998524986	0.005434608459472745
0.009891198002151214	0.005434608459472745
0.009976031004043762	0.005434608459472745
0.010056008002720773	0.005434608459472745
0.010245031000522431	0.005434608459472745
0.0104746970027918	0.005434608459472745
0.010658131999662146	0.005434608459472745
0.010825258003023919	0.005434608459472745
0.010981024002830964	0.005434608459472745
0.011138973997731227	0.005434608459472745
0.011294459000055213	0.005434608459472745
0.011460245004855096	0.005434608459472745
0.011614451002969872	0.005434608459472745
0.011768773001676891	0.005434608459472745
0.011925505998078734	0.005434608459472745
0.012079220003215596	0.005434608459472745
0.012232218999997713	0.005434608459472745
0.012385097004880663	0.005434608459472745
0.012537971000710968	0.005434608459472745
0.012697187004960142	0.005434608459472745
0.012850038001488429	0.005434608459472745
0.0130071770036011	0.005434608459472745
0.013160709000658244	0.005434608459472745
0.013313290000951383	0.005434608459472745
0.01347108500340255	0.005434608459472745
0.013625006002257578	0.005434608459472745
0.01377817500178935	0.005434608459472745
0.013930184999480844	0.005434608459472745
0.014091267003095709	0.005434608459472745
0.014210408000508323	0.005434608459472745
0.01436483400175348	0.005434608459472745
0.014519768999889493	0.005434608459472745
0.014673278004920576	0.005434608459472745
0.014836713002296165	0.005434608459472745
0.014996424004493747	0.005434608459472745
0.015150052000535652	0.005434608459472745
0.015310729999328032	0.005434608459472745
0.015468215999135282	0.005434608459472745
0.015622188999259379	0.005434608459472745
0.015775847001350485	0.005434608459472745
0.015927985004964285	0.005434608459472745
0.01608104899787577	0.005434608459472745
0.016233146998274606	0.005434608459472745
0.016385918002924882	0.005434608459472745
0.016537463998247404	0.005915260314941495
0.016690467004082166	0.005915260314941495
0.016843295998114627	0.005915260314941495
0.017000872001517564	0.005915260314941495
0.017153664004581515	0.005915260314941495
0.017306241003097966	0.005915260314941495
0.017459399001381826	0.006395912170410245
0.017617047000385355	0.006395912170410245
0.017770778998965397	0.006395912170410245
0.01792594900325639	0.006395912170410245
0.018078653003613	0.006395912170410245
0.018212595998193137	0.006395912170410245
0.018388570002571214	0.006395912170410245
0.01854656499926932	0.006876564025878995
0.0187021090023336	0.006876564025878995
0.01886190000368515	0.006876564025878995
0.01903751300415024	0.006876564025878995
0.019203545001801103	0.006876564025878995
0.01935814700118499	0.006876564025878995
0.019511179001710843	0.007357215881347745
0.019664234001538716	0.007357215881347745
0.019816236002952792	0.007357215881347745
0.019969642999058124	0.007357215881347745
0.0201356020043022	0.007357215881347745
0.020292498003982473	0.007357215881347745
0.020445813999685925	0.007357215881347745
0.02059850800287677	0.007357215881347745
0.02079491400218103	0.007837867736816495
0.021080220998555887	0.007837867736816495
0.021269935998134315	0.007837867736816495
0.02144084600149654	0.007837867736816495
0.021600949999992736	0.007837867736816495
0.021831215999554843	0.008326148986816495
0.022083217001636513	0.008326148986816495
0.022266566003963817	0.008326148986816495
0.022432720004871953	0.008326148986816495
0.022592579000047408	0.008326148986816495
0.02275070099858567	0.008326148986816495
0.022907304999534972	0.008326148986816495
0.023068481998052448	0.008326148986816495
0.02322361699771136	0.008806800842285245
0.023382776998914778	0.008806800842285245
0.023538116001873277	0.008806800842285245
0.023691966001933906	0.008806800842285245
0.023846675001550466	0.008806800842285245
0.02400061800290132	0.008806800842285245
0.024164012000255752	0.008806800842285245
0.024317978000908624	0.008806800842285245
0.02447300100175198	0.008806800842285245
0.024626762002299074	0.008806800842285245
0.024778958002571017	0.009287452697753995
0.02493167899956461	0.009287452697753995
0.025085291999857873	0.009287452697753995
0.025264183001127094	0.009790992736816495
0.02542509799968684	0.009790992736816495
0.02557941499981098	0.009790992736816495
0.02573329100414412	0.009790992736816495
0.02588771300361259	0.009790992736816495
0.026043669000500813	0.009790992736816495
0.02622026300377911	0.009790992736816495
0.02640482100105146	0.009790992736816495
0.026566391003143508	0.009790992736816495
0.026722305003204383	0.010271644592285245
0.026876189003814943	0.010271644592285245
0.027030051001929678	0.010271644592285245
0.027183562000573147	0.010271644592285245
0.027342154004145414	0.010271644592285245
0.027495298003486823	0.010271644592285245
0.027647969000099692	0.010271644592285245
0.027800121999462135	0.010271644592285245
0.0279525830046623	0.010271644592285245
0.028109757004131097	0.010271644592285245
0.02826467699924251	0.010271644592285245
0.028417672001523897	0.010271644592285245
0.028570016998855863	0.010271644592285245
0.028722389004542492	0.010271644592285245
0.028874383999209385	0.010752296447753995
0.029106585003319196	0.010752296447753995
0.02928221400361508	0.010752296447753995
0.029442756000207737	0.010752296447753995
0.029602201000670902	0.010752296447753995
0.02975780599808786	0.010752296447753995
0.029911837002146058	0.010752296447753995
0.030065771003137343	0.010752296447753995
0.030220485001336783	0.010752296447753995
0.03039227800036315	0.010752296447753995
0.030551453004591167	0.010752296447753995
0.03070619099889882	0.010752296447753995
0.030860618004226126	0.010752296447753995
0.031014019004942384	0.010752296447753995
0.03116740500263404	0.010752296447753995
0.031320813002821524	0.010752296447753995
0.031478103999688756	0.010752296447753995
0.031631418998586014	0.010752296447753995
0.03178533000027528	0.010752296447753995
0.03194124800211284	0.011232948303222745
0.0320952180045424	0.011232948303222745
0.03224883299844805	0.011232948303222745
0.032407591002993286	0.011232948303222745
0.032561831998464186	0.011232948303222745
0.03271493499778444	0.011232948303222745
0.03286804100207519	0.011232948303222745
0.033021174000168685	0.011232948303222745
0.03317461300321156	0.011232948303222745
0.03333185100200353	0.011232948303222745
0.03348567699867999	0.011232948303222745
0.03363904700381681	0.011232948303222745
0.033793041002354585	0.011232948303222745
0.03394744400429772	0.011232948303222745
0.03411005900125019	0.011232948303222745
0.03426880500046536	0.011232948303222745
0.03444089800177608	0.011713600158691495
0.034598985002958216	0.011713600158691495
0.03475448599783704	0.011713600158691495
0.034909203997813165	0.011713600158691495
0.03507301000354346	0.011713600158691495
0.03522858799988171	0.011713600158691495
0.03539508300309535	0.011713600158691495
0.03555285100446781	0.011713600158691495
0.03571598900452955	0.011713600158691495
0.03586963200359605	0.011713600158691495
0.0360225789991091	0.011713600158691495
0.03617591399961384	0.011713600158691495
0.036332490999484435	0.011713600158691495
0.03648491700005252	0.011713600158691495
0.03663752300053602	0.011713600158691495
0.036789771998883225	0.011713600158691495
0.036947362998034805	0.011713600158691495
0.037100330999237485	0.012194252014160245
0.03725241000211099	0.012194252014160245
0.037412775003758725	0.012194252014160245
0.037567928004136775	0.012194252014160245
0.037720551998063456	0.012194252014160245
0.03787306400045054	0.012194252014160245
0.03802615099994	0.012194252014160245
0.03817956599959871	0.012194252014160245
0.03835397700458998	0.012194252014160245
0.038508794001245406	0.012194252014160245
0.03866219300107332	0.012194252014160245
0.03881469699990703	0.012194252014160245
0.03896725599770434	0.012194252014160245
0.039128101998358034	0.012194252014160245
0.03928220400121063	0.012194252014160245
0.03943608899862738	0.012194252014160245
0.03958917500131065	0.012194252014160245
0.03974228099832544	0.012194252014160245
0.03989709500456229	0.012194252014160245
0.04005099699861603	0.012194252014160245
0.040212145999248605	0.012194252014160245
0.04037390500161564	0.012194252014160245
0.040527978002501186	0.012674903869628995
0.04068077199917752	0.012674903869628995
0.04083353299938608	0.012674903869628995
0.04098591799993301	0.012674903869628995
0.041139204004139174	0.012674903869628995
0.04129153500252869	0.012674903869628995
0.041444462003710214	0.012674903869628995
0.041598707997763995	0.012674903869628995
0.041753397999855224	0.012674903869628995
0.041910831998393405	0.012674903869628995
0.04207540600327775	0.012674903869628995
0.04221239400067134	0.012674903869628995
0.04239241200411925	0.012674903869628995
0.04255055500107119	0.013155555725097745
0.042704295003204606	0.013155555725097745
0.042857533000642434	0.013155555725097745
0.04301337100332603	0.013155555725097745
0.043166872004803736	0.013155555725097745
0.043319711003277916	0.013155555725097745
0.04347291500016581	0.013155555725097745
0.04362597499857657	0.013155555725097745
0.04377951999776997	0.013155555725097745
0.043932004999078345	0.013155555725097745
0.04409172700252384	0.013155555725097745
0.04424551899865037	0.013155555725097745
0.044402291998267174	0.013155555725097745
0.04455456499999855	0.013155555725097745
0.04470766599843046	0.013636207580566495
0.04486018299940042	0.013636207580566495
0.045021696998446714	0.013636207580566495
0.04518228300003102	0.013636207580566495
0.045342019002418965	0.013636207580566495
0.045496669998101424	0.013636207580566495
0.04564920499979053	0.013636207580566495
0.04580378800164908	0.013636207580566495
0.04595847299788147	0.013636207580566495
0.04611207600100897	0.013636207580566495
0.04626485700282501	0.013636207580566495
0.04642133900051704	0.013636207580566495
0.04657483399932971	0.013636207580566495
0.046728405002795625	0.014116859436035245
0.046881783004209865	0.014116859436035245
0.04703470999811543	0.014116859436035245
0.04718804900039686	0.014116859436035245
0.047344904000055976	0.014597511291503995
0.04749822099984158	0.014597511291503995
0.04765324800246162	0.014597511291503995
0.04780561100051273	0.014597511291503995
0.04795822800224414	0.014597511291503995
0.04811193400382763	0.014597511291503995
0.04826519000198459	0.015078163146972745
0.04841875900456216	0.015078163146972745
0.04857173599884845	0.015078163146972745
0.04872470600093948	0.015078163146972745
0.048877009001444094	0.015078163146972745
0.04909521400259109	0.015078163146972745
0.04927964200032875	0.015558815002441495
0.049439454000093974	0.015558815002441495
0.04959678099839948	0.015558815002441495
0.04975339399970835	0.015558815002441495
0.0499114370031748	0.015558815002441495
0.05006673400202999	0.015558815002441495
0.050214545997732785	0.016039466857910245
0.05039488399779657	0.016039466857910245
0.05055334899952868	0.016039466857910245
0.05070959200384095	0.016039466857910245
0.05086304600263247	0.016039466857910245
0.05101610300334869	0.016039466857910245
0.051169525999284815	0.016039466857910245
0.05133457400370389	0.016520118713378995
0.05149014000198804	0.016520118713378995
0.05164341300405795	0.016520118713378995
0.05180971200024942	0.016520118713378995
0.051964716003567446	0.016520118713378995
0.05211792900081491	0.016520118713378995
0.05227108300459804	0.016520118713378995
0.052424558001803234	0.016520118713378995
0.052577970003767405	0.016520118713378995
0.05273031000251649	0.016520118713378995
0.052882855001371354	0.016520118713378995
0.05303955700219376	0.016520118713378995
0.05319435300043551	0.016520118713378995
0.05335326099884696	0.016520118713378995
0.053506707001361065	0.016520118713378995
0.05365940600313479	0.017000770568847745
0.05381340000167256	0.017000770568847745
0.05396657600067556	0.017000770568847745
0.05412806700041983	0.017000770568847745
0.05429852600354934	0.017000770568847745
0.054454586999781895	0.017000770568847745
0.054608867001661565	0.017000770568847745
0.0547624149985495	0.017481422424316495
0.05491601100220578	0.017481422424316495
0.055071280999982264	0.017481422424316495
0.05522530100279255	0.017481422424316495
0.05538321800122503	0.017481422424316495
0.055536963998747524	0.017481422424316495
0.05568997200316517	0.017481422424316495
0.055844096998043824	0.017481422424316495
0.0559975639989716	0.017481422424316495
0.056151664997742046	0.017481422424316495
0.05630491299962159	0.017481422424316495
0.05645854500471614	0.017481422424316495
0.056611193002026994	0.017481422424316495
0.05676433200278552	0.017481422424316495
0.05691810900316341	0.017481422424316495
0.05707140800222987	0.017962074279785245
0.05722475500078872	0.017962074279785245
0.057384038002055604	0.017962074279785245
0.05753854299837258	0.017962074279785245
0.057692799004144035	0.017962074279785245
0.05784744300035527	0.017962074279785245
0.05800111799908336	0.017962074279785245
0.05815541500487598	0.017962074279785245
0.05834879100439139	0.017962074279785245
0.05851325399999041	0.017962074279785245
0.058668161000241525	0.017962074279785245
0.05882327900326345	0.017962074279785245
0.05897761799860746	0.017962074279785245
0.05913841599976877	0.017962074279785245
0.05929227700107731	0.017962074279785245
0.059446229999593925	0.017962074279785245
0.05959974799770862	0.017962074279785245
0.05975323299935553	0.018442726135253995
0.05990617100178497	0.018442726135253995
0.06006222300493391	0.018442726135253995
0.06021644199790899	0.018442726135253995
0.060375344000931364	0.018442726135253995
0.06052943100075936	0.018442726135253995
0.06068253400007961	0.018442726135253995
0.06083940800454002	0.018442726135253995
0.06099467600142816	0.018442726135253995
0.061147985004936345	0.018442726135253995
0.061302506997890305	0.018442726135253995
0.06145702500361949	0.018923377990722745
0.06161172900465317	0.018923377990722745
0.061765972001012415	0.018923377990722745
0.06192009200458415	0.018923377990722745
0.06207876600092277	0.018923377990722745
0.062233078002464026	0.018923377990722745
0.06239449400163721	0.018923377990722745
0.06254849000106333	0.018923377990722745
0.06270175999816274	0.018923377990722745
0.06285494300391292	0.018923377990722745
0.06300820500473492	0.018923377990722745
0.06316107400198234	0.018923377990722745
0.06331546400178922	0.018923377990722745
0.06346907400438795	0.019404029846191495
0.06362218299909728	0.019404029846191495
0.06377498900110368	0.019404029846191495
0.06392842100467533	0.019404029846191495
0.06408930999896256	0.019404029846191495
0.06424403400160372	0.019404029846191495
0.06440084700443549	0.019404029846191495
0.06455496299895458	0.019404029846191495
0.06470829300087644	0.019404029846191495
0.06486113899882184	0.019404029846191495
0.06501799100078642	0.019404029846191495
0.06517393099784385	0.019404029846191495
0.06533274699904723	0.019404029846191495
0.06548701900464948	0.019404029846191495
0.06564014100149507	0.019404029846191495
0.06579401400085771	0.019884681701660245
0.06594785900233546	0.019884681701660245
0.0661006689988426	0.019884681701660245
0.06621322099817917	0.019884681701660245
0.0663939610021771	0.019884681701660245
0.06655190200399375	0.019884681701660245
0.06670563200168544	0.019884681701660245
0.0668586360043264	0.019884681701660245
0.06701262899878202	0.020365333557128995
0.06716639800288249	0.020365333557128995
0.06732086899864953	0.020365333557128995
0.06747448399983114	0.020365333557128995
0.06762628300202778	0.020365333557128995
0.06777895800041733	0.020365333557128995
0.06793082700460218	0.020365333557128995
0.06808420100423973	0.020365333557128995
0.06823634800093714	0.020365333557128995
0.06839505900279619	0.020365333557128995
0.06855153600190533	0.020365333557128995
0.06870495899784146	0.020365333557128995
0.06885793599940371	0.020365333557128995
0.06901523099804763	0.020365333557128995
0.06917386400164105	0.020365333557128995
0.06933216100151185	0.020365333557128995
0.06948708300478756	0.020365333557128995
0.06964074900315609	0.020365333557128995
0.06979528200463392	0.020365333557128995
0.06994858800317161	0.020365333557128995
0.07010131900460692	0.020365333557128995
0.07020988700242015	0.020365333557128995
0.07037171199772274	0.020365333557128995
0.07052675500017358	0.020365333557128995
0.07068060400342802	0.020845985412597745
0.07083430499915266	0.020845985412597745
0.07098750500153983	0.020845985412597745
0.07114028700016206	0.020845985412597745
0.07129297299979953	0.020845985412597745
0.07144620300095994	0.020845985412597745
0.07159998000133783	0.020845985412597745
0.07175564700446557	0.020845985412597745
0.07191255100042326	0.020845985412597745
0.07206668800063198	0.020845985412597745
0.07221959900198271	0.020845985412597745
0.07237710199842695	0.020845985412597745
0.0725312889990164	0.020845985412597745
0.07268442599888658	0.020845985412597745
0.07283961400389671	0.020845985412597745
0.07299302500177873	0.020845985412597745
0.07314670100458898	0.021326637268066495
0.07329977700283052	0.021326637268066495
0.07345384699874558	0.021326637268066495
0.07360762800090015	0.021326637268066495
0.07376085699797841	0.021326637268066495
0.07391397600440541	0.021326637268066495
0.07410488700406859	0.021326637268066495
0.07430151500011561	0.021326637268066495
0.07447309599956498	0.021326637268066495
0.07463045400072588	0.021326637268066495
0.07478566300414968	0.021326637268066495
0.07493997699930333	0.021326637268066495
0.07509322500118287	0.021326637268066495
0.0752467769998475	0.021326637268066495
0.07540905700443545	0.021326637268066495
0.07556349899823545	0.021807289123535245
0.07571716700476827	0.021807289123535245
0.07587091399909696	0.021807289123535245
0.0760247470025206	0.021807289123535245
0.07617793400277151	0.021807289123535245
0.07634574300027452	0.021807289123535245
0.07650153400027193	0.021807289123535245
0.07665459199779434	0.021807289123535245
0.07680827200238127	0.021807289123535245
0.076961183003732	0.021807289123535245
0.0771143710007891	0.021807289123535245
0.07726745900436072	0.021807289123535245
0.07742197000334272	0.022287940979003995
0.07757538800069597	0.022287940979003995
0.0777286520024063	0.022287940979003995
0.07788171699939994	0.022287940979003995
0.07803448699996807	0.022287940979003995
0.0781871580038569	0.022287940979003995
0.07838551600434585	0.022287940979003995
0.0785416750004515	0.022287940979003995
0.07869594100338873	0.022287940979003995
0.07885000399983255	0.022287940979003995
0.07900315800361568	0.022287940979003995
0.07916577099967981	0.022287940979003995
0.07932019000145374	0.022287940979003995
0.07947421300195856	0.022768592834472745
0.07962729500286514	0.022768592834472745
0.07978002999880118	0.022768592834472745
0.07993339899985585	0.022768592834472745
0.0800868310034275	0.022768592834472745
0.08043349000217859	0.022768592834472745
0.08060381300310837	0.022768592834472745
0.08076057300058892	0.022768592834472745
0.0809195030014962	0.022768592834472745
0.08107474200369325	0.022768592834472745
0.08122948899836047	0.022768592834472745
0.0813889740020386	0.022768592834472745
0.08154294900305104	0.022768592834472745
0.08169727899803547	0.023249244689941495
0.08185096800298197	0.023249244689941495
0.08200559599936241	0.023249244689941495
0.08215918199857697	0.023249244689941495
0.08235710299777566	0.023729896545410245
0.08252284699847223	0.023729896545410245
0.08267869800329208	0.023729896545410245
0.08283404300163966	0.023729896545410245
0.08298763100174256	0.023729896545410245
0.08314065400190884	0.024210548400878995
0.08329459100059466	0.024210548400878995
0.08344848499837099	0.024210548400878995
0.0836027789991931	0.024210548400878995
0.08376072400278645	0.024210548400878995
0.08393343500210904	0.024691200256347745
0.08409742500225548	0.024691200256347745
0.08426356500422116	0.024691200256347745
0.08442328200180782	0.024691200256347745
0.08457803200144554	0.025171852111816495
0.08473226500063902	0.025171852111816495
0.08488626200414728	0.025171852111816495
0.08504066200111993	0.025171852111816495
0.08519471900217468	0.025652503967285245
0.08535387700248975	0.025652503967285245
0.08550792900496162	0.025652503967285245
0.08566186000098241	0.025652503967285245
0.0858196510016569	0.026133155822753995
0.08597355300298659	0.026133155822753995
0.08612768500461243	0.026133155822753995
0.08629526800359599	0.026133155822753995
0.08645374500338221	0.026133155822753995
0.08660807100386592	0.026613807678222745
0.08676259200001368	0.026613807678222745
0.08691601399914362	0.026613807678222745
0.08706922300189035	0.026613807678222745
0.0872221419995185	0.027094459533691495
0.08738113800063729	0.027094459533691495
0.08753683399845613	0.027094459533691495
0.08768987999792444	0.027094459533691495
0.08784367499902146	0.027575111389160245
0.08799685400299495	0.027575111389160245
0.08814971100218827	0.027575111389160245
0.08830292199854739	0.027575111389160245
0.0884558690013364	0.028055763244628995
0.08861030499974731	0.028055763244628995
0.08876488899841206	0.028055763244628995
0.08891875600238563	0.028055763244628995
0.08908618800342083	0.028055763244628995
0.08924957099952735	0.028536415100097745
0.08942564600147307	0.028536415100097745
0.08958133700070903	0.028536415100097745
0.08973486399918329	0.028536415100097745
0.08988788400165504	0.028536415100097745
0.0900416660006158	0.029017066955566495
0.09019562900357414	0.029017066955566495
0.09039144300186308	0.029017066955566495
0.09054969800490653	0.029017066955566495
0.0907044589985162	0.029497718811035245
0.09085820000473177	0.029497718811035245
0.09101109400216956	0.029497718811035245
0.09116349900432397	0.029497718811035245
0.09131579100358067	0.029978370666503995
0.09146878200408537	0.029978370666503995
0.09162428099807585	0.029978370666503995
0.0917790520034032	0.029978370666503995
0.09193556100217393	0.030459022521972745
0.09209060900320765	0.030459022521972745
0.09224827100115363	0.030459022521972745
0.09240783499990357	0.030459022521972745
0.09256343800370814	0.030939674377441495
0.09271666600398021	0.030939674377441495
0.09287021300406195	0.030939674377441495
0.09302380499866558	0.030939674377441495
0.09317685400310438	0.030939674377441495
0.09333575799973914	0.031420326232910245
0.09348954800225329	0.031420326232910245
0.09364309900411172	0.031420326232910245
0.09379711400106316	0.031420326232910245
0.09395052800391568	0.031900978088378995
0.09411371799797053	0.031900978088378995
0.09428240200213622	0.031900978088378995
0.09443818100407952	0.031900978088378995
0.09459105000132695	0.032381629943847745
0.09474491899891291	0.032381629943847745
0.09489766899787355	0.032381629943847745
0.09505072200408904	0.032381629943847745
0.0952048340041074	0.032381629943847745
0.09536179999849992	0.032862281799316495
0.09551600400300231	0.032862281799316495
0.09566871599963633	0.032862281799316495
0.09582199600117747	0.032862281799316495
0.09597507899889024	0.033342933654785245
0.09612874400045257	0.033342933654785245
0.09628161800355883	0.033342933654785245
0.09643504500127165	0.033342933654785245
0.0965898120048223	0.033823585510253995
0.09674299199832603	0.033823585510253995
0.09689578800316667	0.033823585510253995
0.09705213100096444	0.033823585510253995
0.09720645700144814	0.034304237365722745
0.09736346099816728	0.034304237365722745
0.09751846300059697	0.034304237365722745
0.09767140500480309	0.034304237365722745
0.09782393000205047	0.034784889221191495
0.09797670200350694	0.034784889221191495
0.09812904499995057	0.034784889221191495
0.09831074099929538	0.034784889221191495
0.09847854200052097	0.035265541076660245
0.09863392200350063	0.035265541076660245
0.09878777200356126	0.035265541076660245
0.09894142700068187	0.035265541076660245
0.09910246299841674	0.035746192932128995
0.09925947200099472	0.035746192932128995
0.09941294500458753	0.035746192932128995
0.09956668700033333	0.035746192932128995
0.09971865700208582	0.036226844787597745
0.099870373000158	0.036226844787597745
0.1000267210038146	0.036226844787597745
0.11018560500087915	0.043917274475097745
0.12043607400119072	0.051607704162597745
0.1306430519980495	0.059290504455566495
0.14086387299903436	0.06650028228759775
0.15111487499962095	0.07419071197509775
0.16133677700418048	0.08091983795166025
0.1715568810031982	0.08764896392822275
0.18177319999813335	0.08764896392822275
0.1919858480032417	0.08764896392822275
0.2022339329996612	0.08764896392822275
0.21247210100409575	0.08764896392822275
0.22268181500112405	0.08764896392822275
0.23291578899807064	0.08764896392822275
0.24316439700487535	0.08764896392822275
0.2534027720030281	0.08764896392822275
0.2636393670036341	0.08764896392822275
0.2738969720012392	0.08764896392822275
0.28413215299951844	0.089090919494629
0.2943548980038031	0.0900522232055665
0.3045779220046825	0.0900522232055665
0.3147939469999983	0.09053287506103525
0.32501266700273845	0.09053287506103525
0.3352475970023079	0.091013526916504
0.3454958450020058	0.091013526916504
0.35572029600007227	0.09149417877197275
0.36598747900279704	0.09149417877197275
0.3762253960012458	0.09149417877197275
0.3864533500018297	0.09149417877197275
0.3966883000030066	0.0919748306274415
0.40691267600050196	0.0919748306274415
0.417183745004877	0.0919748306274415
0.42741975700482726	0.0919748306274415
0.43765842900029384	0.0919748306274415
0.44788881899876287	0.0919748306274415
0.4581410640021204	0.09245548248291025
0.46839196699875174	0.092936134338379
0.4786151890002657	0.09341678619384775
0.4888475080006174	0.0938974380493165
0.49907295100274496	0.0938974380493165
0.5093001229979564	0.094858741760254
0.5195077309981571	0.09533939361572275
0.5297131710030953	0.09533939361572275
0.5399164000045857	0.0958200454711915
0.5501284979982302	0.096781349182129
0.560363183998561	0.0977426528930665
0.5705813910026336	0.09822330474853525
0.580798278999282	0.098703956604004
0.5910165250024875	0.098703956604004
0.6012632970014238	0.098703956604004
0.6115061079981388	0.09918460845947275
0.6217558850039495	0.0996652603149415
0.6320124890044099	0.0996652603149415
0.6422489169999608	0.10014591217041025
0.6524989620011183	0.10014591217041025
0.6627515529980883	0.10014591217041025
0.6730137440026738	0.10014591217041025
0.6832477280040621	0.10014591217041025
0.6934927550028078	0.10014591217041025
0.7037288490028004	0.10014591217041025
0.7139633550032158	0.100626564025879
0.7242165249990649	0.100626564025879
0.7344596379989525	0.10110721588134775
0.7446854820009321	0.1015878677368165
0.7549015980039258	0.10206851959228525
0.7651188780000666	0.10206851959228525
0.7753467299990007	0.102549171447754
0.7856002820044523	0.102549171447754
0.7958320809993893	0.102549171447754
0.8060604050042457	0.10302982330322275
0.8163112949987408	0.10302982330322275
0.8265296390018193	0.1035104751586915
0.8367259049991844	0.10399112701416025
0.8469226829984109	0.10399112701416025
0.857134343998041	0.10399112701416025
0.8673440600032336	0.104471778869629
0.8775470250038779	0.104471778869629
0.8877542019981775	0.10495243072509775
0.8979703779987176	0.1054330825805665
0.9081792139986646	0.10591373443603525
0.9183888379993732	0.10783634185791025
0.9286007679984323	0.10783634185791025
0.9388317080010893	0.10783634185791025
0.9490504130008048	0.10783634185791025
0.9592709650023608	0.108316993713379
0.9695010459981859	0.108316993713379
0.9797257040045224	0.10879764556884775
0.9899459990047035	0.10903797149658212
1.0001525469997432	0.10903797149658212
1.1004496300010942	0.10951862335205087
1.2008699360012542	0.11047992706298837
1.301283902997966	0.11240253448486337
1.401691874001699	0.11240253448486337
1.502109200002451	0.11288318634033212
1.6025678560035885	0.11288318634033212
1.7029989920047228	0.11288318634033212
1.80343514100241	0.11288318634033212
1.9038517599983606	0.11288318634033212
2.0042940830026055	0.1131235122680665
2.1047099830029765	0.1131235122680665
2.20513231500081	0.1131235122680665
2.3055374809991918	0.1131235122680665
2.4059416809977847	0.1131235122680665
2.5063713540002936	0.11360416412353525
2.6068199619985535	0.1150461196899415
2.7072560480009997	0.11552677154541025
2.8076976709999144	0.1169687271118165
2.9081600530043943	0.1169687271118165
3.0086043600022094	0.11720905303955087
3.109081763002905	0.11768970489501962
3.2095319549989654	0.11768970489501962
3.309957145000226	0.11768970489501962
3.410422517998086	0.11865100860595712
3.5108419160023914	0.11865100860595712
3.6112841100039077	0.11865100860595712
3.711717864003731	0.11913166046142587
3.812174710998079	0.11913166046142587
3.9126074150044587	0.12009296417236337
4.013065314000414	0.12105426788330087
4.113473186000192	0.12105426788330087
4.213890290004201	0.12105426788330087
4.31429698500142	0.12345752716064462
4.41471001500031	0.12345752716064462
4.515131492000364	0.12345752716064462
4.615561600003275	0.12345752716064462
4.715977625004598	0.123667335510254
4.81648169500113	0.123667335510254
4.917009780998342	0.123667335510254
5.017506663003587	0.123667335510254
5.117932592002035	0.1246286392211915
5.21833288900234	0.12510929107666025
5.318734411004698	0.12607059478759775
5.419171364999784	0.1265512466430665
5.519588281000324	0.12799320220947275
5.620006466000632	0.12895450592041025
5.720444566002698	0.12895450592041025
5.820918226003414	0.12895450592041025
5.921364488000108	0.12895450592041025
6.021773288004624	0.128946876525879
6.122187979002774	0.128946876525879
6.222610652002913	0.128946876525879
6.323032719999901	0.13615665435791025
6.42343170499953	0.132792091369629
6.52386322899838	0.13519535064697275
6.624307548001525	0.13519535064697275
6.724773168003594	0.13519535064697275
6.825210064998828	0.13519535064697275
6.925628515004064	0.13519535064697275
7.026059513998916	0.13519535064697275
7.126497591998486	0.13519535064697275
7.226938689003873	0.136637306213379
7.327350726998702	0.13711795806884775
7.427767615001358	0.1395212173461915
7.528181316003611	0.14096317291259775
7.628608614002587	0.1414438247680665
7.729053184004442	0.1414438247680665
7.8294950220006285	0.1433664321899415
7.929944392002653	0.144327735900879
0	0
