# Supplementary material for: GRAPE for fast and scalable graph processing and random-walk-based embedding
Source: Nat Comput Sci. 2023 Jun 26;3(6):552–68. doi: 10.1038/s43588-023-00465-8 (PMC10768636; doi:10.1038/s43588-023-00465-8)
Supplement: Supplementary file 4 — CSVs with time series data with time and memory requirements for the different libraries on the 44 considered graphs and on the different tasks considered (loading graphs, first- and second-order RWs). [file 43588_2023_465_MOESM4_ESM.zip › bio-ce-ht/PecanPy/second_order_walk_only_p.csv]

delta	ram
0	0.0015672683715819424
0.00017651599773671478	0.0020479202270506924
0.0003316849979455583	0.0020479202270506924
0.00043732899939641356	0.0020479202270506924
0.0005237349978415295	0.0020479202270506924
0.0006066830028430559	0.0020479202270506924
0.0006888229981996119	0.0020479202270506924
0.0007693320003454573	0.0020479202270506924
0.0008495090005453676	0.0020479202270506924
0.0009291579990531318	0.0025285720825194424
0.0010084419991471805	0.0025285720825194424
0.001097114000003785	0.0025285720825194424
0.0011867680004797876	0.0025285720825194424
0.001269344000320416	0.0025285720825194424
0.0013475630039465614	0.0025285720825194424
0.0014432329990086146	0.0025285720825194424
0.0015226410032482818	0.0025285720825194424
0.0016010550025384873	0.0025285720825194424
0.0016898590038181283	0.0025285720825194424
0.0017685830025584437	0.0030092239379881924
0.0018767740039038472	0.0030092239379881924
0.0019606549976742826	0.0030092239379881924
0.0020398140040924773	0.0030092239379881924
0.002118301999871619	0.0030092239379881924
0.0021961290040053427	0.0030092239379881924
0.002274908998515457	0.0030092239379881924
0.002352606003114488	0.0030092239379881924
0.0024369689999730326	0.0030092239379881924
0.0025160810037050396	0.0030092239379881924
0.002594730001874268	0.0030092239379881924
0.0026845870015677065	0.0030092239379881924
0.002763837001111824	0.0030092239379881924
0.0028503869980340824	0.0030092239379881924
0.0029286959979799576	0.0034898757934569424
0.0030067800034885295	0.0034898757934569424
0.003085005002503749	0.0034898757934569424
0.003163364002830349	0.0034898757934569424
0.0032428199992864393	0.0034898757934569424
0.003321146999951452	0.0034898757934569424
0.0034060149992001243	0.0034898757934569424
0.003485679997538682	0.0034898757934569424
0.003564687998732552	0.0034898757934569424
0.003651052000350319	0.0034898757934569424
0.0037391119985841215	0.0034898757934569424
0.003821220001555048	0.0034898757934569424
0.0039014240028336644	0.0034898757934569424
0.0039809299996704794	0.0034898757934569424
0.004059954997501336	0.003970527648925692
0.004139771997870412	0.003970527648925692
0.004218567999487277	0.003970527648925692
0.004297339997719973	0.003970527648925692
0.004380862999823876	0.003970527648925692
0.004460397001821548	0.003970527648925692
0.004539291003311519	0.003970527648925692
0.004617723003320862	0.003970527648925692
0.004696083997259848	0.003970527648925692
0.0047746769996592775	0.003970527648925692
0.00485332799871685	0.003970527648925692
0.004932142001052853	0.003970527648925692
0.005010644999856595	0.003970527648925692
0.005089267004223075	0.003970527648925692
0.00516806700034067	0.004451179504394442
0.00524624500394566	0.004451179504394442
0.00532515200029593	0.004451179504394442
0.005409643999882974	0.004451179504394442
0.005489053000928834	0.004451179504394442
0.005567191998125054	0.004451179504394442
0.005645203003950883	0.004451179504394442
0.005723487003706396	0.004451179504394442
0.0058026560000143945	0.004451179504394442
0.005899935000343248	0.004451179504394442
0.005980865003948566	0.004451179504394442
0.0060595260001719	0.004451179504394442
0.0061392990028252825	0.004451179504394442
0.0062218160019256175	0.004451179504394442
0.006300189001194667	0.004451179504394442
0.006384248998074327	0.004451179504394442
0.006464258003688883	0.004451179504394442
0.006542747003550176	0.004451179504394442
0.006620795997150708	0.004451179504394442
0.006699128003674559	0.004451179504394442
0.006777681999665219	0.004451179504394442
0.006856245003291406	0.004451179504394442
0.006934908000403084	0.004451179504394442
0.007013241003733128	0.004451179504394442
0.007091929997841362	0.004451179504394442
0.007169855998654384	0.004451179504394442
0.007254550000652671	0.004451179504394442
0.007336861002841033	0.004451179504394442
0.0074214580017724074	0.004451179504394442
0.007508768001571298	0.004451179504394442
0.0075885109981754795	0.004451179504394442
0.007667896003113128	0.004451179504394442
0.007750581004074775	0.004451179504394442
0.007831437003915198	0.004451179504394442
0.007910287997219712	0.004451179504394442
0.007989245998032857	0.004451179504394442
0.008068196002568584	0.004451179504394442
0.008147259999532253	0.004451179504394442
0.008226185003877617	0.004451179504394442
0.008304303999466356	0.004451179504394442
0.00838804300292395	0.004451179504394442
0.008468222004012205	0.004451179504394442
0.00854856800287962	0.004451179504394442
0.008627182003692724	0.004451179504394442
0.008715968004253227	0.004451179504394442
0.008797116002824623	0.004931831359863192
0.00887612700171303	0.004931831359863192
0.008954712997365277	0.004931831359863192
0.009033116002683528	0.004931831359863192
0.009112227999139577	0.004931831359863192
0.009190844000841025	0.004931831359863192
0.009269307003705762	0.004931831359863192
0.009348576997581404	0.004931831359863192
0.009432785001990851	0.004931831359863192
0.009511991003819276	0.004931831359863192
0.009590923997166101	0.004931831359863192
0.009670414998254273	0.004931831359863192
0.009749361001013312	0.004931831359863192
0.009827934998611454	0.004931831359863192
0.009928355997544713	0.004931831359863192
0.010009527999500278	0.004931831359863192
0.01018905299861217	0.004931831359863192
0.010382959997514263	0.004931831359863192
0.010554836997471284	0.004931831359863192
0.01072085699706804	0.004931831359863192
0.010879604000365362	0.004931831359863192
0.011035550000087824	0.004931831359863192
0.01120027199795004	0.004931831359863192
0.011356169001373928	0.004931831359863192
0.011523856002895627	0.004931831359863192
0.011678360002406407	0.004931831359863192
0.01183122400107095	0.004931831359863192
0.011984661003225483	0.004931831359863192
0.012137331003032159	0.004931831359863192
0.012289582002267707	0.004931831359863192
0.012446737004211172	0.004931831359863192
0.012600276997545734	0.004931831359863192
0.012752349000948016	0.004931831359863192
0.012905198003863916	0.004931831359863192
0.013057796997600235	0.004931831359863192
0.013209846001700498	0.004931831359863192
0.013365938000788447	0.004931831359863192
0.013521624998247717	0.004931831359863192
0.013686190999578685	0.004931831359863192
0.013848870003130287	0.004931831359863192
0.014006908997544087	0.004931831359863192
0.014161393002723344	0.004931831359863192
0.014315817003080156	0.004931831359863192
0.014481309997790959	0.004931831359863192
0.014640774003055412	0.004931831359863192
0.014794449001783505	0.004931831359863192
0.014948060001188423	0.004931831359863192
0.015109480002138298	0.004931831359863192
0.015267257003870327	0.004931831359863192
0.015434852997714188	0.004931831359863192
0.015591734998452011	0.004931831359863192
0.015746197997941636	0.004931831359863192
0.015899819001788273	0.004931831359863192
0.016055189997132402	0.004931831359863192
0.016210462999879383	0.004931831359863192
0.016367091004212853	0.004931831359863192
0.01652016200387152	0.004931831359863192
0.01667381200240925	0.005412483215331942
0.016826986997330096	0.005412483215331942
0.016979749998426996	0.005412483215331942
0.017133335997641552	0.005412483215331942
0.017286536000028718	0.005412483215331942
0.017448537997552194	0.005412483215331942
0.017606430999876466	0.005893135070800692
0.017761355004040524	0.005893135070800692
0.017944578001333866	0.005893135070800692
0.01810313500027405	0.005893135070800692
0.018258816002344247	0.005893135070800692
0.018414550002489705	0.005893135070800692
0.018581659001938533	0.006373786926269442
0.01874693999707233	0.006373786926269442
0.01890233599988278	0.006373786926269442
0.019055812997976318	0.006373786926269442
0.019209710000723135	0.006373786926269442
0.019366296000953298	0.006373786926269442
0.01952030000393279	0.006373786926269442
0.01967364500160329	0.006854438781738192
0.019826003997877706	0.006854438781738192
0.01998671799810836	0.006854438781738192
0.0201435120034148	0.006854438781738192
0.02029753899842035	0.006854438781738192
0.020454750003409572	0.006854438781738192
0.020609022001735866	0.006854438781738192
0.0207629700016696	0.006854438781738192
0.020915736000461038	0.006854438781738192
0.021068551002827007	0.007335090637206942
0.021222510004008655	0.007335090637206942
0.02137885199772427	0.007335090637206942
0.02153497000108473	0.007335090637206942
0.02168908699968597	0.007335090637206942
0.021842845002538525	0.007335090637206942
0.021998098003678024	0.007335090637206942
0.022152044002723414	0.007815742492675692
0.02230555900314357	0.007815742492675692
0.022462617998826317	0.007815742492675692
0.022615804999077227	0.007815742492675692
0.02276896499824943	0.007815742492675692
0.022922994001419283	0.007815742492675692
0.023076028002833482	0.007815742492675692
0.023228801997902337	0.007815742492675692
0.02338033499836456	0.007815742492675692
0.023533478000899777	0.008296394348144442
0.023697777003690135	0.008296394348144442
0.023858553999161813	0.008296394348144442
0.024013905000174418	0.008296394348144442
0.024167575997125823	0.008296394348144442
0.024321791002876125	0.008296394348144442
0.024491174997820053	0.008296394348144442
0.02465466200374067	0.008296394348144442
0.02481481499853544	0.008296394348144442
0.02496934000373585	0.008777046203613192
0.025123163002717774	0.008777046203613192
0.02531124500092119	0.008777046203613192
0.025499636998574715	0.008777046203613192
0.025659028004156426	0.008777046203613192
0.0258157799980836	0.008777046203613192
0.02598937100265175	0.008777046203613192
0.026146128002437763	0.008777046203613192
0.02630397999746492	0.008777046203613192
0.026463540001714136	0.008777046203613192
0.02661778800393222	0.008777046203613192
0.02677022999705514	0.008777046203613192
0.0269227780008805	0.008777046203613192
0.027076423000835348	0.009257698059081942
0.02722838600311661	0.009257698059081942
0.027380209001421463	0.009257698059081942
0.027533997999853455	0.009257698059081942
0.02768687799834879	0.009257698059081942
0.027840392001962755	0.009257698059081942
0.027992736002488527	0.009257698059081942
0.02814516099897446	0.009257698059081942
0.028297358003328554	0.009257698059081942
0.028453263999836054	0.009257698059081942
0.028606428997591138	0.009257698059081942
0.028778457002772484	0.009257698059081942
0.028932633002114017	0.009257698059081942
0.029085000998748	0.009257698059081942
0.029242509001051076	0.009738349914550692
0.029397714999504387	0.009738349914550692
0.029552124004112557	0.009738349914550692
0.029713650001212955	0.009738349914550692
0.02986376199987717	0.009738349914550692
0.030022284998267423	0.009738349914550692
0.030176608997862786	0.009738349914550692
0.030329704997711815	0.009738349914550692
0.030488675998640247	0.009738349914550692
0.030641953002486844	0.009738349914550692
0.030794338999839965	0.009738349914550692
0.030948280000302475	0.009738349914550692
0.03110135099996114	0.009738349914550692
0.03125424199970439	0.009738349914550692
0.0314074010020704	0.009738349914550692
0.03155980200244812	0.009738349914550692
0.03171155600284692	0.009738349914550692
0.03186408900364768	0.009738349914550692
0.03201624999928754	0.009738349914550692
0.03217100400070194	0.009738349914550692
0.032324236002750695	0.010219001770019442
0.03248144400276942	0.010219001770019442
0.03263579300255515	0.010219001770019442
0.03278869500354631	0.010219001770019442
0.032941302000836004	0.010219001770019442
0.03309378399717389	0.010219001770019442
0.03324670100118965	0.010219001770019442
0.033401535998564214	0.010219001770019442
0.03356226900359616	0.010219001770019442
0.03371865000372054	0.010219001770019442
0.03384075299982214	0.010219001770019442
0.03399626700411318	0.010219001770019442
0.034148851002100855	0.010219001770019442
0.034301592997508124	0.010219001770019442
0.034459080001397524	0.010219001770019442
0.034620723003172316	0.010219001770019442
0.034777635999489576	0.010219001770019442
0.03493748699838761	0.010707283020019442
0.03509397499874467	0.010707283020019442
0.03525033700134372	0.010707283020019442
0.03540889899886679	0.010707283020019442
0.03557029300282011	0.010707283020019442
0.03572642899962375	0.010707283020019442
0.035880477997125126	0.010707283020019442
0.03603324799769325	0.010707283020019442
0.03618680799991125	0.010707283020019442
0.03633880199777195	0.010707283020019442
0.03649532500276109	0.010707283020019442
0.03664733900222927	0.010707283020019442
0.03680111100402428	0.010707283020019442
0.03695831100048963	0.010707283020019442
0.03711280899733538	0.010707283020019442
0.03726532900327584	0.010707283020019442
0.03741802500007907	0.010707283020019442
0.03757439499895554	0.011187934875488192
0.03773020199878374	0.011187934875488192
0.037854683003388345	0.011187934875488192
0.0380102889976115	0.011187934875488192
0.038163472003361676	0.011187934875488192
0.038316619997203816	0.011187934875488192
0.03847398400102975	0.011187934875488192
0.03862591300276108	0.011187934875488192
0.0387878589972388	0.011187934875488192
0.03894159600167768	0.011187934875488192
0.03909336300421273	0.011187934875488192
0.039245935004146304	0.011187934875488192
0.0394074889991316	0.011187934875488192
0.03956825799832586	0.011187934875488192
0.03972235899709631	0.011187934875488192
0.03987698299897602	0.011187934875488192
0.040031500000623055	0.011187934875488192
0.04018638299749	0.011187934875488192
0.04034051000053296	0.011187934875488192
0.04050515699782409	0.011187934875488192
0.040659045000211336	0.011187934875488192
0.04081126600067364	0.011187934875488192
0.04096410600322997	0.011187934875488192
0.0411182550014928	0.011187934875488192
0.04127220500231488	0.011668586730956942
0.0414290440021432	0.011668586730956942
0.041583388003346045	0.011668586730956942
0.04173639699729392	0.011668586730956942
0.04184120699937921	0.011668586730956942
0.04199644100299338	0.011668586730956942
0.042149863998929504	0.011668586730956942
0.04230212199763628	0.011668586730956942
0.042458196003281046	0.011668586730956942
0.04261019600380678	0.011668586730956942
0.042762885001138784	0.011668586730956942
0.04291767199902097	0.011668586730956942
0.043070628998975735	0.012149238586425692
0.04322383800172247	0.012149238586425692
0.043376077999710105	0.012149238586425692
0.043530139002541546	0.012149238586425692
0.043714550003642216	0.012149238586425692
0.04388504799862858	0.012149238586425692
0.04403937199822394	0.012149238586425692
0.0442015810040175	0.012149238586425692
0.04437016900192248	0.012149238586425692
0.04452600100194104	0.012149238586425692
0.04468160900432849	0.012149238586425692
0.04483785200136481	0.012149238586425692
0.044991007998760324	0.012149238586425692
0.045144495998101775	0.012149238586425692
0.045298037002794445	0.012629890441894442
0.04545626600156538	0.012629890441894442
0.04561062999709975	0.012629890441894442
0.04576303900103085	0.012629890441894442
0.045939304000057746	0.012629890441894442
0.04609391200210666	0.012629890441894442
0.04624619200330926	0.012629890441894442
0.04640005900000688	0.012629890441894442
0.0465538970020134	0.012629890441894442
0.04670617599913385	0.012629890441894442
0.04685988100391114	0.012629890441894442
0.047012196002469864	0.012629890441894442
0.047164308998617344	0.012629890441894442
0.047317516000475734	0.013110542297363192
0.04747598399990238	0.013110542297363192
0.04763002999970922	0.013110542297363192
0.04778271000395762	0.013110542297363192
0.047935428003256675	0.013591194152831942
0.04808937800407875	0.013591194152831942
0.04824142200232018	0.013591194152831942
0.048392985001555644	0.013591194152831942
0.048545618999924045	0.013591194152831942
0.04872680800326634	0.013591194152831942
0.04889384799753316	0.014071846008300692
0.04905275299825007	0.014071846008300692
0.04920660200150451	0.014071846008300692
0.049369496999133844	0.014071846008300692
0.049525257003551815	0.014071846008300692
0.049681124997732695	0.014071846008300692
0.04984037399844965	0.014552497863769442
0.049994617998891044	0.014552497863769442
0.050146531997597776	0.014552497863769442
0.050300481998419855	0.014552497863769442
0.05045784299727529	0.014552497863769442
0.050610721998964436	0.014552497863769442
0.050762063001457136	0.015033149719238192
0.05091525099851424	0.015033149719238192
0.05106765199889196	0.015033149719238192
0.05121872600284405	0.015033149719238192
0.051370932000281755	0.015033149719238192
0.05152404899854446	0.015033149719238192
0.051676114002475515	0.015033149719238192
0.05183028700412251	0.015513801574706942
0.05198329999984708	0.015513801574706942
0.05213550000189571	0.015513801574706942
0.052287243997852784	0.015513801574706942
0.05245053600083338	0.015513801574706942
0.05260786799772177	0.015513801574706942
0.05276431899983436	0.015513801574706942
0.052921387999958824	0.015513801574706942
0.05307590900338255	0.015513801574706942
0.05322941300255479	0.015513801574706942
0.05338235999806784	0.015513801574706942
0.0535385490002227	0.015513801574706942
0.053712526001618244	0.015513801574706942
0.0538416130002588	0.015513801574706942
0.05399701299756998	0.015513801574706942
0.05415192100190325	0.015994453430175692
0.05430513500323286	0.015994453430175692
0.05446913400373887	0.015994453430175692
0.054623420001007617	0.015994453430175692
0.05477756800246425	0.015994453430175692
0.05493025000032503	0.015994453430175692
0.055082860999391414	0.016475105285644442
0.05523544499737909	0.016475105285644442
0.055387583997799084	0.016475105285644442
0.055543891998240724	0.016475105285644442
0.05570045900094556	0.016475105285644442
0.055855778002296574	0.016475105285644442
0.05600948400388006	0.016475105285644442
0.056163064000429586	0.016475105285644442
0.05631624699890381	0.016475105285644442
0.05647517600300489	0.016475105285644442
0.05662963200302329	0.016475105285644442
0.05678402099874802	0.016475105285644442
0.05693775400141021	0.016955757141113192
0.05709173300419934	0.016955757141113192
0.05724441300117178	0.016955757141113192
0.05739662700216286	0.016955757141113192
0.05754911700205412	0.016955757141113192
0.057701144003658555	0.016955757141113192
0.057841048001137096	0.016955757141113192
0.05800821600132622	0.016955757141113192
0.058164742004009895	0.016955757141113192
0.058318335002695676	0.016955757141113192
0.05848037800024031	0.016955757141113192
0.058633770000596996	0.016955757141113192
0.058795912002096884	0.016955757141113192
0.058951008002622984	0.016955757141113192
0.05910614800086478	0.016955757141113192
0.05925899000430945	0.016955757141113192
0.05941150600119727	0.017436408996581942
0.059564734998275526	0.017436408996581942
0.05971781900007045	0.017436408996581942
0.05987045700021554	0.017436408996581942
0.060022359000868164	0.017436408996581942
0.060177683997608256	0.017436408996581942
0.060331095999572426	0.017436408996581942
0.06048890500096604	0.017436408996581942
0.06064338899886934	0.017436408996581942
0.06079641300311778	0.017436408996581942
0.06094955000298796	0.017436408996581942
0.06110237500251969	0.017436408996581942
0.061255868000444025	0.017436408996581942
0.06140804599999683	0.017436408996581942
0.061561002003145404	0.017436408996581942
0.061713283001154196	0.017917060852050692
0.061854380001022946	0.017917060852050692
0.06200991600053385	0.017917060852050692
0.062163196998881176	0.017917060852050692
0.06232004000048619	0.017917060852050692
0.062481719003699254	0.017917060852050692
0.0626353640036541	0.017917060852050692
0.06278738899709424	0.017917060852050692
0.06293998299952364	0.017917060852050692
0.06309630800387822	0.017917060852050692
0.06325057100184495	0.017917060852050692
0.06340405999799259	0.017917060852050692
0.0635611309990054	0.017917060852050692
0.06371744199714158	0.017917060852050692
0.0638732430015807	0.017917060852050692
0.06402940500265686	0.017917060852050692
0.06418475499958731	0.018397712707519442
0.06434283399721608	0.018397712707519442
0.06450182900152868	0.018397712707519442
0.06465519400080666	0.018397712707519442
0.06480846100021154	0.018397712707519442
0.06496450600388926	0.018397712707519442
0.06511925000086194	0.018397712707519442
0.06527248900238192	0.018397712707519442
0.06543011400208343	0.018397712707519442
0.06558681900060037	0.018397712707519442
0.06574159699812299	0.018397712707519442
0.06589328900008695	0.018397712707519442
0.06604695699934382	0.018397712707519442
0.06620000499970047	0.018397712707519442
0.06635725699743489	0.018397712707519442
0.06651578599849017	0.018878364562988192
0.06666788199800067	0.018878364562988192
0.06682046400237596	0.018878364562988192
0.06697570299729705	0.018878364562988192
0.06712868499744218	0.018878364562988192
0.06728076699801022	0.018878364562988192
0.06743724300031317	0.018878364562988192
0.06759316800162196	0.018878364562988192
0.06774536600278225	0.019359016418456942
0.06790096100303344	0.019359016418456942
0.06805423799960408	0.019359016418456942
0.06820632100425428	0.019359016418456942
0.06836243699945044	0.019359016418456942
0.06851566299883416	0.019359016418456942
0.06868299400230171	0.019359016418456942
0.06884349999745609	0.019359016418456942
0.06899774799967417	0.019359016418456942
0.06915723199927015	0.019359016418456942
0.06931235000229208	0.019359016418456942
0.06948185899818782	0.019359016418456942
0.06963683800131548	0.019359016418456942
0.06979128700186266	0.019359016418456942
0.06995889599784277	0.019359016418456942
0.07011429400154157	0.019359016418456942
0.07027507499878993	0.019359016418456942
0.0704372370018973	0.019359016418456942
0.07059095799922943	0.019359016418456942
0.07074406200263184	0.019359016418456942
0.07089756800269242	0.019359016418456942
0.07104988399805734	0.019359016418456942
0.0712039240024751	0.019839668273925692
0.07135644299705746	0.019839668273925692
0.07151536000310443	0.019839668273925692
0.07167024700174807	0.019839668273925692
0.07182405600178754	0.019839668273925692
0.07197709000320174	0.019839668273925692
0.07213171000330476	0.019839668273925692
0.07228533700254047	0.019839668273925692
0.07244316900323611	0.019839668273925692
0.07259695600077976	0.019839668273925692
0.07274989999859827	0.019839668273925692
0.0729027679990395	0.019839668273925692
0.07305616299709072	0.019839668273925692
0.07320863100176211	0.019839668273925692
0.07336558499810053	0.019839668273925692
0.0735204220036394	0.019839668273925692
0.07370306499797152	0.019839668273925692
0.07393428000068525	0.020320320129394442
0.07410516500385711	0.020320320129394442
0.07426262099761516	0.020320320129394442
0.07441698299953714	0.020320320129394442
0.07457573399733519	0.020320320129394442
0.07472896300168941	0.020320320129394442
0.07488185499823885	0.020320320129394442
0.07503660899965325	0.020320320129394442
0.07519000900356332	0.020320320129394442
0.07534299100370845	0.020320320129394442
0.07551160600269213	0.020320320129394442
0.07566998700349359	0.020320320129394442
0.0758292890022858	0.020320320129394442
0.07599787900107913	0.020320320129394442
0.07615313700080151	0.020320320129394442
0.07630556100048125	0.020320320129394442
0.07645930300350301	0.020320320129394442
0.07661183500022162	0.020800971984863192
0.07676418700430077	0.020800971984863192
0.07691715699911583	0.020800971984863192
0.07707034800114343	0.020800971984863192
0.07722255599946948	0.020800971984863192
0.07737466799881076	0.020800971984863192
0.07752697500109207	0.020800971984863192
0.07767891500407131	0.020800971984863192
0.07785457400314044	0.020800971984863192
0.0780161250004312	0.020800971984863192
0.07816930900298757	0.020800971984863192
0.0783222329991986	0.020800971984863192
0.07847502500226256	0.021281623840331942
0.0786286000002292	0.021281623840331942
0.07879092000075616	0.021281623840331942
0.07894911099720048	0.021281623840331942
0.07910279300267575	0.021281623840331942
0.07926728900201852	0.021281623840331942
0.07961956300277961	0.021281623840331942
0.07979365700157359	0.021281623840331942
0.07995562400174094	0.021281623840331942
0.0801131769985659	0.021281623840331942
0.08026750200224342	0.021281623840331942
0.08042279900109861	0.021762275695800692
0.08057724100217456	0.021762275695800692
0.08073027699720114	0.021762275695800692
0.08088354099891149	0.021762275695800692
0.08103719400241971	0.021762275695800692
0.08119040900055552	0.021762275695800692
0.08134337799856439	0.021762275695800692
0.0814970350038493	0.021762275695800692
0.08165000699955272	0.021762275695800692
0.08180211699800566	0.021762275695800692
0.0819753559990204	0.021762275695800692
0.08213003799755825	0.021762275695800692
0.08228308300022036	0.021762275695800692
0.08243645800394006	0.021762275695800692
0.08259035299852258	0.021762275695800692
0.08274227200308815	0.021762275695800692
0.08289348700054688	0.022242927551269442
0.083046273997752	0.022242927551269442
0.08319726699846797	0.022242927551269442
0.08334857899899362	0.022242927551269442
0.08350014100142289	0.022242927551269442
0.08365741799934767	0.022242927551269442
0.08381599400308914	0.022723579406738192
0.0839742579992162	0.022723579406738192
0.08412698999745771	0.022723579406738192
0.08427971199853346	0.022723579406738192
0.08443217699823435	0.023204231262206942
0.08458417300425936	0.023204231262206942
0.0847365079971496	0.023204231262206942
0.08488968500023475	0.023204231262206942
0.08504356200137408	0.023204231262206942
0.08519554499798687	0.023684883117675692
0.08534746400255244	0.023684883117675692
0.08550204600032885	0.023684883117675692
0.08565509699838003	0.023684883117675692
0.08580858800269198	0.024165534973144442
0.08600040499732131	0.024165534973144442
0.08616965499822982	0.024165534973144442
0.0863252389972331	0.024165534973144442
0.08647905199904926	0.024646186828613192
0.08663218199944822	0.024646186828613192
0.08678494299965678	0.024646186828613192
0.08695133300352609	0.024646186828613192
0.08710562199848937	0.025126838684081942
0.0872580060022301	0.025126838684081942
0.08741057699808152	0.025126838684081942
0.08756400700076483	0.025126838684081942
0.08771728599822382	0.025126838684081942
0.08786908500042045	0.025607490539550692
0.0880215520010097	0.025607490539550692
0.08817522400204325	0.025607490539550692
0.08832791900204029	0.025607490539550692
0.08848012200178346	0.026088142395019442
0.08863329399900977	0.026088142395019442
0.08879419900040375	0.026088142395019442
0.0889524270023685	0.026088142395019442
0.08910558299976401	0.026088142395019442
0.0892577929989784	0.026568794250488192
0.08941054699971573	0.026568794250488192
0.08956441400368931	0.026568794250488192
0.0897166799986735	0.026568794250488192
0.08984144600253785	0.027049446105956942
0.0899997300002724	0.027049446105956942
0.09015182800067123	0.027049446105956942
0.09030317699944135	0.027049446105956942
0.09045617200172273	0.027049446105956942
0.09061306100193178	0.027049446105956942
0.09076643500156933	0.027530097961425692
0.09091960699879564	0.027530097961425692
0.09107434900215594	0.027530097961425692
0.09122703500179341	0.027530097961425692
0.09138030000030994	0.028010749816894442
0.09153546000015922	0.028010749816894442
0.09169011400081217	0.028010749816894442
0.09184336599719245	0.028010749816894442
0.09200248699926306	0.028491401672363192
0.09215736600162927	0.028491401672363192
0.09231171999999788	0.028491401672363192
0.09246557100414066	0.028491401672363192
0.0926179369998863	0.028491401672363192
0.0927705420035636	0.028972053527831942
0.0929231059999438	0.028972053527831942
0.09307558200089261	0.028972053527831942
0.09322717200120678	0.028972053527831942
0.09338034000393236	0.029452705383300692
0.09353351099707652	0.029452705383300692
0.09370938400388695	0.029452705383300692
0.09385728600318544	0.029452705383300692
0.09402542700263439	0.029933357238769442
0.09418010400258936	0.029933357238769442
0.09433375699882163	0.029933357238769442
0.09448820700345095	0.029933357238769442
0.09464178000052925	0.030414009094238192
0.09479480300069554	0.030414009094238192
0.09495270700426772	0.030414009094238192
0.09510665699781384	0.030414009094238192
0.09525926299829734	0.030414009094238192
0.09541250499751186	0.030894660949706942
0.0955690870032413	0.030894660949706942
0.09572304999892367	0.030894660949706942
0.09587941499921726	0.030894660949706942
0.09603787599917268	0.03137531280517569
0.09619235699938145	0.03137531280517569
0.09634609000204364	0.03137531280517569
0.09663992300193058	0.03185596466064444
0.09685387599893147	0.03185596466064444
0.09702197500155307	0.03185596466064444
0.09718277399952058	0.03185596466064444
0.09734051600389648	0.03233661651611319
0.09752232699975139	0.03233661651611319
0.09768011500273133	0.03233661651611319
0.09784278400184121	0.03233661651611319
0.09799996099900454	0.03281726837158194
0.09815492000052473	0.03281726837158194
0.09830966099980287	0.03281726837158194
0.09846895300142933	0.03281726837158194
0.09862314799829619	0.03329792022705069
0.09878553100134013	0.03329792022705069
0.09894183200231055	0.03329792022705069
0.09909533300378826	0.03329792022705069
0.0992486530012684	0.03377857208251944
0.099401231003867	0.03377857208251944
0.09955973300384358	0.03377857208251944
0.09971460200176807	0.03377857208251944
0.09986970799945993	0.03377857208251944
0.100023147999309	0.03425922393798819
0.11017960000026505	0.04146900177001944
0.12039122600253904	0.04915943145751944
0.13060348100407282	0.05636920928955069
0.14083656200091355	0.06405963897705069
0.1510855870001251	0.07126941680908194
0.16132983299758052	0.07799854278564444
0.17156564100150717	0.08568897247314444
0.18179948499891907	0.08665027618408194
0.19204907699895557	0.08665027618408194
0.2022804480002378	0.08665027618408194
0.21251836900046328	0.08665027618408194
0.22275214300316293	0.08665027618408194
0.23297957100294298	0.08665027618408194
0.24320727099984651	0.08665027618408194
0.25345864900009474	0.08665027618408194
0.2637574120017234	0.08665027618408194
0.2740172519988846	0.08665027618408194
0.28426908099936554	0.08761157989501944
0.2945237759995507	0.08857288360595694
0.3047623200036469	0.08905353546142569
0.3149921450021793	0.08905353546142569
0.3252176469977712	0.08953418731689444
0.3354273069999181	0.09001483917236319
0.3456339490003302	0.09001483917236319
0.35586117600178113	0.09001483917236319
0.3660780110003543	0.09049549102783194
0.37631527300254675	0.09049549102783194
0.3865659470029641	0.09049549102783194
0.39681592600391014	0.09049549102783194
0.4070862099979422	0.09049549102783194
0.4173258779992466	0.09049549102783194
0.4275794190034503	0.09049549102783194
0.4378480700033833	0.09097614288330069
0.4480966960036312	0.09097614288330069
0.45832505299767945	0.09097614288330069
0.4685925380035769	0.09145679473876944
0.47884905699902447	0.09193744659423819
0.4890841430024011	0.09241809844970694
0.4993179209996015	0.09289875030517569
0.5095576579988119	0.09337940216064444
0.5198130089993356	0.09434070587158194
0.5300433570009773	0.09434070587158194
0.540273430000525	0.09482135772705069
0.5505103079995024	0.09578266143798819
0.5607408889991348	0.09674396514892569
0.5709355639992282	0.09722461700439444
0.5811327979972702	0.09770526885986319
0.5913292699988233	0.09770526885986319
0.6015449030019226	0.09770526885986319
0.6117518739993102	0.09818592071533194
0.6219564659986645	0.09866657257080069
0.6321619570007897	0.09866657257080069
0.642363815997669	0.09914722442626944
0.6525587380019715	0.09914722442626944
0.6627596949983854	0.09914722442626944
0.6729517440035124	0.09914722442626944
0.6831462440022733	0.09914722442626944
0.6933470290023251	0.09914722442626944
0.703543310999521	0.09914722442626944
0.7137644260001252	0.09962787628173819
0.7239826889999676	0.09962787628173819
0.7341931010014378	0.10010852813720694
0.7444204130006256	0.10058917999267569
0.7546421209990513	0.10106983184814444
0.7648517580018961	0.10155048370361319
0.7750540690030903	0.10155048370361319
0.7852462070004549	0.10155048370361319
0.7954471470002318	0.10155048370361319
0.8056534619972808	0.10203113555908194
0.8158615170032135	0.10203113555908194
0.8260539600014454	0.10251178741455069
0.8362533379986417	0.10299243927001944
0.8464702470009797	0.10299243927001944
0.8566944429985597	0.10299243927001944
0.8668986539996695	0.10299243927001944
0.877098028002365	0.10347309112548819
0.8873029289970873	0.10395374298095694
0.8975185110029997	0.10443439483642569
0.9077200739993714	0.10491504669189444
0.9179318370006513	0.10635700225830069
0.9281461840000702	0.10635700225830069
0.9383438400036539	0.10683765411376944
0.9485956749995239	0.10683765411376944
0.9588498450029874	0.10731830596923819
0.9690927470001043	0.10731830596923819
0.9793194410012802	0.10779895782470694
0.9895498740006587	0.10779895782470694
0.9997686900023837	0.10827960968017569
1.0099765640043188	0.10827960968017569
1.1102778450003825	0.10827960968017569
1.210726880999573	0.10972156524658194
1.311161739002273	0.11116352081298819
1.4116181589997723	0.11163654327392569
1.5120436340002925	0.11211719512939444
1.612492893000308	0.11211719512939444
1.7129317029975937	0.11211719512939444
1.8133733709983062	0.11211719512939444
1.9138240680040326	0.11211719512939444
2.014280665003753	0.11259784698486319
2.1147237719997065	0.11259784698486319
2.21515496000211	0.11259784698486319
2.315598182998656	0.11259784698486319
2.416031193002709	0.11259784698486319
2.5164934729982633	0.11307849884033194
2.6169478060037363	0.11452045440673819
2.7173928800038993	0.11500110626220694
2.8178630830007023	0.11548175811767569
2.918312743997376	0.11644306182861319
3.0187799650011584	0.11644306182861319
3.1192655800041393	0.11644306182861319
3.2197198040012154	0.11716403961181632
3.3201682090002578	0.11716403961181632
3.420632241999556	0.11835803985595694
3.5210506040020846	0.11835803985595694
3.621455013999366	0.11835803985595694
3.7218739059971995	0.11883869171142569
3.822269356001925	0.11883869171142569
3.922704213000543	0.11883869171142569
4.0231496970009175	0.12028064727783194
4.123597981997591	0.12028064727783194
4.224041066998325	0.12028064727783194
4.324468979997619	0.12028064727783194
4.424904370003787	0.12268390655517569
4.525348289003887	0.12268390655517569
4.625813074999314	0.12268390655517569
4.726237073999073	0.12339725494384757
4.826783219003119	0.12339725494384757
4.927301499003079	0.12339725494384757
5.0278126370030805	0.12339725494384757
5.12838078400091	0.12339725494384757
5.22881475900067	0.12339725494384757
5.3292355820012745	0.12387790679931632
5.429651762002322	0.12435855865478507
5.530063133999647	0.12555637359619132
5.630465055000968	0.1265138626098632
5.730888751997554	0.1265138626098632
5.831294067997078	0.1265138626098632
5.931761535000987	0.1265138626098632
6.032200350004132	0.1265138626098632
6.132639231000212	0.12699451446533194
6.233065927997814	0.12699451446533194
6.333509599004174	0.12699451446533194
6.433930400999088	0.13564624786376944
6.5343715400013025	0.13252201080322257
6.63480859399715	0.13300266265869132
6.73523266200209	0.13300266265869132
6.835676725000667	0.13300266265869132
6.936111214003176	0.13300266265869132
7.036557584004186	0.13300266265869132
7.136995343003946	0.13300266265869132
7.237429581997276	0.13444461822509757
7.337872845004313	0.13492527008056632
7.438297277003585	0.13732852935791007
7.538727995000954	0.1380495071411132
7.639153969998006	0.13949146270751944
7.739598988002399	0.1399721145629882
7.840027529004146	0.14141407012939444
7.940488498999912	0.14141407012939444
8.040939092999906	0.1428560256958007
0	0
