# Supplementary material for: GRAPE for fast and scalable graph processing and random-walk-based embedding
Source: Nat Comput Sci. 2023 Jun 26;3(6):552–68. doi: 10.1038/s43588-023-00465-8 (PMC10768636; doi:10.1038/s43588-023-00465-8)
Supplement: Supplementary file 4 — CSVs with time series data with time and memory requirements for the different libraries on the 44 considered graphs and on the different tasks considered (loading graphs, first- and second-order RWs). [file 43588_2023_465_MOESM4_ESM.zip › bio-ce-ht/PecanPy/second_order_walk.csv]

delta	ram
0	0.0022565841674806464
0.0001824589999159798	0.0027372360229493964
0.0003390769998077303	0.0027372360229493964
0.00043727399952331325	0.0027372360229493964
0.0005274380000628298	0.0027372360229493964
0.0006149820001155604	0.0027372360229493964
0.00070102500012581	0.0032178878784181464
0.0007853859997339896	0.0032178878784181464
0.0008700890002728556	0.0032178878784181464
0.000954686999648402	0.0032178878784181464
0.001047013999595947	0.0032178878784181464
0.0011405180002839188	0.0032178878784181464
0.0012292709998291684	0.0032178878784181464
0.0013129059998391313	0.0032178878784181464
0.001396789999489556	0.0036985397338868964
0.0014930299994375673	0.0036985397338868964
0.001577330999680271	0.0036985397338868964
0.0016611940000075265	0.0036985397338868964
0.0017448799999328912	0.0036985397338868964
0.0018287779994352604	0.0036985397338868964
0.001912996000100975	0.0036985397338868964
0.002029821999713022	0.0036985397338868964
0.0021178749993850943	0.0036985397338868964
0.002201958000114246	0.0036985397338868964
0.002285499999743479	0.0036985397338868964
0.0023695279996900354	0.0036985397338868964
0.0024527389996364946	0.004179191589355646
0.0025354789995617466	0.004179191589355646
0.0026188219999312423	0.004179191589355646
0.0027015939995180815	0.004179191589355646
0.0027937770000789897	0.004179191589355646
0.00287767800000438	0.004179191589355646
0.002972118999423401	0.004179191589355646
0.0030617689999417053	0.004179191589355646
0.003146602000015264	0.004179191589355646
0.003230133999750251	0.004179191589355646
0.0033470970001872047	0.004179191589355646
0.003435867999542097	0.004659843444824396
0.0035199169997213176	0.004659843444824396
0.003603287999794702	0.004659843444824396
0.0036868480001430726	0.004659843444824396
0.003772867999941809	0.004659843444824396
0.003856169999380654	0.004659843444824396
0.003939578999961668	0.004659843444824396
0.004028858999845397	0.004659843444824396
0.004113328000130423	0.004659843444824396
0.0041968659998019575	0.004659843444824396
0.004280459999790764	0.004659843444824396
0.004365488999610534	0.004659843444824396
0.004449324999768578	0.005140495300293146
0.004532492999715032	0.005140495300293146
0.004614767000020947	0.005140495300293146
0.0046978840000519995	0.005140495300293146
0.004781648000061978	0.005140495300293146
0.004864800000177638	0.005140495300293146
0.004957758000273316	0.005140495300293146
0.005048918000284175	0.005140495300293146
0.005133232999469328	0.005140495300293146
0.0052163640002618195	0.005140495300293146
0.005299028000081307	0.005140495300293146
0.0053816560002815095	0.005140495300293146
0.005464062999635644	0.005140495300293146
0.0055465089999415795	0.005140495300293146
0.005630363999443944	0.005140495300293146
0.005712932999813347	0.005140495300293146
0.005795233999378979	0.005140495300293146
0.005878260999452323	0.005140495300293146
0.00596024500009662	0.005140495300293146
0.006048199999895587	0.005140495300293146
0.006131604999609408	0.005140495300293146
0.006214017000274907	0.005140495300293146
0.006296757000200159	0.005140495300293146
0.0063796309996178024	0.005140495300293146
0.006463328999416262	0.005140495300293146
0.0065468009997857735	0.005140495300293146
0.00663039499977458	0.005621147155761896
0.006713806999869121	0.005621147155761896
0.006796955000027083	0.005621147155761896
0.006883306999952765	0.005621147155761896
0.006967294999412843	0.005621147155761896
0.007056566999381175	0.005621147155761896
0.007141693999983545	0.005621147155761896
0.007224807000056899	0.005621147155761896
0.007326561999434489	0.005621147155761896
0.007413108999571705	0.005621147155761896
0.007496238999920024	0.005621147155761896
0.007579129999612633	0.005621147155761896
0.007661999999982072	0.005621147155761896
0.007745568000245839	0.005621147155761896
0.007828695000171138	0.005621147155761896
0.007921992999399663	0.005621147155761896
0.008005879999473109	0.005621147155761896
0.008095762000266404	0.005621147155761896
0.008178983999641787	0.005621147155761896
0.008262231999651704	0.005621147155761896
0.008346094999978959	0.005621147155761896
0.008429724000052374	0.005621147155761896
0.008512852999956522	0.005621147155761896
0.0086029439999038	0.005621147155761896
0.008690339999702701	0.005621147155761896
0.008774402999733866	0.005621147155761896
0.00885731800008216	0.005621147155761896
0.008940474000155518	0.005621147155761896
0.009030164999785484	0.005621147155761896
0.009115191000091727	0.005621147155761896
0.009198988000207464	0.005621147155761896
0.009283031999984814	0.005621147155761896
0.009366579999550595	0.005621147155761896
0.009450140999433643	0.005621147155761896
0.009534230999634019	0.005621147155761896
0.00961828300023626	0.005621147155761896
0.00970096199944237	0.005621147155761896
0.009784470999875339	0.005621147155761896
0.009867296999800601	0.005621147155761896
0.009949651999704656	0.005621147155761896
0.01003780100018048	0.005621147155761896
0.010208616999989317	0.005621147155761896
0.010385393999968073	0.005621147155761896
0.010561055999460223	0.005621147155761896
0.010738297999523638	0.005621147155761896
0.010901771999670018	0.005621147155761896
0.011061372999392916	0.005621147155761896
0.011221384999771544	0.005621147155761896
0.011397969999961788	0.005621147155761896
0.0115573819994097	0.005621147155761896
0.011721084999408049	0.005621147155761896
0.011881014000209689	0.005621147155761896
0.012043001999700209	0.005621147155761896
0.01220976599961432	0.005621147155761896
0.01237690699963423	0.005621147155761896
0.012540531999547966	0.005621147155761896
0.01269975200011686	0.005621147155761896
0.012859905999903276	0.005621147155761896
0.013018666999414563	0.005621147155761896
0.013179026999750931	0.005621147155761896
0.013341994999791496	0.005621147155761896
0.013500905000000785	0.005621147155761896
0.013658879999638884	0.005621147155761896
0.013817205000123067	0.005621147155761896
0.013975394000226515	0.005621147155761896
0.014152592999380431	0.005621147155761896
0.014312399000118603	0.005621147155761896
0.014470000000073924	0.005621147155761896
0.014628205000008165	0.005621147155761896
0.014785743999709666	0.005621147155761896
0.014948160000130883	0.005621147155761896
0.015115211999727762	0.005621147155761896
0.01528730399968481	0.005621147155761896
0.015452085999640985	0.005621147155761896
0.015612402999977348	0.005621147155761896
0.01577720200020849	0.005621147155761896
0.015936545999466034	0.005621147155761896
0.01610067199999321	0.006101799011230646
0.016260323000096832	0.006101799011230646
0.01642116399943916	0.006101799011230646
0.016579979000198364	0.006101799011230646
0.016738632999476977	0.006101799011230646
0.01689689199974964	0.006582450866699396
0.017054912999810767	0.006582450866699396
0.017226650999873527	0.006582450866699396
0.017390762999639264	0.006582450866699396
0.017554567999468418	0.006582450866699396
0.01775289499983046	0.007063102722168146
0.017935232000127144	0.007063102722168146
0.018111548999513616	0.007063102722168146
0.01827344899993477	0.007063102722168146
0.01843139999982668	0.007063102722168146
0.018589673999485967	0.007543754577636896
0.018747670999800903	0.007543754577636896
0.01890557099977741	0.007543754577636896
0.019064664999859815	0.007543754577636896
0.019224025999392325	0.007543754577636896
0.01939855799992074	0.007543754577636896
0.019557814999643597	0.007543754577636896
0.019716130000233534	0.008024406433105646
0.019878060999872105	0.008024406433105646
0.02003597000020818	0.008024406433105646
0.020197345000269706	0.008024406433105646
0.02035837099992932	0.008024406433105646
0.0205167630001597	0.008024406433105646
0.02067524499943829	0.008024406433105646
0.0208330269997532	0.008505058288574396
0.020990764999623934	0.008505058288574396
0.021153450999918277	0.008505058288574396
0.021311403999789036	0.008505058288574396
0.021468398999786587	0.008505058288574396
0.021626032999847666	0.008505058288574396
0.02178334400014137	0.008505058288574396
0.021940863000054378	0.008505058288574396
0.022103409000010288	0.008985710144043146
0.022270024999670568	0.008985710144043146
0.022431683999457164	0.008985710144043146
0.022589192999475927	0.008985710144043146
0.02274783099983324	0.008985710144043146
0.02290533899940783	0.008985710144043146
0.02306300399959582	0.008985710144043146
0.023221990999445552	0.008985710144043146
0.023394503999952576	0.008985710144043146
0.02355416999944282	0.009466361999511896
0.023713151000265498	0.009466361999511896
0.02387195699975564	0.009466361999511896
0.024029666999922483	0.009466361999511896
0.024189730000216514	0.009466361999511896
0.02434869099943171	0.009466361999511896
0.024507762999746774	0.009466361999511896
0.024665541999638663	0.009466361999511896
0.024824475000059465	0.009466361999511896
0.02500004200010153	0.009466361999511896
0.02518055699965771	0.009466361999511896
0.025341908999507723	0.009947013854980646
0.025502251999569125	0.009947013854980646
0.025660563000201364	0.009947013854980646
0.025817654999627848	0.009947013854980646
0.02597592900019663	0.009947013854980646
0.02613901299991994	0.009947013854980646
0.026297069000065676	0.009947013854980646
0.026454781999746046	0.009947013854980646
0.026612380999722518	0.009947013854980646
0.02676911900016421	0.009947013854980646
0.026926083999569528	0.009947013854980646
0.02708869100024458	0.009947013854980646
0.027255529999820283	0.009947013854980646
0.027448523999737517	0.009947013854980646
0.027607330000137154	0.009947013854980646
0.027764178999859723	0.009947013854980646
0.027920741999878373	0.009947013854980646
0.028077336000023934	0.009947013854980646
0.028235392000169668	0.009947013854980646
0.02839538099942729	0.009947013854980646
0.028553254999678757	0.009947013854980646
0.02871137700003601	0.009947013854980646
0.028870061999441532	0.010427665710449396
0.029027176999989024	0.010427665710449396
0.029184922999775154	0.010427665710449396
0.029343274999519053	0.010427665710449396
0.029501195000193547	0.010427665710449396
0.02965888200014888	0.010427665710449396
0.029815883000082977	0.010427665710449396
0.02997300399965752	0.010427665710449396
0.03013467100026901	0.010427665710449396
0.030291975000181992	0.010908317565918146
0.03044923600009497	0.010908317565918146
0.03063750000001164	0.010908317565918146
0.030803435999587236	0.010908317565918146
0.030961738999394584	0.010908317565918146
0.031129314000281738	0.010908317565918146
0.031274662999749125	0.010908317565918146
0.03143378000004304	0.010908317565918146
0.031592796000040835	0.010908317565918146
0.031750999999530904	0.010908317565918146
0.03190882099988812	0.010908317565918146
0.03206628699990688	0.010908317565918146
0.03223136399992654	0.010908317565918146
0.032392780000009225	0.010908317565918146
0.032550260999414604	0.010908317565918146
0.03270857299958152	0.010908317565918146
0.032867609999811975	0.010908317565918146
0.03302622100000008	0.011388969421386896
0.033184062999680464	0.011388969421386896
0.03334187499967811	0.011388969421386896
0.033499213000141026	0.011388969421386896
0.033656320999398304	0.011388969421386896
0.033813293000093836	0.011388969421386896
0.0339703700001337	0.011388969421386896
0.03413313599958201	0.011388969421386896
0.034290818000044965	0.011388969421386896
0.03444800499983103	0.011388969421386896
0.03460518599968054	0.011388969421386896
0.03476151199993183	0.011388969421386896
0.03491828000005626	0.011388969421386896
0.03508954700009781	0.011388969421386896
0.03524947299956693	0.011388969421386896
0.03542749200005346	0.011388969421386896
0.035601671999756945	0.011388969421386896
0.0357763399997566	0.011869621276855646
0.03593688699947961	0.011869621276855646
0.03611610899952211	0.011869621276855646
0.036275898999519995	0.011869621276855646
0.03643750900027953	0.011869621276855646
0.03659527399940998	0.011869621276855646
0.036752103000253555	0.011869621276855646
0.03690901800018764	0.011869621276855646
0.03706558900012169	0.011869621276855646
0.03722645099969668	0.011869621276855646
0.03739774399946327	0.011869621276855646
0.037578616999780934	0.011869621276855646
0.037742661999800475	0.011869621276855646
0.037901156999396335	0.011869621276855646
0.03805973899943638	0.011869621276855646
0.03822101500009012	0.011869621276855646
0.03837942900008784	0.011869621276855646
0.03853726699981053	0.011869621276855646
0.038695625999935146	0.011869621276855646
0.03885315800016542	0.011869621276855646
0.03901397400022688	0.011869621276855646
0.03917261100014002	0.011869621276855646
0.03932924499986257	0.011869621276855646
0.03948917700017773	0.012350273132324396
0.03964872300002753	0.012350273132324396
0.039807848000236845	0.012350273132324396
0.03996624199953658	0.012350273132324396
0.04014862300027744	0.012350273132324396
0.0403091640000639	0.012350273132324396
0.04046680099963851	0.012350273132324396
0.04062478200012265	0.012350273132324396
0.040783896999528224	0.012350273132324396
0.04094278199954715	0.012830924987793146
0.04110506899996835	0.012830924987793146
0.041262836999521824	0.012830924987793146
0.0414223600000696	0.012830924987793146
0.041579969999475	0.012830924987793146
0.04173756999989564	0.012830924987793146
0.04189539100025286	0.012830924987793146
0.0420525669997005	0.012830924987793146
0.04221133299961366	0.012830924987793146
0.04237736999948538	0.012830924987793146
0.04253942899958929	0.012830924987793146
0.04269717799979844	0.012830924987793146
0.04285464700024022	0.012830924987793146
0.04301498799941328	0.012830924987793146
0.04317289000027813	0.013311576843261896
0.04333174899966252	0.013311576843261896
0.04349174100025266	0.013311576843261896
0.04364976499982731	0.013311576843261896
0.04380761199990957	0.013311576843261896
0.04396535700016102	0.013311576843261896
0.04412805899937666	0.013311576843261896
0.04428581799948006	0.013311576843261896
0.04444815599981666	0.013311576843261896
0.04460656999981438	0.013311576843261896
0.04476465500010818	0.013311576843261896
0.044922123000105785	0.013792228698730646
0.045094381000126305	0.013792228698730646
0.04525440399993386	0.013792228698730646
0.045413023000037356	0.014272880554199396
0.045571263000056206	0.014272880554199396
0.04572931099937705	0.014272880554199396
0.04588729199986119	0.014272880554199396
0.046044912000070326	0.014272880554199396
0.04620255600002565	0.014753532409668146
0.046359680999557895	0.014753532409668146
0.04651770399959787	0.014753532409668146
0.04667447100018762	0.014753532409668146
0.0468320069994661	0.014753532409668146
0.04699060300026758	0.015234184265136896
0.04715239899996959	0.015234184265136896
0.04727474399987841	0.015234184265136896
0.04743665200021496	0.015234184265136896
0.0475966559997687	0.015234184265136896
0.04775579299985111	0.015234184265136896
0.04791440999997576	0.015714836120605646
0.04807309700026963	0.015714836120605646
0.048229995999463426	0.015714836120605646
0.04838888899939775	0.015714836120605646
0.048546574000283726	0.015714836120605646
0.04870462899998529	0.015714836120605646
0.04886424199958128	0.016195487976074396
0.04902243299966358	0.016195487976074396
0.04918405999978859	0.016195487976074396
0.049344758999723126	0.016195487976074396
0.04950276399995346	0.016195487976074396
0.049660927999866544	0.016195487976074396
0.04983600099967589	0.016195487976074396
0.0499993479998011	0.016195487976074396
0.05017578400020284	0.016683769226074396
0.05033490899950266	0.016683769226074396
0.050491756000155874	0.016683769226074396
0.05064919699998427	0.016683769226074396
0.05080521800027782	0.016683769226074396
0.05096272799983126	0.017164421081543146
0.051145309999810706	0.017164421081543146
0.05127463299959345	0.017164421081543146
0.05143565799971839	0.017164421081543146
0.051594518999991124	0.017164421081543146
0.05175194699950225	0.017164421081543146
0.05190921499979595	0.017164421081543146
0.052067124000132026	0.017164421081543146
0.05222619100004522	0.017164421081543146
0.052388027000233706	0.017164421081543146
0.05254601300021022	0.017164421081543146
0.05270363699946756	0.017164421081543146
0.052861582999867096	0.017164421081543146
0.05301958600011858	0.017164421081543146
0.05317809000007401	0.017164421081543146
0.05333675200017751	0.017164421081543146
0.05349422899962519	0.017645072937011896
0.05365244799941138	0.017645072937011896
0.05381032500008587	0.017645072937011896
0.05396789299993543	0.017645072937011896
0.054134586000145646	0.017645072937011896
0.05429327999991074	0.017645072937011896
0.054450452999844856	0.017645072937011896
0.05460750099973666	0.017645072937011896
0.054765255999882356	0.017645072937011896
0.05492310399949929	0.017645072937011896
0.05510400499952084	0.017645072937011896
0.055270705000111775	0.017645072937011896
0.05543097800000396	0.017645072937011896
0.05558989600012865	0.017645072937011896
0.05574830299974565	0.017645072937011896
0.055905680999785545	0.018125724792480646
0.05606255200018495	0.018125724792480646
0.056219788999442244	0.018125724792480646
0.05637630499950319	0.018125724792480646
0.05653305299983913	0.018125724792480646
0.05669001099977322	0.018125724792480646
0.05684865500006708	0.018125724792480646
0.05700623299981089	0.018125724792480646
0.057167380999999295	0.018125724792480646
0.05732543900012388	0.018125724792480646
0.05748252800003684	0.018125724792480646
0.05764248499963287	0.018125724792480646
0.05780110199975752	0.018125724792480646
0.057959181999649445	0.018125724792480646
0.058120519000112836	0.018606376647949396
0.05827941799998371	0.018606376647949396
0.05843614700006583	0.018606376647949396
0.05859384399991541	0.018606376647949396
0.05875131499942654	0.018606376647949396
0.05890852799984714	0.018606376647949396
0.05906627599961212	0.018606376647949396
0.05922447499960981	0.018606376647949396
0.059412357999462984	0.018606376647949396
0.05957260699960898	0.018606376647949396
0.059731735000241315	0.018606376647949396
0.05988961399998516	0.018606376647949396
0.06005898999956116	0.018606376647949396
0.060218929999791726	0.018606376647949396
0.06037938099962048	0.018606376647949396
0.06053758399957587	0.018606376647949396
0.06069496500003879	0.019087028503418146
0.06085220800014213	0.019087028503418146
0.06101337800009787	0.019087028503418146
0.06117094499950326	0.019087028503418146
0.06132955500015669	0.019087028503418146
0.06148784099968907	0.019087028503418146
0.06164543799968669	0.019087028503418146
0.06180273799964198	0.019087028503418146
0.06195973099966068	0.019087028503418146
0.062121299999489565	0.019087028503418146
0.0622788139999102	0.019087028503418146
0.0624366789998021	0.019567680358886896
0.06259373600005347	0.019567680358886896
0.06275398199977644	0.019567680358886896
0.06291175699971063	0.019567680358886896
0.06306926799970825	0.019567680358886896
0.063228576000256	0.019567680358886896
0.06340131900014967	0.019567680358886896
0.06356266300008429	0.019567680358886896
0.06372094699963782	0.019567680358886896
0.06387979000010091	0.020048332214355646
0.06403786699956981	0.020048332214355646
0.06419516499954625	0.020048332214355646
0.06435302299996692	0.020048332214355646
0.06451166399983777	0.020048332214355646
0.06466956599979312	0.020048332214355646
0.06482846200015047	0.020048332214355646
0.06500638399938907	0.020048332214355646
0.06520557099975122	0.020048332214355646
0.06536625700027798	0.020048332214355646
0.06552471899976808	0.020048332214355646
0.06568239399985032	0.020048332214355646
0.06583946799946716	0.020048332214355646
0.0659973550000359	0.020528984069824396
0.0661599129998649	0.020528984069824396
0.06631792299958761	0.020528984069824396
0.06647530800000823	0.020528984069824396
0.06663516800017533	0.020528984069824396
0.06679399499989813	0.020528984069824396
0.0669510520001495	0.020528984069824396
0.06711312199968233	0.020528984069824396
0.06727410799976496	0.020528984069824396
0.06743240200012224	0.020528984069824396
0.06758956199973909	0.020528984069824396
0.06774932499956776	0.020528984069824396
0.06790674100011529	0.020528984069824396
0.06806415899973217	0.020528984069824396
0.0682218619995183	0.020528984069824396
0.06838217399945279	0.020528984069824396
0.068540756999937	0.020528984069824396
0.0686979739994058	0.020528984069824396
0.06885667899950931	0.020528984069824396
0.06901870799993048	0.020528984069824396
0.06917867799984379	0.020528984069824396
0.06933693700011645	0.020528984069824396
0.06949548800002958	0.020528984069824396
0.06965364200004842	0.020528984069824396
0.06981095299943263	0.021009635925293146
0.06996910599991679	0.021009635925293146
0.07013115100016876	0.021009635925293146
0.07028964199980692	0.021009635925293146
0.07044653399952949	0.021009635925293146
0.07060373599961167	0.021009635925293146
0.07076139799937664	0.021009635925293146
0.0709192369995435	0.021009635925293146
0.07108057099958387	0.021009635925293146
0.07123839899941231	0.021009635925293146
0.07141060399953858	0.021009635925293146
0.07157006699981139	0.021009635925293146
0.07172790599997825	0.021009635925293146
0.0718851760002508	0.021009635925293146
0.0720429779994447	0.021009635925293146
0.0722023629996329	0.021009635925293146
0.0723596269999689	0.021009635925293146
0.07251610899947991	0.021490287780761896
0.07267359999968903	0.021490287780761896
0.07283176799955982	0.021490287780761896
0.07298922999962087	0.021490287780761896
0.0731508329999997	0.021490287780761896
0.07331118099955347	0.021490287780761896
0.07346904399946652	0.021490287780761896
0.07362652400024672	0.021490287780761896
0.07378273099948274	0.021490287780761896
0.07393977799983986	0.021490287780761896
0.07410133499979565	0.021490287780761896
0.07425967499966646	0.021490287780761896
0.07441723699957947	0.021970939636230646
0.07457369500025379	0.021970939636230646
0.07473050599946873	0.021970939636230646
0.07488697899952967	0.021970939636230646
0.07505484499961312	0.021970939636230646
0.07521483799973794	0.021970939636230646
0.07540174899986596	0.021970939636230646
0.0755613089995677	0.021970939636230646
0.0757184750000306	0.021970939636230646
0.07587594899996475	0.022451591491699396
0.07603365900013159	0.022451591491699396
0.07619319399964297	0.022451591491699396
0.07635599300010654	0.022451591491699396
0.07651330299995607	0.022451591491699396
0.07667030699940369	0.022451591491699396
0.07682835400009935	0.022451591491699396
0.07698532199992769	0.022451591491699396
0.07715127600022242	0.022451591491699396
0.07730910999998741	0.022451591491699396
0.07746637099990039	0.022451591491699396
0.077622801999496	0.022451591491699396
0.07778028699976858	0.022451591491699396
0.07793863499955478	0.022451591491699396
0.07810032299948944	0.022932243347168146
0.07825848699940252	0.022932243347168146
0.07841592499971739	0.022932243347168146
0.0785730239995246	0.022932243347168146
0.07873229799952242	0.022932243347168146
0.07889106599941442	0.022932243347168146
0.07904895399951783	0.022932243347168146
0.07922467200023675	0.022932243347168146
0.07940304099975037	0.022932243347168146
0.07956335400012904	0.022932243347168146
0.07972178699947108	0.022932243347168146
0.07987994099948992	0.022932243347168146
0.08004737499959447	0.022932243347168146
0.08022899800016603	0.023412895202636896
0.08039973499944608	0.023412895202636896
0.08055973999944399	0.023412895202636896
0.08071759199992812	0.023412895202636896
0.08087618599984125	0.023893547058105646
0.081035745999543	0.023893547058105646
0.08138883199990232	0.023893547058105646
0.08156575999964844	0.024374198913574396
0.08172706599998492	0.024374198913574396
0.08188900599998306	0.024374198913574396
0.08204961899991758	0.024374198913574396
0.0822103149994291	0.024854850769043146
0.08237009200001921	0.024854850769043146
0.08252761499988992	0.024854850769043146
0.08268640599999344	0.025335502624511896
0.08284358599939878	0.025335502624511896
0.08300154100015789	0.025335502624511896
0.08316353200007143	0.025335502624511896
0.08327394099978846	0.025816154479980646
0.08343311999942671	0.025816154479980646
0.08359067699984735	0.025816154479980646
0.08374866299982386	0.025816154479980646
0.08390631000020221	0.026296806335449396
0.08406478899996728	0.026296806335449396
0.08422771099958481	0.026296806335449396
0.08438660299998446	0.026777458190918146
0.08454688500023622	0.026777458190918146
0.0847048489995359	0.026777458190918146
0.08486261100006232	0.026777458190918146
0.08502854499965906	0.027258110046386896
0.08519039000020712	0.027258110046386896
0.08534912799950689	0.027258110046386896
0.08550657100022363	0.027738761901855646
0.08566489999975602	0.027738761901855646
0.08582345899958455	0.027738761901855646
0.08598301100028038	0.027738761901855646
0.0861522650002371	0.028219413757324396
0.086311146999833	0.028219413757324396
0.08646921099989413	0.028219413757324396
0.0866264959995533	0.028219413757324396
0.08678499899997405	0.028700065612793146
0.08694356199976028	0.028700065612793146
0.08710788299958949	0.028700065612793146
0.08727390799958812	0.028700065612793146
0.08743383799992444	0.029180717468261896
0.0875919559994145	0.029180717468261896
0.087750935999793	0.029180717468261896
0.0879095079999388	0.029661369323730646
0.0880696389995137	0.029661369323730646
0.08822746799978631	0.029661369323730646
0.08838558699972054	0.029661369323730646
0.0885445100002471	0.030142021179199396
0.08870155899967358	0.030142021179199396
0.0888593210002	0.030142021179199396
0.08901852199960558	0.030622673034668146
0.08917668100002629	0.030622673034668146
0.08933448900006624	0.030622673034668146
0.08949313699940831	0.030622673034668146
0.0896515949998502	0.031103324890136896
0.08981180999944627	0.031103324890136896
0.08996964899961313	0.031103324890136896
0.09013362299992878	0.031583976745605646
0.0902919660002226	0.031583976745605646
0.09045075099948008	0.031583976745605646
0.09060986599979515	0.031583976745605646
0.0907744209998782	0.032064628601074396
0.09093347499947413	0.032064628601074396
0.09109742100008589	0.032064628601074396
0.09125647800010483	0.032545280456543146
0.09145588399951521	0.032545280456543146
0.09161669599961897	0.032545280456543146
0.09177687800001877	0.032545280456543146
0.0919353660001434	0.033025932312011896
0.09209887799988792	0.033025932312011896
0.09225748900007602	0.033025932312011896
0.09241620800003147	0.033025932312011896
0.09257861900005082	0.033506584167480646
0.09273857300013333	0.033506584167480646
0.09289717699994071	0.033506584167480646
0.09306177700000262	0.033987236022949396
0.09322506199987401	0.033987236022949396
0.09339306699985173	0.033987236022949396
0.09355525199953263	0.034467887878418146
0.09371463699972082	0.034467887878418146
0.09387540799980343	0.034467887878418146
0.0940333919998011	0.034467887878418146
0.09419344399975671	0.034948539733886896
0.09435144599956402	0.034948539733886896
0.09450959399964631	0.034948539733886896
0.09466823099955946	0.035429191589355646
0.09482519399989542	0.035429191589355646
0.09500449999995908	0.035429191589355646
0.09519475100023556	0.035429191589355646
0.09537455699955899	0.035909843444824396
0.09553610700004356	0.035909843444824396
0.09569558000021061	0.035909843444824396
0.0958552129995951	0.036390495300293146
0.09602018700024928	0.036390495300293146
0.09618084100020496	0.036390495300293146
0.09633917799965275	0.036871147155761896
0.09649780499967164	0.036871147155761896
0.0966593789999024	0.036871147155761896
0.09681815699968865	0.036871147155761896
0.09697688699998253	0.037351799011230646
0.09714216900010797	0.037351799011230646
0.09730408499945042	0.037351799011230646
0.09746854700006224	0.037832450866699396
0.09763002099953155	0.037832450866699396
0.09778837999965617	0.037832450866699396
0.0979460669996115	0.037832450866699396
0.09810736100007489	0.038313102722168146
0.09826523199990334	0.038313102722168146
0.09842297999966831	0.038313102722168146
0.09858067099958134	0.038793754577636896
0.09873943799993867	0.038793754577636896
0.09889818400006334	0.038793754577636896
0.09905507399980706	0.038793754577636896
0.09921253199991042	0.039274406433105646
0.09938506900016364	0.039274406433105646
0.09954411199942115	0.039274406433105646
0.09970247799992649	0.039755058288574396
0.09985997900002985	0.039755058288574396
0.10001808899960452	0.039755058288574396
0.11021754299963504	0.048887443542480646
0.12052322099953017	0.058500480651855646
0.13082241699976294	0.0676328659057619
0.14113090699993336	0.0762845993041994
0.15141611199942417	0.08541698455810565
0.16171512700020685	0.0878202438354494
0.1720055460000367	0.0878202438354494
0.18230068100001517	0.0878202438354494
0.19258948599963333	0.0878202438354494
0.20287662600003387	0.0878202438354494
0.21316530399963085	0.0878202438354494
0.22342429499985883	0.0878202438354494
0.2336787109998113	0.0878202438354494
0.24394497399953252	0.08830089569091815
0.2542475589998503	0.08926219940185565
0.2645086120000997	0.0897428512573244
0.27477238600022247	0.0897428512573244
0.2850573389996498	0.09022350311279315
0.29531204300019454	0.0907041549682619
0.30559259799974825	0.09118480682373065
0.31586575399978756	0.09118480682373065
0.32615657899987127	0.09118480682373065
0.3364368279999326	0.09118480682373065
0.34671889299988834	0.0916654586791994
0.3569957469999281	0.0916654586791994
0.36730924999937997	0.0916654586791994
0.3776044169999295	0.0916654586791994
0.38789116599946283	0.0916654586791994
0.3981920779997381	0.0916654586791994
0.4084876199995051	0.0916654586791994
0.41875607400015724	0.0916654586791994
0.4290446739996696	0.0916654586791994
0.43930678899960185	0.0926267623901369
0.44956772400018963	0.09310741424560565
0.4598371669999324	0.09310741424560565
0.4701152990000992	0.09406871795654315
0.48036566599967045	0.09454174041748065
0.490630890999455	0.09550304412841815
0.5008986490001917	0.09550304412841815
0.5111724319995119	0.09550304412841815
0.521442907999699	0.0959836959838869
0.5317177299994	0.09742565155029315
0.5419989470001383	0.0979063034057619
0.5522748659996068	0.09838695526123065
0.5625491149994559	0.0988676071166994
0.5728177169994524	0.0988676071166994
0.5830796069994904	0.0988676071166994
0.5933321399998022	0.09934825897216815
0.6035778830000709	0.0998289108276369
0.6138418179998553	0.0998289108276369
0.6241428639996229	0.0998289108276369
0.634411271999852	0.10030956268310565
0.6446799049999754	0.10030956268310565
0.6549472719998448	0.10030956268310565
0.6652276670001811	0.10030956268310565
0.675490040999648	0.10030956268310565
0.6857531949999611	0.10030956268310565
0.6960117090002313	0.10030956268310565
0.7062845270002072	0.10030956268310565
0.7165416099996946	0.1007902145385744
0.7268207790002634	0.10127086639404315
0.7371257009999681	0.10223217010498065
0.7473785909996877	0.10223217010498065
0.7576306769997245	0.10223217010498065
0.7678753959999085	0.1027128219604494
0.778149205999398	0.1027128219604494
0.7884096660000068	0.1027128219604494
0.7986958559995401	0.10319347381591815
0.8089575489993877	0.10319347381591815
0.8192522640001698	0.10319347381591815
0.8295552059998954	0.10319347381591815
0.8398251190001247	0.1036741256713869
0.8501558389998536	0.1036741256713869
0.8604842049999206	0.1036741256713869
0.8708151849996284	0.1036741256713869
0.8811299929993766	0.10415477752685565
0.8914246630001799	0.1046354293823244
0.9017240349994609	0.10511608123779315
0.9120230709995667	0.1055967330932619
0.9223460969997177	0.10703868865966815
0.9326396879996537	0.10703868865966815
0.9429215709997152	0.10703868865966815
0.9531964830002835	0.1075193405151369
0.9634918049996486	0.10799999237060565
0.9737719879994984	0.10799999237060565
0.984049101999517	0.1084806442260744
0.9943245149997892	0.1084806442260744
1.004589895999743	0.1084806442260744
1.1049345549999998	0.10896129608154315
1.2054237160000412	0.1094419479370119
1.3058624899995266	0.1104032516479494
1.4063221079995856	0.11184520721435565
1.5067501369994716	0.11280651092529315
1.6071899700000358	0.11280651092529315
1.7076404179997553	0.11280651092529315
1.8080857810000452	0.11280651092529315
1.908521035999911	0.11280651092529315
2.0089412899997114	0.11280651092529315
2.1093640339995545	0.11280651092529315
2.209779556000285	0.11280651092529315
2.310216691000278	0.11280651092529315
2.410650617999636	0.11280651092529315
2.5110973049995664	0.11327953338623065
2.61158218699984	0.11327953338623065
2.712041138999666	0.1147214889526369
2.8124767999997857	0.11520214080810565
2.912930554000013	0.11663646697998065
3.013411533999715	0.11663646697998065
3.1138726119997955	0.11663646697998065
3.214344379999602	0.11663646697998065
3.3147918909999134	0.1171171188354494
3.415286585999638	0.1171171188354494
3.5157331640002667	0.11855907440185565
3.6161723469995195	0.11855907440185565
3.716623991999768	0.11855907440185565
3.8170796690001225	0.11855907440185565
3.91754052899978	0.11855907440185565
4.0179945029995	0.11855907440185565
4.1184515160002775	0.11952037811279315
4.218883433999508	0.12048168182373065
4.319352812999568	0.12048168182373065
4.419805909999923	0.12048168182373065
4.520276915999602	0.12048168182373065
4.620725744999618	0.1228849411010744
4.721159875000012	0.1228849411010744
4.821594957999878	0.1228849411010744
4.922000394999486	0.12360591888427752
5.02248842500012	0.12360591888427752
5.122976562000076	0.12360591888427752
5.2232977329995265	0.12360591888427752
5.323810629000036	0.12360591888427752
5.424229231999561	0.12408657073974627
5.5246496259997	0.12408657073974627
5.62505186099952	0.12552852630615252
5.725528273000236	0.12648983001709002
5.825956769000186	0.12793178558349627
5.926397645000179	0.12793178558349627
6.026854198999899	0.12793178558349627
6.12732114299979	0.12793178558349627
6.227740197999992	0.12793178558349627
6.328174919999583	0.12793178558349627
6.428569976999825	0.12793178558349627
6.529034174000117	0.12864131927490252
6.629460303000087	0.13633174896240252
6.729887190000227	0.13296718597412127
6.8303387420000945	0.13488979339599627
6.930759181000212	0.13488979339599627
7.031203902000016	0.13488979339599627
7.131644903999586	0.13488979339599627
7.232072639999387	0.13488979339599627
7.332508765000057	0.13488979339599627
7.43293531099971	0.13488979339599627
7.533397600999706	0.13633174896240252
7.633860099999765	0.13729305267334002
7.734316365999803	0.13921566009521502
7.834762235000198	0.13969631195068377
7.9352084559996	0.14113826751709002
8.035651164000228	0.14209957122802752
8.136063232000197	0.14209957122802752
8.236514872999578	0.14354152679443377
8.336970336999912	0.14450283050537127
8.437447043999782	0.14450283050537127
0	0
