# Supplementary material for: GRAPE for fast and scalable graph processing and random-walk-based embedding
Source: Nat Comput Sci. 2023 Jun 26;3(6):552–68. doi: 10.1038/s43588-023-00465-8 (PMC10768636; doi:10.1038/s43588-023-00465-8)
Supplement: Supplementary file 4 — CSVs with time series data with time and memory requirements for the different libraries on the 44 considered graphs and on the different tasks considered (loading graphs, first- and second-order RWs). [file 43588_2023_465_MOESM4_ESM.zip › bio-ce-ht/PecanPy/first_order_walk.csv]

delta	ram
0	0.0022424697875980115
0.00018668000029720133	0.0027231216430667615
0.00033747700035746675	0.0027231216430667615
0.0004347889998825849	0.0027231216430667615
0.0005255679998299456	0.0027231216430667615
0.0006132879998403951	0.0027231216430667615
0.0006983729999774368	0.0027231216430667615
0.0007826880000720848	0.0032037734985355115
0.0008769940004640375	0.0032037734985355115
0.0009638500005166861	0.0032037734985355115
0.001047245000336261	0.0032037734985355115
0.0011380410005585873	0.0032037734985355115
0.0012268050004422548	0.0032037734985355115
0.0013118910001139739	0.0032037734985355115
0.0013957000001028064	0.0032037734985355115
0.0014880930002618697	0.0032037734985355115
0.0015708190003351774	0.0036844253540042615
0.0016543700003239792	0.0036844253540042615
0.001736785000503005	0.0036844253540042615
0.0018193180003436282	0.0036844253540042615
0.001907376000417571	0.0036844253540042615
0.00199107600019488	0.0036844253540042615
0.0020749660006913473	0.0036844253540042615
0.002158201000383997	0.0036844253540042615
0.0022426360001190915	0.0036844253540042615
0.0023262539998540888	0.0036844253540042615
0.0024094999998851563	0.0036844253540042615
0.002492887000698829	0.0036844253540042615
0.002576288999989629	0.0041650772094730115
0.0026593789998514694	0.0041650772094730115
0.002751492000243161	0.0041650772094730115
0.002834670000083861	0.0041650772094730115
0.0029393220002020826	0.0041650772094730115
0.0030261160000009113	0.0041650772094730115
0.003109811000285845	0.0041650772094730115
0.003223020999939763	0.0041650772094730115
0.003310568999950192	0.0041650772094730115
0.003394936000404414	0.0041650772094730115
0.0034794160001183627	0.0041650772094730115
0.0035627070001282846	0.0046457290649417615
0.003646474000561284	0.0046457290649417615
0.0037318539998523192	0.0046457290649417615
0.0038164970001162146	0.0046457290649417615
0.0039060680001057335	0.0046457290649417615
0.0039910000004965696	0.0046457290649417615
0.004074717000548844	0.0046457290649417615
0.004156806000537472	0.0046457290649417615
0.0042400199999974575	0.0046457290649417615
0.004323771000599663	0.0046457290649417615
0.004407393999827036	0.0046457290649417615
0.004491831999985152	0.0046457290649417615
0.004575585000566207	0.0046457290649417615
0.004659283999899344	0.0051263809204105115
0.004743168000459264	0.0051263809204105115
0.0048266570001942455	0.0051263809204105115
0.004916007000247191	0.0051263809204105115
0.005001432999961253	0.0051263809204105115
0.005085051000605745	0.0051263809204105115
0.005168501999833097	0.0051263809204105115
0.005252207000012277	0.0051263809204105115
0.005335576000106812	0.0051263809204105115
0.005418638000264764	0.0051263809204105115
0.00550195000050735	0.0051263809204105115
0.005586459000369359	0.0051263809204105115
0.0056696290002946625	0.0051263809204105115
0.005751477000558225	0.0051263809204105115
0.005834603000039351	0.0051263809204105115
0.0059321080007066485	0.0051263809204105115
0.006018761000632367	0.0051263809204105115
0.006103313000494381	0.0051263809204105115
0.006185613000525336	0.0051263809204105115
0.006269074000556429	0.0051263809204105115
0.006352370000058727	0.0051263809204105115
0.006436395000491757	0.0051263809204105115
0.006520210000417137	0.0051263809204105115
0.0066021830007230164	0.0051263809204105115
0.006684070000119391	0.0051263809204105115
0.006767273000150453	0.0051263809204105115
0.006853494000097271	0.0051263809204105115
0.0069437190004464355	0.0051263809204105115
0.007028122000519943	0.0051263809204105115
0.007112233000043489	0.0056070327758792615
0.007213567000690091	0.0056070327758792615
0.007299519999833137	0.0056070327758792615
0.0073818880000544596	0.0056070327758792615
0.0074656599999798345	0.0056070327758792615
0.007547977000285755	0.0056070327758792615
0.0076300770006128005	0.0056070327758792615
0.007712407000326493	0.0056070327758792615
0.007794590000230528	0.0056070327758792615
0.007893058000263409	0.0056070327758792615
0.007979418000104488	0.0056070327758792615
0.008063389000199095	0.0056070327758792615
0.008147456000187958	0.0056070327758792615
0.00823085899992293	0.0056070327758792615
0.008314122000228963	0.0056070327758792615
0.008397399999921618	0.0056070327758792615
0.008481206999931601	0.0056070327758792615
0.008570764000069175	0.0056070327758792615
0.00866084600056638	0.0056070327758792615
0.008745138999984192	0.0056070327758792615
0.00882951400035381	0.0056070327758792615
0.008919659000639513	0.0056070327758792615
0.00900468700001511	0.0056070327758792615
0.009088582000003953	0.0056070327758792615
0.009172812000542763	0.0056070327758792615
0.009256545999960508	0.0056070327758792615
0.009340663000330096	0.0056070327758792615
0.009424663000572764	0.0056070327758792615
0.00950715199996921	0.0056070327758792615
0.009589535000486649	0.0056070327758792615
0.009672810000665777	0.0056070327758792615
0.009756395000295015	0.0056070327758792615
0.009838549000050989	0.0056070327758792615
0.009925959000611329	0.0056070327758792615
0.010010525000325288	0.0056070327758792615
0.010196747000009054	0.0056070327758792615
0.010379260000263457	0.0056070327758792615
0.01055532000009407	0.0056070327758792615
0.010728199999903154	0.0056070327758792615
0.010892138000599516	0.0056070327758792615
0.011052801000005275	0.0056070327758792615
0.011228012000174203	0.0056070327758792615
0.011388808999981848	0.0056070327758792615
0.011546617000021797	0.0056070327758792615
0.011702832000082708	0.0056070327758792615
0.011863990000165359	0.0056070327758792615
0.012042379000376968	0.0056070327758792615
0.012217942999996012	0.0056070327758792615
0.012390198000503005	0.0056070327758792615
0.01255487200069183	0.0056070327758792615
0.01272033800069039	0.0056070327758792615
0.012882005000392382	0.0056070327758792615
0.013039901999945869	0.0056070327758792615
0.013200002000303357	0.0056070327758792615
0.013362611000047764	0.0056070327758792615
0.013521947999834083	0.0056070327758792615
0.013678924000487314	0.0056070327758792615
0.013836988000548445	0.0056070327758792615
0.014000556000610231	0.0056070327758792615
0.014158672000121442	0.0056070327758792615
0.014317094000034558	0.0056070327758792615
0.014474782000434061	0.0056070327758792615
0.014632588000495161	0.0056070327758792615
0.014789864000704256	0.0056070327758792615
0.014951248000215855	0.0056070327758792615
0.015108158000657568	0.0056070327758792615
0.015278881000085676	0.0056070327758792615
0.015440123000189487	0.0056070327758792615
0.015597524999975576	0.0056070327758792615
0.015766792000249552	0.0056070327758792615
0.015958034000504995	0.0056070327758792615
0.016133119000187435	0.0060876846313480115
0.016293040000164183	0.0060876846313480115
0.0164510849999715	0.0060876846313480115
0.016608328000074835	0.0060876846313480115
0.016766744000051403	0.0060876846313480115
0.01692583600015496	0.0065683364868167615
0.017085995999877923	0.0065683364868167615
0.017252299000574567	0.0065683364868167615
0.017419011000129103	0.0065683364868167615
0.017579629000465502	0.0065683364868167615
0.01773633900029381	0.0065683364868167615
0.01789845400071499	0.0070489883422855115
0.018058276000374462	0.0070489883422855115
0.018217128999822307	0.0070489883422855115
0.018375446000391094	0.0070489883422855115
0.01853383900015615	0.0070489883422855115
0.018691590999878827	0.0075296401977542615
0.018849432000024535	0.0075296401977542615
0.0190214800004469	0.0075296401977542615
0.01914962299997569	0.0075296401977542615
0.019308927000565745	0.0075296401977542615
0.01946647800014034	0.0075296401977542615
0.019624774000476464	0.0075296401977542615
0.019783018000453012	0.0075296401977542615
0.019944192000366456	0.008010292053223012
0.020102983000469976	0.008010292053223012
0.020264865000171994	0.008010292053223012
0.02042317900031776	0.008010292053223012
0.02058106399999815	0.008010292053223012
0.020739057999890065	0.008010292053223012
0.020896294000522175	0.008490943908691762
0.02105420000043523	0.008490943908691762
0.021211837000009837	0.008490943908691762
0.021368542999880447	0.008490943908691762
0.021526420000554936	0.008490943908691762
0.02168336900012946	0.008490943908691762
0.02184082900021167	0.008490943908691762
0.022002870000505936	0.008490943908691762
0.02216896300069493	0.008971595764160512
0.022330298000269977	0.008971595764160512
0.02248916000007739	0.008971595764160512
0.022647585999948205	0.008971595764160512
0.022803370000474388	0.008971595764160512
0.022969177000049967	0.008971595764160512
0.023127084000407194	0.008971595764160512
0.02330753300066135	0.008971595764160512
0.023467607999918982	0.009452247619629262
0.02362566500050889	0.009452247619629262
0.023781685000358266	0.009452247619629262
0.023942128000271623	0.009452247619629262
0.024102448000121512	0.009452247619629262
0.024259376999907545	0.009452247619629262
0.024418695000349544	0.009452247619629262
0.024577819000114687	0.009452247619629262
0.02473784500034526	0.009452247619629262
0.024896734999856562	0.009452247619629262
0.02505443300015031	0.009452247619629262
0.025210787000105483	0.009932899475098012
0.025368317999891588	0.009932899475098012
0.025523998000608117	0.009932899475098012
0.025679488000605488	0.009932899475098012
0.02583506000064517	0.009932899475098012
0.02600479800003086	0.009932899475098012
0.02616347300045163	0.009932899475098012
0.02632067200011079	0.009932899475098012
0.026479894000658533	0.009932899475098012
0.0266375560004235	0.009932899475098012
0.02679588099999819	0.009932899475098012
0.026958653000292543	0.009932899475098012
0.02712513599999511	0.009932899475098012
0.02730011400035437	0.009932899475098012
0.027459818000352243	0.009932899475098012
0.027616698000201723	0.009932899475098012
0.027774152999882062	0.009932899475098012
0.027932159000556567	0.009932899475098012
0.028090665000490844	0.009932899475098012
0.02825162699991779	0.009932899475098012
0.028410900000380934	0.009932899475098012
0.028569081000568985	0.009932899475098012
0.028727440000693605	0.009932899475098012
0.02888756300035311	0.010413551330566762
0.029047177000393276	0.010413551330566762
0.029207272000348894	0.010413551330566762
0.02936691500053712	0.010413551330566762
0.029523341000640357	0.010413551330566762
0.02968041600070137	0.010413551330566762
0.02983824100010679	0.010413551330566762
0.030001300000549236	0.010413551330566762
0.030159617000208527	0.010413551330566762
0.030317396000100416	0.010894203186035512
0.030475420000584563	0.010894203186035512
0.030631943000116735	0.010894203186035512
0.030790439000156766	0.010894203186035512
0.03095176300030289	0.010894203186035512
0.031110335999983363	0.010894203186035512
0.031293914999878325	0.010894203186035512
0.03145172000040475	0.010894203186035512
0.03160963500067737	0.010894203186035512
0.0317670590002308	0.010894203186035512
0.03194143200016697	0.010894203186035512
0.03210996500001784	0.010894203186035512
0.03227441800027009	0.010894203186035512
0.03243141100028879	0.010894203186035512
0.032590563000667316	0.010894203186035512
0.03275051900072867	0.010894203186035512
0.032911801999944146	0.010894203186035512
0.03307092700015346	0.010894203186035512
0.03322792700055288	0.011374855041504262
0.03338596300000063	0.011374855041504262
0.03354290800052695	0.011374855041504262
0.033702229000482475	0.011374855041504262
0.03385984200031089	0.011374855041504262
0.03402388199992856	0.011374855041504262
0.034183589999884134	0.011374855041504262
0.03434276999996655	0.011374855041504262
0.03450147200055653	0.011374855041504262
0.03465921299994079	0.011374855041504262
0.034815191000234336	0.011374855041504262
0.03497792200050753	0.011374855041504262
0.03513475500039931	0.011374855041504262
0.03530726200006029	0.011374855041504262
0.0354654720003964	0.011374855041504262
0.035623069000394025	0.011374855041504262
0.0357807110003705	0.011374855041504262
0.03594439600055921	0.011855506896973012
0.036105094000049576	0.011855506896973012
0.03626470200015319	0.011855506896973012
0.03642237700023543	0.011855506896973012
0.036580214999958116	0.011855506896973012
0.03673902100035775	0.011855506896973012
0.03689536900037638	0.011855506896973012
0.037053582000226015	0.011855506896973012
0.037210581000181264	0.011855506896973012
0.037374823999925866	0.011855506896973012
0.037535608999860415	0.011855506896973012
0.03769287700015411	0.011855506896973012
0.037849789000574674	0.011855506896973012
0.03801277300044603	0.011855506896973012
0.03817101700042258	0.011855506896973012
0.03832717400018737	0.011855506896973012
0.03848518199993123	0.011855506896973012
0.03864152000005561	0.011855506896973012
0.03879986900028598	0.011855506896973012
0.038962165000157256	0.011855506896973012
0.03912083600062033	0.011855506896973012
0.039294580000387214	0.011855506896973012
0.039453312000659935	0.012336158752441762
0.03961167600027693	0.012336158752441762
0.03976861400042253	0.012336158752441762
0.03992621399993368	0.012336158752441762
0.04008453599999484	0.012336158752441762
0.04024224200020399	0.012336158752441762
0.04040091300066706	0.012336158752441762
0.040557576000537665	0.012336158752441762
0.04071607700007007	0.012336158752441762
0.04087672900004691	0.012816810607910512
0.041034801000023435	0.012816810607910512
0.04119213500052865	0.012816810607910512
0.04134920200067427	0.012816810607910512
0.04150570999991032	0.012816810607910512
0.04166191000058461	0.012816810607910512
0.04181867399984185	0.012816810607910512
0.04197992300032638	0.012816810607910512
0.04214643000068463	0.012816810607910512
0.04230847300004825	0.012816810607910512
0.04246521999994002	0.012816810607910512
0.04262388200004352	0.012816810607910512
0.04278201000033732	0.012816810607910512
0.042943882000145095	0.012816810607910512
0.04310142200029077	0.012816810607910512
0.043271747000289906	0.012816810607910512
0.0434309160000339	0.013297462463379262
0.04358873300043342	0.013297462463379262
0.04374525599996559	0.013297462463379262
0.043903041000703524	0.013297462463379262
0.04406148199996096	0.013297462463379262
0.04423146200042538	0.013297462463379262
0.044393167000635	0.013297462463379262
0.04455083399989235	0.013297462463379262
0.04470792500069365	0.013297462463379262
0.04487070200048038	0.013778114318848012
0.04503150800064759	0.013778114318848012
0.04519095600062428	0.013778114318848012
0.04535003700038942	0.014258766174316762
0.045507339000323555	0.014258766174316762
0.045665894000194385	0.014258766174316762
0.0458238330002132	0.014258766174316762
0.045994598000106635	0.014258766174316762
0.04615493800065451	0.014739418029785512
0.046314023999912024	0.014739418029785512
0.04647243500039622	0.014739418029785512
0.046631227000034414	0.014739418029785512
0.04678812100064533	0.014739418029785512
0.04695029899994552	0.014739418029785512
0.04710979799983761	0.015220069885254262
0.047301089000029606	0.015220069885254262
0.04746013900057733	0.015220069885254262
0.04761948600025789	0.015220069885254262
0.04777773300065746	0.015220069885254262
0.047940592000486504	0.01570072174072301
0.04809882700010348	0.01570072174072301
0.04825699100001657	0.01570072174072301
0.048416546000225935	0.01570072174072301
0.0485758419999911	0.01570072174072301
0.04873419300020032	0.01570072174072301
0.048894128000029013	0.01570072174072301
0.04905385400070372	0.01618137359619176
0.049211111000659	0.01618137359619176
0.049369645999831846	0.01618137359619176
0.049527869000485225	0.01618137359619176
0.04968418600037694	0.01618137359619176
0.04984210800012079	0.01618137359619176
0.050004802999865205	0.01618137359619176
0.05016387300020142	0.01618137359619176
0.0503218920002837	0.01666202545166051
0.050479795000683225	0.01666202545166051
0.050637880000067526	0.01666202545166051
0.05079461300010735	0.01666202545166051
0.050958232000084536	0.01666202545166051
0.05111627699989185	0.01666202545166051
0.051289984000504774	0.01714267730712926
0.05144727400056581	0.01714267730712926
0.05160690000047907	0.01714267730712926
0.051764147000540106	0.01714267730712926
0.051932551999925636	0.01714267730712926
0.05209139599992341	0.01714267730712926
0.052253490000111924	0.01714267730712926
0.05241374400065979	0.01714267730712926
0.052571385000192095	0.01714267730712926
0.05273143600061303	0.01714267730712926
0.05288875400037796	0.01714267730712926
0.05304884500037588	0.01714267730712926
0.05320729000050051	0.01714267730712926
0.05336643000009644	0.01714267730712926
0.0535229730003266	0.01714267730712926
0.053679592000662524	0.01714267730712926
0.053835798000363866	0.01714267730712926
0.0539969450001081	0.01714267730712926
0.05415616400023282	0.01762332916259801
0.05431429500004015	0.01762332916259801
0.05447175000062998	0.01762332916259801
0.054629135000141105	0.01762332916259801
0.05478672800018103	0.01762332916259801
0.05494777500007331	0.01762332916259801
0.05510779199994431	0.01762332916259801
0.05527942100070504	0.01762332916259801
0.05543730699992011	0.01762332916259801
0.05559538099987549	0.01762332916259801
0.055750829000317026	0.01762332916259801
0.0559939780005152	0.01762332916259801
0.0561697870007265	0.01762332916259801
0.056330121000428335	0.01762332916259801
0.056488877000447246	0.01810398101806676
0.056647340999916196	0.01810398101806676
0.056808416999956535	0.01810398101806676
0.05698092700004054	0.01810398101806676
0.057141234000482655	0.01810398101806676
0.057299064000289945	0.01810398101806676
0.05745674100035103	0.01810398101806676
0.057617043999925954	0.01810398101806676
0.05777508100072737	0.01810398101806676
0.05793357299990021	0.01810398101806676
0.058093614999961574	0.01810398101806676
0.05825343100059399	0.01858463287353551
0.05841104200044356	0.01858463287353551
0.05856817699987005	0.01858463287353551
0.05872576799993112	0.01858463287353551
0.0588828130003094	0.01858463287353551
0.059041176000391715	0.01858463287353551
0.0591501220005739	0.01858463287353551
0.059319326000149886	0.01840152740478551
0.059477780000634084	0.01840152740478551
0.059635522000462515	0.01840152740478551
0.059793654000714014	0.01840152740478551
0.05995501300003525	0.01840152740478551
0.06011173000024428	0.01840152740478551
0.06027199500022107	0.01840152740478551
0.060433602000557585	0.01840152740478551
0.060594603000026837	0.01840152740478551
0.06075476600017282	0.01888217926025426
0.06091346700031863	0.01888217926025426
0.06107278000035876	0.01888217926025426
0.061231906000102754	0.01888217926025426
0.06139024100048118	0.01888217926025426
0.06154808100018272	0.01888217926025426
0.06170873700011725	0.01888217926025426
0.061871160000009695	0.01888217926025426
0.06202811599996494	0.01888217926025426
0.0621863320002376	0.01888217926025426
0.06234393500017177	0.01888217926025426
0.06250162400010595	0.01888217926025426
0.06266174400025193	0.01888217926025426
0.06281968700022844	0.01936283111572301
0.06298134000007849	0.01936283111572301
0.06316322100065008	0.01936283111572301
0.06332477100022516	0.01936283111572301
0.06348218899984204	0.01936283111572301
0.06363997600055882	0.01936283111572301
0.06379712499983725	0.01936283111572301
0.06395783300013136	0.01984348297119176
0.06411503500021354	0.01984348297119176
0.06427306400019006	0.01984348297119176
0.06442988400067406	0.01984348297119176
0.06458680400010053	0.01984348297119176
0.06474501000047894	0.01984348297119176
0.0649044870006037	0.01984348297119176
0.06506372900003043	0.01984348297119176
0.06521994100057782	0.01984348297119176
0.06537894099983532	0.01984348297119176
0.06553704599991761	0.01984348297119176
0.06569443100033823	0.01984348297119176
0.06585069199991267	0.01984348297119176
0.06602169200050412	0.01984348297119176
0.06618196300041745	0.01984348297119176
0.06634062200009794	0.01984348297119176
0.06650170000011713	0.01984348297119176
0.06666117700024188	0.01984348297119176
0.06681760900028166	0.01984348297119176
0.06702782800039131	0.02032413482666051
0.06714854300025763	0.02032413482666051
0.06730992300072103	0.02032413482666051
0.06746733900035906	0.02032413482666051
0.06762887200056866	0.02032413482666051
0.06778837100046076	0.02032413482666051
0.06796022500020626	0.02032413482666051
0.06812014900060603	0.02032413482666051
0.0682821629998216	0.02032413482666051
0.06844149300013669	0.02032413482666051
0.06860014799985947	0.02032413482666051
0.06875929900070332	0.02032413482666051
0.0689178090005953	0.02032413482666051
0.06907811200017022	0.02032413482666051
0.0692370070000834	0.02032413482666051
0.06939407400022901	0.02032413482666051
0.06955251199997292	0.02032413482666051
0.06971136900028796	0.02032413482666051
0.06987131500045507	0.02032413482666051
0.07003081400034716	0.02032413482666051
0.07019123400004901	0.02080478668212926
0.07035005200032174	0.02080478668212926
0.07050809800057323	0.02080478668212926
0.07066618200042285	0.02080478668212926
0.07082330899993394	0.02080478668212926
0.07098684399988997	0.02080478668212926
0.07116492900058802	0.02080478668212926
0.07132706500033237	0.02080478668212926
0.07148657000016101	0.02080478668212926
0.07164631200066651	0.02080478668212926
0.0718040870006007	0.02080478668212926
0.07197926200024085	0.02080478668212926
0.07213863400011178	0.02080478668212926
0.07229523000023619	0.02080478668212926
0.07245303499985312	0.02080478668212926
0.07261154700063344	0.02128543853759801
0.0727690130006522	0.02128543853759801
0.0729277890004596	0.02128543853759801
0.07308649300011894	0.02128543853759801
0.07324699900073028	0.02128543853759801
0.07340440700045292	0.02128543853759801
0.07356258600066212	0.02128543853759801
0.07371996200072317	0.02128543853759801
0.0738763099998323	0.02128543853759801
0.07403362700006255	0.02128543853759801
0.07419016099993314	0.02128543853759801
0.0743483260002904	0.02176609039306676
0.07450644500022463	0.02176609039306676
0.07466482400013774	0.02176609039306676
0.07482200800041028	0.02176609039306676
0.07498309499987954	0.02176609039306676
0.07514665500002593	0.02176609039306676
0.07530652600053145	0.02176609039306676
0.07546461600031762	0.02176609039306676
0.07562022500042076	0.02176609039306676
0.07577781500003766	0.02176609039306676
0.07596463700065215	0.02176609039306676
0.07613929299986921	0.02176609039306676
0.07630435500050226	0.02176609039306676
0.07646535100047913	0.02224674224853551
0.07662632600022334	0.02224674224853551
0.07678257800034771	0.02224674224853551
0.0769542680000086	0.02224674224853551
0.0771150350001335	0.02224674224853551
0.07727204200000415	0.02224674224853551
0.0774278510007207	0.02224674224853551
0.07758580000063375	0.02224674224853551
0.07774294800037751	0.02224674224853551
0.07790266800020618	0.02224674224853551
0.07806103800066921	0.02224674224853551
0.07821727200007444	0.02224674224853551
0.07837525000013557	0.02224674224853551
0.07853240400072536	0.02224674224853551
0.07869094000034238	0.02224674224853551
0.07885024200004409	0.02224674224853551
0.07901362000029621	0.02272739410400426
0.07914813500065065	0.02272739410400426
0.07930942500024685	0.02272739410400426
0.07946773300045606	0.02272739410400426
0.07962657500047499	0.02272739410400426
0.07978464999996504	0.02272739410400426
0.07994691000021703	0.02320804595947301
0.08010559800004557	0.02320804595947301
0.08026219800012768	0.02320804595947301
0.08042048000061186	0.02320804595947301
0.08057934800035582	0.02368869781494176
0.08073896400037484	0.02368869781494176
0.08089740500054177	0.02368869781494176
0.08105856800011679	0.02368869781494176
0.08140381100020022	0.02416934967041051
0.08158725100020092	0.02416934967041051
0.0817579790000309	0.02465000152587926
0.08192329300072743	0.02465000152587926
0.08208441300030245	0.02465000152587926
0.0822436859998561	0.02465000152587926
0.08240219000072102	0.02513065338134801
0.08256170799995743	0.02513065338134801
0.08271869400050491	0.02513065338134801
0.08288745600020775	0.02561130523681676
0.08304853700064996	0.02561130523681676
0.08322843800033297	0.02561130523681676
0.08338869799990789	0.02561130523681676
0.08354855700054031	0.02609195709228551
0.08370681300038996	0.02609195709228551
0.08387433600000804	0.02609195709228551
0.08403393900061928	0.02657260894775426
0.08419460700042691	0.02657260894775426
0.08435210600055143	0.02657260894775426
0.08451382600014767	0.02657260894775426
0.08467159600058949	0.02705326080322301
0.08482834799997363	0.02705326080322301
0.0849904750002679	0.02705326080322301
0.08514715199999046	0.02753391265869176
0.08530510699984006	0.02753391265869176
0.08546148799996445	0.02753391265869176
0.08562314000027982	0.02753391265869176
0.08578150300036214	0.02801456451416051
0.08595937600057368	0.02801456451416051
0.0861213289999796	0.02801456451416051
0.08627860200067516	0.02801456451416051
0.08643548899999587	0.02849521636962926
0.08659230100056448	0.02849521636962926
0.08675089200005459	0.02849521636962926
0.08690743600072892	0.02849521636962926
0.08706655900004989	0.02897586822509801
0.08723650600040855	0.02897586822509801
0.08739568800046982	0.02897586822509801
0.08755198200015002	0.02897586822509801
0.08771039700059191	0.02945652008056676
0.08787373999984993	0.02945652008056676
0.08803550100037683	0.02945652008056676
0.08819328400022641	0.02993717193603551
0.08835016500052006	0.02993717193603551
0.08850733100007346	0.02993717193603551
0.08866413900068437	0.02993717193603551
0.08882149400051276	0.03041782379150426
0.08898740299991914	0.03041782379150426
0.08914556600029755	0.03041782379150426
0.08930411100027413	0.03089847564697301
0.08946368200031429	0.03089847564697301
0.08962246000010055	0.03089847564697301
0.08978271800060611	0.03089847564697301
0.08994499200071004	0.03137912750244176
0.09010379300070781	0.03137912750244176
0.09026158200049395	0.03137912750244176
0.09041760400032217	0.03137912750244176
0.09057424999991781	0.03185977935791051
0.09073072299997875	0.03185977935791051
0.09088836400042055	0.03185977935791051
0.09104638500048168	0.03234043121337926
0.09120272700056375	0.03234043121337926
0.09136835800018162	0.03234043121337926
0.091526836000412	0.03234043121337926
0.09168472200053657	0.03282108306884801
0.09184266400006891	0.03282108306884801
0.0920203700006823	0.03282108306884801
0.09217907800029934	0.03330173492431676
0.09233725200010667	0.03330173492431676
0.0924982340002316	0.03330173492431676
0.0926560600000812	0.03330173492431676
0.09281223800007865	0.03378238677978551
0.0929732470003728	0.03378238677978551
0.09312962100011646	0.03378238677978551
0.09328795000055834	0.03426303863525426
0.0934441750005135	0.03426303863525426
0.0936015800007226	0.03426303863525426
0.093757579999874	0.03426303863525426
0.09391602100004093	0.03474369049072301
0.09407455600012327	0.03474369049072301
0.09423199100001511	0.03474369049072301
0.09438925799986464	0.03522434234619176
0.09454699200068717	0.03522434234619176
0.09470315599992318	0.03522434234619176
0.09486185600053432	0.03522434234619176
0.09502323700053239	0.03570499420166051
0.09514824600046268	0.03570499420166051
0.09530636100043921	0.03570499420166051
0.09546514000066963	0.03570499420166051
0.0956235800003924	0.03618564605712926
0.09578184700058046	0.03618564605712926
0.09597768500043458	0.03618564605712926
0.0961510229999476	0.03666629791259801
0.0963125090001995	0.03666629791259801
0.09647246800068388	0.03666629791259801
0.09663054700013163	0.03666629791259801
0.09679108399996039	0.03714694976806676
0.09696680700017168	0.03714694976806676
0.09713185900000099	0.03714694976806676
0.09729274500023166	0.03762760162353551
0.09745119400031399	0.03762760162353551
0.09760911000012129	0.03762760162353551
0.09776895899994997	0.03810825347900426
0.09792917200047668	0.03810825347900426
0.0980907870007286	0.03810825347900426
0.09824820100038778	0.03810825347900426
0.09840593599983549	0.03858890533447301
0.09856255700015026	0.03858890533447301
0.0987217990004865	0.03858890533447301
0.09887741300008202	0.03906955718994176
0.09903623399986827	0.03906955718994176
0.09914842499983934	0.03906955718994176
0.09930582200013305	0.03906955718994176
0.09946378800032107	0.03955020904541051
0.09962725700006558	0.03955020904541051
0.09978484800012666	0.03955020904541051
0.09994761699999799	0.03955020904541051
0.10010441400027048	0.04003086090087926
0.11027976000059425	0.04868259429931676
0.12056637300065631	0.05781497955322301
0.1308612010006982	0.06694736480712926
0.14113421100046253	0.07511844635009801
0.15147672900002362	0.08425083160400426
0.1617378609998923	0.08761539459228551
0.17202147700027126	0.08761539459228551
0.18228634300066915	0.08761539459228551
0.19254950800041115	0.08761539459228551
0.2028041570001733	0.08761539459228551
0.2130653499998516	0.08761539459228551
0.22332351300065056	0.08761539459228551
0.23359711500052072	0.08761539459228551
0.2438655910000307	0.08761539459228551
0.2541782130001593	0.08905735015869176
0.26445842500015715	0.08953800201416051
0.27472616400064	0.08953800201416051
0.28500749400063796	0.09001865386962926
0.29526614699989295	0.09001865386962926
0.3055352440005663	0.09049930572509801
0.3157817920000525	0.09049930572509801
0.3260279400001309	0.09097995758056676
0.33628009899985045	0.09097995758056676
0.34652470400033053	0.09097995758056676
0.35676761900049314	0.09097995758056676
0.36702147899995907	0.09097995758056676
0.3772841440004413	0.09146060943603551
0.38752153600034944	0.09146060943603551
0.39775352900051075	0.09146060943603551
0.40798199200071394	0.09146060943603551
0.41822330900049565	0.09146060943603551
0.4284880160003013	0.09146060943603551
0.438749452000593	0.09194126129150426
0.44903013600014674	0.09242191314697301
0.45928523700058577	0.09290256500244176
0.46953641700019944	0.09338321685791051
0.4797728960002132	0.09386386871337926
0.4900344980005684	0.09482517242431676
0.5002641360006237	0.09482517242431676
0.5104856670004665	0.09482517242431676
0.5207060470002034	0.09530582427978551
0.53093391099992	0.09674777984619176
0.541171697000209	0.09722843170166051
0.5514095090002229	0.09770908355712926
0.561658030000217	0.09818973541259801
0.5719116990003386	0.09867801666259801
0.58217307599989	0.09867801666259801
0.5924161970006026	0.09867801666259801
0.6026517580003201	0.09915866851806676
0.612866694999866	0.09915866851806676
0.6231061830003455	0.09963932037353551
0.6333671140000661	0.09963932037353551
0.6436150700001235	0.09963932037353551
0.6538951850006924	0.09963932037353551
0.664170044000457	0.09963932037353551
0.6744343730006221	0.09963932037353551
0.6846765870004674	0.09963932037353551
0.6949222330003977	0.10011997222900426
0.7051805060000333	0.10011997222900426
0.7154340240003876	0.10011997222900426
0.7257064530003845	0.10060062408447301
0.7360463360000722	0.10156192779541051
0.7463183210002171	0.10156192779541051
0.7566256050004085	0.10204257965087926
0.7669741330000761	0.10204257965087926
0.7772805390004578	0.10204257965087926
0.7875349890000507	0.10252323150634801
0.7977789770002346	0.10252323150634801
0.8080221079999319	0.10252323150634801
0.8182484560002194	0.10252323150634801
0.8284783079998306	0.10275592803955114
0.8387204580003527	0.10275592803955114
0.8489718720002202	0.10323657989501989
0.8591746230003992	0.10323657989501989
0.8694225449999067	0.10323657989501989
0.8796687860003658	0.10371723175048864
0.8899108860005072	0.10419788360595739
0.900141077000626	0.10467853546142614
0.9103895420003028	0.10660114288330114
0.9206279890004225	0.10660114288330114
0.9308716260002257	0.10660114288330114
0.9411278390007283	0.10660114288330114
0.9513695850000659	0.10708179473876989
0.961634172000231	0.10756244659423864
0.9719046280006296	0.10756244659423864
0.9821704550004142	0.10804309844970739
0.9924526080003488	0.10804309844970739
1.0027380340006857	0.10804309844970739
1.103101917999993	0.10852375030517614
1.2035556500004532	0.10900440216064489
1.3039795020004021	0.10996570587158239
1.4044210190004378	0.11140766143798864
1.50482936500066	0.11236896514892614
1.605286044999957	0.11236896514892614
1.7057169650006472	0.11236896514892614
1.8061496370000896	0.11236896514892614
1.906577087000187	0.11236896514892614
2.0069852970000284	0.11236515045166051
2.1074272700006986	0.11236515045166051
2.2078355020003073	0.11236515045166051
2.308278595000047	0.11236515045166051
2.4086972640006934	0.11236515045166051
2.509155146000012	0.11284580230712926
2.609605090000514	0.11284580230712926
2.710051850000127	0.11380710601806676
2.810476297000605	0.11428775787353551
2.910919145000662	0.11597003936767614
3.011369241000466	0.11597003936767614
3.1118196770003124	0.11597003936767614
3.2122727020005186	0.11645069122314489
3.312701941999876	0.11645069122314489
3.413152744999934	0.11645069122314489
3.5135910059998423	0.11789264678955114
3.6140783780001584	0.11789264678955114
3.7145266390007237	0.11789264678955114
3.8149777420003375	0.11789264678955114
3.9154185490006057	0.11789264678955114
4.0158589840002605	0.11789264678955114
4.11633897899992	0.11885395050048864
4.216786826000316	0.12029590606689489
4.317239681000501	0.12029590606689489
4.417692710000665	0.12029590606689489
4.518144337000194	0.12269916534423864
4.6185726130006515	0.12269916534423864
4.719033660000605	0.12269916534423864
4.819499025999903	0.12293949127197301
4.919897819000653	0.12317981719970739
5.020394218000547	0.12316455841064489
5.120887750000293	0.12316455841064489
5.221478374000071	0.12316455841064489
5.321888266999849	0.12316455841064489
5.422326265000265	0.12364521026611364
5.522743356999854	0.12412586212158239
5.623163265000585	0.1250871658325199
5.723576114000025	0.12652912139892614
5.823995925000418	0.1274827957153324
5.924426124000092	0.1274827957153324
6.024846951000654	0.1274827957153324
6.125300862000586	0.1274827957153324
6.225711048999983	0.1274827957153324
6.326144536999891	0.1274827957153324
6.42656235100003	0.1274827957153324
6.526993258999937	0.12796344757080114
6.627466447000188	0.136855506896973
6.727910446999886	0.1339715957641605
6.828331957000046	0.1339715957641605
6.9287579820002065	0.1339715957641605
7.029204755000137	0.1339715957641605
7.129655290000301	0.1339715957641605
7.230095973000061	0.1339715957641605
7.330529186000604	0.1339715957641605
7.430962682000427	0.13541355133056676
7.5314351090000855	0.1358942031860355
7.631863519000035	0.1370958328247074
7.73229920599988	0.13853778839111364
7.832726691000062	0.14046039581298864
7.933156480000434	0.1409410476684574
8.033572704000107	0.1409410476684574
8.134016203000101	0.1428636550903324
8.234434767000494	0.14334430694580114
8.334871099000338	0.1438249588012699
0	0
