# Supplementary material for: GRAPE for fast and scalable graph processing and random-walk-based embedding
Source: Nat Comput Sci. 2023 Jun 26;3(6):552–68. doi: 10.1038/s43588-023-00465-8 (PMC10768636; doi:10.1038/s43588-023-00465-8)
Supplement: Supplementary file 4 — CSVs with time series data with time and memory requirements for the different libraries on the 44 considered graphs and on the different tasks considered (loading graphs, first- and second-order RWs). [file 43588_2023_465_MOESM4_ESM.zip › bio-ce-ht/PecanPy/load_graph.csv]

delta	ram
0	0.002019500732421853
0.00022197299949766602	0.002019500732421853
0.000374625000404194	0.002019500732421853
0.00047475899918936193	0.002019500732421853
0.0005694249994121492	0.002019500732421853
0.0006625109999731649	0.002019500732421853
0.0007547219993284671	0.002019500732421853
0.0008565970001654932	0.002019500732421853
0.0009462130001338664	0.002019500732421853
0.0010374289995525032	0.002019500732421853
0.0011325599989504553	0.002019500732421853
0.0012665489994105883	0.002019500732421853
0.0013683679990208475	0.002019500732421853
0.001465256998926634	0.002019500732421853
0.0015583900003548479	0.002019500732421853
0.0016444199991383357	0.002500152587890603
0.0017327189998468384	0.002500152587890603
0.0018189509992225794	0.002500152587890603
0.0019034529996133642	0.002500152587890603
0.00198711099983484	0.002500152587890603
0.002083985000354005	0.002500152587890603
0.0021729370000684867	0.002500152587890603
0.002259715000036522	0.002500152587890603
0.002348972999243415	0.002500152587890603
0.002435659000184387	0.002500152587890603
0.0025245249998988584	0.002500152587890603
0.002616646999740624	0.002500152587890603
0.002705384998989757	0.002500152587890603
0.0027996200005873106	0.002500152587890603
0.00288725400059775	0.002500152587890603
0.0029749450004601385	0.002500152587890603
0.003069057000175235	0.002500152587890603
0.0031562280000798637	0.002500152587890603
0.003240599000491784	0.002500152587890603
0.0033253639994654804	0.002500152587890603
0.0034141239993914496	0.002500152587890603
0.0035132640005031135	0.002500152587890603
0.003601118000005954	0.002500152587890603
0.0036935819989594165	0.002980804443359353
0.003784955999435624	0.002980804443359353
0.003870315000312985	0.002980804443359353
0.003960235999329598	0.002980804443359353
0.0040484340006514685	0.002980804443359353
0.004143148998991819	0.002980804443359353
0.004229097999996156	0.002980804443359353
0.004316002999985358	0.002980804443359353
0.004409137000038754	0.002980804443359353
0.0044964259996049805	0.002980804443359353
0.004589607999150758	0.002980804443359353
0.00467913300053624	0.002980804443359353
0.004765485000461922	0.002980804443359353
0.004854570999668795	0.002980804443359353
0.0049400650004827185	0.002980804443359353
0.005023986999731278	0.002980804443359353
0.005122954999023932	0.002980804443359353
0.005228447000263259	0.002980804443359353
0.005317516999639338	0.002980804443359353
0.005408629000157816	0.002980804443359353
0.005494695999004762	0.002980804443359353
0.005580376000580145	0.002980804443359353
0.0056690719993639505	0.002980804443359353
0.0057618039991211845	0.002980804443359353
0.005850826999449055	0.002980804443359353
0.005936217999988003	0.002980804443359353
0.006024121999871568	0.002980804443359353
0.006120930000179214	0.002980804443359353
0.006208828999660909	0.002980804443359353
0.006294476999755716	0.003461456298828103
0.00638028100001975	0.003461456298828103
0.0064669940002204385	0.003461456298828103
0.006552533999638399	0.003461456298828103
0.006638842000029399	0.003461456298828103
0.006724143999235821	0.003461456298828103
0.006813908999902196	0.003461456298828103
0.0069122559998504585	0.003461456298828103
0.007036269998934586	0.003461456298828103
0.007135674999517505	0.003461456298828103
0.007233870999698411	0.003461456298828103
0.0073227409993705805	0.003461456298828103
0.007409666999592446	0.003461456298828103
0.007495472998925834	0.003461456298828103
0.007581886999105336	0.003461456298828103
0.007665306999115273	0.003461456298828103
0.007753292000415968	0.003461456298828103
0.007842810000511236	0.003461456298828103
0.007929850999062182	0.003461456298828103
0.008023405000130879	0.003461456298828103
0.008120501999655971	0.003461456298828103
0.008210586000132025	0.003461456298828103
0.008296517999042408	0.003461456298828103
0.008394804999625194	0.003461456298828103
0.00848792000033427	0.003461456298828103
0.008577837999837357	0.003461456298828103
0.008664335999128525	0.003461456298828103
0.00875075600015407	0.003461456298828103
0.00883544200041797	0.003461456298828103
0.0089243019992864	0.003461456298828103
0.009010010000565671	0.003461456298828103
0.009101749999899766	0.003461456298828103
0.009187579000354162	0.003461456298828103
0.00930886400055897	0.003461456298828103
0.009399106998898787	0.003461456298828103
0.009486458000537823	0.003461456298828103
0.00957163400016725	0.003461456298828103
0.009656010999606224	0.003461456298828103
0.009740739998960635	0.003461456298828103
0.009827204999965033	0.003461456298828103
0.009913126999890665	0.003461456298828103
0.00999765300002764	0.003461456298828103
0.010088953000376932	0.003461456298828103
0.01044201299919223	0.003461456298828103
0.01082134999887785	0.003461456298828103
0.011188600999957998	0.003461456298828103
0.011472139000034076	0.003461456298828103
0.011722473000190803	0.003461456298828103
0.012000364000414265	0.003461456298828103
0.012190823999844724	0.003461456298828103
0.012417910998919979	0.003461456298828103
0.012589998999828822	0.003461456298828103
0.012753937999150367	0.003461456298828103
0.012915463999888743	0.003461456298828103
0.013076527999146492	0.003461456298828103
0.013227760999143356	0.003461456298828103
0.0133931410000514	0.003461456298828103
0.013567758000135655	0.003461456298828103
0.0137323369999649	0.003461456298828103
0.013904142999308533	0.003461456298828103
0.014068397000301047	0.003461456298828103
0.014233697998861317	0.003461456298828103
0.014394720999916899	0.003461456298828103
0.014554252000380075	0.003461456298828103
0.014714405999256996	0.003461456298828103
0.014878199999657227	0.003461456298828103
0.01513909599998442	0.003461456298828103
0.015418094999404275	0.003461456298828103
0.015668288999222568	0.003461456298828103
0.015980361999027082	0.003461456298828103
0.01625197599969397	0.003461456298828103
0.016435616998933256	0.003461456298828103
0.016604391999862855	0.003461456298828103
0.016783185999884154	0.003461456298828103
0.016953201999058365	0.003461456298828103
0.017115483999077696	0.003461456298828103
0.017346708998957183	0.003461456298828103
0.01751857899944298	0.003942108154296853
0.017678968999462086	0.003942108154296853
0.01785081399975752	0.003942108154296853
0.018037866000668146	0.003942108154296853
0.01822909700058517	0.003942108154296853
0.01840227600041544	0.003942108154296853
0.018597189000502112	0.003942108154296853
0.01877302399952896	0.003942108154296853
0.01893894199929491	0.003942108154296853
0.019100641999102663	0.003942108154296853
0.019273429999884684	0.003942108154296853
0.01944102000015846	0.003942108154296853
0.019611076999353827	0.003942108154296853
0.019829597000352805	0.003942108154296853
0.020132632000240847	0.003942108154296853
0.020372719000079087	0.003942108154296853
0.020557002999339602	0.003942108154296853
0.02072844000031182	0.003942108154296853
0.020898647999274544	0.003942108154296853
0.021064900000055786	0.003942108154296853
0.021234948999335757	0.003942108154296853
0.021418305999759468	0.003942108154296853
0.021603182000035304	0.003942108154296853
0.02177975599988713	0.003942108154296853
0.02194206599961035	0.003942108154296853
0.022111768999820924	0.003942108154296853
0.022293414000159828	0.003942108154296853
0.02245895099986228	0.003942108154296853
0.022620100000494858	0.003942108154296853
0.022783037000408513	0.003942108154296853
0.022948118999920553	0.003942108154296853
0.023132704000090598	0.003942108154296853
0.023320020000028308	0.003942108154296853
0.023581608998938464	0.003942108154296853
0.023857410998971318	0.003942108154296853
0.02404844500051695	0.003942108154296853
0.024234607999460422	0.003942108154296853
0.024401141999987885	0.003942108154296853
0.024574191000283463	0.003942108154296853
0.02473941999960516	0.003942108154296853
0.024899017000279855	0.003942108154296853
0.025171371000396903	0.003942108154296853
0.02550581399918883	0.003942108154296853
0.025696925000374904	0.003942108154296853
0.025935141999070765	0.003942108154296853
0.026276927999788313	0.003942108154296853
0.026568957000563387	0.003942108154296853
0	0
