# Supplementary material for: GRAPE for fast and scalable graph processing and random-walk-based embedding
Source: Nat Comput Sci. 2023 Jun 26;3(6):552–68. doi: 10.1038/s43588-023-00465-8 (PMC10768636; doi:10.1038/s43588-023-00465-8)
Supplement: Supplementary file 4 — CSVs with time series data with time and memory requirements for the different libraries on the 44 considered graphs and on the different tasks considered (loading graphs, first- and second-order RWs). [file 43588_2023_465_MOESM4_ESM.zip › bio-ce-ht/Node2Vec/second_order_walk_only_q.csv]

delta	ram
0	0.0027610778808595526
0.00022685801377519965	0.0027610778808595526
0.00036583299515768886	0.0027610778808595526
0.000457685993751511	0.0032417297363283026
0.0005520230042748153	0.0032417297363283026
0.0006357750098686665	0.0032417297363283026
0.0007179699896369129	0.0032417297363283026
0.000798949011368677	0.0032417297363283026
0.0008792649896349758	0.0032417297363283026
0.0009594500006642193	0.0032417297363283026
0.0010394080018159002	0.0032417297363283026
0.0011233300028834492	0.0032417297363283026
0.0012116779980715364	0.0032417297363283026
0.001292244007345289	0.0032417297363283026
0.0013713260123040527	0.0032417297363283026
0.0014509879983961582	0.0032417297363283026
0.0015377209929283708	0.0032417297363283026
0.0016182440158445388	0.0032417297363283026
0.001697513012913987	0.0032417297363283026
0.0017769080004654825	0.0032417297363283026
0.0018555810092948377	0.0032417297363283026
0.0019344350148458034	0.0032417297363283026
0.002013015007833019	0.0037223815917970526
0.002091311995172873	0.0037223815917970526
0.0021713179885409772	0.0037223815917970526
0.002250141988042742	0.0037223815917970526
0.0023295360151678324	0.0037223815917970526
0.0024083679891191423	0.0037223815917970526
0.0025222370168194175	0.0037223815917970526
0.0026048810104839504	0.0037223815917970526
0.002684116014279425	0.0037223815917970526
0.0027630669937934726	0.0037223815917970526
0.0028417079884093255	0.0037223815917970526
0.0029201610013842583	0.0037223815917970526
0.0029992639902047813	0.0037223815917970526
0.003077642002608627	0.0037223815917970526
0.0031561139912810177	0.0037223815917970526
0.003235651005525142	0.0037223815917970526
0.0033204639912582934	0.0037223815917970526
0.0034003329928964376	0.0037223815917970526
0.003479273000266403	0.0037223815917970526
0.003565977996913716	0.0037223815917970526
0.003645835997303948	0.0037223815917970526
0.0037247260042931885	0.0037223815917970526
0.0038030860014259815	0.0037223815917970526
0.0038814400031697005	0.0037223815917970526
0.003960181988077238	0.0037223815917970526
0.004038904007757083	0.0037223815917970526
0.004117575997952372	0.0037223815917970526
0.004195952991722152	0.0037223815917970526
0.004274181002983823	0.0037223815917970526
0.004352510994067416	0.0037223815917970526
0.004430681990925223	0.0037223815917970526
0.004514936998020858	0.0037223815917970526
0.004595491016516462	0.0037223815917970526
0.004674255003919825	0.0037223815917970526
0.004752753011416644	0.0037223815917970526
0.004831344005651772	0.0037223815917970526
0.004910910007311031	0.0037223815917970526
0.004990171990357339	0.0037223815917970526
0.005069300008472055	0.0037223815917970526
0.005148416006704792	0.0037223815917970526
0.005227124987868592	0.0037223815917970526
0.0053055050084367394	0.0037223815917970526
0.0053842779889237136	0.0037223815917970526
0.005463109991978854	0.0037223815917970526
0.005548184009967372	0.0037223815917970526
0.0056321549927815795	0.0037223815917970526
0.005712846003007144	0.0037223815917970526
0.0058025100152008235	0.0037223815917970526
0.00588612598949112	0.0037223815917970526
0.005965990014374256	0.0037223815917970526
0.0060458710067905486	0.0037223815917970526
0.0061260870133992285	0.0037223815917970526
0.006205812998814508	0.0037223815917970526
0.0062869109970051795	0.0037223815917970526
0.006366835004882887	0.0037223815917970526
0.006464295001933351	0.0037223815917970526
0.006553318002261221	0.0037223815917970526
0.006634187011513859	0.0037223815917970526
0.006714377988828346	0.0037223815917970526
0.006793801992898807	0.0037223815917970526
0.00687317899428308	0.0037223815917970526
0.00695216198801063	0.0037223815917970526
0.007031175016891211	0.0037223815917970526
0.007109931990271434	0.0037223815917970526
0.00718877199687995	0.004203033447265803
0.007267743989359587	0.004203033447265803
0.0073503229941707104	0.004203033447265803
0.00743016300839372	0.004203033447265803
0.007517035002820194	0.004203033447265803
0.007597106014145538	0.004203033447265803
0.007676984008867294	0.004203033447265803
0.007756634004181251	0.004203033447265803
0.007835577998775989	0.004203033447265803
0.007915605994639918	0.004203033447265803
0.007994962012162432	0.004203033447265803
0.008074170007603243	0.004203033447265803
0.008152608992531896	0.004203033447265803
0.0082313239981886	0.004203033447265803
0.008310045988764614	0.004203033447265803
0.008388604008359835	0.004203033447265803
0.008467775012832135	0.004203033447265803
0.008552159008104354	0.004203033447265803
0.008631617005448788	0.004203033447265803
0.008710541005712003	0.004203033447265803
0.008789373008767143	0.004203033447265803
0.008868411998264492	0.004203033447265803
0.008947566006099805	0.004203033447265803
0.009026473999256268	0.004203033447265803
0.009106045996304601	0.004203033447265803
0.009185175003949553	0.004203033447265803
0.00926371500827372	0.004203033447265803
0.009342223987914622	0.004203033447265803
0.009420827002031729	0.004203033447265803
0.00950032300897874	0.004203033447265803
0.009586973988916725	0.004203033447265803
0.00966690099448897	0.004203033447265803
0.009746291005285457	0.004203033447265803
0.00982671300880611	0.004203033447265803
0.009906644991133362	0.004203033447265803
0.009986092016333714	0.004203033447265803
0.010065033013233915	0.004203033447265803
0.01023507199715823	0.004203033447265803
0.010413218988105655	0.004203033447265803
0.010609390010358766	0.004203033447265803
0.01077076600631699	0.004203033447265803
0.010926559014478698	0.004203033447265803
0.01108003398985602	0.004203033447265803
0.011234275007154793	0.004203033447265803
0.011393227003281936	0.004203033447265803
0.011548540991498157	0.004203033447265803
0.011706623015925288	0.004203033447265803
0.01186164899263531	0.004203033447265803
0.01201494800625369	0.004203033447265803
0.0121687600039877	0.004203033447265803
0.012322755996137857	0.004203033447265803
0.012476145988330245	0.004203033447265803
0.012641067005461082	0.004203033447265803
0.012796914001228288	0.004203033447265803
0.012951086013345048	0.004683685302734553
0.013104832003591582	0.004683685302734553
0.013257827988127246	0.004683685302734553
0.01341207799850963	0.004683685302734553
0.013567865011282265	0.004683685302734553
0.013724003016250208	0.004683685302734553
0.013879987003747374	0.004683685302734553
0.014034294988960028	0.004683685302734553
0.01418903999729082	0.004683685302734553
0.014342031994601712	0.004683685302734553
0.014494883012957871	0.004683685302734553
0.014655270002549514	0.004683685302734553
0.014808848005486652	0.004683685302734553
0.014961729000788182	0.004683685302734553
0.015114359004655853	0.004683685302734553
0.015267100010532886	0.004683685302734553
0.015420443000039086	0.004683685302734553
0.015576831996440887	0.004683685302734553
0.01572996799950488	0.004683685302734553
0.015893283998593688	0.004683685302734553
0.01604955701623112	0.004683685302734553
0.016202717000851408	0.004683685302734553
0.016355100000509992	0.004683685302734553
0.016515589988557622	0.004683685302734553
0.016673044010531157	0.004683685302734553
0.0168273150047753	0.004683685302734553
0.016980993008473888	0.004683685302734553
0.01713523900252767	0.005164337158203303
0.01728848199127242	0.005164337158203303
0.017442414013203233	0.005164337158203303
0.017601825995370746	0.005164337158203303
0.017756037006620318	0.005164337158203303
0.017909171991050243	0.005164337158203303
0.018062073999317363	0.005164337158203303
0.018214692012406886	0.005164337158203303
0.01836799699231051	0.005164337158203303
0.018536434014094993	0.005164337158203303
0.018692162004299462	0.005164337158203303
0.018845439015422016	0.005164337158203303
0.01899807999143377	0.005164337158203303
0.019151168002281338	0.005164337158203303
0.019304510991787538	0.005164337158203303
0.01945754198823124	0.005164337158203303
0.019615458993939683	0.005164337158203303
0.019768874015426263	0.005164337158203303
0.019921350991353393	0.005164337158203303
0.020074372994713485	0.005164337158203303
0.020227099012117833	0.005164337158203303
0.020388722012285143	0.005164337158203303
0.020542859012493864	0.005164337158203303
0.020696349994977936	0.005164337158203303
0.02084889999241568	0.005164337158203303
0.021001704008085653	0.005164337158203303
0.0211586770019494	0.005164337158203303
0.021312986995326355	0.005164337158203303
0.021466634003445506	0.005164337158203303
0.021625599008984864	0.005164337158203303
0.02178054500836879	0.005644989013672053
0.021934476011665538	0.005644989013672053
0.02208808099385351	0.005644989013672053
0.02224229899002239	0.005644989013672053
0.02239675700548105	0.005644989013672053
0.022581833007279783	0.005644989013672053
0.022738977015251294	0.005644989013672053
0.02289364000898786	0.005644989013672053
0.023047738010063767	0.005644989013672053
0.02320226700976491	0.005644989013672053
0.023355724988505244	0.005644989013672053
0.02351257498958148	0.005644989013672053
0.02366681001149118	0.005644989013672053
0.023819991009077057	0.005644989013672053
0.023973075993126258	0.005644989013672053
0.024126150994561613	0.005644989013672053
0.024279530014609918	0.005644989013672053
0.02443318601581268	0.005644989013672053
0.024594240996520966	0.005644989013672053
0.024748191004619002	0.005644989013672053
0.02490260300692171	0.005644989013672053
0.025055669015273452	0.005644989013672053
0.025208858016412705	0.005644989013672053
0.025361620006151497	0.005644989013672053
0.02551392200984992	0.005644989013672053
0.02566735100117512	0.005644989013672053
0.025848073011729866	0.005644989013672053
0.026013793016318232	0.005644989013672053
0.02616925601614639	0.005644989013672053
0.02632314700167626	0.005644989013672053
0.026440062007168308	0.005644989013672053
0.026602036989061162	0.005644989013672053
0.026755984988994896	0.005644989013672053
0.026908728992566466	0.005644989013672053
0.02706274899537675	0.005644989013672053
0.0272149289958179	0.005644989013672053
0.027366561989765614	0.005644989013672053
0.0275188889936544	0.005644989013672053
0.027672355994582176	0.006125640869140803
0.02782449100050144	0.006125640869140803
0.02797629701672122	0.006125640869140803
0.028134182997746393	0.006125640869140803
0.02828757298993878	0.006125640869140803
0.028439677000278607	0.006125640869140803
0.028595087002031505	0.006125640869140803
0.028749182005412877	0.006125640869140803
0.028901543002575636	0.006125640869140803
0.029054489015834406	0.006125640869140803
0.02920735301449895	0.006125640869140803
0.029360520013142377	0.006125640869140803
0.029513501009205356	0.006125640869140803
0.029667183989658952	0.006125640869140803
0.029819574003340676	0.006125640869140803
0.029971526993904263	0.006125640869140803
0.03012365900212899	0.006125640869140803
0.03027570800622925	0.006125640869140803
0.0304275419912301	0.006125640869140803
0.030599454999901354	0.006125640869140803
0.030752902996027842	0.006125640869140803
0.030909830005839467	0.006125640869140803
0.03106375300558284	0.006125640869140803
0.03121818500221707	0.006125640869140803
0.031371933000627905	0.006125640869140803
0.03152507799677551	0.006125640869140803
0.031678806990385056	0.006125640869140803
0.031831816013436764	0.006125640869140803
0.031984155997633934	0.006125640869140803
0.03213695000158623	0.006125640869140803
0.03228991400101222	0.006125640869140803
0.0324447040038649	0.006125640869140803
0.03260219801450148	0.006125640869140803
0.03275648900307715	0.006125640869140803
0.032909572997596115	0.006125640869140803
0.03306211798917502	0.006125640869140803
0.03321594200679101	0.006125640869140803
0.033368139003869146	0.006125640869140803
0.03351972400560044	0.006125640869140803
0.03367185601382516	0.006125640869140803
0.03382323301048018	0.006125640869140803
0.03397548900102265	0.006125640869140803
0.03412818998913281	0.006125640869140803
0.03428118900046684	0.006125640869140803
0.03443939899443649	0.006125640869140803
0.0345991009962745	0.006125640869140803
0.0347514929890167	0.006125640869140803
0.03490359600982629	0.006125640869140803
0.0350555389886722	0.006125640869140803
0.03520884501631372	0.006125640869140803
0.035360829991986975	0.006125640869140803
0.03551397699629888	0.006125640869140803
0.03566593999858014	0.006125640869140803
0.035834445006912574	0.006125640869140803
0.03599639699677937	0.006125640869140803
0.03615038999123499	0.006125640869140803
0.036303467000834644	0.006125640869140803
0.03645589601364918	0.006125640869140803
0.03662719699786976	0.006125640869140803
0.03678240001318045	0.006125640869140803
0.03693667400511913	0.006125640869140803
0.037089201010530815	0.006125640869140803
0.03724161701393314	0.006125640869140803
0.03739430499263108	0.006125640869140803
0.03754630801267922	0.006125640869140803
0.037699990993132815	0.006125640869140803
0.03785262699238956	0.006125640869140803
0.038005601993063465	0.006606292724609553
0.03815735600073822	0.006606292724609553
0.03830943800858222	0.006606292724609553
0.03845114100840874	0.006606292724609553
0.038613292010268196	0.006606292724609553
0.038766503013903275	0.006606292724609553
0.03891880399896763	0.006606292724609553
0.039070608996553347	0.006606292724609553
0.03922326699830592	0.006606292724609553
0.039376217988319695	0.006606292724609553
0.03952856801333837	0.006606292724609553
0.039681502006715164	0.006606292724609553
0.03983560699271038	0.006606292724609553
0.03998864401364699	0.006606292724609553
0.040142432000720873	0.006606292724609553
0.0402954549936112	0.006606292724609553
0.0404477049887646	0.006606292724609553
0.040610719996038824	0.006606292724609553
0.04076681501464918	0.006606292724609553
0.04091969199362211	0.006606292724609553
0.041073208005400375	0.006606292724609553
0.041226516012102365	0.006606292724609553
0.04137973499018699	0.006606292724609553
0.041532984003424644	0.006606292724609553
0.04168707499047741	0.006606292724609553
0.04183981899404898	0.006606292724609553
0.04199404999963008	0.006606292724609553
0.04214667298947461	0.006606292724609553
0.04230096799437888	0.006606292724609553
0.042439401004230604	0.006606292724609553
0.04259787901537493	0.006606292724609553
0.04275109799345955	0.006606292724609553
0.04290391199174337	0.006606292724609553
0.043055946996901184	0.006606292724609553
0.043207723996602	0.006606292724609553
0.04335976400761865	0.006606292724609553
0.04351587500423193	0.006606292724609553
0.04366978700272739	0.006606292724609553
0.043822134990477934	0.006606292724609553
0.04397405800409615	0.006606292724609553
0.04412619999493472	0.006606292724609553
0.044278176996158436	0.006606292724609553
0.0444302300165873	0.006606292724609553
0.04458705699653365	0.006606292724609553
0.044740287004970014	0.006606292724609553
0.04489248400204815	0.006606292724609553
0.04504485399229452	0.006606292724609553
0.04519728399463929	0.006606292724609553
0.04535007200320251	0.006606292724609553
0.045502407010644674	0.006606292724609553
0.04565835700486787	0.006606292724609553
0.04584014700958505	0.006606292724609553
0.04600560900871642	0.006606292724609553
0.04616069298936054	0.006606292724609553
0.04631493901251815	0.006606292724609553
0.04644844800350256	0.006606292724609553
0.046612942998763174	0.006606292724609553
0.04676782200112939	0.006606292724609553
0.04692133198841475	0.006606292724609553
0.04707458900520578	0.006606292724609553
0.047227431990904734	0.006606292724609553
0.04737946001114324	0.006606292724609553
0.04753111701575108	0.006606292724609553
0.04768442301428877	0.006606292724609553
0.047837785008596256	0.007086944580078303
0.04799092700704932	0.007086944580078303
0.04814440000336617	0.007086944580078303
0.04829811700619757	0.007086944580078303
0.04845213101361878	0.007086944580078303
0.04860928701236844	0.007086944580078303
0.04876172399963252	0.007086944580078303
0.04891416599275544	0.007086944580078303
0.04906622099224478	0.007086944580078303
0.049219195992918685	0.007086944580078303
0.04937197398976423	0.007086944580078303
0.0495246060017962	0.007086944580078303
0.04967763999593444	0.007086944580078303
0.049830064992420375	0.007086944580078303
0.049983406002866104	0.007086944580078303
0.050137231999542564	0.007086944580078303
0.050325171992881224	0.007086944580078303
0.05061576399020851	0.007086944580078303
0.050790415989467874	0.007086944580078303
0.05096049499115907	0.007086944580078303
0.051130425999872386	0.007086944580078303
0.051299562997883186	0.007086944580078303
0.051472343009663746	0.007086944580078303
0.05164981700363569	0.007086944580078303
0.05182276599225588	0.007086944580078303
0.05199438301497139	0.007086944580078303
0.05216669899527915	0.007086944580078303
0.052337666013045236	0.007086944580078303
0.052512108988594264	0.007086944580078303
0.052685242000734434	0.007086944580078303
0.05285656699561514	0.007086944580078303
0.05302702501649037	0.007086944580078303
0.053197091998299584	0.007086944580078303
0.05336700601037592	0.007086944580078303
0.053536582010565326	0.007086944580078303
0.05370722999214195	0.007086944580078303
0.05387616599909961	0.007086944580078303
0.0540456660091877	0.007086944580078303
0.05421559399110265	0.007086944580078303
0.05438508599763736	0.007086944580078303
0.05458590100170113	0.007086944580078303
0.0547618739947211	0.007086944580078303
0.05493311400641687	0.007086944580078303
0.05510329399839975	0.007086944580078303
0.05527375699602999	0.007086944580078303
0.05544463999103755	0.007086944580078303
0.05561983399093151	0.007086944580078303
0.055808308999985456	0.007086944580078303
0.055991271015955135	0.007086944580078303
0.056164779991377145	0.007086944580078303
0.056336759007535875	0.007086944580078303
0.05651395799941383	0.007086944580078303
0.05668980299378745	0.007086944580078303
0.056860934011638165	0.007086944580078303
0.057032070006243885	0.007086944580078303
0.05720154001028277	0.007086944580078303
0.057370505994185805	0.007086944580078303
0.05753984599141404	0.007086944580078303
0.057713540008990094	0.007086944580078303
0.05792948498856276	0.007086944580078303
0.058100054011447355	0.007086944580078303
0.058271354995667934	0.007086944580078303
0.05844090800383128	0.007086944580078303
0.058617542003048584	0.007086944580078303
0.0587877829966601	0.007086944580078303
0.058958244015229866	0.007086944580078303
0.05912800598889589	0.007086944580078303
0.05929767599445768	0.007086944580078303
0.05946751500596292	0.007086944580078303
0.05964217099244706	0.007086944580078303
0.05981279301340692	0.007086944580078303
0.05998285301029682	0.007086944580078303
0.06015518700587563	0.007086944580078303
0.060328157007461414	0.007086944580078303
0.06050017601228319	0.007086944580078303
0.060677363013383	0.007086944580078303
0.060849595989566296	0.007086944580078303
0.061021125002298504	0.007086944580078303
0.06119311199290678	0.007086944580078303
0.06138503400143236	0.007086944580078303
0.06156104200636037	0.007086944580078303
0.061737187003018335	0.007086944580078303
0.06191278499318287	0.007086944580078303
0.06208743900060654	0.007086944580078303
0.06226164600229822	0.007086944580078303
0.062444039998808876	0.007086944580078303
0.06262757600052282	0.007086944580078303
0.06280381200485863	0.007086944580078303
0.06297911101137288	0.007086944580078303
0.06315438001183793	0.007086944580078303
0.06332940800348297	0.007086944580078303
0.06350411899620667	0.007086944580078303
0.06368443300016224	0.007086944580078303
0.06386104199918918	0.007086944580078303
0.06403640899225138	0.007086944580078303
0.06421092801610939	0.007567596435547053
0.06438572600018233	0.007567596435547053
0.06455998399178497	0.007567596435547053
0.06473746200208552	0.007567596435547053
0.06491124499007128	0.007567596435547053
0.0650851989921648	0.007567596435547053
0.06535998798790388	0.007567596435547053
0.06553907299530692	0.007567596435547053
0.065696878999006	0.007567596435547053
0.06586293299915269	0.007567596435547053
0.06602017598925158	0.007567596435547053
0.06617413798812777	0.007567596435547053
0.06632777501363307	0.007567596435547053
0.06643961399095133	0.007567596435547053
0.06660022999858484	0.007567596435547053
0.06675333000021055	0.007567596435547053
0.06690606099436991	0.007567596435547053
0.06705830499413423	0.007567596435547053
0.06721050999476574	0.007567596435547053
0.06736184499459341	0.007567596435547053
0.06751411699224263	0.007567596435547053
0.06766668500495143	0.007567596435547053
0.0678182439878583	0.007567596435547053
0.06796973900054581	0.007567596435547053
0.06812168701435439	0.007567596435547053
0.06827386500663124	0.007567596435547053
0.06842615001369268	0.007567596435547053
0.06858755700523034	0.007567596435547053
0.0687403180054389	0.007567596435547053
0.0688920000102371	0.007567596435547053
0.06904400300118141	0.007567596435547053
0.06919611900229938	0.007567596435547053
0.0693478939938359	0.007567596435547053
0.06950012600282207	0.007567596435547053
0.06965665001189336	0.007567596435547053
0.06980977099738084	0.007567596435547053
0.06996199299464934	0.007567596435547053
0.07011547399451956	0.007567596435547053
0.07026777500868775	0.007567596435547053
0.07041945500532165	0.007567596435547053
0.07059988199034706	0.007567596435547053
0.07075348900980316	0.007567596435547053
0.07090695798979141	0.007567596435547053
0.07105936401057988	0.007567596435547053
0.07121235801605508	0.007567596435547053
0.07136399700539187	0.007567596435547053
0.07151691798935644	0.007567596435547053
0.07167443001526408	0.007567596435547053
0.07182821401511319	0.007567596435547053
0.07198007000260986	0.007567596435547053
0.07213305600453168	0.007567596435547053
0.07228634000057355	0.007567596435547053
0.07243851301609538	0.007567596435547053
0.07259695400716737	0.007567596435547053
0.07275068698800169	0.007567596435547053
0.07290483900578693	0.007567596435547053
0.07305739200091921	0.007567596435547053
0.0732094330014661	0.007567596435547053
0.07336225101607852	0.007567596435547053
0.07351557200308889	0.007567596435547053
0.07367056401562877	0.007567596435547053
0.07382305798819289	0.007567596435547053
0.07397528001456521	0.007567596435547053
0.07412887300597504	0.007567596435547053
0.07428084401180968	0.007567596435547053
0.07443981000687927	0.007567596435547053
0.07459913601633161	0.007567596435547053
0.0747522379970178	0.007567596435547053
0.07490360300289467	0.007567596435547053
0.07505640300223604	0.007567596435547053
0.07520846999250352	0.007567596435547053
0.07535964201088063	0.007567596435547053
0.07551425200654194	0.007567596435547053
0.07566720401518978	0.007567596435547053
0.0758329039963428	0.007567596435547053
0.07599421101622283	0.007567596435547053
0.07614813299733214	0.007567596435547053
0.07630628300830722	0.007567596435547053
0.07646083200233988	0.007567596435547053
0.07663266899180599	0.007567596435547053
0.0767872619908303	0.007567596435547053
0.0769398279953748	0.007567596435547053
0.0770917700137943	0.007567596435547053
0.07724392399541102	0.007567596435547053
0.07739531699917279	0.007567596435547053
0.07754810899496078	0.007567596435547053
0.07770106301177293	0.007567596435547053
0.07785397401312366	0.007567596435547053
0.07800629900884815	0.007567596435547053
0.07815807301085442	0.007567596435547053
0.07831032099784352	0.007567596435547053
0.07845003201509826	0.007567596435547053
0.0786155519890599	0.007567596435547053
0.07876969999051653	0.007567596435547053
0.07892208299017511	0.007567596435547053
0.0790741519886069	0.007567596435547053
0.07922616798896343	0.007567596435547053
0.07937852700706571	0.007567596435547053
0.07953004699083976	0.007567596435547053
0.07968302199151367	0.007567596435547053
0.07983624600456096	0.007567596435547053
0.07998819299973547	0.007567596435547053
0.08014080399880186	0.007567596435547053
0.08029264400829561	0.007567596435547053
0.08044506001169793	0.007567596435547053
0.08060357000795193	0.007567596435547053
0.08075586499762721	0.007567596435547053
0.08090806499239989	0.007567596435547053
0.08106146499630995	0.007567596435547053
0.08121411700267345	0.007567596435547053
0.08137110399547964	0.007567596435547053
0.08152360099484213	0.007567596435547053
0.08167726901592687	0.007567596435547053
0.08183013601228595	0.007567596435547053
0.08198301499942318	0.007567596435547053
0.08213518999400549	0.007567596435547053
0.08228803300880827	0.007567596435547053
0.0824389329936821	0.007567596435547053
0.08259724400704727	0.007567596435547053
0.08275248401332647	0.007567596435547053
0.08290484099416062	0.007567596435547053
0.0830586840165779	0.007567596435547053
0.08321078299195506	0.007567596435547053
0.08336334800696932	0.007567596435547053
0.08351526901242323	0.007567596435547053
0.08366744400700554	0.007567596435547053
0.08381971300696023	0.007567596435547053
0.0839757359935902	0.007567596435547053
0.08412830100860447	0.007567596435547053
0.08428085199557245	0.007567596435547053
0.08443252299912274	0.007567596435547053
0.0845896769897081	0.007567596435547053
0.084742995997658	0.007567596435547053
0.08489551101229154	0.007567596435547053
0.08504826598800719	0.007567596435547053
0.08520007101469673	0.007567596435547053
0.08535235401359387	0.007567596435547053
0.08550394300254993	0.007567596435547053
0.0856605959997978	0.007567596435547053
0.08584531300584786	0.007567596435547053
0.08600969999679364	0.007567596435547053
0.08616511800209992	0.008048248291015803
0.08631917499587871	0.008048248291015803
0.08643910399405286	0.008048248291015803
0.08660070699988864	0.008048248291015803
0.0867545070068445	0.008048248291015803
0.08690736501011997	0.008048248291015803
0.08705965100671165	0.008048248291015803
0.08721172800869681	0.008048248291015803
0.08736384299118072	0.008048248291015803
0.0875160559953656	0.008048248291015803
0.0876693660102319	0.008048248291015803
0.08782190599595197	0.008048248291015803
0.08797485099057667	0.008048248291015803
0.08812741099973209	0.008048248291015803
0.0882809970062226	0.008048248291015803
0.08843422000063583	0.008048248291015803
0.08859054400818422	0.008048248291015803
0.08874419701169245	0.008048248291015803
0.08889772900147364	0.008048248291015803
0.08905053601483814	0.008048248291015803
0.08920312800910324	0.008048248291015803
0.08935518999351189	0.008048248291015803
0.08950935601023957	0.008048248291015803
0.08966324300854467	0.008048248291015803
0.08981535700149834	0.008048248291015803
0.08996874198783189	0.008048248291015803
0.09012135400553234	0.008048248291015803
0.09027454099850729	0.008048248291015803
0.09042698200209998	0.008048248291015803
0.0905982940166723	0.008048248291015803
0.09075191800366156	0.008048248291015803
0.09090455301338807	0.008048248291015803
0.09106103499652818	0.008048248291015803
0.09121466599754058	0.008048248291015803
0.09136795799713582	0.008048248291015803
0.09152020601322874	0.008048248291015803
0.09167710298788734	0.008048248291015803
0.09183015700546093	0.008048248291015803
0.09198234000359662	0.008048248291015803
0.09213455801364034	0.008048248291015803
0.09228721601539291	0.008048248291015803
0.09244022201164626	0.008048248291015803
0.09259827600908466	0.008048248291015803
0.09275190799962729	0.008048248291015803
0.0929048249963671	0.008048248291015803
0.09305820899317041	0.008048248291015803
0.09321109601296484	0.008048248291015803
0.09336361198802479	0.008048248291015803
0.0935156510095112	0.008048248291015803
0.09366822001175024	0.008048248291015803
0.09382085999823175	0.008048248291015803
0.09397449399693869	0.008048248291015803
0.09412736800732091	0.008048248291015803
0.0942807279934641	0.008048248291015803
0.09445207999669947	0.008048248291015803
0.0946131160017103	0.008048248291015803
0.09476673399331048	0.008048248291015803
0.09491899301065132	0.008048248291015803
0.0950724669964984	0.008048248291015803
0.09522556100273505	0.008048248291015803
0.09537741899839602	0.008048248291015803
0.09553117299219593	0.008048248291015803
0.09568359900731593	0.008048248291015803
0.09584781201556325	0.008048248291015803
0.0960100429947488	0.008048248291015803
0.09616404000553302	0.008048248291015803
0.09631686200737022	0.008048248291015803
0.09646987699670717	0.008048248291015803
0.09664149399031885	0.008048248291015803
0.09679626001161523	0.008048248291015803
0.09694853500695899	0.008048248291015803
0.0971006499894429	0.008048248291015803
0.09725262099527754	0.008048248291015803
0.09740513499127701	0.008048248291015803
0.0975568080029916	0.008048248291015803
0.0977098089933861	0.008048248291015803
0.09786247901502065	0.008048248291015803
0.09801480700843967	0.008048248291015803
0.09816700901137665	0.008048248291015803
0.09831992001272738	0.008048248291015803
0.09843924400047399	0.008048248291015803
0.0985981049889233	0.008048248291015803
0.09875100900535472	0.008048248291015803
0.09890262101544067	0.008048248291015803
0.09905482101021335	0.008048248291015803
0.09920655601308681	0.008048248291015803
0.09936293499777094	0.008048248291015803
0.09951622001244687	0.008048248291015803
0.09966903700842522	0.008048248291015803
0.09982194600161165	0.008048248291015803
0.09997474300325848	0.008048248291015803
0.10012789600295946	0.008048248291015803
0.11028459199587815	0.008048248291015803
0.12047677199007012	0.008528900146484553
0.13065745800849982	0.008528900146484553
0.1408367870026268	0.008528900146484553
0.15100905299186707	0.009009552001953303
0.16120620199944824	0.009009552001953303
0.1714751090039499	0.010932159423828303
0.18173001700779423	0.013194274902343928
0.19194464600877836	0.013400268554687678
0.20214708399726078	0.016711425781250178
0.2123414780071471	0.020510864257812678
0.22255578800104558	0.024710845947265803
0.23288272600620985	0.028948974609375178
0.2432352699979674	0.03628845214843768
0.25363978499080986	0.04675598144531268
0.26403423500596546	0.05820770263671893
0.27446042498922907	0.0691444396972658
0.2848890050081536	0.07936401367187518
0.29531690501607955	0.09255523681640643
0.305748765997123	0.10739059448242205
0.3162090370024089	0.1267311096191408
0.3266180840146262	0.14725036621093768
0.3370749530149624	0.1669532775878908
0.3474982180050574	0.18648071289062518
0.3579542140068952	0.20419616699218768
0.3683686600124929	0.22789306640625018
0.3788401950150728	0.24883956909179705
0.38931668701115996	0.2646438598632814
0.39964369899826124	0.2865249633789064
0.40996183099923655	0.3021118164062502
0.42029347000061534	0.3217880249023439
0.430698514013784	0.34081954956054705
0.44111040999996476	0.3650543212890627
0.4514563299890142	0.3862106323242189
0.46190468201530166	0.40637130737304705
0.4723241020110436	0.42488021850585955
0.48264129299786873	0.4396697998046877
0.49305692201596685	0.4589569091796877
0.5034763360163197	0.47087020874023455
0.5138809409982059	0.48413009643554705
0.5242984979995526	0.503661346435547
0.5347092970041558	0.5257980346679689
0.5451403569895774	0.5419342041015627
0.555570391996298	0.567504119873047
0.5660221239959355	0.5897552490234377
0.5764700649888255	0.6063987731933596
0.5868733540119138	0.6257659912109377
0.5972028760006651	0.6397201538085939
0.6074955910153221	0.6570312500000002
0.6177896629960742	0.6685745239257814
0.6280051039939281	0.6854049682617189
0.6382167859992478	0.6993667602539064
0.6484118989901617	0.7143356323242189
0.658675407001283	0.7289154052734377
0.6690824690158479	0.7471954345703127
0.6794788000115659	0.7618591308593752
0.6899007960164454	0.7799751281738283
0.7003136510029435	0.7934638977050783
0.7106033150048461	0.8081924438476564
0.720816585002467	0.8203308105468752
0.7310430179932155	0.8299438476562502
0.7414347919984721	0.8397972106933596
0.7517800810164772	0.842681121826172
0.7620358240092173	0.8458129882812502
0.7722686750057619	0.8479797363281252
0.7824500350106973	0.8511917114257814
0.7926476820139214	0.8526336669921877
0.8028262619918678	0.8531143188476564
0.8130137599946465	0.8531143188476564
0.8231962110148743	0.8535949707031252
0.8333687330014072	0.8535949707031252
0.8435383650066797	0.8559982299804689
0.8537095049978234	0.8564788818359377
0.863882100005867	0.8593627929687502
0.8740551900118589	0.8675338745117189
0.8842399179993663	0.8752243041992189
0.8944494890165515	0.8833953857421877
0.9046296600135975	0.8915664672851564
0.9148072389943991	0.8997375488281252
0.9249868410115596	0.9074279785156252
0.9351796279952396	0.9155990600585939
0.9453811320126988	0.9232894897460939
0.9555581849999726	0.9280960083007814
0.96573178700055	0.9280960083007814
0.9759230450144969	0.9280960083007814
0.9861134669918101	0.9280960083007814
0.9962898720114026	0.9280960083007814
1.0064491300145164	0.9280960083007814
1.106687202991452	0.9300186157226564
1.2069858339964412	0.9314605712890627
1.3073420650034677	0.9410736083984377
1.4076886209950317	0.9506866455078127
1.50801654800307	0.9602996826171877
1.6083619559940416	0.9785949707031252
1.7086878209956922	0.9945632934570314
1.8089819439919665	1.007323455810547
1.909317773010116	1.0334960937500002
2.0096979300142266	1.0573341369628908
2.110056067991536	1.0705215454101564
2.21041150399833	1.0933296203613283
2.3108049250149634	1.1071998596191408
2.4112016319995746	1.1223480224609377
2.5116165289946366	1.1425430297851564
2.6120182260056026	1.1577598571777346
2.7124342210008763	1.1743804931640627
2.812943010008894	1.193125915527344
2.91346158599481	1.207213592529297
3.013959973002784	1.2240211486816408
3.114457274990855	1.2422019958496096
3.214931721013272	1.2557899475097658
3.3154451189911924	1.2646972656250002
3.415929895010777	1.2870552062988283
3.516337623994332	1.3013755798339846
3.6167386420129333	1.3114768981933596
3.7171141330036335	1.3266250610351564
3.8175096760096494	1.3425247192382814
3.9179077360022347	1.355895233154297
4.018310354003916	1.3758422851562502
4.118738966993988	1.3931610107421877
4.219126840005629	1.406901550292969
4.319527884013951	1.4254219055175783
4.419916621991433	1.442351531982422
4.520410855999216	1.4561683654785158
4.620876314002089	1.4766418457031252
4.721355969988508	1.4929992675781252
4.82182507799007	1.5060264587402346
4.9223034320166335	1.5271827697753908
5.022806480992585	1.544779968261719
5.123303433007095	1.5563385009765627
5.223794287012424	1.5693389892578127
5.324274329992477	1.5882331848144533
5.42474939499516	1.6024429321289064
5.52524842999992	1.610148620605469
5.625715277012205	1.6291419982910158
5.726187093008775	1.6439697265625002
5.826691288006259	1.6554901123046877
5.9271835969993845	1.6793281555175783
6.027639444015222	1.6941444396972658
6.128089870006079	1.706206512451172
6.228546169993933	1.7293159484863283
6.329026198014617	1.7477333068847658
6.429480944992974	1.7586585998535158
6.529948176001199	1.7793418884277346
6.630449910007883	1.7981712341308596
6.730927947995951	1.8073265075683596
6.831399254995631	1.830668640136719
6.931869882013416	1.8482238769531252
7.032336463016691	1.8544952392578127
7.132807930000126	1.8729125976562502
7.233286951988703	1.8860504150390627
7.333758768014377	1.8978111267089846
7.434241806011414	1.9112922668457033
7.534733444015728	1.9190093994140627
7.63524891200359	1.9372817993164064
7.735734996997053	1.951140594482422
7.836207048007054	1.9658233642578127
7.936681802995736	1.9848281860351564
8.037155072990572	2.0000068664550783
8.137624062015675	2.0141860961914064
8.238102658011485	2.033660125732422
8.338561023003422	2.048838806152344
8.439022234990261	2.065715026855469
8.539511409995612	2.084002685546875
8.639968661009334	2.098227691650391
8.74044450299698	2.1169082641601564
8.840922800009139	2.134837341308594
8.941420093004126	2.147357177734375
9.04189734501415	2.1666519165039064
9.142378262011334	2.183806610107422
9.242902408004738	2.196067047119141
9.343389776011463	2.2066490173339846
9.443857644015225	2.227324676513672
9.544352111988701	2.241294097900391
9.644831087003695	2.253325653076172
9.745318410015898	2.2682144165039064
9.845787589991232	2.2832595825195314
9.946284531004494	2.2960578918457033
10.046761391015025	2.3167488098144533
11.048223908990622	2.4818870544433596
12.049591635004617	2.5520278930664064
13.051039195997873	2.5294334411621096
0	0
