# Supplementary material for: GRAPE for fast and scalable graph processing and random-walk-based embedding
Source: Nat Comput Sci. 2023 Jun 26;3(6):552–68. doi: 10.1038/s43588-023-00465-8 (PMC10768636; doi:10.1038/s43588-023-00465-8)
Supplement: Supplementary file 4 — CSVs with time series data with time and memory requirements for the different libraries on the 44 considered graphs and on the different tasks considered (loading graphs, first- and second-order RWs). [file 43588_2023_465_MOESM4_ESM.zip › bio-ce-ht/Node2Vec/second_order_walk_only_p.csv]

delta	ram
0	0.0017644882202150214
0.00022007201914675534	0.0017644882202150214
0.00037800599238835275	0.0017644882202150214
0.00047164701391011477	0.0017644882202150214
0.0005575790128204972	0.0022451400756837714
0.0006418760167434812	0.0022451400756837714
0.0007244200096465647	0.0022451400756837714
0.0008053290075622499	0.0022451400756837714
0.000886193010956049	0.0022451400756837714
0.000966830994002521	0.0022451400756837714
0.001047388999722898	0.0022451400756837714
0.0011321700003463775	0.0022451400756837714
0.0012206780083943158	0.0022451400756837714
0.0013086730032227933	0.0022451400756837714
0.0013892670103814453	0.0022451400756837714
0.0014694720157422125	0.0022451400756837714
0.0015509460063185543	0.0022451400756837714
0.0016318059933837503	0.0022451400756837714
0.0017127330065704882	0.0022451400756837714
0.0017925210122484714	0.0022451400756837714
0.0018752670148387551	0.0022451400756837714
0.001955415995325893	0.0022451400756837714
0.002035629004240036	0.0022451400756837714
0.0021153120032977313	0.0022451400756837714
0.0021963680046610534	0.0027257919311525214
0.002298091014381498	0.0027257919311525214
0.0023808380065020174	0.0027257919311525214
0.002461547002894804	0.0027257919311525214
0.002541512018069625	0.0027257919311525214
0.00262126702000387	0.0027257919311525214
0.002701095014344901	0.0027257919311525214
0.0027815430075861514	0.0027257919311525214
0.0028618760115932673	0.0027257919311525214
0.002941423997981474	0.0027257919311525214
0.003021536016603932	0.0027257919311525214
0.0031008929945528507	0.0027257919311525214
0.0031809200008865446	0.0027257919311525214
0.0032677340204827487	0.0027257919311525214
0.0033546500199008733	0.0027257919311525214
0.003435977007029578	0.0027257919311525214
0.003516639000736177	0.0027257919311525214
0.003597002010792494	0.0027257919311525214
0.003677358996355906	0.0027257919311525214
0.003757558995857835	0.0027257919311525214
0.003837507014395669	0.0027257919311525214
0.003917837020708248	0.0027257919311525214
0.00399805000051856	0.0027257919311525214
0.004077824007254094	0.0027257919311525214
0.004157632007263601	0.0027257919311525214
0.004262244998244569	0.0027257919311525214
0.004345138004282489	0.0027257919311525214
0.004426333005540073	0.0027257919311525214
0.0045066050079185516	0.0027257919311525214
0.004586387018207461	0.0027257919311525214
0.00466632901225239	0.0027257919311525214
0.004745801008539274	0.0027257919311525214
0.004825122014153749	0.0027257919311525214
0.004904714005533606	0.0027257919311525214
0.00498545600567013	0.0027257919311525214
0.005066756013548002	0.0027257919311525214
0.005147382995346561	0.0027257919311525214
0.005227575020398945	0.0027257919311525214
0.005314303998602554	0.0027257919311525214
0.005395064014010131	0.0027257919311525214
0.005475551995914429	0.0027257919311525214
0.005556832009460777	0.0027257919311525214
0.005637387017486617	0.0027257919311525214
0.005721960013033822	0.0027257919311525214
0.005803881009342149	0.0027257919311525214
0.005884762009372935	0.0027257919311525214
0.0059657210076693445	0.0027257919311525214
0.006046066002454609	0.0027257919311525214
0.0061262719973456115	0.0027257919311525214
0.006207488011568785	0.0027257919311525214
0.006301999004790559	0.0027257919311525214
0.006385968008544296	0.0027257919311525214
0.006466746999649331	0.0027257919311525214
0.006546916993102059	0.0027257919311525214
0.006627657014178112	0.0027257919311525214
0.0067079809959977865	0.0027257919311525214
0.006788945000153035	0.0027257919311525214
0.006869004020700231	0.0027257919311525214
0.006948663998628035	0.0027257919311525214
0.007029044994851574	0.0027257919311525214
0.007108766003511846	0.0027257919311525214
0.007188528019469231	0.0027257919311525214
0.0072966380103025585	0.0027257919311525214
0.007378933019936085	0.0027257919311525214
0.007463351998012513	0.0027257919311525214
0.00754451600369066	0.0032064437866212714
0.007624463993124664	0.0032064437866212714
0.007704792020376772	0.0032064437866212714
0.0077854150149505585	0.0032064437866212714
0.007865896011935547	0.0032064437866212714
0.007945794000988826	0.0032064437866212714
0.008024912007385865	0.0032064437866212714
0.008104592998279259	0.0032064437866212714
0.00822410499677062	0.0032064437866212714
0.008315657993080094	0.0032064437866212714
0.008396629011258483	0.0032064437866212714
0.008477012015646324	0.0032064437866212714
0.008556928019970655	0.0032064437866212714
0.008636712009320036	0.0032064437866212714
0.008716962009202689	0.0032064437866212714
0.008797311020316556	0.0032064437866212714
0.008877189015038311	0.0032064437866212714
0.008957601006841287	0.0032064437866212714
0.009037709009135142	0.0032064437866212714
0.009117455017985776	0.0032064437866212714
0.009197278006467968	0.0032064437866212714
0.00928227201802656	0.0032064437866212714
0.009363427001517266	0.0032064437866212714
0.009443540999200195	0.0032064437866212714
0.009523257002001628	0.0032064437866212714
0.009602919017197564	0.0032064437866212714
0.009684157004812732	0.0032064437866212714
0.009765057999175042	0.0032064437866212714
0.00984561099903658	0.0032064437866212714
0.00992628702078946	0.0032064437866212714
0.010007417993620038	0.0032064437866212714
0.010180266021052375	0.0032064437866212714
0.010371269017923623	0.0032064437866212714
0.010543962009251118	0.0032064437866212714
0.010704118001740426	0.0032064437866212714
0.010860095993848518	0.0032064437866212714
0.011013954994268715	0.0032064437866212714
0.011167904012836516	0.0032064437866212714
0.01133032701909542	0.0032064437866212714
0.011485323018860072	0.0032064437866212714
0.011639660020591691	0.0032064437866212714
0.011799492000136524	0.0032064437866212714
0.011955254012718797	0.0032064437866212714
0.01210918600554578	0.0032064437866212714
0.012274825014173985	0.0032064437866212714
0.012431726005161181	0.0032064437866212714
0.01258564300951548	0.0032064437866212714
0.01273936900543049	0.0032064437866212714
0.012893255014205351	0.0032064437866212714
0.013052259018877521	0.0032064437866212714
0.013207829993916675	0.0032064437866212714
0.01336739500402473	0.0032064437866212714
0.013521763001335785	0.0036870956420900214
0.013674899004399776	0.0036870956420900214
0.013829778006765991	0.0036870956420900214
0.013983671000460163	0.0036870956420900214
0.01413612300530076	0.0036870956420900214
0.01428917600424029	0.0036870956420900214
0.014442425017477944	0.0036870956420900214
0.01459574600448832	0.0036870956420900214
0.014748982997843996	0.0036870956420900214
0.014902538008755073	0.0036870956420900214
0.015055708994623274	0.0036870956420900214
0.015209637000225484	0.0036870956420900214
0.01536738601862453	0.0036870956420900214
0.015521038993028924	0.0036870956420900214
0.01567370499833487	0.0036870956420900214
0.015826749004190788	0.0036870956420900214
0.015979712014086545	0.0036870956420900214
0.016132663993630558	0.0036870956420900214
0.01629512701765634	0.0036870956420900214
0.01644961501006037	0.0036870956420900214
0.01660262601217255	0.0036870956420900214
0.016755023010773584	0.0036870956420900214
0.016907558019738644	0.0036870956420900214
0.01706015199306421	0.0036870956420900214
0.017218838998815045	0.0036870956420900214
0.017380826000589877	0.0036870956420900214
0.017535909020807594	0.0036870956420900214
0.01768895101849921	0.0036870956420900214
0.017843061999883503	0.004167747497558771
0.017996745998971164	0.004167747497558771
0.018148923001717776	0.004167747497558771
0.018301937001524493	0.004167747497558771
0.018455200013704598	0.004167747497558771
0.01860794101958163	0.004167747497558771
0.018760970007861033	0.004167747497558771
0.018914642016170546	0.004167747497558771
0.01906762199359946	0.004167747497558771
0.019220425019739196	0.004167747497558771
0.01937699201516807	0.004167747497558771
0.019530943012796342	0.004167747497558771
0.01968457901966758	0.004167747497558771
0.019837663014186546	0.004167747497558771
0.019991000008303672	0.004167747497558771
0.02014401400811039	0.004167747497558771
0.02033134101657197	0.004167747497558771
0.020488259993726388	0.004167747497558771
0.02064291000715457	0.004167747497558771
0.020801146019948646	0.004167747497558771
0.020954968000296503	0.004167747497558771
0.02111382901784964	0.004167747497558771
0.021267628006171435	0.004167747497558771
0.021422324003651738	0.004167747497558771
0.021584113012067974	0.004167747497558771
0.021739506017183885	0.004167747497558771
0.021894486009841785	0.004167747497558771
0.0220492810185533	0.004167747497558771
0.02220379700884223	0.004167747497558771
0.02237477301969193	0.004167747497558771
0.0225766770017799	0.004167747497558771
0.022734783007763326	0.004167747497558771
0.022888859995873645	0.004648399353027521
0.02304462401662022	0.004648399353027521
0.02319889099453576	0.004648399353027521
0.023357871017651632	0.004648399353027521
0.023513318999903277	0.004648399353027521
0.023667580011533573	0.004648399353027521
0.023820967006031424	0.004648399353027521
0.02397403700160794	0.004648399353027521
0.024127423006575555	0.004648399353027521
0.024290725006721914	0.004648399353027521
0.024445096001727507	0.004648399353027521
0.024598384014097974	0.004648399353027521
0.024752313998760656	0.004648399353027521
0.024905588012188673	0.004648399353027521
0.025059363018954173	0.004648399353027521
0.025214391003828496	0.004648399353027521
0.02537119699991308	0.004648399353027521
0.025525027012918144	0.004648399353027521
0.025679551996290684	0.004648399353027521
0.025833257008343935	0.004648399353027521
0.02598609999404289	0.004648399353027521
0.026138610002817586	0.004648399353027521
0.026291904010577127	0.004648399353027521
0.02644580599735491	0.004648399353027521
0.02659925099578686	0.004648399353027521
0.026751797005999833	0.004648399353027521
0.026905350998276845	0.004648399353027521
0.027057810017140582	0.004648399353027521
0.02721465000649914	0.004648399353027521
0.027377677004551515	0.004648399353027521
0.027531985018868	0.004648399353027521
0.02768631200888194	0.004648399353027521
0.027838776004500687	0.004648399353027521
0.02799148199846968	0.004648399353027521
0.028144009003881365	0.004648399353027521
0.0283225089951884	0.004648399353027521
0.028478344000177458	0.004648399353027521
0.0286376400035806	0.004648399353027521
0.028790604992536828	0.004648399353027521
0.028943354001967236	0.004648399353027521
0.029095667006913573	0.004648399353027521
0.029251653992105275	0.004648399353027521
0.029405259003397077	0.005129051208496271
0.029558733018347993	0.005129051208496271
0.029712426010519266	0.005129051208496271
0.029867142002331093	0.005129051208496271
0.030019173020264134	0.005129051208496271
0.03017239400651306	0.005129051208496271
0.030330701993079856	0.005129051208496271
0.03048439000849612	0.005129051208496271
0.030636629002401605	0.005129051208496271
0.030789212993113324	0.005129051208496271
0.030941600998630747	0.005129051208496271
0.031094826001208276	0.005129051208496271
0.03125109401298687	0.005129051208496271
0.031408406008267775	0.005129051208496271
0.03156292700441554	0.005129051208496271
0.03171660000225529	0.005129051208496271
0.03187099201022647	0.005129051208496271
0.0320238150015939	0.005129051208496271
0.03217938300804235	0.005129051208496271
0.032338004995835945	0.005129051208496271
0.03249177601537667	0.005129051208496271
0.03264522101380862	0.005129051208496271
0.03279886400559917	0.005129051208496271
0.03295297600561753	0.005129051208496271
0.03310609099571593	0.005129051208496271
0.0332587230077479	0.005129051208496271
0.033414383011404425	0.005129051208496271
0.03357158100698143	0.005129051208496271
0.03372430399758741	0.005129051208496271
0.033876980014611036	0.005129051208496271
0.03402935800841078	0.005129051208496271
0.034182303003035486	0.005129051208496271
0.034338082012254745	0.005129051208496271
0.03449125200859271	0.005129051208496271
0.0346443880116567	0.005129051208496271
0.03479745201184414	0.005129051208496271
0.03495086799375713	0.005129051208496271
0.03510394200566225	0.005129051208496271
0.035257016017567366	0.005129051208496271
0.03541201300686225	0.005129051208496271
0.03556672201375477	0.005129051208496271
0.03572015601093881	0.005129051208496271
0.035873590008122846	0.005129051208496271
0.03602732700528577	0.005129051208496271
0.036187932011671364	0.005129051208496271
0.03635535002104007	0.005129051208496271
0.03651111901854165	0.005129051208496271
0.036667781008873135	0.005129051208496271
0.03682102099992335	0.005129051208496271
0.03697316400939599	0.005129051208496271
0.037126556009752676	0.005129051208496271
0.03728742999373935	0.005129051208496271
0.03744382201693952	0.005129051208496271
0.037596653011860326	0.005129051208496271
0.037750184012111276	0.005129051208496271
0.037903315998846665	0.005129051208496271
0.03805800701957196	0.005129051208496271
0.03821119901840575	0.005129051208496271
0.03836874300031923	0.005129051208496271
0.038521773007232696	0.005129051208496271
0.03867454201099463	0.005129051208496271
0.03882719899411313	0.005129051208496271
0.03897946700453758	0.005129051208496271
0.039132192003307864	0.005129051208496271
0.039285751001443714	0.005129051208496271
0.03943904401967302	0.005129051208496271
0.039591968001332134	0.005129051208496271
0.03974450801615603	0.005129051208496271
0.03989723400445655	0.005609703063965021
0.04005014101858251	0.005609703063965021
0.04017930800910108	0.005609703063965021
0.04033616199740209	0.005609703063965021
0.040490101993782446	0.005609703063965021
0.04064413200831041	0.005609703063965021
0.04079640901181847	0.005609703063965021
0.040949456015368924	0.005609703063965021
0.041108107019681484	0.005609703063965021
0.04126218499732204	0.005609703063965021
0.04141637799330056	0.005609703063965021
0.041570258006686345	0.005609703063965021
0.04172403801931068	0.005609703063965021
0.04187712701968849	0.005609703063965021
0.04203025400056504	0.005609703063965021
0.04218346401466988	0.005609703063965021
0.04235273101949133	0.005609703063965021
0.04250783001771197	0.005609703063965021
0.042661083018174395	0.005609703063965021
0.04281493101734668	0.005609703063965021
0.04296848599915393	0.005609703063965021
0.043122419010614976	0.005609703063965021
0.043279706995235756	0.005609703063965021
0.04343501600669697	0.005609703063965021
0.043588286003796384	0.005609703063965021
0.04374157200800255	0.005609703063965021
0.043894816015381366	0.005609703063965021
0.04405192899866961	0.005609703063965021
0.04418126799282618	0.005609703063965021
0.044340373016893864	0.005609703063965021
0.04449460899922997	0.005609703063965021
0.04464718699455261	0.005609703063965021
0.04480040702037513	0.005609703063965021
0.044953127013286576	0.005609703063965021
0.045106038014637306	0.005609703063965021
0.04525886999908835	0.005609703063965021
0.045412008999846876	0.005609703063965021
0.045564593019662425	0.005609703063965021
0.045718224020674825	0.005609703063965021
0.04587099901982583	0.005609703063965021
0.04602344601880759	0.005609703063965021
0.04617690900340676	0.005609703063965021
0.04633546801051125	0.005609703063965021
0.04648904301575385	0.005609703063965021
0.0466419979929924	0.005609703063965021
0.046795041009318084	0.005609703063965021
0.04694816001574509	0.005609703063965021
0.04710088801220991	0.005609703063965021
0.047270923998439685	0.005609703063965021
0.047435379994567484	0.005609703063965021
0.04759115501656197	0.005609703063965021
0.04774492600699887	0.005609703063965021
0.04789753700606525	0.005609703063965021
0.048050814017187804	0.005609703063965021
0.04817944800015539	0.005609703063965021
0.04834491599467583	0.005609703063965021
0.048499586002435535	0.005609703063965021
0.04865396401146427	0.005609703063965021
0.04880772001342848	0.005609703063965021
0.048960723011987284	0.005609703063965021
0.04911318400991149	0.005609703063965021
0.049265405017649755	0.005609703063965021
0.04941854000207968	0.005609703063965021
0.049571665993425995	0.005609703063965021
0.04972457399708219	0.006090354919433771
0.04987725999671966	0.006090354919433771
0.05003006101469509	0.006090354919433771
0.05018322900286876	0.006090354919433771
0.05034051201073453	0.006090354919433771
0.050494313007220626	0.006090354919433771
0.05064704001415521	0.006090354919433771
0.050804897997295484	0.006090354919433771
0.050958752020960674	0.006090354919433771
0.0511119750153739	0.006090354919433771
0.05126437800936401	0.006090354919433771
0.051418990013189614	0.006090354919433771
0.05157267799950205	0.006090354919433771
0.051757825014647096	0.006090354919433771
0.05193604499800131	0.006090354919433771
0.052108937001321465	0.006090354919433771
0.05229978301213123	0.006090354919433771
0.05247350301942788	0.006090354919433771
0.052652925020083785	0.006090354919433771
0.05282409701612778	0.006090354919433771
0.05299571200157516	0.006090354919433771
0.05316601999220438	0.006090354919433771
0.05334072100231424	0.006090354919433771
0.05351169701316394	0.006090354919433771
0.053680045006331056	0.006090354919433771
0.053848951996769756	0.006090354919433771
0.05401777301449329	0.006090354919433771
0.05418650800129399	0.006090354919433771
0.05436017701867968	0.006090354919433771
0.05453024699818343	0.006090354919433771
0.054700188018614426	0.006090354919433771
0.05487043200992048	0.006090354919433771
0.05503968699485995	0.006090354919433771
0.05520941599388607	0.006090354919433771
0.0553825719980523	0.006090354919433771
0.055552584992256016	0.006090354919433771
0.055722271994454786	0.006090354919433771
0.05589111801236868	0.006090354919433771
0.05605950200697407	0.006090354919433771
0.056182443018769845	0.006090354919433771
0.056358557019848377	0.006090354919433771
0.056530686997575685	0.006090354919433771
0.05670004599960521	0.006090354919433771
0.05686868401244283	0.006090354919433771
0.05703840500791557	0.006090354919433771
0.057205876015359536	0.006090354919433771
0.05742354801623151	0.006090354919433771
0.05759975200635381	0.006090354919433771
0.05777215299895033	0.006090354919433771
0.057945288019254804	0.006090354919433771
0.0581174970138818	0.006090354919433771
0.05828903600922786	0.006090354919433771
0.05846204000408761	0.006090354919433771
0.05863368100835942	0.006090354919433771
0.05880542000522837	0.006090354919433771
0.05897604799247347	0.006090354919433771
0.0591465900070034	0.006090354919433771
0.059324386005755514	0.006090354919433771
0.05949800700182095	0.006090354919433771
0.059670479997294024	0.006090354919433771
0.059862166992388666	0.006090354919433771
0.06003611601772718	0.006090354919433771
0.060190718999365345	0.006090354919433771
0.06039389700163156	0.006090354919433771
0.060571951005840674	0.006090354919433771
0.06074420901131816	0.006090354919433771
0.06091682001715526	0.006090354919433771
0.06108829699223861	0.006090354919433771
0.061258211004314944	0.006090354919433771
0.06143098502070643	0.006090354919433771
0.06160715300939046	0.006090354919433771
0.061781697004335	0.006090354919433771
0.061955354001838714	0.006090354919433771
0.06212919901008718	0.006090354919433771
0.06231400900287554	0.006090354919433771
0.06249266100348905	0.006090354919433771
0.06266641401452944	0.006090354919433771
0.0628393730148673	0.006090354919433771
0.06301274400902912	0.006090354919433771
0.06318497500615194	0.006090354919433771
0.0633632880053483	0.006090354919433771
0.06353782201767899	0.006090354919433771
0.06371171900536865	0.006090354919433771
0.06388660302036442	0.006090354919433771
0.06406044500181451	0.006571006774902521
0.06423251400701702	0.006571006774902521
0.06441426201490685	0.006571006774902521
0.06458838601247407	0.006571006774902521
0.0647612170141656	0.006571006774902521
0.0649366720172111	0.006571006774902521
0.06511042499914765	0.006571006774902521
0.06528417702065781	0.006571006774902521
0.06557450501713902	0.006571006774902521
0.06576082299579866	0.006571006774902521
0.06593560500186868	0.006571006774902521
0.06610940699465573	0.006571006774902521
0.0662825100007467	0.006571006774902521
0.06645715699414723	0.006571006774902521
0.06663027699687518	0.006571006774902521
0.06680287400376983	0.006571006774902521
0.06697543899645098	0.006571006774902521
0.06714789001853205	0.006571006774902521
0.06734367800527252	0.006571006774902521
0.06752391200279817	0.006571006774902521
0.06769770101527683	0.006571006774902521
0.06787053600419313	0.006571006774902521
0.06804447999456897	0.006571006774902521
0.06818210799247026	0.006571006774902521
0.06836161500541493	0.006571006774902521
0.06853588900412433	0.006571006774902521
0.06870894701569341	0.006571006774902521
0.06888297499972396	0.006571006774902521
0.06905730199650861	0.006571006774902521
0.06923506199382246	0.006571006774902521
0.06941585001186468	0.006571006774902521
0.06959088100120425	0.006571006774902521
0.06976577901514247	0.006571006774902521
0.0699398300203029	0.006571006774902521
0.07011384799261577	0.006571006774902521
0.07028911201632582	0.006571006774902521
0.07046549901133403	0.006571006774902521
0.07064078401890583	0.006571006774902521
0.07081604699487798	0.006571006774902521
0.07099137699697167	0.006571006774902521
0.07116700400365517	0.006571006774902521
0.0713471689959988	0.006571006774902521
0.071523568010889	0.006571006774902521
0.07169904699549079	0.006571006774902521
0.0718741989985574	0.006571006774902521
0.0720501980104018	0.006571006774902521
0.07218008901691064	0.006571006774902521
0.07236163300694898	0.006571006774902521
0.07253698300337419	0.006571006774902521
0.07271645299624652	0.006571006774902521
0.07290098100202158	0.006571006774902521
0.0730815390124917	0.006571006774902521
0.07326207001460716	0.006571006774902521
0.07344223000109196	0.006571006774902521
0.07362123602069914	0.006571006774902521
0.07379667501663789	0.006571006774902521
0.07397152899648063	0.006571006774902521
0.07414797300589271	0.006571006774902521
0.07432831599726342	0.006571006774902521
0.07450220000464469	0.006571006774902521
0.07465828800923191	0.006571006774902521
0.07481347600696608	0.006571006774902521
0.07496750800055452	0.006571006774902521
0.07512061001034454	0.006571006774902521
0.07527410800685175	0.006571006774902521
0.07542844701674767	0.006571006774902521
0.07558212100411765	0.006571006774902521
0.0757354170200415	0.006571006774902521
0.07588813299662434	0.006571006774902521
0.07604285099660046	0.006571006774902521
0.07620023700292222	0.006571006774902521
0.07636091799940914	0.006571006774902521
0.0765147740021348	0.006571006774902521
0.07666814301046543	0.006571006774902521
0.07682138402014971	0.006571006774902521
0.07697417799499817	0.006571006774902521
0.07712737302063033	0.006571006774902521
0.07728056001360528	0.006571006774902521
0.07743659600964747	0.006571006774902521
0.07759385000099428	0.006571006774902521
0.07774768199305981	0.006571006774902521
0.07790064401342534	0.006571006774902521
0.07805344500229694	0.006571006774902521
0.07820589101174846	0.006571006774902521
0.07836363301612437	0.006571006774902521
0.0785173769982066	0.006571006774902521
0.07866993400966749	0.006571006774902521
0.07882264800718985	0.006571006774902521
0.07897495300858282	0.006571006774902521
0.07912758502061479	0.006571006774902521
0.07927983600529842	0.006571006774902521
0.0794333610101603	0.006571006774902521
0.07958612899528816	0.006571006774902521
0.07973936200141907	0.006571006774902521
0.07989268499659374	0.006571006774902521
0.08004543799324892	0.006571006774902521
0.08017979201395065	0.006571006774902521
0.08033849200000986	0.006571006774902521
0.08049284599837847	0.006571006774902521
0.08064571500290185	0.006571006774902521
0.08079727599397302	0.006571006774902521
0.0809494050045032	0.006571006774902521
0.08110176099580713	0.006571006774902521
0.08125724099227227	0.006571006774902521
0.08141020100447349	0.006571006774902521
0.08156302600400522	0.006571006774902521
0.08171526601654477	0.006571006774902521
0.08187044400256127	0.006571006774902521
0.08202326000900939	0.006571006774902521
0.0821771300106775	0.006571006774902521
0.08234629200887866	0.006571006774902521
0.08250177299487405	0.006571006774902521
0.08265924401348457	0.006571006774902521
0.08281370799522847	0.006571006774902521
0.08296681800857186	0.006571006774902521
0.08311920301639475	0.006571006774902521
0.0832723299972713	0.006571006774902521
0.08342584501951933	0.006571006774902521
0.08357866300502792	0.006571006774902521
0.08373164900694974	0.006571006774902521
0.08388549799565226	0.006571006774902521
0.0840382800088264	0.006571006774902521
0.08418631201493554	0.006571006774902521
0.0843464609934017	0.006571006774902521
0.08450001801247708	0.006571006774902521
0.08465370401972905	0.006571006774902521
0.0848068890045397	0.006571006774902521
0.08495905401650816	0.006571006774902521
0.08511178600019775	0.006571006774902521
0.08526860599522479	0.006571006774902521
0.08542213699547574	0.006571006774902521
0.08557491001556627	0.006571006774902521
0.08572708201245405	0.006571006774902521
0.08587961000739597	0.007051658630371271
0.08603326001320966	0.007051658630371271
0.08618676901096478	0.007051658630371271
0.08634326601168141	0.007051658630371271
0.0864965720102191	0.007051658630371271
0.08664872602093965	0.007051658630371271
0.08680077901226468	0.007051658630371271
0.0869532189972233	0.007051658630371271
0.08710631201392971	0.007051658630371271
0.08729223199770786	0.007051658630371271
0.0874609439924825	0.007051658630371271
0.08761634101392701	0.007051658630371271
0.08777020301204175	0.007051658630371271
0.08792276299209334	0.007051658630371271
0.08807613101089373	0.007051658630371271
0.08817994600394741	0.007051658630371271
0.088337616994977	0.007051658630371271
0.08849230399937369	0.007051658630371271
0.08864494299632497	0.007051658630371271
0.08879815699765459	0.007051658630371271
0.08895089200814255	0.007051658630371271
0.08910478401230648	0.007051658630371271
0.08925684299902059	0.007051658630371271
0.08941124100238085	0.007051658630371271
0.0895662349939812	0.007051658630371271
0.08972008799901232	0.007051658630371271
0.0898739529948216	0.007051658630371271
0.09002672100905329	0.007051658630371271
0.09018032500171103	0.007051658630371271
0.09034054601215757	0.007051658630371271
0.09049558400874957	0.007051658630371271
0.09064846599358134	0.007051658630371271
0.09080085501773283	0.007051658630371271
0.09095290000550449	0.007051658630371271
0.09110508600133471	0.007051658630371271
0.09125792799750343	0.007051658630371271
0.09141054001520388	0.007051658630371271
0.09156354900915176	0.007051658630371271
0.09171574001084082	0.007051658630371271
0.0918680090107955	0.007051658630371271
0.09202075700159185	0.007051658630371271
0.09218982499442063	0.007051658630371271
0.09235572701436467	0.007051658630371271
0.09251195201068185	0.007051658630371271
0.09266644300078042	0.007051658630371271
0.09281957900384441	0.007051658630371271
0.09297703299671412	0.007051658630371271
0.09313085401663557	0.007051658630371271
0.09328411699971184	0.007051658630371271
0.0934390960028395	0.007051658630371271
0.09359292799490504	0.007051658630371271
0.09374807399581186	0.007051658630371271
0.09390137801528908	0.007051658630371271
0.09405466201133095	0.007051658630371271
0.09420850101741962	0.007051658630371271
0.09436821099370718	0.007051658630371271
0.09452195401536301	0.007051658630371271
0.09467451699310914	0.007051658630371271
0.0948267659987323	0.007051658630371271
0.09498011899995618	0.007051658630371271
0.09513281399267726	0.007051658630371271
0.095285707997391	0.007051658630371271
0.09543948899954557	0.007051658630371271
0.095592655998189	0.007051658630371271
0.09574515101849101	0.007051658630371271
0.09589779100497253	0.007051658630371271
0.09605060200556181	0.007051658630371271
0.09618090899311937	0.007051658630371271
0.09633948199916631	0.007051658630371271
0.096493648015894	0.007051658630371271
0.09664582202094607	0.007051658630371271
0.09679909300757572	0.007051658630371271
0.09695157100213692	0.007051658630371271
0.09710470901336521	0.007051658630371271
0.09727225900860503	0.007051658630371271
0.09743429601076059	0.007051658630371271
0.09758875201805495	0.007051658630371271
0.09774380101589486	0.007051658630371271
0.0978990420117043	0.007051658630371271
0.09805239501292817	0.007051658630371271
0.0982053060142789	0.007051658630371271
0.09836953299236484	0.007051658630371271
0.09852355901966803	0.007051658630371271
0.09867547900648788	0.007051658630371271
0.09882824201486073	0.007051658630371271
0.09898043001885526	0.007051658630371271
0.09913224799674936	0.007051658630371271
0.09928624000167474	0.007051658630371271
0.09943962801480666	0.007051658630371271
0.09959320499910973	0.007051658630371271
0.09974671201780438	0.007051658630371271
0.0998992359964177	0.007051658630371271
0.10005165400798433	0.007051658630371271
0.11020834199734963	0.007051658630371271
0.12042165899765678	0.007532310485840021
0.13068669501808472	0.007532310485840021
0.14088790101232007	0.007532310485840021
0.15108135499758646	0.008012962341308771
0.16129481201642193	0.008012962341308771
0.17155189899494871	0.008012962341308771
0.1817497519950848	0.009214591979980646
0.19194746800349094	0.011266899108886896
0.2021320450003259	0.011434745788574396
0.2123321719991509	0.012857627868652521
0.22252189900609665	0.017545890808105646
0.23272354499204084	0.022283744812011896
0.24292876501567662	0.02751369476318377
0.25322111599962227	0.03418178558349627
0.26351706800051033	0.04381008148193377
0.27392087801126763	0.05729122161865252
0.2843439110147301	0.0682432174682619
0.29477629699977115	0.08017940521240252
0.3051944189937785	0.09256954193115252
0.31563374199322425	0.10590953826904315
0.32607025202014484	0.12322826385498065
0.33649984101066366	0.14127941131591815
0.3469285010069143	0.16082592010498065
0.35736785500193946	0.17901058197021502
0.36781192501075566	0.19930858612060565
0.3782416630128864	0.21937389373779315
0.38872157799778506	0.24134654998779315
0.3992016340198461	0.26074047088623065
0.40953535900916904	0.28029842376709
0.41983851700206287	0.30044384002685565
0.43015873502008617	0.31925792694091815
0.4404866349941585	0.3354551315307619
0.4509089390048757	0.3560277938842775
0.4613257980090566	0.3717710494995119
0.4716411700064782	0.3928434371948244
0.4819458269921597	0.41198940277099627
0.4922599440033082	0.4309141159057619
0.5025897909945343	0.4468290328979494
0.5129091760027222	0.46374340057373065
0.5232343639945611	0.47839183807373065
0.5335640050179791	0.49340648651123065
0.5440149079950061	0.5144216537475588
0.5544702320185024	0.530756187438965
0.5649105570046231	0.5520345687866213
0.5753381150134373	0.571039390563965
0.585770767997019	0.5905134201049806
0.596094873995753	0.607965660095215
0.6064677910180762	0.6280691146850588
0.6167905270121992	0.6468297958374025
0.6270968790049665	0.6636831283569338
0.6374358640168793	0.6802961349487306
0.6477564670203719	0.6947309494018556
0.6580682079948019	0.7087537765502931
0.6683614400099032	0.7251264572143556
0.6785998940176796	0.7368528366088869
0.6888352679961827	0.7508069992065431
0.6991397690144368	0.7654706954956056
0.7094801079947501	0.7762777328491213
0.7199176780122798	0.7884199142456056
0.7303680980112404	0.802362632751465
0.7407740009948611	0.8090307235717775
0.7511733770079445	0.8185483932495119
0.7614696079981513	0.8276807785034181
0.7716939329984598	0.83474178314209
0.7819014670094475	0.8410779953002931
0.7921076609927695	0.8468458175659181
0.8023469820036553	0.8507139205932619
0.8126159110106528	0.8548070907592775
0.8228324910160154	0.8571836471557619
0.8330482669989578	0.8573286056518556
0.8432332939992193	0.8580495834350588
0.853413808014011	0.8580495834350588
0.8635956940124743	0.8585302352905275
0.8737743300152943	0.8609334945678713
0.8839648370048963	0.8609334945678713
0.8941527540155221	0.8647787094116213
0.904329453012906	0.8724691390991213
0.9145091719983611	0.8801595687866213
0.9246884759922978	0.88833065032959
0.9348791819938924	0.89602108001709
0.9450685240153689	0.9041921615600588
0.9552795719937421	0.9118825912475588
0.9654724480060395	0.9200536727905275
0.9756558469962329	0.9272634506225588
0.9858528820041101	0.932550621032715
0.9960423280135728	0.932550621032715
1.0062304589955602	0.932550621032715
1.1065259810129646	0.9335042953491213
1.2069405960210133	0.9315816879272463
1.3073286350117996	0.9411947250366213
1.4077349709987175	0.9541723251342775
1.508112940005958	0.9580175399780275
1.608539289998589	0.9750730514526369
1.7089343029947486	0.9948942184448244
1.8093321020132862	1.0037862777709963
1.9097326560004149	1.029058647155762
2.0101196720206644	1.0499135971069338
2.1105124769965187	1.0592939376831056
2.2109229860070627	1.0831472396850588
2.311329806019785	1.0996572494506838
2.4117203960195184	1.1092092514038088
2.512109450995922	1.1334974288940431
2.612504757998977	1.1542837142944338
2.712881509010913	1.16256160736084
2.8132690509955864	1.1868497848510744
2.913650607020827	1.205175590515137
3.0140004360000603	1.2136747360229494
3.1143632880121004	1.2381803512573244
3.214723598997807	1.2542745590209963
3.315095841011498	1.2606489181518556
3.4154911609948613	1.2784406661987306
3.515884583001025	1.2962858200073244
3.6162734480167273	1.3084318161010744
3.7166896470007487	1.3204557418823244
3.817197116004536	1.3334333419799806
3.917683184001362	1.3532621383666994
4.018165695015341	1.3621694564819338
4.1187002359947655	1.3864423751831056
4.219211156014353	1.4027921676635744
4.319725373003166	1.4110433578491213
4.420222390006529	1.4360525131225588
4.5207124020089395	1.452978324890137
4.621090389002347	1.4619161605834963
4.721481050015427	1.486932945251465
4.821871665015351	1.5029432296752931
4.922271371004172	1.5119230270385744
5.022665354015771	1.5366384506225588
5.123064058017917	1.553522300720215
5.223443140013842	1.5592977523803713
5.323833717004163	1.5773221969604494
5.424234105012147	1.5944005966186525
5.524629604013171	1.6064321517944338
5.625028098002076	1.619665336608887
5.725424783013295	1.62960262298584
5.825821962993359	1.64699764251709
5.92621108199819	1.6590063095092775
6.026609404012561	1.6789686203002931
6.127009876014199	1.6944677352905275
6.227418622002006	1.7083112716674806
6.327822049992392	1.7258703231811525
6.428223961003823	1.7481405258178713
6.528619545017136	1.7560636520385744
6.629022367997095	1.77651424407959
6.729428613005439	1.7904531478881838
6.829825098015135	1.8039724349975588
6.930223113013199	1.821996879577637
7.030635830014944	1.8388196945190431
7.131033267010935	1.8542921066284181
7.2314348359941505	1.860773277282715
7.331830320006702	1.8826505661010744
7.4322339270147495	1.8982946395874025
7.532642005011439	1.90792293548584
7.633040447020903	1.9199392318725588
7.733439466013806	1.9370748519897463
7.833833651995519	1.9516012191772463
7.9342145239934325	1.9672758102416994
8.034594563010614	1.988928031921387
8.134984859003453	2.002363395690918
8.235371880000457	2.019209098815918
8.335756654996658	2.0374738693237306
8.436130623013014	2.051641654968262
8.536527062009554	2.0689908981323244
8.636937941017095	2.0867902755737306
8.737337982020108	2.1007787704467775
8.837738753005397	2.117841911315918
8.938161969010253	2.1371671676635744
9.038555920007639	2.1504690170288088
9.138965163001558	2.169996452331543
9.239356600010069	2.1872846603393556
9.339758242014796	2.1999189376831056
9.440150644019013	2.210260581970215
9.540567345015006	2.2297346115112306
9.64096044600592	2.243719291687012
9.741349006013479	2.2529775619506838
9.841740670992294	2.2679159164428713
9.942134023003746	2.2832509994506838
10.042542495008092	2.296888542175293
11.04388529600692	2.4647848129272463
12.045325183018576	2.549921226501465
13.046698812016984	2.531171989440918
0	0
