# Supplementary material for: GRAPE for fast and scalable graph processing and random-walk-based embedding
Source: Nat Comput Sci. 2023 Jun 26;3(6):552–68. doi: 10.1038/s43588-023-00465-8 (PMC10768636; doi:10.1038/s43588-023-00465-8)
Supplement: Supplementary file 4 — CSVs with time series data with time and memory requirements for the different libraries on the 44 considered graphs and on the different tasks considered (loading graphs, first- and second-order RWs). [file 43588_2023_465_MOESM4_ESM.zip › bio-ce-ht/Node2Vec/second_order_walk.csv]

delta	ram
0	0.002169418334960982
0.00019145199985359795	0.002650070190429732
0.0003292480032541789	0.002650070190429732
0.00042554500032565556	0.002650070190429732
0.0005140150024089962	0.002650070190429732
0.0006007629999658093	0.002650070190429732
0.0007243750005727634	0.002890396118164107
0.0008141880025505088	0.002890396118164107
0.0008987630026240367	0.002890396118164107
0.0009827470021264162	0.002890396118164107
0.0010746240004664287	0.002890396118164107
0.0011600650032050908	0.002890396118164107
0.0012431870018190239	0.002890396118164107
0.0013283059997775126	0.002890396118164107
0.0014110040028754156	0.002890396118164107
0.0014938029999029823	0.002890396118164107
0.0015767940021760296	0.002890396118164107
0.001659296001889743	0.002890396118164107
0.001750650000758469	0.002890396118164107
0.0018343590018048417	0.002890396118164107
0.0019170030027453322	0.002890396118164107
0.0020001520024379715	0.002890396118164107
0.002082640003209235	0.002890396118164107
0.002167492002627114	0.003371047973632857
0.0022503130021505058	0.003371047973632857
0.0023335980004048906	0.003371047973632857
0.002416405000985833	0.003371047973632857
0.0024993130027723964	0.003371047973632857
0.0025823249998211395	0.003371047973632857
0.0026649410028767306	0.003371047973632857
0.0027532640015124343	0.003371047973632857
0.0028374419998726808	0.003371047973632857
0.0029199199998402037	0.003371047973632857
0.0030030170019017532	0.003371047973632857
0.0030862150015309453	0.003371047973632857
0.0031747940010973252	0.003371047973632857
0.0032605680025881156	0.003371047973632857
0.0033444180007791147	0.003371047973632857
0.0034282670021639206	0.003371047973632857
0.0035116480030410457	0.003371047973632857
0.003595032001612708	0.003371047973632857
0.003678236000268953	0.003371047973632857
0.0037689190030505415	0.003371047973632857
0.003853011003229767	0.003371047973632857
0.0039417610023519956	0.003371047973632857
0.004026128000987228	0.003371047973632857
0.004109405002964195	0.003371047973632857
0.004193322001810884	0.003371047973632857
0.0042805890007002745	0.003371047973632857
0.004364714000985259	0.003371047973632857
0.0044486220031103585	0.003371047973632857
0.004531431000941666	0.003371047973632857
0.00461412900040159	0.003371047973632857
0.004718576001323527	0.003371047973632857
0.004803509000339545	0.003371047973632857
0.004886678001639666	0.003371047973632857
0.004969520003214711	0.003371047973632857
0.005052235999755794	0.003371047973632857
0.005134882001584629	0.003371047973632857
0.005229436002991861	0.003371047973632857
0.005314090001775185	0.003371047973632857
0.005397736000304576	0.003371047973632857
0.005480507999891415	0.003371047973632857
0.005565990002651233	0.003371047973632857
0.005650139002682408	0.003371047973632857
0.005748927000240656	0.003371047973632857
0.0058343800010334235	0.003371047973632857
0.005917498001508648	0.003371047973632857
0.006000107001455035	0.003371047973632857
0.006084156000724761	0.003371047973632857
0.006173552003019722	0.003371047973632857
0.006257078002818162	0.003371047973632857
0.006339899002341554	0.003371047973632857
0.006424395000067307	0.003371047973632857
0.00650800400035223	0.003371047973632857
0.006590605000383221	0.003371047973632857
0.006673060001048725	0.003371047973632857
0.006790550000005169	0.003371047973632857
0.006874808001157362	0.003371047973632857
0.0069572580032399856	0.003371047973632857
0.007040173000859795	0.003371047973632857
0.007122143000742653	0.003371047973632857
0.007204821002233075	0.003371047973632857
0.007286977001058403	0.003371047973632857
0.00736949500060291	0.003371047973632857
0.0074515810010780115	0.003371047973632857
0.007534559001214802	0.003371047973632857
0.007617207000294002	0.003371047973632857
0.007705052001256263	0.003371047973632857
0.0077907020022394136	0.003371047973632857
0.007883595000748755	0.003371047973632857
0.00796769200314884	0.003371047973632857
0.008050315002037678	0.003371047973632857
0.008133514002111042	0.003371047973632857
0.008216371999878902	0.003851699829101607
0.008303077000164194	0.003851699829101607
0.008391074003156973	0.003851699829101607
0.008474335001665168	0.003851699829101607
0.00855710900214035	0.003851699829101607
0.008659860002808273	0.003851699829101607
0.008751440000196453	0.003851699829101607
0.008836509001412196	0.003851699829101607
0.008920193002268206	0.003851699829101607
0.009005535001051612	0.003851699829101607
0.009089281000342453	0.003851699829101607
0.009172640002361732	0.003851699829101607
0.009255560002202401	0.003851699829101607
0.00934381900151493	0.003851699829101607
0.009428640001715394	0.003851699829101607
0.009512669003015617	0.003851699829101607
0.009596558000339428	0.003851699829101607
0.009680400002253009	0.003851699829101607
0.009771035001904238	0.003851699829101607
0.009855154999968363	0.003851699829101607
0.009939262999978382	0.003851699829101607
0.01002426300328807	0.003851699829101607
0.010228974002529867	0.003851699829101607
0.010515104000660358	0.003851699829101607
0.01071488399975351	0.003851699829101607
0.010914331000094535	0.003851699829101607
0.011086547001468716	0.003851699829101607
0.01124994700148818	0.003851699829101607
0.011408698002924211	0.003851699829101607
0.011566175002371892	0.003851699829101607
0.01172393200249644	0.003851699829101607
0.011880715002916986	0.003851699829101607
0.01203983000232256	0.003851699829101607
0.01219810800103005	0.003851699829101607
0.012358187002973864	0.003851699829101607
0.012517188002675539	0.003851699829101607
0.012647097002627561	0.003851699829101607
0.012804191002942389	0.003851699829101607
0.012968228002137039	0.003851699829101607
0.013124914999934845	0.003851699829101607
0.013282122003147379	0.003851699829101607
0.013444935000734404	0.003851699829101607
0.013603385999886086	0.003851699829101607
0.013760768000793178	0.004332351684570357
0.013924515002145199	0.004332351684570357
0.014082589001191081	0.004332351684570357
0.014239495001675095	0.004332351684570357
0.014395549002074404	0.004332351684570357
0.014553728000464616	0.004332351684570357
0.014711886000441154	0.004332351684570357
0.014868448000925127	0.004332351684570357
0.015025615000922699	0.004332351684570357
0.015199803001451073	0.004332351684570357
0.01537425900096423	0.004332351684570357
0.01553404000151204	0.004332351684570357
0.015691642001911532	0.004332351684570357
0.01584960800028057	0.004332351684570357
0.016009735001716763	0.004332351684570357
0.016166238001460442	0.004332351684570357
0.01632723000147962	0.004332351684570357
0.01648423799997545	0.004332351684570357
0.01664510400223662	0.004332351684570357
0.01680290400327067	0.004332351684570357
0.0169698480021907	0.004332351684570357
0.017129353000200354	0.004332351684570357
0.01728714199998649	0.004332351684570357
0.017444283002987504	0.004332351684570357
0.01760114700300619	0.004332351684570357
0.017759142003342276	0.004332351684570357
0.01793343400277081	0.004332351684570357
0.01809310099997674	0.004813003540039107
0.018250590001116507	0.004813003540039107
0.01840882200121996	0.004813003540039107
0.01856766400305787	0.004813003540039107
0.01872562200151151	0.004813003540039107
0.018887734000600176	0.004813003540039107
0.01905230800184654	0.004813003540039107
0.01922954200199456	0.004813003540039107
0.019402699999773176	0.004813003540039107
0.019562838002457283	0.004813003540039107
0.019721264001418604	0.004813003540039107
0.01987928800008376	0.004813003540039107
0.02003771900126594	0.004813003540039107
0.020208682002703426	0.004813003540039107
0.020378743000037502	0.004813003540039107
0.02053648500077543	0.004813003540039107
0.020648642002925044	0.004813003540039107
0.020807036002224777	0.004813003540039107
0.020984865001082653	0.004813003540039107
0.02115486900220276	0.004813003540039107
0.021313418001227546	0.004813003540039107
0.021476501002325676	0.004813003540039107
0.021634935001202393	0.004813003540039107
0.02179193800111534	0.004813003540039107
0.021965566000289982	0.004813003540039107
0.022123721002571983	0.004813003540039107
0.022280524000962032	0.004813003540039107
0.0224374790013826	0.004813003540039107
0.02259389200116857	0.004813003540039107
0.02274968500205432	0.004813003540039107
0.022910125000635162	0.004813003540039107
0.023066200999892317	0.004813003540039107
0.023223177002364537	0.004813003540039107
0.023379840000416152	0.004813003540039107
0.023535447002359433	0.004813003540039107
0.023691177000728203	0.004813003540039107
0.023847038002713816	0.004813003540039107
0.024003432001336478	0.004813003540039107
0.024160035001841607	0.005293655395507857
0.024317270999745233	0.005293655395507857
0.024473338002280798	0.005293655395507857
0.024628942002891563	0.005293655395507857
0.024801791001664242	0.005293655395507857
0.024962098003015853	0.005293655395507857
0.025118713001575088	0.005293655395507857
0.0252844400019967	0.005293655395507857
0.025441523001063615	0.005293655395507857
0.02559734100213973	0.005293655395507857
0.02575281400277163	0.005293655395507857
0.02591462400232558	0.005293655395507857
0.026072118002048228	0.005293655395507857
0.026227843001834117	0.005293655395507857
0.02638518700041459	0.005293655395507857
0.02654096100013703	0.005293655395507857
0.02669838000292657	0.005293655395507857
0.026855688000068767	0.005293655395507857
0.027011865000531543	0.005293655395507857
0.027167463002115255	0.005293655395507857
0.02732286600075895	0.005293655395507857
0.027478466003231006	0.005293655395507857
0.02763572399999248	0.005293655395507857
0.027793792000011308	0.005293655395507857
0.027957321002759272	0.005293655395507857
0.02811483400000725	0.005293655395507857
0.028272194002056494	0.005293655395507857
0.028429464000510052	0.005293655395507857
0.02858621500126901	0.005293655395507857
0.028770972003258066	0.005293655395507857
0.028934789999766508	0.005293655395507857
0.02909926800202811	0.005293655395507857
0.029256957001052797	0.005293655395507857
0.029417371002637083	0.005293655395507857
0.029575990000012098	0.005293655395507857
0.029734319003182463	0.005293655395507857
0.029895196999859763	0.005293655395507857
0.030054845999984536	0.005293655395507857
0.030213092002668418	0.005774307250976607
0.030372309000085806	0.005774307250976607
0.030529304000083357	0.005774307250976607
0.030685053003253415	0.005774307250976607
0.03084181600206648	0.005774307250976607
0.03099905900307931	0.005774307250976607
0.031156181001279037	0.005774307250976607
0.03131198400296853	0.005774307250976607
0.03146802400078741	0.005774307250976607
0.03162445600173669	0.005774307250976607
0.03178063000086695	0.005774307250976607
0.03194253500259947	0.005774307250976607
0.03209905300172977	0.005774307250976607
0.032255190002615564	0.005774307250976607
0.032411231000878615	0.005774307250976607
0.0325668300029065	0.005774307250976607
0.03273827100201743	0.005774307250976607
0.0329004450031789	0.005774307250976607
0.03305843100315542	0.005774307250976607
0.033215332001418574	0.005774307250976607
0.03337738200207241	0.005774307250976607
0.03353547600272577	0.005774307250976607
0.033693059001961956	0.005774307250976607
0.03385056700062705	0.005774307250976607
0.034009157003310975	0.005774307250976607
0.034166047000326216	0.005774307250976607
0.03432144900216372	0.005774307250976607
0.034480561000236776	0.005774307250976607
0.03463789300076314	0.005774307250976607
0.034795709001627984	0.005774307250976607
0.03495603800183744	0.005774307250976607
0.03511158100081957	0.005774307250976607
0.03527493200090248	0.005774307250976607
0.035430965002888115	0.005774307250976607
0.035608266000053845	0.005774307250976607
0.03577021200180752	0.005774307250976607
0.03593167500002892	0.005774307250976607
0.03608939700279734	0.005774307250976607
0.03624503500032006	0.005774307250976607
0.036401122000825126	0.005774307250976607
0.03655734100175323	0.005774307250976607
0.036748401002114406	0.005774307250976607
0.03691263500149944	0.005774307250976607
0.037069445999804884	0.005774307250976607
0.03722502600066946	0.005774307250976607
0.03739447600310086	0.005774307250976607
0.037554196002020035	0.005774307250976607
0.03771139200034668	0.005774307250976607
0.037869458999921335	0.005774307250976607
0.03802804100268986	0.005774307250976607
0.03818570900330087	0.005774307250976607
0.038343043001077604	0.005774307250976607
0.03850004900232307	0.005774307250976607
0.03865641400261666	0.005774307250976607
0.038814366002043243	0.005774307250976607
0.03897688400320476	0.005774307250976607
0.03914126000017859	0.005774307250976607
0.03929901000083191	0.005774307250976607
0.03945478300011018	0.005774307250976607
0.039611139000044204	0.005774307250976607
0.039768149003066355	0.005774307250976607
0.03993103700122447	0.005774307250976607
0.04008995900221635	0.005774307250976607
0.040255451000120956	0.005774307250976607
0.040412928003206616	0.005774307250976607
0.04056926500197733	0.005774307250976607
0.0408041940027033	0.005774307250976607
0.04105586200239486	0.006254959106445357
0.04122987099981401	0.006254959106445357
0.041393347000848735	0.006254959106445357
0.04155344200262334	0.006254959106445357
0.04171218200281146	0.006254959106445357
0.04187349900166737	0.006254959106445357
0.04203372000119998	0.006254959106445357
0.04219239899975946	0.006254959106445357
0.042353026001364924	0.006254959106445357
0.0425115280013415	0.006254959106445357
0.042667298002925236	0.006254959106445357
0.04282968200277537	0.006254959106445357
0.042985314001271036	0.006254959106445357
0.0431425400020089	0.006254959106445357
0.04329863700331771	0.006254959106445357
0.0434541970025748	0.006254959106445357
0.04360996500327019	0.006254959106445357
0.043789931001811055	0.006254959106445357
0.04394910500195692	0.006254959106445357
0.0442691990028834	0.006254959106445357
0.04444058000080986	0.006254959106445357
0.04460091400324018	0.006254959106445357
0.04478852200190886	0.006254959106445357
0.044947900001716334	0.006254959106445357
0.04510536800080445	0.006254959106445357
0.04527167000196641	0.006254959106445357
0.04542969400063157	0.006254959106445357
0.04558592600005795	0.006254959106445357
0.04574772600244614	0.006254959106445357
0.04590869800085784	0.006254959106445357
0.04606629000045359	0.006254959106445357
0.04622293500142405	0.006254959106445357
0.04637942400222528	0.006254959106445357
0.04653473100188421	0.006254959106445357
0.04669585100054974	0.006254959106445357
0.046855950000463054	0.006254959106445357
0.04701225700046052	0.006254959106445357
0.04716802300026757	0.006254959106445357
0.04732416100159753	0.006254959106445357
0.04747970400057966	0.006254959106445357
0.04763485400326317	0.006254959106445357
0.04779575900101918	0.006254959106445357
0.047952492001059	0.006254959106445357
0.04811028300173348	0.006254959106445357
0.04826910200063139	0.006254959106445357
0.04842932100291364	0.006254959106445357
0.048587736000627046	0.006254959106445357
0.04877030700299656	0.006254959106445357
0.04893111800265615	0.006254959106445357
0.0491292130027432	0.006254959106445357
0.04931066900098813	0.006254959106445357
0.04947258300308022	0.006254959106445357
0.049636340001598	0.006254959106445357
0.04981536900231731	0.006254959106445357
0.04997471600290737	0.006254959106445357
0.0501337660025456	0.006254959106445357
0.050301046001550276	0.006254959106445357
0.05045882200283813	0.006254959106445357
0.05061541800023406	0.006254959106445357
0.05077816900302423	0.006254959106445357
0.05093415600276785	0.006254959106445357
0.05109052100306144	0.006735610961914107
0.05124584000077448	0.006735610961914107
0.05140060700068716	0.006735610961914107
0.051556082002207404	0.006735610961914107
0.05171137500292389	0.006735610961914107
0.05187006100095459	0.006735610961914107
0.05202708400247502	0.006735610961914107
0.052183073999913177	0.006735610961914107
0.05233894900084124	0.006735610961914107
0.05249446900052135	0.006735610961914107
0.05265295000208425	0.006735610961914107
0.052817117000813596	0.006735610961914107
0.05297406899990165	0.006735610961914107
0.05313032600315637	0.006735610961914107
0.053285462003259454	0.006735610961914107
0.05344087400226272	0.006735610961914107
0.05359661000329652	0.006735610961914107
0.05376107499978389	0.006735610961914107
0.05391831599990837	0.006735610961914107
0.05407507500058273	0.006735610961914107
0.05423161400176468	0.006735610961914107
0.05438788300307351	0.006735610961914107
0.05454380700030015	0.006735610961914107
0.05469923900091089	0.006735610961914107
0.054854794001585105	0.006735610961914107
0.05501027400168823	0.006735610961914107
0.05523090900169336	0.006735610961914107
0.055406413001037436	0.006735610961914107
0.0555658230005065	0.006735610961914107
0.05572402000325383	0.006735610961914107
0.05588331900071353	0.006735610961914107
0.05604238200248801	0.006735610961914107
0.05619817900151247	0.006735610961914107
0.05635449900000822	0.006735610961914107
0.05651041700184578	0.006735610961914107
0.05664615500063519	0.006735610961914107
0.05680972800109885	0.006735610961914107
0.05696597600035602	0.006735610961914107
0.05712228300035349	0.006735610961914107
0.05727830800242373	0.006735610961914107
0.05743494600028498	0.006735610961914107
0.057590817003074335	0.006735610961914107
0.057747177001147065	0.006735610961914107
0.05790508200152544	0.006735610961914107
0.058060950999788474	0.006735610961914107
0.05821880200164742	0.006735610961914107
0.05837763900126447	0.006735610961914107
0.05853431900322903	0.006735610961914107
0.058693304999906104	0.006735610961914107
0.0588502740029071	0.006735610961914107
0.05900655400182586	0.006735610961914107
0.05916308100131573	0.006735610961914107
0.05931918700298411	0.006735610961914107
0.05947792400183971	0.006735610961914107
0.05964020200190134	0.006735610961914107
0.05980283400276676	0.006735610961914107
0.05996078700263752	0.006735610961914107
0.06011794600271969	0.006735610961914107
0.06028403000163962	0.006735610961914107
0.06044289300189121	0.006735610961914107
0.060600617001909995	0.006735610961914107
0.060776004000217654	0.006735610961914107
0.06093341700034216	0.006735610961914107
0.061089770002581645	0.006735610961914107
0.061245570999744814	0.006735610961914107
0.06140287500238628	0.006735610961914107
0.06155819100240478	0.006735610961914107
0.0617204580012185	0.006735610961914107
0.06187762700210442	0.006735610961914107
0.062034424001467414	0.006735610961914107
0.06219057199996314	0.006735610961914107
0.062346337999770185	0.006735610961914107
0.062502183001925	0.006735610961914107
0.06265867800175329	0.006735610961914107
0.06281949200274539	0.006735610961914107
0.06297601900223526	0.006735610961914107
0.06313280900212703	0.006735610961914107
0.06328831300197635	0.006735610961914107
0.0634441260008316	0.006735610961914107
0.0635996780001733	0.006735610961914107
0.06376165199981187	0.006735610961914107
0.06391765700027463	0.006735610961914107
0.06407376200149884	0.006735610961914107
0.06422919600299792	0.006735610961914107
0.06438461000288953	0.006735610961914107
0.0645416630031832	0.006735610961914107
0.06469690400263062	0.006735610961914107
0.06485389600129565	0.006735610961914107
0.06500993100053165	0.006735610961914107
0.06523163200108684	0.006735610961914107
0.06540340600258787	0.006735610961914107
0.06556170300245867	0.006735610961914107
0.0657846870017238	0.006735610961914107
0.06607834300302784	0.006735610961914107
0.066269420000026	0.006735610961914107
0.0664388860022882	0.006735610961914107
0.06660294800167321	0.006735610961914107
0.06677381500048796	0.006735610961914107
0.06695671600027708	0.006735610961914107
0.06712121600139653	0.006735610961914107
0.06727861400213442	0.006735610961914107
0.06743523700060905	0.006735610961914107
0.06759108600090258	0.006735610961914107
0.06774759400286712	0.006735610961914107
0.06790876400191337	0.006735610961914107
0.06806672500169952	0.006735610961914107
0.06822382300015306	0.006735610961914107
0.06837956000163103	0.006735610961914107
0.06853980600135401	0.006735610961914107
0.06869817300321301	0.006735610961914107
0.06885885400333791	0.006735610961914107
0.06901674600158003	0.006735610961914107
0.069173623000097	0.006735610961914107
0.06933031000153278	0.006735610961914107
0.06948802100305329	0.006735610961914107
0.06965202200080967	0.006735610961914107
0.06981362800070201	0.006735610961914107
0.06998919600300724	0.006735610961914107
0.07015786300325999	0.006735610961914107
0.07031908700082568	0.006735610961914107
0.07048213900270639	0.006735610961914107
0.07064160500158323	0.006735610961914107
0.0708273750024091	0.006735610961914107
0.07098878200122272	0.006735610961914107
0.07114925700079766	0.006735610961914107
0.07130725900060497	0.006735610961914107
0.07146434600144858	0.006735610961914107
0.07162118600172107	0.007216262817382857
0.071777805002057	0.007216262817382857
0.07194061900008819	0.007216262817382857
0.07209706200228538	0.007216262817382857
0.07225300200298079	0.007216262817382857
0.07241010200232267	0.007216262817382857
0.07256891300130519	0.007216262817382857
0.07274317900009919	0.007216262817382857
0.07290806400123984	0.007216262817382857
0.0730649560027814	0.007216262817382857
0.07322046999979648	0.007216262817382857
0.07337581899992074	0.007216262817382857
0.07357937000051606	0.007216262817382857
0.07382100200265995	0.007216262817382857
0.07399189300122089	0.007216262817382857
0.07415358599973843	0.007216262817382857
0.07431218300189357	0.007216262817382857
0.07447038200189127	0.007216262817382857
0.07463011000072584	0.007216262817382857
0.07480996300000697	0.007216262817382857
0.07496959700074513	0.007216262817382857
0.07512800300173694	0.007216262817382857
0.07529457800046657	0.007216262817382857
0.07545189300071797	0.007216262817382857
0.07560824400206911	0.007216262817382857
0.07576888400217285	0.007216262817382857
0.07592510000176844	0.007216262817382857
0.07608245500159683	0.007216262817382857
0.07623896100267302	0.007216262817382857
0.07639556499998434	0.007216262817382857
0.0765512520010816	0.007216262817382857
0.07672477300002356	0.007216262817382857
0.07688468400010606	0.007216262817382857
0.07704146400283207	0.007216262817382857
0.07719759800238535	0.007216262817382857
0.07735302299988689	0.007216262817382857
0.0775094730015553	0.007216262817382857
0.07766491800066433	0.007216262817382857
0.07782588400004897	0.007216262817382857
0.07798215799994068	0.007216262817382857
0.07814383799995994	0.007216262817382857
0.07830198200099403	0.007216262817382857
0.07845937800084357	0.007216262817382857
0.0786156120011583	0.007216262817382857
0.07877708399973926	0.007216262817382857
0.07893641200280399	0.007216262817382857
0.07909483800176531	0.007216262817382857
0.07925215200157254	0.007216262817382857
0.07940889200108359	0.007216262817382857
0.0795655230031116	0.007216262817382857
0.07972190700093051	0.007216262817382857
0.07987937500001863	0.007216262817382857
0.0800365340001008	0.007216262817382857
0.08024506900255801	0.007216262817382857
0.08042163800200797	0.007216262817382857
0.08058247600274626	0.007216262817382857
0.08076922600230318	0.007216262817382857
0.08093043700137059	0.007216262817382857
0.08108863600136829	0.007216262817382857
0.08124772200244479	0.007216262817382857
0.08140520200322499	0.007216262817382857
0.0815616569998383	0.007216262817382857
0.08171749200118938	0.007216262817382857
0.08187453200298478	0.007216262817382857
0.08203052400131128	0.007216262817382857
0.08218657200268353	0.007216262817382857
0.08234255900242715	0.007216262817382857
0.08249853400047868	0.007216262817382857
0.08265632500115316	0.007216262817382857
0.0828165880011511	0.007216262817382857
0.08297265000146581	0.007216262817382857
0.08312914700218244	0.007216262817382857
0.08328580300076283	0.007216262817382857
0.08344135100196581	0.007216262817382857
0.08359690500219585	0.007216262817382857
0.08375646300191875	0.007216262817382857
0.08391280800060485	0.007216262817382857
0.08406864100106759	0.007216262817382857
0.08422386600068421	0.007216262817382857
0.08437885600142181	0.007216262817382857
0.08453447200008668	0.007216262817382857
0.0846520330014755	0.007216262817382857
0.08481494200168527	0.007216262817382857
0.08497084800183075	0.007216262817382857
0.0851267750003899	0.007216262817382857
0.08529172500129789	0.007216262817382857
0.08544776600319892	0.007216262817382857
0.08560285600105999	0.007216262817382857
0.0857697220017144	0.007216262817382857
0.0859278540010564	0.007216262817382857
0.08608940100020845	0.007216262817382857
0.08624655000312487	0.007216262817382857
0.0864028470023186	0.007216262817382857
0.08655856600307743	0.007216262817382857
0.08671452100315946	0.007216262817382857
0.08687233500313596	0.007216262817382857
0.08702779099985491	0.007216262817382857
0.08718368400150212	0.007216262817382857
0.0873391620007169	0.007216262817382857
0.08749435700156027	0.007216262817382857
0.08764983200308052	0.007216262817382857
0.08781256099973689	0.007216262817382857
0.08796831000290695	0.007216262817382857
0.08812496600148734	0.007216262817382857
0.08828340600302909	0.007216262817382857
0.08844289600165212	0.007216262817382857
0.0886003060004441	0.007216262817382857
0.08877568800016888	0.007216262817382857
0.08893577799972263	0.007216262817382857
0.08909363800194114	0.007216262817382857
0.08925097199971788	0.007216262817382857
0.08940801500284579	0.007216262817382857
0.08956425700307591	0.007216262817382857
0.08972074000121211	0.007216262817382857
0.08987789599996177	0.007216262817382857
0.0900351820018841	0.007216262817382857
0.09023680500104092	0.007216262817382857
0.09041067400175962	0.007216262817382857
0.09057097400000202	0.007216262817382857
0.09072940800251672	0.007216262817382857
0.09089498000321328	0.007216262817382857
0.09105365400318988	0.007216262817382857
0.09121021800092421	0.007216262817382857
0.09136587400280405	0.007216262817382857
0.0915219779999461	0.007216262817382857
0.09167723500286229	0.007216262817382857
0.09183671299979324	0.007216262817382857
0.09199244500268833	0.007216262817382857
0.09214777400120511	0.007216262817382857
0.09230382000168902	0.007216262817382857
0.0924598160017922	0.007216262817382857
0.09261515100297402	0.007216262817382857
0.09279950200289022	0.007216262817382857
0.0929568380015553	0.007216262817382857
0.0931131010001991	0.007216262817382857
0.09326875999977347	0.007216262817382857
0.09342414800266852	0.007216262817382857
0.09357965000162949	0.007216262817382857
0.09374087700052769	0.007216262817382857
0.09389770300185774	0.007216262817382857
0.09405754900217289	0.007216262817382857
0.0942141370032914	0.007216262817382857
0.09437076399990474	0.007216262817382857
0.09452711400081171	0.007216262817382857
0.0946828190026281	0.007216262817382857
0.09484297100061667	0.007216262817382857
0.09499938299995847	0.007216262817382857
0.09516242600147962	0.007216262817382857
0.09532067700274638	0.007216262817382857
0.0954777790029766	0.007216262817382857
0.09563492400047835	0.007216262817382857
0.0957944170004339	0.007696914672851607
0.09595105200060061	0.007696914672851607
0.09610780000002705	0.007696914672851607
0.09626344500065898	0.007696914672851607
0.0964181870003813	0.007696914672851607
0.09657375200185925	0.007696914672851607
0.09674424200056819	0.007696914672851607
0.09690380400206777	0.007696914672851607
0.09706051700050011	0.007696914672851607
0.09721585900115315	0.007696914672851607
0.09737098600089666	0.007696914672851607
0.09752612300144392	0.007696914672851607
0.09768174700002419	0.007696914672851607
0.09784348700122791	0.007696914672851607
0.0979993610017118	0.007696914672851607
0.0981550430005882	0.007696914672851607
0.09831166799995117	0.007696914672851607
0.09846969499994884	0.007696914672851607
0.098626917002548	0.007696914672851607
0.09879033800098114	0.007696914672851607
0.09894981400066172	0.007696914672851607
0.09910754400334554	0.007696914672851607
0.09926355000061449	0.007696914672851607
0.09941973000240978	0.007696914672851607
0.09957617400141316	0.007696914672851607
0.09973277900280664	0.007696914672851607
0.09988968000106979	0.007696914672851607
0.10004702000151156	0.007696914672851607
0.11022980000052485	0.007696914672851607
0.12046663500223076	0.007696914672851607
0.13071471500006737	0.008177566528320357
0.14097470600245288	0.008177566528320357
0.15121459200236131	0.008177566528320357
0.16146309500254574	0.008658218383789107
0.17170444600196788	0.008658218383789107
0.1819608670011803	0.010100173950195357
0.19219111400161637	0.014284896850585982
0.20242289500311017	0.015127944946289107
0.21265688600033172	0.018374252319335982
0.22291420200053835	0.021559524536132857
0.2332559510032297	0.029654312133789107
0.24365804500121158	0.03896217346191411
0.25402797300193924	0.04728584289550786
0.2644256960011262	0.06074409484863286
0.27483645400207024	0.07295112609863286
0.28521017400271376	0.08807258605957036
0.2956532000025618	0.10441093444824223
0.3060882350000611	0.1220615386962891
0.31655533100274624	0.13830070495605473
0.3269829990022117	0.15602378845214848
0.33742366500155185	0.17756156921386723
0.3478521360011655	0.20197563171386723
0.3583096710026439	0.22015647888183598
0.36872482800026773	0.2466648101806641
0.37915954700292787	0.26920967102050786
0.3895521539998299	0.2926548004150391
0.3999322920026316	0.3158443450927735
0.4103057610009273	0.343142318725586
0.42067682800188777	0.36558418273925786
0.4310928500017326	0.39486198425292973
0.4414979410030355	0.4143894195556641
0.4519350380032847	0.44012336730957036
0.4623482620008872	0.46120719909667973
0.4727543280023383	0.4816768646240235
0.4831743210015702	0.5027530670166016
0.49357154100289335	0.5220287322998047
0.5039723400004732	0.5398204803466797
0.514371201999893	0.559054183959961
0.5247070550030912	0.5758884429931641
0.5351549290026014	0.5903308868408204
0.5454881370023941	0.6124561309814454
0.5558051690022694	0.6330211639404297
0.5660919809997722	0.6503398895263672
0.5764273020031396	0.6710918426513672
0.5867631970031653	0.6888912200927735
0.5971518430014839	0.7048213958740235
0.6075967780016072	0.7197521209716797
0.6179863210018084	0.7403018951416016
0.6283608250014368	0.7533634185791016
0.6386571470029594	0.7724254608154297
0.6489315630024066	0.7876651763916016
0.6592160940017493	0.8052356719970704
0.6695279330015182	0.8194988250732422
0.6799057759999414	0.830569076538086
0.6901943770026264	0.8409908294677735
0.700496170000406	0.8467395782470704
0.7108100450022903	0.8508556365966797
0.7210619220022636	0.8539112091064454
0.7312879890014301	0.8560359954833985
0.7415172540022468	0.8598735809326172
0.7517586840003787	0.8610828399658204
0.7620115179997811	0.862520980834961
0.772249711000768	0.8716533660888672
0.78248840300148	0.8807857513427735
0.7926650250010425	0.8899181365966797
0.8028966769998078	0.899050521850586
0.813127446002909	0.908663558959961
0.8233802130016556	0.9177959442138672
0.8336321540009521	0.9269283294677735
0.8438998940000602	0.9326961517333985
0.8541672900028061	0.9326961517333985
0.8644098010008747	0.9326961517333985
0.8746615380005096	0.9326961517333985
0.88493370300057	0.9326961517333985
0.8951866950010299	0.9326961517333985
0.9054450700023153	0.9326961517333985
0.9156785450031748	0.9326961517333985
0.9259270760012441	0.9326961517333985
0.9361651430008351	0.9331768035888672
0.9463933260012709	0.9331768035888672
0.9566201190027641	0.9331768035888672
0.9668818780010042	0.933657455444336
0.9771171990032599	0.9341381072998047
0.9873344550032925	0.9346187591552735
0.9975472040023305	0.9346187591552735
1.0077751480021107	0.9350994110107422
1.1081012000031478	0.9369342803955079
1.2084923809998145	0.9460666656494141
1.3089188280027884	0.9556797027587891
1.4093003310008498	0.9644001007080079
1.509690106002381	0.9824016571044922
1.6100761690031504	0.9994800567626954
1.7104815490019973	1.0088985443115235
1.810850408000988	1.0350177764892579
1.911235839001165	1.0539997100830079
2.011635243001365	1.0607669830322266
2.112049133000255	1.088381576538086
2.2124486820030143	1.101565170288086
2.312863063001714	1.1095989227294922
2.4132759790009004	1.1355998992919922
2.5136701720002748	1.1516864776611329
2.6140668820007704	1.1594684600830079
2.714452264001011	1.1861751556396485
2.8148558370012324	1.2017887115478516
2.9152628780029772	1.2070911407470704
3.0156547430015053	1.2246654510498047
3.116054879003059	1.240164566040039
3.2164468970004236	1.2541950225830079
3.3168602229998214	1.263064193725586
3.417276624000806	1.2801578521728516
3.517794881001464	1.2965839385986329
3.618255377001333	1.3067577362060547
3.718776544003049	1.3279293060302735
3.8192634470033227	1.3436992645263672
3.9197408620020724	1.3557384490966797
4.020216426000843	1.3749797821044922
4.120735926000634	1.3932750701904297
4.221125616000791	1.405813980102539
4.32152130400209	1.4233654022216797
4.421908514003007	1.4406688690185547
4.522286660001555	1.4555118560791016
4.622672309000336	1.4712169647216797
4.723077995000494	1.4900691986083985
4.82345937500213	1.5058391571044922
4.923865993001527	1.5181339263916016
5.024286299001687	1.540701675415039
5.124671149002097	1.5554454803466797
5.225080349002383	1.5598018646240235
5.325461445001565	1.5819194793701172
5.425867132002168	1.5980060577392579
5.52624759900209	1.6066577911376954
5.626615838002181	1.6215961456298829
5.72703140700105	1.6382015228271485
5.827413258000888	1.6537349700927735
5.927790601999732	1.6621540069580079
6.028174545001093	1.685263442993164
6.12856931600254	1.7008502960205079
6.228972772001725	1.7104862213134766
6.329347446000611	1.7323787689208985
6.429726169000787	1.7496746063232422
6.530096449001576	1.7586048126220704
6.630471466000017	1.7840946197509766
6.730853312001273	1.799460220336914
6.8312374130000535	1.807638931274414
6.931606408001244	1.8343685150146485
7.03199169599975	1.8493755340576172
7.132360761999735	1.8573062896728516
7.232730363000883	1.882803726196289
7.33309638600258	1.8986309051513672
7.433462665001571	1.9042461395263672
7.533828280000307	1.9227359771728516
7.634194245001709	1.9408824920654297
7.734557753003173	1.9524333953857422
7.834922256002756	1.963736343383789
7.935291633002635	1.9777896881103516
8.035664359002112	1.995730209350586
8.13604341500104	2.0041645050048826
8.236440148000838	2.0265148162841795
8.33685993400286	2.04376106262207
8.437250310002128	2.0509708404541014
8.537625777000358	2.0721195220947264
8.637994486001844	2.0869472503662108
8.738377707002655	2.0999706268310545
8.838760145001288	2.1115139007568358
8.9391420259999	2.1302822113037108
9.039552406000439	2.1474140167236326
9.139922950002074	2.1541584014892576
9.240296149000642	2.1779659271240233
9.340670114001114	2.1940334320068358
9.441039964000083	2.1988475799560545
9.541421798003284	2.21978645324707
9.641791854002804	2.2359683990478514
9.742166954001732	2.247031021118164
9.842568529002165	2.2607372283935545
9.942949339001643	2.27337532043457
10.04332025199983	2.2917926788330076
11.044614578000619	2.4432209014892576
12.046032763002586	2.5455577850341795
13.047457562002819	2.526804733276367
0	0
