# Supplementary material for: GRAPE for fast and scalable graph processing and random-walk-based embedding
Source: Nat Comput Sci. 2023 Jun 26;3(6):552–68. doi: 10.1038/s43588-023-00465-8 (PMC10768636; doi:10.1038/s43588-023-00465-8)
Supplement: Supplementary file 4 — CSVs with time series data with time and memory requirements for the different libraries on the 44 considered graphs and on the different tasks considered (loading graphs, first- and second-order RWs). [file 43588_2023_465_MOESM4_ESM.zip › bio-ce-ht/Node2Vec/first_order_walk.csv]

delta	ram
0	0.002742767333984375
0.00019236000298405997	0.003223419189453125
0.00033049500052584335	0.003223419189453125
0.0004370200003904756	0.003223419189453125
0.000526988002093276	0.003223419189453125
0.0006135990006441716	0.003223419189453125
0.0006978680030442774	0.003223419189453125
0.0007815870012564119	0.003223419189453125
0.0008648319999338128	0.003223419189453125
0.0009477200001128949	0.003223419189453125
0.0010381370011600666	0.003704071044921875
0.0011229330011701677	0.003704071044921875
0.0012056350024067797	0.003704071044921875
0.0012882600021839608	0.003704071044921875
0.0013706210011150688	0.003704071044921875
0.0014605680007662158	0.003704071044921875
0.0015429550003318582	0.003704071044921875
0.0016254440015472937	0.003704071044921875
0.001708061001409078	0.003704071044921875
0.0017935579999175388	0.003704071044921875
0.0018857690010918304	0.003704071044921875
0.001970594999875175	0.003704071044921875
0.0020529990033537615	0.003704071044921875
0.0021350200004235376	0.003704071044921875
0.002217558001575526	0.003704071044921875
0.0023298520027310587	0.003704071044921875
0.0024362479998671915	0.003704071044921875
0.0025224440032616258	0.003704071044921875
0.002605412002594676	0.003704071044921875
0.002689440003450727	0.003704071044921875
0.0027718950004782528	0.003704071044921875
0.002853826001228299	0.003704071044921875
0.0029357750026974827	0.003704071044921875
0.0030183310009306297	0.004184722900390625
0.0031010660022730008	0.004184722900390625
0.003184417000738904	0.004184722900390625
0.0032745340031397063	0.004184722900390625
0.003372705999936443	0.004184722900390625
0.003464941000856925	0.004184722900390625
0.003549087999999756	0.004184722900390625
0.00363254500189214	0.004184722900390625
0.003715824001119472	0.004184722900390625
0.003799060003075283	0.004184722900390625
0.0038825060000817757	0.004184722900390625
0.0039697930005786475	0.004184722900390625
0.004054602002725005	0.004184722900390625
0.004137414001888828	0.004184722900390625
0.004220729002554435	0.004184722900390625
0.004307913000957342	0.004184722900390625
0.0043982510032947175	0.004184722900390625
0.004482273001485737	0.004184722900390625
0.004564326001855079	0.004184722900390625
0.004647229001420783	0.004184722900390625
0.004729181000584504	0.004184722900390625
0.004811560000234749	0.004184722900390625
0.004893722001725109	0.004184722900390625
0.004975640000338899	0.004184722900390625
0.005057796002802206	0.004184722900390625
0.005139968001458328	0.004184722900390625
0.005223058000410674	0.004184722900390625
0.005306054001266602	0.004184722900390625
0.0053959960023348685	0.004184722900390625
0.005480364001414273	0.004184722900390625
0.005563462000282016	0.004184722900390625
0.005647688001772622	0.004184722900390625
0.005731212000682717	0.004184722900390625
0.005820707003294956	0.004184722900390625
0.0059039220031991135	0.004184722900390625
0.005986275002214825	0.004184722900390625
0.006068758000765229	0.004184722900390625
0.00615094900058466	0.004184722900390625
0.006232689000171376	0.004184722900390625
0.0063341070017486345	0.004184722900390625
0.00642566600072314	0.004184722900390625
0.006509472001198446	0.004184722900390625
0.006592377001652494	0.004184722900390625
0.006674064999970142	0.004184722900390625
0.006756118000339484	0.004184722900390625
0.006839587000285974	0.004184722900390625
0.006934941000508843	0.004184722900390625
0.007017690000793664	0.004184722900390625
0.007099965001543751	0.004184722900390625
0.0071817710013419855	0.004184722900390625
0.007263703002536204	0.004184722900390625
0.007345583002461353	0.004184722900390625
0.00743272399995476	0.004184722900390625
0.007515478002460441	0.004184722900390625
0.007597168001666432	0.004184722900390625
0.00767861300118966	0.004184722900390625
0.007760671000141883	0.004184722900390625
0.007842403003451182	0.004184722900390625
0.00792673000250943	0.004184722900390625
0.008011717000044882	0.004184722900390625
0.008094027001789073	0.004184722900390625
0.008175874001608463	0.004184722900390625
0.008257942001364427	0.004184722900390625
0.00833972400141647	0.004184722900390625
0.008431360001850408	0.004184722900390625
0.008515094003087142	0.004184722900390625
0.0085987570018915	0.004184722900390625
0.008681650000653462	0.004184722900390625
0.008764901001995895	0.004184722900390625
0.008848103003401775	0.004184722900390625
0.008930938001867617	0.004184722900390625
0.009013709001010284	0.004184722900390625
0.009095670000533573	0.004184722900390625
0.00917817400113563	0.004184722900390625
0.009264531003282173	0.004184722900390625
0.009348188003059477	0.004184722900390625
0.009437128002900863	0.004184722900390625
0.009522005002509104	0.004184722900390625
0.00960670800122898	0.004184722900390625
0.009689606002211804	0.004184722900390625
0.009772717003215803	0.004184722900390625
0.00985691500318353	0.004184722900390625
0.009939363000739831	0.004184722900390625
0.0100216860009823	0.004184722900390625
0.010191394001594745	0.004184722900390625
0.010388897000666475	0.004184722900390625
0.010565134001808474	0.004184722900390625
0.010743697002908448	0.004184722900390625
0.010905994000495411	0.004184722900390625
0.011063216003094567	0.004184722900390625
0.011219710002478678	0.004665374755859375
0.011376087000826374	0.004665374755859375
0.011537562000739854	0.004665374755859375
0.011693708001985215	0.004665374755859375
0.011852072002511704	0.004665374755859375
0.012018373003229499	0.004665374755859375
0.012178445002064109	0.004665374755859375
0.01233799300098326	0.004665374755859375
0.012511984001321252	0.004665374755859375
0.012672099001065362	0.004665374755859375
0.012828552000428317	0.004665374755859375
0.012983524000446778	0.004665374755859375
0.013138760001311311	0.004665374755859375
0.01329960400107666	0.004665374755859375
0.013462047001667088	0.004665374755859375
0.013618393000797369	0.004665374755859375
0.01377735900314292	0.004665374755859375
0.013935187002061866	0.004665374755859375
0.014090813001530478	0.004665374755859375
0.014247524002712453	0.004665374755859375
0.014427805002924288	0.004665374755859375
0.014584704000299098	0.004665374755859375
0.014740334001544397	0.005146026611328125
0.01489514500281075	0.005146026611328125
0.015050058002088917	0.005146026611328125
0.015204858002107358	0.005146026611328125
0.015360121000412619	0.005146026611328125
0.015519530003075488	0.005146026611328125
0.015675749000365613	0.005146026611328125
0.015830627002287656	0.005146026611328125
0.01598778100014897	0.005146026611328125
0.016143241002282593	0.005146026611328125
0.016298878002999118	0.005146026611328125
0.016459384001791477	0.005146026611328125
0.016617179000604665	0.005146026611328125
0.016772595001384616	0.005146026611328125
0.01693718800015631	0.005146026611328125
0.017096102001232794	0.005146026611328125
0.017253249003260862	0.005146026611328125
0.017411756001820322	0.005146026611328125
0.017570409003383247	0.005146026611328125
0.01772933200118132	0.005146026611328125
0.017888089001644403	0.005146026611328125
0.01804562600227655	0.005146026611328125
0.018202765000751242	0.005146026611328125
0.018374649000179488	0.005146026611328125
0.01854101500066463	0.005146026611328125
0.018702358000155073	0.005146026611328125
0.018859465002606157	0.005146026611328125
0.019016262001969153	0.005146026611328125
0.019173438002326293	0.005146026611328125
0.019331584000610746	0.005146026611328125
0.01949424800113775	0.005146026611328125
0.01965141500113532	0.005626678466796875
0.01980714599994826	0.005626678466796875
0.01996280000093975	0.005626678466796875
0.020118242002354236	0.005626678466796875
0.020276238999940688	0.005626678466796875
0.020431401000678306	0.005626678466796875
0.02058663200295996	0.005626678466796875
0.020741616001032526	0.005626678466796875
0.020897648002573987	0.005626678466796875
0.021053901000414044	0.005626678466796875
0.021213388001342537	0.005626678466796875
0.021368923000409268	0.005626678466796875
0.02152935000049183	0.005626678466796875
0.021684604002075503	0.005626678466796875
0.021839538003405323	0.005626678466796875
0.022003842001140583	0.005626678466796875
0.022159105003083823	0.005626678466796875
0.02228707000176655	0.005626678466796875
0.022446605002187425	0.005626678466796875
0.022602589000598527	0.005626678466796875
0.022757241000363138	0.005626678466796875
0.022911501000635326	0.005626678466796875
0.02306634600245161	0.005626678466796875
0.02322143600031268	0.005626678466796875
0.023380802002066048	0.005626678466796875
0.02353969200339634	0.005626678466796875
0.023696478001511423	0.005626678466796875
0.02385168200271437	0.005626678466796875
0.024007771000469802	0.005626678466796875
0.024164148002455477	0.005626678466796875
0.024326031001692172	0.005626678466796875
0.024487611000949983	0.005626678466796875
0.02464948000124423	0.005626678466796875
0.024812995001411764	0.005626678466796875
0.024973422001494328	0.005626678466796875
0.025130091002210975	0.005626678466796875
0.025289133001933806	0.006107330322265625
0.025450888002524152	0.006107330322265625
0.025611515000491636	0.006107330322265625
0.025772869001229992	0.006107330322265625
0.02593680000063614	0.006107330322265625
0.026094361001014477	0.006107330322265625
0.026259627000399632	0.006107330322265625
0.026435489002324175	0.006107330322265625
0.026597703003062634	0.006107330322265625
0.026761306002299534	0.006107330322265625
0.026928934999887133	0.006107330322265625
0.027087886002846062	0.006107330322265625
0.02724788100022124	0.006107330322265625
0.027406795001297724	0.006107330322265625
0.027570653001021128	0.006107330322265625
0.027728548000595765	0.006107330322265625
0.027885756000614492	0.006107330322265625
0.028043029000400566	0.006107330322265625
0.028198727002745727	0.006107330322265625
0.028357213002891513	0.006107330322265625
0.02851830500003416	0.006107330322265625
0.028682020001724595	0.006107330322265625
0.028838782000093488	0.006107330322265625
0.028995941000175662	0.006107330322265625
0.029158125002140878	0.006107330322265625
0.029316773001482943	0.006107330322265625
0.029477866002707742	0.006107330322265625
0.029634943002747605	0.006107330322265625
0.02979011300340062	0.006107330322265625
0.029945087000669446	0.006107330322265625
0.03010085800269735	0.006107330322265625
0.030255884001235245	0.006107330322265625
0.030441878003330203	0.006107330322265625
0.030598083001677878	0.006107330322265625
0.03075401000023703	0.006107330322265625
0.0309084470027301	0.006107330322265625
0.031063512000400806	0.006107330322265625
0.031218232001265278	0.006107330322265625
0.03137287400022615	0.006107330322265625
0.03153161800219095	0.006107330322265625
0.03168662300231517	0.006107330322265625
0.03184086900000693	0.006587982177734375
0.03200485100023798	0.006587982177734375
0.032160567003302276	0.006587982177734375
0.03231521999987308	0.006587982177734375
0.03247523100071703	0.006587982177734375
0.03263065999999526	0.006587982177734375
0.03278872800001409	0.006587982177734375
0.032945458002359373	0.006587982177734375
0.033100826000008965	0.006587982177734375
0.03325574200061965	0.006587982177734375
0.03341151100175921	0.006587982177734375
0.033571276002476225	0.006587982177734375
0.033780965000914875	0.006587982177734375
0.033970472002692986	0.006587982177734375
0.03413013700264855	0.006587982177734375
0.034287034002773	0.006587982177734375
0.03444480800317251	0.006587982177734375
0.034604357002535835	0.006587982177734375
0.034761199000058696	0.006587982177734375
0.034918088000267744	0.006587982177734375
0.03507312800138607	0.006587982177734375
0.03522787700057961	0.006587982177734375
0.03538683400256559	0.006587982177734375
0.035542952002288075	0.006587982177734375
0.0356985890030046	0.006587982177734375
0.035852556000463665	0.006587982177734375
0.03600793200166663	0.006587982177734375
0.03616262800278491	0.006587982177734375
0.03631973400115385	0.006587982177734375
0.036482691000855993	0.006587982177734375
0.03664009000203805	0.006587982177734375
0.03679721800290281	0.006587982177734375
0.03696141600084957	0.006587982177734375
0.03712505500152474	0.006587982177734375
0.037282828001480084	0.006587982177734375
0.03744091900080093	0.006587982177734375
0.037598941002215724	0.006587982177734375
0.03775599500295357	0.006587982177734375
0.0379129440007091	0.006587982177734375
0.038069529000495095	0.006587982177734375
0.03822631100047147	0.006587982177734375
0.0383988829998998	0.006587982177734375
0.0385599250002997	0.006587982177734375
0.03872065000177827	0.006587982177734375
0.03887736800243147	0.006587982177734375
0.0390325610023865	0.006587982177734375
0.0391889020029339	0.006587982177734375
0.03934796700195875	0.006587982177734375
0.03950931300278171	0.006587982177734375
0.039665542000875575	0.006587982177734375
0.0398212850013806	0.006587982177734375
0.03997637100110296	0.006587982177734375
0.04013197300082538	0.006587982177734375
0.04028713400111883	0.006587982177734375
0.040442447003442794	0.006587982177734375
0.04059837000022526	0.006587982177734375
0.040754156001639785	0.006587982177734375
0.04091004000292742	0.006587982177734375
0.041065859000809724	0.006587982177734375
0.041221347000828246	0.006587982177734375
0.041381878003448946	0.006587982177734375
0.04154136100260075	0.006587982177734375
0.04169806900245021	0.006587982177734375
0.04186171600304078	0.006587982177734375
0.04202282600090257	0.006587982177734375
0.04218019300242304	0.006587982177734375
0.042285198000172386	0.006587982177734375
0.04244166700300411	0.006587982177734375
0.04259857500073849	0.006587982177734375
0.04275435200179345	0.006587982177734375
0.04290979300276376	0.006587982177734375
0.04306534100032877	0.006587982177734375
0.04322073799994541	0.006587982177734375
0.04350658900148119	0.006587982177734375
0.04367573400304536	0.007068634033203125
0.04383448400039924	0.007068634033203125
0.04399125300187734	0.007068634033203125
0.044148164000944234	0.007068634033203125
0.04430499600130133	0.007068634033203125
0.04447237200292875	0.007068634033203125
0.04462908000277821	0.007068634033203125
0.04478474400093546	0.007068634033203125
0.04493981700215954	0.007068634033203125
0.045099809001840185	0.007068634033203125
0.045260616003361065	0.007068634033203125
0.0454171680030413	0.007068634033203125
0.04557355200086022	0.007068634033203125
0.045728957000392256	0.007068634033203125
0.045884129001933616	0.007068634033203125
0.04603894600222702	0.007068634033203125
0.04619405400080723	0.007068634033203125
0.04637311800252064	0.007068634033203125
0.04653549700014992	0.007068634033203125
0.04669092200128944	0.007068634033203125
0.04684619100225973	0.007068634033203125
0.04701060500156018	0.007068634033203125
0.04716617300073267	0.007068634033203125
0.04732192200026475	0.007068634033203125
0.047485146002145484	0.007068634033203125
0.0476431600000069	0.007068634033203125
0.0478004200012947	0.007068634033203125
0.04795598000055179	0.007068634033203125
0.0481118840034469	0.007068634033203125
0.048271589002979454	0.007068634033203125
0.0484285769998678	0.007068634033203125
0.048587983001198154	0.007068634033203125
0.04874740300147096	0.007068634033203125
0.04890756600070745	0.007068634033203125
0.049075395003455924	0.007068634033203125
0.04923314200277673	0.007068634033203125
0.04938985100307036	0.007068634033203125
0.04954789400289883	0.007068634033203125
0.049704782002663705	0.007068634033203125
0.04986026600090554	0.007068634033203125
0.050016256001981674	0.007068634033203125
0.05017193700041389	0.007068634033203125
0.05028661899996223	0.007068634033203125
0.050443522002751706	0.007068634033203125
0.05060242800027481	0.007068634033203125
0.05075858600321226	0.007068634033203125
0.050913819002744276	0.007068634033203125
0.051068800003122305	0.007068634033203125
0.05122384500282351	0.007068634033203125
0.05138206700212322	0.007068634033203125
0.05154140700324206	0.007068634033203125
0.05169704800209729	0.007068634033203125
0.05185198700200999	0.007068634033203125
0.05201810800281237	0.007068634033203125
0.05217336200075806	0.007068634033203125
0.05232875700312434	0.007068634033203125
0.052489362002233975	0.007068634033203125
0.05264432500189287	0.007068634033203125
0.05279991300267284	0.007068634033203125
0.05295916200338979	0.007068634033203125
0.05311519700262579	0.007068634033203125
0.053270290001819376	0.007068634033203125
0.05342658200243022	0.007068634033203125
0.05358341200189898	0.007068634033203125
0.05373878099999274	0.007068634033203125
0.05389359900073032	0.007068634033203125
0.054049094000220066	0.007068634033203125
0.05420386300102109	0.007068634033203125
0.05437443600021652	0.007068634033203125
0.054535871000553016	0.007068634033203125
0.054692589001206215	0.007068634033203125
0.05484778400204959	0.007068634033203125
0.05500236800071434	0.007068634033203125
0.05515714300054242	0.007068634033203125
0.05531146300199907	0.007068634033203125
0.055471135001425864	0.007068634033203125
0.05562650100182509	0.007068634033203125
0.05578165000042645	0.007068634033203125
0.055936485001438996	0.007549285888671875
0.0560920640018594	0.007549285888671875
0.05624806100240676	0.007549285888671875
0.056403007001790684	0.007549285888671875
0.056560093002190115	0.007549285888671875
0.056714984002610436	0.007549285888671875
0.05693624400009867	0.007549285888671875
0.05711354300001403	0.007549285888671875
0.05727347600259236	0.007549285888671875
0.05743398100094055	0.007549285888671875
0.057594797002821	0.007549285888671875
0.057752106000407366	0.007549285888671875
0.057910221999918576	0.007549285888671875
0.05806726700029685	0.007549285888671875
0.058224053002049914	0.007549285888671875
0.05840002700279001	0.007549285888671875
0.05856016100005945	0.007549285888671875
0.05872251000255346	0.007549285888671875
0.05887904000337585	0.007549285888671875
0.05903610200039111	0.007549285888671875
0.05919259900110774	0.007549285888671875
0.059350346000428544	0.007549285888671875
0.05952201100080856	0.007549285888671875
0.059679160000086995	0.007549285888671875
0.059833965002326295	0.007549285888671875
0.05999005700141424	0.007549285888671875
0.06014558700189809	0.007549285888671875
0.06030034300056286	0.007549285888671875
0.060459983000328066	0.007549285888671875
0.06061571500322316	0.007549285888671875
0.06077022400131682	0.007549285888671875
0.06092961100148386	0.007549285888671875
0.06108580600266578	0.007549285888671875
0.061242194002261385	0.007549285888671875
0.061397900000883965	0.007549285888671875
0.061553129002277274	0.007549285888671875
0.06170941200252855	0.007549285888671875
0.06191709199993056	0.007549285888671875
0.06209284500073409	0.007549285888671875
0.06225139600064722	0.007549285888671875
0.06243914700098685	0.007549285888671875
0.06259893400056171	0.007549285888671875
0.0627552200021455	0.007549285888671875
0.06291644000157248	0.007549285888671875
0.06307475100038573	0.007549285888671875
0.06323452600190649	0.007549285888671875
0.06340654700034065	0.007549285888671875
0.06356641000093077	0.007549285888671875
0.06372568200094975	0.007549285888671875
0.0638810820018989	0.007549285888671875
0.06403649200001382	0.007549285888671875
0.06419189200096298	0.007549285888671875
0.06434656200144673	0.007549285888671875
0.06451562200163607	0.007549285888671875
0.06467316100315657	0.007549285888671875
0.06483088100139867	0.007549285888671875
0.06498912800088874	0.007549285888671875
0.0651454940016265	0.007549285888671875
0.06530174200088368	0.007549285888671875
0.0654646800030605	0.007549285888671875
0.06562141600079485	0.007549285888671875
0.06577820600068662	0.007549285888671875
0.06593471100131865	0.007549285888671875
0.0660900050024793	0.007549285888671875
0.06624510800247663	0.007549285888671875
0.06641646800198941	0.007549285888671875
0.0665747890016064	0.007549285888671875
0.06673095200312673	0.007549285888671875
0.0669006750031258	0.007549285888671875
0.0670634220005013	0.007549285888671875
0.06721997200293117	0.007549285888671875
0.06737611800053855	0.007549285888671875
0.06755108200013638	0.007549285888671875
0.0677081680005358	0.007549285888671875
0.06786507500146399	0.007549285888671875
0.0680211880026036	0.007549285888671875
0.06817752400093013	0.007549285888671875
0.06833436300075846	0.007549285888671875
0.0684949240021524	0.007549285888671875
0.06865229200047906	0.007549285888671875
0.06881423300001188	0.007549285888671875
0.06897515200034832	0.007549285888671875
0.06913229700148804	0.007549285888671875
0.06928833800338907	0.007549285888671875
0.06945004100271035	0.007549285888671875
0.06960782300302526	0.007549285888671875
0.06976518700321321	0.007549285888671875
0.06992469200122287	0.007549285888671875
0.07008137500088196	0.007549285888671875
0.07023760300216964	0.007549285888671875
0.07043039700147347	0.007549285888671875
0.0705890700010059	0.007549285888671875
0.070744991000538	0.007549285888671875
0.07090034700013348	0.007549285888671875
0.07105535500159021	0.007549285888671875
0.0712099299998954	0.007549285888671875
0.07136497500323458	0.007549285888671875
0.07152597100139246	0.007549285888671875
0.07168284700310323	0.007549285888671875
0.07183887200153549	0.007549285888671875
0.07200350200218963	0.007549285888671875
0.0721599150019756	0.007549285888671875
0.07231574100296712	0.007549285888671875
0.07247659400309203	0.007549285888671875
0.07263332100046682	0.007549285888671875
0.07278912600304466	0.007549285888671875
0.07294422800259781	0.007549285888671875
0.07309933600117802	0.007549285888671875
0.0732550060020003	0.007549285888671875
0.07341233600163832	0.008029937744140625
0.07356916600110708	0.008029937744140625
0.0737249880003219	0.008029937744140625
0.07388076000279398	0.008029937744140625
0.07403682100266451	0.008029937744140625
0.07419274200219661	0.008029937744140625
0.07436107600005926	0.008029937744140625
0.07452160600223579	0.008029937744140625
0.0746771690028254	0.008029937744140625
0.07483219900313998	0.008029937744140625
0.07498725200275658	0.008029937744140625
0.07514306400116766	0.008029937744140625
0.07529886600241298	0.008029937744140625
0.0754599230021995	0.008029937744140625
0.07561562000046251	0.008029937744140625
0.07577111200225772	0.008029937744140625
0.07592551500056288	0.008029937744140625
0.0760792200017022	0.008029937744140625
0.07623350600260892	0.008029937744140625
0.07638935700015281	0.008029937744140625
0.07654540300063672	0.008029937744140625
0.0767001740023261	0.008029937744140625
0.07686711499991361	0.008029937744140625
0.07702639200215344	0.008029937744140625
0.07718250900143175	0.008029937744140625
0.07733931500115432	0.008029937744140625
0.07750300699990476	0.008029937744140625
0.07767680000324617	0.008029937744140625
0.07784147900019889	0.008029937744140625
0.07800060600129655	0.008029937744140625
0.07815814500281704	0.008029937744140625
0.07828681899991352	0.008029937744140625
0.07844473700242816	0.008029937744140625
0.0786023370019393	0.008029937744140625
0.07876289400155656	0.008029937744140625
0.07892024100146955	0.008029937744140625
0.07907654400332831	0.008029937744140625
0.07923246500286041	0.008029937744140625
0.07939148200239288	0.008029937744140625
0.07954896500086761	0.008029937744140625
0.07970435400056886	0.008029937744140625
0.07985949600333697	0.008029937744140625
0.0800151020011981	0.008029937744140625
0.08017081600337406	0.008029937744140625
0.08032789900244097	0.008029937744140625
0.08048809400133905	0.008029937744140625
0.08064401600131532	0.008029937744140625
0.08079977099987445	0.008029937744140625
0.0809550810008659	0.008029937744140625
0.08111053600077867	0.008029937744140625
0.08126741600062815	0.008029937744140625
0.08142347700049868	0.008029937744140625
0.08157965400096145	0.008029937744140625
0.081735738000134	0.008029937744140625
0.08193257899984019	0.008029937744140625
0.08211068300079205	0.008029937744140625
0.08226992700292612	0.008029937744140625
0.08244304500112776	0.008029937744140625
0.08260156700271182	0.008029937744140625
0.08275716900243424	0.008029937744140625
0.08291364200340468	0.008029937744140625
0.08306880700183683	0.008029937744140625
0.08322423500067089	0.008029937744140625
0.08338210400324897	0.008029937744140625
0.0835397360024217	0.008029937744140625
0.08369546700123465	0.008029937744140625
0.08385123100015335	0.008029937744140625
0.08400698500190629	0.008029937744140625
0.0841620610008249	0.008029937744140625
0.08431675400061067	0.008029937744140625
0.08447631200033356	0.008029937744140625
0.08463209900219226	0.008029937744140625
0.08479366100073094	0.008029937744140625
0.08495219200267456	0.008029937744140625
0.08510729800036643	0.008029937744140625
0.08526199300104054	0.008029937744140625
0.0854170870006783	0.008029937744140625
0.08557310700052767	0.008029937744140625
0.08572889500283054	0.008029937744140625
0.08588383800088195	0.008029937744140625
0.08603924999988521	0.008029937744140625
0.08619506500326679	0.008029937744140625
0.08638712100218982	0.008029937744140625
0.0865457920008339	0.008029937744140625
0.08670152100239648	0.008029937744140625
0.086863403001189	0.008029937744140625
0.0870247080019908	0.008029937744140625
0.08718112900169217	0.008029937744140625
0.08733802800270496	0.008029937744140625
0.08750020000297809	0.008029937744140625
0.08765701700031059	0.008029937744140625
0.08781429000009666	0.008029937744140625
0.08797139400121523	0.008029937744140625
0.0881433080030547	0.008029937744140625
0.08830473400303163	0.008029937744140625
0.08846756200000527	0.008029937744140625
0.0886247620001086	0.008029937744140625
0.088787308002793	0.008029937744140625
0.08894498800145811	0.008029937744140625
0.08910380300221732	0.008029937744140625
0.08926154800064978	0.008029937744140625
0.0894194630018319	0.008029937744140625
0.08957772800204111	0.008029937744140625
0.08973519500068505	0.008029937744140625
0.08989055800338974	0.008029937744140625
0.0900459270014835	0.008029937744140625
0.09020084300209419	0.008029937744140625
0.09037076000095112	0.008029937744140625
0.09053275400219718	0.008029937744140625
0.09071004799989169	0.008029937744140625
0.09087290200113785	0.008029937744140625
0.09102870200149482	0.008029937744140625
0.09118462700280361	0.008029937744140625
0.09134048100168002	0.008029937744140625
0.09149951600193162	0.008029937744140625
0.09165539700188674	0.008029937744140625
0.09181962400180055	0.008029937744140625
0.09198707800169359	0.008029937744140625
0.09214375400188146	0.008029937744140625
0.09229962300014449	0.008029937744140625
0.09245979000115767	0.008029937744140625
0.0926154389999283	0.008029937744140625
0.0927784720006457	0.008029937744140625
0.0929348450008547	0.008029937744140625
0.09308999900167692	0.008029937744140625
0.09324681400175905	0.008029937744140625
0.09340548300315277	0.008029937744140625
0.0935625180027273	0.008029937744140625
0.0937183410023863	0.008029937744140625
0.09387293200052227	0.008029937744140625
0.09402768600193667	0.008029937744140625
0.0941825450026954	0.008029937744140625
0.09433656300097937	0.008029937744140625
0.09449886800211971	0.008029937744140625
0.09465570300017134	0.008029937744140625
0.09481068700188189	0.008029937744140625
0.09496575600132928	0.008029937744140625
0.09512029500183417	0.008029937744140625
0.09527554400119698	0.008029937744140625
0.09543093600223074	0.008029937744140625
0.09558713400110719	0.008029937744140625
0.09574200499992003	0.008029937744140625
0.09589736000270932	0.008029937744140625
0.09605298400128959	0.008029937744140625
0.09620813900255598	0.008029937744140625
0.09636766699986765	0.008029937744140625
0.09652973700212897	0.008029937744140625
0.09668624700134387	0.008029937744140625
0.09684160800316022	0.008029937744140625
0.09700740000334918	0.008029937744140625
0.0971656770016125	0.008510589599609375
0.09732384200106026	0.008510589599609375
0.09748577200298314	0.008510589599609375
0.09764402600194444	0.008510589599609375
0.097801594001794	0.008510589599609375
0.0979573030017491	0.008510589599609375
0.09811270400314243	0.008510589599609375
0.09826882600100362	0.008510589599609375
0.09844022400284302	0.008510589599609375
0.09859988300013356	0.008510589599609375
0.09881198600123753	0.008510589599609375
0.09908522200203151	0.008510589599609375
0.09926435600209516	0.008510589599609375
0.09943140399991535	0.008510589599609375
0.09960232600133168	0.008510589599609375
0.0997647260010126	0.008510589599609375
0.09992529800001648	0.008510589599609375
0.10008454700073344	0.008510589599609375
0.11026566800137516	0.008510589599609375
0.12057660400023451	0.008510589599609375
0.13084454400086543	0.008991241455078125
0.14113385600285255	0.008991241455078125
0.15145263600061298	0.009471893310546875
0.1617401340008655	0.009471893310546875
0.17201024600217352	0.009952545166015625
0.1822924010011775	0.010913848876953125
0.19257264100087923	0.0158233642578125
0.20281765200343216	0.018108367919921875
0.2131089080030506	0.02066802978515625
0.2233921300030488	0.0241851806640625
0.23378785200111452	0.032993316650390625
0.24420995800028322	0.03801727294921875
0.25459908500124584	0.04993438720703125
0.26499611400140566	0.06029510498046875
0.27539859900207375	0.07576751708984375
0.2857966170013242	0.08887481689453125
0.2962486290016386	0.10468673706054688
0.3066886330016132	0.12234115600585938
0.31716450300154975	0.13854598999023438
0.3276160860004893	0.15478515625
0.3380157390020031	0.17584609985351562
0.3484800010010076	0.19790267944335938
0.3589051270027994	0.21809768676757812
0.36934437200034154	0.23802566528320312
0.3797632350033382	0.2615547180175781
0.3902078330029326	0.2855720520019531
0.40065385500201955	0.3076286315917969
0.411048109002877	0.339813232421875
0.42144661000202177	0.3620567321777344
0.4318442360017798	0.3874244689941406
0.4422401770025317	0.4120903015136719
0.45264836700152955	0.4372749328613281
0.4630481910025992	0.45550537109375
0.47343547400305397	0.47711944580078125
0.4838300990013522	0.4967689514160156
0.49414494700249634	0.5131912231445312
0.5044710720030707	0.5324897766113281
0.5147628670019913	0.5478706359863281
0.5251031670013617	0.569427490234375
0.5354121450000093	0.5881881713867188
0.5457498310024675	0.6096611022949219
0.5560854579998704	0.6318778991699219
0.5665144150007109	0.6528663635253906
0.5769210320031561	0.6726417541503906
0.5873136810005235	0.6943855285644531
0.5976636900013546	0.7122535705566406
0.6080782300014107	0.7281303405761719
0.6184623960034514	0.744537353515625
0.628858719002892	0.7575149536132812
0.6392617810015508	0.7714653015136719
0.6496632390008017	0.7886390686035156
0.6600715960012167	0.7990531921386719
0.670460326000466	0.8159027099609375
0.6808621119998861	0.8269577026367188
0.6912873620021855	0.8398857116699219
0.7015916420023132	0.8513298034667969
0.7118972200005373	0.8566169738769531
0.7221988500023144	0.8623847961425781
0.7324880340020172	0.8716773986816406
0.7427621830029238	0.8808097839355469
0.7530392040025617	0.8899421691894531
0.763287225003296	0.8990745544433594
0.7735412670008373	0.9082069396972656
0.7837779500005126	0.9173393249511719
0.7940405360022851	0.9259910583496094
0.8042945470006089	0.9320640563964844
0.8145616050023818	0.9320640563964844
0.8247984380031994	0.9320640563964844
0.8350547940026445	0.9320640563964844
0.8452974170031666	0.9320640563964844
0.8555413890026102	0.9320640563964844
0.865793452001526	0.9320640563964844
0.876035965000483	0.9320640563964844
0.8862932440024451	0.9320640563964844
0.8965751280011318	0.9320640563964844
0.9068148250007653	0.9325447082519531
0.9170590339999762	0.9325447082519531
0.9272853180009406	0.9330253601074219
0.9375183960000868	0.9335060119628906
0.9477532550008618	0.9339866638183594
0.9580010850004328	0.9339866638183594
0.9682449850006378	0.9344673156738281
0.9784747280027659	0.9344673156738281
0.9887008310033707	0.9349479675292969
0.9989217660004215	0.9335060119628906
1.0091549070020847	0.9311027526855469
1.1094843130013032	0.9405784606933594
1.2098737500018615	0.9526023864746094
1.3102648540007067	0.9560203552246094
1.410701129003428	0.9728050231933594
1.5110912850032037	0.9887504577636719
1.611492886000633	1.0012474060058594
1.7118972710013622	1.0276679992675781
1.8122972830024082	1.0484733581542969
1.9127019210027356	1.0617141723632812
2.0130954700034636	1.080474853515625
2.113514643002418	1.0975685119628906
2.213908765002998	1.1107597351074219
2.314310343001125	1.1295585632324219
2.41472736400101	1.1459083557128906
2.5151103759999387	1.1607627868652344
2.615534911001305	1.1766548156738281
2.715952628001105	1.1958885192871094
2.8163643950028927	1.2101783752441406
2.9167865660019743	1.2157363891601562
3.017204274001415	1.2402801513671875
3.117687586000102	1.2553138732910156
3.218227384000784	1.2630043029785156
3.3187298810007633	1.277252197265625
3.419247539000935	1.2931327819824219
3.519736300000659	1.3091392517089844
3.6202717940032016	1.3207435607910156
3.7207433319999836	1.34405517578125
3.8212600980004936	1.3586463928222656
3.9216800980029802	1.36895751953125
4.022075630000472	1.3920516967773438
4.122517511001206	1.4084892272949219
4.222948257000098	1.4181404113769531
4.323354073003429	1.4452896118164062
4.42377054300232	1.4587631225585938
4.524171635002858	1.4674453735351562
4.624574206001853	1.4943466186523438
4.724975450000784	1.5081253051757812
4.825412267000502	1.5158309936523438
4.925817306000681	1.5429954528808594
5.026205828002276	1.5562744140625
5.126682576003077	1.56060791015625
5.227075673003128	1.5808181762695312
5.327477870003349	1.5978012084960938
5.427864784000121	1.60888671875
5.528262755000469	1.6211357116699219
5.628660139002022	1.6350784301757812
5.729052983002475	1.6543426513671875
5.82945497000037	1.6622734069824219
5.929847883002367	1.6867866516113281
6.030248434002715	1.7035560607910156
6.130684982003004	1.7122230529785156
6.231074316001468	1.7321853637695312
6.3314853540032345	1.7486610412597656
6.431897118000052	1.7597312927246094
6.532310182999936	1.7792434692382812
6.6327334310008155	1.7951278686523438
6.733123893001903	1.8084907531738281
6.833548915001302	1.8267784118652344
6.933930435003276	1.8477859497070312
7.034331335002207	1.8577423095703125
7.1347491900014575	1.8784332275390625
7.235146396000346	1.8951606750488281
7.335564932000125	1.9063453674316406
7.435955869001191	1.9162063598632812
7.536351075999846	1.9378509521484375
7.636742097001843	1.9525489807128906
7.737149881002551	1.9602470397949219
7.837562538003112	1.9792709350585938
7.937954019002063	1.9935035705566406
8.038351133000106	2.00531005859375
8.138745072999882	2.0247535705566406
8.239140233003127	2.041706085205078
8.339543183999922	2.054126739501953
8.439942901000904	2.0724945068359375
8.540339127001062	2.0902862548828125
8.640746123001009	2.103870391845703
8.741141708000214	2.122406005859375
8.841541800000414	2.1399497985839844
8.94196197600104	2.153545379638672
9.042373661002785	2.1697006225585938
9.142784667001251	2.1884689331054688
9.243181476002064	2.2020950317382812
9.343601712000236	2.2069473266601562
9.443995716002973	2.2297630310058594
9.544409594000172	2.2452049255371094
9.644812237002043	2.2528953552246094
9.745205705003173	2.2681121826171875
9.845622329001344	2.2833900451660156
9.946024619002856	2.298442840576172
10.046429542002443	2.3095359802246094
11.0477815200029	2.4732208251953125
12.049123104003229	2.5436363220214844
13.050568239999848	2.5320968627929688
0	0
