# Supplementary material for: GRAPE for fast and scalable graph processing and random-walk-based embedding
Source: Nat Comput Sci. 2023 Jun 26;3(6):552–68. doi: 10.1038/s43588-023-00465-8 (PMC10768636; doi:10.1038/s43588-023-00465-8)
Supplement: Supplementary file 4 — CSVs with time series data with time and memory requirements for the different libraries on the 44 considered graphs and on the different tasks considered (loading graphs, first- and second-order RWs). [file 43588_2023_465_MOESM4_ESM.zip › bio-ce-ht/GraphEmbedding/second_order_walk_only_q.csv]

delta	ram
0	0.0032190322876033406
0.00025328199262730777	0.0032190322876033406
0.00040296700899489224	0.0036996841430720906
0.0005011369939893484	0.0036996841430720906
0.0005938799877185374	0.0036996841430720906
0.000682477984810248	0.0036996841430720906
0.0007698650006204844	0.0036996841430720906
0.0008557109977118671	0.0036996841430720906
0.0009400470007676631	0.0036996841430720906
0.0010247800091747195	0.0036996841430720906
0.001110014010919258	0.0036996841430720906
0.001199172984343022	0.0036996841430720906
0.001298326998949051	0.0036996841430720906
0.0013840239844284952	0.0036996841430720906
0.001469501992687583	0.0036996841430720906
0.0015534359845332801	0.0036996841430720906
0.0016713239892851561	0.0036996841430720906
0.0017627300112508237	0.0036996841430720906
0.0018480480066500604	0.0036996841430720906
0.0019323019951116294	0.0036996841430720906
0.002016384998569265	0.0036996841430720906
0.00210089999018237	0.0036996841430720906
0.002185029996326193	0.0036996841430720906
0.002275403996463865	0.0036996841430720906
0.002360437996685505	0.0036996841430720906
0.0024442379944957793	0.0036996841430720906
0.002528326993342489	0.0036996841430720906
0.002617210993776098	0.0036996841430720906
0.0027028679905924946	0.0036996841430720906
0.002789349004160613	0.0036996841430720906
0.0028761209978256375	0.0036996841430720906
0.002960209996672347	0.004180335998540841
0.0030441239941865206	0.004180335998540841
0.003128671000013128	0.004180335998540841
0.0032123010023497045	0.004180335998540841
0.003302714991150424	0.004180335998540841
0.0033878709946293384	0.004180335998540841
0.0034717829839792103	0.004180335998540841
0.0035562140110414475	0.004180335998540841
0.003654333995655179	0.004180335998540841
0.003739640989806503	0.004180335998540841
0.003824187006102875	0.004180335998540841
0.003909058985300362	0.004180335998540841
0.00399362898315303	0.004180335998540841
0.004077674995642155	0.004180335998540841
0.0041619820112828165	0.004180335998540841
0.004250794998370111	0.004180335998540841
0.00433544599218294	0.004180335998540841
0.004419526987476274	0.004180335998540841
0.004502700990997255	0.004180335998540841
0.004585943999700248	0.004180335998540841
0.004668565990868956	0.004180335998540841
0.0047522709937766194	0.004180335998540841
0.004835642990656197	0.004180335998540841
0.004918913007713854	0.004180335998540841
0.005001723999157548	0.004180335998540841
0.0050847569946199656	0.004180335998540841
0.005167486000573263	0.004180335998540841
0.005255944008240476	0.004180335998540841
0.005341495998436585	0.004180335998540841
0.005426127987448126	0.004180335998540841
0.005509765003807843	0.004180335998540841
0.00560246198438108	0.004180335998540841
0.005715381994377822	0.004180335998540841
0.005802114988910034	0.004180335998540841
0.005886291997740045	0.004180335998540841
0.005970327008981258	0.004180335998540841
0.006059753999579698	0.004180335998540841
0.0061456660041585565	0.004660987854009591
0.00623017200268805	0.004660987854009591
0.006320821004919708	0.004660987854009591
0.006408274988643825	0.004660987854009591
0.006492329004686326	0.004660987854009591
0.006577180989552289	0.004660987854009591
0.006664101994829252	0.004660987854009591
0.006750237982487306	0.004660987854009591
0.006835214997408912	0.004660987854009591
0.006919784005731344	0.004660987854009591
0.007003923994489014	0.004660987854009591
0.007089527003699914	0.004660987854009591
0.007174138998379931	0.004660987854009591
0.00726355001097545	0.004660987854009591
0.007348287996137515	0.004660987854009591
0.007432510989019647	0.004660987854009591
0.007517165009630844	0.004660987854009591
0.00760121300118044	0.004660987854009591
0.007685019983910024	0.004660987854009591
0.007768534997012466	0.004660987854009591
0.007851700996980071	0.004660987854009591
0.007941910007502884	0.004660987854009591
0.008026066003367305	0.004660987854009591
0.00811004699789919	0.004660987854009591
0.008192951994715258	0.004660987854009591
0.008281807997263968	0.004660987854009591
0.008366633002879098	0.004660987854009591
0.008450475987046957	0.004660987854009591
0.008534466003766283	0.004660987854009591
0.008619239000836387	0.004660987854009591
0.008702418999746442	0.004660987854009591
0.008785705984337255	0.004660987854009591
0.008868965989677235	0.004660987854009591
0.00895205099368468	0.004660987854009591
0.009035135008161888	0.004660987854009591
0.009118235990172252	0.004660987854009591
0.009201934997690842	0.004660987854009591
0.00929053098661825	0.004660987854009591
0.00937580200843513	0.004660987854009591
0.009459179011173546	0.004660987854009591
0.009542724001221359	0.004660987854009591
0.00962683800025843	0.004660987854009591
0.009732806996908039	0.004660987854009591
0.009817351994570345	0.004660987854009591
0.00990146299591288	0.004660987854009591
0.00998478799010627	0.004660987854009591
0.010067766008432955	0.004660987854009591
0.010269525984767824	0.004660987854009591
0.01050285398378037	0.004660987854009591
0.01085176900960505	0.004660987854009591
0.011055623006541282	0.004660987854009591
0.011228085000766441	0.004660987854009591
0.011428038007579744	0.004660987854009591
0.0116708530113101	0.004660987854009591
0.011841587984235957	0.005141639709478341
0.012006130011286587	0.005141639709478341
0.012166205007815734	0.005141639709478341
0.01235052800620906	0.005141639709478341
0.01251144299749285	0.005141639709478341
0.012673557008383796	0.005141639709478341
0.012833993008825928	0.005141639709478341
0.01299490500241518	0.005141639709478341
0.013163930008886382	0.005141639709478341
0.013331697991816327	0.005141639709478341
0.013493984006345272	0.005141639709478341
0.013647091982420534	0.005141639709478341
0.013809280993882567	0.005141639709478341
0.01396795199252665	0.005141639709478341
0.014127264003036544	0.005141639709478341
0.014287111000157893	0.005141639709478341
0.014446935994783416	0.005141639709478341
0.014613242994528264	0.005141639709478341
0.014774242008570582	0.005141639709478341
0.014935669983970001	0.005141639709478341
0.015099121985258535	0.005141639709478341
0.015259581996360794	0.005141639709478341
0.015420793002704158	0.005141639709478341
0.01562702198862098	0.005141639709478341
0.01580895300139673	0.005141639709478341
0.015973147004842758	0.005141639709478341
0.016137837985297665	0.005141639709478341
0.016307830985169858	0.005141639709478341
0.016471106006065384	0.005141639709478341
0.016630527999950573	0.005141639709478341
0.01679091400001198	0.005141639709478341
0.01694995499565266	0.005141639709478341
0.017108875006670132	0.005141639709478341
0.017269589996431023	0.005141639709478341
0.01742950000334531	0.005141639709478341
0.017587234993698075	0.005141639709478341
0.017756454995833337	0.005141639709478341
0.01791689099627547	0.005141639709478341
0.01807838599779643	0.005141639709478341
0.018239736993564293	0.005141639709478341
0.018399278982542455	0.005141639709478341
0.018559536983957514	0.005141639709478341
0.01872261700918898	0.005141639709478341
0.018883623997680843	0.005141639709478341
0.019048507005209103	0.005141639709478341
0.019212616985896602	0.005141639709478341
0.01937691099010408	0.005141639709478341
0.019537947984645143	0.005141639709478341
0.01969963699229993	0.005141639709478341
0.01986081400536932	0.005141639709478341
0.020021615986479446	0.005141639709478341
0.02018099999986589	0.005141639709478341
0.020354937005322427	0.005141639709478341
0.02051726498757489	0.005141639709478341
0.020675412990385666	0.005141639709478341
0.02083575099823065	0.005141639709478341
0.02099498300231062	0.005141639709478341
0.021154401008971035	0.005141639709478341
0.021321143984096125	0.005141639709478341
0.021482265001395717	0.005141639709478341
0.021655927994288504	0.005141639709478341
0.021829059987794608	0.005141639709478341
0.021999441989464685	0.005141639709478341
0.022162610985105857	0.005141639709478341
0.02232855500187725	0.005141639709478341
0.02248955800314434	0.005141639709478341
0.022649247985100374	0.005141639709478341
0.022817060991656035	0.005141639709478341
0.02297799999359995	0.005141639709478341
0.02313621700159274	0.005141639709478341
0.023294573999010026	0.005141639709478341
0.023460386000806466	0.005141639709478341
0.023621956002898514	0.005141639709478341
0.02378415799466893	0.005141639709478341
0.02394427001127042	0.005141639709478341
0.02410512199276127	0.005141639709478341
0.024266186985187232	0.005141639709478341
0.02442662400426343	0.005141639709478341
0.024585856997873634	0.005141639709478341
0.024745447997702286	0.005141639709478341
0.02490486900205724	0.005141639709478341
0.025065399007871747	0.005141639709478341
0.025224843993782997	0.005141639709478341
0.02539045800222084	0.005141639709478341
0.025560717011103407	0.005622291564947091
0.025753299007192254	0.005622291564947091
0.025917321996530518	0.005622291564947091
0.026077146001625806	0.005622291564947091
0.026239939994411543	0.005622291564947091
0.026400350005133078	0.005622291564947091
0.026559930003713816	0.005622291564947091
0.026718610984971747	0.005622291564947091
0.02687723599956371	0.005622291564947091
0.027036262006731704	0.005622291564947091
0.027196502982405946	0.005622291564947091
0.027361279004253447	0.005622291564947091
0.02752256699022837	0.005622291564947091
0.027681831998052076	0.005622291564947091
0.02784108600462787	0.005622291564947091
0.02800007298355922	0.005622291564947091
0.02815782598918304	0.005622291564947091
0.028327136009465903	0.005622291564947091
0.028486358001828194	0.005622291564947091
0.028645240992773324	0.005622291564947091
0.02880422299494967	0.005622291564947091
0.02896206598961726	0.005622291564947091
0.029118882986949757	0.005622291564947091
0.029276416986249387	0.005622291564947091
0.029434914002195	0.005622291564947091
0.029592122009489685	0.005622291564947091
0.029761363985016942	0.005622291564947091
0.0299203569884412	0.005622291564947091
0.03007845499087125	0.005622291564947091
0.030253414995968342	0.005622291564947091
0.030417862988542765	0.005622291564947091
0.03057710698340088	0.005622291564947091
0.030736954999156296	0.005622291564947091
0.030905293009709567	0.005622291564947091
0.031064690003404394	0.005622291564947091
0.03122360398992896	0.005622291564947091
0.03138718300033361	0.005622291564947091
0.03154480500961654	0.005622291564947091
0.031702262989711016	0.005622291564947091
0.0318592709954828	0.005622291564947091
0.032017257006373256	0.005622291564947091
0.032174911990296096	0.005622291564947091
0.03233697501127608	0.005622291564947091
0.03249506501015276	0.005622291564947091
0.03265626999200322	0.005622291564947091
0.03281424398301169	0.005622291564947091
0.03297135100001469	0.005622291564947091
0.033129062998341396	0.005622291564947091
0.03328706498723477	0.005622291564947091
0.033446751011069864	0.005622291564947091
0.033611196995479986	0.005622291564947091
0.03378348599653691	0.005622291564947091
0.03394929599016905	0.005622291564947091
0.034109739994164556	0.005622291564947091
0.034269591997144744	0.005622291564947091
0.03442986300797202	0.005622291564947091
0.03458918700926006	0.005622291564947091
0.034748403006233275	0.005622291564947091
0.0349080279993359	0.005622291564947091
0.035071969992714	0.005622291564947091
0.03523794200737029	0.005622291564947091
0.03539969099801965	0.005622291564947091
0.03556388898869045	0.005622291564947091
0.035730992996832356	0.005622291564947091
0.03589124500285834	0.005622291564947091
0.03605096499086358	0.005622291564947091
0.036209415004123	0.005622291564947091
0.0363723739865236	0.005622291564947091
0.03653114099870436	0.005622291564947091
0.03674968800623901	0.005622291564947091
0.036917516990797594	0.005622291564947091
0.03707969599054195	0.005622291564947091
0.03725573298288509	0.005622291564947091
0.03741771000204608	0.005622291564947091
0.03757539199432358	0.005622291564947091
0.03778522100765258	0.005622291564947091
0.03794646399910562	0.005622291564947091
0.03810385800898075	0.005622291564947091
0.03826174000278115	0.005622291564947091
0.0384199800028	0.005622291564947091
0.03857773498748429	0.005622291564947091
0.038733953988412395	0.005622291564947091
0.038891675998456776	0.005622291564947091
0.039056998008163646	0.005622291564947091
0.039215475000673905	0.005622291564947091
0.03938330299570225	0.005622291564947091
0.039541065983939916	0.005622291564947091
0.03969876398332417	0.005622291564947091
0.039856900984887034	0.005622291564947091
0.04001508399960585	0.005622291564947091
0.04017499799374491	0.005622291564947091
0.04034710300038569	0.005622291564947091
0.04051885800436139	0.005622291564947091
0.040682396007468924	0.005622291564947091
0.04084390599746257	0.005622291564947091
0.041003543010447174	0.005622291564947091
0.041162940004142	0.005622291564947091
0.04132684398791753	0.005622291564947091
0.041488037997623906	0.005622291564947091
0.0416487549955491	0.005622291564947091
0.04181068399338983	0.005622291564947091
0.04197064199252054	0.005622291564947091
0.04212831499171443	0.005622291564947091
0.04228699300438166	0.005622291564947091
0.04244693598593585	0.005622291564947091
0.04260661400621757	0.005622291564947091
0.04276630800450221	0.005622291564947091
0.04292534900014289	0.005622291564947091
0.04308462698827498	0.005622291564947091
0.04324358099256642	0.005622291564947091
0.04340390898869373	0.005622291564947091
0.04356442598509602	0.005622291564947091
0.043723570997826755	0.005622291564947091
0.04389011499006301	0.005622291564947091
0.04405003000283614	0.006102943420415841
0.04421058000298217	0.006102943420415841
0.044374574994435534	0.006102943420415841
0.04453339200699702	0.006102943420415841
0.04469276100280695	0.006102943420415841
0.044851871993159875	0.006102943420415841
0.045013984985416755	0.006102943420415841
0.045174080005381256	0.006102943420415841
0.045336654991842806	0.006102943420415841
0.04549566798959859	0.006102943420415841
0.04565941999317147	0.006102943420415841
0.04582410500734113	0.006102943420415841
0.046083041990641505	0.006102943420415841
0.04640996499801986	0.006102943420415841
0.04659779500798322	0.006102943420415841
0.046769495005719364	0.006102943420415841
0.04694157498306595	0.006102943420415841
0.04710922599770129	0.006102943420415841
0.04727780498797074	0.006102943420415841
0.047456492990022525	0.006102943420415841
0.047625862003769726	0.006102943420415841
0.04779573398991488	0.006102943420415841
0.04795700698741712	0.006102943420415841
0.048123212007340044	0.006102943420415841
0.048289511003531516	0.006102943420415841
0.04845165100414306	0.006102943420415841
0.04861165100010112	0.006102943420415841
0.04877698599011637	0.006102943420415841
0.04894345998764038	0.006102943420415841
0.04911013299715705	0.006102943420415841
0.04927227899315767	0.006102943420415841
0.049437018984463066	0.006102943420415841
0.049600025988183916	0.006102943420415841
0.04978940400178544	0.006102943420415841
0.04995494699687697	0.006102943420415841
0.05011998300324194	0.006102943420415841
0.050305965007282794	0.006102943420415841
0.05047508201096207	0.006102943420415841
0.05096272600349039	0.006102943420415841
0.05126149198622443	0.006102943420415841
0.05144370399648324	0.006102943420415841
0.051620996004203334	0.006102943420415841
0.05178540700580925	0.006102943420415841
0.051946541003417224	0.006102943420415841
0.052106844988884404	0.006102943420415841
0.052265915990574285	0.006102943420415841
0.05242455398547463	0.006102943420415841
0.05258874600986019	0.006102943420415841
0.05278796300990507	0.006102943420415841
0.053055534983286634	0.006102943420415841
0.053233943006489426	0.006102943420415841
0.05343074898701161	0.006102943420415841
0.053595540986862034	0.006102943420415841
0.05377129599219188	0.006102943420415841
0.05393248298787512	0.006102943420415841
0.0540919300110545	0.006102943420415841
0.05425108800409362	0.006102943420415841
0.05442093699821271	0.006102943420415841
0.05457987598492764	0.006102943420415841
0.054742378008086234	0.006102943420415841
0.054921612987527624	0.006102943420415841
0.05510215100366622	0.006102943420415841
0.05529097199905664	0.006102943420415841
0.05547113198554143	0.006102943420415841
0.05572264900547452	0.006102943420415841
0.05595191000611521	0.006102943420415841
0.05612587000359781	0.006102943420415841
0.056301647011423483	0.006102943420415841
0.05647249598405324	0.006102943420415841
0.05669625799055211	0.006102943420415841
0.05688903800910339	0.006102943420415841
0.05707035100203939	0.006102943420415841
0.05725287599489093	0.006102943420415841
0.05746077300864272	0.006102943420415841
0.05764971798635088	0.006102943420415841
0.05783378699561581	0.006102943420415841
0.05802107698400505	0.006102943420415841
0.05820008399314247	0.006102943420415841
0.05837703499128111	0.006102943420415841
0.05858181600342505	0.006102943420415841
0.05875887500587851	0.006102943420415841
0.05893445500987582	0.006102943420415841
0.05911183898570016	0.006102943420415841
0.05933647000347264	0.006102943420415841
0.059630086994729936	0.006102943420415841
0.059869977994821966	0.006102943420415841
0.06014863200834952	0.006102943420415841
0.06035328999860212	0.006102943420415841
0.06054021799354814	0.006102943420415841
0.060737608990166336	0.006102943420415841
0.06093371199676767	0.006102943420415841
0.06111193899414502	0.006102943420415841
0.06128715499653481	0.006102943420415841
0.06147016698378138	0.006102943420415841
0.061702229984803125	0.006102943420415841
0.06190360599430278	0.006102943420415841
0.062082749005639926	0.006102943420415841
0.06226067300303839	0.006102943420415841
0.06244000300648622	0.006102943420415841
0.06261897698277608	0.006102943420415841
0.06279323698254302	0.006102943420415841
0.06296640000073239	0.006102943420415841
0.06313829799182713	0.006102943420415841
0.06331368300016038	0.006102943420415841
0.0634906420018524	0.006102943420415841
0.06366600998444483	0.006102943420415841
0.06386822799686342	0.006102943420415841
0.06406640200293623	0.006102943420415841
0.06424382599652745	0.006102943420415841
0.064439774985658	0.006102943420415841
0.06461341699468903	0.006102943420415841
0.06478635399253108	0.006102943420415841
0.06496001398772933	0.006102943420415841
0.06513276699115522	0.006102943420415841
0.06530564499553293	0.006102943420415841
0.06548463899525814	0.006102943420415841
0.06564857298508286	0.006102943420415841
0.06584168100380339	0.006102943420415841
0.06602727199788205	0.006102943420415841
0.06620694498997182	0.006102943420415841
0.06640806799987331	0.006102943420415841
0.06660367600852624	0.006102943420415841
0.06679514798452146	0.006102943420415841
0.06697236199397594	0.006102943420415841
0.06715415700455196	0.006102943420415841
0.06735480800853111	0.006102943420415841
0.06753885999205522	0.006102943420415841
0.06772063599782996	0.006102943420415841
0.06790165300481021	0.006102943420415841
0.068081550009083	0.006102943420415841
0.0682668259833008	0.006102943420415841
0.06844723899848759	0.006102943420415841
0.06867312800022773	0.006102943420415841
0.06896740099182352	0.006102943420415841
0.06918173999292776	0.006102943420415841
0.06943144300021231	0.006102943420415841
0.06965434999438003	0.006102943420415841
0.069844972982537	0.006102943420415841
0.07006412299233489	0.006102943420415841
0.07028966100187972	0.006102943420415841
0.07048269800725393	0.006102943420415841
0.07067603798350319	0.006102943420415841
0.07085853899479844	0.006583595275884591
0.07103926799027249	0.006583595275884591
0.07122590599465184	0.006583595275884591
0.07140824798261747	0.006583595275884591
0.07159072000649758	0.006583595275884591
0.07190827300655656	0.006583595275884591
0.0720977489836514	0.006583595275884591
0.07229408298735507	0.006583595275884591
0.07252292998600751	0.006583595275884591
0.0727298200072255	0.006583595275884591
0.07291744399117306	0.006583595275884591
0.0730994479963556	0.006583595275884591
0.07329705799929798	0.006583595275884591
0.07348068500868976	0.006583595275884591
0.07364727999083698	0.006583595275884591
0.07382801698986441	0.006583595275884591
0.07401380300871097	0.006583595275884591
0.07419331499841064	0.006583595275884591
0.07437439798377454	0.006583595275884591
0.07455350499367341	0.006583595275884591
0.07473452400881797	0.006583595275884591
0.07491278598899953	0.006583595275884591
0.0750928370107431	0.006583595275884591
0.07527664699591696	0.006583595275884591
0.07545437599765137	0.006583595275884591
0.07564053000533022	0.006583595275884591
0.0758212489890866	0.006583595275884591
0.0760078470048029	0.006583595275884591
0.07621100801043212	0.006583595275884591
0.07639390698750503	0.006583595275884591
0.0765770559955854	0.006583595275884591
0.07676077701034956	0.006583595275884591
0.07694820599863306	0.006583595275884591
0.07716739099123515	0.006583595275884591
0.0774786899855826	0.006583595275884591
0.07766442999127321	0.006583595275884591
0.07785929800593294	0.006583595275884591
0.07804722100263461	0.006583595275884591
0.07823574199574068	0.006583595275884591
0.07842164198518731	0.006583595275884591
0.07860534498468041	0.006583595275884591
0.07878812900162302	0.006583595275884591
0.07897234498523176	0.006583595275884591
0.0791524040105287	0.006583595275884591
0.07933781499741599	0.006583595275884591
0.07952037701033987	0.006583595275884591
0.07970459799980745	0.006583595275884591
0.07988848100649193	0.006583595275884591
0.08007138699758798	0.006583595275884591
0.08025352499680594	0.006583595275884591
0.0804385390074458	0.006583595275884591
0.08062078699003905	0.006583595275884591
0.08081156498519704	0.006583595275884591
0.08099961400148459	0.006583595275884591
0.08120903398958035	0.006583595275884591
0.08140922200982459	0.006583595275884591
0.08159727498423308	0.006583595275884591
0.08179845800623298	0.006583595275884591
0.08196010798565112	0.006583595275884591
0.08211939898319542	0.006583595275884591
0.08227842999622226	0.006583595275884591
0.08243679898441769	0.006583595275884591
0.08259452198399231	0.006583595275884591
0.08275147099629976	0.006583595275884591
0.08290850499179214	0.006583595275884591
0.08306742200511508	0.006583595275884591
0.08322607498848811	0.006583595275884591
0.08338827200350352	0.006583595275884591
0.08354606799548492	0.006583595275884591
0.08370392199140042	0.006583595275884591
0.08386051599518396	0.006583595275884591
0.0840175120101776	0.006583595275884591
0.08417425499646924	0.006583595275884591
0.08433629799401388	0.006583595275884591
0.0844935929926578	0.006583595275884591
0.08465157600585371	0.006583595275884591
0.08480935299303383	0.006583595275884591
0.08497217099647969	0.006583595275884591
0.08513958699768409	0.006583595275884591
0.08530051200068556	0.006583595275884591
0.08545951900305226	0.006583595275884591
0.08564085199031979	0.006583595275884591
0.08580927801085636	0.006583595275884591
0.08596867800224572	0.006583595275884591
0.08612798500689678	0.006583595275884591
0.08628652099287137	0.006583595275884591
0.08644854099838994	0.006583595275884591
0.08660766400862485	0.006583595275884591
0.08676527498755604	0.006583595275884591
0.08692513598361984	0.006583595275884591
0.08708304399624467	0.006583595275884591
0.08724242399330251	0.006583595275884591
0.08740152398240753	0.006583595275884591
0.08755934899090789	0.006583595275884591
0.08771717300987802	0.006583595275884591
0.08787484301137738	0.006583595275884591
0.08803197098313831	0.006583595275884591
0.08818892898852937	0.006583595275884591
0.08835714298766106	0.006583595275884591
0.08851773999049328	0.006583595275884591
0.0886763510061428	0.006583595275884591
0.08883500299998559	0.006583595275884591
0.08899204700719565	0.006583595275884591
0.0891505150066223	0.006583595275884591
0.08931323100114241	0.006583595275884591
0.08947379401070066	0.006583595275884591
0.08964179598842748	0.006583595275884591
0.08980286799487658	0.006583595275884591
0.08996383199701086	0.006583595275884591
0.09012876800261438	0.006583595275884591
0.09030575200449675	0.006583595275884591
0.09046836098423228	0.006583595275884591
0.09062916398397647	0.006583595275884591
0.09079103500698693	0.006583595275884591
0.09095928599708714	0.006583595275884591
0.09112044499488547	0.006583595275884591
0.09128014900488779	0.006583595275884591
0.0914403630013112	0.006583595275884591
0.09159875099430792	0.006583595275884591
0.09175939299166203	0.006583595275884591
0.09191881198785268	0.006583595275884591
0.09207902298658155	0.006583595275884591
0.09224025698495097	0.006583595275884591
0.09240142098860815	0.006583595275884591
0.09256164298858494	0.006583595275884591
0.09272037399932742	0.006583595275884591
0.09288219499285333	0.006583595275884591
0.09305008398951031	0.006583595275884591
0.09321511798771098	0.006583595275884591
0.09338463400490582	0.006583595275884591
0.09354610499576665	0.007064247131353341
0.0937425289885141	0.007064247131353341
0.09390565298963338	0.007064247131353341
0.09406701300758868	0.007064247131353341
0.094227152003441	0.007064247131353341
0.09439210899290629	0.007064247131353341
0.0945508620061446	0.007064247131353341
0.09471031100838445	0.007064247131353341
0.09486915401066653	0.007064247131353341
0.09502702500321902	0.007064247131353341
0.09518910601036623	0.007064247131353341
0.09535752900410444	0.007064247131353341
0.0955183359910734	0.007064247131353341
0.09570210898527876	0.007064247131353341
0.09587337198900059	0.007064247131353341
0.09603299398440868	0.007064247131353341
0.09619294299045578	0.007064247131353341
0.09635777800576761	0.007064247131353341
0.09651733399368823	0.007064247131353341
0.09667713500675745	0.007064247131353341
0.09683520198450424	0.007064247131353341
0.09699403800186701	0.007064247131353341
0.09715260498342104	0.007064247131353341
0.09731552298762836	0.007064247131353341
0.09747794599388726	0.007064247131353341
0.0976434460026212	0.007064247131353341
0.09780433599371463	0.007064247131353341
0.09796393499709666	0.007064247131353341
0.0981235149956774	0.007064247131353341
0.0982828639971558	0.007064247131353341
0.09844384499592707	0.007064247131353341
0.09860460500931367	0.007064247131353341
0.09876515198266134	0.007064247131353341
0.09892460799892433	0.007064247131353341
0.09908409000490792	0.007064247131353341
0.09924409398809075	0.007064247131353341
0.09940469500725158	0.007064247131353341
0.09956302898353897	0.007064247131353341
0.09972035998362117	0.007064247131353341
0.0998782700044103	0.007064247131353341
0.10003520498867147	0.007064247131353341
0.11021881899796426	0.007064247131353341
0.12059770699124783	0.01235141754150959
0.13093049498274922	0.01859989166260334
0.14126700899214484	0.02532901763916584
0.1516353320039343	0.03205814361572834
0.16197359599755146	0.03830661773682209
0.1723201030108612	0.04503574371338459
0.18266464699991047	0.05176486968994709
0.19300804598606192	0.05849399566650959
0.20337682898389176	0.06474246978760334
0.2136942170036491	0.07147159576416584
0.2240547429828439	0.07820072174072834
0.2343897100072354	0.08108463287354084
0.24474839499453083	0.08108463287354084
0.25508683000225574	0.08108463287354084
0.26544468200881965	0.08108463287354084
0.2758187589934096	0.08108463287354084
0.28616863099159673	0.08108463287354084
0.2965329680009745	0.08108463287354084
0.30688834498869255	0.08108463287354084
0.3172835389850661	0.08108463287354084
0.32763825700385496	0.08108463287354084
0.33803540701046586	0.08108463287354084
0.3484586350095924	0.08108463287354084
0.3588843859906774	0.08108463287354084
0.36932084400905296	0.08108463287354084
0.3797337139840238	0.08156528472900959
0.3901330280059483	0.08156528472900959
0.40058604200021364	0.08204593658447834
0.41098281199811026	0.08204593658447834
0.42141853098291904	0.08204593658447834
0.4318380439945031	0.08252658843994709
0.44218936600373127	0.08252658843994709
0.4525661339866929	0.08300724029541584
0.46293409398640506	0.08300724029541584
0.47338833400863223	0.08348789215088459
0.483802906004712	0.08444919586182209
0.49420240698964335	0.08459415435791584
0.5046301920083351	0.08816471099854084
0.5150934759876691	0.08549442291260334
0.5255604590056464	0.08900012969971272
0.536046205990715	0.08767642974854084
0.5464870469877496	0.09237232208252522
0.5569877800007816	0.09548892974854084
0.5674613619921729	0.09943714141846272
0.5779506599938031	0.10370197296143147
0.5884062589902896	0.10721149444580647
0.5988634579989593	0.11609592437744709
0.609310136991553	0.12218418121338459
0.6197665850049816	0.12816944122315022
0.6302219619974494	0.1365884780883846
0.6406728889851365	0.14334049224854084
0.651127255987376	0.15377368927002522
0.6615945840021595	0.1636880874633846
0.6720876489998773	0.17385425567627522
0.6825324629899114	0.1848367691040096
0.6930367139866576	0.19565906524658772
0.7034827590105124	0.21247806549072834
0.7139665279828478	0.22598209381104084
0.7244365150108933	0.24362125396729084
0.7348804799839854	0.25677814483643147
0.7453279169858433	0.26954593658447834
0.7559022229979746	0.28285541534424397
0.7664441369997803	0.29925861358643147
0.7769978859869298	0.3137735366821346
0.7875286059861537	0.32696475982666584
0.7979361820034683	0.33888187408447834
0.8083771870005876	0.3530496597290096
0.8188040509994607	0.3632425308227596
0.8292520550021436	0.37604084014893147
0.8396894299949054	0.3883775711059627
0.8501503469888121	0.3994859695434627
0.86060377699323	0.41035785675049397
0.871062661986798	0.42261066436768147
0.8814772419864312	0.4346269607544002
0.8919620999949984	0.44590702056885334
0.9023262420087121	0.45839252471924397
0.9127159279887564	0.47214069366455647
0.9231211130099837	0.48324527740479084
0.9335395449888892	0.4977983474731502
0.9439305539999623	0.5118669509887752
0.9543160169851035	0.5232271194458065
0.964755997993052	0.5374826431274471
0.9751800280064344	0.5505174636840877
0.9856555130099878	0.5592264175415096
0.9961447879904881	0.5737031936645565
1.0066079630050808	0.5846284866333065
1.107105804985622	0.7206453323364315
1.2076729079999495	0.8412240982055721
1.3082312190090306	0.9175447463989315
1.408694343001116	0.9328302383422908
1.5092352149949875	0.9357141494751033
1.6097383440064732	0.9381174087524471
1.7102680639945902	0.9458078384399471
1.810777203005273	0.9486917495727596
1.911290629999712	0.9347528457641658
2.01179653199506	0.9390787124633846
2.1123013260075822	0.9443658828735408
2.2127879500039853	0.9521783828735408
2.3132781329913996	0.9622797012329158
2.413768294005422	0.9752649307251033
2.514260383002693	0.9820245742797908
2.614740368007915	0.9945367813110408
2.7152115069911815	1.005359077453619
2.8156618190114386	1.0090288162231502
2.9161154059984256	1.005633735656744
3.0165785620047245	1.0147661209106502
3.117039645992918	1.0384553909301815
3.21751136900275	1.0591386795044002
3.317976621008711	1.0779146194458065
3.4184357819904108	1.0938066482544002
3.518890635983553	1.1106370925903377
3.619366719009122	1.1226915359497127
3.7198155430087354	1.1287378311157283
3.8202492939890362	1.132068061828619
3.920695845998125	1.1498750686645565
4.021153028006665	1.184161567687994
4.121602726983838	1.206286811828619
4.222085266985232	1.2284196853637752
4.322525875992142	1.2541803359985408
4.422979513008613	1.267157936096197
4.523410711000906	1.2663568496704158
4.6238563490042	1.2846597671508846
4.7243122039944865	1.3038934707641658
4.824777558009373	1.3264078140258846
4.92526248699869	1.357184791564947
5.025724467996042	1.380774879455572
5.126190693001263	1.3947366714477596
5.226626282994403	1.4207147598266658
5.327061771997251	1.4286455154419002
5.427510679990519	1.426001930236822
5.527979556994978	1.442389869689947
5.628422057983698	1.4623712539672908
5.728860965988133	1.499732398986822
5.829313460009871	1.518012428283697
5.9297591529903	1.5430444717407283
6.030233928991947	1.5603784561157283
6.130668058991432	1.5887674331665096
6.231107636005618	1.5791543960571346
6.331540329003474	1.600573921203619
6.432013448997168	1.6191858291626033
6.532505790994037	1.6429704666137752
6.633077634993242	1.6693452835083065
6.733671169989975	1.6852373123169002
6.8342419840046205	1.7145952224731502
6.934825779986568	1.7304643630981502
7.03542412398383	1.7393640518188533
7.135992171999533	1.7406343460083065
7.236545641004341	1.7555498123169002
7.337130494997837	1.779254341125494
7.437717508990318	1.8114961624145565
7.538279992993921	1.8292802810669002
7.6388575109886006	1.851428413391119
7.739439922996098	1.8729166030883846
7.840007130987942	1.8827928543090877
7.940539898001589	1.892016792297369
8.041114755993476	1.9102586746215877
8.14165952699841	1.9279626846313533
8.24221088498598	1.9505533218383846
8.342758924991358	1.981818580627447
8.443293836986413	1.9957727432251033
8.543858374003321	2.0227273941040096
8.644424845988397	2.0390771865844783
8.745035372994607	2.034869575500494
8.845597542007454	2.0519937515258846
8.946179953985848	2.066188240051275
9.046696528006578	2.0923990249633846
9.147239262994844	2.1251062393188533
9.247773365990724	2.144843482971197
9.348301791003905	2.1643404006958065
9.448856205010088	2.1874193191528377
9.549439830007032	2.2028154373169
9.650058130995603	2.1905550003051815
9.750680750992615	2.2134317398071346
9.851252639986342	2.231757545471197
9.951843187998747	2.262549781799322
10.052412051998544	2.290465736389166
11.053891084011411	2.4728616714477596
12.055410216999007	2.6592134475708065
13.057008748000953	2.812720680236822
14.058495639998	3.0014680862426815
15.059946585010039	3.199450874328619
16.061286701995414	3.376281166076666
17.062707873992622	3.5691980361938533
18.06418824699358	3.7327379226684627
19.065683733992046	3.919471168518072
20.067127037997125	4.11144580841065
21.068484287010506	4.290923500061041
22.06991423800355	4.484534645080572
23.071455956000136	4.63362827301026
24.072900673985714	4.814155006408697
25.074337686004583	4.984313392639166
26.075860737008043	5.186499977111822
27.077373856998747	5.361876869201666
28.07888569799252	5.550147438049322
29.080300678004278	5.712428474426275
30.081723293988034	5.809825325012213
31.083106339006918	5.830657386779791
0	0
