# Supplementary material for: GRAPE for fast and scalable graph processing and random-walk-based embedding
Source: Nat Comput Sci. 2023 Jun 26;3(6):552–68. doi: 10.1038/s43588-023-00465-8 (PMC10768636; doi:10.1038/s43588-023-00465-8)
Supplement: Supplementary file 4 — CSVs with time series data with time and memory requirements for the different libraries on the 44 considered graphs and on the different tasks considered (loading graphs, first- and second-order RWs). [file 43588_2023_465_MOESM4_ESM.zip › bio-ce-ht/GraphEmbedding/second_order_walk_only_p.csv]

delta	ram
0	0.002551651000970878
0.0002448099839966744	0.002791976928705253
0.00039124899194575846	0.002791976928705253
0.0004885029920842499	0.002791976928705253
0.0005786140100099146	0.002791976928705253
0.0006656099867541343	0.002791976928705253
0.0007593439950142056	0.002791976928705253
0.0008448759908787906	0.003272628784174003
0.0009291869937442243	0.003272628784174003
0.0010128349822480232	0.003272628784174003
0.001102393987821415	0.003272628784174003
0.0011920149845536798	0.003272628784174003
0.0012802639976143837	0.003272628784174003
0.0013631269976031035	0.003272628784174003
0.0014467909932136536	0.003272628784174003
0.0015303280088119209	0.003272628784174003
0.0016134660108946264	0.003272628784174003
0.0016964969981927425	0.003272628784174003
0.0017789400008041412	0.003272628784174003
0.0018616970046423376	0.003272628784174003
0.0019442189950495958	0.003272628784174003
0.002026786998612806	0.003272628784174003
0.0021159299940336496	0.003272628784174003
0.002198283007601276	0.003272628784174003
0.0022798029822297394	0.003272628784174003
0.0023615550016984344	0.003272628784174003
0.002444596990244463	0.003272628784174003
0.00252705198363401	0.003272628784174003
0.002609610994113609	0.003272628784174003
0.002691567991860211	0.003272628784174003
0.0027737120108213276	0.003272628784174003
0.0028556539909914136	0.003272628784174003
0.0029371969867497683	0.003272628784174003
0.0030191660043783486	0.003272628784174003
0.0031058519962243736	0.003272628784174003
0.003188912000041455	0.003272628784174003
0.0032708180078770965	0.003272628784174003
0.003365946002304554	0.003272628784174003
0.00345414099865593	0.003753280639642753
0.0035383609938435256	0.003753280639642753
0.0036210000107530504	0.003753280639642753
0.003703694004798308	0.003753280639642753
0.003786016983212903	0.003753280639642753
0.003868450003210455	0.003753280639642753
0.003973182989284396	0.003753280639642753
0.004065023007569835	0.003753280639642753
0.004148318985244259	0.003753280639642753
0.0042316239851061255	0.003753280639642753
0.004314335994422436	0.003753280639642753
0.0043967110104858875	0.003753280639642753
0.00447949900990352	0.003753280639642753
0.004561478999676183	0.003753280639642753
0.004643674998078495	0.003753280639642753
0.0047254149976652116	0.003753280639642753
0.004807155986782163	0.003753280639642753
0.004889069008640945	0.003753280639642753
0.004970982990926132	0.003753280639642753
0.005058732989709824	0.003753280639642753
0.005142131994944066	0.003753280639642753
0.005225016007898375	0.003753280639642753
0.005307985993567854	0.003753280639642753
0.0053905859822407365	0.003753280639642753
0.005472988996189088	0.003753280639642753
0.005555912997806445	0.003753280639642753
0.005638265982270241	0.003753280639642753
0.005720652989111841	0.003753280639642753
0.0058033239911310375	0.003753280639642753
0.005890694999834523	0.003753280639642753
0.005974851985229179	0.003753280639642753
0.006063662003725767	0.003753280639642753
0.006148109998321161	0.003753280639642753
0.006230881990632042	0.003753280639642753
0.006314041995210573	0.003753280639642753
0.006397236982593313	0.003753280639642753
0.006481188000179827	0.003753280639642753
0.006564101990079507	0.003753280639642753
0.006646711000939831	0.004233932495111503
0.006729730986990035	0.004233932495111503
0.006812334002461284	0.004233932495111503
0.006894541991641745	0.004233932495111503
0.006977595010539517	0.004233932495111503
0.007065507990773767	0.004233932495111503
0.0071486420056317	0.004233932495111503
0.00723110098624602	0.004233932495111503
0.007313602982321754	0.004233932495111503
0.007395842985715717	0.004233932495111503
0.007478359999367967	0.004233932495111503
0.007561095000710338	0.004233932495111503
0.007647728984011337	0.004233932495111503
0.00773113698232919	0.004233932495111503
0.00781394200748764	0.004233932495111503
0.007896516006439924	0.004233932495111503
0.007992352999281138	0.004233932495111503
0.008081381005467847	0.004233932495111503
0.00816455198219046	0.004233932495111503
0.008248041005572304	0.004233932495111503
0.008339513995451853	0.004233932495111503
0.008424194005783647	0.004233932495111503
0.008507439983077347	0.004233932495111503
0.008590629004174843	0.004233932495111503
0.008673042000737041	0.004233932495111503
0.00875549900229089	0.004233932495111503
0.008840719994623214	0.004233932495111503
0.00892433398985304	0.004233932495111503
0.009007563989143819	0.004233932495111503
0.009095141984289512	0.004233932495111503
0.009178465988952667	0.004233932495111503
0.009261769999284297	0.004233932495111503
0.009344229009002447	0.004233932495111503
0.009426548989722505	0.004233932495111503
0.009509394993074238	0.004233932495111503
0.009592293004970998	0.004233932495111503
0.009674519998952746	0.004233932495111503
0.009756971994647756	0.004233932495111503
0.009839671984082088	0.004233932495111503
0.00992239499464631	0.004233932495111503
0.010005780000938103	0.004233932495111503
0.010196254006586969	0.004233932495111503
0.010385072993813083	0.004233932495111503
0.01058766499045305	0.004233932495111503
0.010756634001154453	0.004233932495111503
0.01091542499489151	0.004233932495111503
0.011072816996602342	0.004233932495111503
0.011233533994527534	0.004233932495111503
0.01139070899807848	0.004233932495111503
0.011547453003004193	0.004233932495111503
0.011703962984029204	0.004233932495111503
0.011861756007419899	0.004233932495111503
0.012031252990709618	0.004233932495111503
0.012195804010843858	0.004233932495111503
0.012360710999928415	0.004233932495111503
0.012519049982074648	0.004233932495111503
0.012676168989855796	0.004233932495111503
0.012833407003199682	0.004233932495111503
0.013112262007780373	0.004233932495111503
0.013363078993279487	0.004233932495111503
0.01361163699766621	0.004714584350580253
0.013869421003619209	0.004714584350580253
0.014054809988010675	0.004714584350580253
0.014221302000805736	0.004714584350580253
0.014383709989488125	0.004714584350580253
0.014543103985488415	0.004714584350580253
0.01470848498865962	0.004714584350580253
0.014868478989228606	0.004714584350580253
0.015031254006316885	0.004714584350580253
0.015189233992714435	0.004714584350580253
0.015346583997597918	0.004714584350580253
0.015503472997806966	0.004714584350580253
0.015664095000829548	0.004714584350580253
0.01582165199215524	0.004714584350580253
0.015962587000103667	0.004714584350580253
0.016122148983413354	0.004714584350580253
0.016278275987133384	0.004714584350580253
0.01643448998220265	0.004714584350580253
0.016607110999757424	0.004714584350580253
0.01676648500142619	0.004714584350580253
0.016922873008297756	0.004714584350580253
0.017078978999052197	0.004714584350580253
0.01723433699226007	0.004714584350580253
0.01739030799944885	0.004714584350580253
0.01754639600403607	0.004714584350580253
0.01770722199580632	0.004714584350580253
0.017863176006358117	0.004714584350580253
0.018020257994066924	0.004714584350580253
0.018175978999352083	0.004714584350580253
0.0183318649942521	0.004714584350580253
0.018489135982235894	0.004714584350580253
0.018649415986146778	0.004714584350580253
0.018806428997777402	0.004714584350580253
0.018964763003168628	0.004714584350580253
0.019120587006909773	0.004714584350580253
0.019277024985058233	0.004714584350580253
0.019433189008850604	0.004714584350580253
0.019588816998293623	0.004714584350580253
0.019745983998291194	0.004714584350580253
0.019902366009773687	0.004714584350580253
0.02006842999253422	0.004714584350580253
0.02022446400951594	0.004714584350580253
0.020380048983497545	0.004714584350580253
0.02053455400164239	0.004714584350580253
0.02069560598465614	0.004714584350580253
0.02085122698917985	0.004714584350580253
0.021007951989304274	0.004714584350580253
0.021164283010875806	0.004714584350580253
0.021323519002180547	0.004714584350580253
0.021479351999005303	0.004714584350580253
0.021638598991557956	0.004714584350580253
0.021794914006022736	0.004714584350580253
0.021956908982247114	0.004714584350580253
0.022113220009487122	0.004714584350580253
0.022268644999712706	0.004714584350580253
0.022423964983318	0.004714584350580253
0.022580232995096594	0.004714584350580253
0.022741672990377992	0.004714584350580253
0.0229005359869916	0.004714584350580253
0.023058869992382824	0.004714584350580253
0.023215727997012436	0.004714584350580253
0.023381951003102586	0.004714584350580253
0.02354006699169986	0.004714584350580253
0.023701010999502614	0.004714584350580253
0.02385803300421685	0.004714584350580253
0.024027987994486466	0.004714584350580253
0.02418774299439974	0.004714584350580253
0.02434589699259959	0.004714584350580253
0.024504558998160064	0.004714584350580253
0.024666012992383912	0.004714584350580253
0.024824102001730353	0.004714584350580253
0.024981786991702393	0.004714584350580253
0.02513963298406452	0.004714584350580253
0.025296173989772797	0.004714584350580253
0.02545249499962665	0.004714584350580253
0.025608263997128233	0.004714584350580253
0.025764368998352438	0.004714584350580253
0.025920096988556907	0.004714584350580253
0.026076154987094924	0.004714584350580253
0.026231695985188708	0.004714584350580253
0.026391063001938164	0.004714584350580253
0.026548449008259922	0.004714584350580253
0.026709820987889543	0.004714584350580253
0.02686765999533236	0.004714584350580253
0.027024631010135636	0.004714584350580253
0.02718160700169392	0.004714584350580253
0.02733927298686467	0.004714584350580253
0.027495254995301366	0.004714584350580253
0.027656179008772597	0.004714584350580253
0.027812432002974674	0.004714584350580253
0.027957874990534037	0.004714584350580253
0.02811723400373012	0.004714584350580253
0.028274117998080328	0.004714584350580253
0.028430932987248525	0.005195236206049003
0.02858777399524115	0.005195236206049003
0.02874558200710453	0.005195236206049003
0.02896416699513793	0.005195236206049003
0.029255681001814082	0.005195236206049003
0.029434549011057243	0.005195236206049003
0.029615949984872714	0.005195236206049003
0.02978386200265959	0.005195236206049003
0.029949024989036843	0.005195236206049003
0.03012630299781449	0.005195236206049003
0.030290188995422795	0.005195236206049003
0.03045265399850905	0.005195236206049003
0.030617014010204002	0.005195236206049003
0.03077490598661825	0.005195236206049003
0.03093692398397252	0.005195236206049003
0.031096343009267002	0.005195236206049003
0.03125477200956084	0.005195236206049003
0.031412071984959766	0.005195236206049003
0.03157274398836307	0.005195236206049003
0.03173151900409721	0.005195236206049003
0.031888486992102116	0.005195236206049003
0.03207217899034731	0.005195236206049003
0.03223161000641994	0.005195236206049003
0.03238881900324486	0.005195236206049003
0.03254662099061534	0.005195236206049003
0.03270414800499566	0.005195236206049003
0.032862427993677557	0.005195236206049003
0.03303171499283053	0.005195236206049003
0.03319621700211428	0.005195236206049003
0.03336554000270553	0.005195236206049003
0.033530560991493985	0.005195236206049003
0.033691691991407424	0.005195236206049003
0.03385548701044172	0.005195236206049003
0.03401380099239759	0.005195236206049003
0.03417579998495057	0.005195236206049003
0.034333582007093355	0.005195236206049003
0.03449159298907034	0.005195236206049003
0.034652715985430405	0.005195236206049003
0.034814027982065454	0.005195236206049003
0.03497795498697087	0.005195236206049003
0.035141653002938256	0.005195236206049003
0.035304255987284705	0.005195236206049003
0.035465611988911405	0.005195236206049003
0.03562664199853316	0.005195236206049003
0.03578513200045563	0.005195236206049003
0.03594216998317279	0.005195236206049003
0.036118260002695024	0.005195236206049003
0.036275821999879554	0.005195236206049003
0.03643669799203053	0.005195236206049003
0.03661062999162823	0.005195236206049003
0.03677232799236663	0.005195236206049003
0.03693088499130681	0.005195236206049003
0.03709003500989638	0.005195236206049003
0.03724681001040153	0.005195236206049003
0.03740346699487418	0.005195236206049003
0.037560177996056154	0.005195236206049003
0.03771728300489485	0.005195236206049003
0.03787450501113199	0.005195236206049003
0.038032548007322475	0.005195236206049003
0.03819593400112353	0.005195236206049003
0.03835274398443289	0.005195236206049003
0.03850960798445158	0.005195236206049003
0.03866799900424667	0.005195236206049003
0.03882453599362634	0.005195236206049003
0.038985152990790084	0.005195236206049003
0.03914633399108425	0.005195236206049003
0.039302794000832364	0.005195236206049003
0.03945843401015736	0.005195236206049003
0.039616356982151046	0.005195236206049003
0.039772857999196276	0.005195236206049003
0.039934769010869786	0.005195236206049003
0.04010758100776002	0.005195236206049003
0.040264401002787054	0.005195236206049003
0.04042021700297482	0.005195236206049003
0.0405765000032261	0.005195236206049003
0.040733200003160164	0.005195236206049003
0.04095039199455641	0.005195236206049003
0.04122087999712676	0.005195236206049003
0.04140116000780836	0.005195236206049003
0.041567782987840474	0.005195236206049003
0.04172959498828277	0.005195236206049003
0.04189039298216812	0.005195236206049003
0.04204942600335926	0.005195236206049003
0.04221024998696521	0.005195236206049003
0.042367921996628866	0.005195236206049003
0.04253167400020175	0.005195236206049003
0.04269112698966637	0.005195236206049003
0.04284997799550183	0.005195236206049003
0.04300766298547387	0.005195236206049003
0.04318357500596903	0.005195236206049003
0.04335920501034707	0.005195236206049003
0.04352467998978682	0.005195236206049003
0.043684592994395643	0.005195236206049003
0.04384326498256996	0.005195236206049003
0.04395985198789276	0.005195236206049003
0.04412395498366095	0.005195236206049003
0.0442814480047673	0.005195236206049003
0.04443884998909198	0.005195236206049003
0.04459788600797765	0.005195236206049003
0.04475527998874895	0.005195236206049003
0.04491313599282876	0.005195236206049003
0.04507274299976416	0.005195236206049003
0.04523283100570552	0.005195236206049003
0.04539062699768692	0.005195236206049003
0.04554702798486687	0.005195236206049003
0.04570478599634953	0.005195236206049003
0.04586140500032343	0.005195236206049003
0.04601791698951274	0.005195236206049003
0.046178757009329274	0.005195236206049003
0.04634066199650988	0.005195236206049003
0.04649925499688834	0.005195236206049003
0.046656708989758044	0.005195236206049003
0.0468156439892482	0.005195236206049003
0.04697346399188973	0.005195236206049003
0.04713483399245888	0.005195236206049003
0.047294738003984094	0.005195236206049003
0.047451205988181755	0.005195236206049003
0.04760796600021422	0.005195236206049003
0.04776439399574883	0.005195236206049003
0.047919823991833255	0.005195236206049003
0.04810793598880991	0.005195236206049003
0.04827088399906643	0.005195236206049003
0.04843356800847687	0.005195236206049003
0.04859125200891867	0.005195236206049003
0.048747838009148836	0.005195236206049003
0.04896050598472357	0.005675888061517753
0.04922330300905742	0.005675888061517753
0.04939952798304148	0.005675888061517753
0.04956939400290139	0.005675888061517753
0.04973146499833092	0.005675888061517753
0.04989123498671688	0.005675888061517753
0.05004997499054298	0.005675888061517753
0.05020885600242764	0.005675888061517753
0.050370040989946574	0.005675888061517753
0.050527821003925055	0.005675888061517753
0.05077275799703784	0.005675888061517753
0.05103004499687813	0.005675888061517753
0.05121266099740751	0.005675888061517753
0.05138504900969565	0.005675888061517753
0.051548613992054015	0.005675888061517753
0.05171001999406144	0.005675888061517753
0.051869852002710104	0.005675888061517753
0.05204370798310265	0.005675888061517753
0.05220604198984802	0.005675888061517753
0.052365540992468596	0.005675888061517753
0.05252509599085897	0.005675888061517753
0.05268401699140668	0.005675888061517753
0.05284332900191657	0.005675888061517753
0.053000757994595915	0.005675888061517753
0.053158638009335846	0.005675888061517753
0.05335120199015364	0.005675888061517753
0.05352344500715844	0.005675888061517753
0.053691025997977704	0.005675888061517753
0.0538663929910399	0.005675888061517753
0.05402707200846635	0.005675888061517753
0.054187672008993104	0.005675888061517753
0.05434588700882159	0.005675888061517753
0.05450484500033781	0.005675888061517753
0.05467287200735882	0.005675888061517753
0.054876262991456315	0.005675888061517753
0.05505727799027227	0.005675888061517753
0.05523685898515396	0.005675888061517753
0.05541311900014989	0.005675888061517753
0.05558959598420188	0.005675888061517753
0.05577291999361478	0.005675888061517753
0.0559565240109805	0.005675888061517753
0.056148105999454856	0.005675888061517753
0.05632502198568545	0.005675888061517753
0.0564999140042346	0.005675888061517753
0.05667507299222052	0.005675888061517753
0.05684822698822245	0.005675888061517753
0.05702212901087478	0.005675888061517753
0.05719702100032009	0.005675888061517753
0.057372025010408834	0.005675888061517753
0.05754579498898238	0.005675888061517753
0.057717832998605445	0.005675888061517753
0.05788976399344392	0.005675888061517753
0.058065780001925305	0.005675888061517753
0.058238725003320724	0.005675888061517753
0.058426039991900325	0.005675888061517753
0.058601172000635415	0.005675888061517753
0.05877346798661165	0.005675888061517753
0.058944324002368376	0.005675888061517753
0.059119604993611574	0.005675888061517753
0.05929186200955883	0.005675888061517753
0.05946328700520098	0.005675888061517753
0.05963843400240876	0.005675888061517753
0.05981422000331804	0.005675888061517753
0.059959495993098244	0.005675888061517753
0.06013927099411376	0.005675888061517753
0.06031386100221425	0.005675888061517753
0.0604864860069938	0.005675888061517753
0.06065946098533459	0.005675888061517753
0.06083217199193314	0.005675888061517753
0.061003573006018996	0.005675888061517753
0.06117581299622543	0.005675888061517753
0.06134856800781563	0.005675888061517753
0.06152251100866124	0.005675888061517753
0.06169543898431584	0.005675888061517753
0.0618665819929447	0.005675888061517753
0.06203933898359537	0.005675888061517753
0.06225774000631645	0.005675888061517753
0.06244524399517104	0.005675888061517753
0.06261917599476874	0.005675888061517753
0.0627915819932241	0.005675888061517753
0.06296391200157814	0.005675888061517753
0.06314896300318651	0.005675888061517753
0.06336984998779371	0.005675888061517753
0.06356682698242366	0.005675888061517753
0.06374760498874821	0.005675888061517753
0.06392362600308843	0.005675888061517753
0.06414958700770512	0.005675888061517753
0.06432744101039134	0.005675888061517753
0.06450298998970538	0.005675888061517753
0.0646783419942949	0.005675888061517753
0.06485440998221748	0.005675888061517753
0.06504163099452853	0.005675888061517753
0.06522211400442757	0.005675888061517753
0.06540014198981225	0.005675888061517753
0.06557791100931354	0.005675888061517753
0.06575554600567557	0.005675888061517753
0.0659328369947616	0.005675888061517753
0.06611476899706759	0.005675888061517753
0.06629203198826872	0.005675888061517753
0.0664679059991613	0.005675888061517753
0.06664662700495683	0.005675888061517753
0.06682330399053171	0.005675888061517753
0.06700159900356084	0.005675888061517753
0.06717903999378905	0.005675888061517753
0.06735649399342947	0.005675888061517753
0.06753491598647088	0.005675888061517753
0.06771319900872186	0.005675888061517753
0.06789663698873483	0.005675888061517753
0.06809244898613542	0.005675888061517753
0.06827203001012094	0.005675888061517753
0.06845853599952534	0.005675888061517753
0.06863624998368323	0.005675888061517753
0.06881400698330253	0.005675888061517753
0.06914457801030949	0.005675888061517753
0.06933805299922824	0.005675888061517753
0.06952290999470279	0.005675888061517753
0.06970006501069292	0.005675888061517753
0.06987789701088332	0.005675888061517753
0.07005320698954165	0.005675888061517753
0.0702288199972827	0.005675888061517753
0.07040460899588652	0.005675888061517753
0.07057991198962554	0.005675888061517753
0.07075449399417266	0.005675888061517753
0.07093017399893142	0.005675888061517753
0.0711103460052982	0.005675888061517753
0.07129008599440567	0.005675888061517753
0.07147127599455416	0.005675888061517753
0.07164733900572173	0.005675888061517753
0.0718222470022738	0.005675888061517753
0.07195884399698116	0.005675888061517753
0.07214127198676579	0.005675888061517753
0.07231717399554327	0.005675888061517753
0.07249276398215443	0.005675888061517753
0.07267033201060258	0.005675888061517753
0.07284935298957862	0.005675888061517753
0.0730275739915669	0.005675888061517753
0.07320620500831865	0.005675888061517753
0.07339670200599357	0.005675888061517753
0.07358023899723776	0.005675888061517753
0.07375950898858719	0.005675888061517753
0.07393673699698411	0.005675888061517753
0.07412064200616442	0.006156539916986503
0.07429901100113057	0.006156539916986503
0.07447676299489103	0.006156539916986503
0.07465485000284389	0.006156539916986503
0.07483311698888429	0.006156539916986503
0.07501091898302548	0.006156539916986503
0.07519489899277687	0.006156539916986503
0.07537343999138102	0.006156539916986503
0.07555470601073466	0.006156539916986503
0.07573764200787991	0.006156539916986503
0.0759167560026981	0.006156539916986503
0.07611132698366418	0.006156539916986503
0.07629135498427786	0.006156539916986503
0.07647372700739652	0.006156539916986503
0.07666873600101098	0.006156539916986503
0.07685475298785605	0.006156539916986503
0.07703923800727352	0.006156539916986503
0.07722587700118311	0.006156539916986503
0.07740823598578572	0.006156539916986503
0.07758616300998256	0.006156539916986503
0.07776413799729198	0.006156539916986503
0.07794328400632367	0.006156539916986503
0.07812654098961502	0.006156539916986503
0.07836598600260913	0.006156539916986503
0.07854745798977092	0.006156539916986503
0.07871202300884761	0.006156539916986503
0.0788735449896194	0.006156539916986503
0.07903324801009148	0.006156539916986503
0.07919537299312651	0.006156539916986503
0.07935319299576804	0.006156539916986503
0.07951088299159892	0.006156539916986503
0.07966723700519651	0.006156539916986503
0.07982368199736811	0.006156539916986503
0.07998048700392246	0.006156539916986503
0.080146980995778	0.006156539916986503
0.08030496098217554	0.006156539916986503
0.08046349600772373	0.006156539916986503
0.0806215409829747	0.006156539916986503
0.08077847099048086	0.006156539916986503
0.08097920200088993	0.006156539916986503
0.08125416800612584	0.006156539916986503
0.08143071999074891	0.006156539916986503
0.08161546199698932	0.006156539916986503
0.08179581700824201	0.006156539916986503
0.0819564439880196	0.006156539916986503
0.08211895599379204	0.006156539916986503
0.08228491200134158	0.006156539916986503
0.08246282298932783	0.006156539916986503
0.08267219498520717	0.006156539916986503
0.0828468459949363	0.006156539916986503
0.08300614700419828	0.006156539916986503
0.08316514999023639	0.006156539916986503
0.0833437719848007	0.006156539916986503
0.08354479298577644	0.006156539916986503
0.08373529798700474	0.006156539916986503
0.08391340999514796	0.006156539916986503
0.08408372200210579	0.006156539916986503
0.08424390599248	0.006156539916986503
0.08440139101003297	0.006156539916986503
0.08456137700704858	0.006156539916986503
0.08475710600032471	0.006156539916986503
0.0850330009998288	0.006156539916986503
0.08523268598946743	0.006156539916986503
0.08541068999329582	0.006156539916986503
0.08561901599750854	0.006156539916986503
0.08585809200303629	0.006156539916986503
0.08603080900502391	0.006156539916986503
0.0861949959944468	0.006156539916986503
0.08635707199573517	0.006156539916986503
0.08651849199668504	0.006156539916986503
0.08667873198282905	0.006156539916986503
0.08684432398877107	0.006156539916986503
0.08700505900196731	0.006156539916986503
0.08717986301053315	0.006156539916986503
0.08735405199695379	0.006156539916986503
0.08751802399638109	0.006156539916986503
0.08768620999762788	0.006156539916986503
0.08784568798728287	0.006156539916986503
0.08795864399871789	0.006156539916986503
0.08811767399311066	0.006156539916986503
0.08827499899780378	0.006156539916986503
0.08844131699879654	0.006156539916986503
0.08860559298773296	0.006156539916986503
0.08876332399086095	0.006156539916986503
0.08897463700850494	0.006156539916986503
0.08915336499921978	0.006156539916986503
0.08931487699737772	0.006156539916986503
0.08947886200621724	0.006156539916986503
0.08965116599574685	0.006156539916986503
0.08980976199381985	0.006156539916986503
0.08996721799485385	0.006156539916986503
0.09012392599834129	0.006156539916986503
0.09028482699068263	0.006156539916986503
0.0904485119972378	0.006156539916986503
0.0906103239976801	0.006156539916986503
0.09077878599055111	0.006156539916986503
0.09093629900598899	0.006156539916986503
0.09109203499974683	0.006156539916986503
0.09124877999420278	0.006156539916986503
0.09140436799498275	0.006156539916986503
0.09157135299756192	0.006156539916986503
0.09172882200800814	0.006156539916986503
0.09188580999034457	0.006156539916986503
0.09205422000377439	0.006156539916986503
0.09221248398534954	0.006156539916986503
0.09236843598773703	0.006156539916986503
0.09252383300918154	0.006156539916986503
0.09268026798963547	0.006156539916986503
0.09283646100084297	0.006156539916986503
0.09299272199859843	0.006156539916986503
0.09314937400631607	0.006156539916986503
0.09336273299413733	0.006156539916986503
0.09353109999210574	0.006156539916986503
0.09369051098474301	0.006156539916986503
0.09384737000800669	0.006156539916986503
0.09400473098503426	0.006156539916986503
0.09416171599877998	0.006156539916986503
0.09431815499556251	0.006156539916986503
0.09447440400253981	0.006156539916986503
0.09463988998322748	0.006156539916986503
0.09479810699122027	0.006156539916986503
0.0949591239914298	0.006156539916986503
0.09515044800355099	0.006156539916986503
0.09541135199833661	0.006156539916986503
0.09559378499398008	0.006156539916986503
0.09576002898393199	0.006156539916986503
0.09592170899850316	0.006156539916986503
0.09611145299277268	0.006156539916986503
0.09627769098733552	0.006156539916986503
0.09643723999033682	0.006156539916986503
0.096627613005694	0.006156539916986503
0.0967883369885385	0.006156539916986503
0.09695091799949296	0.006156539916986503
0.09710825799265876	0.006156539916986503
0.09726429000147618	0.006637191772455253
0.09742030000779778	0.006637191772455253
0.0975800069863908	0.006637191772455253
0.09773669898277149	0.006637191772455253
0.09789355599787086	0.006637191772455253
0.09806377600762062	0.006637191772455253
0.09822681898367591	0.006637191772455253
0.09841321900603361	0.006637191772455253
0.0986180400068406	0.006637191772455253
0.09879533998901024	0.006637191772455253
0.09895644400967285	0.006637191772455253
0.0991184700105805	0.006637191772455253
0.09928016099729575	0.006637191772455253
0.09943915798794478	0.006637191772455253
0.09960127499653026	0.006637191772455253
0.09975972698885016	0.006637191772455253
0.09991700600949116	0.006637191772455253
0.10009523498592898	0.006637191772455253
0.11028066699509509	0.007117843627924003
0.12056581798242405	0.013366317749017753
0.1308512800023891	0.019614791870111503
0.14111924398457631	0.025863265991205253
0.15139690198702738	0.03259239196776775
0.16170576700824313	0.03932151794433025
0.17197897599544376	0.04605064392089275
0.18224685901077464	0.05277976989745525
0.1925074649916496	0.059028244018549
0.2027982419822365	0.0657573699951115
0.21306048898259178	0.072486495971674
0.2233253160084132	0.0792156219482365
0.2336053150065709	0.08065757751464275
0.24386296098236926	0.08065757751464275
0.25414182600798085	0.08065757751464275
0.2643931139900815	0.08065757751464275
0.2746529459836893	0.08065757751464275
0.28491723898332566	0.08065757751464275
0.2951737880066503	0.08065757751464275
0.3054449959890917	0.08065757751464275
0.3157129469909705	0.08065757751464275
0.3259755010076333	0.08065757751464275
0.33623529100441374	0.08065757751464275
0.34649517299840227	0.08065757751464275
0.3567562850075774	0.08065757751464275
0.36701482799253426	0.08065757751464275
0.3772771990043111	0.0811382293701115
0.3875328509893734	0.0811382293701115
0.39779454399831593	0.08161888122558025
0.407991532003507	0.08161888122558025
0.4182414899987634	0.082099533081049
0.4284939529898111	0.082099533081049
0.4387448169873096	0.082099533081049
0.44899361199350096	0.08258018493651775
0.45925690000876784	0.0830608367919865
0.4695142309938092	0.08354148864745525
0.4797698149923235	0.0846172332763615
0.49002455099252984	0.08580360412597088
0.5003496749850456	0.08726081848143963
0.5107021849835292	0.08605918884276775
0.5210568369948305	0.08955726623534588
0.5314067500003148	0.09081611633300213
0.5417709210014436	0.09157905578612713
0.5521038029983174	0.09664878845214275
0.5624417350045405	0.10027656555175213
0.5727883710060269	0.10279426574706463
0.5831645709986333	0.11024818420409588
0.5935420540045016	0.11325035095214275
0.6039237809891347	0.12322959899901775
0.6143347779870965	0.1272502899169865
0.6247162240033504	0.13618431091308025
0.6351130179828033	0.141242599487299
0.6455011479847599	0.153968429565424
0.6558988709875848	0.16001853942870525
0.666334731009556	0.1736064910888615
0.6767460810078774	0.18406257629393963
0.6871439440001268	0.19599494934081463
0.697457078989828	0.20959053039550213
0.707830686995294	0.22344551086425213
0.7183045019919518	0.235541915893549
0.7287406529940199	0.24869880676268963
0.7391074449988082	0.26052436828612713
0.7494723179843277	0.271705245971674
0.7599041739886161	0.28533897399901775
0.7703718309930991	0.2989994049072209
0.7808159799897112	0.317176437377924
0.7912233519891743	0.3314128875732365
0.8015494819846936	0.34373435974120525
0.8118951479846146	0.359077072143549
0.8222350319847465	0.37280235290526775
0.8325606109865475	0.3884006500244084
0.8429240219993517	0.4026714324951115
0.8532582469924819	0.41462669372558025
0.8636223089997657	0.42614707946776775
0.8740488940093201	0.440620040893549
0.884537106991047	0.45553550720214275
0.8950244559964631	0.47591743469237713
0.9055411820008885	0.49331626892089275
0.9161535559978802	0.5073505401611271
0.9267002189881168	0.5226894378662053
0.9372047299984843	0.5358272552490178
0.9477371039974969	0.5517192840576115
0.9582662729953881	0.5680042266845646
0.9687961229938082	0.5795246124267521
0.979316031007329	0.5896602630615178
0.9898323969973717	0.6013484954833928
1.0003357579989824	0.6150928497314396
1.1008937489823438	0.7498203277587834
1.2013544469955377	0.868415451049799
1.3018521509948187	0.9295536041259709
1.4024047809944022	0.9350849151611271
1.5030504149908666	0.9374881744384709
1.6036517529864796	0.9403720855712834
1.7043297379859723	0.9480625152587834
1.8049321779981256	0.9504657745361271
1.9055187919875607	0.9336353302001896
2.006040431006113	0.9418064117431584
2.106565024005249	0.9477191925048771
2.2070745289966	0.9568668365478459
2.307620036008302	0.9674488067626896
2.408168152003782	0.9799762725830021
2.5087362620106433	0.9872089385986271
2.609296609996818	0.9997135162353459
2.7098394490021747	1.007423019409174
2.810362924996298	0.9971500396728459
2.9108813229831867	1.0112834930419865
3.011464984010672	1.0189739227294865
3.1120647469942924	1.0465007781982365
3.212581355997827	1.0638118743896428
3.3131025249895174	1.0849910736083928
3.413615486002527	1.1013713836669865
3.514128979004454	1.1158061981201115
3.6146384770108853	1.1254497528076115
3.7151929370011203	1.121802902221674
3.8156845750054345	1.1460453033447209
3.9162391909922007	1.1653400421142521
4.016751362010837	1.1957050323486271
4.117267603985965	1.2180629730224553
4.217824849998578	1.2450176239013615
4.318348397995578	1.2573047637939396
4.418897981988266	1.2738452911376896
4.519425242004218	1.273627853393549
4.619930441986071	1.2914882659912053
4.720525352982804	1.3171497344970646
4.821075929998187	1.3359104156494084
4.921597246982856	1.3700901031494084
5.022162462002598	1.3895717620849553
5.122767168999417	1.4165035247802678
5.223325850005494	1.4213176727294865
5.323896968009649	1.4395786285400334
5.424453963001724	1.4355464935302678
5.524964515992906	1.4581447601318303
5.625455022993265	1.4929347991943303
5.726007349992869	1.5157199859619084
5.826533287006896	1.5421710968017521
5.9270719939959235	1.5625415802001896
6.027596350002568	1.5904575347900334
6.128137268999126	1.581641769409174
6.228755098010879	1.6054492950439396
6.329329448984936	1.6227603912353459
6.429881560994545	1.6405979156494084
6.530539653991582	1.6706462860107365
6.631171924003866	1.6860500335693303
6.731712292996235	1.7115627288818303
6.832293323008344	1.7246433258056584
6.932812026003376	1.7386051177978459
7.033358668006258	1.7361103057861271
7.133869994984707	1.758460617065424
7.234410403005313	1.7788005828857365
7.3349224099947605	1.8105693817138615
7.43547862500418	1.8300281524658146
7.535986792005133	1.8524013519287053
7.636550700000953	1.8769527435302678
7.737071226001717	1.889655685424799
7.837608375004493	1.892585372924799
7.938153689989122	1.9106479644775334
8.038656989985611	1.9355274200439396
8.139177498989739	1.9499774932861271
8.23969164598384	1.9841419219970646
8.340228596003726	1.9990650177001896
8.440784793987405	2.0279270172119084
8.541260575992055	2.037067031860346
8.641680650005583	2.043098068237299
8.742144744988764	2.0561138153076115
8.842580253985943	2.0850749969482365
8.943018115009181	2.1159053802490178
9.04343581298599	2.138179397583002
9.143877731985413	2.162746047973627
9.244332709000446	2.181018447875971
9.34475431300234	2.2036548614501896
9.445178063993808	2.2084270477294865
9.545619056007126	2.210101699829096
9.646058805985376	2.2308155059814396
9.746628252003575	2.258388137817377
9.84719321000739	2.2807613372802678
9.947872380987974	2.299914932250971
10.048518007999519	2.327014541625971
11.050007073004963	2.5005908966064396
12.051508409000235	2.6646114349365178
13.052917194989277	2.841804122924799
14.054365010000765	3.0364414215087834
15.055877585982671	3.2269931793212834
16.057463949982775	3.4079395294189396
17.05892611798481	3.5708652496337834
18.060369110986358	3.7533679962158146
19.061781172000337	3.9359584808349553
20.063210686988896	4.130832290649408
21.064654869987862	4.3222576141357365
22.06612104800297	4.488250350952143
23.067575105989818	4.661532974243158
24.06902076600818	4.855407333374018
25.07051908801077	5.044562911987299
26.072001355991233	5.225146865844721
27.0734657740104	5.390506362915033
28.074914119002642	5.566478347778315
29.07636833100696	5.73832283020019
30.077849688008428	5.826556777954096
31.079346662008902	5.8306194305419865
0	0
