# Supplementary material for: GRAPE for fast and scalable graph processing and random-walk-based embedding
Source: Nat Comput Sci. 2023 Jun 26;3(6):552–68. doi: 10.1038/s43588-023-00465-8 (PMC10768636; doi:10.1038/s43588-023-00465-8)
Supplement: Supplementary file 4 — CSVs with time series data with time and memory requirements for the different libraries on the 44 considered graphs and on the different tasks considered (loading graphs, first- and second-order RWs). [file 43588_2023_465_MOESM4_ESM.zip › bio-ce-ht/GraphEmbedding/second_order_walk.csv]

delta	ram
0	0.0017927169799805132
0.00018228100088890642	0.002273368835449263
0.0003167329996358603	0.002273368835449263
0.0004950670008838642	0.002754020690918013
0.0006457169984059874	0.002754020690918013
0.0007517459998780396	0.002754020690918013
0.0008401960003538989	0.002754020690918013
0.0009327160005341284	0.002754020690918013
0.001019860999804223	0.002754020690918013
0.0011039669989258982	0.002754020690918013
0.0011927720006497111	0.002754020690918013
0.0012770159992214758	0.002754020690918013
0.0013663019999512471	0.002754020690918013
0.0014567280013579875	0.002754020690918013
0.0015425460005644709	0.002754020690918013
0.0017124760015576612	0.002754020690918013
0.0018021510004473384	0.002754020690918013
0.0018856610004149843	0.002754020690918013
0.001974924001842737	0.002754020690918013
0.0020588750012393575	0.002754020690918013
0.002141683999070665	0.002754020690918013
0.0022247720007726457	0.002754020690918013
0.0023090510003385134	0.002754020690918013
0.002393369999481365	0.002754020690918013
0.002476341000146931	0.002754020690918013
0.0025594130020181183	0.003234672546386763
0.00264231500113965	0.003234672546386763
0.002724867001234088	0.003234672546386763
0.002807796001434326	0.003234672546386763
0.0028910979999636766	0.003234672546386763
0.002981073001137702	0.003234672546386763
0.003067592999286717	0.003234672546386763
0.0031508489992120303	0.003234672546386763
0.0032368470019719098	0.003234672546386763
0.0033227960011572577	0.003234672546386763
0.0034068489985656925	0.003234672546386763
0.003496459001326002	0.003234672546386763
0.0035812509995594155	0.003234672546386763
0.00366561899863882	0.003234672546386763
0.0037498999990930315	0.003234672546386763
0.003835668001556769	0.003234672546386763
0.003923413001757581	0.003234672546386763
0.004008219999377616	0.003234672546386763
0.004091288999916287	0.003234672546386763
0.004178273000434274	0.003234672546386763
0.004262189999280963	0.003234672546386763
0.004366209999716375	0.003234672546386763
0.004505388998950366	0.003234672546386763
0.0046060640015639365	0.003234672546386763
0.004692449001595378	0.003234672546386763
0.00477602400133037	0.003234672546386763
0.004858960001001833	0.003234672546386763
0.0049498469998070505	0.003234672546386763
0.0050341470014245715	0.003234672546386763
0.005117519998748321	0.003234672546386763
0.0052000819996465	0.003234672546386763
0.0052834410016657785	0.003715324401855513
0.005366287001379533	0.003715324401855513
0.0054492689996550325	0.003715324401855513
0.005533359999390086	0.003715324401855513
0.005617815000732662	0.003715324401855513
0.005701942998712184	0.003715324401855513
0.005784346001746599	0.003715324401855513
0.005867391999345273	0.003715324401855513
0.005957050001597963	0.003715324401855513
0.006041977998393122	0.003715324401855513
0.006127585998910945	0.003715324401855513
0.006211345000338042	0.003715324401855513
0.006294020000495948	0.003715324401855513
0.0063770460001251195	0.003715324401855513
0.006459339001594344	0.003715324401855513
0.006541186001413735	0.003715324401855513
0.0066345720006211195	0.003715324401855513
0.006724728998960927	0.003715324401855513
0.00680935399941518	0.003715324401855513
0.006896211998537183	0.003715324401855513
0.006985173000430223	0.003715324401855513
0.007069717001286335	0.003715324401855513
0.0071546610015502665	0.003715324401855513
0.007237738002004335	0.003715324401855513
0.0073206839988415595	0.003715324401855513
0.0074031170006492175	0.003715324401855513
0.007486534999770811	0.003715324401855513
0.007568656001240015	0.003715324401855513
0.007651104999240488	0.003715324401855513
0.007733302998531144	0.003715324401855513
0.007815592998667853	0.003715324401855513
0.007898112999100704	0.003715324401855513
0.007986815999174723	0.003715324401855513
0.008070094998402055	0.003715324401855513
0.008152578000590438	0.003715324401855513
0.008234556000388693	0.003715324401855513
0.008317095001984853	0.003715324401855513
0.008457552001345903	0.003715324401855513
0.008563493000110611	0.003715324401855513
0.008649999999761349	0.003715324401855513
0.008733358001336455	0.003715324401855513
0.008817846999590984	0.003715324401855513
0.008901159999368247	0.003715324401855513
0.008994895000796532	0.003715324401855513
0.009079519000806613	0.003715324401855513
0.009164262999547645	0.003715324401855513
0.009248605998436688	0.003715324401855513
0.009332967998489039	0.003715324401855513
0.009416027001861949	0.003715324401855513
0.009500193998974282	0.003715324401855513
0.009583635001035873	0.003715324401855513
0.009672395000961842	0.003715324401855513
0.009756442999787396	0.003715324401855513
0.00984026199876098	0.003715324401855513
0.00993013500192319	0.003715324401855513
0.010016606000135653	0.003715324401855513
0.010296871998434654	0.003715324401855513
0.0106292009986646	0.003715324401855513
0.010881108999456046	0.003715324401855513
0.011119968999992125	0.003715324401855513
0.011299466001219116	0.004195976257324263
0.01146301799963112	0.004195976257324263
0.01163541500136489	0.004195976257324263
0.011796310001955135	0.004195976257324263
0.011983298001723597	0.004195976257324263
0.012157131001004018	0.004195976257324263
0.012317992001044331	0.004195976257324263
0.012552574000437744	0.004195976257324263
0.012733056999422843	0.004195976257324263
0.012896372001705458	0.004195976257324263
0.013056910000159405	0.004195976257324263
0.013215064998803427	0.004195976257324263
0.013373156998568447	0.004195976257324263
0.013533782999729738	0.004195976257324263
0.013840341998729855	0.004195976257324263
0.014101785000093514	0.004195976257324263
0.014394011999684153	0.004195976257324263
0.01470145400162437	0.004195976257324263
0.014930828001524787	0.004195976257324263
0.015147497000725707	0.004195976257324263
0.015317804001824697	0.004195976257324263
0.015478895998967346	0.004195976257324263
0.01563868900120724	0.004195976257324263
0.015797225998539943	0.004195976257324263
0.01595456699942588	0.004195976257324263
0.0161134129994025	0.004195976257324263
0.01627718899908359	0.004195976257324263
0.016548457999306265	0.004195976257324263
0.01676094100184855	0.004195976257324263
0.016926841999520548	0.004195976257324263
0.01709737000055611	0.004195976257324263
0.01725588200133643	0.004195976257324263
0.0174130140003399	0.004195976257324263
0.01756997499978752	0.004195976257324263
0.017732928001350956	0.004195976257324263
0.017893142001412343	0.004195976257324263
0.018134573998395354	0.004195976257324263
0.01837537000028533	0.004195976257324263
0.01855218100172351	0.004195976257324263
0.018719575000432087	0.004195976257324263
0.018880442999943625	0.004195976257324263
0.019045574001211207	0.004195976257324263
0.01920776599945384	0.004195976257324263
0.019417875999351963	0.004195976257324263
0.01960481800051639	0.004195976257324263
0.01976678600112791	0.004195976257324263
0.019953802999225445	0.004195976257324263
0.02011786100047175	0.004195976257324263
0.020278790998418117	0.004195976257324263
0.02054270699954941	0.004195976257324263
0.02073851599925547	0.004195976257324263
0.020902947999275057	0.004195976257324263
0.02106336100041517	0.004195976257324263
0.021222561001195572	0.004195976257324263
0.02138712599844439	0.004195976257324263
0.02155169300021953	0.004195976257324263
0.021758847000455717	0.004195976257324263
0.021919571001490112	0.004195976257324263
0.022079138001572574	0.004195976257324263
0.022236787001020275	0.004195976257324263
0.022392917999241035	0.004195976257324263
0.02255268199951388	0.004195976257324263
0.022778122998715844	0.004195976257324263
0.023057120000885334	0.004195976257324263
0.02323583700126619	0.004195976257324263
0.02340443999855779	0.004195976257324263
0.02356508500088239	0.004195976257324263
0.023724292001134017	0.004195976257324263
0.024005448998650536	0.004195976257324263
0.024219344999437453	0.004195976257324263
0.024383956999372458	0.004195976257324263
0.024590289998741355	0.004195976257324263
0.024766802998783533	0.004195976257324263
0.024974179999844637	0.004195976257324263
0.02513930599889136	0.004195976257324263
0.025298864999058424	0.004195976257324263
0.025458369000261882	0.004195976257324263
0.025617516999773216	0.004195976257324263
0.025774402998649748	0.004195976257324263
0.025935468001989648	0.004195976257324263
0.02609353699881467	0.004195976257324263
0.0262499550008215	0.004195976257324263
0.026405731001432287	0.004195976257324263
0.026687542998843128	0.004676628112793013
0.026927924998744857	0.004676628112793013
0.0271062690007966	0.004676628112793013
0.027275659998849733	0.004676628112793013
0.027481528999487637	0.004676628112793013
0.027646015001664637	0.004676628112793013
0.027806660000351258	0.004676628112793013
0.02796848900106852	0.004676628112793013
0.02812565600106609	0.004676628112793013
0.028283758998441044	0.004676628112793013
0.02850232600030722	0.004676628112793013
0.028693375999864656	0.004676628112793013
0.028854768999735825	0.004676628112793013
0.02901190500051598	0.004676628112793013
0.029169936999096535	0.004676628112793013
0.029348126001423225	0.004676628112793013
0.029507874001865275	0.004676628112793013
0.02966939399993862	0.004676628112793013
0.029830896000930807	0.004676628112793013
0.029989466002007248	0.004676628112793013
0.030146458000672283	0.004676628112793013
0.030302347000542795	0.004676628112793013
0.030464398001640802	0.004676628112793013
0.03062263700121548	0.004676628112793013
0.030778828000620706	0.004676628112793013
0.03093524699943373	0.004676628112793013
0.031093293000594713	0.004676628112793013
0.03125321599873132	0.004676628112793013
0.03141678099927958	0.004676628112793013
0.03177947600124753	0.004676628112793013
0.0320930199995928	0.004676628112793013
0.03232187699904898	0.004676628112793013
0.032657305000611814	0.004676628112793013
0.03290548199947807	0.004676628112793013
0.03309297099985997	0.004676628112793013
0.033262185999774374	0.004676628112793013
0.03348860000187415	0.004676628112793013
0.033656924999377225	0.004676628112793013
0.033817498999269446	0.004676628112793013
0.03397929100174224	0.004676628112793013
0.0341371220019937	0.004676628112793013
0.0342955609994533	0.004676628112793013
0.034459747999790125	0.004676628112793013
0.03462077199947089	0.004676628112793013
0.03477911099980702	0.004676628112793013
0.034936616000777576	0.004676628112793013
0.03509313099857536	0.004676628112793013
0.03524863799975719	0.004676628112793013
0.03540491500098142	0.004676628112793013
0.03556127699994249	0.004676628112793013
0.035717121998459334	0.004676628112793013
0.0358726900012698	0.004676628112793013
0.036030387000209885	0.004676628112793013
0.036187663001328474	0.004676628112793013
0.03635324100105208	0.004676628112793013
0.03670969299855642	0.004676628112793013
0.03690799200194306	0.004676628112793013
0.03707093800039729	0.004676628112793013
0.03723114400054328	0.004676628112793013
0.037398298001789954	0.004676628112793013
0.03756262499882723	0.004676628112793013
0.037722475000919076	0.004676628112793013
0.03788035799880163	0.004676628112793013
0.038041570001951186	0.004676628112793013
0.038199803999305004	0.004676628112793013
0.038362844999937806	0.004676628112793013
0.03852072800145834	0.004676628112793013
0.038677964999806136	0.004676628112793013
0.03883609799959231	0.004676628112793013
0.03899380700022448	0.004676628112793013
0.039151220000348985	0.004676628112793013
0.0393085229989083	0.004676628112793013
0.03949275999912061	0.004676628112793013
0.039655131000472466	0.004676628112793013
0.03981498600114719	0.004676628112793013
0.03997376500046812	0.004676628112793013
0.040130765999492723	0.004676628112793013
0.040288582000357565	0.004676628112793013
0.04051277200051118	0.004676628112793013
0.04069317700123065	0.004676628112793013
0.040853713999240426	0.004676628112793013
0.04101088600145886	0.004676628112793013
0.04116752499976428	0.004676628112793013
0.041323366000142414	0.004676628112793013
0.04148691799855442	0.004676628112793013
0.04171006899923668	0.004676628112793013
0.04188426000109757	0.004676628112793013
0.04205239600196364	0.004676628112793013
0.04221195200079819	0.004676628112793013
0.04237160699995002	0.004676628112793013
0.042532473999017384	0.004676628112793013
0.04269208800178603	0.004676628112793013
0.042851260001043556	0.004676628112793013
0.043008249002014054	0.004676628112793013
0.04316751599981217	0.004676628112793013
0.04332476600029622	0.004676628112793013
0.0434869320015423	0.004676628112793013
0.04365126799893915	0.004676628112793013
0.04381192299842951	0.004676628112793013
0.043974760999844875	0.004676628112793013
0.04413499899965245	0.004676628112793013
0.044293947001278866	0.004676628112793013
0.04450670900041587	0.004676628112793013
0.044686743000056595	0.004676628112793013
0.04484801400030847	0.004676628112793013
0.04500554100013687	0.004676628112793013
0.04516129799958435	0.004676628112793013
0.045317174000956584	0.004676628112793013
0.045478124000510434	0.004676628112793013
0.04563505999976769	0.004676628112793013
0.04579295000075945	0.004676628112793013
0.045949519000714645	0.004676628112793013
0.04610627399961231	0.004676628112793013
0.0462622619998001	0.004676628112793013
0.04641923700182815	0.004676628112793013
0.04672720500093419	0.004676628112793013
0.046926308001275174	0.004676628112793013
0.04709362200082978	0.004676628112793013
0.047252846001356374	0.004676628112793013
0.047410519000550266	0.004676628112793013
0.04757170299853897	0.004676628112793013
0.047732203998748446	0.004676628112793013
0.047889853001834126	0.004676628112793013
0.04804827599946293	0.004676628112793013
0.04820675299924915	0.004676628112793013
0.048352653000620194	0.004676628112793013
0.04856767100136494	0.004676628112793013
0.04885543899945333	0.004676628112793013
0.04903313300019363	0.004676628112793013
0.04919996999888099	0.005157279968261763
0.0493927759998769	0.005157279968261763
0.049555640998733	0.005157279968261763
0.04971379099879414	0.005157279968261763
0.0498708480008645	0.005157279968261763
0.05002747899925453	0.005157279968261763
0.050186697000754066	0.005157279968261763
0.05034301100022276	0.005157279968261763
0.050511908000771655	0.005157279968261763
0.050670027998421574	0.005157279968261763
0.05082658700121101	0.005157279968261763
0.05098374999943189	0.005157279968261763
0.051141405001544626	0.005157279968261763
0.051297238998813555	0.005157279968261763
0.05145772399919224	0.005157279968261763
0.051716068999667186	0.005157279968261763
0.05190784300066298	0.005157279968261763
0.05206896199888433	0.005157279968261763
0.052226415999029996	0.005157279968261763
0.052399980999325635	0.005157279968261763
0.05260204500154941	0.005157279968261763
0.052769399000681005	0.005157279968261763
0.05292852500133449	0.005157279968261763
0.053088420998392394	0.005157279968261763
0.05324639600075898	0.005157279968261763
0.05340395099847228	0.005157279968261763
0.05356119399948511	0.005157279968261763
0.05371817899867892	0.005157279968261763
0.053874484001426026	0.005157279968261763
0.054034216998843476	0.005157279968261763
0.0541917039990949	0.005157279968261763
0.05435777399907238	0.005157279968261763
0.05451744699894334	0.005157279968261763
0.05467428300107713	0.005157279968261763
0.054830444998515304	0.005157279968261763
0.05498800900022616	0.005157279968261763
0.055148843999631936	0.005157279968261763
0.05530818500119494	0.005157279968261763
0.055472580999776255	0.005157279968261763
0.05563225999867427	0.005157279968261763
0.05578968899862957	0.005157279968261763
0.05594563799968455	0.005157279968261763
0.05610120699930121	0.005157279968261763
0.05625794799925643	0.005157279968261763
0.056529389999923296	0.005157279968261763
0.0567330679987208	0.005157279968261763
0.056894979999924544	0.005157279968261763
0.05705330799901276	0.005157279968261763
0.05720972899871413	0.005157279968261763
0.05736600900127087	0.005157279968261763
0.05752362999919569	0.005157279968261763
0.05768026599980658	0.005157279968261763
0.057836456999211805	0.005157279968261763
0.05799133099935716	0.005157279968261763
0.058146891999058425	0.005157279968261763
0.058304688001953764	0.005157279968261763
0.05846702000053483	0.005157279968261763
0.05862300700027845	0.005157279968261763
0.05878512599883834	0.005157279968261763
0.058947485998942284	0.005157279968261763
0.05910424600006081	0.005157279968261763
0.059260598001856124	0.005157279968261763
0.0594175490005	0.005157279968261763
0.05957421299899579	0.005157279968261763
0.05973067000013543	0.005157279968261763
0.059887126000830904	0.005157279968261763
0.0600454230007017	0.005157279968261763
0.06020206000175676	0.005157279968261763
0.06038583000190556	0.005157279968261763
0.06058790899987798	0.005157279968261763
0.060754476999136386	0.005157279968261763
0.06091361699873232	0.005157279968261763
0.06107055699976627	0.005157279968261763
0.061228343001857866	0.005157279968261763
0.06138634099988849	0.005157279968261763
0.06154241100011859	0.005157279968261763
0.06176165199940442	0.005157279968261763
0.06192326000018511	0.005157279968261763
0.062080562998744426	0.005157279968261763
0.062236746001872234	0.005157279968261763
0.06239302099857014	0.005157279968261763
0.06255041300028097	0.005157279968261763
0.06270658300127252	0.005157279968261763
0.06286377099968377	0.005157279968261763
0.06302065099953325	0.005157279968261763
0.06317808300082106	0.005157279968261763
0.06333978600014234	0.005157279968261763
0.06350407900026767	0.005157279968261763
0.0636621820012806	0.005157279968261763
0.06382092800049577	0.005157279968261763
0.06398241499846336	0.005157279968261763
0.0641405640017183	0.005157279968261763
0.0642979229996854	0.005157279968261763
0.064513174998865	0.005157279968261763
0.06469922000178485	0.005157279968261763
0.06486055099958321	0.005157279968261763
0.06503176499973051	0.005157279968261763
0.06519613500131527	0.005157279968261763
0.06536177800080623	0.005157279968261763
0.06552197500059265	0.005157279968261763
0.06568129600054817	0.005157279968261763
0.06583944999874802	0.005157279968261763
0.06599640900094528	0.005157279968261763
0.0661532640006044	0.005157279968261763
0.06631102300161729	0.005157279968261763
0.06647159400017699	0.005157279968261763
0.06663838899839902	0.005157279968261763
0.06679645999975037	0.005157279968261763
0.06695709500127123	0.005157279968261763
0.06711542199991527	0.005157279968261763
0.06727121299991268	0.005157279968261763
0.06743235899921274	0.005157279968261763
0.06758895000166376	0.005157279968261763
0.06774647500060382	0.005157279968261763
0.06792660800056183	0.005157279968261763
0.06808718500178657	0.005157279968261763
0.06824467499973252	0.005157279968261763
0.06840691700199386	0.005157279968261763
0.06860265300201718	0.005157279968261763
0.06876881000061985	0.005157279968261763
0.06892762099960237	0.005157279968261763
0.06908609099991736	0.005157279968261763
0.06924286000139546	0.005157279968261763
0.06939891300135059	0.005157279968261763
0.06955550999919069	0.005157279968261763
0.06971225600136677	0.005157279968261763
0.06986925900127972	0.005157279968261763
0.07002700800148887	0.005157279968261763
0.07018583299941383	0.005157279968261763
0.07034286500129383	0.005157279968261763
0.0705040220018418	0.005157279968261763
0.07066416399902664	0.005157279968261763
0.07082195499970112	0.005157279968261763
0.07098003500141203	0.005157279968261763
0.07113864599887165	0.005157279968261763
0.07129750099920784	0.005157279968261763
0.07146183800068684	0.005157279968261763
0.07162804399922607	0.005157279968261763
0.0717883580000489	0.005157279968261763
0.07194702600099845	0.005157279968261763
0.07210680800199043	0.005157279968261763
0.07226365799942869	0.005157279968261763
0.07255702900147298	0.005157279968261763
0.07275578099870472	0.005157279968261763
0.07292080700062797	0.005157279968261763
0.07307918399965274	0.005157279968261763
0.07323604699922726	0.005157279968261763
0.07339354999930947	0.005157279968261763
0.07355233199996292	0.005157279968261763
0.07371055900148349	0.005157279968261763
0.07387198400101624	0.005157279968261763
0.07403363499906845	0.005157279968261763
0.07419144700179459	0.005157279968261763
0.07434837099935976	0.005157279968261763
0.07451178900009836	0.005157279968261763
0.07466970799941919	0.005157279968261763
0.07482713499848614	0.005157279968261763
0.0749906800010649	0.005157279968261763
0.07515222000074573	0.005157279968261763
0.07531206299972837	0.005157279968261763
0.07547827999951551	0.005157279968261763
0.07563814600143814	0.005157279968261763
0.0757957929999975	0.005157279968261763
0.07595366600071429	0.005157279968261763
0.0761122730000352	0.005157279968261763
0.07626898899980006	0.005157279968261763
0.0764762860017072	0.005157279968261763
0.076827739001601	0.005637931823730513
0.07703842100090696	0.005637931823730513
0.07724111700008507	0.005637931823730513
0.07745135000004666	0.005637931823730513
0.07773395399999572	0.005637931823730513
0.07798979099970893	0.005637931823730513
0.07816821099913795	0.005637931823730513
0.07833514099911554	0.005637931823730513
0.0785496790012985	0.005637931823730513
0.07871675500064157	0.005637931823730513
0.07888122000076692	0.005637931823730513
0.07904583499839646	0.005637931823730513
0.07920759199987515	0.005637931823730513
0.0793652540014591	0.005637931823730513
0.07952461099921493	0.005637931823730513
0.07968409000022803	0.005637931823730513
0.07984194299933733	0.005637931823730513
0.08000084000013885	0.005637931823730513
0.08015999700000975	0.005637931823730513
0.08032275100049446	0.005637931823730513
0.08056050899904221	0.005637931823730513
0.08074192200001562	0.005637931823730513
0.08090339200134622	0.005637931823730513
0.08106307100024424	0.005637931823730513
0.08122170099886716	0.005637931823730513
0.08137930700104334	0.005637931823730513
0.08153815200057579	0.005637931823730513
0.08176589700087789	0.005637931823730513
0.08192928000062238	0.005637931823730513
0.08208751100028167	0.005637931823730513
0.08224437099852366	0.005637931823730513
0.08240054600173607	0.005637931823730513
0.08255844000086654	0.005637931823730513
0.0827150770019216	0.005637931823730513
0.0828717600015807	0.005637931823730513
0.08302852799897664	0.005637931823730513
0.08318873299867846	0.005637931823730513
0.08334827599901473	0.005637931823730513
0.08350448700002744	0.005637931823730513
0.08366090499839629	0.005637931823730513
0.08381947800080525	0.005637931823730513
0.083984375	0.005637931823730513
0.08414476699908846	0.005637931823730513
0.08430496800065157	0.005637931823730513
0.0845474470006593	0.005637931823730513
0.08474028799901134	0.005637931823730513
0.08490609200089239	0.005637931823730513
0.08506780099924072	0.005637931823730513
0.08522725500006345	0.005637931823730513
0.08538869499898283	0.005637931823730513
0.08555019100094796	0.005637931823730513
0.08570851599870366	0.005637931823730513
0.08586790700064739	0.005637931823730513
0.08603212999878451	0.005637931823730513
0.08619272299984004	0.005637931823730513
0.08635137400051462	0.005637931823730513
0.08651032199850306	0.005637931823730513
0.08667855400199187	0.005637931823730513
0.08684094899945194	0.005637931823730513
0.08699840700137429	0.005637931823730513
0.08715666599891847	0.005637931823730513
0.08731540799999493	0.005637931823730513
0.08748201300113578	0.005637931823730513
0.0876434630008589	0.005637931823730513
0.08780515200123773	0.005637931823730513
0.08796557700043195	0.005637931823730513
0.08812506300091627	0.005637931823730513
0.08828465300030075	0.005637931823730513
0.08849726500193356	0.005637931823730513
0.08867828100119368	0.005637931823730513
0.08883940799933043	0.005637931823730513
0.0889974820020143	0.005637931823730513
0.0891579740018642	0.005637931823730513
0.08931881999887992	0.005637931823730513
0.08948219200101448	0.005637931823730513
0.08964145199934137	0.005637931823730513
0.08979769399957149	0.005637931823730513
0.08995491799942101	0.005637931823730513
0.0901128969999263	0.005637931823730513
0.09026969499973347	0.005637931823730513
0.0904313760001969	0.005637931823730513
0.09059020900167525	0.005637931823730513
0.09075068699894473	0.005637931823730513
0.09090872000160743	0.005637931823730513
0.09106855500067468	0.005637931823730513
0.09122505000050296	0.005637931823730513
0.09138606900160084	0.005637931823730513
0.09154418899925076	0.005637931823730513
0.0917234090011334	0.005637931823730513
0.09188249699946027	0.005637931823730513
0.09204019699973287	0.005637931823730513
0.09220702500169864	0.005637931823730513
0.09235250599886058	0.005637931823730513
0.09256279100009124	0.005637931823730513
0.0927414409998164	0.005637931823730513
0.09290372900068178	0.005637931823730513
0.09306209699934698	0.005637931823730513
0.09321901200019056	0.005637931823730513
0.09337540200067451	0.005637931823730513
0.09353196099982597	0.005637931823730513
0.09368855199863901	0.005637931823730513
0.09384693500032881	0.005637931823730513
0.09401768799943966	0.005637931823730513
0.09417704400038929	0.005637931823730513
0.09434046400201623	0.005637931823730513
0.09451119100049254	0.005637931823730513
0.09467124400180182	0.005637931823730513
0.09482904900141875	0.005637931823730513
0.09498936599993613	0.005637931823730513
0.09514815299917245	0.005637931823730513
0.09530705599900102	0.005637931823730513
0.09547603700048057	0.005637931823730513
0.0956352520006476	0.005637931823730513
0.09579328700056067	0.005637931823730513
0.0959575720007706	0.005637931823730513
0.09612240299975383	0.005637931823730513
0.0962867570015078	0.005637931823730513
0.0965033799984667	0.005637931823730513
0.0966930249996949	0.005637931823730513
0.09685654400163912	0.005637931823730513
0.09701750000022002	0.005637931823730513
0.09717929099861067	0.005637931823730513
0.09734341100192978	0.005637931823730513
0.09750397999960114	0.005637931823730513
0.09766224000122747	0.005637931823730513
0.09782259599887766	0.005637931823730513
0.09798166800101171	0.005637931823730513
0.09813855299944407	0.005637931823730513
0.09829680699840537	0.005637931823730513
0.0984608170001593	0.005637931823730513
0.09861828300199704	0.005637931823730513
0.09877547799987951	0.005637931823730513
0.09893240200108266	0.005637931823730513
0.09908921899841516	0.005637931823730513
0.09924546199908946	0.005637931823730513
0.09940517200084287	0.005637931823730513
0.09956612899986794	0.005637931823730513
0.09972436500174808	0.005637931823730513
0.09988701100155595	0.005637931823730513
0.10004335499979788	0.005637931823730513
0.11024839500169037	0.006118583679199263
0.12067116300022462	0.007560539245605513
0.13103713899909053	0.014770317077636763
0.14139976699880208	0.021980094909668013
0.15181221700186143	0.029670524597168013
0.1622123820015986	0.03736095428466801
0.17259018500044476	0.04457073211669926
0.18300382300003548	0.05274181365966801
0.19347638800172717	0.05995159149169926
0.20389772500129766	0.06764202117919926
0.21429559099851758	0.07533245086669926
0.22466693599926657	0.08061962127685551
0.2350744659997872	0.08061962127685551
0.24544225100180483	0.08061962127685551
0.25583688400001847	0.08061962127685551
0.2662222010003461	0.08061962127685551
0.276559719000943	0.08061962127685551
0.28693095999915386	0.08061962127685551
0.29730115799975465	0.08061962127685551
0.3076832900005684	0.08061962127685551
0.3180329150018224	0.08061962127685551
0.3283927189986571	0.08110027313232426
0.3387674600016908	0.08110027313232426
0.3491251519990328	0.08158092498779301
0.35951696199845173	0.08158092498779301
0.36987263899936806	0.08158092498779301
0.3802998409992142	0.08206157684326176
0.39074618599988753	0.08206157684326176
0.40116294600011315	0.08254222869873051
0.4115772420009307	0.08528881072998051
0.4220793929998763	0.08630733489990239
0.4324860209999315	0.08856182098388676
0.4429827079984534	0.09234600067138676
0.4534442059994035	0.09588222503662114
0.4639287600002717	0.10226039886474614
0.47441087200058973	0.11034755706787114
0.4848379790018953	0.11717967987060551
0.49534385399965686	0.1281621932983399
0.5058975110005122	0.14013652801513676
0.5164056770008756	0.1521223068237305
0.5268891870000516	0.1671178817749024
0.5373655690018495	0.180946159362793
0.5478901339993172	0.1996191024780274
0.5584133449992805	0.21580486297607426
0.5689691740008129	0.23588542938232426
0.5796113770011289	0.2584150314331055
0.590173404001689	0.27811794281005864
0.6006115300006059	0.3037641525268555
0.6111655400018208	0.32293300628662114
0.6217985479997878	0.34284572601318364
0.632368728001893	0.3624456405639649
0.642935853000381	0.38298015594482426
0.653354643000057	0.4052312850952149
0.6639966580005421	0.426154899597168
0.674551109001186	0.445686149597168
0.6850075260008452	0.4696691513061524
0.6955219980009133	0.486396598815918
0.7061033829995722	0.5048139572143555
0.7166563600003428	0.5247800827026368
0.7271540779984207	0.541450309753418
0.7376490970018494	0.5581701278686524
0.748003365999466	0.5730093002319336
0.7583737360000669	0.5924833297729493
0.7687589660017693	0.6102941513061524
0.7791871170011291	0.6295507431030274
0.7896240570007649	0.6487997055053711
0.8001038859983964	0.6707571029663086
0.8106290590003482	0.6890218734741211
0.8210694129993499	0.7076070785522461
0.831561385999521	0.7288091659545899
0.8422402569995029	0.7451513290405274
0.8526813460011908	0.7639806747436524
0.8631999909994192	0.782844352722168
0.8736691880003491	0.7991941452026368
0.8841594840014295	0.8121870040893555
0.8946077389991842	0.8256834030151368
0.904979334998643	0.8369138717651368
0.9153402269985236	0.8494184494018555
0.925694460998784	0.8586614608764649
0.9362085550019401	0.8702199935913086
0.9466273010002624	0.8832624435424805
0.957033919999958	0.8962438583374024
0.9674750619997212	0.9050100326538086
0.9778493880003225	0.9131887435913086
0.988294422000763	0.9189565658569336
0.9989249760001258	0.9228017807006836
1.009328062998975	0.9242437362670899
1.109794931999204	0.9271276473999024
1.210268687998905	0.9324148178100586
1.3107508280008915	0.9348180770874024
1.4112722249992657	0.9425085067749024
1.5117589610017603	0.9449117660522461
1.6122351140002138	0.9473150253295899
1.712786504001997	0.9352987289428711
1.813263015999837	0.9429891586303711
1.9137010470003588	0.9526098251342774
2.0142295180012297	0.9641530990600586
2.1146707600019	0.9757192611694336
2.2151405539989355	0.9834325790405274
2.3156482859994867	0.9993093490600586
2.416134474999126	1.0036657333374024
2.516672921999998	1.0118368148803711
2.617198672000086	1.0036657333374024
2.7176433210006508	1.0291402816772461
2.8181454369987478	1.0485036849975586
2.9185868929998833	1.0660627365112305
3.0190109469986055	1.086768913269043
3.119445807999	1.103614616394043
3.219907009999588	1.117103385925293
3.3203357169986703	1.1277463912963868
3.420833975000278	1.1457403182983399
3.5213084159986465	1.1481817245483399
3.621755950000079	1.1693532943725586
3.7221973660016374	1.1966703414916993
3.8226536299989675	1.219276237487793
3.9231048559995543	1.2419050216674805
4.0235319179992075	1.2548978805541993
4.124020324001322	1.2722318649291993
4.224443843999325	1.267494010925293
4.324862615998427	1.2922246932983399
4.425301657000091	1.3139226913452149
4.525714199000504	1.3451879501342774
4.626124351998442	1.3716543197631836
4.72654845299985	1.3880498886108399
4.8270169729985355	1.4125783920288086
4.927454502998444	1.4245946884155274
5.027901033001399	1.4306486129760743
5.128363841999089	1.4357030868530274
5.228806662998977	1.4558904647827149
5.329266012999142	1.4915960311889649
5.429696339000657	1.5108221054077149
5.530150439000863	1.5377614974975586
5.630613450000965	1.5623128890991211
5.731043255000259	1.5758016586303711
5.831511438998859	1.5854223251342774
5.93194974799917	1.5960348129272461
6.032427547001134	1.6159017562866211
6.132888697000453	1.6337316513061524
6.233370162000938	1.667152214050293
6.333823304001271	1.6835248947143555
6.43425709299845	1.7071149826049805
6.534692666999035	1.7225034713745118
6.635126984001545	1.7336423873901368
6.735590102001879	1.7334516525268555
6.836052219001431	1.7517240524291993
6.9365684049989795	1.7864301681518555
7.036987318999309	1.8100507736206055
7.137425696000719	1.8319128036499024
7.237893397999869	1.8526266098022461
7.338328030000412	1.8786046981811524
7.438764246999199	1.8868139266967774
7.53926710900123	1.8888204574584961
7.639725452998391	1.914008903503418
7.740163220998511	1.9346578598022461
7.840650162001111	1.9621885299682618
7.941080634001992	1.9869726181030274
8.041598587999033	2.015384483337402
8.142109489999712	2.024997520446777
8.242612428999564	2.0415456771850584
8.343070956998417	2.048373985290527
8.443515853999997	2.0562742233276365
8.543973060001008	2.0769575119018553
8.64454245700108	2.110336112976074
8.745002534000378	2.129817771911621
8.84543640099946	2.154617118835449
8.945875776000321	2.182479667663574
9.04633518099945	2.195094871520996
9.146769965002022	2.202461051940918
9.24725221799963	2.2157094955444334
9.347705870000937	2.234462547302246
9.448177790000045	2.2595937728881834
9.548756570999103	2.2838743209838865
9.64923927199925	2.3002546310424803
9.749713959001383	2.325527000427246
9.850195450999308	2.342452812194824
9.950649381000403	2.3504140853881834
10.051162331001251	2.3528326034545897
11.052599479000492	2.5361326217651365
12.05396849400131	2.726375389099121
13.055334836000839	2.903873252868652
14.056910060000519	3.088783073425293
15.058303128000261	3.2661436080932615
16.059664911001164	3.425575065612793
17.06110377799996	3.6166608810424803
18.0624794059986	3.8131521224975584
19.063891113000864	3.999690818786621
20.065224303998548	4.18129711151123
21.06655365199913	4.364238548278808
22.067866729001253	4.555862236022949
23.069224085000315	4.737308311462402
24.070544670001254	4.920299339294433
25.071864656001708	5.09902172088623
26.07319345400174	5.270637321472168
27.07451568599936	5.4708860397338865
28.075863827998546	5.656173515319824
29.07720210000116	5.791702079772949
30.078530803999456	5.834571647644043
0	0
