# Supplementary material for: GRAPE for fast and scalable graph processing and random-walk-based embedding
Source: Nat Comput Sci. 2023 Jun 26;3(6):552–68. doi: 10.1038/s43588-023-00465-8 (PMC10768636; doi:10.1038/s43588-023-00465-8)
Supplement: Supplementary file 4 — CSVs with time series data with time and memory requirements for the different libraries on the 44 considered graphs and on the different tasks considered (loading graphs, first- and second-order RWs). [file 43588_2023_465_MOESM4_ESM.zip › bio-ce-ht/GraphEmbedding/first_order_walk.csv]

delta	ram
0	0.00151824951171875
0.0002340220016776584	0.0019989013671875
0.00039020699841785245	0.0019989013671875
0.0004923480009892955	0.0019989013671875
0.0005931660016358364	0.0019989013671875
0.0006821370006946381	0.0019989013671875
0.000774035001086304	0.0019989013671875
0.0008604809991084039	0.0019989013671875
0.0009731179998198058	0.0019989013671875
0.0010614089987939224	0.0019989013671875
0.0011536620004335418	0.0019989013671875
0.0012476779993448872	0.0019989013671875
0.001332215000729775	0.0019989013671875
0.0014156180004647467	0.0019989013671875
0.001501056001870893	0.0019989013671875
0.0015847260001464747	0.0019989013671875
0.0016675849983585067	0.0019989013671875
0.0017516560001240578	0.0019989013671875
0.001835721999668749	0.00247955322265625
0.0019190050006727688	0.00247955322265625
0.0020020230003865436	0.00247955322265625
0.002085737000015797	0.00247955322265625
0.0021748750004917383	0.00247955322265625
0.002261057001305744	0.00247955322265625
0.0023446949999197386	0.00247955322265625
0.002428651998343412	0.00247955322265625
0.002512604998628376	0.00247955322265625
0.0025964000014937483	0.00247955322265625
0.002679765999346273	0.00247955322265625
0.002763073000096483	0.00247955322265625
0.0028457510015869047	0.00247955322265625
0.002930397000454832	0.00247955322265625
0.003015949001564877	0.00247955322265625
0.0031005540004116483	0.00247955322265625
0.0031934290018398315	0.00247955322265625
0.003278819000115618	0.00247955322265625
0.0033736770019459073	0.00247955322265625
0.003466920999926515	0.00247955322265625
0.0035517690012056846	0.00247955322265625
0.0036358639990794472	0.00247955322265625
0.00375716599955922	0.00247955322265625
0.0038526130010723136	0.00247955322265625
0.003938159999961499	0.00247955322265625
0.004024055000627413	0.00247955322265625
0.004113990999030648	0.00247955322265625
0.004205478999210754	0.002960205078125
0.004291774999728659	0.002960205078125
0.004376957000204129	0.002960205078125
0.004468063001695555	0.002960205078125
0.004553080001642229	0.002960205078125
0.0046363809997274075	0.002960205078125
0.004719025000667898	0.002960205078125
0.004802048999408726	0.002960205078125
0.004885130998445675	0.002960205078125
0.004968494999047834	0.002960205078125
0.005051520998677006	0.002960205078125
0.005134728999109939	0.002960205078125
0.005224852000537794	0.002960205078125
0.005310691001795931	0.002960205078125
0.005397314998845104	0.002960205078125
0.005482505999680143	0.002960205078125
0.005565972001932096	0.002960205078125
0.005650120998325292	0.002960205078125
0.005734491998737212	0.002960205078125
0.005818567999085644	0.002960205078125
0.005903845001739683	0.002960205078125
0.005988084001728566	0.002960205078125
0.006071665000490611	0.002960205078125
0.0061568460005219094	0.002960205078125
0.00624749599955976	0.002960205078125
0.006330608001007931	0.002960205078125
0.006414840998331783	0.002960205078125
0.0064983359989128076	0.002960205078125
0.00658170599854202	0.002960205078125
0.006668755999271525	0.002960205078125
0.006752000001142733	0.002960205078125
0.00683464699977776	0.002960205078125
0.0069166989997029305	0.002960205078125
0.006999354998697527	0.002960205078125
0.007085856999765383	0.002960205078125
0.007175539001764264	0.002960205078125
0.007259196001541568	0.002960205078125
0.007341687000007369	0.002960205078125
0.007424374001857359	0.002960205078125
0.007507130998419598	0.002960205078125
0.0075894629990216345	0.002960205078125
0.007697934001043905	0.00344085693359375
0.007795378998707747	0.00344085693359375
0.007884522001404548	0.00344085693359375
0.007968492998770671	0.00344085693359375
0.008052542998484569	0.00344085693359375
0.008135881998896366	0.00344085693359375
0.008225279998441692	0.00344085693359375
0.008309949000249617	0.00344085693359375
0.008402330000535585	0.00344085693359375
0.008485850001306972	0.00344085693359375
0.008569845998863457	0.00344085693359375
0.00865396999870427	0.00344085693359375
0.00873822200082941	0.00344085693359375
0.008823379001114517	0.00344085693359375
0.008907886000088183	0.00344085693359375
0.008991842001705663	0.00344085693359375
0.009075188001588685	0.00344085693359375
0.009158851000393042	0.00344085693359375
0.009250603001419222	0.00344085693359375
0.009334427999419859	0.00344085693359375
0.009418549998372328	0.00344085693359375
0.009508259001449915	0.00344085693359375
0.009594554001523647	0.00344085693359375
0.009679143000539625	0.00344085693359375
0.009763278998434544	0.00344085693359375
0.009848375000728993	0.00344085693359375
0.009935456000675913	0.00344085693359375
0.010020515001087915	0.00344085693359375
0.010236254001938505	0.00344085693359375
0.010430984999402426	0.00344085693359375
0.010611842000798788	0.00344085693359375
0.010788645999127766	0.00344085693359375
0.010955964000459062	0.00344085693359375
0.011115432000224246	0.00344085693359375
0.011280738999630557	0.00344085693359375
0.01143982500070706	0.00344085693359375
0.011599444998864783	0.00344085693359375
0.011801874999946449	0.00344085693359375
0.011976113000855548	0.00344085693359375
0.012135864999436308	0.00344085693359375
0.012332836999121355	0.00344085693359375
0.012493354999605799	0.00344085693359375
0.012652064000576502	0.00344085693359375
0.01281137700061663	0.00344085693359375
0.012968494000233477	0.00344085693359375
0.013125041001330828	0.00344085693359375
0.013287075998960063	0.00344085693359375
0.01345370800117962	0.00344085693359375
0.01361115100007737	0.00344085693359375
0.013768917000561487	0.00344085693359375
0.013925874001870397	0.00344085693359375
0.014090515000134474	0.00344085693359375
0.01425310000195168	0.00344085693359375
0.01441085300029954	0.00344085693359375
0.014568154001608491	0.00344085693359375
0.014725648001331137	0.00344085693359375
0.014883777999784797	0.00344085693359375
0.015048977998958435	0.00344085693359375
0.015209037999738939	0.00344085693359375
0.015367364001576789	0.00344085693359375
0.015525225000601495	0.00344085693359375
0.015677194998716004	0.00344085693359375
0.01585387500017532	0.00344085693359375
0.016018538000935223	0.00344085693359375
0.016176975001144456	0.00344085693359375
0.016336764001607662	0.00344085693359375
0.016495120999024948	0.00344085693359375
0.016652417998557212	0.00344085693359375
0.016810813001939096	0.00344085693359375
0.016968072999588912	0.00344085693359375
0.017125498001405504	0.00344085693359375
0.01728708099835785	0.00344085693359375
0.01744453799983603	0.00344085693359375
0.0176015280012507	0.00344085693359375
0.01775838400135399	0.00344085693359375
0.017915953998453915	0.00344085693359375
0.018081842001265613	0.00344085693359375
0.018248233001941117	0.00344085693359375
0.018416330000036396	0.00344085693359375
0.01857856100104982	0.00344085693359375
0.01873812700068811	0.00344085693359375
0.018898873000580352	0.0039215087890625
0.019059487000049558	0.0039215087890625
0.01921986600063974	0.0039215087890625
0.01938626999981352	0.0039215087890625
0.019546405001165112	0.0039215087890625
0.019675964998896234	0.0039215087890625
0.019851483000820735	0.0039215087890625
0.020014098001411185	0.0039215087890625
0.020173412001895485	0.0039215087890625
0.020332168001914397	0.0039215087890625
0.020490512000833405	0.0039215087890625
0.020648410001740558	0.0039215087890625
0.020807933000469347	0.0039215087890625
0.020983467999030836	0.0039215087890625
0.02114537400120753	0.0039215087890625
0.021309266001480864	0.0039215087890625
0.02147030500054825	0.0039215087890625
0.0216312550001021	0.0039215087890625
0.02178830599950743	0.0039215087890625
0.021946208998997463	0.0039215087890625
0.02210910899884766	0.0039215087890625
0.0222719400007918	0.0039215087890625
0.02245458900142694	0.0039215087890625
0.022616514001128962	0.0039215087890625
0.022775250999984564	0.0039215087890625
0.022933600001124432	0.0039215087890625
0.02309284999864758	0.0039215087890625
0.023257509001268772	0.0039215087890625
0.023424525999871548	0.0039215087890625
0.02358589199866401	0.0039215087890625
0.023777318001521053	0.0039215087890625
0.023945803000970045	0.0039215087890625
0.0241047890012851	0.0039215087890625
0.024271644000691595	0.0039215087890625
0.024431596000795253	0.0039215087890625
0.024592585999926087	0.0039215087890625
0.024751379998633638	0.0039215087890625
0.024963812000351027	0.0039215087890625
0.02525136999975075	0.0039215087890625
0.025469888998486567	0.0039215087890625
0.025679891001345823	0.0039215087890625
0.025861316000373336	0.0039215087890625
0.026030215998616768	0.0039215087890625
0.026191675999143627	0.0039215087890625
0.02636022799924831	0.0039215087890625
0.026532392999797594	0.0039215087890625
0.026693291001720354	0.0039215087890625
0.026853915998799494	0.0039215087890625
0.027020211000490235	0.0039215087890625
0.027182236000953708	0.0039215087890625
0.02735835899875383	0.0039215087890625
0.027532612999493722	0.0039215087890625
0.027675126999383792	0.0039215087890625
0.02785465600027237	0.0039215087890625
0.02801783899849397	0.0039215087890625
0.028197670999361435	0.0039215087890625
0.02843448800194892	0.0039215087890625
0.028611079000256723	0.0039215087890625
0.028773668000212638	0.0039215087890625
0.02893730999858235	0.0039215087890625
0.029140155998902628	0.0039215087890625
0.029416870998829836	0.0039215087890625
0.029592507999041118	0.0039215087890625
0.02975829299975885	0.0039215087890625
0.02992518799874233	0.0039215087890625
0.03008873799990397	0.0039215087890625
0.030390944000828313	0.0039215087890625
0.030624486000306206	0.0039215087890625
0.030809209998551523	0.0039215087890625
0.03097617599996738	0.0039215087890625
0.031189532001008047	0.0039215087890625
0.031473170001845574	0.0039215087890625
0.031647545998566784	0.0039215087890625
0.03184614999918267	0.0039215087890625
0.032011123999836855	0.0039215087890625
0.03217215800032136	0.0039215087890625
0.03233036999881733	0.0039215087890625
0.032490401001268765	0.0039215087890625
0.03264834400033578	0.0039215087890625
0.032808641000883654	0.0039215087890625
0.03297098099938012	0.0039215087890625
0.03312869799992768	0.0039215087890625
0.03328834399871994	0.0039215087890625
0.03357773799871211	0.0039215087890625
0.03377710999848205	0.0039215087890625
0.033947207000892377	0.0039215087890625
0.034110427000996424	0.0039215087890625
0.03435673499916447	0.0039215087890625
0.034570987001643516	0.0039215087890625
0.03473608100102865	0.0039215087890625
0.034896632001618855	0.0039215087890625
0.03509148100056336	0.0039215087890625
0.035400032000325155	0.0039215087890625
0.03558705099931103	0.0039215087890625
0.035837388000800274	0.0039215087890625
0.036016835998452734	0.0039215087890625
0.0361933960011811	0.0039215087890625
0.03636065699902247	0.0039215087890625
0.03652958100065007	0.0039215087890625
0.036694547001388855	0.00440216064453125
0.03685872099958942	0.00440216064453125
0.03703055699952529	0.00440216064453125
0.03722877499967581	0.00440216064453125
0.03748001499843667	0.00440216064453125
0.03764968500036048	0.00440216064453125
0.03785194300144212	0.00440216064453125
0.03804757800025982	0.00440216064453125
0.03827426299903891	0.00440216064453125
0.038517706001584884	0.00440216064453125
0.03869122299875016	0.00440216064453125
0.03885504899881198	0.00440216064453125
0.03901920900170808	0.00440216064453125
0.039207646001159446	0.00440216064453125
0.03938518200084218	0.00440216064453125
0.039545538998936536	0.00440216064453125
0.03967542399914237	0.00440216064453125
0.039844679999077925	0.00440216064453125
0.04000236299907556	0.00440216064453125
0.040158816998882685	0.00440216064453125
0.04032196299885982	0.00440216064453125
0.04048850300023332	0.00440216064453125
0.04064845999891986	0.00440216064453125
0.04080757799965795	0.00440216064453125
0.04098717699889676	0.00440216064453125
0.04115497599923401	0.00440216064453125
0.04134745999908773	0.00440216064453125
0.04150846999982605	0.00440216064453125
0.041666832999908365	0.00440216064453125
0.04182549500183086	0.00440216064453125
0.04198958900087746	0.00440216064453125
0.04214903699903516	0.00440216064453125
0.04231588499897043	0.00440216064453125
0.042474270001548575	0.00440216064453125
0.04263322900078492	0.00440216064453125
0.04279074299847707	0.00440216064453125
0.042947940000885865	0.00440216064453125
0.04310578700096812	0.00440216064453125
0.043269968999084085	0.00440216064453125
0.04344366900113528	0.00440216064453125
0.043605940001725685	0.00440216064453125
0.04380616900016321	0.00440216064453125
0.043967689998680726	0.00440216064453125
0.04412612400119542	0.00440216064453125
0.04431207599918707	0.00440216064453125
0.044501927000965225	0.00440216064453125
0.044663530999969225	0.00440216064453125
0.04482342800110928	0.00440216064453125
0.04498382399833645	0.00440216064453125
0.045145756001147674	0.00440216064453125
0.045353260000410955	0.00440216064453125
0.04551718500079005	0.00440216064453125
0.04567925599985756	0.00440216064453125
0.045837764999305364	0.00440216064453125
0.04600105099962093	0.00440216064453125
0.04616532200088841	0.00440216064453125
0.04632499899889808	0.00440216064453125
0.04648375300166663	0.00440216064453125
0.046644476999063045	0.00440216064453125
0.046804615998553345	0.00440216064453125
0.04708166799900937	0.00440216064453125
0.04725084299934679	0.00440216064453125
0.04742035800154554	0.00440216064453125
0.04758231600135332	0.00440216064453125
0.04776158200184	0.00440216064453125
0.047925150000082795	0.00440216064453125
0.04808417900130735	0.00440216064453125
0.04824721100158058	0.00440216064453125
0.048418377999041695	0.00440216064453125
0.04858074900039355	0.00440216064453125
0.04874007100079325	0.00440216064453125
0.048907291999057634	0.00440216064453125
0.04906632599886507	0.00440216064453125
0.04922886599888443	0.00440216064453125
0.04939072400156874	0.00440216064453125
0.04955906499890261	0.00440216064453125
0.04972102900137543	0.00440216064453125
0.04987942300067516	0.00440216064453125
0.05004371299946797	0.00440216064453125
0.050228726999193896	0.00440216064453125
0.050423912001861027	0.00440216064453125
0.05058706799900392	0.00440216064453125
0.05074825499832514	0.00440216064453125
0.050907452001411	0.00440216064453125
0.051066266001726035	0.00440216064453125
0.05122762799874181	0.00440216064453125
0.05140015999859315	0.00440216064453125
0.05156032499871799	0.00440216064453125
0.05167480000091018	0.00440216064453125
0.051835860998835415	0.00440216064453125
0.05199590900156181	0.00440216064453125
0.052154794000671245	0.00440216064453125
0.052322785999422194	0.00440216064453125
0.0524880180018954	0.00440216064453125
0.05264766699838219	0.00440216064453125
0.05280720399969141	0.00440216064453125
0.05296826300036628	0.00440216064453125
0.0531504610007687	0.00440216064453125
0.053401514000142924	0.00440216064453125
0.053567422000924125	0.00440216064453125
0.053727794998849276	0.00440216064453125
0.053886746001808206	0.00440216064453125
0.054045772998506436	0.00440216064453125
0.05420792199947755	0.00440216064453125
0.05438672099990072	0.00440216064453125
0.05457269700127654	0.00440216064453125
0.05473410700142267	0.00440216064453125
0.05489510899860761	0.00440216064453125
0.05505419700057246	0.00440216064453125
0.055213890998857096	0.00440216064453125
0.05538056400109781	0.00440216064453125
0.0555390420013282	0.00440216064453125
0.05567375600003288	0.00440216064453125
0.05583257800026331	0.00440216064453125
0.05599046999850543	0.00440216064453125
0.056148177001887234	0.00440216064453125
0.05631109200112405	0.00440216064453125
0.0564684210003179	0.00440216064453125
0.0566264199987927	0.00440216064453125
0.05678314800024964	0.00440216064453125
0.05694111699995119	0.00440216064453125
0.057105570998828625	0.00440216064453125
0.0572905080007331	0.00440216064453125
0.057496706998790614	0.00440216064453125
0.057756719001190504	0.00440216064453125
0.05799825799840619	0.00440216064453125
0.05819400000109454	0.00440216064453125
0.05838504400162492	0.00440216064453125
0.05855300899929716	0.00440216064453125
0.05872719499893719	0.00440216064453125
0.05894216299930122	0.00440216064453125
0.05910919400048442	0.00440216064453125
0.05927028099904419	0.0048828125
0.059430856999824755	0.0048828125
0.05959074600104941	0.0048828125
0.05978578299982473	0.0048828125
0.059955294000246795	0.0048828125
0.06011404799937736	0.0048828125
0.06027196400100365	0.0048828125
0.06043175699960557	0.0048828125
0.060590338998736115	0.0048828125
0.06074834000173723	0.0048828125
0.06091258599917637	0.0048828125
0.06107784000050742	0.0048828125
0.06123852100063232	0.0048828125
0.06139744399843039	0.0048828125
0.06155888600187609	0.0048828125
0.061720257999695605	0.0048828125
0.06188579499939806	0.0048828125
0.062047726998571306	0.0048828125
0.06220853099875967	0.0048828125
0.062372210999456	0.0048828125
0.06253225999898859	0.0048828125
0.06269301599968458	0.0048828125
0.06285282699900563	0.0048828125
0.06301216000065324	0.0048828125
0.06317873100124416	0.0048828125
0.06336076699881232	0.0048828125
0.06355309300124645	0.0048828125
0.0636746870004572	0.0048828125
0.06386781000037445	0.0048828125
0.06403847800174844	0.0048828125
0.06419807400015998	0.0048828125
0.0643566489998193	0.0048828125
0.06451496700174175	0.0048828125
0.06467570599852479	0.0048828125
0.06483195300097577	0.0048828125
0.06499055599852	0.0048828125
0.06514782999875024	0.0048828125
0.06530424800075707	0.0048828125
0.06546115200035274	0.0048828125
0.06562609500178951	0.0048828125
0.0657857949991012	0.0048828125
0.06597157899886952	0.0048828125
0.06613193900193437	0.0048828125
0.06629104099920369	0.0048828125
0.06645117199877859	0.0048828125
0.06661040800099727	0.0048828125
0.06676748500103713	0.0048828125
0.06693061600162764	0.0048828125
0.06709047800177359	0.0048828125
0.06724962999942363	0.0048828125
0.0674074099988502	0.0048828125
0.06756520500130136	0.0048828125
0.06767290700008743	0.0048828125
0.06783261700184084	0.0048828125
0.06799190699894098	0.0048828125
0.06814998000118067	0.0048828125
0.06830735000039567	0.0048828125
0.0684755900001619	0.0048828125
0.06863532699935604	0.0048828125
0.06879337500140537	0.0048828125
0.06895676999920397	0.0048828125
0.06911654099894804	0.0048828125
0.06927458499922068	0.0048828125
0.06943458699970506	0.0048828125
0.06959426500179688	0.0048828125
0.06975797099948977	0.0048828125
0.06992267500027083	0.0048828125
0.07008356200094568	0.0048828125
0.0702435429993784	0.0048828125
0.07040258300185087	0.0048828125
0.07056130899945856	0.0048828125
0.07071865100078867	0.0048828125
0.0708767899996019	0.0048828125
0.07103768099841545	0.0048828125
0.07120079200103646	0.0048828125
0.07136070900014602	0.0048828125
0.07151798099948792	0.0048828125
0.07170581500031403	0.0048828125
0.07186819799972	0.0048828125
0.07202726600007736	0.0048828125
0.07218545399882714	0.0048828125
0.07234426600189181	0.0048828125
0.07250164300057804	0.0048828125
0.07265923700106214	0.0048828125
0.07286324099914054	0.0048828125
0.07312905200160458	0.0048828125
0.07347154599847272	0.0048828125
0.0737587910007278	0.0048828125
0.07394893400123692	0.0048828125
0.07412767500136397	0.0048828125
0.07429556400165893	0.0048828125
0.074459482999373	0.0048828125
0.07462745199882193	0.0048828125
0.07489469400024973	0.0048828125
0.07512019199930364	0.0048828125
0.07533447199966758	0.0048828125
0.07550285199977225	0.0048828125
0.07568365800034371	0.0048828125
0.07585050000125193	0.0048828125
0.07601566599987564	0.0048828125
0.07618306500080507	0.0048828125
0.07634688799953437	0.0048828125
0.07650619500054745	0.0048828125
0.07666525300010107	0.0048828125
0.07683600399832358	0.0048828125
0.07699427899933653	0.0048828125
0.077150797998911	0.0048828125
0.0773125390005589	0.0048828125
0.07747019200178329	0.0048828125
0.077627228001802	0.0048828125
0.07778702400173643	0.0048828125
0.07794533600099385	0.0048828125
0.07810210800016648	0.0048828125
0.07826354400094715	0.0048828125
0.07843217199842911	0.0048828125
0.07859214899872313	0.0048828125
0.07875138600138598	0.0048828125
0.07891024499986088	0.0048828125
0.07906810400163522	0.0048828125
0.0792256599997927	0.0048828125
0.07938532000116538	0.0048828125
0.07954279800105724	0.0048828125
0.07967409800039604	0.0048828125
0.07983517599859624	0.0048828125
0.07999237100011669	0.0048828125
0.08014961300068535	0.0048828125
0.08031071699952008	0.0048828125
0.08046773599926382	0.00536346435546875
0.08062481000160915	0.00536346435546875
0.08078197600116255	0.00536346435546875
0.08094724400143605	0.00536346435546875
0.0811078289989382	0.00536346435546875
0.08126989299853449	0.00536346435546875
0.08142697899893392	0.00536346435546875
0.08158401200125809	0.00536346435546875
0.08174046799831558	0.00536346435546875
0.08189933600078803	0.00536346435546875
0.08205558600093354	0.00536346435546875
0.08221743600006448	0.00536346435546875
0.08238238999911118	0.00536346435546875
0.08254194899927825	0.00536346435546875
0.08270149400050286	0.00536346435546875
0.08286172600128339	0.00536346435546875
0.08302534999893396	0.00536346435546875
0.08318584700100473	0.00536346435546875
0.0834568179998314	0.00536346435546875
0.08369931299966993	0.00536346435546875
0.08387673199831625	0.00536346435546875
0.0840503079998598	0.00536346435546875
0.08421442400140222	0.00536346435546875
0.08438388400099939	0.00536346435546875
0.08455177300129435	0.00536346435546875
0.08471175099839456	0.00536346435546875
0.08487252399936551	0.00536346435546875
0.08503286400082288	0.00536346435546875
0.08519134400194162	0.00536346435546875
0.08535039300113567	0.00536346435546875
0.0855089719989337	0.00536346435546875
0.08566550899922731	0.00536346435546875
0.08582214700072655	0.00536346435546875
0.08598083100150689	0.00536346435546875
0.08613841500118724	0.00536346435546875
0.08629525899959845	0.00536346435546875
0.08646010400116211	0.00536346435546875
0.08661985000071581	0.00536346435546875
0.08677794500181335	0.00536346435546875
0.0869426220015157	0.00536346435546875
0.08710239900028682	0.00536346435546875
0.08725982800024212	0.00536346435546875
0.08741944700159365	0.00536346435546875
0.08758087599926512	0.00536346435546875
0.08776072700129589	0.00536346435546875
0.08792863300186582	0.00536346435546875
0.08808939300070051	0.00536346435546875
0.08824667899898486	0.00536346435546875
0.08841695099908975	0.00536346435546875
0.08857530599925667	0.00536346435546875
0.08873563800079864	0.00536346435546875
0.08889805199942202	0.00536346435546875
0.08905545100060408	0.00536346435546875
0.08921640599874081	0.00536346435546875
0.08937413500098046	0.00536346435546875
0.0895326979989477	0.00536346435546875
0.08968886900038342	0.00536346435546875
0.08984523799881572	0.00536346435546875
0.09000275699872873	0.00536346435546875
0.09016079800130683	0.00536346435546875
0.090318719001516	0.00536346435546875
0.09047682299933513	0.00536346435546875
0.09063986899855081	0.00536346435546875
0.09079871699941577	0.00536346435546875
0.09096164899892756	0.00536346435546875
0.09112031499898876	0.00536346435546875
0.09127995499875396	0.00536346435546875
0.09144111899877316	0.00536346435546875
0.09159928900044179	0.00536346435546875
0.09177737999925739	0.00536346435546875
0.09194449200003874	0.00536346435546875
0.09210604799955036	0.00536346435546875
0.09226754100018297	0.00536346435546875
0.09243312900071032	0.00536346435546875
0.09259445600036997	0.00536346435546875
0.09275307200005045	0.00536346435546875
0.092920019000303	0.00536346435546875
0.0930813759987359	0.00536346435546875
0.09324602600099752	0.00536346435546875
0.09341789799873368	0.00536346435546875
0.09358004599926062	0.00536346435546875
0.09374021899930085	0.00536346435546875
0.09390595900185872	0.00536346435546875
0.09406565199969918	0.00536346435546875
0.09422833799908403	0.00536346435546875
0.09439240299980156	0.00536346435546875
0.0945605990018521	0.00536346435546875
0.09472231100153294	0.00536346435546875
0.09488693299863371	0.00536346435546875
0.095048022998526	0.00536346435546875
0.09520940899892594	0.00536346435546875
0.09537095099949511	0.00536346435546875
0.09553461700124899	0.00536346435546875
0.09567379999862169	0.00536346435546875
0.0958337299998675	0.00536346435546875
0.09599406200140947	0.00536346435546875
0.09615208800096298	0.00536346435546875
0.09630897700117202	0.00536346435546875
0.09647066199977417	0.00536346435546875
0.09662810300142155	0.00536346435546875
0.09678492799866945	0.00536346435546875
0.09694801099976758	0.00536346435546875
0.09710904999883496	0.00536346435546875
0.09728037199965911	0.00536346435546875
0.09744200099885347	0.00536346435546875
0.09760222800105112	0.00536346435546875
0.09776123000119696	0.00536346435546875
0.09792410999943968	0.00536346435546875
0.09808252500079107	0.00536346435546875
0.09824010699958308	0.00536346435546875
0.09841160499854595	0.00536346435546875
0.0985723939993477	0.00536346435546875
0.0987364440006786	0.00536346435546875
0.09890198699940811	0.00536346435546875
0.09906162500192295	0.00536346435546875
0.09922478500084253	0.00536346435546875
0.09938605799834477	0.00536346435546875
0.09955076700134668	0.00536346435546875
0.0996891719987616	0.00536346435546875
0.09985203899850603	0.00536346435546875
0.10001392599951942	0.00536346435546875
0.11020703800022602	0.00728607177734375
0.12056370099890046	0.01641845703125
0.13090967199968873	0.02555084228515625
0.14127374700183282	0.03420257568359375
0.15167603499867255	0.0433349609375
0.16201917999933357	0.05246734619140625
0.17235147999963374	0.0615997314453125
0.1827016610004648	0.07073211669921875
0.19306078999943566	0.079864501953125
0.2034137769987865	0.079864501953125
0.21381887000097777	0.079864501953125
0.22419140599959064	0.079864501953125
0.23457364400019287	0.079864501953125
0.2449441829994612	0.079864501953125
0.2554319000009855	0.079864501953125
0.26580905800074106	0.079864501953125
0.2761708780017216	0.079864501953125
0.2865503120010544	0.0803375244140625
0.29688116800025455	0.0808563232421875
0.3072395849994791	0.08133697509765625
0.3176280699990457	0.08133697509765625
0.32798414300123113	0.08133697509765625
0.33837539899832336	0.081817626953125
0.34872422799890046	0.081817626953125
0.35909311800060095	0.08229827880859375
0.3695003329994506	0.08325958251953125
0.3798438260018884	0.08698654174804688
0.39026353300141636	0.088775634765625
0.4006836580010713	0.087921142578125
0.41112956700089853	0.09362411499023438
0.4215353250001499	0.0979766845703125
0.4319323029994848	0.10620880126953125
0.44234040299852495	0.11432266235351562
0.45274688200152013	0.12506103515625
0.4632561539983726	0.1370391845703125
0.4736691879988939	0.147674560546875
0.48406501399949775	0.16453933715820312
0.49448115899940603	0.17696762084960938
0.5049341720005032	0.19226455688476562
0.5153815519988711	0.20801162719726562
0.5258436309995886	0.224273681640625
0.5362554899984389	0.244354248046875
0.5467343029995391	0.2653236389160156
0.5571704670001054	0.2859649658203125
0.5676398260002316	0.3065032958984375
0.5781013999985589	0.33026123046875
0.5885233730004984	0.35881805419921875
0.5989199680007005	0.38082122802734375
0.6093185550016642	0.4029808044433594
0.6197555290018499	0.4277191162109375
0.6301862990003428	0.452484130859375
0.6406026240001665	0.4745597839355469
0.651018959000794	0.49761199951171875
0.661471971001447	0.5153617858886719
0.6718717639996612	0.5388450622558594
0.682326981001097	0.5568504333496094
0.6927630620011769	0.5740890502929688
0.7033080729997891	0.5956611633300781
0.7136641670003883	0.6088371276855469
0.7240347799997835	0.6254959106445312
0.7344684720010264	0.6455459594726562
0.7448264570011816	0.6686172485351562
0.7551746829994954	0.6853523254394531
0.7655308270004753	0.7079620361328125
0.7758781660013483	0.7282142639160156
0.786300616000517	0.7469902038574219
0.7966472920015804	0.7638664245605469
0.8070693010013201	0.7808151245117188
0.8174872300005518	0.7971572875976562
0.8279132300012861	0.8121109008789062
0.8383128329987812	0.8270263671875
0.8486537520002457	0.8410072326660156
0.8590068630001042	0.8574905395507812
0.8693769429992244	0.8732757568359375
0.8797176689986372	0.8870391845703125
0.8900651629992353	0.896270751953125
0.900436121999519	0.9092750549316406
0.9107633550011087	0.9158706665039062
0.9211098330015375	0.9231414794921875
0.9314923999991152	0.9278488159179688
0.941852337000455	0.9305953979492188
0.9521736839997175	0.9328842163085938
0.9625040099999751	0.9338226318359375
0.972893762998865	0.934661865234375
0.9832434630006901	0.934661865234375
0.993594772000506	0.9351425170898438
1.003933110001526	0.9351425170898438
1.1043793790013297	0.940673828125
1.2048362700006692	0.9435577392578125
1.3052830010019534	0.946441650390625
1.405752565999137	0.954132080078125
1.5062333890018635	0.9565353393554688
1.6066747559998475	0.9438056945800781
1.7071273180008575	0.9515113830566406
1.8075706499985245	0.9612846374511719
1.908015365999745	0.9733085632324219
2.008487209001032	0.9848747253417969
2.108948953999061	0.9935493469238281
2.2093906459995196	1.0084571838378906
2.3098135469990666	1.0128288269042969
2.4102494719991228	1.0058364868164062
2.51068229700104	1.01690673828125
2.611135483999533	1.0447044372558594
2.711547856000834	1.0639686584472656
2.8119802539986267	1.0841789245605469
2.9123993450011767	1.1015281677246094
3.0128117599997495	1.1183586120605469
3.1132367930003966	1.1291007995605469
3.213683232999756	1.1392707824707031
3.3140993589986465	1.1449775695800781
3.414523040999484	1.1618156433105469
3.5149723469985474	1.1950950622558594
3.615389849001076	1.2152671813964844
3.7157853770004294	1.2474784851074219
3.8161927280016243	1.2600059509277344
3.916629646999354	1.2774085998535156
4.017029492999427	1.2725944519042969
4.1175091039986	1.2980918884277344
4.217930000999331	1.3185348510742188
4.3183393879990035	1.342620849609375
4.418813297001179	1.3751029968261719
4.519260461998783	1.3900566101074219
4.619684494999092	1.4155464172363281
4.720125537001877	1.426544189453125
4.82058297399999	1.4364471435546875
4.921034627001063	1.4390220642089844
5.021452924000187	1.4568214416503906
5.1218724440004735	1.4978828430175781
5.222283980998327	1.5185661315917969
5.322706989001745	1.5450477600097656
5.423124936001841	1.5633430480957031
5.523556565000035	1.5888404846191406
5.623982738001359	1.5814018249511719
5.724420367001585	1.6056671142578125
5.824849409000308	1.62591552734375
5.925289197999518	1.6552581787109375
6.025725847001013	1.6831588745117188
6.126133626999945	1.69671630859375
6.226567091001925	1.7207717895507812
6.326967812001385	1.7344551086425781
6.427384244998393	1.7422218322753906
6.527825946999656	1.7506027221679688
6.628226020999136	1.773681640625
6.728625801999442	1.8075103759765625
6.829038116000447	1.8282089233398438
6.929445571000542	1.8521041870117188
7.029856498000299	1.8780975341796875
7.130297871000948	1.8924369812011719
7.23070779200134	1.88983154296875
7.33111595200171	1.9136161804199219
7.431526886000938	1.9338569641113281
7.5319707410017145	1.9631843566894531
7.632381062001514	1.9886970520019531
7.732797259999643	2.005565643310547
7.83321910900122	2.0300941467285156
7.933635269000661	2.0430259704589844
8.034055992000503	2.054351806640625
8.13447129999986	2.06195068359375
8.2348773670019	2.0886268615722656
8.33528267300062	2.1189537048339844
8.435749045998818	2.139636993408203
8.536179139999149	2.162761688232422
8.63662840500183	2.187530517578125
8.737090472001	2.1990966796875
8.837534980000783	2.200916290283203
8.93794665400128	2.2222328186035156
9.038410867000493	2.2412338256835938
9.138836111000273	2.2724761962890625
9.23924979200092	2.2965240478515625
9.339709297000809	2.32012939453125
9.440109874001791	2.337921142578125
9.540544120998675	2.3506622314453125
9.64100145699922	2.351165771484375
9.741432389000693	2.370880126953125
9.84185090399842	2.4033470153808594
9.942300170998351	2.4288597106933594
10.04271263800183	2.4519309997558594
11.04407550399992	2.6357765197753906
12.045505827001762	2.8172035217285156
13.046940947999246	3.0046615600585938
14.048388876999525	3.2063026428222656
15.049950868000451	3.4031219482421875
16.051398766998318	3.5804977416992188
17.05174877399986	3.7648963928222656
18.05313378700157	3.960681915283203
19.05457075600134	4.162944793701172
20.055890308001835	4.3314208984375
21.057207288999052	4.518257141113281
22.058544911000354	4.721042633056641
23.05989776199931	4.915721893310547
24.061234035998496	5.093879699707031
25.06256389199916	5.2630767822265625
26.06387474499934	5.470878601074219
27.065184140999918	5.6577301025390625
28.06651944799887	5.790012359619141
29.067864725999243	5.832550048828125
0	0
