# Supplementary material for: GRAPE for fast and scalable graph processing and random-walk-based embedding
Source: Nat Comput Sci. 2023 Jun 26;3(6):552–68. doi: 10.1038/s43588-023-00465-8 (PMC10768636; doi:10.1038/s43588-023-00465-8)
Supplement: Supplementary file 4 — CSVs with time series data with time and memory requirements for the different libraries on the 44 considered graphs and on the different tasks considered (loading graphs, first- and second-order RWs). [file 43588_2023_465_MOESM4_ESM.zip › bio-ce-ht/FastEnsmallenGraph/load_graph.csv]

delta	ram
0	0.0010583877563477007
0.00020931600010953844	0.0010583877563477007
0.00033233499561902136	0.0010583877563477007
0.0004177649971097708	0.0010583877563477007
0.0004977249991497956	0.0010583877563477007
0.0005754929952672683	0.0010583877563477007
0.0006525829958263785	0.0010583877563477007
0.0007403859999612905	0.0010583877563477007
0.0008298710017697886	0.0010583877563477007
0.0009053390022017993	0.0010583877563477007
0.000980478995188605	0.0010583877563477007
0.0010634529971866868	0.0010583877563477007
0.0011473999984445982	0.0010583877563477007
0.0012534310008049943	0.0010583877563477007
0.0013341730009415187	0.0010583877563477007
0.0014141989959171042	0.0010583877563477007
0.0014942109992261976	0.0010583877563477007
0.0015739469963591546	0.0010583877563477007
0.001653697996516712	0.0010583877563477007
0.0017335459997411817	0.0010583877563477007
0.001813156995922327	0.0010583877563477007
0.001893378997920081	0.0010583877563477007
0.0019732739965547808	0.0010583877563477007
0.002052673000434879	0.0010583877563477007
0.0021574509955826215	0.0010583877563477007
0.002264226997795049	0.0010583877563477007
0.0023593899968545884	0.0010583877563477007
0.0024450299970339984	0.0010583877563477007
0.0025451900000916794	0.0010583877563477007
0.0026284589985152707	0.0016534805297852007
0.0027114839977002703	0.0016534805297852007
0.002804572999593802	0.0016534805297852007
0.002892841999710072	0.0016534805297852007
0.002977307995024603	0.0016534805297852007
0.003060352995817084	0.0016534805297852007
0.00314327199885156	0.0016534805297852007
0.0032324109997716732	0.0016534805297852007
0.0033166200009873137	0.0016534805297852007
0.0033997939972323366	0.0016534805297852007
0.0034824260001187213	0.0016534805297852007
0.0035661969959619455	0.0016534805297852007
0.0036490599959506653	0.0016534805297852007
0.003731805001734756	0.0016534805297852007
0.0038146189981489442	0.0016534805297852007
0.0038972699985606596	0.0016534805297852007
0.0039802859973860905	0.0016534805297852007
0.0040628369970363565	0.0016534805297852007
0.004145660001086071	0.0021341323852539507
0.004257913999026641	0.0021341323852539507
0.00434437399962917	0.0021341323852539507
0.00442824399942765	0.0021341323852539507
0.004511467996053398	0.0021341323852539507
0.0045946749960421585	0.0021341323852539507
0.004677701996115502	0.0021341323852539507
0.004794344000401907	0.0021341323852539507
0.004881511995336041	0.0021341323852539507
0.00496534400008386	0.0021341323852539507
0.005048708997492213	0.0021341323852539507
0.005131842000992037	0.0021341323852539507
0.005221779996645637	0.0021341323852539507
0.005306145001668483	0.0021341323852539507
0.00539015099639073	0.0021341323852539507
0.005474520999996457	0.0021341323852539507
0.0055588870018254966	0.0021341323852539507
0.005642031996103469	0.0021341323852539507
0.005725349998101592	0.0021341323852539507
0.005812060997413937	0.0021341323852539507
0.005895465998037253	0.0021341323852539507
0.005980085996270645	0.0021341323852539507
0.006091836999985389	0.0021341323852539507
0.006175557995447889	0.0021341323852539507
0.006261731999984477	0.0021341323852539507
0.006343048000417184	0.0021341323852539507
0.006424412997148465	0.0021341323852539507
0.0065087469993159175	0.0021341323852539507
0.006589733995497227	0.0026147842407227007
0.00667089600028703	0.0026147842407227007
0.006771781998395454	0.0026147842407227007
0.006854676998045761	0.0026147842407227007
0.0069374029990285635	0.0026147842407227007
0.007020486002147663	0.0026147842407227007
0.007103496995114256	0.0026147842407227007
0.007191527998656966	0.0026147842407227007
0.007275812997249886	0.0026147842407227007
0.007359005001490004	0.0026147842407227007
0.007441838999511674	0.0026147842407227007
0.007524661996285431	0.0026147842407227007
0.007607906998600811	0.0026147842407227007
0.00769106499501504	0.0026147842407227007
0.007774083002004772	0.0026147842407227007
0.007860289995733183	0.0026147842407227007
0.007948503000079654	0.0026147842407227007
0.008033527999941725	0.0026147842407227007
0.00811698899633484	0.0026147842407227007
0.00820652800030075	0.0026147842407227007
0.008291138001368381	0.0026147842407227007
0.008374386998184491	0.0026147842407227007
0.008458106996840797	0.0026147842407227007
0.008541502997104544	0.0026147842407227007
0.008624987996881828	0.0026147842407227007
0.008708064997335896	0.0026147842407227007
0.008790975000010803	0.0026147842407227007
0.008873635000782087	0.0026147842407227007
0.008968809997895733	0.0026147842407227007
0.009048945001268294	0.0026147842407227007
0.009128543999395333	0.0026147842407227007
0.00921349499549251	0.0026147842407227007
0.009294723997300025	0.0026147842407227007
0.009395665998454206	0.0026147842407227007
0.009479082000325434	0.0026147842407227007
0.009572953997121658	0.0026147842407227007
0.00965691499732202	0.0026147842407227007
0.009738301996549126	0.0026147842407227007
0.009819001999858301	0.0026147842407227007
0.00989939699502429	0.0026147842407227007
0.009999452995543834	0.0026147842407227007
0.010130100999958813	0.0026147842407227007
0.010319772998627741	0.0026147842407227007
0.010539294002228417	0.0026147842407227007
0.01073311000072863	0.0026147842407227007
0.010941987995465752	0.0030954360961914507
0.011105097000836395	0.0030954360961914507
0.011268231995927636	0.0030954360961914507
0.01141945999552263	0.0030954360961914507
0.011571820999961346	0.0030954360961914507
0.011722677998477593	0.0030954360961914507
0.011871871000039391	0.0030954360961914507
0.012021891001495533	0.0030954360961914507
0.012174866002169438	0.0030954360961914507
0.012328270000580233	0.0030954360961914507
0.012476479998440482	0.0030954360961914507
0.012624794995645061	0.0030954360961914507
0.012868835001427215	0.0030954360961914507
0	0
