# Supplementary material for: GRAPE for fast and scalable graph processing and random-walk-based embedding
Source: Nat Comput Sci. 2023 Jun 26;3(6):552–68. doi: 10.1038/s43588-023-00465-8 (PMC10768636; doi:10.1038/s43588-023-00465-8)
Supplement: Supplementary file 4 — CSVs with time series data with time and memory requirements for the different libraries on the 44 considered graphs and on the different tasks considered (loading graphs, first- and second-order RWs). [file 43588_2023_465_MOESM4_ESM.zip › bio-ce-lc/Networkx/load_graph.csv]

delta	ram
0	0.002262115478515625
0.00016308399972331244	0.002742767333984375
0.00029396799982350785	0.002742767333984375
0.0003878200000144716	0.002742767333984375
0.0004755179998028325	0.002742767333984375
0.0005606790000456385	0.002742767333984375
0.0006455079997067514	0.002742767333984375
0.0007292499999493884	0.002742767333984375
0.0008127389996843704	0.002742767333984375
0.0008961869998529437	0.002742767333984375
0.0009905960000651248	0.002742767333984375
0.0010756869996839669	0.002742767333984375
0.0011660229997687566	0.002742767333984375
0.0012498759997470188	0.002742767333984375
0.0013324669998837635	0.002742767333984375
0.001415116999851307	0.002742767333984375
0.0014974890000303276	0.002742767333984375
0.0015794500000083644	0.002742767333984375
0.0016614149999440997	0.002742767333984375
0.0017436699999962002	0.002742767333984375
0.0018256099997415731	0.002742767333984375
0.0019077100000686187	0.002742767333984375
0.0019895689997611044	0.002742767333984375
0.0020721809996757656	0.002742767333984375
0.0021608970000670524	0.003223419189453125
0.002253309000025183	0.003223419189453125
0.002337778999844886	0.003223419189453125
0.002420266999706655	0.003223419189453125
0.002503804999832937	0.003223419189453125
0.0025861609997264168	0.003223419189453125
0.002668726999672799	0.003223419189453125
0.002750446999925771	0.003223419189453125
0.0028320279998297337	0.003223419189453125
0.002914066999892384	0.003223419189453125
0.0029957209999338374	0.003223419189453125
0.003077119999943534	0.003223419189453125
0.0031639579997317924	0.003223419189453125
0.003246548999868537	0.003223419189453125
0.003328750000036962	0.003223419189453125
0.0034149559996876633	0.003223419189453125
0.003498229999877367	0.003223419189453125
0.0035807469998871966	0.003223419189453125
0.00366303800001333	0.003223419189453125
0.003770835000068473	0.003223419189453125
0.003858236999803921	0.003223419189453125
0.003940750999845477	0.003223419189453125
0.0040228519997072	0.003223419189453125
0.00410964899992905	0.003223419189453125
0.004193304999716929	0.003223419189453125
0.004275406000033399	0.003223419189453125
0.004357880000043224	0.003223419189453125
0.004439949999778037	0.003704071044921875
0.004521944999851257	0.003704071044921875
0.004604011000083119	0.003704071044921875
0.004687119999744027	0.003704071044921875
0.0047692230000393465	0.003704071044921875
0.004850822999742377	0.003704071044921875
0.004932730999826163	0.003704071044921875
0.005014615999698435	0.003704071044921875
0.005104205999941769	0.003704071044921875
0.005188740999983565	0.003704071044921875
0.005271036000067397	0.003704071044921875
0.005353182999897399	0.003704071044921875
0.0054353279997485515	0.003704071044921875
0.005517600000075618	0.003704071044921875
0.00559999200004313	0.003704071044921875
0.005682624999735708	0.003704071044921875
0.005766128999766806	0.003704071044921875
0.00584886499973436	0.003704071044921875
0.005931586999849969	0.003704071044921875
0.006014711999796418	0.003704071044921875
0.006101948999912565	0.003704071044921875
0.006185267000091699	0.003704071044921875
0.006267936999847734	0.003704071044921875
0.0063569229996573995	0.003704071044921875
0.006442716000037763	0.003704071044921875
0.006525484999656328	0.003704071044921875
0.006608048000089184	0.003704071044921875
0.006694504999813944	0.003704071044921875
0.0067778349998661724	0.003704071044921875
0.0068603459999394545	0.004184722900390625
0.0069423649997588655	0.004184722900390625
0.007024529999853257	0.004184722900390625
0.007112908999715728	0.004184722900390625
0.00720414899979005	0.004184722900390625
0.0072894459999588435	0.004184722900390625
0.007372765999662079	0.004184722900390625
0.0074555940000209375	0.004184722900390625
0.007537695999872085	0.004184722900390625
0.007623933000104444	0.004184722900390625
0.007707545999892318	0.004184722900390625
0.0078065899997454835	0.004184722900390625
0.007891634999850794	0.004184722900390625
0.007975118000103976	0.004184722900390625
0.008058448999690881	0.004184722900390625
0.008145881000018562	0.004184722900390625
0.008228993000102491	0.004184722900390625
0.00831186000004891	0.004184722900390625
0.008395378999921377	0.004184722900390625
0.00847873399970922	0.004184722900390625
0.00856105299999399	0.004184722900390625
0.00864400000000387	0.004184722900390625
0.008725996000066516	0.004184722900390625
0.00880863699967449	0.004184722900390625
0.008891568999843003	0.004184722900390625
0.00897401899965189	0.004184722900390625
0.009056978999979037	0.004184722900390625
0	0
