# Supplementary material for: GRAPE for fast and scalable graph processing and random-walk-based embedding
Source: Nat Comput Sci. 2023 Jun 26;3(6):552–68. doi: 10.1038/s43588-023-00465-8 (PMC10768636; doi:10.1038/s43588-023-00465-8)
Supplement: Supplementary file 4 — CSVs with time series data with time and memory requirements for the different libraries on the 44 considered graphs and on the different tasks considered (loading graphs, first- and second-order RWs). [file 43588_2023_465_MOESM4_ESM.zip › bio-ce-lc/EnsmallenGraph20PercentCache/load_graph.csv]

delta	ram
0	0.0012874603271484375
0.00025409599766135216	0.0017681121826171875
0.0004028959992865566	0.0017681121826171875
0.0004954760006512515	0.0017681121826171875
0.0005802499981655274	0.0017681121826171875
0.0006627849979849998	0.0017681121826171875
0.0007442429996444844	0.0017681121826171875
0.000825623999844538	0.0017681121826171875
0.0009151379999821074	0.0017681121826171875
0.0009968890008167364	0.0017681121826171875
0.0010770609987957869	0.0017681121826171875
0.0011665689999063034	0.0017681121826171875
0.001256532999832416	0.0017681121826171875
0.0013377909999690019	0.0017681121826171875
0.0014173109993862454	0.0017681121826171875
0.0014964189977035858	0.0017681121826171875
0.0015756959983264096	0.0017681121826171875
0.0016547819977859035	0.0017681121826171875
0.0017335279990220442	0.0017681121826171875
0.0018123970003216527	0.0017681121826171875
0.0018970529999933206	0.0017681121826171875
0.0019774379979935475	0.0017681121826171875
0.0020567039973684587	0.0017681121826171875
0.0021352820003812667	0.0022487640380859375
0.0022140750006656162	0.0022487640380859375
0.0022925739976926707	0.0022487640380859375
0.0023714419985481072	0.0022487640380859375
0.002450452000630321	0.0022487640380859375
0.0025299099979747552	0.0022487640380859375
0.002611171999888029	0.0022487640380859375
0.002691238998522749	0.0022487640380859375
0.002771551000478212	0.0022487640380859375
0.0028501540000434034	0.0022487640380859375
0.002975767998577794	0.0026912689208984375
0.003072466999583412	0.0026912689208984375
0.0031541099997411948	0.0026912689208984375
0.0032340519974241033	0.0026912689208984375
0.003315197998745134	0.0026912689208984375
0.0033950319993891753	0.0026912689208984375
0.003474434997770004	0.0026912689208984375
0.0035534499984350987	0.0026912689208984375
0.003632597999967402	0.0026912689208984375
0.0037116439998499118	0.0026912689208984375
0.0037907349978922866	0.0026912689208984375
0.0038695929979439825	0.0026912689208984375
0.003955790998588782	0.0026912689208984375
0.004035548998217564	0.0026912689208984375
0.004114561997994315	0.0026912689208984375
0.00419960299768718	0.0026912689208984375
0.004281162997358479	0.0026912689208984375
0.004360905000794446	0.0026912689208984375
0.004440608998265816	0.0026912689208984375
0.004520395999861648	0.0026912689208984375
0.004600229000061518	0.0026912689208984375
0.004680588997871382	0.0026912689208984375
0.004760223997436697	0.0026912689208984375
0.004840066998440307	0.0026912689208984375
0.004925155997625552	0.0026912689208984375
0.005005901999538764	0.0026912689208984375
0.005086506000225199	0.0031719207763671875
0.005169356998521835	0.0031719207763671875
0.005249826997896889	0.0031719207763671875
0.005330643998604501	0.0031719207763671875
0.005411505997471977	0.0031719207763671875
0.005491284999152413	0.0031719207763671875
0.005570387998886872	0.0031719207763671875
0.005663570998876821	0.0031719207763671875
0.005747915998654207	0.0031719207763671875
0.005828489000123227	0.0031719207763671875
0.005912949000048684	0.0031719207763671875
0.00599297599910642	0.0031719207763671875
0.006094509000831749	0.0031719207763671875
0.006182769000588451	0.0031719207763671875
0.006265698000788689	0.0031719207763671875
0.006348912000248674	0.0031719207763671875
0.006428205000702292	0.0031719207763671875
0.006506940997496713	0.0031719207763671875
0.006585642000572989	0.0031719207763671875
0.006664348999038339	0.0031719207763671875
0.006742737998138182	0.0031719207763671875
0.006821483999374323	0.0031719207763671875
0.006934441000339575	0.0031719207763671875
0.007018272997811437	0.0031719207763671875
0.007098132999090012	0.0031719207763671875
0.0071775469987187535	0.0031719207763671875
0.007256670000060694	0.0031719207763671875
0.007335736998356879	0.0031719207763671875
0.007418049997795606	0.0031719207763671875
0.007497818998672301	0.0031719207763671875
0.007577095999295125	0.0031719207763671875
0.00765781899826834	0.0031719207763671875
0.007736579998891102	0.0031719207763671875
0.007815059998392826	0.0031719207763671875
0.007899035997979809	0.0036525726318359375
0.007979378999152686	0.0036525726318359375
0.00805993500034674	0.0036525726318359375
0.008139656998537248	0.0036525726318359375
0.008218750997912139	0.0036525726318359375
0	0
