# Supplementary material for: GRAPE for fast and scalable graph processing and random-walk-based embedding
Source: Nat Comput Sci. 2023 Jun 26;3(6):552–68. doi: 10.1038/s43588-023-00465-8 (PMC10768636; doi:10.1038/s43588-023-00465-8)
Supplement: Supplementary file 4 — CSVs with time series data with time and memory requirements for the different libraries on the 44 considered graphs and on the different tasks considered (loading graphs, first- and second-order RWs). [file 43588_2023_465_MOESM4_ESM.zip › bio-ce-lc/CSRgraph/second_order_walk_only_q.csv]

delta	ram
0	0.00270347595214826
0.00030320699443109334	0.00318412780761701
0.00048158998833969235	0.00318412780761701
0.0005845749983564019	0.00318412780761701
0.0006718699878547341	0.00318412780761701
0.0007557359931524843	0.00318412780761701
0.0008377220074180514	0.00318412780761701
0.0009188480034936219	0.00318412780761701
0.0009986869990825653	0.00318412780761701
0.0010784280020743608	0.00366477966308576
0.0011582690058276057	0.00366477966308576
0.0012377479870337993	0.00366477966308576
0.001317426998866722	0.00366477966308576
0.0013972059823572636	0.00366477966308576
0.0014765950036235154	0.00366477966308576
0.0015644780069123954	0.00366477966308576
0.0016455489967484027	0.00366477966308576
0.0017253469850402325	0.00366477966308576
0.0018046860059257597	0.00366477966308576
0.001883546996396035	0.00414543151855451
0.001962727983482182	0.00414543151855451
0.0020416679908521473	0.00414543151855451
0.0021217289904598147	0.00414543151855451
0.002200919989263639	0.00414543151855451
0.0022798419813625515	0.00414543151855451
0.0023590149939991534	0.00414543151855451
0.0024378939997404814	0.00414543151855451
0.0025173600006382912	0.00462608337402326
0.0026032699970528483	0.00462608337402326
0.0026822949876077473	0.00462608337402326
0.0027611179975792766	0.00462608337402326
0.0028395979898050427	0.00462608337402326
0.002918227983172983	0.00462608337402326
0.0029966470028739423	0.00462608337402326
0.0030756449850741774	0.00462608337402326
0.0031555829918943346	0.00462608337402326
0.003234618983697146	0.00462608337402326
0.0033137389982584864	0.00510673522949201
0.0033925999887287617	0.00510673522949201
0.00347159500233829	0.00510673522949201
0.003556092007784173	0.00510673522949201
0.0036438489914871752	0.00510673522949201
0.003732462995685637	0.00510673522949201
0.003820380981778726	0.00510673522949201
0.0039010320033412427	0.00510673522949201
0.003979793982580304	0.00510673522949201
0.004058683989569545	0.00558738708496076
0.004137443989748135	0.00558738708496076
0.004247025994118303	0.00558738708496076
0.004332993004936725	0.00558738708496076
0.004412229987792671	0.00558738708496076
0.004491466999752447	0.00558738708496076
0.004576214007101953	0.00558738708496076
0.004656917997635901	0.00558738708496076
0.004735709982924163	0.00558738708496076
0.004814298008568585	0.00558738708496076
0.004894565005088225	0.00558738708496076
0.004973397008143365	0.00558738708496076
0.005052013002568856	0.00558738708496076
0.0051314239972271025	0.00606803894042951
0.005214400996919721	0.00606803894042951
0.0053090929868631065	0.00606803894042951
0.00538938699173741	0.00606803894042951
0.005470812990097329	0.00606803894042951
0.005557264987146482	0.00606803894042951
0.00563809199957177	0.00606803894042951
0.005716910003684461	0.00606803894042951
0.005795651988591999	0.00606803894042951
0.005874155001947656	0.00606803894042951
0.005952651990810409	0.00606803894042951
0.006032250996213406	0.00606803894042951
0.006111100985435769	0.00654869079589826
0.006189581996295601	0.00654869079589826
0.006279905006522313	0.00654869079589826
0.0063623499881941825	0.00654869079589826
0.0064418980036862195	0.00654869079589826
0.006521030998555943	0.00654869079589826
0.00660649998462759	0.00654869079589826
0.006684941006824374	0.00654869079589826
0.0067649349803105	0.00654869079589826
0.006843966984888539	0.00654869079589826
0.006922831991687417	0.00654869079589826
0.007001580990618095	0.00654869079589826
0.00708175398176536	0.00654869079589826
0.007161112007452175	0.00654869079589826
0.007239166006911546	0.00654869079589826
0.0073180400067940354	0.00654869079589826
0.00739656898076646	0.00654869079589826
0.007474993006326258	0.00654869079589826
0.007570679998025298	0.00654869079589826
0.007655558991245925	0.00654869079589826
0.007734994986094534	0.00702934265136701
0.007813787000486627	0.00702934265136701
0.00789221900049597	0.00702934265136701
0.007971045008162037	0.00702934265136701
0.008050056989304721	0.00702934265136701
0.008128502988256514	0.00702934265136701
0.00826484800199978	0.00702934265136701
0.00836902399896644	0.00702934265136701
0.008456282987026498	0.00702934265136701
0.008549920981749892	0.00702934265136701
0.008636455982923508	0.00702934265136701
0.008721511985640973	0.00702934265136701
0.008814711996819824	0.00702934265136701
0.00890197599073872	0.00702934265136701
0.00898424899787642	0.00702934265136701
0.009063564008101821	0.00702934265136701
0.00916088800295256	0.00702934265136701
0.009244215005310252	0.00702934265136701
0.009323420003056526	0.00702934265136701
0.009402288997080177	0.00750999450683576
0.00948121800320223	0.00750999450683576
0.00956703198608011	0.00750999450683576
0.009647177997976542	0.00750999450683576
0.009726611984660849	0.00750999450683576
0.00980512099340558	0.00750999450683576
0.009883908001938835	0.00750999450683576
0.00996252498589456	0.00750999450683576
0.010049862001324072	0.00750999450683576
0.01022139799897559	0.00750999450683576
0.010399749997304752	0.00750999450683576
0.010570985992671922	0.00750999450683576
0.010740829980932176	0.00750999450683576
0.010901097004534677	0.00750999450683576
0.011055566981667653	0.00750999450683576
0.011208771000383422	0.00750999450683576
0.011362046003341675	0.00750999450683576
0.011533212993526831	0.00750999450683576
0.01169449498411268	0.00799064636230451
0.011848480004118755	0.00799064636230451
0.01200141798472032	0.00799064636230451
0.01215504397987388	0.00799064636230451
0.012350814999081194	0.00799064636230451
0.012516921007772908	0.00799064636230451
0.012681961001362652	0.00799064636230451
0.012835497997002676	0.00799064636230451
0.012989607988856733	0.00799064636230451
0.013142354000592604	0.00799064636230451
0.013294800999574363	0.00799064636230451
0.013447123987134546	0.00799064636230451
0.013604659005068243	0.00799064636230451
0.013757749984506518	0.00799064636230451
0.013910068984841928	0.00847129821777326
0.014063189999433234	0.00847129821777326
0.014219428994692862	0.00847129821777326
0.01437157898908481	0.00847129821777326
0.014526740997098386	0.00847129821777326
0.014679977990454063	0.00847129821777326
0.014833880006335676	0.00847129821777326
0.01500013898476027	0.00847129821777326
0.01515770799596794	0.00847129821777326
0.015310997987398878	0.00847129821777326
0.015463486983207986	0.00847129821777326
0.015620018995832652	0.00847129821777326
0.01577326300321147	0.00847129821777326
0.01592654298292473	0.00847129821777326
0.01607983699068427	0.00847129821777326
0.0161906489811372	0.00847129821777326
0.016346413001883775	0.00847129821777326
0.01649898398318328	0.00847129821777326
0.01665573799982667	0.00847129821777326
0.01680950098671019	0.00847129821777326
0.016961716988589615	0.00847129821777326
0.01711470098234713	0.00847129821777326
0.017267076997086406	0.00847129821777326
0.017419281997717917	0.00847129821777326
0.017578754981514066	0.00847129821777326
0.017736640002112836	0.00847129821777326
0.017891330004204065	0.00847129821777326
0.018050373008009046	0.00847129821777326
0.018202453007688746	0.00847129821777326
0.018355582986259833	0.00847129821777326
0.018509007000830024	0.00847129821777326
0.018666054005734622	0.00847129821777326
0.018827439984306693	0.00847129821777326
0.018983021000167355	0.00847129821777326
0.019137053983286023	0.00847129821777326
0.019290500989882275	0.00847129821777326
0.01944291000836529	0.00847129821777326
0.019599310995545238	0.00847129821777326
0.01975225398200564	0.00847129821777326
0.019904343003872782	0.00847129821777326
0.020068226993316785	0.00847129821777326
0.02019132298300974	0.00847129821777326
0.02036793698789552	0.00847129821777326
0.020532613998511806	0.00847129821777326
0.020688040007371455	0.00847129821777326
0.020841074001509696	0.00847129821777326
0.020993985992390662	0.00847129821777326
0.021147302992176265	0.00847129821777326
0.021299611980793998	0.00847129821777326
0.021452301007229835	0.00847129821777326
0.021608993993140757	0.00847129821777326
0.02176558898645453	0.00847129821777326
0.021918349986663088	0.00847129821777326
0.02207032500882633	0.00895195007324201
0.022225964989047498	0.00895195007324201
0.02238265099003911	0.00895195007324201
0.02253674899111502	0.00895195007324201
0.022690796991810203	0.00895195007324201
0.022844219987746328	0.00895195007324201
0.02300142898457125	0.00895195007324201
0.023159567994298413	0.00895195007324201
0.023314244986977428	0.00895195007324201
0.023467525985324755	0.00895195007324201
0.02362513798289001	0.00895195007324201
0.023777200985932723	0.00895195007324201
0.023929981980472803	0.00895195007324201
0.02408269900479354	0.00895195007324201
0.02418732098885812	0.00895195007324201
0.024340740987099707	0.00895195007324201
0.02449369599344209	0.00943260192871076
0.02465033100452274	0.00943260192871076
0.024802434985758737	0.00943260192871076
0.024954730994068086	0.00943260192871076
0.025109207985224202	0.00943260192871076
0.02526339900214225	0.00943260192871076
0.025418404984520748	0.00991325378417951
0.025570536992745474	0.00991325378417951
0.025722778984345496	0.00991325378417951
0.025874468992697075	0.00991325378417951
0.0260266569966916	0.00991325378417951
0.026179620996117592	0.00991325378417951
0.026331725995987654	0.00991325378417951
0.0264840739837382	0.00991325378417951
0.026640002004569396	0.00991325378417951
0.026793216995429248	0.00991325378417951
0.026945049001369625	0.00991325378417951
0.027105188986752182	0.00991325378417951
0.027262073999736458	0.01039390563964826
0.027414418989792466	0.01039390563964826
0.02756806300021708	0.01039390563964826
0.027721263002604246	0.01039390563964826
0.02787793500465341	0.01039390563964826
0.028044887993019074	0.01039390563964826
0.028189657983602956	0.01039390563964826
0.028365520003717393	0.01039390563964826
0.028526323003461584	0.01039390563964826
0.028681141993729398	0.01039390563964826
0.028835003991844133	0.01087455749511701
0.02898794098291546	0.01087455749511701
0.029140578990336508	0.01087455749511701
0.029292633989825845	0.01087455749511701
0.029444732994306833	0.01087455749511701
0.02960128299309872	0.01087455749511701
0.029754917981335893	0.01087455749511701
0.029906832001870498	0.01087455749511701
0.030074079986661673	0.01087455749511701
0.03023470300831832	0.01087455749511701
0.030388334998860955	0.01087455749511701
0.030539892002707347	0.01087455749511701
0.03069397300714627	0.01087455749511701
0.030845775007037446	0.01087455749511701
0.03099744999781251	0.01087455749511701
0.03114926698617637	0.01087455749511701
0.031300745002226904	0.01087455749511701
0.03145262200268917	0.01087455749511701
0.0316101539938245	0.01087455749511701
0.03176305699162185	0.01135520935058576
0.03191538600367494	0.01135520935058576
0.032067898981040344	0.01135520935058576
0.032207727985223755	0.01135520935058576
0.032363175007048994	0.01135520935058576
0.032515853992663324	0.01135520935058576
0.03267519298242405	0.01135520935058576
0.03283066599396989	0.01135520935058576
0.03298314198036678	0.01135520935058576
0.03313574200728908	0.01135520935058576
0.033288902981439605	0.01135520935058576
0.03344231200753711	0.01135520935058576
0.033602988987695426	0.01135520935058576
0.03376808899338357	0.01135520935058576
0.03392280999105424	0.01135520935058576
0.03407472200342454	0.01135520935058576
0.034227373980684206	0.01135520935058576
0.0343791029881686	0.01135520935058576
0.03453044898924418	0.01135520935058576
0.034682447992963716	0.01135520935058576
0.03483349399175495	0.01135520935058576
0.03498592600226402	0.01135520935058576
0.03513781100627966	0.01135520935058576
0.035289866005769	0.01135520935058576
0.035441415006062016	0.01135520935058576
0.0355966679926496	0.01135520935058576
0.035748748981859535	0.01135520935058576
0.03590093698585406	0.01135520935058576
0.03605305100791156	0.01135520935058576
0.03618978598387912	0.01135520935058576
0.036364405998028815	0.01135520935058576
0.036524976982036605	0.01135520935058576
0.036687585001345724	0.01135520935058576
0.03684463899116963	0.01135520935058576
0.03699747900827788	0.01135520935058576
0.03714982600649819	0.01135520935058576
0.03730466298293322	0.01135520935058576
0.037457633996382356	0.01135520935058576
0.03761684900382534	0.01135520935058576
0.0377699889941141	0.01135520935058576
0.03792256599990651	0.01135520935058576
0.03807441398384981	0.01135520935058576
0.03822695298003964	0.01135520935058576
0.03837894499883987	0.01135520935058576
0.03853159898426384	0.01135520935058576
0.03868384298402816	0.01135520935058576
0.038836477004224434	0.01135520935058576
0.03898819099413231	0.01135520935058576
0.03913973199087195	0.01135520935058576
0.03929221598082222	0.01135520935058576
0.03944429999683052	0.01135520935058576
0.039600399002665654	0.01135520935058576
0.039753691002260894	0.01135520935058576
0.039905630983412266	0.01135520935058576
0.04011472300044261	0.01135520935058576
0.04041029600193724	0.01135520935058576
0.04059694899478927	0.01135520935058576
0.04076659900601953	0.01135520935058576
0.040932270989287645	0.01135520935058576
0.041094643995165825	0.01135520935058576
0.0412542829872109	0.01135520935058576
0.04141444698325358	0.01135520935058576
0.0415826829848811	0.01135520935058576
0.041744035988813266	0.01135520935058576
0.04190316700260155	0.01135520935058576
0.042062199994688854	0.01183586120605451
0.04222610799479298	0.01183586120605451
0.042386494984384626	0.01183586120605451
0.04254608799237758	0.01183586120605451
0.04270718398038298	0.01183586120605451
0.04286576798767783	0.01183586120605451
0.04302476599696092	0.01183586120605451
0.0431838049844373	0.01183586120605451
0.04334184600156732	0.01183586120605451
0.04350497099221684	0.01183586120605451
0.04366452599060722	0.01183586120605451
0.0438231689913664	0.01183586120605451
0.0439821690088138	0.01183586120605451
0.04414420100511052	0.01183586120605451
0.04434977800701745	0.01183586120605451
0.04452409199438989	0.01183586120605451
0.04468600798281841	0.01183586120605451
0.04484585899626836	0.01183586120605451
0.045005519001279026	0.01183586120605451
0.04518074300722219	0.01183586120605451
0.04536967899184674	0.01183586120605451
0.04553574699093588	0.01183586120605451
0.045697491004830226	0.01183586120605451
0.04586560098687187	0.01183586120605451
0.04602781299035996	0.01183586120605451
0.04618815999128856	0.01183586120605451
0.04634701399481855	0.01183586120605451
0.04650505498284474	0.01183586120605451
0.0466640199883841	0.01183586120605451
0.046822300006169826	0.01183586120605451
0.04697951098205522	0.01183586120605451
0.047136776993284	0.01183586120605451
0.0473061399825383	0.01231651306152326
0.047465715993894264	0.01231651306152326
0.04762926898547448	0.01231651306152326
0.04779136800789274	0.01231651306152326
0.04795013598049991	0.01231651306152326
0.04810925800120458	0.01231651306152326
0.04830455998308025	0.01231651306152326
0.04846577800344676	0.01231651306152326
0.04862933399272151	0.01231651306152326
0.04878781398292631	0.01231651306152326
0.048945702001219615	0.01231651306152326
0.04910351600847207	0.01231651306152326
0.04926137000438757	0.01231651306152326
0.04941991899977438	0.01231651306152326
0.04958213199279271	0.01231651306152326
0.049740319984266534	0.01231651306152326
0.04990117799025029	0.01231651306152326
0.05007317598210648	0.01231651306152326
0.050241597986314446	0.01231651306152326
0.05040161998476833	0.01231651306152326
0.05057972500799224	0.01231651306152326
0.05074062800849788	0.01231651306152326
0.050900003989227116	0.01231651306152326
0.05105944300885312	0.01231651306152326
0.05121870298171416	0.01231651306152326
0.05137738600024022	0.01231651306152326
0.05153774700011127	0.01231651306152326
0.051711253996472806	0.01231651306152326
0.05188512199674733	0.01279716491699201
0.0520463959837798	0.01279716491699201
0.05219326200312935	0.01279716491699201
0.052377907995833084	0.01279716491699201
0.052541409007972106	0.01279716491699201
0.052702641987707466	0.01327781677246076
0.05286199299735017	0.01327781677246076
0.053021109983092174	0.01327781677246076
0.053179235983407125	0.01327781677246076
0.05333790500299074	0.01327781677246076
0.05349966499488801	0.01327781677246076
0.05365811800584197	0.01327781677246076
0.05381628099712543	0.01375846862792951
0.05397466800059192	0.01375846862792951
0.054132179997395724	0.01375846862792951
0.054290665982989594	0.01375846862792951
0.05444830498890951	0.01375846862792951
0.05461613298393786	0.01375846862792951
0.05477446998702362	0.01375846862792951
0.05493168899556622	0.01423912048339826
0.055090407986426726	0.01423912048339826
0.05524827298359014	0.01423912048339826
0.055406180006684735	0.01423912048339826
0.05557740799849853	0.01423912048339826
0.055737775983288884	0.01423912048339826
0.0558975079911761	0.01423912048339826
0.056058593007037416	0.01471977233886701
0.05618854099884629	0.01471977233886701
0.05634917799034156	0.01471977233886701
0.056507815985241905	0.01471977233886701
0.05666673099040054	0.01471977233886701
0.05682520699338056	0.01471977233886701
0.05698331099119969	0.01471977233886701
0.05714067199733108	0.01471977233886701
0.05729806999443099	0.01471977233886701
0.05745601799571887	0.01471977233886701
0.057618605002062395	0.01471977233886701
0.057777270005317405	0.01471977233886701
0.057946947985328734	0.01520042419433576
0.05811121000442654	0.01520042419433576
0.05827031398075633	0.01520042419433576
0.0584286039811559	0.01520042419433576
0.05859132800833322	0.01520042419433576
0.05874985599075444	0.01520042419433576
0.05890771999838762	0.01520042419433576
0.05906515900278464	0.01520042419433576
0.05922221500077285	0.01520042419433576
0.05946363799739629	0.01520042419433576
0.05963464098749682	0.01520042419433576
0.05979562798165716	0.01520042419433576
0.059956332988804206	0.01520042419433576
0.060130566998850554	0.01568107604980451
0.06033367500640452	0.01568107604980451
0.060504864988615736	0.01568107604980451
0.0606679129996337	0.01568107604980451
0.06082787099876441	0.01568107604980451
0.06098793199635111	0.01568107604980451
0.06114638899452984	0.01568107604980451
0.06130567699437961	0.01568107604980451
0.061464241007342935	0.01568107604980451
0.06162704300368205	0.01568107604980451
0.06178664299659431	0.01568107604980451
0.061945783003466204	0.01568107604980451
0.06210368999745697	0.01616172790527326
0.06226193599286489	0.01616172790527326
0.06242019700584933	0.01616172790527326
0.0625823590089567	0.01616172790527326
0.06274061600561254	0.01616172790527326
0.06289853100315668	0.01616172790527326
0.06305708200670779	0.01616172790527326
0.06321490000118501	0.01616172790527326
0.06337797999731265	0.01616172790527326
0.06353650998789817	0.01616172790527326
0.06369505100883543	0.01616172790527326
0.0638543909881264	0.01664237976074201
0.06401450000703335	0.01664237976074201
0.06417277100263163	0.01664237976074201
0.06436294998275116	0.01664237976074201
0.06452426000032574	0.01664237976074201
0.0646990499808453	0.01664237976074201
0.0648812789877411	0.01664237976074201
0.06504394300282001	0.01664237976074201
0.06520283498684876	0.01664237976074201
0.0653750489873346	0.01664237976074201
0.06553525399067439	0.01664237976074201
0.06569531999411993	0.01712303161621076
0.06585321400780231	0.01712303161621076
0.06601040600799024	0.01712303161621076
0.06616881099762395	0.01712303161621076
0.06632686799275689	0.01712303161621076
0.06648464599857107	0.01712303161621076
0.06664750300114974	0.01712303161621076
0.06680557900108397	0.01712303161621076
0.06696341399219818	0.01712303161621076
0.06712183498893864	0.01712303161621076
0.06728385799215175	0.01712303161621076
0.067442437983118	0.01712303161621076
0.06760714098345488	0.01712303161621076
0.06776645599165931	0.01712303161621076
0.06792858798871748	0.01712303161621076
0.06808761198772117	0.01712303161621076
0.06826870300574228	0.01712303161621076
0.0684442060010042	0.01712303161621076
0.06861189898336306	0.01760368347167951
0.06877201198949479	0.01760368347167951
0.0689312600006815	0.01760368347167951
0.0690896239830181	0.01760368347167951
0.06924824498128146	0.01760368347167951
0.06940743498853408	0.01760368347167951
0.06957036798121408	0.01760368347167951
0.06972885999130085	0.01760368347167951
0.06988673898740672	0.01760368347167951
0.07008267799392343	0.01760368347167951
0.07025195399182849	0.01760368347167951
0.07041224700515158	0.01760368347167951
0.07057675899704918	0.01760368347167951
0.07073562798905186	0.01760368347167951
0.07089480198919773	0.01760368347167951
0.0710537459817715	0.01760368347167951
0.071212287992239	0.01760368347167951
0.07137067598523572	0.01760368347167951
0.07152854299056344	0.01760368347167951
0.07168705598451197	0.01760368347167951
0.07184503600001335	0.01760368347167951
0.07200318900868297	0.01760368347167951
0.0721624160069041	0.01760368347167951
0.07233760599046946	0.01760368347167951
0.07250003598164767	0.01760368347167951
0.07265951298177242	0.01760368347167951
0.07281743400380947	0.01760368347167951
0.07297528098570183	0.01760368347167951
0.07313258698559366	0.01760368347167951
0.0732904199976474	0.01760368347167951
0.07344842600286938	0.01760368347167951
0.07361085500451736	0.01760368347167951
0.07376908799051307	0.01760368347167951
0.0739304680027999	0.01760368347167951
0.07408835599198937	0.01760368347167951
0.07424564799293876	0.01760368347167951
0.07440358999883756	0.01760368347167951
0.07456171000376344	0.01760368347167951
0.0747200170008	0.01760368347167951
0.074877473001834	0.01760368347167951
0.07503521299804561	0.01760368347167951
0.07519942198996432	0.01760368347167951
0.07536119900760241	0.01760368347167951
0.07551992600201629	0.01760368347167951
0.07567872799700126	0.01760368347167951
0.07583752600476146	0.01760368347167951
0.0759952669905033	0.01760368347167951
0.07615350000560284	0.01760368347167951
0.0763496510044206	0.01760368347167951
0.07651796398567967	0.01760368347167951
0.07667875799234025	0.01760368347167951
0.0768380259978585	0.01760368347167951
0.07699571500415914	0.01760368347167951
0.0771544500021264	0.01760368347167951
0.07731208199402317	0.01760368347167951
0.07746963799581863	0.01760368347167951
0.07763202098431066	0.01760368347167951
0.07778982998570427	0.01760368347167951
0.07794762999401428	0.01760368347167951
0.07810965098906308	0.01760368347167951
0.07826847699470818	0.01760368347167951
0.07842710500699468	0.01760368347167951
0.07858886700705625	0.01760368347167951
0.07874809898203239	0.01760368347167951
0.0789071619801689	0.01760368347167951
0.07906563498545438	0.01760368347167951
0.07922372000757605	0.01760368347167951
0.07938157999888062	0.01760368347167951
0.07953891099896282	0.01760368347167951
0.0796984729822725	0.01760368347167951
0.07985670099151321	0.01760368347167951
0.08008356700884178	0.01760368347167951
0.08039606499369256	0.01760368347167951
0.08057164400815964	0.01760368347167951
0.08073501699254848	0.01808433532714826
0.08089284598827362	0.01808433532714826
0.08104909598478116	0.01808433532714826
0.08120963000692427	0.01808433532714826
0.08136384998215362	0.01808433532714826
0.0815173510054592	0.01808433532714826
0.08167552799568512	0.01808433532714826
0.08183010999346152	0.01808433532714826
0.08198357198853046	0.01808433532714826
0.08213810200686567	0.01808433532714826
0.08229192599537782	0.01808433532714826
0.08244483298039995	0.01808433532714826
0.0825977849890478	0.01808433532714826
0.08275040300213732	0.01808433532714826
0.08290231300634332	0.01808433532714826
0.0830546079960186	0.01808433532714826
0.08321107598021626	0.01808433532714826
0.08336390199838206	0.01808433532714826
0.08351554899127223	0.01808433532714826
0.08366772800218314	0.01808433532714826
0.0838204869942274	0.01808433532714826
0.08397357998182997	0.01808433532714826
0.08412588798091747	0.01808433532714826
0.08433294499991462	0.01808433532714826
0.08450052098487504	0.01808433532714826
0.08465660500223748	0.01808433532714826
0.08481014199787751	0.01808433532714826
0.08496305899461731	0.01808433532714826
0.0851175159914419	0.01808433532714826
0.08527643498382531	0.01808433532714826
0.08543317599105649	0.01808433532714826
0.08558636900852434	0.01808433532714826
0.08574014800251462	0.01808433532714826
0.08589335199212655	0.01808433532714826
0.08604642300633714	0.01808433532714826
0.08620364099624567	0.01808433532714826
0.08635671000229195	0.01808433532714826
0.08650933398166671	0.01808433532714826
0.08666365800308995	0.01808433532714826
0.08682666000095196	0.01808433532714826
0.0869825659901835	0.01808433532714826
0.08713814400834963	0.01808433532714826
0.08729166199918836	0.01808433532714826
0.08744334898074158	0.01808433532714826
0.08759675698820502	0.01808433532714826
0.08775062300264835	0.01808433532714826
0.08790327599854209	0.01808433532714826
0.08805546999792568	0.01808433532714826
0.08820401600678451	0.01808433532714826
0.08836059298482724	0.01808433532714826
0.08851473298273049	0.01808433532714826
0.088667798001552	0.01808433532714826
0.08882062998600304	0.01808433532714826
0.08897269098088145	0.01808433532714826
0.08912398398388177	0.01808433532714826
0.08928061000187881	0.01808433532714826
0.08943379300762899	0.01808433532714826
0.08958594800787978	0.01808433532714826
0.08973833298659883	0.01808433532714826
0.08989094899152406	0.01808433532714826
0.09009769398835488	0.01808433532714826
0.0902735429990571	0.01808433532714826
0.09043058200040832	0.01808433532714826
0.09058454498881474	0.01808433532714826
0.09073783800704405	0.01808433532714826
0.09089026699075475	0.01808433532714826
0.09104282699991018	0.01808433532714826
0.09119525700225495	0.01808433532714826
0.09134872400318272	0.01808433532714826
0.09150037498329766	0.01808433532714826
0.09165250099613331	0.01808433532714826
0.09180460599600337	0.01856498718261701
0.091957045980962	0.01856498718261701
0.09210918698227033	0.01856498718261701
0.09230255699367262	0.01856498718261701
0.09247041499475017	0.01856498718261701
0.092625995981507	0.01856498718261701
0.092778959980933	0.01856498718261701
0.09293108899146318	0.01856498718261701
0.09308364099706523	0.01856498718261701
0.0932434239948634	0.01856498718261701
0.0933969409961719	0.01856498718261701
0.09354895498836413	0.01856498718261701
0.09370198598480783	0.01856498718261701
0.09387464198516682	0.01856498718261701
0.09403690998442471	0.01856498718261701
0.09418951999396086	0.01856498718261701
0.09434202400734648	0.01856498718261701
0.09449419498560019	0.01856498718261701
0.0946458899998106	0.01856498718261701
0.09479805699083954	0.01856498718261701
0.09495057098683901	0.01856498718261701
0.09510276798391715	0.01856498718261701
0.09525830499478616	0.01856498718261701
0.0954100739909336	0.01856498718261701
0.09556200000224635	0.01856498718261701
0.09571390299242921	0.01856498718261701
0.09586587100056931	0.01856498718261701
0.09601770099834539	0.01856498718261701
0.09617027899366803	0.01856498718261701
0.09634926600847393	0.01856498718261701
0.09650347998831421	0.01856498718261701
0.09665676899021491	0.01856498718261701
0.09680911499890499	0.01856498718261701
0.09696122200693935	0.01856498718261701
0.09711288500693627	0.01856498718261701
0.09726883200346492	0.01856498718261701
0.09742417198140174	0.01856498718261701
0.09757659799652174	0.01856498718261701
0.09772891100146808	0.01856498718261701
0.09788119100267068	0.01856498718261701
0.09803505998570472	0.01856498718261701
0.09818793900194578	0.01856498718261701
0.09834113999386318	0.01856498718261701
0.09849308698903769	0.01856498718261701
0.098645171005046	0.01856498718261701
0.09879750598338433	0.01856498718261701
0.09895036998204887	0.01856498718261701
0.09910226400825195	0.01856498718261701
0.09925839898642153	0.01856498718261701
0.09941995798726566	0.01856498718261701
0.09957279000082053	0.01856498718261701
0.09972463999292813	0.01856498718261701
0.09987690698471852	0.01856498718261701
0.10003315398353152	0.01856498718261701
0.11019174300599843	0.01856498718261701
0.12039152599754743	0.01856498718261701
0.1305768479942344	0.01856498718261701
0.14075948999379762	0.01856498718261701
0.15094912698259577	0.01856498718261701
0.16114559999550693	0.01904563903808576
0.17137428000569344	0.01904563903808576
0.18159695999929681	0.01904563903808576
0.1917969019850716	0.01904563903808576
0.20198369899298996	0.01904563903808576
0.21219332900363952	0.01904563903808576
0.22238718799781054	0.01904563903808576
0.2325787890003994	0.01952629089355451
0.24282574898097664	0.02000694274902326
0.25305536499945447	0.02000694274902326
0.26327928400132805	0.02000694274902326
0.27349894799408503	0.02000694274902326
0.2837246999843046	0.02000694274902326
0.293939880997641	0.02000694274902326
0.3041493720083963	0.02048759460449201
0.3143746169807855	0.02048759460449201
0.3245691219926812	0.02048759460449201
0.3347895930055529	0.02048759460449201
0.34504107598331757	0.02048759460449201
0.35527304498828016	0.02048759460449201
0.3654980110004544	0.02048759460449201
0.3757096510089468	0.02048759460449201
0.38591528599499725	0.02096824645996076
0.39611309400061145	0.02144889831542951
0.40634990800754167	0.02144889831542951
0.4165673829847947	0.02192955017089826
0.4267700100026559	0.02241020202636701
0.4369717270019464	0.02289085388183576
0.4471811429830268	0.02337150573730451
0.45738465298200026	0.02433280944824201
0.46758525498444214	0.02433280944824201
0.47778422600822523	0.02481346130371076
0.4879899119841866	0.02481346130371076
0.4981979059812147	0.02529411315917951
0.5084119929815643	0.02529411315917951
0.5186237919842824	0.02529411315917951
0.5288232489838265	0.02529411315917951
0.5390203699935228	0.02529411315917951
0.5492199739965145	0.02529411315917951
0.5594121899921447	0.02529411315917951
0.569613337982446	0.02577476501464826
0.5798066160059534	0.02577476501464826
0.5900169969827402	0.02577476501464826
0.6002749000035692	0.02625541687011701
0.6105213199916761	0.02625541687011701
0.6207467909844127	0.02673606872558576
0.6309850160032511	0.02722434997558576
0.6412407739844639	0.02722434997558576
0.6514695689838845	0.02722434997558576
0.6616878509812523	0.02722434997558576
0.671905680996133	0.02722434997558576
0.6821296639973298	0.02722434997558576
0.6924011189839803	0.02722434997558576
0.7026674090011511	0.02722434997558576
0.7129195659945253	0.02722434997558576
0.7231412959808949	0.02722434997558576
0.733356038981583	0.02722434997558576
0.7435808010050096	0.02722434997558576
0.7538055589830037	0.02770500183105451
0.7641120299813338	0.02818565368652326
0.7743894750019535	0.02818565368652326
0.7846600519842468	0.02818565368652326
0.794888175005326	0.02818565368652326
0.8051016009994783	0.02818565368652326
0.8153363129822537	0.02818565368652326
0.8255471359880175	0.02818565368652326
0.8357503509905655	0.02818565368652326
0.8459503570047673	0.02818565368652326
0.8561690989881754	0.02818565368652326
0.8664096730062738	0.02818565368652326
0.8766331549850293	0.02818565368652326
0.8868954879872035	0.02818565368652326
0.8971181469969451	0.02866630554199201
0.9073844009835739	0.02866630554199201
0.9176215189800132	0.02866630554199201
0.9278514400066342	0.02914695739746076
0.9380827029817738	0.02914695739746076
0.9483228079916444	0.02914695739746076
0.9585280790051911	0.02914695739746076
0.9687378410017118	0.02914695739746076
0.9789639730006456	0.02914695739746076
0.9891648019838613	0.02914695739746076
0.9993864489952102	0.02914695739746076
1.0096106120035984	0.02914695739746076
1.1099183280020952	0.03058891296386701
1.2103174699877854	0.03155021667480451
1.3107234989874996	0.03251152038574201
1.4111300949880388	0.03395347595214826
1.5115366239915602	0.03539543151855451
1.611986881995108	0.03635673522949201
1.7124636099906638	0.03779869079589826
1.8128936319844797	0.06471519470214826
1.9133489609812386	0.10557060241699201
2.0137918980035465	0.10557060241699201
2.1142479270056356	0.10557060241699201
2.214685886981897	0.10749320983886701
2.3151447419950273	0.10749320983886701
2.4155946410028264	0.10749320983886701
2.5160425929934718	0.10893516540527326
2.6164875240065157	0.11037712097167951
2.716957050986821	0.11181907653808576
2.81737757998053	0.11181907653808576
2.91780354900402	0.11299018859863263
3.0182226169854403	0.11491279602050763
3.1186367989866994	0.11587409973144513
3.21905253600562	0.11635475158691388
3.3194938139931764	0.11635475158691388
3.4199661249876954	0.11731605529785138
3.5204842780076433	0.11731605529785138
3.6209333360020537	0.11875801086425763
3.721348486986244	0.12068061828613263
3.821806547988672	0.12068061828613263
3.922290073998738	0.12068061828613263
4.022754984005587	0.12116127014160138
4.1231940029829275	0.12164192199707013
4.223627437982941	0.12212257385253888
4.324056882993318	0.12356452941894513
4.424522343993885	0.12356452941894513
4.524987936980324	0.12356452941894513
4.625432050001109	0.12356452941894513
4.725863989006029	0.12356452941894513
4.826325736998115	0.12501411437988263
4.926800607005134	0.12501411437988263
5.027253931999439	0.12501411437988263
5.127704291982809	0.12501411437988263
5.228129477996845	0.12501411437988263
5.328582034999272	0.12597541809082013
5.428995961003238	0.12597541809082013
5.529432837996865	0.12597541809082013
5.629874226986431	0.12645606994628888
5.730292432999704	0.12645606994628888
5.830724284984171	0.12645606994628888
5.931147519993829	0.12896614074707013
6.031697430997156	0.12896614074707013
6.132171906006988	0.12896614074707013
6.232639125984861	0.12896614074707013
6.333085068006767	0.12896614074707013
6.433533728006296	0.12896614074707013
6.533974844001932	0.12896614074707013
6.634445453993976	0.12896614074707013
6.734956353990128	0.12896614074707013
6.835461248992942	0.12895851135253888
6.936013405997073	0.12895851135253888
7.036521745991195	0.12895088195800763
7.137036681000609	0.12895088195800763
7.237460988981184	0.12895088195800763
7.33791327898507	0.12895088195800763
7.4383552559884265	0.12895088195800763
7.538806317985291	0.12895088195800763
0	0
