# Supplementary material for: GRAPE for fast and scalable graph processing and random-walk-based embedding
Source: Nat Comput Sci. 2023 Jun 26;3(6):552–68. doi: 10.1038/s43588-023-00465-8 (PMC10768636; doi:10.1038/s43588-023-00465-8)
Supplement: Supplementary file 4 — CSVs with time series data with time and memory requirements for the different libraries on the 44 considered graphs and on the different tasks considered (loading graphs, first- and second-order RWs). [file 43588_2023_465_MOESM4_ESM.zip › bio-ce-lc/CSRgraph/second_order_walk_only_p.csv]

delta	ram
0	0.0021774291992189276
0.00027882400900125504	0.0026580810546876776
0.000436389003880322	0.0026580810546876776
0.0005303559883031994	0.0026580810546876776
0.0006248609861359	0.0026580810546876776
0.0007092650048434734	0.0026580810546876776
0.0007906419923529029	0.0031387329101564276
0.0008799599891062826	0.0031387329101564276
0.0009645259997341782	0.0031387329101564276
0.0010458370088599622	0.0031387329101564276
0.0011256549914833158	0.0031387329101564276
0.0012047549826093018	0.0031387329101564276
0.001284694008063525	0.0031387329101564276
0.0013643800048157573	0.0031387329101564276
0.001443682995159179	0.0031387329101564276
0.001522893988294527	0.0031387329101564276
0.0016061970090959221	0.0036193847656251776
0.0016869499813765287	0.0036193847656251776
0.0017660769808571786	0.0036193847656251776
0.0018445730092935264	0.0036193847656251776
0.0019232500053476542	0.0036193847656251776
0.0020017529895994812	0.0036193847656251776
0.0020806480024475604	0.0036193847656251776
0.0021602950000669807	0.0036193847656251776
0.002269760996568948	0.0036193847656251776
0.002357596007641405	0.004100036621093928
0.0024381089897360653	0.004100036621093928
0.0025175769987981766	0.004100036621093928
0.002597070997580886	0.004100036621093928
0.0026825869863387197	0.004100036621093928
0.0027613950078375638	0.004100036621093928
0.0028418040019460022	0.004100036621093928
0.0029208799824118614	0.004100036621093928
0.0030002220009919256	0.004100036621093928
0.00307891599368304	0.004580688476562678
0.0031576399924233556	0.004580688476562678
0.003237028984585777	0.004580688476562678
0.0033174679847434163	0.004580688476562678
0.0033964639878831804	0.004580688476562678
0.003475737990811467	0.004580688476562678
0.0035555560025386512	0.004580688476562678
0.003648585989139974	0.004580688476562678
0.003738419007277116	0.004580688476562678
0.003821169986622408	0.004580688476562678
0.003900762996636331	0.004580688476562678
0.003980657987995073	0.005061340332031428
0.004060339007992297	0.005061340332031428
0.004140653007198125	0.005061340332031428
0.004220375994918868	0.005061340332031428
0.004299972002627328	0.005061340332031428
0.0043798199912998825	0.005061340332031428
0.004459568008314818	0.005061340332031428
0.004539693996775895	0.005061340332031428
0.004624116001650691	0.005061340332031428
0.0047144249838311225	0.005061340332031428
0.004797008994501084	0.005061340332031428
0.004876733000855893	0.005061340332031428
0.004956049000611529	0.005541992187500178
0.005034664005506784	0.005541992187500178
0.005113859981065616	0.005541992187500178
0.0052082419861108065	0.005541992187500178
0.005291904992191121	0.005541992187500178
0.005370900995330885	0.005541992187500178
0.0054507140011992306	0.005541992187500178
0.005529922986170277	0.005541992187500178
0.005613369983620942	0.005541992187500178
0.005693204002454877	0.005541992187500178
0.005772903008619323	0.005541992187500178
0.005852167989360169	0.005541992187500178
0.005941399984294549	0.006022644042968928
0.006022682995535433	0.006022644042968928
0.006102943007135764	0.006022644042968928
0.00618230298277922	0.006022644042968928
0.006305714981863275	0.006022644042968928
0.006394970987457782	0.006022644042968928
0.006474341003922746	0.006022644042968928
0.006553121987963095	0.006022644042968928
0.0066376600007060915	0.006022644042968928
0.0067177639866713434	0.006022644042968928
0.006797531008487567	0.006022644042968928
0.006876951985759661	0.006022644042968928
0.006955980003112927	0.006022644042968928
0.007034571986878291	0.006022644042968928
0.0071135819889605045	0.006022644042968928
0.007192508986918256	0.006022644042968928
0.007271612004842609	0.006022644042968928
0.0073515489930287	0.006022644042968928
0.007430288998875767	0.006503295898437678
0.007509341987315565	0.006503295898437678
0.007608544983668253	0.006503295898437678
0.0076990989909972996	0.006503295898437678
0.007779186998959631	0.006503295898437678
0.007858252007281408	0.006503295898437678
0.007938216993352398	0.006503295898437678
0.00801718098227866	0.006503295898437678
0.008097149984678254	0.006503295898437678
0.008177070994861424	0.006503295898437678
0.00825585299753584	0.006503295898437678
0.00833467100164853	0.006503295898437678
0.008413383999140933	0.006503295898437678
0.008491679996950552	0.006503295898437678
0.00857372599421069	0.006503295898437678
0.008658234990434721	0.006503295898437678
0.008738065982470289	0.006983947753906428
0.008823260985082015	0.006983947753906428
0.008905714988941327	0.006983947753906428
0.008984736981801689	0.006983947753906428
0.009072230983292684	0.006983947753906428
0.009154006984317675	0.006983947753906428
0.009233004006091505	0.006983947753906428
0.009312199981650338	0.006983947753906428
0.009390780003741384	0.006983947753906428
0.009469245007494465	0.006983947753906428
0.009547424997435883	0.006983947753906428
0.009631191001972184	0.006983947753906428
0.009711030987091362	0.006983947753906428
0.009789350995561108	0.006983947753906428
0.009868124005151913	0.006983947753906428
0.009947457001544535	0.006983947753906428
0.01002584199886769	0.006983947753906428
0.0101969690003898	0.006983947753906428
0.010391838994110003	0.006983947753906428
0.010566501994617283	0.006983947753906428
0.010742309998022392	0.006983947753906428
0.010902690992224962	0.006983947753906428
0.011056585004553199	0.007464599609375178
0.011209931981284171	0.007464599609375178
0.011385157005861402	0.007464599609375178
0.011544870008947328	0.007464599609375178
0.011704939999617636	0.007464599609375178
0.011859663994982839	0.007464599609375178
0.012013011000817642	0.007464599609375178
0.012165827007265761	0.007464599609375178
0.012319772009504959	0.007464599609375178
0.01247298700036481	0.007464599609375178
0.012625456001842394	0.007464599609375178
0.012778426986187696	0.007464599609375178
0.012931004981510341	0.007464599609375178
0.013083038007607684	0.007464599609375178
0.013234796992037445	0.007464599609375178
0.013387229992076755	0.007464599609375178
0.013539806008338928	0.007464599609375178
0.0136966569989454	0.007945251464843928
0.013851016003172845	0.007945251464843928
0.01400737400399521	0.007945251464843928
0.014159352984279394	0.007945251464843928
0.01432707000640221	0.007945251464843928
0.014481032005278394	0.007945251464843928
0.014633858983870596	0.007945251464843928
0.014809704996878281	0.007945251464843928
0.014971758995670825	0.007945251464843928
0.015126218990189955	0.007945251464843928
0.015288174006855115	0.007945251464843928
0.01544676098274067	0.007945251464843928
0.015609330002916977	0.007945251464843928
0.015765699004987255	0.007945251464843928
0.015919951983960345	0.007945251464843928
0.016073896986199543	0.007945251464843928
0.016226640000240877	0.007945251464843928
0.0163805210031569	0.007945251464843928
0.016535336995730177	0.007945251464843928
0.0166935529850889	0.007945251464843928
0.016846471989993006	0.007945251464843928
0.01699861398083158	0.007945251464843928
0.017150686006061733	0.007945251464843928
0.01730366499396041	0.007945251464843928
0.017464128002757207	0.007945251464843928
0.01761969499057159	0.007945251464843928
0.017773428990039974	0.007945251464843928
0.017926711007021368	0.007945251464843928
0.018079975008731708	0.007945251464843928
0.018233640992548317	0.007945251464843928
0.01840620700386353	0.007945251464843928
0.018560227006673813	0.007945251464843928
0.01871895100339316	0.008425903320312678
0.018901664996519685	0.008425903320312678
0.019073120987741277	0.008425903320312678
0.019236884982092306	0.008425903320312678
0.019412093999562785	0.008425903320312678
0.019572802004404366	0.008425903320312678
0.01973301899852231	0.008425903320312678
0.019886014983057976	0.008425903320312678
0.020038668008055538	0.008425903320312678
0.02019122298224829	0.008425903320312678
0.020344346994534135	0.008425903320312678
0.020497274002991617	0.008425903320312678
0.02065026800846681	0.008425903320312678
0.020803218998480588	0.008425903320312678
0.020956624997779727	0.008425903320312678
0.021110056986799464	0.008425903320312678
0.021263086004182696	0.008425903320312678
0.02141819498501718	0.008906555175781428
0.021571694989688694	0.008906555175781428
0.021728756983065978	0.008906555175781428
0.021882156986976042	0.008906555175781428
0.022035133006284013	0.008906555175781428
0.022189218987477943	0.008906555175781428
0.02236627199454233	0.008906555175781428
0.022521437000250444	0.008906555175781428
0.022680127003695816	0.008906555175781428
0.022834167000837624	0.008906555175781428
0.022986589989159256	0.008906555175781428
0.02314609699533321	0.008906555175781428
0.023303294990910217	0.008906555175781428
0.02345690899528563	0.008906555175781428
0.023611135984538123	0.008906555175781428
0.0237662979925517	0.008906555175781428
0.023919408005895093	0.008906555175781428
0.024076136003714055	0.008906555175781428
0.024230488983448595	0.008906555175781428
0.024383413983741775	0.008906555175781428
0.02453615199192427	0.009387207031250178
0.024694458988960832	0.009387207031250178
0.024848348984960467	0.009387207031250178
0.025002262002089992	0.009387207031250178
0.02515854299417697	0.009387207031250178
0.025324961985461414	0.009867858886718928
0.025479795003775507	0.009867858886718928
0.02563223900506273	0.009867858886718928
0.02578599698608741	0.009867858886718928
0.02594056900124997	0.009867858886718928
0.026095064997207373	0.009867858886718928
0.0262516759976279	0.009867858886718928
0.026406703982502222	0.009867858886718928
0.02656297798966989	0.009867858886718928
0.02671994100091979	0.009867858886718928
0.026875976007431746	0.009867858886718928
0.027028313983464614	0.009867858886718928
0.027189530985197052	0.009867858886718928
0.02734788798261434	0.010348510742187678
0.027500950993271545	0.010348510742187678
0.027653600001940504	0.010348510742187678
0.027807190985186026	0.010348510742187678
0.02796159900026396	0.010348510742187678
0.02811619598651305	0.010348510742187678
0.028274924989091232	0.010348510742187678
0.02842751899152063	0.010348510742187678
0.028580021986272186	0.010348510742187678
0.02873585600173101	0.010829162597656428
0.028888700006064028	0.010829162597656428
0.029040470981271937	0.010829162597656428
0.02919253398431465	0.010829162597656428
0.029344370996113867	0.010829162597656428
0.029496706003556028	0.010829162597656428
0.029648900002939627	0.010829162597656428
0.02980220498284325	0.010829162597656428
0.029954725003335625	0.010829162597656428
0.03010704999906011	0.010829162597656428
0.030270867981016636	0.010829162597656428
0.030427510995650664	0.010829162597656428
0.030581603990867734	0.010829162597656428
0.030738603993086144	0.010829162597656428
0.030892095004674047	0.010829162597656428
0.03104722499847412	0.011309814453125178
0.03119998099282384	0.011309814453125178
0.031352096993941814	0.011309814453125178
0.03150526399258524	0.011309814453125178
0.031657825980801135	0.011309814453125178
0.03181092598242685	0.011309814453125178
0.03196387298521586	0.011309814453125178
0.03211541098426096	0.011309814453125178
0.03226803900906816	0.011309814453125178
0.032419997005490586	0.011309814453125178
0.03257155098253861	0.011309814453125178
0.032727804995374754	0.011309814453125178
0.0328803590091411	0.011309814453125178
0.03303352199145593	0.011309814453125178
0.033186112996190786	0.011309814453125178
0.033339671994326636	0.011309814453125178
0.03349317400716245	0.011309814453125178
0.033646940981270745	0.011309814453125178
0.033807336003519595	0.011309814453125178
0.03397317900089547	0.011309814453125178
0.0341402129852213	0.011309814453125178
0.034250156983034685	0.011309814453125178
0.03440804599085823	0.011309814453125178
0.034562735992949456	0.011309814453125178
0.03472202399279922	0.011309814453125178
0.034877569996751845	0.011309814453125178
0.03503172198543325	0.011309814453125178
0.03524389900849201	0.011309814453125178
0.03541192799457349	0.011309814453125178
0.03556741398642771	0.011309814453125178
0.035727588983718306	0.011309814453125178
0.03588119498454034	0.011309814453125178
0.036034827993717045	0.011309814453125178
0.03618796798400581	0.011309814453125178
0.036341067985631526	0.011309814453125178
0.036494559986749664	0.011309814453125178
0.03664972400292754	0.011309814453125178
0.0368144050007686	0.011309814453125178
0.036974635993829	0.011309814453125178
0.037129592994460836	0.011309814453125178
0.037283827987266704	0.011309814453125178
0.03743708800175227	0.011309814453125178
0.03758952100179158	0.011309814453125178
0.037750354007584974	0.011309814453125178
0.037905392004176974	0.011309814453125178
0.03805984198697843	0.011309814453125178
0.0382132509839721	0.011309814453125178
0.03841193098924123	0.011309814453125178
0.0385701909835916	0.011309814453125178
0.03872970398515463	0.011309814453125178
0.03888422800810076	0.011309814453125178
0.03903810799238272	0.011309814453125178
0.03919157598284073	0.011309814453125178
0.03934511198895052	0.011309814453125178
0.039500179002061486	0.011309814453125178
0.039652818988543004	0.011309814453125178
0.0398066799971275	0.011309814453125178
0.03996571898460388	0.011309814453125178
0.04012204799801111	0.011309814453125178
0.040274983999552205	0.011309814453125178
0.04042783900513314	0.011309814453125178
0.040580102999228984	0.011309814453125178
0.040741718985373154	0.011309814453125178
0.04089748000842519	0.011309814453125178
0.04105375299695879	0.011790466308593928
0.04120702500222251	0.011790466308593928
0.04136077099246904	0.011790466308593928
0.04151380999246612	0.011790466308593928
0.04166742198867723	0.011790466308593928
0.04182246798882261	0.011790466308593928
0.04197633298463188	0.011790466308593928
0.04213521399651654	0.011790466308593928
0.0422509610070847	0.011790466308593928
0.042405560991028324	0.011790466308593928
0.04255853299400769	0.011790466308593928
0.042716467985883355	0.011790466308593928
0.04287106398260221	0.011790466308593928
0.043024529004469514	0.011790466308593928
0.04317703199922107	0.011790466308593928
0.04333176900399849	0.011790466308593928
0.04348465899238363	0.011790466308593928
0.04363804898457602	0.011790466308593928
0.04379136499483138	0.011790466308593928
0.04394492699066177	0.011790466308593928
0.04409802900045179	0.011790466308593928
0.04425107600400224	0.011790466308593928
0.044404016982298344	0.011790466308593928
0.04455708200111985	0.011790466308593928
0.044713370996760204	0.011790466308593928
0.04488018399570137	0.011790466308593928
0.04504775599343702	0.011790466308593928
0.04521779200877063	0.011790466308593928
0.045381537987850606	0.011790466308593928
0.04554361800546758	0.011790466308593928
0.045709208003245294	0.011790466308593928
0.045868413988500834	0.011790466308593928
0.046023047994822264	0.011790466308593928
0.04617687300196849	0.011790466308593928
0.046352267992915586	0.011790466308593928
0.04650959500577301	0.011790466308593928
0.04666273499606177	0.011790466308593928
0.04681769199669361	0.011790466308593928
0.04698637899127789	0.011790466308593928
0.0471523689921014	0.012271118164062678
0.04730618800385855	0.012271118164062678
0.04745970800286159	0.012271118164062678
0.04761259999941103	0.012271118164062678
0.0477663489873521	0.012271118164062678
0.047919289994752035	0.012271118164062678
0.048071889992570505	0.012271118164062678
0.04822508999495767	0.012271118164062678
0.048378043982665986	0.012271118164062678
0.04853090600227006	0.012271118164062678
0.04868881599395536	0.012271118164062678
0.048841823998373	0.012271118164062678
0.048994190990924835	0.012271118164062678
0.0491472169815097	0.012271118164062678
0.04929909200291149	0.012271118164062678
0.04945514799328521	0.012271118164062678
0.049611553986324	0.012271118164062678
0.04976556700421497	0.012271118164062678
0.049918306001927704	0.012271118164062678
0.05007090899744071	0.012271118164062678
0.050224524980876595	0.012271118164062678
0.05039415700593963	0.012271118164062678
0.05054775599273853	0.012271118164062678
0.050704947992926463	0.012271118164062678
0.05085782799869776	0.012271118164062678
0.05101078798179515	0.012271118164062678
0.0511640649929177	0.012271118164062678
0.05131781499949284	0.012271118164062678
0.05147026898339391	0.012271118164062678
0.05162378799286671	0.012271118164062678
0.05177722199005075	0.012271118164062678
0.05193083599442616	0.012271118164062678
0.05208496699924581	0.012271118164062678
0.05223809799645096	0.012271118164062678
0.05239343599532731	0.012271118164062678
0.052546414983225986	0.012271118164062678
0.05270327199832536	0.012271118164062678
0.052857770991977304	0.012751770019531428
0.0530120299954433	0.012751770019531428
0.05316531300195493	0.012751770019531428
0.053318909980589524	0.012751770019531428
0.05347168500884436	0.012751770019531428
0.053624689986463636	0.012751770019531428
0.05377976500312798	0.012751770019531428
0.053936473006615415	0.012751770019531428
0.0540918099868577	0.013232421875000178
0.054250516986940056	0.013232421875000178
0.05440652198740281	0.013232421875000178
0.054560418997425586	0.013232421875000178
0.0547186860057991	0.013232421875000178
0.05488008598331362	0.013232421875000178
0.05503419099841267	0.013232421875000178
0.05523961698054336	0.013713073730468928
0.05540991699672304	0.013713073730468928
0.05556728600640781	0.013713073730468928
0.05572782500530593	0.013713073730468928
0.055882794986246154	0.013713073730468928
0.056036688009044155	0.013713073730468928
0.05619169899728149	0.013713073730468928
0.056344093987718225	0.013713073730468928
0.056496545003028587	0.014193725585937678
0.056649137986823916	0.014193725585937678
0.05680238798959181	0.014193725585937678
0.056955440988531336	0.014193725585937678
0.05710797000210732	0.014193725585937678
0.05726928700460121	0.014193725585937678
0.057426207000389695	0.014193725585937678
0.05757902399636805	0.014193725585937678
0.05773585199494846	0.014674377441406428
0.05788795999251306	0.014674377441406428
0.05804110298049636	0.014674377441406428
0.05819355000858195	0.014674377441406428
0.05836090899538249	0.014674377441406428
0.05851552099920809	0.014674377441406428
0.058786773995961994	0.014674377441406428
0.058955504006007686	0.014674377441406428
0.05911109800217673	0.014674377441406428
0.0592639219830744	0.014674377441406428
0.05943085500621237	0.015155029296875178
0.05958522399305366	0.015155029296875178
0.059742282988736406	0.015155029296875178
0.05989488898194395	0.015155029296875178
0.06004699898767285	0.015155029296875178
0.06019962398568168	0.015155029296875178
0.0603528379870113	0.015155029296875178
0.060506437002914026	0.015155029296875178
0.06065892998594791	0.015155029296875178
0.060812095005530864	0.015155029296875178
0.060964233009144664	0.015155029296875178
0.06111958698602393	0.015155029296875178
0.06127302598906681	0.015155029296875178
0.06142534100217745	0.015155029296875178
0.06157777699991129	0.015155029296875178
0.06173446399043314	0.015635681152343928
0.06188646098598838	0.015635681152343928
0.06204021500889212	0.015635681152343928
0.062192534998757765	0.015635681152343928
0.06237094700918533	0.015635681152343928
0.06252648998633958	0.015635681152343928
0.06268320500385016	0.015635681152343928
0.06283550299121998	0.015635681152343928
0.06298779099597596	0.015635681152343928
0.06313967000460252	0.015635681152343928
0.06329205798101611	0.015635681152343928
0.0634440470021218	0.015635681152343928
0.06359621399315074	0.015635681152343928
0.06375243599177338	0.016116333007812678
0.0639136329991743	0.016116333007812678
0.0640713129832875	0.016116333007812678
0.06422477000160143	0.016116333007812678
0.06437781598651782	0.016116333007812678
0.06453037200844847	0.016116333007812678
0.06468663498526439	0.016116333007812678
0.06483935299911536	0.016116333007812678
0.0649916059919633	0.016596984863281428
0.06514316800166853	0.016596984863281428
0.06530404998920858	0.016596984863281428
0.06545966799603775	0.016596984863281428
0.06561242800671607	0.016596984863281428
0.06576591599150561	0.016596984863281428
0.06592121100402437	0.016596984863281428
0.06607401900691912	0.016596984863281428
0.06622630098718219	0.016596984863281428
0.0663943580002524	0.016596984863281428
0.06654843600699678	0.016596984863281428
0.066707307996694	0.016596984863281428
0.0668645619880408	0.016596984863281428
0.06701803498435766	0.016596984863281428
0.06717211799696088	0.017077636718750178
0.06732498199562542	0.017077636718750178
0.06747749898931943	0.017077636718750178
0.06762967398390174	0.017077636718750178
0.06778329599183053	0.017077636718750178
0.06793484199442901	0.017077636718750178
0.0680865669855848	0.017077636718750178
0.0682388769928366	0.017077636718750178
0.06839115198818035	0.017077636718750178
0.06854355198447593	0.017077636718750178
0.06870122300460935	0.017077636718750178
0.06885447798413225	0.017558288574218928
0.06900733298971318	0.017558288574218928
0.06915933298296295	0.017558288574218928
0.06931188999442384	0.017558288574218928
0.06946424499619752	0.017558288574218928
0.06961803900776431	0.017558288574218928
0.06977109800209291	0.017558288574218928
0.0699237950029783	0.017558288574218928
0.07007621499360539	0.017558288574218928
0.07022807898465544	0.017558288574218928
0.07039477498619817	0.017558288574218928
0.07054902898380533	0.017558288574218928
0.07070620899321511	0.017558288574218928
0.07085873300093226	0.017558288574218928
0.07101141900056973	0.017558288574218928
0.07116625498747453	0.017558288574218928
0.07131858100183308	0.017558288574218928
0.07147032700595446	0.017558288574218928
0.0716228749952279	0.017558288574218928
0.07177568299812265	0.017558288574218928
0.07192892898456194	0.017558288574218928
0.07208222500048578	0.017558288574218928
0.07223519400577061	0.017558288574218928
0.07238798998878337	0.017558288574218928
0.0725402380048763	0.017558288574218928
0.07269676800933667	0.017558288574218928
0.07284909498412162	0.017558288574218928
0.07300172999384813	0.017558288574218928
0.07315370699507184	0.017558288574218928
0.07330655498662964	0.017558288574218928
0.0734590989886783	0.017558288574218928
0.0736118089989759	0.017558288574218928
0.07377197398454882	0.017558288574218928
0.07392681099008769	0.017558288574218928
0.07408033599494956	0.017558288574218928
0.07423218199983239	0.017558288574218928
0.07439851900562644	0.017558288574218928
0.07455069900606759	0.017558288574218928
0.0747070409997832	0.017558288574218928
0.07485966998501681	0.017558288574218928
0.07501183898421004	0.017558288574218928
0.07516472900169902	0.017558288574218928
0.07532727799843997	0.017558288574218928
0.07548038999084383	0.017558288574218928
0.07563291100086644	0.017558288574218928
0.07578623399604112	0.017558288574218928
0.07593906499096192	0.017558288574218928
0.07609093800419942	0.017558288574218928
0.07624513498740271	0.017558288574218928
0.07639855798333883	0.017558288574218928
0.0765544039895758	0.017558288574218928
0.07671175498398952	0.017558288574218928
0.07686506700702012	0.017558288574218928
0.07701963398722	0.017558288574218928
0.07717252400470898	0.017558288574218928
0.0773253469960764	0.017558288574218928
0.07747759198537096	0.017558288574218928
0.07762962198466994	0.017558288574218928
0.0777830840088427	0.017558288574218928
0.07793649300583638	0.017558288574218928
0.07808907199068926	0.017558288574218928
0.07826863398076966	0.017558288574218928
0.0784246749826707	0.017558288574218928
0.07857762300409377	0.017558288574218928
0.07873422399279661	0.017558288574218928
0.07888656700379215	0.017558288574218928
0.07904009899357334	0.017558288574218928
0.07919224398210645	0.017558288574218928
0.07934445500723086	0.017558288574218928
0.07949943200219423	0.017558288574218928
0.07965185499051586	0.017558288574218928
0.07980366400443017	0.017558288574218928
0.0799564500048291	0.017558288574218928
0.08010891298181377	0.017558288574218928
0.08026193000841886	0.017558288574218928
0.08041449700249359	0.017558288574218928
0.08056664900504984	0.017558288574218928
0.08072390800225548	0.017558288574218928
0.08087615598924458	0.017558288574218928
0.08102869399590418	0.017558288574218928
0.08118054299848154	0.018038940429687678
0.08133255498250946	0.018038940429687678
0.08148422100930475	0.018038940429687678
0.08163597199018113	0.018038940429687678
0.08178873598808423	0.018038940429687678
0.08194186500622891	0.018038940429687678
0.08209719098522328	0.018038940429687678
0.08225131500512362	0.018038940429687678
0.08240451000165194	0.018038940429687678
0.08255776800797321	0.018038940429687678
0.08271480700932443	0.018038940429687678
0.08286818698979914	0.018038940429687678
0.08302099999855272	0.018038940429687678
0.083173655992141	0.018038940429687678
0.08332722898921929	0.018038940429687678
0.08347971699549817	0.018038940429687678
0.08363197898142971	0.018038940429687678
0.08378476899815723	0.018038940429687678
0.08393703598994762	0.018038940429687678
0.08408940699882805	0.018038940429687678
0.08424306698725559	0.018038940429687678
0.08439470699522644	0.018038940429687678
0.0845468379848171	0.018038940429687678
0.0847024179820437	0.018038940429687678
0.08486422500573099	0.018038940429687678
0.08502029400551692	0.018038940429687678
0.08517223299713805	0.018038940429687678
0.08533806700143032	0.018038940429687678
0.08549111199681647	0.018038940429687678
0.08564372698310763	0.018038940429687678
0.08579744200687855	0.018038940429687678
0.08595268698991276	0.018038940429687678
0.08610514100291766	0.018038940429687678
0.08624939399305731	0.018038940429687678
0.0864034229889512	0.018038940429687678
0.086556528985966	0.018038940429687678
0.08671306000906043	0.018038940429687678
0.08686586999101564	0.018038940429687678
0.08701835898682475	0.018038940429687678
0.08717109900317155	0.018038940429687678
0.08732409399817698	0.018038940429687678
0.08747572399443015	0.018038940429687678
0.08762837198446505	0.018038940429687678
0.08778105999226682	0.018038940429687678
0.08793466098723002	0.018038940429687678
0.08808656400651671	0.018038940429687678
0.0882389860053081	0.018038940429687678
0.0883911520068068	0.018038940429687678
0.08854402299039066	0.018038940429687678
0.0886995239998214	0.018038940429687678
0.08885682700201869	0.018038940429687678
0.08900884399190545	0.018038940429687678
0.08916120900539681	0.018038940429687678
0.08931348900659941	0.018038940429687678
0.08946659698267467	0.018038940429687678
0.08961833899957128	0.018038940429687678
0.08977212299942039	0.018038940429687678
0.0899249259964563	0.018038940429687678
0.09007754098274745	0.018038940429687678
0.09022992898826487	0.018038940429687678
0.09039581898832694	0.018038940429687678
0.09054812300018966	0.018038940429687678
0.09070562300621532	0.018038940429687678
0.09085890499409288	0.018038940429687678
0.09101132900104858	0.018038940429687678
0.09116404899396002	0.018038940429687678
0.09131696500116959	0.018038940429687678
0.09146934698219411	0.018038940429687678
0.09162238598219119	0.018038940429687678
0.09177529998123646	0.018038940429687678
0.09192831299151294	0.018038940429687678
0.09208120900439098	0.018038940429687678
0.09223330899840221	0.018038940429687678
0.09238621400436386	0.018038940429687678
0.09253916499437764	0.018038940429687678
0.09269553000922315	0.018038940429687678
0.09284793998813257	0.018038940429687678
0.09300201199948788	0.018038940429687678
0.09315564998541959	0.018038940429687678
0.09331086100428365	0.018038940429687678
0.09346615499816835	0.018038940429687678
0.09361986399744637	0.018519592285156428
0.09377307398244739	0.018519592285156428
0.09392662899335846	0.018519592285156428
0.09408036898821592	0.018519592285156428
0.09423408200382255	0.018519592285156428
0.09442547999788076	0.018519592285156428
0.0945798629836645	0.018519592285156428
0.09473749200697057	0.018519592285156428
0.09489157600910403	0.018519592285156428
0.09504482900956646	0.018519592285156428
0.09521826298441738	0.018519592285156428
0.0953850639925804	0.018519592285156428
0.09554007498081774	0.018519592285156428
0.09570232598343864	0.018519592285156428
0.0958560699946247	0.018519592285156428
0.09601198698510416	0.018519592285156428
0.09616670198738575	0.018519592285156428
0.09631955999066122	0.018519592285156428
0.09647390799364075	0.018519592285156428
0.09662851298344322	0.018519592285156428
0.09678281800006516	0.018519592285156428
0.0969358519942034	0.018519592285156428
0.0970887579896953	0.018519592285156428
0.09724186200764962	0.018519592285156428
0.09740434799459763	0.018519592285156428
0.09755911098909564	0.018519592285156428
0.09771714598173276	0.018519592285156428
0.09787137599778362	0.018519592285156428
0.09802651798236184	0.018519592285156428
0.09818071400513873	0.018519592285156428
0.09834947399212979	0.018519592285156428
0.09850403098971583	0.018519592285156428
0.09865604399237782	0.018519592285156428
0.09880956399138086	0.018519592285156428
0.09896221198141575	0.018519592285156428
0.0991149639885407	0.018519592285156428
0.09926768898731098	0.018519592285156428
0.09943126598955132	0.018519592285156428
0.09958481500507332	0.018519592285156428
0.09974143499857746	0.018519592285156428
0.09989514600601979	0.018519592285156428
0.10004766599740833	0.018519592285156428
0.11020569398533553	0.018519592285156428
0.12046291699516587	0.019000244140625178
0.13066426198929548	0.019000244140625178
0.14091926300898194	0.019000244140625178
0.15124811299028806	0.019000244140625178
0.16157187000499107	0.019000244140625178
0.17189594099181704	0.019000244140625178
0.18216932300128974	0.019000244140625178
0.19245612600934692	0.019480895996093928
0.2027361229993403	0.019480895996093928
0.21299556599115022	0.019480895996093928
0.22328516998095438	0.019480895996093928
0.23363706198870204	0.019480895996093928
0.2439628400024958	0.019961547851562678
0.25430522198439576	0.019961547851562678
0.2646210749808233	0.019961547851562678
0.2749285659810994	0.019961547851562678
0.285223002982093	0.019961547851562678
0.2955213749955874	0.019961547851562678
0.3058282840065658	0.020442199707031428
0.3161077889963053	0.020442199707031428
0.3264473489834927	0.020442199707031428
0.33678295399295166	0.020442199707031428
0.3471124320058152	0.020442199707031428
0.35737997700925916	0.020442199707031428
0.36770699100452475	0.020442199707031428
0.3779824420053046	0.020442199707031428
0.3883054269826971	0.020442199707031428
0.39857217800454237	0.020922851562500178
0.40881105899461545	0.021403503417968928
0.41908608900848776	0.021884155273437678
0.42929957300657406	0.022364807128906428
0.43953404799685813	0.022845458984375178
0.44981084199389443	0.023326110839843928
0.4600603749859147	0.023806762695312678
0.47034963098121807	0.024287414550781428
0.4806252249982208	0.024768066406250178
0.4909293240052648	0.024768066406250178
0.5011971049825661	0.025248718261718928
0.5114292959915474	0.025248718261718928
0.5217002549907193	0.025248718261718928
0.5320269929943606	0.025248718261718928
0.5423533229914028	0.025248718261718928
0.5525950999872293	0.025248718261718928
0.5628827399923466	0.025248718261718928
0.5731582219887059	0.025248718261718928
0.5834095499885734	0.025729370117187678
0.5937206439848524	0.025729370117187678
0.6039663050032686	0.025729370117187678
0.614195028989343	0.026210021972656428
0.6244697509973776	0.026210021972656428
0.6347129360074177	0.026698303222656428
0.6450090839935001	0.026698303222656428
0.6553098270087503	0.027178955078125178
0.6655849819944706	0.027178955078125178
0.6758946740010288	0.027178955078125178
0.6861574619833846	0.027178955078125178
0.696409803989809	0.027178955078125178
0.7067341110087	0.027178955078125178
0.7170143429830205	0.027178955078125178
0.7273281769885216	0.027178955078125178
0.7376326519879512	0.027178955078125178
0.7479650029854383	0.027178955078125178
0.7582997870049439	0.027178955078125178
0.7686670609982684	0.027659606933593928
0.7790139160060789	0.027659606933593928
0.7893489380076062	0.027659606933593928
0.7996807610034011	0.027659606933593928
0.8100099510047585	0.027659606933593928
0.8202946099918336	0.027659606933593928
0.8305504889867734	0.027659606933593928
0.8408156610094011	0.027659606933593928
0.8510786709957756	0.028140258789062678
0.8613677939865738	0.028140258789062678
0.8716597629827447	0.028140258789062678
0.881951791991014	0.028140258789062678
0.8922040360048413	0.028140258789062678
0.9024709929944947	0.028140258789062678
0.912681693007471	0.028140258789062678
0.9229047489934601	0.028620910644531428
0.9331513289944269	0.028620910644531428
0.9434669159818441	0.029101562500000178
0.9538174429908395	0.029101562500000178
0.964139988005627	0.029101562500000178
0.9744326380023267	0.029101562500000178
0.9847008129872847	0.029101562500000178
0.9949604930006899	0.029101562500000178
1.005193191987928	0.029101562500000178
1.1055089269939344	0.030287933349609553
1.205943175998982	0.031249237060547053
1.3063826620054897	0.03221054077148455
1.4068181969923899	0.0334083557128908
1.5072413040034007	0.0343696594238283
1.6076885749935172	0.0353309631347658
1.70811377800419	0.0372535705566408
1.8085323449922726	0.0382148742675783
1.9089791779988445	0.10166854858398455
2.0094270289991982	0.10551376342773455
2.109882368007675	0.10551376342773455
2.210323122999398	0.10551376342773455
2.3107583489909302	0.10743637084960955
2.411213265993865	0.1074287414550783
2.511666261998471	0.10790939331054705
2.612129858986009	0.10887069702148455
2.7125844660040457	0.10983200073242205
2.8130383399839047	0.11175460815429705
2.9134661389980465	0.11175460815429705
3.0139179399993736	0.1131965637207033
3.1143450929957908	0.1151191711425783
3.214780844980851	0.1160804748535158
3.3152274120075163	0.11656112670898455
3.415715930983424	0.11656112670898455
3.516181141982088	0.1170417785644533
3.616655230987817	0.11752243041992205
3.71713134800666	0.1189643859863283
3.8175690950010903	0.1199256896972658
3.918004782986827	0.1199256896972658
4.018501793994801	0.12040634155273455
4.119011628994485	0.12040634155273455
4.219461946981028	0.1218482971191408
4.319888280006126	0.1218482971191408
4.420227809983771	0.1237709045410158
4.520583671983331	0.1237709045410158
4.621034242998576	0.1237709045410158
4.72148530400591	0.1237709045410158
4.821927123004571	0.1237709045410158
4.922343159007141	0.1247322082519533
5.022798835998401	0.1247322082519533
5.123269992007408	0.1247322082519533
5.223741310997866	0.12521286010742205
5.324178031994961	0.12521286010742205
5.42461468098918	0.1256935119628908
5.5250453609914985	0.12617416381835955
5.6254820929898415	0.12617416381835955
5.72595002700109	0.12617416381835955
5.82643110898789	0.1266548156738283
5.926839474006556	0.1266548156738283
6.0382762890076265	0.1285621643066408
6.138865757995518	0.1285621643066408
6.239387081004679	0.1285621643066408
6.3399559640092775	0.1285621643066408
6.440468624001369	0.1285621643066408
6.540929471986601	0.1285621643066408
6.641393366007833	0.1285621643066408
6.741842301009456	0.1285621643066408
6.842434491001768	0.1285621643066408
6.942959100997541	0.1285621643066408
7.0434282459900714	0.1285621643066408
7.143928417004645	0.1285621643066408
7.244493103993591	0.1285621643066408
7.345029574004002	0.1285621643066408
7.445477180997841	0.1285621643066408
7.545966656005476	0.1285621643066408
0	0
