# Supplementary material for: GRAPE for fast and scalable graph processing and random-walk-based embedding
Source: Nat Comput Sci. 2023 Jun 26;3(6):552–68. doi: 10.1038/s43588-023-00465-8 (PMC10768636; doi:10.1038/s43588-023-00465-8)
Supplement: Supplementary file 4 — CSVs with time series data with time and memory requirements for the different libraries on the 44 considered graphs and on the different tasks considered (loading graphs, first- and second-order RWs). [file 43588_2023_465_MOESM4_ESM.zip › bio-ce-lc/CSRgraph/second_order_walk.csv]

delta	ram
0	0.0022563934326171875
0.00017051000031642616	0.0027370452880859375
0.0003001929999300046	0.0027370452880859375
0.0003987000000051921	0.0027370452880859375
0.0004830409998248797	0.0027370452880859375
0.0005646320005325833	0.0027370452880859375
0.0006449610009440221	0.0032176971435546875
0.0007246639997902093	0.0032176971435546875
0.0008040949996939162	0.0032176971435546875
0.0008833440006128512	0.0032176971435546875
0.000962283000262687	0.0032176971435546875
0.00104125399957411	0.0032176971435546875
0.0011199069995200261	0.0032176971435546875
0.0011987359994236613	0.0032176971435546875
0.00127801999951771	0.0036983489990234375
0.0013631319998239633	0.0036983489990234375
0.001443900000595022	0.0036983489990234375
0.00152309300028719	0.0036983489990234375
0.0016020080001908354	0.0036983489990234375
0.0016810380002425518	0.0036983489990234375
0.001759407999998075	0.0036983489990234375
0.0018380710007477319	0.0036983489990234375
0.0019165300000167917	0.0036983489990234375
0.0019952420007030014	0.0041790008544921875
0.0020740359996125335	0.0041790008544921875
0.002152262999516097	0.0041790008544921875
0.0022309609994408675	0.0041790008544921875
0.0023093600011634408	0.0041790008544921875
0.0023922939999465598	0.0041790008544921875
0.002471687999786809	0.0041790008544921875
0.002550405000874889	0.0041790008544921875
0.0026292439997632755	0.0046596527099609375
0.0027082369997515343	0.0046596527099609375
0.0027873199996975018	0.0046596527099609375
0.00286701900040498	0.0046596527099609375
0.0029462889997375896	0.0046596527099609375
0.003025361000254634	0.0046596527099609375
0.0031035820011311444	0.0046596527099609375
0.0031817970011616126	0.0046596527099609375
0.003259913999499986	0.0046596527099609375
0.0033435950008424697	0.0051403045654296875
0.003430148999541416	0.0051403045654296875
0.003511487000650959	0.0051403045654296875
0.0036234979997971095	0.0051403045654296875
0.003709194999828469	0.0051403045654296875
0.0037888110000494635	0.0051403045654296875
0.003867753001031815	0.0051403045654296875
0.003946578000977752	0.0051403045654296875
0.004025829999591224	0.0056209564208984375
0.004104404999452527	0.0056209564208984375
0.00418307600011758	0.0056209564208984375
0.00426172600054997	0.0056209564208984375
0.004345307001131005	0.0056209564208984375
0.004425024000738631	0.0056209564208984375
0.004503633001149865	0.0056209564208984375
0.0045828390011593	0.0056209564208984375
0.004661585000576451	0.0056209564208984375
0.004740585000035935	0.0056209564208984375
0.004819068999495357	0.0056209564208984375
0.004897450000498793	0.0056209564208984375
0.004979122999429819	0.0056209564208984375
0.005058426000687177	0.0061016082763671875
0.005137088999617845	0.0061016082763671875
0.005215790000875131	0.0061016082763671875
0.005294278000292252	0.0061016082763671875
0.0053824280003027525	0.0061016082763671875
0.0054620989994873526	0.0061016082763671875
0.005540641999687068	0.0061016082763671875
0.005618995999611798	0.0061016082763671875
0.005697591001080582	0.0061016082763671875
0.005776152000180446	0.0061016082763671875
0.005854492999787908	0.0061016082763671875
0.005932644000495202	0.0065822601318359375
0.0060169440002937336	0.0065822601318359375
0.006098506999478559	0.0065822601318359375
0.006177392000608961	0.0065822601318359375
0.006255958000110695	0.0065822601318359375
0.006339536001178203	0.0065822601318359375
0.006428890001188847	0.0065822601318359375
0.0065097189999505645	0.0065822601318359375
0.006588739999642712	0.0065822601318359375
0.006667109000773053	0.0065822601318359375
0.0067453760002536	0.0065822601318359375
0.006823453000833979	0.0065822601318359375
0.006901618000483722	0.0065822601318359375
0.006980091000514221	0.0065822601318359375
0.007059184999889112	0.0065822601318359375
0.007137366999813821	0.0065822601318359375
0.007218351000119583	0.0065822601318359375
0.007309538001209148	0.0070629119873046875
0.0073991330009448575	0.0075435638427734375
0.007478854000510182	0.0075435638427734375
0.0075756219994218554	0.0075435638427734375
0.007657465001102537	0.0075435638427734375
0.00773657900026592	0.0075435638427734375
0.007815183000275283	0.0075435638427734375
0.007893510000940296	0.0075435638427734375
0.007971682000061264	0.0075435638427734375
0.00805476700043073	0.0075435638427734375
0.00813438600016525	0.0075435638427734375
0.0082132890001958	0.0075435638427734375
0.00829233500007831	0.0075435638427734375
0.008376159999897936	0.0075435638427734375
0.008455888000753475	0.0075435638427734375
0.008542510000552284	0.0075435638427734375
0.0086244030007947	0.0075435638427734375
0.008703675999640836	0.0075435638427734375
0.008784002000538749	0.0075435638427734375
0.008862558001055731	0.0075435638427734375
0.00894139299998642	0.0075435638427734375
0.009019621000334155	0.0075435638427734375
0.009098583999730181	0.0075435638427734375
0.009177346999422298	0.0075435638427734375
0.009255971001039143	0.008024215698242188
0.009340533000795403	0.008024215698242188
0.00942071800091071	0.008024215698242188
0.00950077500056068	0.008024215698242188
0.009579265999491327	0.008024215698242188
0.009657202999733272	0.008024215698242188
0.009735624000313692	0.008024215698242188
0.009815143999730935	0.008024215698242188
0.00989452599969809	0.008024215698242188
0.009973239000828471	0.008024215698242188
0.01005142100075318	0.008024215698242188
0.010215968000920839	0.008024215698242188
0.010388791000877973	0.008024215698242188
0.010556512001130613	0.008024215698242188
0.01075828800094314	0.008024215698242188
0.010922752000624314	0.008024215698242188
0.011082723000072292	0.008024215698242188
0.011237447000894463	0.008024215698242188
0.011389475001124083	0.008024215698242188
0.011542681000719313	0.008024215698242188
0.011711401000866317	0.008024215698242188
0.011864093999975012	0.008024215698242188
0.012015821999739273	0.008024215698242188
0.012166878999778419	0.008504867553710938
0.01232112599973334	0.008504867553710938
0.012480790999688907	0.008504867553710938
0.012633061000087764	0.008504867553710938
0.012784294000084628	0.008504867553710938
0.012936287001139135	0.008504867553710938
0.013088063000395778	0.008504867553710938
0.01324026400106959	0.008504867553710938
0.013391251999564702	0.008504867553710938
0.013543543000196223	0.008504867553710938
0.01369605100080662	0.008504867553710938
0.013847772999724839	0.008504867553710938
0.014000405999468057	0.008504867553710938
0.014165123000566382	0.008504867553710938
0.01432071400085988	0.008504867553710938
0.01447695500064583	0.008504867553710938
0.014628389000790776	0.008504867553710938
0.014780278001126135	0.008504867553710938
0.014931060999515466	0.008504867553710938
0.015082522000739118	0.008504867553710938
0.0152340019994881	0.008504867553710938
0.015387696001198492	0.008504867553710938
0.015539952999461093	0.008504867553710938
0.015706281999882776	0.008504867553710938
0.01585802500085265	0.008504867553710938
0.01600964799945359	0.008504867553710938
0.016161068000656087	0.008504867553710938
0.016312264000589494	0.008504867553710938
0.016476816001159023	0.008504867553710938
0.016631107000648626	0.008504867553710938
0.01678314700075134	0.008504867553710938
0.016934450000917423	0.008504867553710938
0.017086030000427854	0.008504867553710938
0.017236789000889985	0.008504867553710938
0.01738714400016761	0.008985519409179688
0.01753943900075683	0.008985519409179688
0.01769137200062687	0.008985519409179688
0.01784253100049682	0.008985519409179688
0.017994965999605483	0.008985519409179688
0.01817783400110784	0.008985519409179688
0.018336940000153845	0.008985519409179688
0.018489926000256673	0.008985519409179688
0.018641464001120767	0.008985519409179688
0.018792937000398524	0.008985519409179688
0.01894553100100893	0.008985519409179688
0.019097723999948357	0.008985519409179688
0.01924999100083369	0.008985519409179688
0.01941916299983859	0.008985519409179688
0.019565095999496407	0.008985519409179688
0.019717922999916482	0.008985519409179688
0.019868979999955627	0.008985519409179688
0.020021398000608315	0.008985519409179688
0.020172247999653337	0.008985519409179688
0.020323454000390484	0.008985519409179688
0.02047995599968999	0.008985519409179688
0.020631647999834968	0.008985519409179688
0.02078324200010684	0.008985519409179688
0.020935155000188388	0.008985519409179688
0.021086056000058306	0.008985519409179688
0.02123689800100692	0.008985519409179688
0.021390588000940625	0.008985519409179688
0.021542833999774302	0.009466171264648438
0.021694299999580835	0.009466171264648438
0.021845368999493076	0.009466171264648438
0.021996478999426472	0.009466171264648438
0.02214812400052324	0.009466171264648438
0.022303494999505347	0.009466171264648438
0.02246169899990491	0.009466171264648438
0.022613277000345988	0.009466171264648438
0.02276538200021605	0.009466171264648438
0.02291705599964189	0.009466171264648438
0.023068528000294464	0.009466171264648438
0.023220565000883653	0.009466171264648438
0.023371978999421117	0.009946823120117188
0.023523383999418	0.009946823120117188
0.023695025000051828	0.009946823120117188
0.023847754000598798	0.009946823120117188
0.023998777000088012	0.009946823120117188
0.024149693999788724	0.010427474975585938
0.02430235500105482	0.010427474975585938
0.024457812000036938	0.010427474975585938
0.024609183999928064	0.010427474975585938
0.024761320999459713	0.010427474975585938
0.02491261800059874	0.010427474975585938
0.025063220000447473	0.010427474975585938
0.025214281000444316	0.010427474975585938
0.025365053001223714	0.010427474975585938
0.0255157000010513	0.010427474975585938
0.02566655800001172	0.010427474975585938
0.025817076000748784	0.010427474975585938
0.0259707380009786	0.010427474975585938
0.02612159300042549	0.010908126831054688
0.02627244600080303	0.010908126831054688
0.026445699000760214	0.010908126831054688
0.02660730500065256	0.010908126831054688
0.02675979100058612	0.010908126831054688
0.026911898999969708	0.010908126831054688
0.027064388001235784	0.010908126831054688
0.027217283999561914	0.010908126831054688
0.027375343001040164	0.010908126831054688
0.0275338390001707	0.010908126831054688
0.027701074001015513	0.010908126831054688
0.02785425500042038	0.010908126831054688
0.028006401000311598	0.011388778686523438
0.028158532000816194	0.011388778686523438
0.02831100200091896	0.011388778686523438
0.02846731899990118	0.011388778686523438
0.028619393000553828	0.011388778686523438
0.02877363500010688	0.011388778686523438
0.02892567300114024	0.011388778686523438
0.02907834500001627	0.011388778686523438
0.029230530999484472	0.011388778686523438
0.02938729600100487	0.011388778686523438
0.029540261000875034	0.011388778686523438
0.029694478000237723	0.011388778686523438
0.02984611400097492	0.011388778686523438
0.029998058000273886	0.011388778686523438
0.03014993000033428	0.011388778686523438
0.03030158600085997	0.011388778686523438
0.030459734000032768	0.011388778686523438
0.030612308000854682	0.011388778686523438
0.030764260000069044	0.011388778686523438
0.03091601500091201	0.011388778686523438
0.031067628000528202	0.011388778686523438
0.031219026001053862	0.011388778686523438
0.03137076500024705	0.011388778686523438
0.031529715999568	0.011388778686523438
0.031699414999820874	0.011388778686523438
0.031853094000325655	0.011388778686523438
0.032004516000597505	0.011388778686523438
0.03215561100114428	0.011388778686523438
0.03230677899955481	0.011388778686523438
0.03246257099999639	0.011388778686523438
0.032614513000226	0.011388778686523438
0.03277089699986391	0.011388778686523438
0.032925839001109125	0.011388778686523438
0.0330778610004927	0.011388778686523438
0.03322986500097613	0.011388778686523438
0.03338123399953474	0.011388778686523438
0.03353338300075848	0.011869430541992188
0.033685653001157334	0.011869430541992188
0.033837795001090853	0.011869430541992188
0.033993926999755786	0.011869430541992188
0.034145798001191	0.011869430541992188
0.03429644000061671	0.011869430541992188
0.03445229799945082	0.011869430541992188
0.034614414000316174	0.011869430541992188
0.03476632999991125	0.011869430541992188
0.03491739899982349	0.011869430541992188
0.03506861599998956	0.011869430541992188
0.03521960500074783	0.011869430541992188
0.03537147300085053	0.011869430541992188
0.03552439400118601	0.011869430541992188
0.03570026499983214	0.011869430541992188
0.0358534070001042	0.011869430541992188
0.03600526800073567	0.011869430541992188
0.03615671999978076	0.011869430541992188
0.03630767300091975	0.011869430541992188
0.036469929000304546	0.011869430541992188
0.03662518999954045	0.011869430541992188
0.03677805299957981	0.011869430541992188
0.03693177300010575	0.011869430541992188
0.03708309600006032	0.011869430541992188
0.03723552300107258	0.011869430541992188
0.037386785001217504	0.011869430541992188
0.03753831299945887	0.011869430541992188
0.037689815000703675	0.011869430541992188
0.0378411910005525	0.011869430541992188
0.03799200899993593	0.011869430541992188
0.03814316799980588	0.011869430541992188
0.038295287000437384	0.011869430541992188
0.03846122499999183	0.011869430541992188
0.03861324600075022	0.011869430541992188
0.038764111001000856	0.011869430541992188
0.03891621100046905	0.011869430541992188
0.039070451000952744	0.011869430541992188
0.03922216799946909	0.011869430541992188
0.0393751350002276	0.011869430541992188
0.03952854599992861	0.011869430541992188
0.039692852000371204	0.011869430541992188
0.03984481599945866	0.011869430541992188
0.039995892000661115	0.011869430541992188
0.04014714100048877	0.011869430541992188
0.04029917099978775	0.011869430541992188
0.0404545399997005	0.011869430541992188
0.04060674100037431	0.011869430541992188
0.04075816000113264	0.011869430541992188
0.04091404300015711	0.011869430541992188
0.04106636899996374	0.011869430541992188
0.04121837700040487	0.011869430541992188
0.0413694819999364	0.011869430541992188
0.04152089499984868	0.011869430541992188
0.0416727619995072	0.011869430541992188
0.0418249360009213	0.011869430541992188
0.04197650100104511	0.011869430541992188
0.042128230999878724	0.011869430541992188
0.04227958999945258	0.011869430541992188
0.04243536600006337	0.011869430541992188
0.042586347000906244	0.011869430541992188
0.042737015000966494	0.011869430541992188
0.042888395000773016	0.012350082397460938
0.04304048499943747	0.012350082397460938
0.043192244000238134	0.012350082397460938
0.043343462000848376	0.012350082397460938
0.04349534500033769	0.012350082397460938
0.04367625800114183	0.012350082397460938
0.04383093300020846	0.012350082397460938
0.0439820100000361	0.012350082397460938
0.0441327700009424	0.012350082397460938
0.044286026000918355	0.012350082397460938
0.04444256100032362	0.012350082397460938
0.04459904100076528	0.012350082397460938
0.04475068000101601	0.012350082397460938
0.0449015430003783	0.012350082397460938
0.04505292500107316	0.012350082397460938
0.04520360700007586	0.012830734252929688
0.04535531399960746	0.012830734252929688
0.04550715699951979	0.012830734252929688
0.04565821799951664	0.012830734252929688
0.04581523799970455	0.012830734252929688
0.045968767000886146	0.012830734252929688
0.046120492999762064	0.012830734252929688
0.046271709999928134	0.012830734252929688
0.046446845000900794	0.012830734252929688
0.046608593000200926	0.012830734252929688
0.046761187999436515	0.012830734252929688
0.04691255600118893	0.012830734252929688
0.04706382000040321	0.012830734252929688
0.04721564600004058	0.012830734252929688
0.04736783699991065	0.012830734252929688
0.04752117700081726	0.012830734252929688
0.04768708000119659	0.012830734252929688
0.04783981400032644	0.012830734252929688
0.0479912200007675	0.012830734252929688
0.0481423180008278	0.012830734252929688
0.04829379200054973	0.012830734252929688
0.048450665000927984	0.012830734252929688
0.04860508700039645	0.012830734252929688
0.04875709599946276	0.012830734252929688
0.04890793900085555	0.012830734252929688
0.04906014200059872	0.012830734252929688
0.04921197700059565	0.012830734252929688
0.04936371700023301	0.012830734252929688
0.04951550500118174	0.013311386108398438
0.04966671399961342	0.013311386108398438
0.04981883100117557	0.013311386108398438
0.04996991900043213	0.013311386108398438
0.05012195200106362	0.013311386108398438
0.05027302599955874	0.013311386108398438
0.050428925000232994	0.013792037963867188
0.05058361500050523	0.013792037963867188
0.05073574600100983	0.013792037963867188
0.05088764200081641	0.013792037963867188
0.05103935700026341	0.013792037963867188
0.05119118699985847	0.013792037963867188
0.051342806000320707	0.014272689819335938
0.051494827999704285	0.014272689819335938
0.05166794700016908	0.014272689819335938
0.05182138400050462	0.014272689819335938
0.05197328699978243	0.014272689819335938
0.052124523999736994	0.014272689819335938
0.05227579300117213	0.014272689819335938
0.05243216199960443	0.014272689819335938
0.05258388900074351	0.014753341674804688
0.05273566799951368	0.014753341674804688
0.052887978999933694	0.014753341674804688
0.05303915500007861	0.014753341674804688
0.0531902849998005	0.014753341674804688
0.05334254000081273	0.014753341674804688
0.05349409399968863	0.014753341674804688
0.053656993000913644	0.015233993530273438
0.05381028299962054	0.015233993530273438
0.053961727000569226	0.015233993530273438
0.05411306600035459	0.015233993530273438
0.054264450000118813	0.015233993530273438
0.0544206619997567	0.015233993530273438
0.05457362299966917	0.015233993530273438
0.05472463600017363	0.015233993530273438
0.054875318999620504	0.015233993530273438
0.05502622300082294	0.015233993530273438
0.055177414000354474	0.015233993530273438
0.05532844200024556	0.015233993530273438
0.05548384400026407	0.015233993530273438
0.05564867800057982	0.015233993530273438
0.055801123000492225	0.015233993530273438
0.05595256200103904	0.015233993530273438
0.05610383100065519	0.015233993530273438
0.05625423700075771	0.015233993530273438
0.056446788999892306	0.015714645385742188
0.056606594000186305	0.015714645385742188
0.056759557000987115	0.015714645385742188
0.05691114399996877	0.015714645385742188
0.05706290700072714	0.015714645385742188
0.05721444899972994	0.015714645385742188
0.05745261900119658	0.015714645385742188
0.05761047200030589	0.015714645385742188
0.05776316199990106	0.015714645385742188
0.057915269000659464	0.015714645385742188
0.05806734299949312	0.015714645385742188
0.05821935200037842	0.016195297241210938
0.05837015799988876	0.016195297241210938
0.058522007000647136	0.016195297241210938
0.05867571599992516	0.016195297241210938
0.05882775200007018	0.016195297241210938
0.058979621000617044	0.016195297241210938
0.059130838000783115	0.016195297241210938
0.059282427000653115	0.016675949096679688
0.05944789400018635	0.016675949096679688
0.05957166000007419	0.016675949096679688
0.05972580200068478	0.016675949096679688
0.05987775200082979	0.016675949096679688
0.06002943299972685	0.016675949096679688
0.0601806270005909	0.016675949096679688
0.06033785399995395	0.016675949096679688
0.06049064199942222	0.016675949096679688
0.06064261500068824	0.016675949096679688
0.06079588499960664	0.016675949096679688
0.060947555999518954	0.016675949096679688
0.06109873700006574	0.016675949096679688
0.061249780001162435	0.017156600952148438
0.0614007109998056	0.017156600952148438
0.06155234899961215	0.017156600952148438
0.06170365100115305	0.017156600952148438
0.06185648100108665	0.017156600952148438
0.06200978299966664	0.017156600952148438
0.06216084200059413	0.017156600952148438
0.06231294200006232	0.017156600952148438
0.06247371900099097	0.017156600952148438
0.0626264420006919	0.017156600952148438
0.06277765599952545	0.017156600952148438
0.06293009000000893	0.017156600952148438
0.06308131300102104	0.017637252807617188
0.06323275599970657	0.017637252807617188
0.06338460000006307	0.017637252807617188
0.06353633599974273	0.017637252807617188
0.06370171300113725	0.017637252807617188
0.06385376300022472	0.017637252807617188
0.06400626300091972	0.017637252807617188
0.06415748300059931	0.017637252807617188
0.06430812899998273	0.017637252807617188
0.06446440400031861	0.017637252807617188
0.06461590100116155	0.017637252807617188
0.06476680600098916	0.017637252807617188
0.06491742900107056	0.017637252807617188
0.06507093000072928	0.017637252807617188
0.0652225419999013	0.017637252807617188
0.06537337400004617	0.017637252807617188
0.06552501999976812	0.017637252807617188
0.0656771360008861	0.017637252807617188
0.06582834599976195	0.017637252807617188
0.06597896499988565	0.017637252807617188
0.06612982499973441	0.017637252807617188
0.06628115599960438	0.017637252807617188
0.06644829800097796	0.017637252807617188
0.0666087179997703	0.017637252807617188
0.06676144900120562	0.017637252807617188
0.06691271499948925	0.017637252807617188
0.06706410300103016	0.017637252807617188
0.06721556599950418	0.017637252807617188
0.06736833400100295	0.017637252807617188
0.0675219670010847	0.017637252807617188
0.06769599400104198	0.017637252807617188
0.06784885200067947	0.017637252807617188
0.06800078000014764	0.017637252807617188
0.06815204700069444	0.017637252807617188
0.06830332000026829	0.017637252807617188
0.06846021300043503	0.017637252807617188
0.06861194500015699	0.017637252807617188
0.06876316400121141	0.017637252807617188
0.06891372800055251	0.017637252807617188
0.06906419000006281	0.017637252807617188
0.06922690499959572	0.017637252807617188
0.06937891400048102	0.017637252807617188
0.0695310539995262	0.017637252807617188
0.06968276699990383	0.017637252807617188
0.06983399700038717	0.017637252807617188
0.06999163900036365	0.017637252807617188
0.0701447579995147	0.017637252807617188
0.07029705199965974	0.017637252807617188
0.07045211900003778	0.017637252807617188
0.07060431399986555	0.017637252807617188
0.07075643499956641	0.017637252807617188
0.07090714900004969	0.017637252807617188
0.0710576020010194	0.017637252807617188
0.07120843600023363	0.017637252807617188
0.0713595199995325	0.017637252807617188
0.07151107299978321	0.017637252807617188
0.07167809000020497	0.017637252807617188
0.07183154800077318	0.017637252807617188
0.07198242500089691	0.017637252807617188
0.07213407299968821	0.017637252807617188
0.0722966510002152	0.017637252807617188
0.07245391200012818	0.017637252807617188
0.07260571699953289	0.017637252807617188
0.07275647800088336	0.018125534057617188
0.07290791800005536	0.018125534057617188
0.07305854900005215	0.018125534057617188
0.07320968000021821	0.018125534057617188
0.07336106799994013	0.018125534057617188
0.07351280500006396	0.018125534057617188
0.07366420600010315	0.018125534057617188
0.07381551500111527	0.018125534057617188
0.07396655900083715	0.018125534057617188
0.07411856100043224	0.018125534057617188
0.07427950400051486	0.018125534057617188
0.07443595100085076	0.018125534057617188
0.07458735200088995	0.018125534057617188
0.07474390999959724	0.018125534057617188
0.07489526800054591	0.018125534057617188
0.07504642499952752	0.018125534057617188
0.07519697600037034	0.018125534057617188
0.07534822300112864	0.018125534057617188
0.07550069100034307	0.018125534057617188
0.07566718099951686	0.018125534057617188
0.07581988300080411	0.018125534057617188
0.07597083400105475	0.018125534057617188
0.07612180000069202	0.018125534057617188
0.07627285099988512	0.018125534057617188
0.07644984500075225	0.018125534057617188
0.07661087900123675	0.018125534057617188
0.07676465300028212	0.018125534057617188
0.07691660300042713	0.018125534057617188
0.07706786500057206	0.018125534057617188
0.07721979100097087	0.018125534057617188
0.07737071900010051	0.018125534057617188
0.07753274500100815	0.018125534057617188
0.0776839829995879	0.018125534057617188
0.07783487999950012	0.018125534057617188
0.0779855939999834	0.018125534057617188
0.07813689800059365	0.018125534057617188
0.07828802100084431	0.018125534057617188
0.07844510299946705	0.018125534057617188
0.0785974400005216	0.018125534057617188
0.07874884500051849	0.018606185913085938
0.07889976800106524	0.018606185913085938
0.07905878500059771	0.018606185913085938
0.0792110540005524	0.018606185913085938
0.0793621129996609	0.018606185913085938
0.07951574800063099	0.018606185913085938
0.07968782100033422	0.018606185913085938
0.07984139600011986	0.018606185913085938
0.07999388200005342	0.018606185913085938
0.08014521100085403	0.018606185913085938
0.08029647600051248	0.018606185913085938
0.08045242300067912	0.018606185913085938
0.08060521300103574	0.018606185913085938
0.0807571650002501	0.018606185913085938
0.08090868299950671	0.018606185913085938
0.08105967099982081	0.018606185913085938
0.08121097200091754	0.018606185913085938
0.08136256600118941	0.018606185913085938
0.08151431199985382	0.018606185913085938
0.08166646100107755	0.018606185913085938
0.08181839499957277	0.018606185913085938
0.08196981199944275	0.018606185913085938
0.08212120300049719	0.018606185913085938
0.0822723359997326	0.018606185913085938
0.08242795499972999	0.018606185913085938
0.08257984699957888	0.018606185913085938
0.08273077600097167	0.018606185913085938
0.08288230499965721	0.018606185913085938
0.083033697999781	0.018606185913085938
0.08318417000009504	0.018606185913085938
0.08334509000087564	0.018606185913085938
0.0834990880011901	0.018606185913085938
0.08367837100013276	0.018606185913085938
0.08383359999970708	0.018606185913085938
0.08398515699991549	0.018606185913085938
0.08413647700035654	0.018606185913085938
0.08428754600026878	0.018606185913085938
0.08444268499988539	0.018606185913085938
0.08459424700049567	0.018606185913085938
0.08474613500038686	0.018606185913085938
0.08489719499993953	0.018606185913085938
0.08504877199993643	0.018606185913085938
0.08519971600071585	0.018606185913085938
0.08535107399984554	0.018606185913085938
0.08550276000096346	0.018606185913085938
0.0856546619997971	0.018606185913085938
0.08580611400066118	0.018606185913085938
0.08595707899985428	0.018606185913085938
0.0861093700004858	0.018606185913085938
0.08626143100082118	0.018606185913085938
0.0864287599997624	0.018606185913085938
0.08658837500115624	0.018606185913085938
0.08674117000009574	0.018606185913085938
0.08689477600091777	0.018606185913085938
0.08704709400080901	0.018606185913085938
0.08719925600053102	0.018606185913085938
0.0873516900010145	0.018606185913085938
0.08750594299999648	0.018606185913085938
0.08767107499988924	0.018606185913085938
0.08782399499978055	0.018606185913085938
0.0879754560010042	0.018606185913085938
0.08812759700049355	0.018606185913085938
0.08827858800032118	0.018606185913085938
0.08843407099993783	0.018606185913085938
0.08858742000120401	0.018606185913085938
0.0887387660004606	0.018606185913085938
0.08888969399959024	0.018606185913085938
0.08904076600083499	0.018606185913085938
0.08919236200017622	0.018606185913085938
0.08935041400036425	0.018606185913085938
0.08950355200067861	0.018606185913085938
0.08965567099949112	0.018606185913085938
0.08980803200029186	0.018606185913085938
0.08996018300058495	0.018606185913085938
0.09011155200096255	0.018606185913085938
0.09026338600051531	0.018606185913085938
0.09041909400002623	0.018606185913085938
0.09057040700099606	0.018606185913085938
0.09072150100109866	0.018606185913085938
0.0908725780009263	0.019086837768554688
0.09102365900071163	0.019086837768554688
0.09118245399986336	0.019086837768554688
0.09134805900066567	0.019086837768554688
0.0915010139997321	0.019086837768554688
0.09167241300019668	0.019086837768554688
0.09182642900123028	0.019086837768554688
0.09197787800076185	0.019086837768554688
0.09212950700020883	0.019086837768554688
0.09228109200012113	0.019086837768554688
0.09243633699952625	0.019086837768554688
0.09258894300000975	0.019086837768554688
0.09274005900078919	0.019086837768554688
0.09289154600082838	0.019086837768554688
0.09304283799974655	0.019086837768554688
0.09319404699999723	0.019086837768554688
0.09334527300052287	0.019086837768554688
0.09349785499944119	0.019086837768554688
0.09364947600079176	0.019086837768554688
0.0938001760005136	0.019086837768554688
0.0939514040001086	0.019086837768554688
0.09410214300078223	0.019086837768554688
0.09425286700025026	0.019086837768554688
0.09440840400020534	0.019086837768554688
0.09456123000018124	0.019086837768554688
0.09471234000011464	0.019086837768554688
0.09486366500095755	0.019086837768554688
0.0950155549999181	0.019086837768554688
0.09516620700014755	0.019086837768554688
0.09531774000060977	0.019086837768554688
0.09547233100056474	0.019086837768554688
0.09563652299948444	0.019086837768554688
0.09580816400011827	0.019086837768554688
0.09596133400009421	0.019086837768554688
0.09611284600032377	0.019086837768554688
0.09626383400063787	0.019086837768554688
0.09643238600074255	0.019086837768554688
0.09659175399974629	0.019086837768554688
0.09674425000048359	0.019086837768554688
0.09689586199965561	0.019086837768554688
0.09704785299982177	0.019086837768554688
0.09719891399981861	0.019086837768554688
0.09735064300002705	0.019086837768554688
0.09750355100004526	0.019086837768554688
0.09765472199978831	0.019086837768554688
0.09780649800086394	0.019086837768554688
0.09795812900119927	0.019086837768554688
0.09811048300070979	0.019086837768554688
0.09826202200019907	0.019086837768554688
0.09841752899956191	0.019086837768554688
0.09857629500038456	0.019086837768554688
0.09872809800071991	0.019086837768554688
0.09887973300101294	0.019086837768554688
0.09903624400067201	0.019086837768554688
0.0991892790007114	0.019086837768554688
0.09934407299988379	0.019086837768554688
0.09949855000013486	0.019086837768554688
0.09967014900030335	0.019086837768554688
0.0998236449995602	0.019086837768554688
0.09997546600061469	0.019086837768554688
0.1001264420010557	0.019086837768554688
0.1102770560009958	0.019086837768554688
0.12045308500091778	0.019086837768554688
0.13061896500039438	0.019086837768554688
0.14079368000057002	0.019086837768554688
0.15097770200009109	0.019086837768554688
0.16116108899950632	0.019567489624023438
0.17134604599959857	0.019567489624023438
0.18153729100049532	0.019567489624023438
0.19177832700006547	0.019567489624023438
0.2019791719994828	0.019567489624023438
0.21215397699961613	0.019567489624023438
0.22232804200029932	0.019567489624023438
0.23250352600007318	0.020048141479492188
0.24268379400018603	0.020048141479492188
0.25286469899947406	0.020528793334960938
0.2630381170001783	0.020528793334960938
0.27320864099965547	0.020528793334960938
0.2833855869994295	0.020528793334960938
0.2935744740007067	0.020528793334960938
0.3037531049994868	0.020528793334960938
0.3139261090000218	0.020528793334960938
0.3240984029998799	0.020528793334960938
0.3342695810006262	0.020528793334960938
0.34444366699972306	0.020528793334960938
0.35462284999994154	0.020528793334960938
0.3647976180000114	0.021009445190429688
0.3749935979994916	0.021009445190429688
0.3851639429994975	0.021490097045898438
0.39533768799992686	0.021970748901367188
0.4055112250007369	0.022451400756835938
0.4156784780007001	0.022932052612304688
0.4258424140007264	0.023412704467773438
0.4360113239999919	0.024374008178710938
0.4461781499994686	0.024854660034179688
0.4563543380008923	0.024854660034179688
0.4665368040004978	0.025335311889648438
0.4767059440000594	0.025335311889648438
0.4868762460009748	0.025335311889648438
0.4970467250004731	0.025815963745117188
0.5072177330002887	0.025815963745117188
0.5174114260007627	0.025815963745117188
0.5275733809994563	0.025815963745117188
0.5377407640007732	0.025815963745117188
0.5479059389999748	0.025815963745117188
0.5580831179995585	0.026296615600585938
0.5682601540011092	0.026296615600585938
0.578518468000766	0.026777267456054688
0.5887319230005232	0.026777267456054688
0.598942814000111	0.027257919311523438
0.6091479210008401	0.027257919311523438
0.619357392000893	0.027257919311523438
0.6295749010005238	0.027257919311523438
0.6397774159995606	0.027257919311523438
0.6499897390003753	0.027257919311523438
0.6601933590009139	0.027257919311523438
0.6704173729995091	0.027257919311523438
0.680631090001043	0.027257919311523438
0.6908511340006953	0.027257919311523438
0.7010680759995012	0.027738571166992188
0.7112786090001464	0.027738571166992188
0.7214906919998612	0.028219223022460938
0.731687884999701	0.028219223022460938
0.7418980470010865	0.028219223022460938
0.7521183280005062	0.028219223022460938
0.7623303609998402	0.028219223022460938
0.7725312610000401	0.028219223022460938
0.782738170999437	0.028219223022460938
0.7929408550007793	0.028219223022460938
0.8031448580004508	0.028219223022460938
0.8133434030005446	0.028219223022460938
0.8235446729995601	0.028219223022460938
0.8337574480010517	0.028219223022460938
0.8439798290000908	0.028219223022460938
0.854169999000078	0.028219223022460938
0.8643689849996008	0.028699874877929688
0.8745515970003908	0.028699874877929688
0.8847268429999531	0.029180526733398438
0.894903816999431	0.029180526733398438
0.9050819730000512	0.029180526733398438
0.9152682210005878	0.029180526733398438
0.9254657100009354	0.029180526733398438
0.9356541289998859	0.029180526733398438
0.9458315209994907	0.029180526733398438
0.9560137170010421	0.029180526733398438
0.9661948230004782	0.029180526733398438
0.9763777290008875	0.029180526733398438
0.9865929040006449	0.029180526733398438
0.9967710470009479	0.029180526733398438
1.006949369000722	0.029180526733398438
1.107202983001116	0.03134346008300781
1.2075085720007337	0.03278541564941406
1.3078265660005854	0.03422737121582031
1.4081314020004356	0.03518867492675781
1.5084246759997768	0.03614997863769531
1.608731987000283	0.03759956359863281
1.7090301090011053	0.05105781555175781
1.809380520000559	0.10585212707519531
1.9097828339999978	0.10585212707519531
2.0101501339995593	0.10633277893066406
2.1105009940001764	0.10777473449707031
2.2108346490003896	0.10777473449707031
2.3111486840007274	0.10873603820800781
2.411441145999561	0.11065864562988281
2.5117677039997943	0.11113929748535156
2.612062722000701	0.11258125305175781
2.71233982800004	0.11251640319824219
2.812646926000525	0.11443901062011719
2.912941373000649	0.11684226989746094
3.013243888000943	0.11732292175292969
3.1135482909994607	0.11732292175292969
3.2138536969996494	0.11732292175292969
3.3141458139998576	0.11780357360839844
3.4144403930004046	0.11924552917480469
3.5147353390002536	0.12068748474121094
3.6150381850002304	0.12164878845214844
3.715348757999891	0.12164878845214844
3.815658679999615	0.12164878845214844
3.9159553090012196	0.12212944030761719
4.0162557950006885	0.12212944030761719
4.1165722260011535	0.12405204772949219
4.216878508001173	0.12405204772949219
4.317182957000114	0.12405204772949219
4.4174757649998355	0.12405204772949219
4.517770321999706	0.12405204772949219
4.618067842000528	0.12549400329589844
4.718374449999828	0.12549400329589844
4.818687877001139	0.12549400329589844
4.91898678600046	0.12549400329589844
5.01928223700088	0.12549400329589844
5.119596032000118	0.1269359588623047
5.2199012149994815	0.1269359588623047
5.320207462000326	0.1269359588623047
5.420507746999647	0.1269359588623047
5.5207947849994525	0.1269359588623047
5.621086459999788	0.1269359588623047
5.721375615999932	0.12909889221191406
5.821790390000388	0.12909889221191406
5.92219440900044	0.12909889221191406
6.022601313999985	0.12909889221191406
6.12295745099982	0.12909889221191406
6.223305183000775	0.12909889221191406
6.323702110999875	0.12909889221191406
6.424069947999669	0.12909889221191406
6.524448125001072	0.12909507751464844
6.624885395000092	0.1290912628173828
6.725271604000227	0.1290912628173828
6.8255491359996086	0.1290912628173828
6.9258491119999235	0.1290912628173828
7.026158140000916	0.1290912628173828
7.126459430999603	0.1290912628173828
0	0
