# Supplementary material for: GRAPE for fast and scalable graph processing and random-walk-based embedding
Source: Nat Comput Sci. 2023 Jun 26;3(6):552–68. doi: 10.1038/s43588-023-00465-8 (PMC10768636; doi:10.1038/s43588-023-00465-8)
Supplement: Supplementary file 4 — CSVs with time series data with time and memory requirements for the different libraries on the 44 considered graphs and on the different tasks considered (loading graphs, first- and second-order RWs). [file 43588_2023_465_MOESM4_ESM.zip › bio-ce-lc/CSRgraph/first_order_walk.csv]

delta	ram
0	0.0017913818359375222
0.00021821099926455645	0.002272033691406272
0.0003672459997687838	0.002272033691406272
0.00045855600001232233	0.002272033691406272
0.0005495259993040236	0.002272033691406272
0.0006320679995042155	0.002272033691406272
0.0007118139992599026	0.002272033691406272
0.0007911559996500728	0.002272033691406272
0.0008700270000190358	0.002272033691406272
0.000949012999626575	0.002272033691406272
0.0010272599993186304	0.002752685546875022
0.0011050809998778277	0.002752685546875022
0.0011827250000351341	0.002752685546875022
0.0012606799991772277	0.002752685546875022
0.0013381249991653021	0.002752685546875022
0.0014156239994917996	0.002752685546875022
0.0014992059996075113	0.002752685546875022
0.0015782629998284392	0.002752685546875022
0.0016552069992030738	0.002752685546875022
0.0017324399996141437	0.002752685546875022
0.0018102189997080131	0.003233337402343772
0.0018877539996537962	0.003233337402343772
0.0019647709996206686	0.003233337402343772
0.0020419899992702994	0.003233337402343772
0.0021190999996179016	0.003233337402343772
0.002195875999859709	0.003233337402343772
0.0022728349995304598	0.003233337402343772
0.002350257999751193	0.003233337402343772
0.002427277999231592	0.003233337402343772
0.0025090029994316865	0.003713989257812522
0.0025877489997583325	0.003713989257812522
0.0026658799997676397	0.003713989257812522
0.0027711269995052135	0.003713989257812522
0.0028528979992188397	0.003713989257812522
0.0029310769996300223	0.003713989257812522
0.003011892999893462	0.003713989257812522
0.0030901119998816284	0.003713989257812522
0.003168236999954388	0.003713989257812522
0.003245311999307887	0.004194641113281272
0.0033227579997401335	0.004194641113281272
0.0033998499993685982	0.004194641113281272
0.0034821209992514923	0.004194641113281272
0.003568374999304069	0.004194641113281272
0.003649026999482885	0.004194641113281272
0.0037267239995344426	0.004194641113281272
0.0038044129996706033	0.004194641113281272
0.0038819349992991192	0.004194641113281272
0.003959494999435265	0.004675292968750022
0.004037041999254143	0.004675292968750022
0.004114193999157578	0.004675292968750022
0.004191695999907097	0.004675292968750022
0.004268755999873974	0.004675292968750022
0.004351987999143603	0.004675292968750022
0.0044316799994703615	0.004675292968750022
0.004514987999755249	0.004675292968750022
0.004593054999531887	0.004675292968750022
0.004670634999456524	0.004675292968750022
0.004748084999846469	0.004675292968750022
0.00482489599926339	0.004675292968750022
0.004902422999293776	0.005155944824218772
0.004982539999218716	0.005155944824218772
0.00505976299973554	0.005155944824218772
0.005137066999850504	0.005155944824218772
0.005213688999901933	0.005155944824218772
0.0052907369999957155	0.005155944824218772
0.005367667999962578	0.005155944824218772
0.005444823999823711	0.005155944824218772
0.0055260839999391465	0.005155944824218772
0.005603927999800362	0.005155944824218772
0.005681070999344229	0.005155944824218772
0.005757920999712951	0.005636596679687522
0.0058352059995741	0.005636596679687522
0.0059132149999641115	0.005636596679687522
0.006000446999678388	0.005636596679687522
0.006080560999180307	0.005636596679687522
0.006157688999337552	0.005636596679687522
0.00623462999919866	0.005636596679687522
0.006311586999800056	0.005636596679687522
0.006388537000020733	0.005636596679687522
0.006465606999881857	0.005636596679687522
0.006548653999743692	0.005636596679687522
0.006626552999478008	0.005636596679687522
0.006721290999848861	0.005636596679687522
0.006802273999710451	0.005636596679687522
0.006880368999190978	0.005636596679687522
0.00695773899951746	0.005636596679687522
0.007034636999378563	0.005636596679687522
0.00711201899957814	0.005636596679687522
0.007189210999968054	0.005636596679687522
0.0072815999992599245	0.005636596679687522
0.007362092999755987	0.006117248535156272
0.0074394659995959955	0.006117248535156272
0.007521262999944156	0.006117248535156272
0.007598836999932246	0.006117248535156272
0.0076761649997934	0.006117248535156272
0.0077537029992527096	0.006117248535156272
0.007833032999769785	0.006117248535156272
0.007911175999652187	0.006117248535156272
0.007988090999788255	0.006117248535156272
0.008065207999607082	0.006117248535156272
0.008142407999912393	0.006117248535156272
0.008219057999667712	0.006117248535156272
0.008296130999951856	0.006117248535156272
0.008372552999389882	0.006117248535156272
0.008456469999146066	0.006117248535156272
0.008542409999790834	0.006117248535156272
0.008619742999144364	0.006117248535156272
0.008702654999979131	0.006117248535156272
0.008781284999713534	0.006117248535156272
0.008858596999743895	0.006597900390625022
0.008935596999435802	0.006597900390625022
0.009012562999487272	0.006597900390625022
0.009089061999475234	0.006597900390625022
0.0091658709998228	0.006597900390625022
0.00924285799919744	0.006597900390625022
0.009320107999883476	0.006597900390625022
0.009397295999406197	0.006597900390625022
0.009474235999732628	0.006597900390625022
0.009556789999805915	0.006597900390625022
0.009634438999455597	0.006597900390625022
0.009712247999232204	0.006597900390625022
0.009789439999622118	0.006597900390625022
0.009866378999504377	0.006597900390625022
0.009943256999576988	0.006597900390625022
0.010020219999205437	0.006597900390625022
0.010182278999309347	0.006597900390625022
0.010353114999816171	0.006597900390625022
0.010537043999647722	0.006597900390625022
0.01074332999996841	0.006597900390625022
0.010909696999988228	0.006597900390625022
0.011064664999139495	0.006597900390625022
0.011218086999178922	0.007078552246093772
0.01137001400002191	0.007078552246093772
0.011520989000018744	0.007078552246093772
0.011672389999148436	0.007078552246093772
0.011824716999399243	0.007078552246093772
0.011977410999861604	0.007078552246093772
0.012129070999435498	0.007078552246093772
0.01228187699962291	0.007078552246093772
0.012432520999936969	0.007078552246093772
0.01259208999999828	0.007078552246093772
0.012743290999424062	0.007078552246093772
0.012893991999590071	0.007078552246093772
0.013049149999460496	0.007078552246093772
0.013201292999838188	0.007078552246093772
0.01335203599956003	0.007559204101562522
0.013502928999514552	0.007559204101562522
0.0136552229996596	0.007559204101562522
0.013805992000015976	0.007559204101562522
0.013974757999676513	0.007559204101562522
0.014129776999652677	0.007559204101562522
0.014281467999353481	0.007559204101562522
0.014431637999223312	0.007559204101562522
0.014597440999750688	0.007559204101562522
0.014708021999467746	0.007559204101562522
0.01486042099986662	0.007559204101562522
0.015011159999630763	0.007559204101562522
0.01516180699945835	0.007559204101562522
0.015312232999349362	0.007559204101562522
0.01546268499987491	0.007559204101562522
0.015618353999343526	0.007559204101562522
0.015769365999403817	0.007559204101562522
0.01591967799959093	0.007559204101562522
0.016069956999672286	0.007559204101562522
0.01622083499933069	0.007559204101562522
0.016370682999877317	0.007559204101562522
0.016521004999958677	0.007559204101562522
0.016672917999130732	0.007559204101562522
0.016823672999635164	0.007559204101562522
0.016974739000033878	0.007559204101562522
0.01712518599924806	0.007559204101562522
0.01727556299920252	0.007559204101562522
0.017425826999897254	0.007559204101562522
0.017580802999873413	0.007559204101562522
0.017740109999976994	0.007559204101562522
0.017903243999171536	0.007559204101562522
0.01805573399997229	0.007559204101562522
0.018206899999313464	0.007559204101562522
0.018357614999331417	0.007559204101562522
0.018508382999243622	0.007559204101562522
0.018660265999642434	0.007559204101562522
0.018826128999535285	0.007559204101562522
0.018978043999595684	0.007559204101562522
0.01913132299978315	0.007559204101562522
0.0192823170000338	0.007559204101562522
0.019433298999501858	0.007559204101562522
0.019588450999435736	0.007559204101562522
0.019741316999898118	0.007559204101562522
0.0198924629994508	0.007559204101562522
0.020042666999870562	0.007559204101562522
0.020193317999655847	0.007559204101562522
0.020346359999166452	0.007559204101562522
0.020499426999776915	0.007559204101562522
0.02065074199981609	0.007559204101562522
0.020802106999326497	0.007559204101562522
0.020953364999513724	0.007559204101562522
0.021104524999827845	0.007559204101562522
0.02125577099923248	0.007559204101562522
0.02140633299950423	0.008039855957031272
0.021560921999480342	0.008039855957031272
0.021712148000005982	0.008039855957031272
0.02186306999919907	0.008039855957031272
0.022015096999894013	0.008039855957031272
0.022175824999976612	0.008039855957031272
0.02232767299938132	0.008039855957031272
0.02248071499980142	0.008039855957031272
0.02263162500003091	0.008039855957031272
0.022796084999754385	0.008039855957031272
0.022948429999814834	0.008039855957031272
0.023099833999367547	0.008039855957031272
0.02325044099961815	0.008039855957031272
0.023400620999382227	0.008039855957031272
0.023555594999379537	0.008039855957031272
0.02370726199933415	0.008520507812500022
0.023858011999436712	0.008520507812500022
0.02400917099930666	0.008520507812500022
0.024159454999789887	0.008520507812500022
0.02430976599953283	0.008520507812500022
0.024460015999466123	0.008520507812500022
0.024614680000013323	0.009001159667968772
0.02476586899956601	0.009001159667968772
0.024916931999541703	0.009001159667968772
0.025069557999813696	0.009001159667968772
0.025220588999218307	0.009001159667968772
0.02537104799921508	0.009001159667968772
0.02552190200003679	0.009001159667968772
0.025673114999335667	0.009001159667968772
0.02582409499973437	0.009001159667968772
0.02597441399939271	0.009001159667968772
0.026125735999812605	0.009001159667968772
0.026276784999936353	0.009001159667968772
0.026428327999383328	0.009481811523437522
0.026583133999338315	0.009481811523437522
0.026706816999649163	0.009481811523437522
0.02686743199956254	0.009481811523437522
0.027023807999285054	0.009481811523437522
0.02717556199968385	0.009481811523437522
0.027325834999828658	0.009481811523437522
0.02748100499957218	0.009481811523437522
0.027633430999230768	0.009481811523437522
0.027785002999735298	0.009962463378906272
0.02793787899918243	0.009962463378906272
0.028089975999137096	0.009962463378906272
0.028242940999916755	0.009962463378906272
0.02839390999997704	0.009962463378906272
0.02854696999929729	0.009962463378906272
0.028698249999251857	0.009962463378906272
0.028849022000031255	0.009962463378906272
0.029000158999224368	0.009962463378906272
0.029151043999263493	0.009962463378906272
0.029302546999133483	0.009962463378906272
0.02945303399974364	0.009962463378906272
0.029608158999508305	0.009962463378906272
0.0297596539994629	0.009962463378906272
0.029910263999227027	0.009962463378906272
0.030060834999858344	0.009962463378906272
0.030219896999369666	0.009962463378906272
0.030379238999557856	0.010443115234375022
0.030530953999914345	0.010443115234375022
0.030682630999763205	0.010443115234375022
0.03085472399925493	0.010443115234375022
0.03101417199923162	0.010443115234375022
0.03116793599929224	0.010443115234375022
0.031324400999437785	0.010443115234375022
0.03148014399994281	0.010443115234375022
0.0316321929994956	0.010443115234375022
0.03178398299951368	0.010443115234375022
0.0319355869996798	0.010443115234375022
0.03208653899946512	0.010443115234375022
0.032237392999377334	0.010443115234375022
0.03238945999964926	0.010443115234375022
0.032541441999455856	0.010443115234375022
0.03269321899915667	0.010443115234375022
0.032843325999238004	0.010443115234375022
0.03299380999942514	0.010443115234375022
0.03314476699961233	0.010443115234375022
0.0332950570000321	0.010443115234375022
0.033445189999838476	0.010443115234375022
0.03360041299947625	0.010443115234375022
0.0337515089995577	0.010443115234375022
0.033901661999152566	0.010443115234375022
0.03405174999988958	0.010443115234375022
0.03420287999961147	0.010443115234375022
0.03435305299990432	0.010443115234375022
0.0345042619992455	0.010443115234375022
0.03465809499994066	0.010443115234375022
0.034822697999516095	0.010443115234375022
0.0349750249997669	0.010443115234375022
0.03512567399957334	0.010443115234375022
0.035276407999845105	0.010443115234375022
0.03542696499971498	0.010443115234375022
0.0355818680000084	0.010443115234375022
0.0357332489993496	0.010443115234375022
0.03588431199932529	0.010443115234375022
0.03603594299966062	0.010443115234375022
0.03618666199963627	0.010443115234375022
0.036337748999358155	0.010443115234375022
0.03648888799943961	0.010443115234375022
0.03664043699973263	0.010443115234375022
0.03679144399939105	0.010443115234375022
0.03694671599987487	0.010443115234375022
0.03709843299930071	0.010443115234375022
0.03724894399965706	0.010443115234375022
0.03740216699952725	0.010443115234375022
0.037558758999693964	0.010443115234375022
0.03771006299939472	0.010443115234375022
0.037860896999518445	0.010443115234375022
0.038011910999557585	0.010443115234375022
0.038162087999808136	0.010443115234375022
0.038312790999952995	0.010443115234375022
0.03848085999925388	0.010443115234375022
0.038637121999272495	0.010443115234375022
0.03880266199939797	0.010443115234375022
0.038954996000029496	0.010443115234375022
0.03910617999918031	0.010443115234375022
0.03925681700002315	0.010443115234375022
0.039407197999935306	0.010443115234375022
0.039561703999424935	0.010443115234375022
0.03971247499976016	0.010443115234375022
0.03986253499988379	0.010443115234375022
0.04001303699988057	0.010923767089843772
0.040188589999161195	0.010923767089843772
0.04035390699937125	0.010923767089843772
0.040507209999304905	0.010923767089843772
0.040660341999682714	0.010923767089843772
0.04081220599982771	0.010923767089843772
0.040963378999549604	0.010923767089843772
0.04111517699948308	0.010923767089843772
0.04126610899947991	0.010923767089843772
0.04141807299947686	0.010923767089843772
0.04157383299934736	0.010923767089843772
0.04172508899955574	0.010923767089843772
0.0418763259995103	0.010923767089843772
0.04202761999931681	0.010923767089843772
0.04218116099946201	0.010923767089843772
0.0423331549991417	0.010923767089843772
0.04248547399947711	0.010923767089843772
0.042637940999156854	0.010923767089843772
0.04280179899978975	0.010923767089843772
0.04296015099953365	0.010923767089843772
0.0431118950000382	0.010923767089843772
0.04326251299971773	0.010923767089843772
0.043413534999672265	0.010923767089843772
0.043571128999246866	0.010923767089843772
0.043723664000026474	0.010923767089843772
0.04387571899951581	0.010923767089843772
0.04402737199961848	0.010923767089843772
0.04417841399936151	0.010923767089843772
0.04432901999916794	0.010923767089843772
0.04448362299990549	0.010923767089843772
0.04463570199914102	0.010923767089843772
0.044787171999814746	0.010923767089843772
0.04493788399940968	0.010923767089843772
0.04508923799949116	0.010923767089843772
0.04524097800003801	0.010923767089843772
0.045399180999993405	0.010923767089843772
0.045557329999610374	0.010923767089843772
0.04570967799918435	0.011404418945312522
0.04586323999956221	0.011404418945312522
0.04601404499953787	0.011404418945312522
0.04616526499921747	0.011404418945312522
0.04631660899940471	0.011404418945312522
0.04646854499969777	0.011404418945312522
0.04662440099946252	0.011404418945312522
0.04679510799996933	0.011404418945312522
0.04694915599975502	0.011404418945312522
0.04710083899954043	0.011404418945312522
0.047252590999960375	0.011404418945312522
0.04740346599919576	0.011404418945312522
0.047557964999214164	0.011404418945312522
0.047709165000014764	0.011404418945312522
0.047860305999165575	0.011404418945312522
0.048011128999860375	0.011404418945312522
0.048162344999582274	0.011404418945312522
0.048312917999282945	0.011404418945312522
0.04846349699982966	0.011404418945312522
0.04861930299921369	0.011404418945312522
0.04877114199916832	0.011404418945312522
0.04892404899965186	0.011404418945312522
0.04907523299971217	0.011404418945312522
0.04922615199939173	0.011404418945312522
0.04937754699949437	0.011404418945312522
0.04952745499940647	0.011404418945312522
0.04967848599972058	0.011404418945312522
0.04982901999937894	0.011404418945312522
0.04998198799967213	0.011404418945312522
0.05013724499985983	0.011404418945312522
0.050292611999793735	0.011885070800781272
0.050444546999642625	0.011885070800781272
0.05060043899993616	0.011885070800781272
0.05070860899922991	0.011885070800781272
0.0508618869998827	0.011885070800781272
0.0510141789991394	0.011885070800781272
0.05116535499928432	0.012365722656250022
0.05131571499987331	0.012365722656250022
0.05146679699919332	0.012365722656250022
0.05162142999961361	0.012365722656250022
0.051773041999695124	0.012365722656250022
0.05192409099981887	0.012365722656250022
0.052076052999836975	0.012846374511718772
0.05222739999953774	0.012846374511718772
0.05237866999959806	0.012846374511718772
0.05252956699951028	0.012846374511718772
0.05268034399978205	0.012846374511718772
0.05283076299929235	0.012846374511718772
0.05298340699937398	0.012846374511718772
0.05314212399935059	0.012846374511718772
0.05329626099955931	0.013327026367187522
0.05344699499983108	0.013327026367187522
0.05360154399932071	0.013327026367187522
0.05375256199931755	0.013327026367187522
0.05390308499954699	0.013327026367187522
0.05405340699962835	0.013327026367187522
0.054204339999159856	0.013327026367187522
0.0543550630000027	0.013327026367187522
0.05450573099915346	0.013807678222656272
0.054658862999531266	0.013807678222656272
0.054851236999638786	0.013807678222656272
0.05500475199914945	0.013807678222656272
0.055157049999252195	0.013807678222656272
0.05530873999941832	0.013807678222656272
0.05545993399937288	0.013807678222656272
0.055615118999412516	0.013807678222656272
0.055766658999345964	0.013807678222656272
0.05591701599951193	0.013807678222656272
0.05606814199927612	0.013807678222656272
0.056218662999526714	0.014288330078125022
0.05636905199935427	0.014288330078125022
0.056519381999351026	0.014288330078125022
0.05667050499960169	0.014288330078125022
0.05689689099926909	0.014288330078125022
0.057054012999287806	0.014288330078125022
0.057205789999898116	0.014288330078125022
0.057357752999450895	0.014288330078125022
0.05750904199976503	0.014288330078125022
0.057660390999444644	0.014288330078125022
0.05781095699967409	0.014288330078125022
0.05796327499956533	0.014288330078125022
0.058114825999837194	0.014288330078125022
0.05826633399919956	0.014768981933593772
0.05841758299993671	0.014768981933593772
0.058573314999193826	0.014768981933593772
0.058706765999886557	0.014768981933593772
0.05886028199984139	0.014768981933593772
0.05901153499962675	0.014768981933593772
0.059162285999263986	0.014768981933593772
0.05931305499962036	0.014768981933593772
0.05946354999923642	0.014768981933593772
0.059622478999699524	0.014768981933593772
0.05977419600003486	0.014768981933593772
0.05992625299950305	0.014768981933593772
0.06007758799933072	0.014768981933593772
0.060236941999392	0.015249633789062522
0.0603932829999394	0.015249633789062522
0.06054845299968292	0.015249633789062522
0.06070033099967986	0.015249633789062522
0.06085181999969791	0.015249633789062522
0.061002204999567766	0.015249633789062522
0.061153284999818425	0.015249633789062522
0.06130392099930759	0.015249633789062522
0.061456175999410334	0.015249633789062522
0.061611469999661495	0.015730285644531272
0.061763120999785315	0.015730285644531272
0.061919909999232914	0.015730285644531272
0.062071325999568217	0.015730285644531272
0.06222254099975544	0.015730285644531272
0.06237340999996377	0.015730285644531272
0.06252421899989713	0.015730285644531272
0.06267524099985167	0.015730285644531272
0.0628570539993234	0.015730285644531272
0.06300992099932046	0.015730285644531272
0.06316023599993059	0.015730285644531272
0.06331105599929288	0.015730285644531272
0.06346156599920505	0.015730285644531272
0.06361625099998491	0.015730285644531272
0.06376716399972793	0.016210937500000022
0.06391874399923836	0.016210937500000022
0.06407050899997557	0.016210937500000022
0.06422125799963396	0.016210937500000022
0.06437257899960969	0.016210937500000022
0.06452285799969104	0.016210937500000022
0.06467611499920167	0.016210937500000022
0.0648273139995581	0.016210937500000022
0.06497896299970307	0.016210937500000022
0.06513048999931925	0.016210937500000022
0.06528235099995072	0.016210937500000022
0.06543321799927071	0.016210937500000022
0.06558761899941601	0.016210937500000022
0.06573875899994164	0.016210937500000022
0.06589017899932514	0.016210937500000022
0.06604041799982951	0.016210937500000022
0.06619114699969941	0.016210937500000022
0.06634095599929424	0.016210937500000022
0.06649182199998904	0.016691589355468772
0.06664281799930905	0.016691589355468772
0.06680685699939204	0.016691589355468772
0.06695975799993903	0.016691589355468772
0.0671102289998089	0.016691589355468772
0.06726081299984799	0.016691589355468772
0.06741117799992935	0.016691589355468772
0.06756615299946134	0.016691589355468772
0.06771740399926784	0.016691589355468772
0.06786819399985689	0.016691589355468772
0.06801933199949417	0.016691589355468772
0.06817021400001977	0.016691589355468772
0.0683214289992975	0.016691589355468772
0.06847248999929434	0.016691589355468772
0.06862735699996847	0.016691589355468772
0.06877783699928841	0.016691589355468772
0.06892848199913715	0.016691589355468772
0.0690793029998531	0.016691589355468772
0.06923183199978666	0.016691589355468772
0.06938248299957195	0.016691589355468772
0.06953386299937847	0.016691589355468772
0.06968801199946029	0.016691589355468772
0.06983948099968984	0.016691589355468772
0.06999048799934826	0.016691589355468772
0.07016455999928439	0.016691589355468772
0.07032586699915555	0.016691589355468772
0.07048282699997799	0.016691589355468772
0.07063559299967892	0.016691589355468772
0.07080169699929684	0.016691589355468772
0.07095470699914586	0.016691589355468772
0.07110635399931198	0.016691589355468772
0.07125750299928768	0.016691589355468772
0.0714086079997287	0.016691589355468772
0.07156424499953573	0.016691589355468772
0.0717253199991319	0.016691589355468772
0.07187705199976335	0.016691589355468772
0.07202815799973905	0.016691589355468772
0.07217891099935514	0.016691589355468772
0.07233000199994422	0.016691589355468772
0.07248406299913768	0.016691589355468772
0.07263670599968464	0.016691589355468772
0.0727878799998507	0.016691589355468772
0.07293866599957255	0.016691589355468772
0.07308932399973855	0.016691589355468772
0.07324086699918553	0.016691589355468772
0.07339132999914	0.016691589355468772
0.07354575899989868	0.016691589355468772
0.07369772499987448	0.016691589355468772
0.07384894599999825	0.016691589355468772
0.07399975299995276	0.016691589355468772
0.07415017999937845	0.016691589355468772
0.07430252299946005	0.016691589355468772
0.0744544909994147	0.016691589355468772
0.07462108499930764	0.016691589355468772
0.07478534099936951	0.016691589355468772
0.07493773099940881	0.016691589355468772
0.07508921799944801	0.016691589355468772
0.07524047599963524	0.016691589355468772
0.0753910099992936	0.016691589355468772
0.07554202299979806	0.016691589355468772
0.07569372099987959	0.016691589355468772
0.07584506099919963	0.016691589355468772
0.07599592299993674	0.016691589355468772
0.07614775000001828	0.016691589355468772
0.07629884599919023	0.016691589355468772
0.07644970899946202	0.016691589355468772
0.07660539699918445	0.016691589355468772
0.07675727399964671	0.016691589355468772
0.0769086629998128	0.016691589355468772
0.07705897300002107	0.017172241210937522
0.077209516000039	0.017172241210937522
0.0773602919998666	0.017172241210937522
0.07751039399954607	0.017172241210937522
0.07766102099958516	0.017172241210937522
0.07781450899983611	0.017172241210937522
0.0779653169993253	0.017172241210937522
0.07811606999985088	0.017172241210937522
0.0782669000000169	0.017172241210937522
0.07841692900001362	0.017172241210937522
0.07857194999996864	0.017172241210937522
0.07871337699998548	0.017172241210937522
0.07886886799951753	0.017172241210937522
0.07902135899985296	0.017172241210937522
0.07917259099940566	0.017172241210937522
0.07932490799976222	0.017172241210937522
0.0794805979994635	0.017172241210937522
0.07963359099994705	0.017172241210937522
0.07978542299952096	0.017172241210937522
0.07993583400002535	0.017172241210937522
0.0800865769997472	0.017172241210937522
0.08024580899927969	0.017172241210937522
0.08039857399944594	0.017172241210937522
0.08055481899918959	0.017172241210937522
0.08070717800001148	0.017172241210937522
0.080860293999649	0.017172241210937522
0.08101188899945555	0.017172241210937522
0.08116345099915634	0.017172241210937522
0.08131643899923802	0.017172241210937522
0.08146850599950994	0.017172241210937522
0.08162401899971883	0.017172241210937522
0.08177510799941956	0.017172241210937522
0.08192602999952214	0.017172241210937522
0.08207648299958237	0.017172241210937522
0.08222709599976952	0.017172241210937522
0.0823776919996817	0.017172241210937522
0.08252844899925549	0.017172241210937522
0.08268599899929541	0.017172241210937522
0.0828531799998018	0.017172241210937522
0.08300524999958725	0.017172241210937522
0.08315621299971099	0.017172241210937522
0.08330719999958092	0.017172241210937522
0.08345844299947203	0.017172241210937522
0.08361431100001937	0.017172241210937522
0.08376495599986811	0.017172241210937522
0.08391545999984373	0.017172241210937522
0.08406677299990406	0.017172241210937522
0.08421715399981622	0.017172241210937522
0.08436786499987647	0.017172241210937522
0.08451840799989441	0.017172241210937522
0.08467083899995487	0.017172241210937522
0.08482213399929606	0.017172241210937522
0.08497287399950437	0.017172241210937522
0.08512600399990333	0.017172241210937522
0.0852777159998368	0.017172241210937522
0.08542883799964329	0.017172241210937522
0.08558394099964062	0.017172241210937522
0.08573588899980678	0.017172241210937522
0.0858865619993594	0.017172241210937522
0.08603749999929278	0.017172241210937522
0.08618840799954341	0.017172241210937522
0.08633883699985745	0.017172241210937522
0.08648902799995994	0.017172241210937522
0.08663970299949142	0.017172241210937522
0.08680234499934159	0.017172241210937522
0.08695451999938086	0.017172241210937522
0.0871046349993776	0.017172241210937522
0.08725522499935323	0.017172241210937522
0.087406127999202	0.017172241210937522
0.08756058099970687	0.017172241210937522
0.08771143699959794	0.017172241210937522
0.08786244499970053	0.017172241210937522
0.08801287099959154	0.017172241210937522
0.08816314799969405	0.017172241210937522
0.0883131799992043	0.017172241210937522
0.08846506800000498	0.017172241210937522
0.08861989699926198	0.017172241210937522
0.08877057499921648	0.017172241210937522
0.0889218569991499	0.017172241210937522
0.08907280499988701	0.017172241210937522
0.08922334099952423	0.017172241210937522
0.0893738389995633	0.017652893066406272
0.08952471499924286	0.017652893066406272
0.08967576599934546	0.017652893066406272
0.08982692799963843	0.017652893066406272
0.08997804099999485	0.017652893066406272
0.09012906999942061	0.017652893066406272
0.09029031599948212	0.017652893066406272
0.0904428519997964	0.017652893066406272
0.09059807599987835	0.017652893066406272
0.09070634299951053	0.017652893066406272
0.09085763499933819	0.017652893066406272
0.09100766999927146	0.017652893066406272
0.0911578629993528	0.017652893066406272
0.09130818699941301	0.017652893066406272
0.091458841999156	0.017652893066406272
0.091614773999936	0.017652893066406272
0.09176576099980593	0.017652893066406272
0.09191606399963348	0.017652893066406272
0.09206580299996858	0.017652893066406272
0.09221563299979607	0.017652893066406272
0.09236538599998312	0.017652893066406272
0.09251599199978955	0.017652893066406272
0.09266705799927877	0.017652893066406272
0.09281800400003704	0.017652893066406272
0.09296889099914551	0.017652893066406272
0.09312060499996733	0.017652893066406272
0.09327386899985868	0.017652893066406272
0.09342462499989779	0.017652893066406272
0.09357876199919701	0.017652893066406272
0.09372972899927845	0.017652893066406272
0.09388037099961366	0.017652893066406272
0.0940303089992085	0.017652893066406272
0.09418026299954363	0.017652893066406272
0.09433047799939231	0.017652893066406272
0.09448410799996054	0.017652893066406272
0.09463826199953473	0.017652893066406272
0.09481075099938607	0.017652893066406272
0.09497048899993388	0.017652893066406272
0.09512240899948665	0.017652893066406272
0.09527338299994881	0.017652893066406272
0.09542439799952263	0.017652893066406272
0.09557987299922388	0.017652893066406272
0.0957319679991997	0.017652893066406272
0.09588292199987336	0.017652893066406272
0.09603368799980672	0.017652893066406272
0.09618398499969771	0.017652893066406272
0.09633421499984252	0.017652893066406272
0.09648471999935282	0.017652893066406272
0.09663566599920159	0.017652893066406272
0.09678616399924067	0.017652893066406272
0.0969377909996183	0.017652893066406272
0.09708847099955165	0.017652893066406272
0.09723950299940043	0.017652893066406272
0.097390656999778	0.017652893066406272
0.09754124599930947	0.017652893066406272
0.09769205399970815	0.017652893066406272
0.09784257199953572	0.017652893066406272
0.09799662099976558	0.017652893066406272
0.09814753199952975	0.017652893066406272
0.0982983649992093	0.017652893066406272
0.09844841199992516	0.017652893066406272
0.09860250999918208	0.017652893066406272
0.09870665799917333	0.017652893066406272
0.09885771599965665	0.017652893066406272
0.09901235999950586	0.017652893066406272
0.09916334999979881	0.017652893066406272
0.09931410199988022	0.017652893066406272
0.09946437899998273	0.017652893066406272
0.09962040799928218	0.017652893066406272
0.09977115699985006	0.017652893066406272
0.09992163799961418	0.017652893066406272
0.10007252599916683	0.017652893066406272
0.11023100999955204	0.017652893066406272
0.12040290899949468	0.017652893066406272
0.13057719899916265	0.018133544921875022
0.14074423799957003	0.018133544921875022
0.15091153899993515	0.018133544921875022
0.16107729999930598	0.018133544921875022
0.17123929799981852	0.018133544921875022
0.18140298099933716	0.018614196777343772
0.19160345899945241	0.018614196777343772
0.20182186900001398	0.018614196777343772
0.2119970829999147	0.018614196777343772
0.22218099699966842	0.018614196777343772
0.2323644959997182	0.019094848632812522
0.24255128200002218	0.019094848632812522
0.2527230239993514	0.019094848632812522
0.26292020099936053	0.019094848632812522
0.2731387519997952	0.019094848632812522
0.28332260599927395	0.019094848632812522
0.29350079399955575	0.019575500488281272
0.30367925299924536	0.019575500488281272
0.31384702299965284	0.019575500488281272
0.3240193139999974	0.019575500488281272
0.33418686499953765	0.019575500488281272
0.3443488949997118	0.019575500488281272
0.35451127599935717	0.019575500488281272
0.36468051399970136	0.019575500488281272
0.3748622479997721	0.020056152343750022
0.3850314419996721	0.020536804199218772
0.3952092299996366	0.020536804199218772
0.4053875949994108	0.021017456054687522
0.41555681599948	0.021498107910156272
0.4257345769992753	0.021978759765625022
0.43590087599932303	0.022940063476562522
0.446066038999561	0.023420715332031272
0.45622774499952357	0.023420715332031272
0.46639360599965585	0.023901367187500022
0.47657744899970567	0.024382019042968772
0.4867176349998772	0.024382019042968772
0.49688676499954454	0.024382019042968772
0.5070542939993175	0.024382019042968772
0.5172252299998945	0.024382019042968772
0.527401980999457	0.024382019042968772
0.5375857999997606	0.024382019042968772
0.547756238999682	0.024862670898437522
0.5579198999994333	0.024862670898437522
0.5680802389997552	0.024862670898437522
0.578244469999845	0.025343322753906272
0.5884054829994056	0.025343322753906272
0.5985725309992631	0.025823974609375022
0.6087400269998398	0.025823974609375022
0.6189474269995117	0.026312255859375022
0.6291231279992644	0.026312255859375022
0.63929109899982	0.026312255859375022
0.6494561559993599	0.026312255859375022
0.659626498999387	0.026312255859375022
0.6698043349997533	0.026312255859375022
0.6799694269993779	0.026312255859375022
0.6901437979995535	0.026312255859375022
0.7003122649994111	0.026312255859375022
0.7104783739996492	0.026312255859375022
0.7206467119995068	0.026312255859375022
0.7308086719995117	0.026792907714843772
0.7409704639994743	0.026792907714843772
0.7511324589995638	0.026792907714843772
0.7613128409993806	0.026792907714843772
0.771479633999661	0.026792907714843772
0.7816628869995839	0.026792907714843772
0.7918267879995255	0.026792907714843772
0.8019903229996999	0.026792907714843772
0.8121520189997682	0.026792907714843772
0.8223182649999217	0.026792907714843772
0.8324983729999076	0.026792907714843772
0.842683622999175	0.026792907714843772
0.8528640649992667	0.027273559570312522
0.8630272219998005	0.027273559570312522
0.8731880879995515	0.027754211425781272
0.8833478649994504	0.027754211425781272
0.8935108429996035	0.027754211425781272
0.9036783969995668	0.027754211425781272
0.9138396649996139	0.027754211425781272
0.9240010669991534	0.027754211425781272
0.9341617449999831	0.027754211425781272
0.9443216729996493	0.027754211425781272
0.9544911609991686	0.027754211425781272
0.9646611769994706	0.028234863281250022
0.9748323389994766	0.028234863281250022
0.9850153529996533	0.028234863281250022
0.9952162359995782	0.028234863281250022
1.0053841169992666	0.028234863281250022
1.1056422109995765	0.029676818847656272
1.2059218819995294	0.031118774414062522
1.306180320999374	0.03159942626953127
1.4064729189994978	0.03159942626953127
1.506763007999325	0.03208007812500002
1.6070256929997413	0.03304138183593752
1.7072952749995238	0.03544464111328127
1.8075818719999006	0.03736724853515627
1.907883734999814	0.03832855224609377
2.0081830459994308	0.03880920410156252
2.108472834999702	0.0399345397949219
2.208766953999657	0.0399345397949219
2.3090523699993355	0.04041519165039065
2.4093367749992467	0.0408958435058594
2.509625978999793	0.04137649536132815
0	0
