# Supplementary material for: GRAPE for fast and scalable graph processing and random-walk-based embedding
Source: Nat Comput Sci. 2023 Jun 26;3(6):552–68. doi: 10.1038/s43588-023-00465-8 (PMC10768636; doi:10.1038/s43588-023-00465-8)
Supplement: Supplementary file 4 — CSVs with time series data with time and memory requirements for the different libraries on the 44 considered graphs and on the different tasks considered (loading graphs, first- and second-order RWs). [file 43588_2023_465_MOESM4_ESM.zip › bio-ce-lc/CSRgraph/load_graph.csv]

delta	ram
0	0.002984237670898393
0.0001608479997230461	0.002984237670898393
0.0002879390003727167	0.003464889526367143
0.00037683499976992607	0.003464889526367143
0.00046009200013941154	0.003464889526367143
0.0005421340001703356	0.003464889526367143
0.0006224400003702613	0.003464889526367143
0.0007030460001260508	0.003464889526367143
0.000782900000558584	0.003464889526367143
0.0008625979999123956	0.003464889526367143
0.0009534450000501238	0.003464889526367143
0.0010341679999328335	0.003945541381835893
0.0011216430002605193	0.003945541381835893
0.001201740000396967	0.003869247436523393
0.0012808740002583363	0.003869247436523393
0.0013603520001197467	0.003869247436523393
0.0014398980001715245	0.003869247436523393
0.0015192520004347898	0.003869247436523393
0.0015983210005288129	0.003869247436523393
0.0016774169998825528	0.003869247436523393
0.0017560360001880326	0.003869247436523393
0.00183492100040894	0.003869247436523393
0.0019137549998049508	0.003869247436523393
0.0019924690004700096	0.003869247436523393
0.0020775929997398634	0.003869247436523393
0.0021573829999397276	0.003869247436523393
0.0022358980004355544	0.003869247436523393
0.0023443950003638747	0.003869247436523393
0.0024279449999085045	0.003869247436523393
0.0025076590000026044	0.003869247436523393
0.002587028000561986	0.003869247436523393
0.002666250000402215	0.003869247436523393
0.0027452889999040053	0.003869247436523393
0.0028241500003787223	0.003869247436523393
0.0029023619999861694	0.003869247436523393
0.0029804710002281354	0.003869247436523393
0.0030648700003439444	0.003869247436523393
0.003148401000544254	0.004349899291992143
0.003227447000426764	0.004349899291992143
0.003306096000414982	0.004349899291992143
0.0033845289999590022	0.004349899291992143
0.0034626180004124762	0.004349899291992143
0.0035407300001679687	0.004349899291992143
0.0036187140003676177	0.004349899291992143
0.0036972200005038758	0.004349899291992143
0.003775684000174806	0.004349899291992143
0.0038544360004379996	0.004349899291992143
0.003932657000405015	0.004349899291992143
0.004011283999716397	0.004349899291992143
0.004095807000339846	0.004349899291992143
0.004175218000455061	0.004830551147460893
0.004253353999956744	0.004830551147460893
0.004331070000262116	0.004830551147460893
0.004409107000356016	0.004830551147460893
0.00448724099987885	0.004830551147460893
0.00456548100009968	0.004830551147460893
0.004643586000383948	0.004830551147460893
0.004722050000054878	0.004830551147460893
0.004800663999958488	0.004830551147460893
0.004880594000496785	0.004830551147460893
0.004959619999681308	0.005311203002929643
0.005037886000536673	0.005311203002929643
0.00512245800018718	0.005311203002929643
0.0052011980005772784	0.005311203002929643
0.00528024000050209	0.005311203002929643
0.005360365999877104	0.005311203002929643
0.0054399749997173785	0.005311203002929643
0.005518632000530488	0.005311203002929643
0.005597893000413023	0.005311203002929643
0.0056764589999147574	0.005311203002929643
0.0057556430001568515	0.005311203002929643
0.00583391300006042	0.005791854858398393
0.00591209300000628	0.005791854858398393
0.0059911449998253374	0.005791854858398393
0.006081501999688044	0.005791854858398393
0.006163740000374673	0.005791854858398393
0.006242968999686127	0.005791854858398393
0.00633544999982405	0.006032180786132768
0.0064188450005531195	0.006032180786132768
0.006498834000012721	0.006032180786132768
0.0065784389998952975	0.006032180786132768
0.006656774000475707	0.006032180786132768
0.006735517000379332	0.006032180786132768
0.00681416600036755	0.006032180786132768
0.006892428999890399	0.006032180786132768
0.0069706510003015865	0.006032180786132768
0.007054788000459666	0.006032180786132768
0.007139359000575496	0.006512832641601518
0.0072181610003099195	0.006512832641601518
0.007297612000002118	0.006512832641601518
0.007378500999948301	0.006512832641601518
0.007458054000380798	0.006512832641601518
0.007536701999924844	0.006512832641601518
0.007614797000314866	0.006512832641601518
0.007692895000218414	0.006512832641601518
0.007771245999720122	0.006512832641601518
0.007850856000004569	0.006512832641601518
0.007929160999992746	0.006993484497070268
0.00800770800015016	0.006993484497070268
0.008092001000477467	0.006993484497070268
0.008171424000465777	0.006993484497070268
0.008249647999946319	0.006993484497070268
0.008328535000146076	0.006993484497070268
0.008407653000176651	0.006993484497070268
0.008485930999995617	0.006993484497070268
0.008564665000449168	0.007474136352539018
0.008652489999803947	0.007474136352539018
0.0087328420004269	0.007474136352539018
0.008811896000224806	0.007474136352539018
0.00889087500036112	0.007474136352539018
0.008968869000455015	0.007474136352539018
0.00905275800050731	0.007474136352539018
0.009132279999903403	0.007474136352539018
0.009210471000187681	0.007474136352539018
0.009288895999816305	0.007954788208007768
0.00936816700050258	0.007954788208007768
0.00944705999972939	0.007954788208007768
0.00952527099980216	0.007954788208007768
0.009604140000192274	0.007954788208007768
0.0096838019999268	0.007954788208007768
0.009762143999978434	0.007954788208007768
0.009840325999903143	0.007954788208007768
0.009917792000123882	0.007954788208007768
0.00999603099990054	0.007954788208007768
0.010079530000439263	0.007954788208007768
0.010242059000120207	0.007954788208007768
0.010427506000269204	0.007954788208007768
0.010594759000014164	0.008435440063476518
0.01076798099984444	0.008435440063476518
0.010928837999927055	0.008435440063476518
0.011081826000008732	0.008435440063476518
0.011234960999900068	0.008435440063476518
0.011386719000256562	0.008435440063476518
0.011538503999872773	0.008435440063476518
0.011690451000504254	0.008916091918945268
0.011841962999824318	0.008916091918945268
0.011993006000011519	0.008916091918945268
0.012154731000009633	0.008916091918945268
0.012306456000260368	0.008916091918945268
0.01245768999979191	0.008916091918945268
0.012608652000380971	0.008916091918945268
0.012763744000039878	0.008916091918945268
0.012916943000163883	0.008916091918945268
0.013069040000118548	0.008916091918945268
0.013220689000263519	0.009396743774414018
0.013372784999774012	0.009396743774414018
0.013525297999876784	0.009396743774414018
0.01367705200027558	0.009396743774414018
0.013829344000441779	0.009396743774414018
0.0139824050002062	0.009396743774414018
0.014153604000057385	0.009396743774414018
0.014283513000009407	0.009396743774414018
0.014438702000006742	0.009396743774414018
0.014590999000574811	0.009396743774414018
0.015056451000418747	0.009877395629882768
0.015231602000312705	0.009877395629882768
0.01539155699992989	0.009877395629882768
0.015547201000117639	0.009877395629882768
0.01570098800038977	0.009877395629882768
0.015855698000450502	0.009877395629882768
0.01600875799977075	0.009877395629882768
0.016165836000254785	0.009877395629882768
0.016319518000273092	0.010358047485351518
0.016470978000143077	0.010358047485351518
0.016623364000224683	0.010358047485351518
0.016776248000496707	0.010358047485351518
0.016928277999795682	0.010358047485351518
0.017079215999729058	0.010358047485351518
0.01723265500004345	0.010358047485351518
0.017384615000082704	0.010358047485351518
0.017536062000544916	0.010358047485351518
0.017686772999695677	0.010358047485351518
0.01783760899979825	0.010358047485351518
0.01798938200045086	0.010358047485351518
0.018145672000173363	0.010358047485351518
0.018275583000104234	0.010358047485351518
0.018434028000228864	0.010358047485351518
0.01858612100022583	0.010358047485351518
0.01874909799971647	0.010358047485351518
0.018903098000009777	0.010358047485351518
0.019056340000133787	0.010358047485351518
0.01920882100057497	0.010358047485351518
0.019360020000021905	0.010358047485351518
0.019511227999828407	0.010358047485351518
0.01966221900056553	0.010358047485351518
0.019813517999864416	0.010358047485351518
0.019970344999819645	0.010358047485351518
0.020130968000557914	0.010358047485351518
0.020283794000533817	0.010358047485351518
0.020435487999748148	0.010358047485351518
0.020586802999787324	0.010358047485351518
0.02073980900058814	0.010358047485351518
0.020891451999887067	0.010358047485351518
0.021046118000413117	0.010358047485351518
0.021199075000367884	0.010838699340820268
0.02135124899996299	0.010838699340820268
0.02150267300021369	0.010838699340820268
0.021654097999999067	0.010838699340820268
0.02180519700050354	0.010838699340820268
0.021956520000458113	0.010838699340820268
0.022109829999862995	0.010838699340820268
0.022261627000261797	0.010838699340820268
0.022440978000304312	0.010838699340820268
0.022593487999984063	0.010838699340820268
0.022750021999854653	0.010838699340820268
0.022904270000253746	0.010838699340820268
0.023056398999869998	0.010838699340820268
0.023208872999930463	0.010838699340820268
0.02336065100007545	0.010838699340820268
0.023513205999734055	0.010838699340820268
0.02366657699985808	0.010838699340820268
0.023818964000383858	0.010838699340820268
0.023971550000169373	0.010838699340820268
0.024127358999976423	0.011319351196289018
0.02428019899980427	0.011319351196289018
0.024433288000182074	0.011319351196289018
0.02458540499992523	0.011319351196289018
0.024738291000176105	0.011319351196289018
0.024890200000299956	0.011319351196289018
0.025043628999810608	0.011319351196289018
0.025195805000294058	0.011319351196289018
0.025347374999910244	0.011319351196289018
0.025498320999759017	0.011319351196289018
0.025650485000369372	0.011319351196289018
0.02580171200042969	0.011319351196289018
0.0259529000004477	0.011800003051757768
0.026104442999894673	0.011800003051757768
0.026256088000081945	0.011800003051757768
0.0264224889997422	0.011800003051757768
0.026574419000098715	0.011800003051757768
0.026725558000180172	0.012280654907226518
0.026876449000155844	0.012280654907226518
0.02702709900040645	0.012280654907226518
0.027183015000446176	0.012280654907226518
0.027333908000400697	0.012280654907226518
0.027485681000143813	0.012280654907226518
0.027636480999717605	0.012280654907226518
0.02779749500041362	0.012761306762695268
0.027948713000114367	0.012761306762695268
0.028099404999920807	0.012761306762695268
0.028250708000086888	0.012761306762695268
0.028402271999766526	0.012761306762695268
0.028553348000059486	0.012761306762695268
0.028711875999761105	0.013241958618164018
0.028864855999927386	0.013241958618164018
0.029016108000178065	0.013241958618164018
0.029171746000429266	0.013241958618164018
0.029323286000362714	0.013241958618164018
0.029475264999746287	0.013241958618164018
0.029626723000546917	0.013241958618164018
0.029778209000141942	0.013241958618164018
0.029928748999736854	0.013241958618164018
0.03007989300022018	0.013241958618164018
0.030232109999815293	0.013241958618164018
0.030396570000448264	0.013241958618164018
0.030549625999810814	0.013241958618164018
0.030700873000569118	0.013241958618164018
0.03085236800052371	0.013241958618164018
0.031003107999822532	0.013241958618164018
0.031158061000496673	0.013241958618164018
0.031309269000303175	0.013241958618164018
0.03145979300006729	0.013241958618164018
0.03161121599987382	0.013241958618164018
0.031762251000145625	0.013241958618164018
0.03191464100018493	0.013241958618164018
0.03206703100022423	0.013241958618164018
0.032219337000242376	0.013241958618164018
0.03239320300053805	0.013241958618164018
0.032547724999858474	0.013241958618164018
0.03270033199987665	0.013241958618164018
0.03285337699981028	0.013241958618164018
0.03301456900044286	0.013241958618164018
0.033171093000419205	0.013241958618164018
0.03332380200026819	0.013241958618164018
0.0334759560000748	0.013241958618164018
0.03362987299988163	0.013241958618164018
0.03378222300034395	0.013241958618164018
0.033934310999939044	0.013241958618164018
0.03408696800033795	0.013241958618164018
0.034241977000419865	0.013722610473632768
0.034412314999826776	0.013722610473632768
0.03456533600001421	0.013722610473632768
0.034716916999968817	0.013722610473632768
0.03486830900055793	0.013722610473632768
0.03502286500042828	0.013722610473632768
0.03517831600038335	0.013722610473632768
0.03533099300057074	0.013722610473632768
0.03549015400039934	0.013722610473632768
0.03564183799971943	0.013722610473632768
0.03579335500035086	0.013722610473632768
0.03594482100015739	0.013722610473632768
0.03609681899979478	0.013722610473632768
0.03624838399991859	0.013722610473632768
0.03639971200027503	0.013722610473632768
0.03655109900046227	0.013722610473632768
0.03670227700058604	0.013722610473632768
0.036852711000392446	0.013722610473632768
0.03700428699994518	0.013722610473632768
0.03715929400004825	0.013722610473632768
0.037310468000214314	0.013722610473632768
0.03746103299999959	0.013722610473632768
0.037611452000419376	0.013722610473632768
0.03776228300012008	0.013722610473632768
0.03791330400053994	0.013722610473632768
0.03806444900055794	0.013722610473632768
0.03821685799994157	0.013722610473632768
0.038381254999876546	0.013722610473632768
0.038533955000275455	0.013722610473632768
0.03869838599985087	0.013722610473632768
0.038859307000166154	0.013722610473632768
0.03901319600026909	0.013722610473632768
0.039171680999970704	0.013722610473632768
0.03932464799981972	0.013722610473632768
0.03947797000000719	0.014203262329101518
0.03963000400017336	0.014203262329101518
0.03978366800038202	0.014203262329101518
0.03993578700010403	0.014203262329101518
0.04008688500016433	0.014203262329101518
0.04024003100039408	0.014683914184570268
0.04039246499996807	0.014683914184570268
0.0405443159997958	0.014683914184570268
0.04069711600004666	0.014683914184570268
0.04084850199978973	0.014683914184570268
0.0410001119998924	0.015164566040039018
0.04115646199988987	0.015164566040039018
0.04130887500014069	0.015164566040039018
0.04146057100024336	0.015164566040039018
0.04161231800026144	0.015164566040039018
0.0417638810004064	0.015164566040039018
0.04191625600014959	0.015164566040039018
0.042076032999830204	0.015645217895507768
0.04223125000044092	0.015645217895507768
0.042397029000312614	0.015645217895507768
0.04255099500005599	0.015645217895507768
0.04270361999988381	0.015645217895507768
0.04285618300036731	0.015645217895507768
0.04300758200042765	0.015645217895507768
0.0431706839999606	0.016125869750976518
0.04332482300014817	0.016125869750976518
0.0434767799997644	0.016125869750976518
0.04362915999990946	0.016125869750976518
0.04378066699973715	0.016125869750976518
0.043936855000538344	0.016125869750976518
0.04408874900036608	0.016606521606445268
0.044241708000299695	0.016606521606445268
0.04439391800042358	0.016606521606445268
0.044545181000103184	0.016606521606445268
0.044697059000100126	0.016606521606445268
0.044849515999885625	0.016606521606445268
0.04500086200005171	0.016606521606445268
0.045157078000556794	0.016606521606445268
0.04530928300027881	0.016606521606445268
0.04546135000055074	0.016606521606445268
0.04561272499995539	0.017087173461914018
0.045763611000438686	0.017087173461914018
0.04591510699992796	0.017087173461914018
0.04606735500055947	0.017087173461914018
0.04621962600049301	0.017087173461914018
0.04638428799989924	0.017087173461914018
0.0465378070002771	0.017087173461914018
0.04668922400014708	0.017087173461914018
0.04684080300012283	0.017087173461914018
0.04699165600050037	0.017087173461914018
0.047147018000032404	0.017087173461914018
0.047299449000092864	0.017087173461914018
0.047451768000428274	0.017087173461914018
0.0476040000003195	0.017087173461914018
0.04775587299991457	0.017087173461914018
0.047908907000419276	0.017087173461914018
0.048060670000268146	0.017567825317382768
0.0482128499997998	0.017567825317382768
0.04836528800024098	0.017567825317382768
0.048517035999793734	0.017567825317382768
0.04867932799970731	0.017567825317382768
0.04884425900036149	0.017567825317382768
0.04899731499972404	0.017567825317382768
0.04915506999986974	0.017567825317382768
0.04930811400026869	0.017567825317382768
0.04945992400007526	0.017567825317382768
0.04961205200015684	0.017567825317382768
0.04976329500004795	0.017567825317382768
0.049914598999748705	0.017567825317382768
0.05006575700008398	0.017567825317382768
0.050218190000123286	0.017567825317382768
0.050392905000080646	0.017567825317382768
0.050546086999929685	0.017567825317382768
0.05069800399996893	0.017567825317382768
0.05085811899971304	0.017567825317382768
0.05101116800051386	0.017567825317382768
0.051166744000511244	0.018048477172851518
0.05131842199989478	0.018048477172851518
0.05146995799987053	0.018048477172851518
0.05162126100003661	0.018048477172851518
0.0517798490000132	0.018048477172851518
0.051933052000094904	0.018048477172851518
0.0520856660004938	0.018048477172851518
0.05223824600034277	0.018048477172851518
0.052389991000382	0.018048477172851518
0.05254187799982901	0.018048477172851518
0.052693612000439316	0.018048477172851518
0.05284520799978054	0.018048477172851518
0.05299701300009474	0.018048477172851518
0.05315265300032479	0.018048477172851518
0.053305127000385255	0.018048477172851518
0.053457109999726526	0.018048477172851518
0.05360854399987147	0.018529129028320268
0.05376109900043957	0.018529129028320268
0.053913253999780864	0.018529129028320268
0.05406549400049698	0.018529129028320268
0.05422000599992316	0.018529129028320268
0.05438542000047164	0.018529129028320268
0.05453929400027846	0.018529129028320268
0.05469113399976777	0.018529129028320268
0.054842284999722324	0.018529129028320268
0.05499421800050186	0.018529129028320268
0.05515103200013982	0.018529129028320268
0.0553040120003061	0.018529129028320268
0.05545540599996457	0.018529129028320268
0.055607324999982666	0.018529129028320268
0.05575844400027563	0.018529129028320268
0.05590883800050506	0.018529129028320268
0.05605891200048063	0.018529129028320268
0.056210431000181416	0.018529129028320268
0.05636151900034747	0.018529129028320268
0.056512351000492345	0.018529129028320268
0.056662895000044955	0.018529129028320268
0.05681346199980908	0.019009780883789018
0.056963971000186575	0.019009780883789018
0.057119195999803196	0.019009780883789018
0.05727034800020192	0.019009780883789018
0.057420883999839134	0.019009780883789018
0.05757139500019548	0.019009780883789018
0.05772257500029809	0.019009780883789018
0.05787336200046411	0.019009780883789018
0.05802405699978408	0.019009780883789018
0.05818016500052181	0.019009780883789018
0.05833100200015906	0.019215774536132768
0.05849701399984042	0.019215774536132768
0.05866234800032544	0.019215774536132768
0.058820758999900136	0.019215774536132768
0.05897416300012992	0.019215774536132768
0.05913240900008532	0.019215774536132768
0.05928437000056874	0.019215774536132768
0.05943639100041764	0.019215774536132768
0.059588289000203076	0.019215774536132768
0.05973957900005189	0.019215774536132768
0.05989062299977377	0.019215774536132768
0.06004495399974985	0.019696426391601518
0.0601972519998526	0.019696426391601518
0.06034820300010324	0.019696426391601518
0.06049886900018464	0.019696426391601518
0.06064946900005452	0.019696426391601518
0.06079989099998784	0.019696426391601518
0.06095082800038654	0.019696426391601518
0.06110262699985469	0.019696426391601518
0.061254907000147796	0.019696426391601518
0.06141650399968057	0.019696426391601518
0.06156970400024875	0.020177078247070268
0.061721389000013005	0.020177078247070268
0.06187295299969264	0.020177078247070268
0.06202612300057808	0.020177078247070268
0.06218267700023716	0.020177078247070268
0.062347807999685756	0.020177078247070268
0.06250254800033872	0.020177078247070268
0.06265512099980697	0.020177078247070268
0.06280786000024818	0.020177078247070268
0.06295988200054126	0.020177078247070268
0.06311519100017904	0.020177078247070268
0.06326786800036643	0.020177078247070268
0.06342053899970779	0.020177078247070268
0.06357320100050856	0.020177078247070268
0.06372490900048433	0.020177078247070268
0.06387714199991024	0.020177078247070268
0.06402841100043588	0.020177078247070268
0.06418422699971416	0.020177078247070268
0.06433554199975333	0.020657730102539018
0.06448662000002514	0.020657730102539018
0.0646381440001278	0.020657730102539018
0.06478920700010349	0.021138381958007768
0.06494041400037531	0.021138381958007768
0.06509135400028754	0.021138381958007768
0.06524273000013636	0.021138381958007768
0.06539378599973134	0.021619033813476518
0.0655453250001301	0.021619033813476518
0.06569650900019042	0.021619033813476518
0.06584812399978546	0.021619033813476518
0.06599897100022645	0.021619033813476518
0.06616124300035153	0.022099685668945268
0.06627408900021692	0.022099685668945268
0.0664257220005311	0.022099685668945268
0.06657761499991466	0.022099685668945268
0.06672873000024993	0.022099685668945268
0.0668801000001622	0.022580337524414018
0.06703162099984183	0.022580337524414018
0.06718856499992398	0.022580337524414018
0.0673399960005554	0.022580337524414018
0.06749117599974852	0.022580337524414018
0.0676423100003376	0.022580337524414018
0.06779416900008073	0.022580337524414018
0.06794583800001419	0.022580337524414018
0.06809687399982067	0.022580337524414018
0.06824787700043089	0.022580337524414018
0.06839915399996244	0.022580337524414018
0.06854955800008611	0.023060989379882768
0.06870766900010494	0.023060989379882768
0.06886120200033474	0.023060989379882768
0.06901228900005663	0.023060989379882768
0.06916703200022312	0.023060989379882768
0.06931882699973357	0.023060989379882768
0.06946983699981502	0.023060989379882768
0.06962203600050998	0.023060989379882768
0.06977298699985113	0.023060989379882768
0.06992446200001723	0.023541641235351518
0.07007578800039482	0.023541641235351518
0.07022838500051876	0.023541641235351518
0.07039473500026361	0.023541641235351518
0.07054895600049349	0.023541641235351518
0.07070052600010968	0.023541641235351518
0.07085311199989519	0.024022293090820268
0.07101250600044295	0.024022293090820268
0.07116965200020786	0.024022293090820268
0.07132185000045865	0.024022293090820268
0.0714746230005403	0.024022293090820268
0.07162628900005075	0.024022293090820268
0.0717779429996881	0.024022293090820268
0.07192900900008681	0.024022293090820268
0.07208030899982987	0.024022293090820268
0.07223358100054611	0.024022293090820268
0.07238535400028923	0.024022293090820268
0.07253706099982082	0.024022293090820268
0.07268841200038878	0.024502944946289018
0.07284046299992042	0.024502944946289018
0.07299243899979047	0.024502944946289018
0.07314809000035893	0.024502944946289018
0.07329973300056736	0.024502944946289018
0.07345093900039501	0.024502944946289018
0.07360186100049759	0.024502944946289018
0.07375907900041057	0.024502944946289018
0.0739113460003864	0.024502944946289018
0.07406227600040438	0.024502944946289018
0.07421599799999967	0.024502944946289018
0.07439721500031737	0.024502944946289018
0.07455150399982813	0.024502944946289018
0.07470421200014243	0.024502944946289018
0.07485610399999132	0.024502944946289018
0.07500777800032665	0.024502944946289018
0.07516773699990154	0.024502944946289018
0.07532072600042738	0.024983596801757768
0.07547247799993784	0.024983596801757768
0.0756235030003154	0.024983596801757768
0.07577475099969888	0.024983596801757768
0.07592631199986499	0.024983596801757768
0.0760776220004118	0.024983596801757768
0.07622988399998576	0.024983596801757768
0.07638103899989801	0.024983596801757768
0.0765323060004448	0.024983596801757768
0.07668367099995521	0.024983596801757768
0.07683433800048078	0.024983596801757768
0.07698679100030859	0.025464248657226518
0.07714202999977715	0.025464248657226518
0.07729363300040859	0.025464248657226518
0.07744488699972862	0.025464248657226518
0.07759605899991584	0.025464248657226518
0.07774796100056847	0.025464248657226518
0.0779003890002059	0.025464248657226518
0.07805376400028763	0.025464248657226518
0.07820691800043278	0.025464248657226518
0.07837206800013519	0.025464248657226518
0.07852600800015352	0.025464248657226518
0.07868993600004615	0.025464248657226518
0.07884822400046687	0.025944900512695268
0.07900053100001969	0.025944900512695268
0.0791576729998269	0.025944900512695268
0.07930961300007766	0.025944900512695268
0.07946165800058225	0.025944900512695268
0.07961267700011376	0.025944900512695268
0.07976411999970878	0.025944900512695268
0.07991506600046705	0.025944900512695268
0.08006639300037932	0.025944900512695268
0.08021871799974178	0.025944900512695268
0.08036961800007703	0.025944900512695268
0.08052029900045454	0.025944900512695268
0.08067979800034664	0.025944900512695268
0.08083369500036497	0.026425552368164018
0.08098513200002344	0.026425552368164018
0.08114183900033822	0.026425552368164018
0.08129444099995453	0.026425552368164018
0.08145301600052335	0.026425552368164018
0.08160508699984348	0.026425552368164018
0.08175693599969236	0.026425552368164018
0.08190885099975276	0.026425552368164018
0.08206043399968621	0.026906204223632768
0.08221321800010628	0.026906204223632768
0.08237849200031633	0.026906204223632768
0.08253270099976362	0.026906204223632768
0.08268468799997208	0.026906204223632768
0.08283609499994782	0.026906204223632768
0.08298784599992359	0.026906204223632768
0.0831445599997096	0.026906204223632768
0.08329620699987572	0.026906204223632768
0.08344845200008422	0.026906204223632768
0.08359918499991181	0.026906204223632768
0.0837500240004374	0.026906204223632768
0.08390079299988429	0.026906204223632768
0.08405210199998692	0.026906204223632768
0.08420393600044918	0.026906204223632768
0.08435540200025571	0.026906204223632768
0.08450608699968143	0.026906204223632768
0.08465759699993214	0.026906204223632768
0.08480802299982315	0.026906204223632768
0.0849585850000949	0.027386856079101518
0.08511435000036727	0.027386856079101518
0.0852662050001527	0.027386856079101518
0.08541758200044569	0.027386856079101518
0.08557009500054846	0.027386856079101518
0.08572244900005899	0.027386856079101518
0.08587422300024627	0.027386856079101518
0.08602672100005293	0.027386856079101518
0.08618865800053754	0.027386856079101518
0.0863536530005149	0.027386856079101518
0.08650679800030048	0.027386856079101518
0.08665818500048772	0.027386856079101518
0.0868095940004423	0.027386856079101518
0.0869596909997199	0.027386856079101518
0.08711453100022482	0.027386856079101518
0.0872663170002852	0.027386856079101518
0.08741756099971099	0.027867507934570268
0.08756827700017311	0.027867507934570268
0.08771862000048714	0.027867507934570268
0.08786944500025129	0.027867507934570268
0.08801998000035383	0.027867507934570268
0.08817514600013965	0.027867507934570268
0.08832674899986159	0.027867507934570268
0.08847754900034488	0.027867507934570268
0.08862795200002438	0.027867507934570268
0.08878646100038168	0.027867507934570268
0.08893770699978631	0.027867507934570268
0.08909631400001672	0.027867507934570268
0.08924894400024641	0.027867507934570268
0.08940123000047606	0.027867507934570268
0.08955265799977496	0.027867507934570268
0.08970401100032177	0.027867507934570268
0.08985572100027639	0.027867507934570268
0.09000719699997717	0.028348159790039018
0.09016346000043995	0.028348159790039018
0.0902809810004328	0.028348159790039018
0.09043791099975351	0.028348159790039018
0.09059026100021583	0.028348159790039018
0.09074258500004362	0.028348159790039018
0.09089461599978677	0.028348159790039018
0.09104841800035501	0.028348159790039018
0.09120060900022509	0.028348159790039018
0.09135330299977795	0.028348159790039018
0.09150519900049403	0.028828811645507768
0.09165710500019486	0.028828811645507768
0.09180900699993799	0.028828811645507768
0.09196082900052716	0.028828811645507768
0.09211558500010142	0.028828811645507768
0.09226779999971768	0.028828811645507768
0.09241987600034918	0.028828811645507768
0.09257123699990188	0.028828811645507768
0.09272243200030061	0.028828811645507768
0.09287379899978987	0.028828811645507768
0.09302471600040008	0.028828811645507768
0.09317986499991093	0.028828811645507768
0.0933328729997811	0.028828811645507768
0.0934846740001376	0.028828811645507768
0.09363552600007097	0.028828811645507768
0.09378706200004672	0.029309463500976518
0.09393860799991671	0.029309463500976518
0.0940982720003376	0.029309463500976518
0.09425186600037705	0.029309463500976518
0.09441754599993146	0.029309463500976518
0.0945697070001188	0.029309463500976518
0.09472087300036947	0.029309463500976518
0.09487161500055663	0.029309463500976518
0.09502270499979204	0.029309463500976518
0.0951777319996836	0.029309463500976518
0.09532881599989196	0.029790115356445268
0.09548015000018495	0.029790115356445268
0.09563099400020292	0.029790115356445268
0.09578192600019975	0.029790115356445268
0.09593238700017537	0.030270767211914018
0.09608363600000303	0.030270767211914018
0.09623531000033836	0.030270767211914018
0.09638716300014494	0.030270767211914018
0.09653829200033215	0.030751419067382768
0.09669661800035101	0.030751419067382768
0.09684918099992501	0.030751419067382768
0.09700006200000644	0.031232070922851518
0.09715584400055377	0.031232070922851518
0.09731154299970513	0.031232070922851518
0.09746300500046345	0.031232070922851518
0.0976141330002065	0.03171272277832027
0.09776537000016106	0.03171272277832027
0.09791599799973483	0.03171272277832027
0.09806796800057782	0.03171272277832027
0.0982195149999825	0.03219337463378902
0.09838312200008659	0.03219337463378902
0.09853528199982975	0.03219337463378902
0.09869950200027233	0.03267402648925777
0.09885689800012187	0.03267402648925777
0.09900940300030925	0.03267402648925777
0.0991680280003493	0.03315467834472652
0.09932004700021935	0.03315467834472652
0.09947163200013165	0.03315467834472652
0.09962346500014974	0.03315467834472652
0.0997755700000198	0.03363533020019527
0.09993535200010228	0.03363533020019527
0.10008893899976101	0.03363533020019527
0.11024262000046292	0.04324836730957027
0.12042987899985746	0.05286140441894527
0.1306021430000328	0.06247444152832027
0.14077975500003959	0.07208747863769527
0.1509570590005751	0.08121986389160152
0.16115384900058416	0.09083290100097652
0.17133287300021038	0.09083290100097652
0.18151651400057744	0.09083290100097652
0.19169100300041464	0.09083290100097652
0.2018708779996814	0.09083290100097652
0.21204778300034377	0.09083290100097652
0.22222057900034997	0.09083290100097652
0.23241183800018916	0.09179420471191402
0.24258516200006852	0.09227485656738277
0.2527540119999685	0.09275550842285152
0.26292908800041914	0.09371681213378902
0.27310704499996064	0.09419746398925777
0.28327617200011446	0.09467811584472652
0.29347785400022985	0.09563941955566402
0.3036614319998989	0.09708137512207027
0.31383170600020094	0.09756202697753902
0.32399617900045996	0.09756202697753902
0.334179327000129	0.09804267883300777
0.3443618299997979	0.09804267883300777
0.3545303139999305	0.09852333068847652
0.36470165100035956	0.09852333068847652
0.3748718879996886	0.09852333068847652
0.38507284699971933	0.09900398254394527
0.3952401530004863	0.09900398254394527
0.4054048440002589	0.09948463439941402
0.41556855700036976	0.09948463439941402
0.42575319400020817	0.09996528625488277
0.43593625700032135	0.09996528625488277
0.44610370300051727	0.09996528625488277
0.45627032999982475	0.09996528625488277
0.46643562100052804	0.09996528625488277
0.4766159159999006	0.09996528625488277
0.48679995900056383	0.09996528625488277
0.49698832600006426	0.09996528625488277
0.5071853280005598	0.09996528625488277
0.5173712340001657	0.09996528625488277
0.527564054999857	0.09996528625488277
0	0
