# Supplementary material for: GRAPE for fast and scalable graph processing and random-walk-based embedding
Source: Nat Comput Sci. 2023 Jun 26;3(6):552–68. doi: 10.1038/s43588-023-00465-8 (PMC10768636; doi:10.1038/s43588-023-00465-8)
Supplement: Supplementary file 4 — CSVs with time series data with time and memory requirements for the different libraries on the 44 considered graphs and on the different tasks considered (loading graphs, first- and second-order RWs). [file 43588_2023_465_MOESM4_ESM.zip › bio-ce-lc/iGraph/first_order_walk.csv]

delta	ram
0	0.002546691894531272
0.00017512900012661703	0.002546691894531272
0.0003498559999570716	0.003027343750000022
0.0004483009997784393	0.003027343750000022
0.0005490720004672767	0.003027343750000022
0.0006375390003086068	0.003027343750000022
0.0007234009999592672	0.003027343750000022
0.0008097939999061055	0.003027343750000022
0.0008946830002969364	0.003027343750000022
0.0009795410005608574	0.003027343750000022
0.0010730780004450935	0.003027343750000022
0.0011586380005610408	0.003027343750000022
0.0012423530006344663	0.003027343750000022
0.0013261060003060265	0.003027343750000022
0.0014098800002102507	0.003027343750000022
0.0014994640005170368	0.003027343750000022
0.0015851220005060895	0.003027343750000022
0.0016690070006006863	0.003027343750000022
0.0017532399997435277	0.003027343750000022
0.0018367630000284407	0.003027343750000022
0.0019209860001865309	0.003027343750000022
0.002005241000006208	0.003027343750000022
0.002089032000185398	0.003027343750000022
0.0021730919997935416	0.003027343750000022
0.0022615280004174565	0.003027343750000022
0.0023456970002371236	0.003027343750000022
0.0024294290005855146	0.003027343750000022
0.002517837000596046	0.003027343750000022
0.00260270600028889	0.003027343750000022
0.0026859190002141986	0.003027343750000022
0.002768649999779882	0.003027343750000022
0.002854917000149726	0.003027343750000022
0.002937858000223059	0.003027343750000022
0.0030215840006349026	0.003027343750000022
0.0031052720005391166	0.003027343750000022
0.0031891700000414858	0.003027343750000022
0.0032726179997553118	0.003027343750000022
0.003355935000399768	0.003027343750000022
0.0034393969999655383	0.003027343750000022
0.0035287460004838067	0.003027343750000022
0.0036133710000285646	0.003027343750000022
0.0036971420004192623	0.003027343750000022
0.003780077000556048	0.003027343750000022
0.0038629350001428975	0.003027343750000022
0.003946085000279709	0.003027343750000022
0.004029626999908942	0.003027343750000022
0.004112501999770757	0.003027343750000022
0.004210969999803638	0.003027343750000022
0.004298431000279379	0.003027343750000022
0.004382056999929773	0.003507995605468772
0.004466105000574316	0.003507995605468772
0.004555493999760074	0.003507995605468772
0.004639777000193135	0.003507995605468772
0.004723116000604932	0.003507995605468772
0.004808425000192074	0.003507995605468772
0.004893039000307908	0.003507995605468772
0.0049759900002754875	0.003507995605468772
0.0050583120000737836	0.003507995605468772
0.005142036000506778	0.003507995605468772
0.005227749000368931	0.003507995605468772
0.005312064000463579	0.003507995605468772
0.00539624199973332	0.003507995605468772
0.005480626000462507	0.003507995605468772
0.005570579000050202	0.003507995605468772
0.005654145999869797	0.003507995605468772
0.005737047999900824	0.003507995605468772
0.005819306000375946	0.003507995605468772
0.0059013660002165125	0.003507995605468772
0.005983785000353237	0.003507995605468772
0.006066529000236187	0.003507995605468772
0.006149599999844213	0.003507995605468772
0.006231755000044359	0.003507995605468772
0.006315426000583102	0.003507995605468772
0.006399685999895155	0.003507995605468772
0.0064848640004129265	0.003507995605468772
0.006575004999831435	0.003988647460937522
0.006658410999989428	0.003988647460937522
0.006741512000189687	0.003988647460937522
0.006824728000538016	0.003988647460937522
0.006908152000505652	0.003988647460937522
0.006991588000346383	0.003988647460937522
0.007079986999997345	0.003988647460937522
0.007164319000366959	0.003988647460937522
0.007247905000440369	0.003988647460937522
0.007331075000365672	0.003988647460937522
0.007415105000291078	0.003988647460937522
0.007515819999753148	0.003988647460937522
0.007606860000123561	0.003988647460937522
0.00769096299973171	0.003988647460937522
0.007775169000524329	0.003988647460937522
0.00785862199973053	0.003988647460937522
0.00794241800031159	0.003988647460937522
0.008025776000067708	0.003988647460937522
0.008109108000098786	0.003988647460937522
0.00821048800025892	0.003988647460937522
0.008297016000142321	0.003988647460937522
0.008380768000279204	0.003988647460937522
0.008464493999781553	0.003988647460937522
0.008555129999876954	0.003988647460937522
0.008640677000585129	0.003988647460937522
0.008725104000404826	0.003988647460937522
0.00880873000005522	0.004469299316406272
0.00889223700050934	0.004469299316406272
0.008975474000180839	0.004469299316406272
0.009060080000381276	0.004469299316406272
0.009143686999777856	0.004469299316406272
0.00922654300029535	0.004469299316406272
0.009320582999862381	0.004469299316406272
0.00940799300042272	0.004469299316406272
0.009499014000539319	0.004469299316406272
0.009584516999893822	0.004469299316406272
0.009668206999776885	0.004469299316406272
0.009752710000611842	0.004469299316406272
0.009836199000346824	0.004469299316406272
0.009919609999997192	0.004469299316406272
0.010003299000345578	0.004469299316406272
0.01018097799988027	0.004469299316406272
0.01036676500007161	0.004469299316406272
0.010544001999733155	0.004469299316406272
0.010720086000219453	0.004469299316406272
0.010893413000303553	0.004469299316406272
0.011053033999814943	0.004469299316406272
0.01121106000027794	0.004469299316406272
0.011371219000466226	0.004949951171875022
0.011531359000400698	0.004949951171875022
0.01169232899974304	0.004949951171875022
0.011850708000565646	0.004949951171875022
0.012009560000478814	0.004949951171875022
0.01216763800039189	0.004949951171875022
0.012342545000137761	0.004949951171875022
0.012501386000622006	0.004949951171875022
0.01266708999992261	0.004949951171875022
0.012826471000153106	0.004949951171875022
0.012984542000594956	0.004949951171875022
0.013141940999958024	0.004949951171875022
0.01329901300050551	0.004949951171875022
0.013457992999974522	0.004949951171875022
0.013628970999889134	0.004949951171875022
0.013788396000563807	0.004949951171875022
0.013946027000201866	0.004949951171875022
0.014104374999988067	0.004949951171875022
0.014261313000133669	0.005430603027343772
0.014417950999813911	0.005430603027343772
0.015005312000539561	0.005430603027343772
0.015195959999800834	0.005430603027343772
0.015361918000053265	0.005430603027343772
0.015524522999839974	0.005430603027343772
0.01568549700004951	0.005430603027343772
0.015846336999857158	0.005430603027343772
0.016008112999770674	0.005430603027343772
0.016175771000234818	0.005430603027343772
0.016354845000023488	0.005430603027343772
0.016514511999957904	0.005430603027343772
0.016673643000103766	0.005911254882812522
0.016833943000165164	0.005911254882812522
0.016992519000268658	0.005911254882812522
0.017152119000456878	0.005911254882812522
0.01731156400001055	0.005911254882812522
0.01747136500034685	0.005911254882812522
0.017636745999880077	0.005911254882812522
0.01779636799983564	0.005911254882812522
0.01795443300034094	0.005911254882812522
0.01811353599987342	0.005911254882812522
0.018272959000569244	0.005911254882812522
0.018431649000376638	0.005911254882812522
0.018596027000057802	0.005911254882812522
0.018755267000415188	0.005911254882812522
0.018913396999778342	0.005911254882812522
0.019071110000368208	0.005911254882812522
0.019228777000535047	0.006391906738281272
0.019398492000618717	0.006391906738281272
0.01956289600002492	0.006391906738281272
0.019724310000128753	0.006391906738281272
0.019884964000084437	0.006391906738281272
0.020045381999807432	0.006391906738281272
0.02020629500020732	0.006391906738281272
0.02036585499990906	0.006391906738281272
0.020523721000245132	0.006391906738281272
0.020682903999841074	0.006391906738281272
0.020842263999838906	0.006391906738281272
0.021000235000428802	0.006391906738281272
0.021163954000257945	0.006391906738281272
0.021323412000128883	0.006391906738281272
0.021483106999767188	0.006391906738281272
0.02164674699997704	0.006391906738281272
0.021803534999889962	0.006391906738281272
0.021960695000416308	0.006391906738281272
0.022118212000350468	0.006391906738281272
0.022274998999819218	0.006391906738281272
0.022434556000007433	0.006872558593750022
0.022597305000090273	0.006872558593750022
0.022754988000087906	0.006872558593750022
0.022913746000085666	0.006872558593750022
0.023071243000231334	0.006872558593750022
0.02322793199982698	0.006872558593750022
0.023384678000184067	0.006872558593750022
0.023541585999737435	0.006872558593750022
0.023699780000242754	0.006872558593750022
0.02385831199990207	0.006872558593750022
0.02401493900015339	0.006872558593750022
0.024173015000087616	0.006872558593750022
0.024349262000214367	0.006872558593750022
0.024507930999789096	0.006872558593750022
0.02466714199999842	0.007353210449218772
0.024826152000059665	0.007353210449218772
0.024984280999888142	0.007353210449218772
0.025141748000351072	0.007353210449218772
0.025300371999946947	0.007353210449218772
0.02545985400047357	0.007353210449218772
0.025624595999943267	0.007353210449218772
0.025784256000406458	0.007353210449218772
0.02594236999993882	0.007353210449218772
0.02610147399991547	0.007353210449218772
0.026265297999998438	0.007353210449218772
0.026423781000630697	0.007353210449218772
0.02658501400037494	0.007833862304687522
0.02674313300030917	0.007833862304687522
0.026901881000412686	0.007833862304687522
0.027059748999818112	0.007833862304687522
0.027216137999857892	0.007833862304687522
0.02737254700059566	0.007833862304687522
0.027529507000508602	0.007833862304687522
0.02769693499976711	0.007833862304687522
0.027855181000632	0.007833862304687522
0.028013195000312408	0.007833862304687522
0.02817234099984489	0.007833862304687522
0.02834853300009854	0.007833862304687522
0.028506931999800145	0.007353210449218772
0.028666530000009516	0.007353210449218772
0.02882633999979589	0.006872558593750022
0.02898502800053393	0.006391906738281272
0	0
