# Supplementary material for: GRAPE for fast and scalable graph processing and random-walk-based embedding
Source: Nat Comput Sci. 2023 Jun 26;3(6):552–68. doi: 10.1038/s43588-023-00465-8 (PMC10768636; doi:10.1038/s43588-023-00465-8)
Supplement: Supplementary file 4 — CSVs with time series data with time and memory requirements for the different libraries on the 44 considered graphs and on the different tasks considered (loading graphs, first- and second-order RWs). [file 43588_2023_465_MOESM4_ESM.zip › bio-ce-lc/iGraph/load_graph.csv]

delta	ram
0	0.00238037109375
0.00019064800017076777	0.002605438232421875
0.0003340090006531682	0.002605438232421875
0.00043054700017819414	0.002605438232421875
0.0005187530005059671	0.002605438232421875
0.0006051300006220117	0.002605438232421875
0.0006900120006321231	0.002605438232421875
0.0007744760005152784	0.002605438232421875
0.0008582620002925978	0.002605438232421875
0.0009415650001756148	0.002605438232421875
0.001040540000758483	0.002605438232421875
0.0011285280006632092	0.002605438232421875
0.0012291709999772138	0.002605438232421875
0.0013265650004541385	0.002605438232421875
0.001412761000210594	0.002605438232421875
0.0014969550002206233	0.002605438232421875
0.0015816720006114338	0.002605438232421875
0.001665538999986893	0.002605438232421875
0.0017483030005678302	0.002605438232421875
0.0018321330007893266	0.003086090087890625
0.0019450400004643598	0.003086090087890625
0.002033532000496052	0.003086090087890625
0.002117539000209945	0.003086090087890625
0.002201281999987259	0.003086090087890625
0.0022850630002722028	0.003086090087890625
0.002375609000409895	0.003086090087890625
0.0024594510005044867	0.003086090087890625
0.002542374000768177	0.003086090087890625
0.0026262740002493956	0.003086090087890625
0.0027095129998997436	0.003566741943359375
0.0027929040006711148	0.003566741943359375
0.002880994999941322	0.003566741943359375
0.002963352000733721	0.003566741943359375
0.0030458050005108817	0.003566741943359375
0.003128193000520696	0.003566741943359375
0.0032107590004670783	0.003566741943359375
0.0032936249999693246	0.003566741943359375
0.0033832790004453273	0.003566741943359375
0.0034662430007301737	0.003566741943359375
0.0035490210002535605	0.003566741943359375
0.003638271999989229	0.003566741943359375
0.0037215390002529602	0.003566741943359375
0.0038040650006223586	0.003566741943359375
0.003886705000695656	0.004047393798828125
0.0039694990000498365	0.004047393798828125
0.004052287999911641	0.004047393798828125
0.004134854000767518	0.004047393798828125
0.004216922000523482	0.004047393798828125
0.004299607000575634	0.004047393798828125
0.004388836000543961	0.004047393798828125
0.004480320000766369	0.004047393798828125
0.004565806000755401	0.004047393798828125
0.004648262000046088	0.004047393798828125
0.004730125000605767	0.004047393798828125
0.004812124000636686	0.004047393798828125
0.004895085000498511	0.004047393798828125
0.004977301000508305	0.004047393798828125
0.005060133999904792	0.004047393798828125
0.005142912000337674	0.004047393798828125
0.005227190000368864	0.004047393798828125
0.005315473000337079	0.004047393798828125
0.0053995360003682435	0.004047393798828125
0.005481725000208826	0.004047393798828125
0.005564716000662884	0.004047393798828125
0.005647509000482387	0.004528045654296875
0.005730202999984613	0.004528045654296875
0.005812631000480906	0.004528045654296875
0.005910908000259951	0.004528045654296875
0.005998424000608793	0.004528045654296875
0.006082833000618848	0.004528045654296875
0.006165381000755588	0.004528045654296875
0.006248319999940577	0.004528045654296875
0.006336184000247158	0.004528045654296875
0.006420618999982253	0.004528045654296875
0.006506961000013689	0.004528045654296875
0.006589546000213886	0.004528045654296875
0.006671117000223603	0.004528045654296875
0.006753047000529477	0.005008697509765625
0.006839466000201355	0.005008697509765625
0.006923925000592135	0.005008697509765625
0.007006689000263577	0.005008697509765625
0.007089041000654106	0.005008697509765625
0.007171623999965959	0.005008697509765625
0.007253536999996868	0.005008697509765625
0.007341217999965011	0.005008697509765625
0	0
