# Supplementary material for: GRAPE for fast and scalable graph processing and random-walk-based embedding
Source: Nat Comput Sci. 2023 Jun 26;3(6):552–68. doi: 10.1038/s43588-023-00465-8 (PMC10768636; doi:10.1038/s43588-023-00465-8)
Supplement: Supplementary file 4 — CSVs with time series data with time and memory requirements for the different libraries on the 44 considered graphs and on the different tasks considered (loading graphs, first- and second-order RWs). [file 43588_2023_465_MOESM4_ESM.zip › bio-ce-lc/PecanPy/second_order_walk_only_q.csv]

delta	ram
0	0.001574134826660245
0.00019911200070055202	0.001574134826660245
0.0003641200019046664	0.002054786682128995
0.00045764700189465657	0.002054786682128995
0.0005419619992608204	0.002054786682128995
0.0006249660000321455	0.002054786682128995
0.0007069540006341413	0.002054786682128995
0.0007876780000515282	0.002054786682128995
0.0008675790013512596	0.002054786682128995
0.0009474680045968853	0.002054786682128995
0.001027147998684086	0.002054786682128995
0.001150294003309682	0.00229511260986337
0.0012448380002751946	0.00229511260986337
0.0013269359988044016	0.00229511260986337
0.00140691200067522	0.00229511260986337
0.0014869590013404377	0.00229511260986337
0.0015663220037822612	0.00229511260986337
0.001645602002099622	0.00277576446533212
0.0017243160036741756	0.00277576446533212
0.0018035960019915365	0.00277576446533212
0.0018820359982782975	0.00277576446533212
0.00196139400213724	0.00277576446533212
0.002039833998424001	0.00277576446533212
0.002119397002388723	0.00277576446533212
0.002205731005233247	0.00277576446533212
0.0022853650007164106	0.00277576446533212
0.002364544998272322	0.00277576446533212
0.0024433069993392564	0.00277576446533212
0.002522176000638865	0.00277576446533212
0.0026010459987446666	0.00277576446533212
0.0026796750025823712	0.00277576446533212
0.002759225004410837	0.00325641632080087
0.002838530999724753	0.00325641632080087
0.0029179789999034256	0.00325641632080087
0.002996962000906933	0.00325641632080087
0.0030758280045120046	0.00325641632080087
0.003159277002851013	0.00325641632080087
0.0032462840026710182	0.00325641632080087
0.0033285180033999495	0.00325641632080087
0.003407802003493998	0.00325641632080087
0.003498721001960803	0.00325641632080087
0.003579862001060974	0.00325641632080087
0.0036595819983631372	0.00325641632080087
0.0037396460029412992	0.00325641632080087
0.0038255969993770123	0.00373706817626962
0.003908475999196526	0.00373706817626962
0.003989378004916944	0.00373706817626962
0.004070019000209868	0.00373706817626962
0.0041573900016373955	0.00373706817626962
0.004237938999722246	0.00373706817626962
0.00431768900307361	0.00373706817626962
0.004396926000481471	0.00373706817626962
0.004475790003198199	0.00373706817626962
0.004554414001177065	0.00373706817626962
0.004633410004316829	0.00373706817626962
0.004712542999186553	0.00373706817626962
0.0048008349986048415	0.00373706817626962
0.004883220004558098	0.00373706817626962
0.004962488004821353	0.00421772003173837
0.0050435580051271245	0.00421772003173837
0.005149714001163375	0.00421772003173837
0.0052318919988465495	0.00421772003173837
0.005311777000315487	0.00421772003173837
0.005392213999584783	0.00421772003173837
0.005472370998177212	0.00421772003173837
0.005552232003537938	0.00421772003173837
0.005631935004203115	0.00421772003173837
0.005711616999178659	0.00421772003173837
0.005791360003058799	0.00421772003173837
0.0058707229982246645	0.00421772003173837
0.0059500210045371205	0.00421772003173837
0.00602935699862428	0.00421772003173837
0.006109009002102539	0.00421772003173837
0.006194624002091587	0.00421772003173837
0.0062748920026933774	0.00421772003173837
0.0063543229989591055	0.00469837188720712
0.006432743000914343	0.00469837188720712
0.006512393003504258	0.00469837188720712
0.006591545999981463	0.00469837188720712
0.006670576003671158	0.00469837188720712
0.006749564003257547	0.00469837188720712
0.006828397999925073	0.00469837188720712
0.006907102004333865	0.00469837188720712
0.0069861970041529275	0.00469837188720712
0.007065509002131876	0.00469837188720712
0.007149698001740035	0.00469837188720712
0.0072300879983231425	0.00469837188720712
0.007309102998988237	0.00469837188720712
0.007387985999230295	0.00469837188720712
0.00746797399915522	0.00469837188720712
0.007547307999629993	0.00469837188720712
0.007626302001881413	0.00469837188720712
0.0077057140006218106	0.00469837188720712
0.007784309003909584	0.00469837188720712
0.00786634899850469	0.00469837188720712
0.007946523001010064	0.00469837188720712
0.00802623500203481	0.00469837188720712
0.008105366003292147	0.00469837188720712
0.008189969004888553	0.00469837188720712
0.008277223001641687	0.00469837188720712
0.0083594620009535	0.00469837188720712
0.00843798900314141	0.00469837188720712
0.008516681002220139	0.00469837188720712
0.008594983999500982	0.00469837188720712
0.008673269003338646	0.00469837188720712
0.008751765999477357	0.00469837188720712
0.008830698003293946	0.00469837188720712
0.00891001700074412	0.00469837188720712
0.00898867200157838	0.00469837188720712
0.009084632001759019	0.00469837188720712
0.009172263999062125	0.00469837188720712
0.009252345000277273	0.00469837188720712
0.009331414999905974	0.00469837188720712
0.009410504004335962	0.00469837188720712
0.009490768003161065	0.00469837188720712
0.00957006400130922	0.00469837188720712
0.009649061001255177	0.00469837188720712
0.009727800999826286	0.00469837188720712
0.009815805999096483	0.00469837188720712
0.009897135001665447	0.00469837188720712
0.009976501001801807	0.00469837188720712
0.010056441002234351	0.00469837188720712
0.010285923002811614	0.00469837188720712
0.01049272800446488	0.00469837188720712
0.010687889000109863	0.00469837188720712
0.01090808400476817	0.00469837188720712
0.011078852003265638	0.00469837188720712
0.011248749004153069	0.00469837188720712
0.011406572004489135	0.00469837188720712
0.011560693004867062	0.00469837188720712
0.01171392200194532	0.00469837188720712
0.011867150002217386	0.00469837188720712
0.012020558002404869	0.00469837188720712
0.01218370800052071	0.00469837188720712
0.012342476999037899	0.00469837188720712
0.01249585600453429	0.00469837188720712
0.012649570002395194	0.00469837188720712
0.012802046003344003	0.00469837188720712
0.012954811005329248	0.00469837188720712
0.01310707299853675	0.00469837188720712
0.013267068003187887	0.00469837188720712
0.0134206240036292	0.00469837188720712
0.013573064999945927	0.00469837188720712
0.013725788005103823	0.00469837188720712
0.013882118000765331	0.00469837188720712
0.01403677900088951	0.00469837188720712
0.014192788999935146	0.00469837188720712
0.014346825999382418	0.00469837188720712
0.014499950004392304	0.00469837188720712
0.014696017999085598	0.00469837188720712
0.014867288002278656	0.00469837188720712
0.015023625004687347	0.00469837188720712
0.015178248002484906	0.00469837188720712
0.015332187002059072	0.00469837188720712
0.01548675700178137	0.00469837188720712
0.015639019999071024	0.00469837188720712
0.01579200500418665	0.00517902374267587
0.0159447390033165	0.00517902374267587
0.016097159001219552	0.00517902374267587
0.016254494999884628	0.00517902374267587
0.016407588998845313	0.00517902374267587
0.01656116200319957	0.00517902374267587
0.016714310004317667	0.00517902374267587
0.016866931000549812	0.00517902374267587
0.01702005100378301	0.00517902374267587
0.017187798002851196	0.00565967559814462
0.017342621998977847	0.00565967559814462
0.017495521999080665	0.00565967559814462
0.01765846900525503	0.00565967559814462
0.017815366001741495	0.00565967559814462
0.017970059998333454	0.00565967559814462
0.01812456700281473	0.00565967559814462
0.018284666002728045	0.00614032745361337
0.018439236002450343	0.00614032745361337
0.018592795000586193	0.00614032745361337
0.01874746000248706	0.00614032745361337
0.018900669005233794	0.00614032745361337
0.01905325700499816	0.00614032745361337
0.019211315004213247	0.00614032745361337
0.019364341998880263	0.00662097930908212
0.019516856998961885	0.00662097930908212
0.01966957100376021	0.00662097930908212
0.019906194000213873	0.00662097930908212
0.020086939999600872	0.00662097930908212
0.020258149001165293	0.00662097930908212
0.020413541999005247	0.00662097930908212
0.02056752199860057	0.00710163116455087
0.02072092999878805	0.00710163116455087
0.020876665999821853	0.00710163116455087
0.021029005998570938	0.00710163116455087
0.021203062999120448	0.00710163116455087
0.021357122001063544	0.00710163116455087
0.021509814003366046	0.00710163116455087
0.021662895000190474	0.00758228302001962
0.021820653004397172	0.00758228302001962
0.02197456000430975	0.00758228302001962
0.022130616998765618	0.00758228302001962
0.022284850005235057	0.00758228302001962
0.02243821500451304	0.00758228302001962
0.02259179700195091	0.00758228302001962
0.022751973003323656	0.00758228302001962
0.022908560000360012	0.00806293487548837
0.023062450003635604	0.00806293487548837
0.023218952999741305	0.00806293487548837
0.02337323500250932	0.00806293487548837
0.023526606004452333	0.00806293487548837
0.023679994003032334	0.00806293487548837
0.023832491002394818	0.00806293487548837
0.023984881001524627	0.00854358673095712
0.024137070999131538	0.00854358673095712
0.024291567999171093	0.00854358673095712
0.024443612004688475	0.00854358673095712
0.02459631500096293	0.00854358673095712
0.024748939998971764	0.00854358673095712
0.024911008003982715	0.00854358673095712
0.025057724000362214	0.00854358673095712
0.025217959999281447	0.00854358673095712
0.025372383002832066	0.00854358673095712
0.02552525200007949	0.00854358673095712
0.025680026003101375	0.00854358673095712
0.025833031999354716	0.00854358673095712
0.025988280001911335	0.00854358673095712
0.026142736998735927	0.00902423858642587
0.026297126001736615	0.00902423858642587
0.026453151003806852	0.00902423858642587
0.02660697200190043	0.00902423858642587
0.026759993001178373	0.00902423858642587
0.026912990004348103	0.00902423858642587
0.027065601003414486	0.00902423858642587
0.027223563003644813	0.00902423858642587
0.02737614200304961	0.00902423858642587
0.02752844700444257	0.00902423858642587
0.02768173000367824	0.00902423858642587
0.027843585005030036	0.00902423858642587
0.02800079499866115	0.00950489044189462
0.028153637002105825	0.00950489044189462
0.028306566004175693	0.00950489044189462
0.02845924700523028	0.00950489044189462
0.028611662004550453	0.00950489044189462
0.028764102004060987	0.00950489044189462
0.02891638800065266	0.00950489044189462
0.02907439900445752	0.00950489044189462
0.02923466300126165	0.00950489044189462
0.029389112001808826	0.00950489044189462
0.029546751000452787	0.00950489044189462
0.029702608000661712	0.00950489044189462
0.029863119998481125	0.00950489044189462
0.030018520999874454	0.00950489044189462
0.03017137700226158	0.00950489044189462
0.030324881998240016	0.00950489044189462
0.030478309003228787	0.00950489044189462
0.03063088600174524	0.00950489044189462
0.0307839450033498	0.00950489044189462
0.03093598800478503	0.00998554229736337
0.031087656003364827	0.00998554229736337
0.031243719000485726	0.00998554229736337
0.03139533100329572	0.00998554229736337
0.031548037004540674	0.00998554229736337
0.0317012470040936	0.00998554229736337
0.03185287800442893	0.00998554229736337
0.0320206730029895	0.00998554229736337
0.03217556000163313	0.00998554229736337
0.03232944499904988	0.00998554229736337
0.03248236299987184	0.00998554229736337
0.032636189003824256	0.00998554229736337
0.03278993099957006	0.00998554229736337
0.032943441001407336	0.00998554229736337
0.03305644600186497	0.00998554229736337
0.03321926700300537	0.00998554229736337
0.03337339300196618	0.00998554229736337
0.033526539999002125	0.01046619415283212
0.03368112300086068	0.01046619415283212
0.03383716700045625	0.01046619415283212
0.03399081699899398	0.01046619415283212
0.0341439440016984	0.01046619415283212
0.03429773999960162	0.01046619415283212
0.03445105200080434	0.01046619415283212
0.034610617003636435	0.01046619415283212
0.034781704998749774	0.01046619415283212
0.03494662899902323	0.01046619415283212
0.03510041499976069	0.01046619415283212
0.03525829299906036	0.01046619415283212
0.03541138600121485	0.01046619415283212
0.035564231999160256	0.01046619415283212
0.03571653800463537	0.01046619415283212
0.035869428000296466	0.01046619415283212
0.03602218300511595	0.01046619415283212
0.036175029003061354	0.01046619415283212
0.03632911699969554	0.01046619415283212
0.03648229400278069	0.01046619415283212
0.036634948999562766	0.01046619415283212
0.03678809200209798	0.01046619415283212
0.036941585000022314	0.01094684600830087
0.037076127002364956	0.01094684600830087
0.03723947000253247	0.01094684600830087
0.03739494099863805	0.01094684600830087
0.03754928100534016	0.01094684600830087
0.03770235100091668	0.01094684600830087
0.037854911999602336	0.01094684600830087
0.03800736999983201	0.01094684600830087
0.03816000599908875	0.01094684600830087
0.03831340100441594	0.01094684600830087
0.03846598800009815	0.01094684600830087
0.03861886900267564	0.01094684600830087
0.03877157899842132	0.01094684600830087
0.03892468300182372	0.01094684600830087
0.0390773530016304	0.01094684600830087
0.039234875002875924	0.01094684600830087
0.03938855200249236	0.01142749786376962
0.039550711000629235	0.01142749786376962
0.03970806800498394	0.01142749786376962
0.039873642002930865	0.01142749786376962
0.040028757000982296	0.01142749786376962
0.040183160999731626	0.01142749786376962
0.04033771400281694	0.01142749786376962
0.040491266998287756	0.01142749786376962
0.04064408900012495	0.01142749786376962
0.040798109002935234	0.01142749786376962
0.040950631999294274	0.01142749786376962
0.04105699700448895	0.01142749786376962
0.041215764002117794	0.01142749786376962
0.04136981299961917	0.01142749786376962
0.041525250002450775	0.01142749786376962
0.04167872900143266	0.01142749786376962
0.0418318360025296	0.01142749786376962
0.041985232004662976	0.01142749786376962
0.04213801999867428	0.01190814971923837
0.04229123899858678	0.01190814971923837
0.04244314799871063	0.01190814971923837
0.04259545300010359	0.01190814971923837
0.04274802600411931	0.01190814971923837
0.04290096800104948	0.01190814971923837
0.043053573004726786	0.01190814971923837
0.043210657000599895	0.01190814971923837
0.04336382800102001	0.01190814971923837
0.04351595100160921	0.01190814971923837
0.04366835700056981	0.01190814971923837
0.043820500002766494	0.01190814971923837
0.043972555999062024	0.01238880157470712
0.044125516003987286	0.01238880157470712
0.044282299000769854	0.01238880157470712
0.04443511099816533	0.01238880157470712
0.044588158998521976	0.01238880157470712
0.044748747000994626	0.01238880157470712
0.044915627004229464	0.01238880157470712
0.04506182800105307	0.01238880157470712
0.045223437999084126	0.01238880157470712
0.04537705200345954	0.01238880157470712
0.0455309489989304	0.01238880157470712
0.04568432200176176	0.01238880157470712
0.04583670500142034	0.01238880157470712
0.04598936600086745	0.01238880157470712
0.046154766001563985	0.01238880157470712
0.04631041600077879	0.01238880157470712
0.046463115999358706	0.01238880157470712
0.04661545099952491	0.01238880157470712
0.0467686429983587	0.01286945343017587
0.04692250899825012	0.01286945343017587
0.04707463100203313	0.01286945343017587
0.047232173004886135	0.01286945343017587
0.04738439900393132	0.01335010528564462
0.047536336998746265	0.01335010528564462
0.04768785100168316	0.01335010528564462
0.04783921800117241	0.01335010528564462
0.04799219399865251	0.01335010528564462
0.04816621699865209	0.01383075714111337
0.04832356100087054	0.01383075714111337
0.048477684998943005	0.01383075714111337
0.04863067000405863	0.01383075714111337
0.04878330000065034	0.01383075714111337
0.04893660599918803	0.01383075714111337
0.049056595998990815	0.01431140899658212
0.04921855000429787	0.01431140899658212
0.04937257900019176	0.01431140899658212
0.04952587799925823	0.01431140899658212
0.04968000200460665	0.01431140899658212
0.04986200900020776	0.01431140899658212
0.050031630002195016	0.01479206085205087
0.05018764000124065	0.01479206085205087
0.050346402000286616	0.01479206085205087
0.050499608005338814	0.01479206085205087
0.05065283099975204	0.01479206085205087
0.0508060319989454	0.01479206085205087
0.05096148099983111	0.01527271270751962
0.05111482500069542	0.01527271270751962
0.05127865000395104	0.01527271270751962
0.05143220200261567	0.01527271270751962
0.05158631900121691	0.01527271270751962
0.05173893900064286	0.01527271270751962
0.051891695002268534	0.01527271270751962
0.05204409900034079	0.01527271270751962
0.052207617001840845	0.01575336456298837
0.05236243300169008	0.01575336456298837
0.052515433002554346	0.01575336456298837
0.0526715950036305	0.01575336456298837
0.052825939004833344	0.01575336456298837
0.05297870800131932	0.01575336456298837
0.05314659300347557	0.01575336456298837
0.053302437998354435	0.01575336456298837
0.053455872999620624	0.01575336456298837
0.05361034700035816	0.01623401641845712
0.053763499003252946	0.01623401641845712
0.053916428005322814	0.01623401641845712
0.0540695220042835	0.01623401641845712
0.054226863001531456	0.01623401641845712
0.054380713001592085	0.01623401641845712
0.054533743001229595	0.01671466827392587
0.054738546001317445	0.01671466827392587
0.0549101709984825	0.01671466827392587
0.0550658790016314	0.01671466827392587
0.05522353100241162	0.01671466827392587
0.05537651800113963	0.01671466827392587
0.05552921799971955	0.01671466827392587
0.05568193700310076	0.01671466827392587
0.05583600300451508	0.01671466827392587
0.055989594002312515	0.01671466827392587
0.056142295004974585	0.01671466827392587
0.056295496004167944	0.01671466827392587
0.05644792700331891	0.01671466827392587
0.05660327000077814	0.01671466827392587
0.05675614000210771	0.01671466827392587
0.05691081999975722	0.01671466827392587
0.05705671200121287	0.01671466827392587
0.05721632900531404	0.01671466827392587
0.057370025999262	0.01671466827392587
0.05752455400215695	0.01719532012939462
0.05767754700354999	0.01719532012939462
0.05783077100204537	0.01719532012939462
0.05798378400504589	0.01719532012939462
0.05813661999854958	0.01719532012939462
0.058288977001211606	0.01719532012939462
0.05844114100182196	0.01719532012939462
0.05859337800211506	0.01719532012939462
0.05874642200069502	0.01719532012939462
0.05889894300344167	0.01719532012939462
0.05905137499939883	0.01719532012939462
0.05920825100474758	0.01719532012939462
0.05936039600055665	0.01719532012939462
0.05951255399850197	0.01719532012939462
0.05966466099926038	0.01719532012939462
0.059913978999247774	0.01719532012939462
0.0600941070006229	0.01719532012939462
0.060263924999162555	0.01767597198486337
0.06041954100510338	0.01767597198486337
0.06057641300139949	0.01767597198486337
0.06073192400072003	0.01767597198486337
0.06088535200251499	0.01767597198486337
0.06103954100399278	0.01767597198486337
0.061214516004838515	0.01767597198486337
0.06136909699853277	0.01767597198486337
0.06152257099893177	0.01767597198486337
0.06167631100106519	0.01767597198486337
0.061828753001464065	0.01767597198486337
0.061981730003026314	0.01815662384033212
0.062136960004863795	0.01815662384033212
0.06229019300371874	0.01815662384033212
0.06244251500174869	0.01815662384033212
0.06259711900202092	0.01815662384033212
0.06274995200510602	0.01815662384033212
0.06290282400004799	0.01815662384033212
0.06305449600040447	0.01815662384033212
0.06321312799991574	0.01815662384033212
0.06336697000369895	0.01815662384033212
0.06352149099984672	0.01815662384033212
0.06368197999836411	0.01815662384033212
0.0638358860014705	0.01815662384033212
0.06398996200005058	0.01815662384033212
0.06414274500275496	0.01863727569580087
0.06429637000110233	0.01863727569580087
0.06445065400475869	0.01863727569580087
0.0646040110004833	0.01863727569580087
0.06475832000433002	0.01863727569580087
0.06492167100077495	0.01863727569580087
0.06506749000254786	0.01863727569580087
0.0652297440028633	0.01863727569580087
0.0653854370029876	0.01863727569580087
0.06553980999888154	0.01863727569580087
0.06569372500234749	0.01863727569580087
0.06584744500287343	0.01863727569580087
0.06600016500306083	0.01863727569580087
0.06615291599882767	0.01863727569580087
0.06630596500326646	0.01863727569580087
0.06645950800157152	0.01911792755126962
0.06661229800374713	0.01911792755126962
0.0667647990048863	0.01911792755126962
0.06691760499961674	0.01911792755126962
0.06707012100378051	0.01911792755126962
0.06722674600314349	0.01911792755126962
0.0673796740011312	0.01911792755126962
0.06753221899998607	0.01959857940673837
0.06768476900469977	0.01959857940673837
0.06783756200456992	0.01959857940673837
0.06799008000234608	0.01959857940673837
0.06814306800515624	0.01959857940673837
0.06829958000162151	0.01959857940673837
0.06845691500348039	0.01959857940673837
0.06861083100375254	0.01959857940673837
0.0687647860031575	0.01959857940673837
0.06891764300235081	0.01959857940673837
0.06905636000010418	0.01959857940673837
0.06921594800223829	0.01959857940673837
0.069369976001326	0.01959857940673837
0.06952262399863685	0.01959857940673837
0.06967536500451388	0.01959857940673837
0.06990734200371662	0.01959857940673837
0.07008657899859827	0.01959857940673837
0.07025782499840716	0.01959857940673837
0.07041362800373463	0.01959857940673837
0.07056769100017846	0.01959857940673837
0.07072090799920261	0.01959857940673837
0.07087481100461446	0.02007923126220712
0.07102710800245404	0.02007923126220712
0.07118007800454507	0.02007923126220712
0.07133298500411911	0.02007923126220712
0.07148676300130319	0.02007923126220712
0.07164028099941788	0.02007923126220712
0.07179285700112814	0.02007923126220712
0.07194525000522844	0.02007923126220712
0.0720984209983726	0.02007923126220712
0.07225612600450404	0.02007923126220712
0.07241112400515703	0.02007923126220712
0.07256463800149504	0.02007923126220712
0.07271956500335364	0.02007923126220712
0.07287342400377383	0.02007923126220712
0.0730267930048285	0.02007923126220712
0.07320084400271298	0.02007923126220712
0.0733555359984166	0.02007923126220712
0.07350860400038073	0.02007923126220712
0.07366203299898189	0.02007923126220712
0.07381532699946547	0.02055988311767587
0.07397189600305865	0.02055988311767587
0.07412515800388064	0.02055988311767587
0.07428244900074787	0.02055988311767587
0.07443477200285997	0.02055988311767587
0.07460341200203402	0.02055988311767587
0.07477353000285802	0.02055988311767587
0.07493734599847812	0.02055988311767587
0.07509184400259983	0.02055988311767587
0.07525136400363408	0.02055988311767587
0.07540472300024703	0.02055988311767587
0.07555773600324756	0.02055988311767587
0.07571039000322344	0.02055988311767587
0.07586356100364355	0.02055988311767587
0.0760175210016314	0.02055988311767587
0.07617509400006384	0.02055988311767587
0.07632852600363549	0.02055988311767587
0.0764831620035693	0.02055988311767587
0.07663647599838441	0.02104053497314462
0.07678909099922748	0.02104053497314462
0.07694220000121277	0.02104053497314462
0.07705667200207245	0.02104053497314462
0.07721598500211257	0.02104053497314462
0.07736909000232117	0.02104053497314462
0.07752218300447566	0.02104053497314462
0.07767488800163846	0.02104053497314462
0.07782938500167802	0.02104053497314462
0.07798250100313453	0.02104053497314462
0.07813959600025555	0.02104053497314462
0.07829350000247359	0.02152118682861337
0.07844508700509323	0.02152118682861337
0.07859784999891417	0.02152118682861337
0.0787509770016186	0.02152118682861337
0.07890401699842187	0.02152118682861337
0.07905694000510266	0.02152118682861337
0.07921610600169515	0.02152118682861337
0.07936859500478022	0.02152118682861337
0.07968369900481775	0.02152118682861337
0.0799069659988163	0.02152118682861337
0.08009070600382984	0.02152118682861337
0.08026667300146073	0.02152118682861337
0.0804237539996393	0.02200183868408212
0.08057862900022883	0.02200183868408212
0.08073401900037425	0.02200183868408212
0.08088807899912354	0.02200183868408212
0.08104208300210303	0.02200183868408212
0.08122559700132115	0.02200183868408212
0.08138065600360278	0.02200183868408212
0.08153426400531316	0.02200183868408212
0.08168745299917646	0.02200183868408212
0.08183992600243073	0.02200183868408212
0.08199345400498714	0.02200183868408212
0.08214593699813122	0.02200183868408212
0.08229873100208351	0.02200183868408212
0.08245162400271511	0.02248249053955087
0.0826044589994126	0.02248249053955087
0.08275697000499349	0.02248249053955087
0.08290899800340412	0.02248249053955087
0.08306146899849409	0.02248249053955087
0.08321775700460421	0.02248249053955087
0.08337247800227487	0.02248249053955087
0.08352453200495802	0.02248249053955087
0.08367711100436281	0.02248249053955087
0.08383232000051066	0.02248249053955087
0.08398750000196742	0.02248249053955087
0.08414350500243017	0.02248249053955087
0.084297127003083	0.02248249053955087
0.08444943400536431	0.02248249053955087
0.08460289300273871	0.02296314239501962
0.0847571090052952	0.02296314239501962
0.08493003000330646	0.02296314239501962
0.08505740900000092	0.02296314239501962
0.08521683599974494	0.02296314239501962
0.08537068800069392	0.02344379425048837
0.08552323900221381	0.02344379425048837
0.08567722300358582	0.02344379425048837
0.08583275999990292	0.02344379425048837
0.08598610199987888	0.02344379425048837
0.08613835700089112	0.02392444610595712
0.08629249699879438	0.02392444610595712
0.0864457530042273	0.02392444610595712
0.08659876700403402	0.02392444610595712
0.08675091100303689	0.02440509796142587
0.08690391100390116	0.02440509796142587
0.08705602400004864	0.02440509796142587
0.08721251500537619	0.02440509796142587
0.08736661800503498	0.02488574981689462
0.08751935200416483	0.02488574981689462
0.08767254700069316	0.02488574981689462
0.08782427899859613	0.02488574981689462
0.08797723799943924	0.02488574981689462
0.0881327009992674	0.02536640167236337
0.08828588900360046	0.02536640167236337
0.08843976999924053	0.02536640167236337
0.0885933930039755	0.02536640167236337
0.08874679599830415	0.02584705352783212
0.08890031099872431	0.02584705352783212
0.08905881600367138	0.02584705352783212
0.08921859100519214	0.02584705352783212
0.08937220700317994	0.02632770538330087
0.08952700599911623	0.02632770538330087
0.08967935600230703	0.02632770538330087
0.0898997340045753	0.02632770538330087
0.09007761300017592	0.02680835723876962
0.09024728800432058	0.02680835723876962
0.09040186399943195	0.02680835723876962
0.09055552200152306	0.02680835723876962
0.09070885099936277	0.02728900909423837
0.09086181000020588	0.02728900909423837
0.0910143529981724	0.02728900909423837
0.09117067699844483	0.02728900909423837
0.09132568100176286	0.02728900909423837
0.0914991480021854	0.02776966094970712
0.09166068700142205	0.02776966094970712
0.09181500900012907	0.02776966094970712
0.0919713210023474	0.02776966094970712
0.09212556900456548	0.02776966094970712
0.09228358200198272	0.02825031280517587
0.0924375879985746	0.02825031280517587
0.0925916190026328	0.02825031280517587
0.09274566500243964	0.02825031280517587
0.09289876300317701	0.02873096466064462
0.09305815900006564	0.02873096466064462
0.09321824600192485	0.02873096466064462
0.09337204600160476	0.02873096466064462
0.09352486900024815	0.02873096466064462
0.09367731399834156	0.02921161651611337
0.09383040499960771	0.02921161651611337
0.0939833130032639	0.02921161651611337
0.0941369840002153	0.02921161651611337
0.0942909299992607	0.02969226837158212
0.09444424300454557	0.02969226837158212
0.09460732900333824	0.02969226837158212
0.0947778420013492	0.02969226837158212
0.09494256000471069	0.03017292022705087
0.09509634599817218	0.03017292022705087
0.09525445100007346	0.03017292022705087
0.0954084539989708	0.03017292022705087
0.09556191100273281	0.03065357208251962
0.09571565499936696	0.03065357208251962
0.09586868400219828	0.03065357208251962
0.0960260060019209	0.03065357208251962
0.0961810599983437	0.03065357208251962
0.09633698499965249	0.03113422393798837
0.09649679100402864	0.03113422393798837
0.09665115000098012	0.03113422393798837
0.09680548300093506	0.03113422393798837
0.09695959500095341	0.03161487579345712
0.09711241700279061	0.03161487579345712
0.09727174100407865	0.03161487579345712
0.09742929200001527	0.03161487579345712
0.09758431299997028	0.03209552764892587
0.09774130000005243	0.03209552764892587
0.09789504099899204	0.03209552764892587
0.0980484149986296	0.03209552764892587
0.09820649200264597	0.03257617950439462
0.09836009699938586	0.03257617950439462
0.0985134319998906	0.03257617950439462
0.0986677469991264	0.03257617950439462
0.09882148700125981	0.03257617950439462
0.09897520300000906	0.03305683135986337
0.09913094600051409	0.03305683135986337
0.09928537299856544	0.03305683135986337
0.09943836300226394	0.03305683135986337
0.09959178400458768	0.03353748321533212
0.09974754600261804	0.03353748321533212
0.09991221000382211	0.03353748321533212
0.10006705600244459	0.03353748321533212
0.11024455499864416	0.04122791290283212
0.12049675000162097	0.04891834259033212
0.1307413100003032	0.05660877227783212
0.14103119900391903	0.06381855010986337
0.15139373000420164	0.07150897979736337
0.16167398000106914	0.07775745391845712
0.17194554999878164	0.08544788360595712
0.18222354300087318	0.08688983917236337
0.19252658700133907	0.08688983917236337
0.20279921100154752	0.08688983917236337
0.21307544199953554	0.08688983917236337
0.22333547600283055	0.08688983917236337
0.23357746200053953	0.08688983917236337
0.24383409800066147	0.08688983917236337
0.2540831150035956	0.08688983917236337
0.26432773000124143	0.08688983917236337
0.27458297600242076	0.08688983917236337
0.2848497800005134	0.08688983917236337
0.29511260900471825	0.08833179473876962
0.3053585550005664	0.08881244659423837
0.31560554400493857	0.08881244659423837
0.3258613299985882	0.08977375030517587
0.3361189440038288	0.08977375030517587
0.3463757900026394	0.09025440216064462
0.3566474670005846	0.09025440216064462
0.3669435039992095	0.09025440216064462
0.3771943360043224	0.09073505401611337
0.3874268240033416	0.09073505401611337
0.3976606330033974	0.09073505401611337
0.40789095500076655	0.09073505401611337
0.41812286600179505	0.09073505401611337
0.4283436250043451	0.09073505401611337
0.4385589669982437	0.09073505401611337
0.4487770019986783	0.09073505401611337
0.4589921540027717	0.09121570587158212
0.4692100910033332	0.09121570587158212
0.4794173699992825	0.09169635772705087
0.48964222200447693	0.09217700958251962
0.49986359199829167	0.09265766143798837
0.5100961729986011	0.09313831329345712
0.520323623000877	0.09361896514892587
0.5305463900003815	0.09458026885986337
0.5407684880046872	0.09458026885986337
0.5509812970049097	0.09506092071533212
0.5611861450015567	0.09602222442626962
0.571394564001821	0.09650287628173837
0.5815925130009418	0.09746417999267587
0.5918195780031965	0.09794483184814462
0.6020391280035255	0.09794483184814462
0.6122627060030936	0.09794483184814462
0.6224756820010953	0.09842548370361337
0.6326915719982935	0.09890613555908212
0.6429041130031692	0.09890613555908212
0.6530835380035569	0.09890613555908212
0.6633104110005661	0.09890613555908212
0.6735354539996479	0.09938678741455087
0.6837569659983274	0.09938678741455087
0.6939718889989308	0.09938678741455087
0.7041955140011851	0.09938678741455087
0.7144235130035668	0.09938678741455087
0.7246741630006	0.09938678741455087
0.7349019009998301	0.09938678741455087
0.7450862559999223	0.09986743927001962
0.755331277003279	0.10082874298095712
0.7656044739997014	0.10130939483642587
0.7758970690047136	0.10130939483642587
0.7861437090032268	0.10130939483642587
0.7964402910001809	0.10179004669189462
0.8067133930017008	0.10179004669189462
0.816993040003581	0.10179004669189462
0.8272613880035351	0.10227069854736337
0.8375035600038245	0.10227069854736337
0.8477807500021299	0.10227069854736337
0.8580221619995427	0.10227069854736337
0.8682703500016942	0.10275135040283212
0.8785350850012037	0.10275135040283212
0.8888116080051987	0.10275135040283212
0.8990529510047054	0.10323200225830087
0.909291984004085	0.10371265411376962
0.9195259660045849	0.10419330596923837
0.9297688080041553	0.10611591339111337
0.9400050559997908	0.10611591339111337
0.9502287490031449	0.10611591339111337
0.9604572759999428	0.10611591339111337
0.970697121003468	0.10645160675048837
0.9809595260012429	0.10693225860595712
0.9912844909995329	0.10741291046142587
1.0015265949987224	0.10741291046142587
1.101914292004949	0.10799274444580087
1.2023523440002464	0.10847339630126962
1.3028250409988686	0.10943470001220712
1.4032971760025248	0.11087665557861337
1.5037259829987306	0.11279926300048837
1.6041705690004164	0.11279926300048837
1.7046436500022537	0.11303958892822275
1.8050846530022682	0.11303958892822275
1.9054935599997407	0.11303958892822275
2.0059183230041526	0.11351261138916025
2.106314372002089	0.11351261138916025
2.206709475001844	0.11351261138916025
2.3071089920049417	0.11351261138916025
2.407544884001254	0.11351261138916025
2.507968213998538	0.11351261138916025
2.60840097500477	0.11351261138916025
2.708858792000683	0.1149545669555665
2.8092987080017338	0.11543521881103525
2.909727650003333	0.1168771743774415
3.0101670080039185	0.1168771743774415
3.1105854850029573	0.1168771743774415
3.211043970004539	0.11735782623291025
3.3114932180033065	0.11735782623291025
3.412008280000009	0.1187997817993165
3.512448753004719	0.1187997817993165
3.612905250003678	0.1187997817993165
3.713393233003444	0.1187997817993165
3.813839353999356	0.1187997817993165
3.9142838309999206	0.1187997817993165
4.014743610998266	0.119761085510254
4.115182631001517	0.12024173736572275
4.215650680998806	0.12024173736572275
4.316129534003267	0.12024173736572275
4.416626146005001	0.121683692932129
4.517075986004784	0.121683692932129
4.617558071004169	0.121683692932129
4.717976792002446	0.12335071563720712
4.8184975769981975	0.12335071563720712
4.91912589900312	0.12335071563720712
5.019560478998756	0.12335071563720712
5.119998824004142	0.12335071563720712
5.2204325850034365	0.12383136749267587
5.320882145999349	0.12431201934814462
5.421366697999474	0.12527332305908212
5.521803315001307	0.12527332305908212
5.622251332002634	0.12623462677001962
5.722677413999918	0.12671527862548837
5.823089969999273	0.12719593048095712
5.9235016599996015	0.12767658233642587
6.0239237530040555	0.12815723419189462
6.124369046003267	0.12815723419189462
6.224858364999818	0.13825092315673837
6.325372030005383	0.13440570831298837
6.425830969004892	0.13777027130126962
6.526247681002133	0.13777027130126962
6.62667218700517	0.13777027130126962
6.727087576000486	0.13756046295166025
6.827528057998279	0.13756046295166025
6.927960280001571	0.13780460357666025
7.028375310001138	0.13780460357666025
7.128798254001595	0.140207862854004
7.229263473003812	0.14068851470947275
7.329709493002156	0.1430917739868165
7.430159319999802	0.14357242584228525
7.530598746998294	0.14549503326416025
7.63102539999818	0.14549503326416025
7.73144611799944	0.14717350006103525
7.831862570004887	0.14813480377197275
7.932277230000182	0.14813480377197275
0	0
