# Supplementary material for: GRAPE for fast and scalable graph processing and random-walk-based embedding
Source: Nat Comput Sci. 2023 Jun 26;3(6):552–68. doi: 10.1038/s43588-023-00465-8 (PMC10768636; doi:10.1038/s43588-023-00465-8)
Supplement: Supplementary file 4 — CSVs with time series data with time and memory requirements for the different libraries on the 44 considered graphs and on the different tasks considered (loading graphs, first- and second-order RWs). [file 43588_2023_465_MOESM4_ESM.zip › bio-ce-lc/PecanPy/second_order_walk_only_p.csv]

delta	ram
0	0.002232933044433505
0.00019729700579773635	0.002713584899902255
0.0003419679997023195	0.002713584899902255
0.0004462970027816482	0.002713584899902255
0.0005326060054358095	0.002713584899902255
0.0006161650017020293	0.002713584899902255
0.0006984319988987409	0.002713584899902255
0.0007797110010869801	0.002713584899902255
0.0008599490029155277	0.002713584899902255
0.0009397370013175532	0.003194236755371005
0.001020111005345825	0.003194236755371005
0.0011088640021625906	0.003194236755371005
0.0011982060023001395	0.003194236755371005
0.0012795330039807595	0.003194236755371005
0.0013588920046458952	0.003194236755371005
0.0014460040038102306	0.003194236755371005
0.0015259550054906867	0.003194236755371005
0.0016146429989021271	0.003194236755371005
0.0016969909993349575	0.003194236755371005
0.0017768580000847578	0.003194236755371005
0.001884675002656877	0.003674888610839755
0.0019709390035131946	0.003674888610839755
0.0020524380015558563	0.003674888610839755
0.002132325003913138	0.003674888610839755
0.0022122380032669753	0.003674888610839755
0.002292397999553941	0.003674888610839755
0.002377039003476966	0.003674888610839755
0.0024592750050942414	0.003674888610839755
0.002539090004574973	0.003674888610839755
0.002619371000037063	0.003674888610839755
0.002699094999115914	0.003674888610839755
0.0027803359989775345	0.003674888610839755
0.002859553998860065	0.003674888610839755
0.0029395259989541955	0.003674888610839755
0.003019231000507716	0.003674888610839755
0.0030989310034783557	0.003674888610839755
0.003178338003635872	0.004155540466308505
0.003265710998675786	0.004155540466308505
0.003348211001139134	0.004155540466308505
0.003434723003010731	0.004155540466308505
0.0035246190018369816	0.004155540466308505
0.0036112970046815462	0.004155540466308505
0.003694511004141532	0.004155540466308505
0.0037751250056317076	0.004155540466308505
0.003855235001537949	0.004155540466308505
0.003935073000320699	0.004155540466308505
0.004015775004518218	0.004636192321777255
0.004095684002095368	0.004636192321777255
0.0041752630058908835	0.004636192321777255
0.004255466003087349	0.004636192321777255
0.004334946002927609	0.004636192321777255
0.004421158002514858	0.004636192321777255
0.0045022350022918545	0.004636192321777255
0.004582550005579833	0.004636192321777255
0.0046623460002592765	0.004636192321777255
0.004742267003166489	0.004636192321777255
0.004822464004973881	0.004636192321777255
0.004902341002889443	0.004636192321777255
0.00498239700391423	0.004636192321777255
0.0050646189993130974	0.004636192321777255
0.005144871000084095	0.005116844177246005
0.005225152999628335	0.005116844177246005
0.005305008999130223	0.005116844177246005
0.005391816004703287	0.005116844177246005
0.0054731330019421875	0.005116844177246005
0.005553153001528699	0.005116844177246005
0.005633585999021307	0.005116844177246005
0.005713764003303368	0.005116844177246005
0.005793219999759458	0.005116844177246005
0.005891206004889682	0.005116844177246005
0.005974163002974819	0.005116844177246005
0.00605426800029818	0.005116844177246005
0.0061342250046436675	0.005116844177246005
0.006214691005880013	0.005116844177246005
0.006295473001955543	0.005116844177246005
0.006381182000041008	0.005116844177246005
0.0064630289998603985	0.005116844177246005
0.006543373005115427	0.005116844177246005
0.006633023003814742	0.005116844177246005
0.006715950999932829	0.005116844177246005
0.0067959799998789094	0.005116844177246005
0.00687586200365331	0.005116844177246005
0.0069567220052704215	0.005116844177246005
0.007036687005893327	0.005116844177246005
0.007116810003935825	0.005116844177246005
0.007197964005172253	0.005116844177246005
0.007278375000169035	0.005116844177246005
0.007358439004747197	0.005116844177246005
0.007448191005096305	0.005116844177246005
0.007529169000918046	0.005116844177246005
0.007608767002238892	0.005116844177246005
0.007692456005315762	0.005597496032714755
0.007773105004162062	0.005597496032714755
0.007852953000110574	0.005597496032714755
0.007933040003990754	0.005597496032714755
0.008014325001568068	0.005597496032714755
0.008094359000097029	0.005597496032714755
0.008174531001714058	0.005597496032714755
0.00825483199878363	0.005597496032714755
0.008341458000359125	0.005597496032714755
0.008431621005001944	0.005597496032714755
0.008512732005328871	0.005597496032714755
0.008592591002525296	0.005597496032714755
0.008672865005792119	0.005597496032714755
0.008752715999435168	0.005597496032714755
0.008833122003125027	0.005597496032714755
0.00891256100294413	0.005597496032714755
0.008992665003461298	0.005597496032714755
0.009072445005585905	0.005597496032714755
0.009152282000286505	0.005597496032714755
0.009231686999555677	0.005597496032714755
0.009312179005064536	0.005597496032714755
0.009400832001119852	0.005597496032714755
0.00948128000163706	0.005597496032714755
0.009561283004586585	0.005597496032714755
0.009641210999689065	0.005597496032714755
0.0097208280058112	0.005597496032714755
0.009800283005461097	0.005597496032714755
0.009898262003844138	0.005597496032714755
0.009983770003600512	0.005597496032714755
0.010064148002129514	0.005597496032714755
0.010236598005576525	0.005597496032714755
0.010483994003152475	0.005597496032714755
0.010781728000438306	0.005597496032714755
0.011042121004720684	0.005597496032714755
0.01122850500541972	0.005597496032714755
0.01139069499913603	0.005597496032714755
0.011550472001545131	0.005597496032714755
0.011717714005499147	0.005597496032714755
0.011875294003402814	0.005597496032714755
0.012031247999402694	0.005597496032714755
0.012186086001747753	0.005597496032714755
0.01234457800455857	0.005597496032714755
0.012511715001892298	0.005597496032714755
0.012671797005168628	0.005597496032714755
0.012825833000533748	0.005597496032714755
0.012979623003047891	0.005597496032714755
0.013137706002453342	0.005597496032714755
0.013290925002365839	0.005597496032714755
0.013444338001136202	0.005597496032714755
0.013613050999992993	0.005597496032714755
0.013771718004136346	0.005597496032714755
0.01394182100193575	0.005597496032714755
0.01409853400400607	0.005597496032714755
0.014252070999646094	0.005597496032714755
0.014404840003408026	0.005597496032714755
0.014563500000804197	0.005597496032714755
0.014716623001731932	0.005597496032714755
0.014869925005768891	0.005597496032714755
0.015022494000731967	0.005597496032714755
0.015174868000030983	0.005597496032714755
0.015334945004724432	0.005597496032714755
0.015501722002227325	0.005597496032714755
0.015657504998671357	0.005597496032714755
0.015811142002348788	0.005597496032714755
0.015964466001605615	0.005597496032714755
0.016118774001370184	0.005597496032714755
0.016271666005195584	0.005597496032714755
0.01642423100565793	0.005597496032714755
0.01658726200548699	0.006078147888183505
0.01674511899909703	0.006078147888183505
0.016899582005862612	0.006078147888183505
0.017053023002517875	0.006078147888183505
0.017208745004609227	0.006078147888183505
0.017384842001774814	0.006078147888183505
0.017572620999999344	0.006558799743652255
0.017731238003761973	0.006558799743652255
0.017866182002762798	0.006558799743652255
0.01803799700428499	0.006558799743652255
0.018200516002252698	0.006558799743652255
0.0183552270027576	0.006558799743652255
0.01851020300091477	0.007039451599121005
0.018665631003386807	0.007039451599121005
0.018820219003828242	0.007039451599121005
0.018974916005390696	0.007039451599121005
0.01913018400227884	0.007039451599121005
0.019283526999060996	0.007039451599121005
0.01945102100580698	0.007039451599121005
0.01962662400183035	0.007520103454589755
0.01978292200510623	0.007520103454589755
0.019936975004384294	0.007520103454589755
0.020090224003070034	0.007520103454589755
0.020243561004463118	0.007520103454589755
0.020397610001964495	0.007520103454589755
0.020551374000206124	0.007520103454589755
0.020706002003862523	0.008000755310058505
0.020858702002442442	0.008000755310058505
0.021010939999541733	0.008000755310058505
0.021163874000194483	0.008000755310058505
0.021316600003046915	0.008000755310058505
0.021469776002049912	0.008000755310058505
0.02166015400143806	0.008000755310058505
0.021818465000251308	0.008481407165527255
0.02199203600321198	0.008481407165527255
0.022146754003188107	0.008481407165527255
0.022300258999166545	0.008481407165527255
0.02245320100337267	0.008481407165527255
0.022610480002185795	0.008481407165527255
0.022763778004446067	0.008481407165527255
0.02291668000543723	0.008481407165527255
0.023088941001333296	0.008481407165527255
0.02324798000336159	0.008969688415527255
0.02340219700272428	0.008969688415527255
0.023561574002087582	0.008969688415527255
0.023717167001450434	0.008969688415527255
0.02387116300087655	0.008969688415527255
0.02402448000066215	0.008969688415527255
0.024177662999136373	0.009450340270996005
0.024330655003723223	0.009450340270996005
0.024483728004270233	0.009450340270996005
0.02464114499889547	0.009450340270996005
0.024794043005385902	0.009450340270996005
0.02494998600013787	0.009450340270996005
0.025102665000304114	0.009450340270996005
0.025255988002754748	0.009450340270996005
0.025409246001800057	0.009450340270996005
0.02556704400194576	0.009450340270996005
0.025720632998854853	0.009450340270996005
0.025864764000289142	0.009450340270996005
0.02602036000462249	0.009450340270996005
0.02617805100453552	0.009450340270996005
0.02633119100210024	0.009450340270996005
0.026527228001214098	0.009930992126464755
0.026711188998888247	0.009930992126464755
0.02686931700009154	0.009930992126464755
0.02702325300197117	0.009930992126464755
0.027177143005246762	0.009930992126464755
0.027329229000315536	0.009930992126464755
0.02748208900447935	0.009930992126464755
0.027640241001790855	0.009930992126464755
0.027794711000751704	0.009930992126464755
0.027947537004365586	0.009930992126464755
0.02810036900336854	0.009930992126464755
0.028267866000533104	0.010411643981933505
0.02842768400296336	0.010411643981933505
0.02858607600501273	0.010411643981933505
0.028740024004946463	0.010411643981933505
0.02889287099969806	0.010411643981933505
0.029052666999632493	0.010411643981933505
0.02920580600039102	0.010411643981933505
0.0293588019994786	0.010411643981933505
0.029519821000576485	0.010411643981933505
0.02967465200345032	0.010411643981933505
0.029829297003743704	0.010411643981933505
0.030000548002135474	0.010411643981933505
0.030154603999108076	0.010411643981933505
0.03030709200538695	0.010411643981933505
0.0304605220007943	0.010411643981933505
0.03061840100417612	0.010411643981933505
0.030770579003728926	0.010411643981933505
0.0309242030052701	0.010411643981933505
0.031075699000211898	0.010411643981933505
0.03122775700467173	0.010411643981933505
0.03138044400111539	0.010411643981933505
0.03153380800358718	0.010411643981933505
0.03169495100155473	0.010892295837402255
0.03184910500567639	0.010892295837402255
0.03200142700370634	0.010892295837402255
0.03215353600535309	0.010892295837402255
0.03230559600342531	0.010892295837402255
0.032458943998790346	0.010892295837402255
0.032616850003250875	0.010892295837402255
0.03277134400559589	0.010892295837402255
0.032924102000833955	0.010892295837402255
0.03307661500002723	0.010892295837402255
0.033229284003027715	0.010892295837402255
0.03338411900040228	0.010892295837402255
0.03355006399942795	0.010892295837402255
0.03370912300306372	0.010892295837402255
0.03388301499944646	0.010892295837402255
0.03404064500500681	0.010892295837402255
0.03419530600513099	0.011372947692871005
0.03434959700098261	0.011372947692871005
0.034503410999604966	0.011372947692871005
0.03465687800053274	0.011372947692871005
0.03480953800317366	0.011372947692871005
0.03496200700465124	0.011372947692871005
0.03511503100162372	0.011372947692871005
0.03526718200009782	0.011372947692871005
0.03541939700517105	0.011372947692871005
0.03557851100049447	0.011372947692871005
0.03573193000192987	0.011372947692871005
0.03588421500171535	0.011372947692871005
0.036035955003171694	0.011372947692871005
0.036188328005664516	0.011372947692871005
0.03634025100473082	0.011372947692871005
0.036494673004199285	0.011372947692871005
0.03664844800368883	0.011372947692871005
0.036802669004828203	0.011372947692871005
0.03695499400055269	0.011372947692871005
0.03710683600365883	0.011853599548339755
0.03726690100302221	0.011853599548339755
0.03741993500443641	0.011853599548339755
0.037577404000330716	0.011853599548339755
0.03773052999895299	0.011853599548339755
0.03786351199960336	0.011853599548339755
0.038017546001356095	0.011853599548339755
0.03817014900414506	0.011853599548339755
0.03832259000046179	0.011853599548339755
0.038475452005513944	0.011853599548339755
0.03863264599931426	0.011853599548339755
0.03878627499943832	0.011853599548339755
0.0389388180046808	0.011853599548339755
0.039091422004275955	0.011853599548339755
0.03924430900224252	0.011853599548339755
0.03939697900204919	0.011853599548339755
0.03955034899991006	0.011853599548339755
0.03974665100395214	0.011853599548339755
0.039983396003663074	0.011853599548339755
0.04016715100442525	0.011853599548339755
0.04033318800065899	0.012334251403808505
0.04049970600317465	0.012334251403808505
0.040655529002833646	0.012334251403808505
0.040810344005876686	0.012334251403808505
0.040964804000395816	0.012334251403808505
0.04111782499967376	0.012334251403808505
0.041271045003668405	0.012334251403808505
0.04142518400476547	0.012334251403808505
0.04158075600571465	0.012334251403808505
0.041745327005628496	0.012334251403808505
0.04186610300530447	0.012334251403808505
0.04202180100401165	0.012334251403808505
0.042176170005404856	0.012334251403808505
0.04233010399912018	0.012334251403808505
0.04250170999875991	0.012814903259277255
0.042661324005166534	0.012814903259277255
0.042815127002540976	0.012814903259277255
0.04296883200004231	0.012814903259277255
0.04312135500367731	0.012814903259277255
0.04327405200456269	0.012814903259277255
0.04342669399920851	0.012814903259277255
0.043580939003732055	0.012814903259277255
0.04373354500421556	0.012814903259277255
0.043886444000236224	0.012814903259277255
0.04403882800397696	0.012814903259277255
0.044190486005390994	0.012814903259277255
0.04434257300454192	0.012814903259277255
0.04450222200102871	0.013295555114746005
0.044655543999397196	0.013295555114746005
0.04480727400368778	0.013295555114746005
0.04495965300156968	0.013295555114746005
0.04512154799886048	0.013295555114746005
0.04527613500249572	0.013295555114746005
0.045445766001648735	0.013295555114746005
0.045604343999002595	0.013295555114746005
0.045757996005704626	0.013295555114746005
0.04586359899985837	0.013295555114746005
0.046017716005735565	0.013295555114746005
0.046170863999577705	0.013295555114746005
0.0463225620042067	0.013295555114746005
0.04648006600473309	0.013295555114746005
0.046654830999614205	0.013295555114746005
0.04682666800363222	0.013776206970214755
0.04698251300578704	0.013776206970214755
0.04713620600523427	0.013776206970214755
0.047290410999266896	0.013776206970214755
0.04745698800252285	0.014256858825683505
0.04761325000436045	0.014256858825683505
0.04776834299991606	0.014256858825683505
0.04792189500585664	0.014256858825683505
0.048075208003865555	0.014256858825683505
0.048228188999928534	0.014737510681152255
0.048381883003457915	0.014737510681152255
0.048535642003116664	0.014737510681152255
0.04868969599920092	0.014737510681152255
0.048843067001143936	0.014737510681152255
0.0489953720025369	0.014737510681152255
0.04914811700291466	0.015218162536621005
0.04930546499963384	0.015218162536621005
0.04946866300451802	0.015218162536621005
0.04962279400206171	0.015218162536621005
0.049776259998907335	0.015218162536621005
0.0499466309993295	0.015218162536621005
0.05010326699994039	0.015698814392089755
0.05025704700528877	0.015698814392089755
0.05041079300281126	0.015698814392089755
0.0505648820035276	0.015698814392089755
0.05071787199995015	0.015698814392089755
0.05087116100185085	0.015698814392089755
0.051025250999373384	0.015698814392089755
0.05117817399877822	0.016179466247558505
0.05133149400353432	0.016179466247558505
0.05149018399970373	0.016179466247558505
0.051652473004651256	0.016179466247558505
0.051809390002745204	0.016179466247558505
0.05196361400157912	0.016179466247558505
0.05211735700140707	0.016179466247558505
0.052271799999289215	0.016179466247558505
0.05242624500533566	0.016179466247558505
0.05258091699943179	0.016660118103027255
0.05273490000399761	0.016660118103027255
0.052894532003847416	0.016660118103027255
0.05304872600390809	0.016660118103027255
0.05320202300208621	0.016660118103027255
0.053354870004113764	0.016660118103027255
0.05351313100254629	0.017140769958496005
0.05366851000144379	0.017140769958496005
0.05382581400044728	0.017140769958496005
0.053994152003724594	0.017140769958496005
0.05414860600285465	0.017140769958496005
0.05430192800122313	0.017140769958496005
0.05446241400204599	0.017140769958496005
0.054616749002889264	0.017140769958496005
0.05476984000415541	0.017140769958496005
0.054923395000514574	0.017140769958496005
0.05507659100112505	0.017140769958496005
0.055229650999535806	0.017140769958496005
0.055392538000887726	0.017140769958496005
0.05554995500278892	0.017140769958496005
0.05570371000067098	0.017140769958496005
0.0558562120058923	0.017140769958496005
0.05600800899992464	0.017140769958496005
0.05616061500040814	0.017621421813964755
0.056312845001230016	0.017621421813964755
0.05647015500289854	0.017621421813964755
0.05663557800289709	0.017621421813964755
0.0567957640014356	0.017621421813964755
0.05694951100304024	0.017621421813964755
0.057103694998659194	0.017621421813964755
0.057265715004177764	0.017621421813964755
0.057421613004407845	0.017621421813964755
0.05757968800025992	0.017621421813964755
0.057735659000172745	0.017621421813964755
0.05788248700264376	0.017621421813964755
0.058039587005623616	0.017621421813964755
0.058194575998641085	0.017621421813964755
0.05834792200039374	0.017621421813964755
0.05850759000168182	0.018102073669433505
0.058661490998929366	0.018102073669433505
0.05881430500448914	0.018102073669433505
0.058967377000954	0.018102073669433505
0.059120447003806476	0.018102073669433505
0.05927352500293637	0.018102073669433505
0.05946925299940631	0.018102073669433505
0.05971001000580145	0.018102073669433505
0.05987830999947619	0.018102073669433505
0.06003914699977031	0.018102073669433505
0.060196316000656225	0.018102073669433505
0.06035138100560289	0.018102073669433505
0.06051125399972079	0.018102073669433505
0.060668451005767565	0.018582725524902255
0.060831474998849444	0.018582725524902255
0.06098712300445186	0.018582725524902255
0.06114077600068413	0.018582725524902255
0.061294409999391064	0.018582725524902255
0.061447951004083734	0.018582725524902255
0.061665418004849926	0.018582725524902255
0.06183629000588553	0.018582725524902255
0.062011283000174444	0.018582725524902255
0.06216819299879717	0.018582725524902255
0.06232270500186132	0.018582725524902255
0.062476699000399094	0.018582725524902255
0.06264605100295739	0.018582725524902255
0.06280703900119988	0.018582725524902255
0.06296145699889166	0.018582725524902255
0.06311533600091934	0.018582725524902255
0.06326969800284132	0.019063377380371005
0.0634324140046374	0.019063377380371005
0.06359276800503721	0.019063377380371005
0.06374846800463274	0.019063377380371005
0.06390194599953247	0.019063377380371005
0.06405550300405594	0.019063377380371005
0.06420962200354552	0.019063377380371005
0.06436313000449445	0.019063377380371005
0.06453478700132109	0.019063377380371005
0.06469204700260889	0.019063377380371005
0.0648473540059058	0.019063377380371005
0.06500132600194775	0.019063377380371005
0.0651556660013739	0.019063377380371005
0.06531098700361326	0.019063377380371005
0.06546603899914771	0.019544029235839755
0.06562561500322772	0.019544029235839755
0.06578134500159649	0.019544029235839755
0.06595910800388083	0.019544029235839755
0.06611427700408967	0.019544029235839755
0.06626759999926435	0.019544029235839755
0.06642082900361856	0.019544029235839755
0.06657950299995719	0.020024681091308505
0.06674191700585652	0.020024681091308505
0.06689685900346376	0.020024681091308505
0.06704997800261481	0.020024681091308505
0.06720743200276047	0.020024681091308505
0.06736062800337095	0.020024681091308505
0.06751380000059726	0.020024681091308505
0.06766800400509965	0.020024681091308505
0.06782124299934367	0.020024681091308505
0.06797435800399398	0.020024681091308505
0.06812811500276439	0.020024681091308505
0.06828077300451696	0.020024681091308505
0.06843398600176442	0.020024681091308505
0.06859258400072576	0.020024681091308505
0.0687527910049539	0.020024681091308505
0.06890701100201113	0.020024681091308505
0.06906081500346772	0.020505332946777255
0.06921422500454355	0.020505332946777255
0.0693735020031454	0.020505332946777255
0.06952838100551162	0.020505332946777255
0.06968398800381692	0.020505332946777255
0.06983745600155089	0.020505332946777255
0.0700062930045533	0.020505332946777255
0.07016060600290075	0.020505332946777255
0.07031388999894261	0.020505332946777255
0.07046704499953194	0.020505332946777255
0.07062417400447885	0.020505332946777255
0.0707786290004151	0.020505332946777255
0.07093162800447317	0.020505332946777255
0.07108446799975354	0.020505332946777255
0.07123696900089271	0.020505332946777255
0.07138975300040329	0.020505332946777255
0.07154334400547668	0.020505332946777255
0.07170542100357125	0.020505332946777255
0.07185992500308203	0.020505332946777255
0.07201245699980063	0.020505332946777255
0.07216572900506435	0.020505332946777255
0.07231801900343271	0.020505332946777255
0.07247143299900927	0.020505332946777255
0.07262990400340641	0.020985984802246005
0.07278315599978669	0.020985984802246005
0.072936712000228	0.020985984802246005
0.07309080100094434	0.020985984802246005
0.07324359300400829	0.020985984802246005
0.0733960819998174	0.020985984802246005
0.07355171200470068	0.020985984802246005
0.07370635700499406	0.020985984802246005
0.0738942890020553	0.020985984802246005
0.07405388400366064	0.020985984802246005
0.07420809700124664	0.020985984802246005
0.07436208199942484	0.020985984802246005
0.07451673399918946	0.020985984802246005
0.07467046300007496	0.020985984802246005
0.0748259340034565	0.020985984802246005
0.07498133400076767	0.020985984802246005
0.07513476100575645	0.020985984802246005
0.07528779800486518	0.021466636657714755
0.07545288600522326	0.021466636657714755
0.07561381900450215	0.021466636657714755
0.07576794300257461	0.021466636657714755
0.07592172799922992	0.021466636657714755
0.07607509600347839	0.021466636657714755
0.0762275300003239	0.021466636657714755
0.07638006700290134	0.021466636657714755
0.07653637399926083	0.021466636657714755
0.07670015400071861	0.021466636657714755
0.07685465100075817	0.021466636657714755
0.07700895300513366	0.021466636657714755
0.07716259500011802	0.021947288513183505
0.07732342200324638	0.021947288513183505
0.07747779300552793	0.021947288513183505
0.0776378869995824	0.021947288513183505
0.07779103999928338	0.021947288513183505
0.0779582980030682	0.021947288513183505
0.07811355200101389	0.021947288513183505
0.07826671300426824	0.021947288513183505
0.07842050000181189	0.021947288513183505
0.07857815000170376	0.021947288513183505
0.07873267600371037	0.022427940368652255
0.07888668699888512	0.022427940368652255
0.07903973400243558	0.022427940368652255
0.07927110000309767	0.022427940368652255
0.07951684800354997	0.022427940368652255
0.07968595000420464	0.022427940368652255
0.07984781200502766	0.022427940368652255
0.08000580200314289	0.022427940368652255
0.08016233899979852	0.022427940368652255
0.08031739899888635	0.022427940368652255
0.08047843800159171	0.022427940368652255
0.08079301300313091	0.022427940368652255
0.0809622520027915	0.022427940368652255
0.08111977800581371	0.022427940368652255
0.08127993000380229	0.022908592224121005
0.0814362910023192	0.022908592224121005
0.08160105300339637	0.022908592224121005
0.0817605390038807	0.022908592224121005
0.0819144800043432	0.022908592224121005
0.08207164000486955	0.022908592224121005
0.08222666100482456	0.022908592224121005
0.08238159499887843	0.022908592224121005
0.08253616800357122	0.022908592224121005
0.08269032500538742	0.022908592224121005
0.08284428100159857	0.022908592224121005
0.08299884300504345	0.022908592224121005
0.0831528730050195	0.022908592224121005
0.08330843600560911	0.022908592224121005
0.08346770800562808	0.022908592224121005
0.08362248800403904	0.022908592224121005
0.08377663799910806	0.023389244079589755
0.08393033200263744	0.023389244079589755
0.08408348200464388	0.023389244079589755
0.0842368500016164	0.023389244079589755
0.08438975600438425	0.023389244079589755
0.08454428600089159	0.023869895935058505
0.08470215200213715	0.023869895935058505
0.08485705900238827	0.023869895935058505
0.08501085700117983	0.023869895935058505
0.08516436400532257	0.023869895935058505
0.08531752300041262	0.024350547790527255
0.08547686000383692	0.024350547790527255
0.0856313760014018	0.024350547790527255
0.08578529000078561	0.024350547790527255
0.08596836200013058	0.024831199645996005
0.08613061900541652	0.024831199645996005
0.08628887200029567	0.024831199645996005
0.08644996699877083	0.024831199645996005
0.08666709800309036	0.025311851501464755
0.08684273299877532	0.025311851501464755
0.08699917500052834	0.025311851501464755
0.08715346700046211	0.025311851501464755
0.0873077300057048	0.025792503356933505
0.08747311700426508	0.025792503356933505
0.08762814000510843	0.025792503356933505
0.08778235100180609	0.025792503356933505
0.08793680500093615	0.026273155212402255
0.08809019999898737	0.026273155212402255
0.08824273999925936	0.026273155212402255
0.08839497499866411	0.026273155212402255
0.08854925099876709	0.026273155212402255
0.08870210999884875	0.026753807067871005
0.08885594500316074	0.026753807067871005
0.08900938100123312	0.026753807067871005
0.08916387900535483	0.026753807067871005
0.0893182850049925	0.027234458923339755
0.08947821200126782	0.027234458923339755
0.08963191500515677	0.027234458923339755
0.08978464500250993	0.027234458923339755
0.08995356900413753	0.027715110778808505
0.09010885799943935	0.027715110778808505
0.09026182900561253	0.027715110778808505
0.0904155680036638	0.027715110778808505
0.09056845799932489	0.028195762634277255
0.090722414002812	0.028195762634277255
0.09087639700010186	0.028195762634277255
0.09102960699965479	0.028195762634277255
0.09118281800328987	0.028195762634277255
0.09133513300184859	0.028195762634277255
0.09149437200539978	0.028676414489746005
0.09166926400212105	0.028676414489746005
0.09183861900237389	0.028676414489746005
0.09199292799894465	0.028676414489746005
0.09214587099995697	0.029157066345214755
0.09230295700399438	0.029157066345214755
0.09246834100486012	0.029157066345214755
0.09262612300517503	0.029157066345214755
0.09278133000043454	0.029637718200683505
0.09293486900423886	0.029637718200683505
0.09309252300590742	0.029637718200683505
0.09324646800087066	0.029637718200683505
0.09339958600321552	0.030118370056152255
0.09355281500029378	0.030118370056152255
0.09371337300399318	0.030118370056152255
0.09386583499872359	0.030118370056152255
0.09402049200434703	0.030599021911621005
0.09417437700176379	0.030599021911621005
0.09432748900144361	0.030599021911621005
0.09448537000571378	0.030599021911621005
0.0946388790034689	0.030599021911621005
0.09479166600067401	0.031079673767089755
0.094944590004161	0.031079673767089755
0.095098190002318	0.031079673767089755
0.09525183300138451	0.031079673767089755
0.09540594900317956	0.031560325622558505
0.0955612870020559	0.031560325622558505
0.09571555699949386	0.031560325622558505
0.09587037299934309	0.031560325622558505
0.0960246980030206	0.031560325622558505
0.09617843800515402	0.032040977478027255
0.09633177499927115	0.032040977478027255
0.09648952499992447	0.032040977478027255
0.09665438099909807	0.032040977478027255
0.09681501999875763	0.032521629333496005
0.09697141899960116	0.032521629333496005
0.09712538400344783	0.032521629333496005
0.09727901800215477	0.032521629333496005
0.09743356200488051	0.033002281188964755
0.09759293599927332	0.033002281188964755
0.09774650900362758	0.033002281188964755
0.0978640989997075	0.033002281188964755
0.0980194069998106	0.033482933044433505
0.09817394400306512	0.033482933044433505
0.09832669800380245	0.033482933044433505
0.09849582800234202	0.033482933044433505
0.09865159800392576	0.033963584899902255
0.09880846900341567	0.033963584899902255
0.09896205100085353	0.033963584899902255
0.09911640600330429	0.033963584899902255
0.09926963900215924	0.034444236755371005
0.0994239350038697	0.034444236755371005
0.09957800000120187	0.034444236755371005
0.09973171000456205	0.034444236755371005
0.09988443399925018	0.034444236755371005
0.10003747900191229	0.034924888610839755
0.11020109100354603	0.042615318298339755
0.12048299400339602	0.049825096130371005
0.13075447700248333	0.057515525817871005
0.14103288300248096	0.065205955505371
0.15127731500251684	0.072896385192871
0.1615341750002699	0.0796255111694335
0.1717759970051702	0.08683528900146475
0.1820156930043595	0.08779659271240225
0.19224885700532468	0.08779659271240225
0.20248426100442884	0.08802928924560538
0.21274016900133574	0.08802928924560538
0.22297406100551598	0.08802928924560538
0.23320994000096107	0.08802928924560538
0.24344509200454922	0.08802928924560538
0.25366285600466654	0.08802928924560538
0.2638699680028367	0.08802928924560538
0.2740659350019996	0.08802928924560538
0.28425970100215636	0.08947124481201163
0.29445151099935174	0.08995189666748038
0.30465689200354973	0.08995189666748038
0.31485194300330477	0.09043254852294913
0.32505072300409665	0.09091320037841788
0.3352394380053738	0.09091320037841788
0.3454321270037326	0.09139385223388663
0.35564150100253755	0.09139385223388663
0.36583136999979615	0.09139385223388663
0.37603483700513607	0.09139385223388663
0.3862223370015272	0.09187450408935538
0.3964217920001829	0.09187450408935538
0.40663702100573573	0.09187450408935538
0.4168556799995713	0.09187450408935538
0.4270682360001956	0.09187450408935538
0.4372678720028489	0.09187450408935538
0.44746588000271004	0.09187450408935538
0.4576650720046018	0.09235515594482413
0.467862467005034	0.09283580780029288
0.478054865001468	0.09331645965576163
0.4882601710050949	0.09379711151123038
0.49845267300406704	0.09427776336669913
0.5086559880001005	0.09475841522216788
0.5189059309996082	0.09523906707763663
0.5291878480056766	0.09523906707763663
0.5394478130037896	0.09571971893310538
0.5496963430050528	0.09716167449951163
0.5599326230003498	0.09764232635498038
0.5701560590023291	0.09860363006591788
0.5803985349994036	0.09860363006591788
0.5906313550003688	0.09908428192138663
0.6008590370038291	0.09908428192138663
0.6110670560010476	0.09908428192138663
0.6212736320012482	0.09956493377685538
0.6314960860036081	0.10004558563232413
0.641704108005797	0.10004558563232413
0.6519120630036923	0.10004558563232413
0.6621302679996006	0.10004558563232413
0.6723325550046866	0.10004558563232413
0.682526502001565	0.10004558563232413
0.6927297299989732	0.10052623748779288
0.7029238100003568	0.10052623748779288
0.7131153450027341	0.10052623748779288
0.7233134130001417	0.10052623748779288
0.7335139490023721	0.10100688934326163
0.7437127209996106	0.10196819305419913
0.7538761329997214	0.10244884490966788
0.7640751220023958	0.10244884490966788
0.7742633590023615	0.10244884490966788
0.7844568319997052	0.10244884490966788
0.7946664199989755	0.10292949676513663
0.8048751070018625	0.10292949676513663
0.8150832829996943	0.10292949676513663
0.8253188740054611	0.10292949676513663
0.8355448160000378	0.10341014862060538
0.845755303002079	0.10341014862060538
0.855991256001289	0.10389080047607413
0.8661899240032653	0.10389080047607413
0.8764635090046795	0.10389080047607413
0.8867382270036614	0.10437145233154288
0.8969784190048813	0.10485210418701163
0.907209867000347	0.10533275604248038
0.9174520130036399	0.10725536346435538
0.9276824010012206	0.10725536346435538
0.9378770000039367	0.10725536346435538
0.9480889800033765	0.10725536346435538
0.9583128250014852	0.10773601531982413
0.9685232620031456	0.10821666717529288
0.9787521020043641	0.10869731903076163
0.9889737660050741	0.10869731903076163
0.9992145920041366	0.10869731903076163
1.0095028540017665	0.10869731903076163
1.109831652000139	0.10917797088623038
1.2102155450047576	0.11061992645263663
1.3105994460056536	0.11158123016357413
1.4110042660031468	0.11206188201904288
1.511410008999519	0.11398448944091788
1.6118554060012684	0.11398448944091788
1.7123028589994647	0.11398448944091788
1.8127516349995858	0.11446514129638663
1.9131783640041249	0.11446514129638663
2.0136211940043722	0.11446514129638663
2.1140889810048975	0.114705467224121
2.2145108860058826	0.114705467224121
2.3149474340025336	0.11469783782958975
2.415350170005695	0.11469783782958975
2.5157767010023235	0.11469783782958975
2.6161991020053392	0.116139793395996
2.716606619003869	0.11662044525146475
2.8170328340056585	0.118062400817871
2.917475841000851	0.118062400817871
3.0179531399990083	0.118062400817871
3.1184239920039545	0.118062400817871
3.2188810910010943	0.11854305267333975
3.3193302680010675	0.11854305267333975
3.419792425003834	0.119985008239746
3.520243308004865	0.119985008239746
3.6207280270027695	0.119985008239746
3.7211915730003966	0.119985008239746
3.821636289001617	0.119985008239746
3.9221162559988443	0.12046566009521475
4.022569893000764	0.12142696380615225
4.122997455000586	0.12166728973388663
4.2234093389997724	0.12166728973388663
4.323831494002661	0.12262859344482413
4.424231422999583	0.12262859344482413
4.524622949000332	0.12262859344482413
4.62503922200267	0.12407054901123038
4.725415304004855	0.12406291961669913
4.825897954004176	0.12406291961669913
4.9263200480054365	0.12406291961669913
5.02673426399997	0.12406291961669913
5.127147773004253	0.12406291961669913
5.227593766001519	0.12502422332763663
5.327993730999879	0.12550487518310538
5.428387431005831	0.12598552703857413
5.528789322001103	0.12646617889404288
5.629189555998892	0.12694683074951163
5.729575707002368	0.12790813446044913
5.8299864690052345	0.12838878631591788
5.9304118220024975	0.12886943817138663
6.030865161999827	0.128865623474121
6.131300683002337	0.13126888275146475
6.231703975005075	0.1346181869506835
6.332128211004601	0.13798274993896475
6.432548937998945	0.13798274993896475
6.532950572000118	0.13798274993896475
6.633360463005374	0.13798274993896475
6.733779501999379	0.13798274993896475
6.834222673998738	0.13798274993896475
6.934666933004337	0.13798274993896475
7.035121986999002	0.1403860092163085
7.135557498004346	0.14086666107177725
7.236007210005482	0.143269920349121
7.336434880002344	0.14375057220458975
7.436854740000854	0.1461538314819335
7.5372679680003785	0.14663448333740225
7.637692280004558	0.14855709075927725
7.738115812004253	0.14927806854248038
7.838528086998849	0.14951839447021475
0	0
