# Supplementary material for: GRAPE for fast and scalable graph processing and random-walk-based embedding
Source: Nat Comput Sci. 2023 Jun 26;3(6):552–68. doi: 10.1038/s43588-023-00465-8 (PMC10768636; doi:10.1038/s43588-023-00465-8)
Supplement: Supplementary file 4 — CSVs with time series data with time and memory requirements for the different libraries on the 44 considered graphs and on the different tasks considered (loading graphs, first- and second-order RWs). [file 43588_2023_465_MOESM4_ESM.zip › bio-ce-lc/PecanPy/second_order_walk.csv]

delta	ram
0	0.0027418136596679688
0.00017579199993633665	0.0032224655151367188
0.00030943699948693393	0.0032224655151367188
0.0004029040001114481	0.0032224655151367188
0.0005000689998269081	0.0032224655151367188
0.0005865429993718863	0.0032224655151367188
0.0006701899992549443	0.0032224655151367188
0.0007537900000897935	0.0032224655151367188
0.0008363619999727234	0.0032224655151367188
0.0009179310000035912	0.0037031173706054688
0.000999365000097896	0.0037031173706054688
0.0010892239997701836	0.0037031173706054688
0.0011747689995900146	0.0037031173706054688
0.0012625029994524084	0.0037031173706054688
0.00134657399939897	0.0037031173706054688
0.001433400999303558	0.0037031173706054688
0.0015185639995252131	0.0037031173706054688
0.0016057089997048024	0.0037031173706054688
0.0016977369996311609	0.004183769226074219
0.0017801599997255835	0.004183769226074219
0.0018618869999045273	0.004183769226074219
0.0019437229993854999	0.004183769226074219
0.0020254000000932137	0.004183769226074219
0.0021077719993627397	0.004183769226074219
0.002189793999605172	0.004183769226074219
0.0022826389995316276	0.004183769226074219
0.002367217999562854	0.004183769226074219
0.002453608999530843	0.004183769226074219
0.002568287999565655	0.004183769226074219
0.0026547889992798446	0.004183769226074219
0.002736479999839503	0.004183769226074219
0.0028180579993204447	0.004183769226074219
0.002902723999795853	0.004183769226074219
0.0029844029995729215	0.004183769226074219
0.003071567999541003	0.004183769226074219
0.0031542529995931545	0.004664421081542969
0.0032365349998144666	0.004664421081542969
0.0033192040000358247	0.004664421081542969
0.003402341999390046	0.004664421081542969
0.003494970999781799	0.004664421081542969
0.0035821559995383723	0.004664421081542969
0.003677003999655426	0.004664421081542969
0.0037596659994960646	0.004664421081542969
0.0038457239998024306	0.004664421081542969
0.003929011999389331	0.005145072937011719
0.004013515999758965	0.005145072937011719
0.004095262999726401	0.005145072937011719
0.0041793840000536875	0.005145072937011719
0.004262615999323316	0.005145072937011719
0.0043444859993542195	0.005145072937011719
0.004431384999406873	0.005145072937011719
0.004518298999755643	0.005145072937011719
0.004601784999977099	0.005145072937011719
0.004683316999944509	0.005145072937011719
0.004767578999235411	0.005145072937011719
0.004849719000048935	0.005145072937011719
0.004931346999910602	0.005145072937011719
0.005012900000110676	0.005625724792480469
0.005095102999803203	0.005625724792480469
0.005178364999665064	0.005625724792480469
0.005260769999949844	0.005625724792480469
0.0053424660000018775	0.005625724792480469
0.0054241620000539115	0.005625724792480469
0.005513598999641545	0.005625724792480469
0.005596138999862887	0.005625724792480469
0.00567801099987264	0.005625724792480469
0.005759517999649688	0.005625724792480469
0.0058411370000612806	0.005625724792480469
0.005922370999542181	0.005625724792480469
0.006004068000038387	0.005625724792480469
0.0060853810000480735	0.005625724792480469
0.006166708999444381	0.005625724792480469
0.006247842999982822	0.005625724792480469
0.006336065999676066	0.005625724792480469
0.006420633999368874	0.005625724792480469
0.00652977999925497	0.005625724792480469
0.006618909999815514	0.005625724792480469
0.006702390999635099	0.005625724792480469
0.006785285999285406	0.005625724792480469
0.006869200999972236	0.005625724792480469
0.00695231400004559	0.005625724792480469
0.007035472999632475	0.005625724792480469
0.00711806399976922	0.005625724792480469
0.007200725000075181	0.005625724792480469
0.007283240999640839	0.005625724792480469
0.007365466000010201	0.005625724792480469
0.007488202999411442	0.005625724792480469
0.0075739869998869835	0.005625724792480469
0.007656085999769857	0.005625724792480469
0.007738413999504701	0.005625724792480469
0.007820425999852887	0.005625724792480469
0.007902004999778	0.005625724792480469
0.007990284999323194	0.005625724792480469
0.00807298399922729	0.005625724792480469
0.008155012999850442	0.005625724792480469
0.00823790899994492	0.005625724792480469
0.008319882999785477	0.006106376647949219
0.008401625999795215	0.006106376647949219
0.00849612199999683	0.006106376647949219
0.008578944999499072	0.006106376647949219
0.008660565999889513	0.006106376647949219
0.008741784999983793	0.006106376647949219
0.008822984999824257	0.006106376647949219
0.008915538999644923	0.006106376647949219
0.0090023389993803	0.006106376647949219
0.009084702000109246	0.006106376647949219
0.00916705899999215	0.006106376647949219
0.009249795999494381	0.006106376647949219
0.009332541999356181	0.006106376647949219
0.009414187999936985	0.006106376647949219
0.00950208499943983	0.006106376647949219
0.009584381999957259	0.006106376647949219
0.009665775999565085	0.006106376647949219
0.009747639000124764	0.006106376647949219
0.009828747999563348	0.006106376647949219
0.009909769999467244	0.006106376647949219
0.009991186999286583	0.006106376647949219
0.010072602000036568	0.006106376647949219
0.010241357999802858	0.006106376647949219
0.010417056999358465	0.006106376647949219
0.010631371999807016	0.006106376647949219
0.010804730000018026	0.006106376647949219
0.010966783999720064	0.006106376647949219
0.011124775000098452	0.006106376647949219
0.011282854999990377	0.006106376647949219
0.011455685999862908	0.006106376647949219
0.011621560999628855	0.006106376647949219
0.01178093899943633	0.006106376647949219
0.011939229999370582	0.006106376647949219
0.012097980999897118	0.006106376647949219
0.012255363999429392	0.006106376647949219
0.012422064000020328	0.006106376647949219
0.012585157999637886	0.006106376647949219
0.012742520999381668	0.006106376647949219
0.01290046599933703	0.006106376647949219
0.013057489999482641	0.006106376647949219
0.013214820999564836	0.006106376647949219
0.013379610999436409	0.006106376647949219
0.013555065999753424	0.006106376647949219
0.013715100999434071	0.006106376647949219
0.013873095999770158	0.006106376647949219
0.014030241000000387	0.006106376647949219
0.014187952999236586	0.006106376647949219
0.014344711999910942	0.006106376647949219
0.014485951999631652	0.006106376647949219
0.014645829000073718	0.006106376647949219
0.014802815999246377	0.006106376647949219
0.014959828999963065	0.006106376647949219
0.015124595000088448	0.006106376647949219
0.01529660799951671	0.006106376647949219
0.015455170999302936	0.006106376647949219
0.015613105999364052	0.006106376647949219
0.015770556999996188	0.006106376647949219
0.01592765499935922	0.006106376647949219
0.016085587999441486	0.006106376647949219
0.01624300499952369	0.006106376647949219
0.016400068999246287	0.006106376647949219
0.0165634199993292	0.006106376647949219
0.01672076799968636	0.006106376647949219
0.01687744599985308	0.006106376647949219
0.017033936999723664	0.006106376647949219
0.017191528999319416	0.006106376647949219
0.017347408999739855	0.006106376647949219
0.017512067000097886	0.006106376647949219
0.01766898999994737	0.006106376647949219
0.017825281999648723	0.006106376647949219
0.017981862999477016	0.006587028503417969
0.018141601999559498	0.006587028503417969
0.01829848299985315	0.006587028503417969
0.018463074999999662	0.006587028503417969
0.01864163399932295	0.006587028503417969
0.0187997599996379	0.007067680358886719
0.018956738999804656	0.007067680358886719
0.0191133729995272	0.007067680358886719
0.019271161999313335	0.007067680358886719
0.01943222199952288	0.007067680358886719
0.019594194000092102	0.007067680358886719
0.019752831000005244	0.007548332214355469
0.019909773000108544	0.007548332214355469
0.020066747999408108	0.007548332214355469
0.020224795000103768	0.007548332214355469
0.02038197499950911	0.007548332214355469
0.020544905999486218	0.007548332214355469
0.02070300600007613	0.008028984069824219
0.020860811999227735	0.008028984069824219
0.021017752999796357	0.008028984069824219
0.02117428800011112	0.008028984069824219
0.021331433999876026	0.008028984069824219
0.02148723699974653	0.008028984069824219
0.021644743999786442	0.008028984069824219
0.021803642999657313	0.008028984069824219
0.021959668999443238	0.008509635925292969
0.022116028999334958	0.008509635925292969
0.022279056000115816	0.008509635925292969
0.02243715799977508	0.008509635925292969
0.02262103499924706	0.008509635925292969
0.022795889000008174	0.008509635925292969
0.02296618399941508	0.008990287780761719
0.02312396199977229	0.008990287780761719
0.023279934999663965	0.008990287780761719
0.023460853999495157	0.008990287780761719
0.023623065999345272	0.008990287780761719
0.0237809179998294	0.008990287780761719
0.023947239999870362	0.008990287780761719
0.02410966799925518	0.008990287780761719
0.024267488999612397	0.009470939636230469
0.02443040599973756	0.009470939636230469
0.024589564000052633	0.009470939636230469
0.024747041999944486	0.009470939636230469
0.02490396199937095	0.009470939636230469
0.025060377000045264	0.009470939636230469
0.02521600000000035	0.009470939636230469
0.025372024999342102	0.009470939636230469
0.02554033599972172	0.009470939636230469
0.025698381999973208	0.009951591491699219
0.025855290999970748	0.009951591491699219
0.02601069100001041	0.009951591491699219
0.02616698599922529	0.009951591491699219
0.026323053999476542	0.009951591491699219
0.026485911999770906	0.009951591491699219
0.026645375000043714	0.009951591491699219
0.026802177999343257	0.009951591491699219
0.026959119999446557	0.009951591491699219
0.027115254999444005	0.009951591491699219
0.027271312999801012	0.009951591491699219
0.027430131000073743	0.009951591491699219
0.02759007099939481	0.009951591491699219
0.02774852499987901	0.009951591491699219
0.027905287000066892	0.009951591491699219
0.028061778999472153	0.010432243347167969
0.028217811999638798	0.010432243347167969
0.028373955999995815	0.010432243347167969
0.02853618999961327	0.010432243347167969
0.028693509999357047	0.010432243347167969
0.028850788999989163	0.010432243347167969
0.02900747500007128	0.010432243347167969
0.029163189999962924	0.010432243347167969
0.02932623800006695	0.010432243347167969
0.029487774999324756	0.010432243347167969
0.029645569999956933	0.010432243347167969
0.02980176799974288	0.010432243347167969
0.029958135999549995	0.010432243347167969
0.03011373499975889	0.010432243347167969
0.030269070999565884	0.010432243347167969
0.030425344999457593	0.010432243347167969
0.030600806999245833	0.010432243347167969
0.030758552999941458	0.010432243347167969
0.030914228999790794	0.010432243347167969
0.03107063300012669	0.010432243347167969
0.03122597699984908	0.010432243347167969
0.03138160499929654	0.010432243347167969
0.03154259599978104	0.010432243347167969
0.03169936799986317	0.010912895202636719
0.03185536899945873	0.010912895202636719
0.032017602999985684	0.010912895202636719
0.03217403100006777	0.010912895202636719
0.032347309999749996	0.010912895202636719
0.03253495299941278	0.010912895202636719
0.03269458499926259	0.010912895202636719
0.03285117799987347	0.010912895202636719
0.03300796699932107	0.010912895202636719
0.03316732899929775	0.011401176452636719
0.03332471499925305	0.011401176452636719
0.03348089499922935	0.011401176452636719
0.03363703400009399	0.011401176452636719
0.03379294999922422	0.011401176452636719
0.03394882399970811	0.011401176452636719
0.03410445499957859	0.011401176452636719
0.03426034499989328	0.011401176452636719
0.03441559699967911	0.011401176452636719
0.03460042699953192	0.011401176452636719
0.03476292499999545	0.011401176452636719
0.034920361999866145	0.011401176452636719
0.03507653299948288	0.011401176452636719
0.03523382000003039	0.011401176452636719
0.03539292200002819	0.011401176452636719
0.035557053000047745	0.011401176452636719
0.03571524400013004	0.011401176452636719
0.03587131899985252	0.011401176452636719
0.03602721399965958	0.011881828308105469
0.036184627999318764	0.011881828308105469
0.0363413169998239	0.011881828308105469
0.03650146499967377	0.011881828308105469
0.03667879799922957	0.011881828308105469
0.03684108099969308	0.011881828308105469
0.036998971999310015	0.011881828308105469
0.037179176999416086	0.011881828308105469
0.03735670799960644	0.011881828308105469
0.03753108599994448	0.011881828308105469
0.03769067999928666	0.011881828308105469
0.037847317999876395	0.011881828308105469
0.03800313299961999	0.011881828308105469
0.03815944999951171	0.011881828308105469
0.03831610399993224	0.011881828308105469
0.03847254199990857	0.011881828308105469
0.038663340999846696	0.011881828308105469
0.03882132599937904	0.011881828308105469
0.03897751899967261	0.011881828308105469
0.03913383399958548	0.012362480163574219
0.0392900719998579	0.012362480163574219
0.03944579299968609	0.012362480163574219
0.039602429999831656	0.012362480163574219
0.03975854199961759	0.012362480163574219
0.039914635999593884	0.012362480163574219
0.04012364199934382	0.012362480163574219
0.040414925999357365	0.012362480163574219
0.040593403999992006	0.012362480163574219
0.040790432999529	0.012362480163574219
0.04097260299931804	0.012362480163574219
0.0411371539994434	0.012362480163574219
0.041415120999772626	0.012362480163574219
0.041630914000052144	0.012362480163574219
0.04180757199992513	0.012362480163574219
0.041972758999690996	0.012362480163574219
0.042135388999668066	0.012362480163574219
0.04232958600005077	0.012362480163574219
0.0424898689998372	0.012362480163574219
0.0426558519993705	0.012362480163574219
0.04283111699987785	0.012843132019042969
0.04299183399962203	0.012843132019042969
0.04314957399947161	0.012843132019042969
0.043320146999576536	0.012843132019042969
0.04347822699946846	0.012843132019042969
0.04365415199936251	0.012843132019042969
0.043832678999933705	0.012843132019042969
0.043992302999868116	0.012843132019042969
0.04416393900010007	0.012843132019042969
0.044343658999423496	0.012843132019042969
0.04450278799959051	0.012843132019042969
0.04466067799967277	0.012843132019042969
0.044820810999226524	0.013323783874511719
0.04498054099985893	0.013323783874511719
0.04515325899956224	0.013323783874511719
0.04535412699988228	0.013323783874511719
0.04552740399958566	0.013323783874511719
0.04568626999935077	0.013323783874511719
0.04585034599949722	0.013323783874511719
0.04600965899953735	0.013323783874511719
0.04622046499935095	0.013323783874511719
0.046400117999837676	0.013323783874511719
0.046577903000070364	0.013323783874511719
0.046739151000110724	0.013804435729980469
0.046900014000129886	0.013804435729980469
0.047056888999577495	0.013804435729980469
0.04721692399925814	0.013804435729980469
0.04741009200006374	0.013804435729980469
0.04758246799974586	0.013804435729980469
0.047741411999595584	0.013804435729980469
0.04790379999940342	0.013804435729980469
0.048061320999295276	0.013804435729980469
0.04822536399933597	0.013804435729980469
0.04838455999924918	0.013804435729980469
0.04854227899977559	0.013804435729980469
0.04869903799954045	0.013804435729980469
0.04886002799958078	0.013804435729980469
0.04902039699936722	0.013804435729980469
0.04917763799949171	0.014285087585449219
0.04934333999972296	0.014285087585449219
0.04952594099995622	0.014285087585449219
0.04969903099936346	0.014285087585449219
0.04986669899972185	0.014765739440917969
0.05002577199957159	0.014765739440917969
0.05018268099956913	0.014765739440917969
0.05035964799935755	0.014765739440917969
0.050486025999816775	0.014765739440917969
0.05065058399941336	0.015246391296386719
0.050810848999390146	0.015246391296386719
0.050967728999239625	0.015246391296386719
0.05114001499987353	0.015246391296386719
0.05132748999949399	0.015246391296386719
0.051486962999661046	0.01572704315185547
0.05164373199932015	0.01572704315185547
0.0518070029993396	0.01572704315185547
0.05196441799944296	0.01572704315185547
0.05212045400003262	0.01572704315185547
0.05228494299990416	0.01620769500732422
0.05244846699952177	0.01620769500732422
0.052605645999392436	0.01620769500732422
0.05276246199991874	0.01620769500732422
0.05291930899966246	0.01620769500732422
0.05307776599966019	0.01620769500732422
0.053234916999826964	0.01620769500732422
0.053392453999549616	0.01668834686279297
0.05354882199935673	0.01668834686279297
0.05371071899935487	0.01668834686279297
0.053868287000113924	0.01668834686279297
0.054023507999772846	0.01668834686279297
0.05417991099966457	0.01668834686279297
0.05434186000002228	0.01668834686279297
0.054506292999576544	0.01668834686279297
0.05468362800002069	0.01668834686279297
0.054860236999957124	0.01668834686279297
0.05502027599959547	0.01716899871826172
0.05517766799948731	0.01716899871826172
0.05540589599968371	0.01716899871826172
0.05557849099932355	0.01716899871826172
0.05574335499932204	0.01716899871826172
0.05590636699980678	0.01764965057373047
0.056064146999233344	0.01764965057373047
0.0562314469998455	0.01764965057373047
0.05639292199975898	0.01764965057373047
0.056550134999270085	0.01764965057373047
0.05670764399928885	0.01764965057373047
0.05686761899960402	0.01764965057373047
0.05702623399974982	0.01764965057373047
0.05718315099966276	0.01764965057373047
0.05734603800010518	0.01764965057373047
0.05750950999936322	0.01764965057373047
0.05766764100008004	0.01764965057373047
0.057827789999464585	0.01764965057373047
0.05798750299982203	0.01764965057373047
0.05816009399950417	0.01764965057373047
0.05835150499933661	0.01764965057373047
0.05848729499939509	0.01764965057373047
0.058650170999499096	0.01764965057373047
0.05881608999970922	0.01813030242919922
0.058975443999770505	0.01813030242919922
0.05913193400010641	0.01813030242919922
0.059295156999723986	0.01813030242919922
0.05945228600012342	0.01813030242919922
0.05960847999995167	0.01813030242919922
0.059765254000012646	0.01813030242919922
0.05992307399992569	0.01813030242919922
0.06007937199956359	0.01813030242919922
0.06023510900013207	0.01813030242919922
0.06039455999962229	0.01813030242919922
0.06056950399943162	0.01813030242919922
0.06074180699943099	0.01813030242919922
0.060903049999978975	0.01813030242919922
0.061059413999828394	0.01813030242919922
0.061228361999383196	0.01861095428466797
0.061390406000100484	0.01861095428466797
0.061548257999675116	0.01861095428466797
0.06170470100005332	0.01861095428466797
0.06186330999935308	0.01861095428466797
0.062021247999837215	0.01861095428466797
0.062176679999538464	0.01861095428466797
0.06234196599962161	0.01861095428466797
0.06248590199993487	0.01861095428466797
0.06264337999982672	0.01861095428466797
0.06280351099940162	0.01861095428466797
0.06296099399969535	0.01861095428466797
0.06311643699973501	0.01861095428466797
0.06328677100009372	0.01861095428466797
0.06344476999947801	0.01861095428466797
0.06360096099979273	0.01909160614013672
0.06376208399979078	0.01909160614013672
0.06391990700012684	0.01909160614013672
0.06407521799974347	0.01909160614013672
0.06423078999978316	0.01909160614013672
0.06438744999923074	0.01909160614013672
0.06454394999946089	0.01909160614013672
0.06469932799973321	0.01909160614013672
0.06485875599992141	0.01909160614013672
0.06502063999960228	0.01909160614013672
0.06517780200010748	0.01909160614013672
0.06533992599997873	0.01909160614013672
0.06549745099982829	0.01909160614013672
0.06565357999988919	0.01909160614013672
0.06581263299995044	0.01909160614013672
0.06596866800009593	0.01909160614013672
0.066123800999776	0.01909160614013672
0.06628501699924527	0.01957225799560547
0.06644160099949659	0.01957225799560547
0.06665357399924687	0.01957225799560547
0.06690853500003868	0.01957225799560547
0.06710008399932121	0.01957225799560547
0.0673005969993028	0.01957225799560547
0.06746588299938594	0.01957225799560547
0.06762564699965878	0.01957225799560547
0.06778748399938195	0.01957225799560547
0.06794540999999299	0.01957225799560547
0.06810269800007518	0.01957225799560547
0.06826498999998876	0.01957225799560547
0.06842116400002851	0.02005290985107422
0.06858560099954047	0.02005290985107422
0.06875192299958144	0.02005290985107422
0.06891078999979072	0.02005290985107422
0.0690682669992384	0.02005290985107422
0.069231810999554	0.02005290985107422
0.06939011099984782	0.02005290985107422
0.06954655199933768	0.02005290985107422
0.06970307499977935	0.02005290985107422
0.06985975099996722	0.02053356170654297
0.07001570699958393	0.02053356170654297
0.07017152599928522	0.02053356170654297
0.07033347099968523	0.02053356170654297
0.07050627099943085	0.02053356170654297
0.07066735799980961	0.02053356170654297
0.07082736199936335	0.02053356170654297
0.07098578299974179	0.02053356170654297
0.07114288299999316	0.02053356170654297
0.07130483399942023	0.02053356170654297
0.07146186499994656	0.02053356170654297
0.07161927699962689	0.02053356170654297
0.07177557299928594	0.02053356170654297
0.07193707699934748	0.02053356170654297
0.07209863799926097	0.02053356170654297
0.07226383999932295	0.02053356170654297
0.07248183699994115	0.02053356170654297
0.07273245399937878	0.02101421356201172
0.07291888700001437	0.02101421356201172
0.0731632079996416	0.02101421356201172
0.07341049499973451	0.02101421356201172
0.07359522399929119	0.02101421356201172
0.07376627699977689	0.02101421356201172
0.07392929499928869	0.02101421356201172
0.0740898300000481	0.02101421356201172
0.07425118199989811	0.02101421356201172
0.07442924499991932	0.02101421356201172
0.07462360499994247	0.02101421356201172
0.07478917599928536	0.02101421356201172
0.07495717899928422	0.02101421356201172
0.07511645999966277	0.02101421356201172
0.07529216100010672	0.02101421356201172
0.07546683100008522	0.02101421356201172
0.07563785899947106	0.02101421356201172
0.07579566999993403	0.02101421356201172
0.07595333500012202	0.02101421356201172
0.07611078999980236	0.02101421356201172
0.07626719099971524	0.02101421356201172
0.07642622299954382	0.02101421356201172
0.07658223799990083	0.02149486541748047
0.07673838099981367	0.02149486541748047
0.07689394999943033	0.02149486541748047
0.07704954899963923	0.02149486541748047
0.07721682699957455	0.02149486541748047
0.07737614399957238	0.02149486541748047
0.07753475599929516	0.02149486541748047
0.0776926389999062	0.02149486541748047
0.07785456100009469	0.02149486541748047
0.07801150999966922	0.02149486541748047
0.07816930399985722	0.02149486541748047
0.07834531199932826	0.02149486541748047
0.07848638899940852	0.02149486541748047
0.07864650299961795	0.02149486541748047
0.07881944600012503	0.02149486541748047
0.07899108799938404	0.02149486541748047
0.07914930999959324	0.02149486541748047
0.07932287099993118	0.02149486541748047
0.079481783999654	0.02149486541748047
0.07963917399956699	0.02197551727294922
0.07979600999988179	0.02197551727294922
0.07995220799966773	0.02197551727294922
0.08010854799977096	0.02197551727294922
0.08026433499981067	0.02197551727294922
0.08042073899923707	0.02197551727294922
0.0805759909999324	0.02197551727294922
0.08073146999959135	0.02197551727294922
0.08089118499992765	0.02197551727294922
0.08104705999994621	0.02197551727294922
0.0812027769998167	0.02197551727294922
0.08136364799975127	0.02197551727294922
0.08152053100002377	0.02245616912841797
0.08167786699959834	0.02245616912841797
0.08183391599959577	0.02245616912841797
0.08199912700001732	0.02245616912841797
0.08215957299944421	0.02245616912841797
0.08248777299922949	0.02245616912841797
0.08266091299992695	0.02245616912841797
0.0828201899994383	0.02245616912841797
0.08297753399983776	0.02245616912841797
0.08313382999949681	0.02245616912841797
0.08329604399932578	0.02293682098388672
0.08345247599936556	0.02293682098388672
0.08361224500004028	0.02293682098388672
0.08377026899961493	0.02293682098388672
0.08392558699961228	0.02293682098388672
0.08408079399941926	0.02293682098388672
0.08423714299988205	0.02293682098388672
0.08439400199949887	0.02293682098388672
0.08454990299924248	0.02293682098388672
0.08470538399978977	0.02293682098388672
0.08486128999993525	0.02293682098388672
0.08501632899969991	0.02293682098388672
0.08517265899990889	0.02293682098388672
0.08533986599923082	0.02293682098388672
0.08549764300005336	0.02293682098388672
0.08565360699958546	0.02341747283935547
0.08580916999926558	0.02341747283935547
0.08596584099996107	0.02341747283935547
0.08612424999955692	0.02341747283935547
0.0863788549995661	0.02341747283935547
0.08664350199978799	0.02341747283935547
0.08681956300006277	0.02341747283935547
0.08698746499976551	0.02341747283935547
0.08715426299932005	0.02341747283935547
0.0873397509994902	0.02341747283935547
0.08750296400012303	0.02341747283935547
0.08766408099927503	0.02341747283935547
0.08782209699984378	0.02341747283935547
0.0879789479995452	0.02341747283935547
0.08813603199996578	0.02341747283935547
0.08829826500004856	0.02341747283935547
0.08845565899991925	0.02341747283935547
0.08861170299951482	0.02389812469482422
0.08876810699985072	0.02389812469482422
0.08892410799944628	0.02389812469482422
0.0890798629998244	0.02389812469482422
0.08925492499929533	0.02437877655029297
0.08941807900009735	0.02437877655029297
0.0895760089997566	0.02437877655029297
0.08973282199985988	0.02437877655029297
0.08989011099947675	0.02437877655029297
0.09004828499928408	0.02485942840576172
0.0902106339999591	0.02485942840576172
0.09036965999985114	0.02485942840576172
0.09048717399946327	0.02485942840576172
0.09065632900001219	0.02533245086669922
0.09081940599935479	0.02533245086669922
0.0910473309995723	0.02533245086669922
0.09128065599998081	0.02581310272216797
0.09145301699936681	0.02581310272216797
0.0916158269992593	0.02581310272216797
0.09178135299953283	0.02629375457763672
0.09194016199944599	0.02629375457763672
0.09209873500003596	0.02629375457763672
0.09226063299956877	0.02629375457763672
0.09243191599944112	0.02677440643310547
0.09259773099984159	0.02677440643310547
0.09275483900000836	0.02677440643310547
0.09291075500004808	0.02677440643310547
0.0930680029996438	0.02725505828857422
0.09322506799981056	0.02725505828857422
0.09338196199951199	0.02725505828857422
0.0935381569997844	0.02725505828857422
0.09369696599969757	0.02773571014404297
0.09385318199929316	0.02773571014404297
0.09400972299954446	0.02773571014404297
0.09416592599973228	0.02773571014404297
0.09433590899971023	0.02821636199951172
0.09448752899970714	0.02821636199951172
0.09464676399966265	0.02821636199951172
0.09480342099959671	0.02821636199951172
0.09495978399991145	0.02869701385498047
0.09511607799959165	0.02869701385498047
0.09529383299923211	0.02869701385498047
0.09545427699958964	0.02869701385498047
0.09561080699950253	0.02917766571044922
0.0958008029992925	0.02917766571044922
0.09597596899948257	0.02917766571044922
0.09615525599929242	0.02917766571044922
0.09635027999956947	0.02965831756591797
0.09651340399977926	0.02965831756591797
0.09667161499965005	0.02965831756591797
0.09682816899930913	0.03013896942138672
0.09698460599975078	0.03013896942138672
0.0971564319997924	0.03013896942138672
0.09734108499924332	0.03013896942138672
0.09750150099989696	0.03061962127685547
0.09765921599955618	0.03061962127685547
0.09785422799996013	0.03061962127685547
0.09801729499940848	0.03110027313232422
0.09817714299970248	0.03110027313232422
0.09835149899936368	0.03110027313232422
0.09848757899999327	0.03110027313232422
0.09864758499952586	0.03158092498779297
0.0988125489993763	0.03158092498779297
0.09897368499969161	0.03158092498779297
0.0991664569992281	0.03206157684326172
0.09942674200010515	0.03206157684326172
0.09960350499932247	0.03206157684326172
0.09976855500008242	0.03206157684326172
0.09993544200005999	0.03254222869873047
0.10009589599940227	0.03254222869873047
0.11027758899945184	0.04071331024169922
0.12054545799946936	0.04936504364013672
0.1308281329993406	0.05753612518310547
0.14113625999925716	0.06618785858154297
0.15145238999957655	0.07435894012451172
0.1617671349995362	0.08253002166748047
0.17206431499926111	0.08829784393310547
0.18238231699979224	0.08829784393310547
0.19269933499981562	0.08829784393310547
0.20297936699989805	0.08829784393310547
0.2132509699995353	0.08829784393310547
0.22353467199991428	0.08829784393310547
0.23380354999972042	0.08829784393310547
0.2440664529995047	0.08829784393310547
0.25438572699931683	0.08829784393310547
0.2646651400000337	0.08877849578857422
0.27493059399967024	0.08973979949951172
0.28517670499968517	0.09022045135498047
0.29543121899951075	0.09022045135498047
0.30567323499963095	0.09070110321044922
0.3159169699993072	0.09118175506591797
0.32616455300012603	0.09118175506591797
0.33642050999969797	0.09166240692138672
0.3466637029996491	0.09166240692138672
0.3569366089996038	0.09166240692138672
0.36719013699985226	0.09166240692138672
0.3774413419996563	0.09214305877685547
0.3876751369998601	0.09214305877685547
0.3979267790000449	0.09214305877685547
0.4081884959996387	0.09214305877685547
0.4184482519995072	0.09214305877685547
0.4286972350000724	0.09214305877685547
0.4389395719999811	0.09214305877685547
0.4491735539995716	0.09214305877685547
0.4594137129997762	0.09214305877685547
0.469639713000106	0.09262371063232422
0.4798781339995912	0.09310436248779297
0.4901108159992873	0.09358501434326172
0.5003503239995553	0.09406566619873047
0.5105863199996747	0.09454631805419922
0.5208191169995189	0.09502696990966797
0.5310670619992379	0.09550762176513672
0.5413381190001019	0.09550762176513672
0.5516238129994235	0.09598827362060547
0.561922625999614	0.09646892547607422
0.5721723829992698	0.09743022918701172
0.5824679849993117	0.09791088104248047
0.5927407509998375	0.09887218475341797
0.6030153699994116	0.09887218475341797
0.6132849790001274	0.09935283660888672
0.6235717879999356	0.09935283660888672
0.6338441799998691	0.09935283660888672
0.6440954079998846	0.09983348846435547
0.654361797999627	0.09983348846435547
0.664664982999966	0.10031414031982422
0.6749183900001299	0.10031414031982422
0.6851743329998499	0.10031414031982422
0.6954405329997826	0.10031414031982422
0.7057156709997798	0.10031414031982422
0.7159694080000918	0.10031414031982422
0.7262210230001074	0.10031414031982422
0.7364821709998068	0.10079479217529297
0.7467235929998424	0.10079479217529297
0.7569634940000469	0.10079479217529297
0.767210788999364	0.10079479217529297
0.7774864829998478	0.10127544403076172
0.7877425579999908	0.10223674774169922
0.798012223999649	0.10223674774169922
0.8083073660000082	0.10271739959716797
0.8185153329995956	0.10271739959716797
0.8287737900000138	0.10271739959716797
0.839019123000071	0.10271739959716797
0.8492962739992436	0.10319805145263672
0.8595873499998561	0.10319805145263672
0.869906696999351	0.10319805145263672
0.8802205989995855	0.10367870330810547
0.8905161619995852	0.10367870330810547
0.900815469999543	0.10367870330810547
0.9111029259993302	0.10415935516357422
0.9214118619993314	0.10415935516357422
0.9317240309992485	0.10415935516357422
0.9420182730000306	0.10464000701904297
0.9523026849992675	0.10512065887451172
0.9627169609993871	0.10584163665771484
0.973008345999915	0.1072835922241211
0.9833341589992415	0.1072835922241211
0.9936162629992396	0.1072835922241211
1.003913998999451	0.1072835922241211
1.1042830629994569	0.1092061996459961
1.2047206509996613	0.1092061996459961
1.3051658369995494	0.11064815521240234
1.4056169749992478	0.1120901107788086
1.506031584000084	0.11257076263427734
1.6064627030000338	0.1140127182006836
1.7069193049992464	0.1140127182006836
1.8073686689995156	0.1140127182006836
1.907796825999867	0.11449337005615234
2.0082353979996697	0.11449337005615234
2.1086653239999578	0.11447811126708984
2.209099404999506	0.11496639251708984
2.309526248000111	0.11496639251708984
2.409955224999976	0.11496639251708984
2.510371638999459	0.11496639251708984
2.610830767999687	0.11496639251708984
2.7112651009992987	0.11592769622802734
2.811696600999312	0.11688899993896484
2.9121245169999384	0.11688899993896484
3.012602138999682	0.11831951141357422
3.113044241999887	0.11831951141357422
3.213514794999355	0.11831951141357422
3.313953844000025	0.11831951141357422
3.414409942999555	0.11880016326904297
3.514869175000058	0.11976146697998047
3.6153037839994795	0.11976146697998047
3.7157472809994943	0.11976146697998047
3.816196891999425	0.11976146697998047
3.916655076999632	0.11976146697998047
4.017093804000069	0.12000179290771484
4.117538587000126	0.12096309661865234
4.217982591999316	0.12096309661865234
4.318427661999522	0.12096309661865234
4.418893283999751	0.12096309661865234
4.519348494000042	0.1214437484741211
4.61980246299936	0.1224050521850586
4.720240319999903	0.12288570404052734
4.820691947999876	0.12288570404052734
4.92110374099957	0.12504100799560547
5.021576374999313	0.1252737045288086
5.12211831500008	0.1252737045288086
5.222540189999563	0.1252737045288086
5.322969322999597	0.1252737045288086
5.423416369999359	0.12575435638427734
5.52383428199937	0.1262350082397461
5.624230617999274	0.12671566009521484
5.7246445419996235	0.1271963119506836
5.825068414999805	0.12767696380615234
5.925473306999265	0.12815380096435547
6.025885181999911	0.12863445281982422
6.12630298699969	0.12959575653076172
6.226775913999518	0.12959575653076172
6.327228959999957	0.12959575653076172
6.427673805999802	0.13728618621826172
6.528102136999223	0.13488292694091797
6.628505626999868	0.13872814178466797
6.728904825999962	0.13872814178466797
6.829313747999549	0.13872814178466797
6.929739540999435	0.13872814178466797
7.030163951999384	0.13896846771240234
7.130592132999482	0.13896846771240234
7.231028227000024	0.13896846771240234
7.331522254999982	0.14089107513427734
7.431961188000059	0.1413717269897461
7.532378373000029	0.14377498626708984
7.632821184999557	0.1442556381225586
7.733253954999782	0.1461782455444336
7.833702636999988	0.14665889739990234
7.934122052999555	0.14665889739990234
8.03459200099951	0.14834117889404297
8.135026244000073	0.14930248260498047
8.235486638000111	0.14930248260498047
0	0
