# Supplementary material for: GRAPE for fast and scalable graph processing and random-walk-based embedding
Source: Nat Comput Sci. 2023 Jun 26;3(6):552–68. doi: 10.1038/s43588-023-00465-8 (PMC10768636; doi:10.1038/s43588-023-00465-8)
Supplement: Supplementary file 4 — CSVs with time series data with time and memory requirements for the different libraries on the 44 considered graphs and on the different tasks considered (loading graphs, first- and second-order RWs). [file 43588_2023_465_MOESM4_ESM.zip › bio-ce-lc/PecanPy/first_order_walk.csv]

delta	ram
0	0.0015789031982418322
0.00018653200004337123	0.0020595550537105822
0.00033139900006062817	0.0020595550537105822
0.0004272090000085882	0.0020595550537105822
0.0005152049998287112	0.0020595550537105822
0.0006006249996062252	0.0020595550537105822
0.0006849569999758387	0.0020595550537105822
0.0007680139997319202	0.0025402069091793322
0.0008509849994879914	0.0025402069091793322
0.0009336149996670429	0.0025402069091793322
0.0010164899995288579	0.0025402069091793322
0.0011070660002587829	0.0025402069091793322
0.0011937749995922786	0.0025402069091793322
0.001276498999686737	0.0025402069091793322
0.001367519999803335	0.0025402069091793322
0.0014505409999401309	0.0025402069091793322
0.0015330169999288046	0.0030208587646480822
0.0016149819994097925	0.0030208587646480822
0.0017053430001396919	0.0030208587646480822
0.001787717999832239	0.0030208587646480822
0.0018695990002015606	0.0030208587646480822
0.0019518620001690579	0.0030208587646480822
0.002034485999502067	0.0030208587646480822
0.002116214000125183	0.0030208587646480822
0.002198633000261907	0.0030208587646480822
0.0022809900001448113	0.0030208587646480822
0.0023687679995418875	0.0030208587646480822
0.0024518539994460298	0.0030208587646480822
0.0025342279996038997	0.0030208587646480822
0.0026162590002059005	0.0030208587646480822
0.002698213000257965	0.0030208587646480822
0.0027811219997602166	0.0035015106201168322
0.0028706799994324683	0.0035015106201168322
0.002954804999717453	0.0035015106201168322
0.003036910999981046	0.0035015106201168322
0.003118958999948518	0.0035015106201168322
0.003201147000254423	0.0035015106201168322
0.0032837150001796545	0.0035015106201168322
0.003372655000021041	0.0035015106201168322
0.003455500000200118	0.0035015106201168322
0.003538246999596595	0.003982162475585582
0.003656144000160566	0.003982162475585582
0.003741028999684204	0.003982162475585582
0.0038236430000324617	0.003982162475585582
0.0039057659996615257	0.003982162475585582
0.003988034000030893	0.003982162475585582
0.0040700649997233995	0.003982162475585582
0.004152849999627506	0.003982162475585582
0.004235667000102694	0.003982162475585582
0.0043227400001342176	0.003982162475585582
0.004405996000059531	0.003982162475585582
0.0044882180000058725	0.003982162475585582
0.004570813999634993	0.004462814331054332
0.0046531959997082595	0.004462814331054332
0.004736417999993137	0.004462814331054332
0.004819132999728026	0.004462814331054332
0.004901120999420527	0.004462814331054332
0.004987833000086539	0.004462814331054332
0.005071194999800355	0.004462814331054332
0.005154712999683397	0.004462814331054332
0.005237466999460594	0.004462814331054332
0.005325278999407601	0.004462814331054332
0.005408070999692427	0.004462814331054332
0.0054905560000406695	0.004462814331054332
0.005572496999775467	0.004462814331054332
0.005653876999531349	0.004462814331054332
0.005735644000196771	0.004462814331054332
0.005817303999720025	0.004462814331054332
0.005899007000152778	0.004462814331054332
0.00598021499990864	0.004462814331054332
0.006061901999601105	0.004462814331054332
0.006143607000012707	0.004462814331054332
0.006225426000128209	0.004462814331054332
0.0063182759995470406	0.004462814331054332
0.006402025999705074	0.004462814331054332
0.006484183999418747	0.004462814331054332
0.006566477999513154	0.004462814331054332
0.006673764999504783	0.004462814331054332
0.006759166999472654	0.004462814331054332
0.006842300999778672	0.004462814331054332
0.0069248769996193005	0.004462814331054332
0.007007962999523443	0.004462814331054332
0.007090426999639021	0.004462814331054332
0.0071724609997545485	0.004462814331054332
0.007254408999870066	0.004462814331054332
0.00734165199992276	0.004943466186523082
0.007424647999869194	0.004943466186523082
0.007506551000005857	0.004943466186523082
0.007605029999467661	0.004943466186523082
0.00769078899975284	0.004943466186523082
0.007774652000080096	0.004943466186523082
0.007857896000132314	0.004943466186523082
0.007940419999613368	0.004943466186523082
0.008023202000003948	0.004943466186523082
0.008105447000161803	0.004943466186523082
0.008187565999833168	0.004943466186523082
0.008275807999780227	0.004943466186523082
0.00836646900006599	0.004943466186523082
0.008459114999823214	0.004943466186523082
0.008543328999621735	0.004943466186523082
0.008625868999843078	0.004943466186523082
0.008708336999916355	0.004943466186523082
0.008790863000285754	0.004943466186523082
0.008883051999873715	0.004943466186523082
0.008970484999736072	0.004943466186523082
0.009053719999428722	0.004943466186523082
0.009136595999734709	0.004943466186523082
0.009219184999892605	0.004943466186523082
0.009308374999818625	0.004943466186523082
0.009391904000040086	0.004943466186523082
0.009473393999542168	0.004943466186523082
0.009554545999890252	0.004943466186523082
0.009636183000111487	0.004943466186523082
0.009717744000226958	0.004943466186523082
0.009799544999623322	0.004943466186523082
0.00988137700005609	0.004943466186523082
0.009963151999727415	0.004943466186523082
0.010044683000160148	0.004943466186523082
0.010214547999567003	0.004943466186523082
0.010421523999866622	0.004943466186523082
0.0105982019995281	0.004943466186523082
0.010770697000225482	0.004943466186523082
0.010933935000139172	0.004943466186523082
0.011091841999586904	0.004943466186523082
0.011248859999795968	0.004943466186523082
0.01141828500021802	0.004943466186523082
0.01157111399970745	0.004943466186523082
0.011736607999409898	0.004943466186523082
0.011895456000274862	0.004943466186523082
0.012052091999976255	0.004943466186523082
0.012208498999825679	0.004943466186523082
0.012381658999402134	0.004943466186523082
0.012540421999801765	0.004943466186523082
0.01269699699969351	0.004943466186523082
0.012853282999458315	0.004943466186523082
0.01300836199970945	0.004943466186523082
0.01316331199996057	0.004943466186523082
0.013327335999747447	0.004943466186523082
0.013489221999407164	0.004943466186523082
0.013645549999637296	0.004943466186523082
0.013801115999740432	0.004943466186523082
0.013956394000160799	0.004943466186523082
0.01411216799988324	0.004943466186523082
0.014268181000261393	0.004943466186523082
0.014428462000068976	0.004943466186523082
0.014585042999897269	0.004943466186523082
0.0147406209998735	0.004943466186523082
0.01489735599989217	0.004943466186523082
0.015052263999677962	0.004943466186523082
0.015209516999675543	0.004943466186523082
0.015370887000244693	0.004943466186523082
0.015531006999481178	0.004943466186523082
0.015707771000052162	0.004943466186523082
0.015866949000155728	0.004943466186523082
0.016035408999414358	0.005424118041991832
0.01619599100013147	0.005424118041991832
0.016355093000129273	0.005424118041991832
0.01651309799945011	0.005424118041991832
0.01667061999978614	0.005424118041991832
0.016827581000143255	0.005904769897460582
0.016983425000034913	0.005904769897460582
0.01713954000024387	0.005904769897460582
0.01730011200015724	0.005904769897460582
0.017456294000112393	0.005904769897460582
0.01761263600019447	0.005904769897460582
0.01776900000004389	0.006385421752929332
0.017925102999470255	0.006385421752929332
0.018080918999658024	0.006385421752929332
0.01823651399990922	0.006385421752929332
0.0184059379998871	0.006385421752929332
0.018576841999674798	0.006866073608398082
0.018734311999651254	0.006866073608398082
0.018891003000135242	0.006866073608398082
0.019047296999815444	0.006866073608398082
0.019203357999685977	0.006866073608398082
0.019359457999598817	0.006866073608398082
0.019516364999617508	0.006866073608398082
0.019697728999744868	0.006866073608398082
0.019857461999890802	0.007346725463866832
0.02001368199944409	0.007346725463866832
0.020170472000245354	0.007346725463866832
0.02032614600011584	0.007346725463866832
0.02048258499962685	0.007346725463866832
0.020638420000068436	0.007346725463866832
0.02079497300019284	0.007827377319335582
0.020952814999873226	0.007827377319335582
0.02110867299961683	0.007827377319335582
0.021265258999846992	0.007827377319335582
0.021425982999971893	0.007827377319335582
0.0215822609998213	0.007827377319335582
0.02173823100019945	0.007827377319335582
0.021894212999541196	0.008308029174804332
0.02205125899945415	0.008308029174804332
0.022206875999472686	0.008308029174804332
0.022365380999872286	0.008308029174804332
0.022521459999552462	0.008308029174804332
0.02267724699959217	0.008308029174804332
0.02283396700022422	0.008308029174804332
0.02298957099992549	0.008308029174804332
0.023145596000176738	0.008308029174804332
0.02330461200017453	0.008788681030273082
0.02346260699960112	0.008788681030273082
0.023570391000248492	0.008788681030273082
0.02373643099963374	0.008788681030273082
0.023896529999547056	0.008788681030273082
0.024054419999629317	0.008788681030273082
0.02421065799990174	0.008788681030273082
0.02437162400019588	0.008788681030273082
0.02452875800008769	0.008788681030273082
0.024683745999936946	0.008788681030273082
0.024839568000061263	0.008788681030273082
0.024995320000016363	0.008788681030273082
0.025151203999485006	0.009269332885741832
0.02530587699948228	0.009269332885741832
0.02546146599979693	0.009269332885741832
0.025616453999646183	0.009269332885741832
0.025772470999982033	0.009269332885741832
0.02592762299991591	0.009269332885741832
0.026082645999849774	0.009269332885741832
0.02623788599976251	0.009269332885741832
0.026396352999654482	0.009269332885741832
0.026552159999482683	0.009269332885741832
0.02670795999983966	0.009269332885741832
0.026863674999731302	0.009749984741210582
0.0270186219995594	0.009749984741210582
0.027173180999852775	0.009749984741210582
0.027328164000209654	0.009749984741210582
0.027486717000101635	0.009749984741210582
0.027670090999890817	0.009749984741210582
0.027828759999465547	0.009749984741210582
0.027984923000076378	0.009749984741210582
0.028140763000010338	0.009749984741210582
0.02830006800013507	0.009749984741210582
0.02851431599992793	0.009749984741210582
0.028686718000244582	0.009749984741210582
0.0288453599996501	0.009749984741210582
0.029002100999605318	0.009749984741210582
0.0291660539996883	0.009749984741210582
0.029326209999453567	0.009749984741210582
0.029486114999599522	0.009749984741210582
0.029643160999512475	0.009749984741210582
0.029799406999700295	0.009749984741210582
0.029954754999380384	0.009749984741210582
0.03011038400018151	0.010230636596679332
0.03026539300026343	0.010230636596679332
0.030426583000007668	0.010230636596679332
0.030583105000005162	0.010230636596679332
0.030739080999410362	0.010230636596679332
0.03089489899957698	0.010230636596679332
0.031050775999574398	0.010230636596679332
0.03120644199952949	0.010230636596679332
0.031361921999632614	0.010230636596679332
0.03151862999948207	0.010230636596679332
0.031689276000179234	0.010230636596679332
0.031846461999521125	0.010230636596679332
0.03200311899945518	0.010230636596679332
0.03215894999993907	0.010230636596679332
0.032315081999513495	0.010230636596679332
0.032473903999743925	0.010230636596679332
0.032633560999784095	0.010230636596679332
0.0327902239996547	0.010711288452148082
0.03294595299939829	0.010711288452148082
0.03310173899990332	0.010711288452148082
0.03325746500013338	0.010711288452148082
0.03341648500008887	0.010711288452148082
0.03357226800017088	0.010711288452148082
0.03372715000023163	0.010711288452148082
0.033882112999890523	0.010711288452148082
0.03403720899950713	0.010711288452148082
0.034192022999377514	0.010711288452148082
0.03435646700017969	0.010711288452148082
0.03451677999964886	0.010711288452148082
0.03467345599983673	0.010711288452148082
0.0348298259996227	0.010711288452148082
0.03498555599981046	0.010711288452148082
0.0351407210000616	0.010711288452148082
0.03530013199997484	0.010711288452148082
0.03545951199976116	0.011191940307616832
0.0355828459996701	0.011191940307616832
0.03574128399941401	0.011191940307616832
0.0358973189995595	0.011191940307616832
0.036052780999852985	0.011191940307616832
0.03620866900018882	0.011191940307616832
0.03636328099946695	0.011191940307616832
0.03651918699961243	0.011191940307616832
0.036674384999969334	0.011191940307616832
0.03682991200003016	0.011191940307616832
0.03698497099958331	0.011191940307616832
0.037140139999792154	0.011191940307616832
0.037294939999810595	0.011191940307616832
0.037455116999808524	0.011191940307616832
0.03761106599995401	0.011191940307616832
0.03776640900014172	0.011191940307616832
0.037921993999589176	0.011191940307616832
0.038076920000094105	0.011191940307616832
0.03823129400007019	0.011191940307616832
0.03839280600004713	0.011191940307616832
0.03855883599953813	0.011191940307616832
0.038715711999429914	0.011191940307616832
0.03887037999993481	0.011191940307616832
0.03902576299969951	0.011191940307616832
0.039181391000056465	0.011191940307616832
0.03933666299963079	0.011672592163085582
0.039493623999987904	0.011672592163085582
0.03967267299958621	0.011672592163085582
0.039836303999436495	0.011672592163085582
0.03999340500013204	0.011672592163085582
0.040150109000023804	0.011672592163085582
0.0403067329998521	0.011672592163085582
0.04046407299938437	0.011672592163085582
0.04062052700010099	0.011672592163085582
0.04077642299944273	0.011672592163085582
0.040933321999546024	0.012153244018554332
0.041089045999797236	0.012153244018554332
0.04124415699970996	0.012153244018554332
0.04140386299968668	0.012153244018554332
0.04155944699959946	0.012153244018554332
0.041714842000146746	0.012153244018554332
0.0418707019998692	0.012153244018554332
0.04202609599997231	0.012153244018554332
0.04218123899954662	0.012153244018554332
0.04233626799941703	0.012153244018554332
0.04249151499971049	0.012153244018554332
0.04264834199966572	0.012153244018554332
0.042803479000212974	0.012153244018554332
0.042958954999448906	0.012153244018554332
0.04311416400014423	0.012633895874023082
0.04327239600024768	0.012633895874023082
0.04343295800026681	0.012633895874023082
0.0435771009997552	0.012633895874023082
0.04373526899962599	0.012633895874023082
0.04389130900017335	0.012633895874023082
0.04404767699998047	0.012633895874023082
0.044203522999850975	0.012633895874023082
0.0443591679995734	0.012633895874023082
0.04451505199995154	0.012633895874023082
0.04467022399967391	0.012633895874023082
0.04482528399967123	0.012633895874023082
0.044982982999499654	0.013114547729491832
0.04513882699939131	0.013114547729491832
0.045294589000150154	0.013114547729491832
0.04545497100025386	0.013114547729491832
0.04561033800018777	0.013595199584960582
0.04576722499950847	0.013595199584960582
0.045923384000161604	0.013595199584960582
0.04607885399946099	0.013595199584960582
0.046234851999543025	0.013595199584960582
0.0463961229997949	0.014075851440429332
0.04655538399947545	0.014075851440429332
0.046711805000086315	0.014075851440429332
0.0468682880000415	0.014075851440429332
0.04702322599951003	0.014075851440429332
0.047180249000120966	0.014556503295898082
0.04734091799946327	0.014556503295898082
0.04749907199948211	0.014556503295898082
0.047672562999650836	0.014556503295898082
0.047831205999500526	0.014556503295898082
0.047989013999540475	0.015037155151366832
0.04814586500015139	0.015037155151366832
0.048304752000149165	0.015037155151366832
0.048513504999391444	0.015037155151366832
0.04868467599953874	0.015037155151366832
0.04884290100017097	0.015037155151366832
0.0490001560001474	0.015037155151366832
0.04915717299991229	0.015517807006835582
0.04931506799948693	0.015517807006835582
0.04947296899990761	0.015517807006835582
0.049629770000137796	0.015517807006835582
0.04978603600011411	0.015517807006835582
0.049942638000175066	0.015517807006835582
0.05009887300002447	0.015517807006835582
0.05025439800010645	0.015517807006835582
0.05041497599995637	0.015998458862304332
0.05057243299961556	0.015998458862304332
0.05072849199950724	0.015998458862304332
0.05088438500024495	0.015998458862304332
0.05104035699969245	0.015998458862304332
0.051200654999775	0.016479110717773082
0.05135842999970919	0.016479110717773082
0.051515993000066373	0.016479110717773082
0.051689424999494804	0.016479110717773082
0.05184760300016933	0.016479110717773082
0.05200506300025154	0.016479110717773082
0.05216149099942413	0.016479110717773082
0.052318303999527416	0.016479110717773082
0.052477323999482905	0.016479110717773082
0.05263428299986117	0.016479110717773082
0.052790801999435644	0.016479110717773082
0.05294757799947547	0.016479110717773082
0.05310474999987491	0.016479110717773082
0.05326108099961857	0.016479110717773082
0.053428766000251926	0.016479110717773082
0.05358591399999568	0.016479110717773082
0.053741998999612406	0.016479110717773082
0.0538986269993984	0.016959762573241832
0.05405432999941695	0.016959762573241832
0.054210797999985516	0.016959762573241832
0.05437139500008925	0.016959762573241832
0.05452772099943104	0.016959762573241832
0.05468437299987272	0.016959762573241832
0.054839820999404765	0.016959762573241832
0.05499507900003664	0.016959762573241832
0.0551509110000552	0.016959762573241832
0.05530631700003141	0.016959762573241832
0.05546306199994433	0.016959762573241832
0.05562040499989962	0.016959762573241832
0.05577919000006659	0.016959762573241832
0.055945144999896	0.016959762573241832
0.056105967999428685	0.017440414428710582
0.05626325299999735	0.017440414428710582
0.056423848000122234	0.017440414428710582
0.05657935099952738	0.017440414428710582
0.056735903000117105	0.017440414428710582
0.05689126699962799	0.017440414428710582
0.05705015399962576	0.017440414428710582
0.05720649999966554	0.017440414428710582
0.057365184999980556	0.017440414428710582
0.05752157400002034	0.017440414428710582
0.05767733499942551	0.017440414428710582
0.05783284700009972	0.017440414428710582
0.05798851300005481	0.017440414428710582
0.05814393599939649	0.017440414428710582
0.0583026329995846	0.017921066284179332
0.058499416999438836	0.017921066284179332
0.058667249999416526	0.017921066284179332
0.05882589700013341	0.017921066284179332
0.058982931000173267	0.017921066284179332
0.05914220100021339	0.017921066284179332
0.059309383000254456	0.017921066284179332
0.05946811699959653	0.017921066284179332
0.059624423999594	0.017921066284179332
0.05978245899950707	0.017921066284179332
0.05993893799950456	0.017921066284179332
0.060095605999777035	0.017921066284179332
0.06025134799983789	0.017921066284179332
0.06041360600011103	0.017921066284179332
0.06056990999968548	0.017921066284179332
0.06072581900025398	0.017921066284179332
0.06088230800014571	0.018401718139648082
0.06103786099993158	0.018401718139648082
0.061193831999844406	0.018401718139648082
0.06135024099967268	0.018401718139648082
0.06150611900011427	0.018401718139648082
0.06166195199966751	0.018401718139648082
0.06181796599958034	0.018401718139648082
0.06197394199989503	0.018401718139648082
0.062129711999659776	0.018401718139648082
0.06228587500027061	0.018401718139648082
0.06244769200020528	0.018401718139648082
0.06260363699948357	0.018401718139648082
0.06275931799973478	0.018882369995116832
0.06291598299958423	0.018882369995116832
0.06307128299977194	0.018882369995116832
0.06322741700023471	0.018882369995116832
0.06339048900008493	0.018882369995116832
0.06354891799946927	0.018882369995116832
0.06372834400008287	0.018882369995116832
0.06388709600014408	0.018882369995116832
0.0640455610000572	0.018882369995116832
0.06420222699944134	0.019363021850585582
0.06435885300015798	0.019363021850585582
0.0645149459996901	0.019363021850585582
0.06467120999968756	0.019363021850585582
0.06482687900006567	0.019363021850585582
0.06498486399959802	0.019363021850585582
0.06514100200001849	0.019363021850585582
0.0652998089999528	0.019363021850585582
0.0654560559996753	0.019363021850585582
0.06561194200003229	0.019363021850585582
0.06576718499945855	0.019363021850585582
0.06592202899992117	0.019363021850585582
0.06607644499945309	0.019363021850585582
0.06623327099987364	0.019363021850585582
0.06639403099961783	0.019363021850585582
0.06654905300001701	0.019363021850585582
0.06670407699948555	0.019363021850585582
0.06685997499971563	0.019363021850585582
0.06702133399994636	0.019843673706054332
0.06717929499973252	0.019843673706054332
0.06733531299960305	0.019843673706054332
0.06749286499962182	0.019843673706054332
0.0676642250000441	0.019843673706054332
0.06782188699980907	0.019843673706054332
0.06797781000022951	0.019843673706054332
0.06813332399997307	0.019843673706054332
0.0682885289998012	0.019843673706054332
0.0685045860000173	0.019843673706054332
0.06867628999953013	0.019843673706054332
0.06883443799961242	0.019843673706054332
0.06899435400009679	0.019843673706054332
0.06915063799988275	0.019843673706054332
0.06931486400026188	0.019843673706054332
0.06947260200013261	0.019843673706054332
0.06962998699964373	0.019843673706054332
0.06978574499953538	0.019843673706054332
0.06994147400018846	0.019843673706054332
0.07009737699991092	0.019843673706054332
0.07025353700009873	0.020324325561523082
0.0704135910000332	0.020324325561523082
0.07056991099943843	0.020324325561523082
0.07072529400011263	0.020324325561523082
0.07088055799977155	0.020324325561523082
0.07103621299938823	0.020324325561523082
0.07119182599944907	0.020324325561523082
0.07134810400020797	0.020324325561523082
0.07150720600020577	0.020324325561523082
0.07168882399946597	0.020324325561523082
0.07184665899967513	0.020324325561523082
0.07200248200024362	0.020324325561523082
0.07215816099960648	0.020324325561523082
0.07231363299979421	0.020324325561523082
0.07247170699974959	0.020324325561523082
0.07262717399953544	0.020324325561523082
0.0727823699999135	0.020324325561523082
0.07293705899974157	0.020804977416991832
0.07309210899984464	0.020804977416991832
0.07324770600007469	0.020804977416991832
0.07341427499977726	0.020804977416991832
0.07357096199939406	0.020804977416991832
0.07372627299992018	0.020804977416991832
0.07388173999970604	0.020804977416991832
0.07403786600025342	0.020804977416991832
0.07419350599957397	0.020804977416991832
0.07435221499963518	0.020804977416991832
0.07450799399975949	0.020804977416991832
0.07466288999967219	0.021285629272460582
0.07482119699943723	0.021285629272460582
0.07498001000021759	0.021285629272460582
0.07513745199958066	0.021285629272460582
0.07529402699947241	0.021285629272460582
0.0754553010001473	0.021285629272460582
0.07556907500020316	0.021285629272460582
0.07572758900005283	0.021285629272460582
0.07588535400009278	0.021285629272460582
0.07604344499941362	0.021285629272460582
0.0761989619995802	0.021766281127929332
0.07635505300004297	0.021766281127929332
0.0765118369999982	0.021766281127929332
0.07666773900018597	0.021766281127929332
0.07682311499956995	0.021766281127929332
0.07697905799977889	0.021766281127929332
0.0771343030000935	0.021766281127929332
0.07728979500006972	0.021766281127929332
0.07745007299945428	0.021766281127929332
0.07760684000004403	0.021766281127929332
0.07776194799953373	0.021766281127929332
0.07791741599976376	0.021766281127929332
0.0780723379994015	0.021766281127929332
0.07822728199971607	0.021766281127929332
0.0783883189997141	0.021766281127929332
0.0785545649996493	0.021766281127929332
0.07871240099939314	0.021766281127929332
0.07886810699983471	0.022246932983398082
0.07902402099989558	0.022246932983398082
0.07917999700021028	0.022246932983398082
0.07933732499986945	0.022246932983398082
0.07949481200012087	0.022246932983398082
0.07966750600007799	0.022246932983398082
0.07982754299973749	0.022246932983398082
0.08014115900004981	0.022246932983398082
0.08031974400000763	0.022246932983398082
0.08048935599981633	0.022246932983398082
0.08065682899996318	0.022246932983398082
0.08082164200004627	0.022246932983398082
0.08098168400010763	0.022246932983398082
0.08114242000010563	0.022727584838866832
0.08130405399970186	0.022727584838866832
0.08146180399944569	0.022727584838866832
0.08161947699954908	0.022727584838866832
0.08177594599965232	0.023208236694335582
0.08193160399969202	0.023208236694335582
0.08208731299964711	0.023208236694335582
0.08224306499960221	0.023208236694335582
0.08245285700013483	0.023688888549804332
0.08261882700026035	0.023688888549804332
0.08277641199947539	0.023688888549804332
0.08293269099976897	0.023688888549804332
0.08309197299968218	0.024169540405273082
0.08324846799951047	0.024169540405273082
0.08341824299986911	0.024169540405273082
0.08357023200005642	0.024169540405273082
0.08372831999986374	0.024650192260741832
0.08388437499979773	0.024650192260741832
0.08404074000009132	0.024650192260741832
0.08419622499968682	0.025130844116210582
0.08435181200002262	0.025130844116210582
0.08450742500008346	0.025130844116210582
0.08466391999991174	0.025130844116210582
0.08481982000012067	0.025611495971679332
0.0849761600002239	0.025611495971679332
0.08513187100015784	0.025611495971679332
0.0852877229999649	0.025611495971679332
0.08544722999977239	0.026092147827148082
0.0856041600000026	0.026092147827148082
0.0857604029997674	0.026092147827148082
0.08591741199961689	0.026572799682616832
0.08607336600016424	0.026572799682616832
0.08622945600018284	0.026572799682616832
0.08638987499944051	0.026572799682616832
0.08656315200005338	0.027053451538085582
0.08672708699941722	0.027053451538085582
0.0868837389998589	0.027053451538085582
0.08703934000004665	0.027053451538085582
0.08719587099949422	0.027534103393554332
0.08735280499968212	0.027534103393554332
0.08751167900027212	0.027534103393554332
0.08771476199945027	0.027534103393554332
0.08787534200018854	0.028014755249023082
0.08803326999986893	0.028014755249023082
0.08819053800016263	0.028014755249023082
0.08834647099956783	0.028495407104491832
0.08851313200011646	0.028495407104491832
0.08867277299941634	0.028495407104491832
0.08883089499977359	0.028495407104491832
0.08898791399951733	0.028976058959960582
0.08914442399964173	0.028976058959960582
0.08930429799966078	0.028976058959960582
0.08946525099963765	0.028976058959960582
0.08962255499955063	0.029456710815429332
0.0897789049995481	0.029456710815429332
0.08993576400007441	0.029456710815429332
0.09009235899975465	0.029937362670898082
0.09024974099975225	0.029937362670898082
0.09041206100027921	0.029937362670898082
0.09056901199983258	0.029937362670898082
0.09072668699991482	0.030418014526366832
0.09088511200025096	0.030418014526366832
0.09104432499952964	0.030418014526366832
0.09120233199973882	0.030418014526366832
0.0913594200001171	0.030898666381835582
0.09151643999939552	0.030898666381835582
0.09168809199945827	0.030898666381835582
0.09184667199951946	0.03137931823730433
0.09200357999998232	0.03137931823730433
0.09216026800004329	0.03137931823730433
0.09231611099949077	0.03137931823730433
0.0924757659995521	0.03185997009277308
0.09263267899950733	0.03185997009277308
0.09278953499961062	0.03185997009277308
0.0929471339995871	0.03185997009277308
0.09310349999941536	0.03234062194824183
0.09325952299968776	0.03234062194824183
0.0934210149998762	0.03234062194824183
0.09357749900027557	0.03282127380371058
0.09373670900004072	0.03282127380371058
0.09389555999950971	0.03282127380371058
0.09405325700026879	0.03282127380371058
0.09421069899963186	0.03330192565917933
0.09437288299977808	0.03330192565917933
0.09453092100011418	0.03330192565917933
0.09468909199949849	0.03378257751464808
0.09484624099968642	0.03378257751464808
0.09500430200023402	0.03378257751464808
0.09516152200012584	0.03378257751464808
0.09532405899972218	0.03426322937011683
0.09548521600027016	0.03426322937011683
0.0956579679996139	0.03426322937011683
0.095816747999379	0.03474388122558558
0.09597446199950355	0.03474388122558558
0.09613165799964918	0.03474388122558558
0.09628901199994289	0.03474388122558558
0.09644938899964473	0.03522453308105433
0.09660656799951539	0.03522453308105433
0.09676408499944955	0.03522453308105433
0.09692046999953163	0.03522453308105433
0.09707647199957137	0.03570518493652308
0.09723783600020397	0.03570518493652308
0.09739940300005401	0.03570518493652308
0.09755620699979772	0.03618583679199183
0.09771216099943558	0.03618583679199183
0.0978679159998137	0.03618583679199183
0.09802429399951507	0.03618583679199183
0.0981801819998509	0.03666648864746058
0.0983363309997003	0.03666648864746058
0.09849555599976156	0.03666648864746058
0.09865478099982283	0.03666648864746058
0.0988115949994608	0.03714714050292933
0.0989748049996706	0.03714714050292933
0.09913270400011243	0.03714714050292933
0.09928946299987729	0.03762779235839808
0.0994507440000234	0.03762779235839808
0.09956882400001632	0.03762779235839808
0.09972805399956997	0.03762779235839808
0.09988494299977901	0.03810844421386683
0.10004149599990342	0.03810844421386683
0.11023094699976355	0.04724082946777308
0.12063370299983944	0.05589256286621058
0.1309659369999281	0.06502494812011683
0.1412982309993822	0.07367668151855433
0.15159372499965684	0.08232841491699183
0.1618940529997417	0.08713493347167933
0.17218048599988833	0.08713493347167933
0.1824834009994447	0.08713493347167933
0.19275014899994858	0.08713493347167933
0.20301776399992377	0.08713493347167933
0.21328221400017355	0.08713493347167933
0.2235772320000251	0.08713493347167933
0.23383944199940743	0.08713493347167933
0.24409590199957165	0.08761558532714808
0.2543470439995872	0.08857688903808558
0.2645895779996863	0.08905754089355433
0.2748309190001237	0.08905754089355433
0.28506419399946026	0.08953819274902308
0.29531461500027945	0.09001884460449183
0.30556222699942737	0.09049949645996058
0.31579579200024455	0.09049949645996058
0.32604062399968825	0.09049949645996058
0.3362995719999162	0.09049949645996058
0.3465460420002273	0.09098014831542933
0.35679531400000997	0.09098014831542933
0.3670410959994115	0.09098014831542933
0.3772941619999983	0.09098014831542933
0.3875477419996969	0.09098014831542933
0.3978068579999672	0.09098014831542933
0.40804301600019244	0.09098014831542933
0.41828014299971983	0.09098014831542933
0.42854647999956796	0.09146080017089808
0.4387898569993922	0.09194145202636683
0.4490423999995983	0.09242210388183558
0.459324395999829	0.09290275573730433
0.46957836399997177	0.09338340759277308
0.47981875899949955	0.09386405944824183
0.4900681479994091	0.09434471130371058
0.5003120209994449	0.09434471130371058
0.5105781329993988	0.09482536315917933
0.5208374469993942	0.09530601501464808
0.5311023819995171	0.09674797058105433
0.5413688059998094	0.09722862243652308
0.5515971280001395	0.09770927429199183
0.56185758599986	0.09818992614746058
0.5721293950000472	0.09818992614746058
0.5824144469997918	0.09818992614746058
0.5926638700002513	0.09867057800292933
0.6029265329998452	0.09915122985839808
0.6131877019997773	0.09915122985839808
0.6234900970002855	0.09915122985839808
0.6337628579994998	0.09915122985839808
0.6440168620001714	0.09915122985839808
0.6543032800000219	0.09915122985839808
0.6645670629995948	0.09915122985839808
0.6748222799997166	0.09963188171386683
0.6850737559998379	0.09963188171386683
0.6953333060000659	0.09963188171386683
0.7056111510000846	0.09963188171386683
0.7158837839997432	0.10011253356933558
0.7261652749994028	0.10059318542480433
0.736459826999635	0.10155448913574183
0.7467281059998641	0.10155448913574183
0.7569947659994796	0.10155448913574183
0.7672459710001931	0.10155448913574183
0.777507255999808	0.10155448913574183
0.7877495140000974	0.10203514099121058
0.7980096960000083	0.10203514099121058
0.8082635909995588	0.10251579284667933
0.8185439099997893	0.10251579284667933
0.8288059609994889	0.10251579284667933
0.8390684219994	0.10251579284667933
0.8493421260000105	0.10299644470214808
0.8596014750000904	0.10299644470214808
0.8698772299994744	0.10299644470214808
0.8801600569995571	0.10347709655761683
0.8904480299997886	0.10395774841308558
0.9007079419998263	0.10443840026855433
0.9109722650000549	0.10636100769042933
0.9212525909997566	0.10636100769042933
0.9315271409996058	0.10636100769042933
0.9418030609995185	0.10636100769042933
0.9520781470000657	0.10684165954589808
0.9623413250001249	0.10732231140136683
0.9726333050002722	0.10732231140136683
0.9828998759994647	0.10780296325683558
0.993162970999947	0.10780296325683558
1.0034621369995875	0.10780296325683558
1.103859292999914	0.10828361511230433
1.2043106700002681	0.10876426696777308
1.3047261499996239	0.11068687438964808
1.4051529869993828	0.11116752624511683
1.505583359999946	0.11309013366699183
1.6059976340002322	0.11333045959472621
1.706461112999932	0.11333045959472621
1.8068882139996276	0.11381111145019496
1.9073168079994502	0.11381111145019496
2.0077772200002073	0.11380348205566371
2.10819860599986	0.11380348205566371
2.208660532999602	0.11380348205566371
2.309060477999992	0.11380348205566371
2.4094769889998133	0.11380348205566371
2.509899478999614	0.11429176330566371
2.6103554109995457	0.11428413391113246
2.7108067389999633	0.11524543762206996
2.811243748999914	0.11572608947753871
2.9116828819996954	0.11764869689941371
3.012097490999622	0.11764869689941371
3.112571828	0.11764869689941371
3.213007507999464	0.11764869689941371
3.313434738000069	0.11812934875488246
3.4139055240002563	0.11812934875488246
3.5143576430000394	0.11952552795410121
3.614799397999377	0.11952552795410121
3.715260150999711	0.11952552795410121
3.8157146659996215	0.11952552795410121
3.916161643999658	0.11952552795410121
4.016620268000224	0.11952552795410121
4.117056756999773	0.12048683166503871
4.217489550000209	0.12144813537597621
4.317927477000012	0.12144813537597621
4.41837114899954	0.12144813537597621
4.51883916099996	0.12289009094238246
4.6192723100002695	0.12289009094238246
4.719761270000163	0.12289009094238246
4.820195723999859	0.12337074279785121
4.920609003000209	0.12356529235839808
5.021199109000008	0.12356529235839808
5.121729165000033	0.12356529235839808
5.222149377000278	0.12356529235839808
5.322623965000275	0.12356529235839808
5.423030949999884	0.12404594421386683
5.523435440999492	0.12452278137206996
5.623872854999718	0.12548408508300746
5.724305253999773	0.12548408508300746
5.824722229000145	0.1259647369384762
5.925131154000155	0.1269260406494137
6.025525326000206	0.12740669250488246
6.125928794999709	0.1278873443603512
6.226350740000271	0.1278873443603512
6.3268004840001595	0.1288486480712887
6.427203508000275	0.13701972961425746
6.527660678999382	0.13605842590331996
6.628084850999585	0.1365390777587887
6.728531902999748	0.13677940368652308
6.828945258999738	0.13677940368652308
6.929357975999665	0.13677940368652308
7.029788041999382	0.13677940368652308
7.1302081659996475	0.13677940368652308
7.230643920000148	0.13677940368652308
7.33110890900025	0.13870201110839808
7.431536244000199	0.13918266296386683
7.531985423999686	0.14158592224121058
7.632428541000081	0.14206657409667933
7.732879772999695	0.14446983337402308
7.833306380999602	0.14495048522949183
7.93372072999955	0.14495048522949183
8.034158655999818	0.14639244079589808
8.13461726100013	0.1471134185791012
0	0
