# Supplementary material for: GRAPE for fast and scalable graph processing and random-walk-based embedding
Source: Nat Comput Sci. 2023 Jun 26;3(6):552–68. doi: 10.1038/s43588-023-00465-8 (PMC10768636; doi:10.1038/s43588-023-00465-8)
Supplement: Supplementary file 4 — CSVs with time series data with time and memory requirements for the different libraries on the 44 considered graphs and on the different tasks considered (loading graphs, first- and second-order RWs). [file 43588_2023_465_MOESM4_ESM.zip › bio-ce-lc/PecanPy/load_graph.csv]

delta	ram
0	0.002259635925292991
0.00019237199921917636	0.002740287780761741
0.0003266339990659617	0.002740287780761741
0.00043514000026334543	0.002740287780761741
0.0005271939990052488	0.002740287780761741
0.0006501619991468033	0.002740287780761741
0.0007421989994327305	0.002740287780761741
0.0008276419994217576	0.002740287780761741
0.0009158279990515439	0.002740287780761741
0.0010015899988502497	0.002740287780761741
0.0010855049986275844	0.002740287780761741
0.001171844000054989	0.002740287780761741
0.0012573849999171216	0.002740287780761741
0.001341391000096337	0.002740287780761741
0.0014328199995361501	0.002740287780761741
0.0015175019998423522	0.002740287780761741
0.0016005529996618861	0.002740287780761741
0.0016824469985294854	0.002740287780761741
0.0017644540002947906	0.002740287780761741
0.0018478379988664528	0.002740287780761741
0.0019301510001241695	0.002740287780761741
0.002012090999414795	0.002740287780761741
0.0020950540001649642	0.002740287780761741
0.002178629998525139	0.002740287780761741
0.002261101999465609	0.002740287780761741
0.002344238999285153	0.002740287780761741
0.0024352250002266373	0.002740287780761741
0.002519765999750234	0.002740287780761741
0.0026056189999508206	0.002740287780761741
0.0026887849999184255	0.002740287780761741
0.002772390998870833	0.002740287780761741
0.002854907999790157	0.002740287780761741
0.0029384139998001046	0.002740287780761741
0.0030211430002964335	0.002740287780761741
0.0031040109988680342	0.002740287780761741
0.003185978999681538	0.003220939636230491
0.0032691529995645396	0.003220939636230491
0.003369893000126467	0.003220939636230491
0.003456716998698539	0.003220939636230491
0.003540849000273738	0.003220939636230491
0.003625085999374278	0.003220939636230491
0.003707897998538101	0.003220939636230491
0.0037906460001977393	0.003220939636230491
0.003874236999763525	0.003220939636230491
0.003956804999688757	0.003220939636230491
0.004045112998937839	0.003220939636230491
0.0041294820002804045	0.003220939636230491
0.004213015999994241	0.003220939636230491
0.004297146999306278	0.003220939636230491
0.004388301000290085	0.003220939636230491
0.004475158999412088	0.003220939636230491
0.004575993998514605	0.003220939636230491
0.004663829999117297	0.003220939636230491
0.004748384999402333	0.003220939636230491
0.00483306899877789	0.003220939636230491
0.004917554999337881	0.003220939636230491
0.005003883999961545	0.003220939636230491
0.005090312999527669	0.003220939636230491
0.00517417399896658	0.003220939636230491
0.005257007998807239	0.003220939636230491
0.005340713998521096	0.003220939636230491
0.005434257998786052	0.003220939636230491
0.005520871998669463	0.003220939636230491
0.005606659999102703	0.003220939636230491
0.005690590998710832	0.003220939636230491
0.005773195998699521	0.003220939636230491
0.00585644999955548	0.003220939636230491
0.005941026998698362	0.003220939636230491
0.006024567999702413	0.003220939636230491
0.006108268999014399	0.003220939636230491
0.006191550999574247	0.003220939636230491
0.006275490999541944	0.003220939636230491
0.006358757000270998	0.003220939636230491
0.006450932000007015	0.003220939636230491
0.006543903999045142	0.003220939636230491
0.0066343669986963505	0.003220939636230491
0.006717596999806119	0.003220939636230491
0.006802222998885554	0.003220939636230491
0.0068848199989588466	0.003220939636230491
0.0069678849995398195	0.003220939636230491
0.007049969999570749	0.003220939636230491
0.007132359000024735	0.003220939636230491
0.00721523900028842	0.003220939636230491
0.007297905000086757	0.003220939636230491
0.0073876970000128495	0.003220939636230491
0.0074718659998325165	0.003220939636230491
0.007554522999271285	0.003220939636230491
0.007637003998752334	0.003220939636230491
0.007719295999777387	0.003220939636230491
0.007801834999554558	0.003220939636230491
0.007884308999564382	0.003220939636230491
0.007966528999531874	0.003220939636230491
0.00804865499958396	0.003220939636230491
0.008130217998768785	0.003220939636230491
0.008212077998905443	0.003220939636230491
0.008309585999086266	0.003220939636230491
0.008402004999879864	0.003220939636230491
0.0084862929998053	0.003220939636230491
0.008594480999818188	0.003220939636230491
0.008682653999130707	0.003220939636230491
0.008765824999500182	0.003220939636230491
0.008848393999869586	0.003220939636230491
0.008930934000090929	0.003220939636230491
0.00901315800001612	0.003220939636230491
0.00909657000011066	0.003220939636230491
0.009185973000057857	0.003220939636230491
0.00926897599856602	0.003220939636230491
0.009351707998575876	0.003220939636230491
0.00944135799909418	0.003220939636230491
0.009525097999357968	0.003220939636230491
0.009608743999706348	0.003220939636230491
0.009691156999906525	0.003701591491699241
0.009774176998689654	0.003701591491699241
0.009857010998530313	0.003701591491699241
0.009940183999788132	0.003701591491699241
0.010023823999290471	0.003701591491699241
0.010193476999120321	0.003701591491699241
0.010417157998745097	0.003701591491699241
0.01059921799969743	0.003701591491699241
0.010770312999738962	0.003701591491699241
0.010933591000139131	0.003701591491699241
0.011093494998931419	0.003701591491699241
0.011252329999479116	0.003701591491699241
0.011411948999011656	0.003701591491699241
0.011578677998841158	0.003701591491699241
0.011746056999982102	0.003701591491699241
0.011906879999514786	0.003701591491699241
0.012068268999428255	0.003701591491699241
0.012231075999807217	0.003701591491699241
0.012389905999953044	0.003701591491699241
0.01255048199891462	0.003701591491699241
0.012731913999232347	0.003701591491699241
0.012891876998764928	0.003701591491699241
0.01305151599990495	0.003701591491699241
0.013208794998718076	0.003701591491699241
0.013389755999014596	0.003701591491699241
0.013557831998696201	0.003701591491699241
0.013725683998927707	0.003701591491699241
0.013887679999243119	0.003701591491699241
0.014047320999452495	0.003701591491699241
0.01420851699913328	0.003701591491699241
0.014374415999554913	0.003701591491699241
0.01453566099917225	0.003701591491699241
0.014693736999106477	0.003701591491699241
0.014851466999971308	0.003701591491699241
0.015014785998573643	0.003701591491699241
0.015173809999396326	0.003701591491699241
0.01533224800004973	0.003701591491699241
0.01551014100004977	0.003701591491699241
0.0156700549996458	0.003701591491699241
0.015831343000172637	0.003701591491699241
0	0
