# Supplementary material for: GRAPE for fast and scalable graph processing and random-walk-based embedding
Source: Nat Comput Sci. 2023 Jun 26;3(6):552–68. doi: 10.1038/s43588-023-00465-8 (PMC10768636; doi:10.1038/s43588-023-00465-8)
Supplement: Supplementary file 4 — CSVs with time series data with time and memory requirements for the different libraries on the 44 considered graphs and on the different tasks considered (loading graphs, first- and second-order RWs). [file 43588_2023_465_MOESM4_ESM.zip › bio-ce-lc/Node2Vec/second_order_walk_only_q.csv]

delta	ram
0	0.0032249450683590197
0.00024042901350185275	0.0032249450683590197
0.0003935080021619797	0.0032249450683590197
0.0004891630087513477	0.0032249450683590197
0.0005754489975515753	0.0032249450683590197
0.0006590880220755935	0.0037055969238277697
0.0007414900173898786	0.0037055969238277697
0.000824171002022922	0.0037055969238277697
0.0009054830006789416	0.0037055969238277697
0.0009868580091279	0.0037055969238277697
0.0010675220109988004	0.0037055969238277697
0.001155976002337411	0.0037055969238277697
0.0012459760182537138	0.0037055969238277697
0.001337716996204108	0.0037055969238277697
0.0014179020072333515	0.0037055969238277697
0.0015012430085334927	0.0037055969238277697
0.001581332995556295	0.0037055969238277697
0.0016616409993730485	0.0037055969238277697
0.0017416909977328032	0.0037055969238277697
0.001822076999815181	0.0037055969238277697
0.0019016459991689771	0.0037055969238277697
0.001984053000342101	0.0037055969238277697
0.0020649040234275162	0.0037055969238277697
0.002147524995962158	0.0037055969238277697
0.0022568400017917156	0.0037055969238277697
0.002347041998291388	0.0037055969238277697
0.002427249011816457	0.0037055969238277697
0.0025077390018850565	0.0037055969238277697
0.0025875630090013146	0.0037055969238277697
0.002669331996003166	0.0037055969238277697
0.002748587023233995	0.0037055969238277697
0.0028286890010349452	0.0037055969238277697
0.002907999005401507	0.0037055969238277697
0.0029874860192649066	0.0037055969238277697
0.003069415019126609	0.0037055969238277697
0.0031529670231975615	0.00418624877929652
0.0032328910019714385	0.00418624877929652
0.003318392002256587	0.00418624877929652
0.003398183995159343	0.00418624877929652
0.0034775020030792803	0.00418624877929652
0.003556581010343507	0.00418624877929652
0.003636284003732726	0.00418624877929652
0.0037162170046940446	0.00418624877929652
0.0038017860206309706	0.00418624877929652
0.003885376005200669	0.00418624877929652
0.003965461015468463	0.00418624877929652
0.0040452160174027085	0.00418624877929652
0.004124940023757517	0.00418624877929652
0.004204561002552509	0.00418624877929652
0.004289241012884304	0.00418624877929652
0.004369942005723715	0.00418624877929652
0.004450656997505575	0.00418624877929652
0.004530751000856981	0.00418624877929652
0.004610960022546351	0.00418624877929652
0.00469116002204828	0.00418624877929652
0.004770354018546641	0.00418624877929652
0.0048501370183657855	0.00418624877929652
0.004932472016662359	0.00418624877929652
0.005013623012928292	0.00418624877929652
0.005093228013720363	0.00418624877929652
0.00517284101806581	0.00418624877929652
0.005251384020084515	0.00418624877929652
0.005337972019333392	0.00418624877929652
0.005417509004473686	0.00418624877929652
0.005497388017829508	0.00418624877929652
0.005693954008165747	0.00418624877929652
0.005779685016022995	0.00418624877929652
0.005860222008777782	0.00418624877929652
0.0059404630155768245	0.00418624877929652
0.006020632019499317	0.00418624877929652
0.0061001570138614625	0.00418624877929652
0.00619825700414367	0.00418624877929652
0.0062864939973223954	0.00418624877929652
0.006375914003001526	0.00418624877929652
0.006465218000812456	0.00418624877929652
0.006546017015352845	0.00418624877929652
0.006625524023547769	0.00418624877929652
0.006705344014335424	0.00418624877929652
0.006785120000131428	0.00418624877929652
0.006865158007713035	0.00418624877929652
0.006944559019757435	0.00418624877929652
0.0070277510094456375	0.00418624877929652
0.0071099509950727224	0.00418624877929652
0.00719151200610213	0.00466690063476527
0.0072789980040397495	0.00466690063476527
0.007360169023741037	0.00466690063476527
0.007439341017743573	0.00466690063476527
0.00751885402132757	0.00466690063476527
0.007597896008519456	0.00466690063476527
0.007677104003960267	0.00466690063476527
0.007756000995868817	0.00466690063476527
0.007835066004190594	0.00466690063476527
0.007914083020295948	0.00466690063476527
0.00799296100740321	0.00466690063476527
0.00807126599829644	0.00466690063476527
0.008151023008394986	0.00466690063476527
0.008230912004364654	0.00466690063476527
0.008329260017490014	0.00466690063476527
0.00840970702120103	0.00466690063476527
0.00848979500005953	0.00466690063476527
0.008569069002987817	0.00466690063476527
0.008648840012028813	0.00466690063476527
0.008727958018425852	0.00466690063476527
0.008807342004729435	0.00466690063476527
0.008888758020475507	0.00466690063476527
0.008967973000835627	0.00466690063476527
0.009054359019501135	0.00466690063476527
0.009135980013525113	0.00466690063476527
0.009215892001520842	0.00466690063476527
0.009304720006184652	0.00466690063476527
0.009386076999362558	0.00466690063476527
0.00946650400874205	0.00466690063476527
0.009545445995172486	0.00466690063476527
0.00962648302083835	0.00466690063476527
0.009706280019599944	0.00466690063476527
0.009796102007385343	0.00466690063476527
0.009877884003799409	0.00466690063476527
0.009958315000403672	0.00466690063476527
0.01003834602306597	0.00466690063476527
0.0102032870054245	0.00466690063476527
0.010394230019301176	0.00466690063476527
0.010568046011030674	0.00466690063476527
0.010737424017861485	0.00466690063476527
0.010897144995396957	0.00466690063476527
0.011052559013478458	0.00466690063476527
0.011206466006115079	0.00466690063476527
0.011367649014573544	0.00466690063476527
0.011522404005518183	0.00466690063476527
0.011677714996039867	0.00466690063476527
0.011830827017547563	0.00466690063476527
0.01198374800151214	0.00466690063476527
0.012142335996031761	0.00466690063476527
0.012295723019633442	0.00466690063476527
0.012449486996047199	0.00466690063476527
0.01260250702034682	0.00466690063476527
0.012754755007335916	0.00466690063476527
0.01290704301209189	0.00466690063476527
0.013059774995781481	0.00466690063476527
0.01321274900692515	0.00466690063476527
0.013371891021961346	0.00466690063476527
0.013524790003430098	0.00466690063476527
0.013677096023457125	0.00466690063476527
0.013829267001710832	0.00466690063476527
0.01398259901907295	0.00466690063476527
0.014135309000266716	0.00466690063476527
0.014311108010588214	0.00466690063476527
0.014479675010079518	0.00466690063476527
0.014637193002272397	0.00466690063476527
0.014791027002502233	0.00466690063476527
0.01494412700412795	0.00466690063476527
0.015100373013410717	0.00466690063476527
0.015254302008543164	0.00466690063476527
0.015412642009323463	0.00466690063476527
0.015565442008664832	0.00466690063476527
0.015717997011961415	0.00466690063476527
0.01587105100043118	0.00466690063476527
0.01602446602191776	0.00466690063476527
0.01617709902347997	0.00466690063476527
0.016330874001141638	0.00466690063476527
0.016486595995957032	0.00466690063476527
0.01664130500284955	0.00466690063476527
0.01679450602387078	0.00466690063476527
0.016948849020991474	0.00466690063476527
0.01710292001371272	0.00466690063476527
0.017255826998734847	0.00466690063476527
0.017416818998754025	0.00466690063476527
0.017569304996868595	0.00466690063476527
0.0177224219951313	0.00466690063476527
0.01787487100227736	0.00466690063476527
0.018035985995084047	0.00466690063476527
0.018187705019954592	0.00466690063476527
0.018347447010455653	0.00466690063476527
0.0185014620074071	0.00466690063476527
0.01865533401723951	0.00466690063476527
0.01881122699705884	0.00466690063476527
0.018964815011713654	0.00466690063476527
0.019118436001008376	0.00466690063476527
0.01927406300092116	0.00466690063476527
0.019430321000982076	0.00466690063476527
0.01958439900772646	0.00466690063476527
0.019737646012799814	0.00466690063476527
0.01990274799754843	0.00466690063476527
0.020058782014530152	0.00466690063476527
0.020213822019286454	0.00466690063476527
0.020372263999888673	0.00466690063476527
0.02052593301050365	0.00466690063476527
0.020679139997810125	0.00466690063476527
0.020834199007367715	0.00466690063476527
0.020987013005651534	0.00466690063476527
0.021140324999578297	0.00466690063476527
0.021292742021614686	0.00466690063476527
0.02144650201080367	0.00466690063476527
0.02160212700255215	0.00466690063476527
0.021754440007498488	0.00466690063476527
0.021907384012592956	0.00466690063476527
0.022062561998609453	0.00466690063476527
0.02218620400526561	0.00466690063476527
0.02234466202207841	0.00466690063476527
0.02250104400445707	0.00466690063476527
0.02265354202245362	0.00466690063476527
0.022805621003499255	0.00466690063476527
0.02295895799761638	0.00466690063476527
0.023111315007554367	0.00466690063476527
0.023263612005393952	0.00466690063476527
0.023420140001690015	0.00466690063476527
0.023574885010020807	0.00466690063476527
0.023729831009404734	0.00466690063476527
0.02388463102397509	0.00466690063476527
0.024037930998019874	0.00466690063476527
0.02419291200931184	0.00466690063476527
0.024350054998649284	0.00466690063476527
0.024505909997969866	0.00466690063476527
0.024661160015966743	0.00466690063476527
0.024813485011691228	0.00466690063476527
0.02496569202048704	0.00466690063476527
0.025122543011093512	0.00466690063476527
0.025274922023527324	0.00466690063476527
0.025428471999475732	0.00466690063476527
0.025581496011000127	0.00466690063476527
0.025734205002663657	0.00466690063476527
0.025886787014314905	0.00466690063476527
0.026040346012450755	0.00466690063476527
0.026185987022472546	0.00466690063476527
0.026344113022787496	0.00466690063476527
0.02649738101172261	0.00466690063476527
0.026648858009139076	0.00466690063476527
0.026803539018146694	0.00466690063476527
0.02695610502269119	0.00466690063476527
0.02711031201761216	0.00466690063476527
0.02726809002342634	0.00466690063476527
0.02742143502109684	0.00466690063476527
0.027578021021327004	0.00466690063476527
0.027734547998989	0.00466690063476527
0.027887781005119905	0.00466690063476527
0.028042679012287408	0.00466690063476527
0.028196141007356346	0.00466690063476527
0.02836586200282909	0.00466690063476527
0.028521552012534812	0.00466690063476527
0.028675366018433124	0.00466690063476527
0.028828110022004694	0.00466690063476527
0.028983969998080283	0.00466690063476527
0.029137847013771534	0.00466690063476527
0.029291675018612295	0.00466690063476527
0.029448303015669808	0.00466690063476527
0.029602151014842093	0.00466690063476527
0.029755709023447707	0.00466690063476527
0.029917717998614535	0.00466690063476527
0.03007180301938206	0.00466690063476527
0.030202819005353376	0.00466690063476527
0.03036327799782157	0.00466690063476527
0.03051700899959542	0.00466690063476527
0.030669652012875304	0.00466690063476527
0.030824724002741277	0.00466690063476527
0.03097665699897334	0.00466690063476527
0.031131629017181695	0.00466690063476527
0.03128393500810489	0.00466690063476527
0.0314393840089906	0.00466690063476527
0.031592718994943425	0.00466690063476527
0.03174583500367589	0.00466690063476527
0.031899599998723716	0.00466690063476527
0.03205408400390297	0.00466690063476527
0.03220826800679788	0.00466690063476527
0.032366892002755776	0.00466690063476527
0.03252048199647106	0.00466690063476527
0.03267389300162904	0.00466690063476527
0.03282847799709998	0.00466690063476527
0.03298091501346789	0.00466690063476527
0.03313385901856236	0.00466690063476527
0.03328711399808526	0.00466690063476527
0.03344018402276561	0.00466690063476527
0.033593169995583594	0.00466690063476527
0.03374561501550488	0.00466690063476527
0.03390006799600087	0.00466690063476527
0.0340520040190313	0.00466690063476527
0.03418551600771025	0.00466690063476527
0.034348447021329775	0.00466690063476527
0.03450162400258705	0.00466690063476527
0.03465421000146307	0.00466690063476527
0.034809667005902156	0.00466690063476527
0.03496259902021848	0.00466690063476527
0.035117107996484265	0.00466690063476527
0.035273941000923514	0.00466690063476527
0.03542763501172885	0.00466690063476527
0.03558029400301166	0.00466690063476527
0.03573212699848227	0.00466690063476527
0.03588654100894928	0.00466690063476527
0.03603841600124724	0.00466690063476527
0.036192889005178586	0.00466690063476527
0.03634997401968576	0.00466690063476527
0.03650584400747903	0.00466690063476527
0.03665737502160482	0.00466690063476527
0.03680920400074683	0.00466690063476527
0.03696213199873455	0.00466690063476527
0.03711511500296183	0.00466690063476527
0.03727004901156761	0.00466690063476527
0.0374280360119883	0.00466690063476527
0.03758328501135111	0.00466690063476527
0.03773931201430969	0.00466690063476527
0.037892496009590104	0.00466690063476527
0.03804572601802647	0.00466690063476527
0.038194546999875456	0.00466690063476527
0.03835545902256854	0.00466690063476527
0.03850978802074678	0.00466690063476527
0.03866373101482168	0.00466690063476527
0.038817070017103106	0.00466690063476527
0.038969649001955986	0.00466690063476527
0.03912226902320981	0.00466690063476527
0.039274809998460114	0.00466690063476527
0.039429299999028444	0.00466690063476527
0.039584115002071485	0.00466690063476527
0.0397377290064469	0.00466690063476527
0.0398987990047317	0.00466690063476527
0.04005370501545258	0.00466690063476527
0.04020688301534392	0.00466690063476527
0.040363986016018316	0.00466690063476527
0.040516510023735464	0.00466690063476527
0.04066919401520863	0.00466690063476527
0.04082265801844187	0.00466690063476527
0.04097465600352734	0.00466690063476527
0.0411271610064432	0.00466690063476527
0.04128140100510791	0.00466690063476527
0.041434220009250566	0.00466690063476527
0.04158636400825344	0.00466690063476527
0.04173929800163023	0.00466690063476527
0.04189220900298096	0.00466690063476527
0.04204652601038106	0.00466690063476527
0.042185590020380914	0.00466690063476527
0.0423427400237415	0.00466690063476527
0.04249469400383532	0.00466690063476527
0.04264696899917908	0.00466690063476527
0.042799498012755066	0.00466690063476527
0.0429566300008446	0.00466690063476527
0.043109354010084644	0.00466690063476527
0.04326188101549633	0.00466690063476527
0.04342150900629349	0.00466690063476527
0.04357355201500468	0.00466690063476527
0.043725468014599755	0.00466690063476527
0.043878082011360675	0.00466690063476527
0.04403008799999952	0.00466690063476527
0.04418298302334733	0.00466690063476527
0.04433864101883955	0.00466690063476527
0.04449211701285094	0.00466690063476527
0.04464434800320305	0.00466690063476527
0.04479721901589073	0.00466690063476527
0.04494912299560383	0.00466690063476527
0.0451020990149118	0.00466690063476527
0.045254526019562036	0.00466690063476527
0.04541104700183496	0.00466690063476527
0.0455656940175686	0.00466690063476527
0.04572051699506119	0.00466690063476527
0.04587287802132778	0.00466690063476527
0.046032143000047654	0.00466690063476527
0.046197654999559745	0.00466690063476527
0.046363917004782706	0.00466690063476527
0.046518340008333325	0.00466690063476527
0.04667179600801319	0.00466690063476527
0.046825718018226326	0.00466690063476527
0.046978569007478654	0.00466690063476527
0.04713154199998826	0.00466690063476527
0.04728824601625092	0.00466690063476527
0.0474424599960912	0.00466690063476527
0.04760250201798044	0.00466690063476527
0.04775800500647165	0.00466690063476527
0.04791059999843128	0.00466690063476527
0.04806423300760798	0.00466690063476527
0.0482168169983197	0.00466690063476527
0.048385516012785956	0.00466690063476527
0.048542709002504125	0.00466690063476527
0.04869596500066109	0.00466690063476527
0.0488500909996219	0.00466690063476527
0.049002636020304635	0.00466690063476527
0.049158561014337465	0.00466690063476527
0.049311962997308	0.00466690063476527
0.04946522001409903	0.00466690063476527
0.049617520009633154	0.00466690063476527
0.049777175998315215	0.00466690063476527
0.04993329700664617	0.00466690063476527
0.050086862000171095	0.00466690063476527
0.05023916100617498	0.00466690063476527
0.050398227002006024	0.00466690063476527
0.05055203501251526	0.00466690063476527
0.05070919601712376	0.00466690063476527
0.05086242902325466	0.00466690063476527
0.051017225021496415	0.00466690063476527
0.05117053200956434	0.00466690063476527
0.05132374900858849	0.00466690063476527
0.051477194007020444	0.00466690063476527
0.05162967002252117	0.00466690063476527
0.05178222802351229	0.00466690063476527
0.051934994000475854	0.00466690063476527
0.05208730499725789	0.00466690063476527
0.05223983901669271	0.00466690063476527
0.05239778000395745	0.00466690063476527
0.05255358500289731	0.00466690063476527
0.05270654201740399	0.00466690063476527
0.052861205011140555	0.00466690063476527
0.053013897995697334	0.00466690063476527
0.05316731199854985	0.00466690063476527
0.05332197999814525	0.00466690063476527
0.05347555299522355	0.00466690063476527
0.053628308000043035	0.00466690063476527
0.053781313996296376	0.00466690063476527
0.053934184019453824	0.00466690063476527
0.05408747401088476	0.00466690063476527
0.054239402001257986	0.00466690063476527
0.05439911800203845	0.00466690063476527
0.054552764020627365	0.00466690063476527
0.05470490999869071	0.00466690063476527
0.0548580180038698	0.00514755249023402
0.05501192400697619	0.00514755249023402
0.05516706200432964	0.00514755249023402
0.05532084801234305	0.00514755249023402
0.05547434100299142	0.00514755249023402
0.05562764802016318	0.00514755249023402
0.055780028022127226	0.00514755249023402
0.05593251300160773	0.00514755249023402
0.056085463002091274	0.00514755249023402
0.056238546007080004	0.00514755249023402
0.05639623600291088	0.00514755249023402
0.05654856900218874	0.00514755249023402
0.05670371500309557	0.00514755249023402
0.05686081902240403	0.00514755249023402
0.05701446099556051	0.00514755249023402
0.057167302002198994	0.00514755249023402
0.057320153020555153	0.00514755249023402
0.05747386801522225	0.00514755249023402
0.05762918500113301	0.00514755249023402
0.057782810006756335	0.00514755249023402
0.05793779299710877	0.00514755249023402
0.05809058801969513	0.00514755249023402
0.058255942014511675	0.00514755249023402
0.05842096000560559	0.00514755249023402
0.058575032016960904	0.00514755249023402
0.058727307012304664	0.00514755249023402
0.05888009301270358	0.00514755249023402
0.05903522702283226	0.00514755249023402
0.05918959600967355	0.00514755249023402
0.05934544300544076	0.00514755249023402
0.059498496004380286	0.00514755249023402
0.05965080001624301	0.00514755249023402
0.05983573599951342	0.00514755249023402
0.06000135399517603	0.00514755249023402
0.060158314008731395	0.00514755249023402
0.060310754022793844	0.00514755249023402
0.06046611501369625	0.00514755249023402
0.06062206401838921	0.00514755249023402
0.06077662800089456	0.00514755249023402
0.06093155301641673	0.00514755249023402
0.06108371901791543	0.00514755249023402
0.061235674016643316	0.00514755249023402
0.06139323499519378	0.00514755249023402
0.061546556011307985	0.00514755249023402
0.06169840300572105	0.00514755249023402
0.06185133202234283	0.00514755249023402
0.06200618401635438	0.00514755249023402
0.062160939996829256	0.00514755249023402
0.06234053001389839	0.00514755249023402
0.06249755501630716	0.00514755249023402
0.0626529400178697	0.00514755249023402
0.06280621001496911	0.00514755249023402
0.06296248899889179	0.00514755249023402
0.06311568702221848	0.00514755249023402
0.06327342899749056	0.00514755249023402
0.06342949499958195	0.00514755249023402
0.06358291002106853	0.00514755249023402
0.06373803500900976	0.00514755249023402
0.06389094699989073	0.00514755249023402
0.064043753023725	0.00514755249023402
0.06419663500855677	0.00514755249023402
0.06435415899613872	0.00514755249023402
0.06450687302276492	0.00514755249023402
0.0646594840218313	0.00514755249023402
0.06481205500313081	0.00514755249023402
0.06496485901880078	0.00514755249023402
0.06511687400052324	0.00514755249023402
0.06527500701486133	0.00514755249023402
0.06542845102376305	0.00514755249023402
0.06558127500466071	0.00514755249023402
0.06573397901956923	0.00514755249023402
0.06588824299979024	0.00514755249023402
0.0660408920084592	0.00514755249023402
0.06618636701023206	0.00514755249023402
0.06634572800248861	0.00514755249023402
0.06649933199514635	0.00514755249023402
0.0666559950041119	0.00514755249023402
0.06680966902058572	0.00514755249023402
0.06696353500592522	0.00514755249023402
0.06711989900213666	0.00514755249023402
0.06727739001507871	0.00514755249023402
0.06743399202241562	0.00514755249023402
0.06758796601206996	0.00514755249023402
0.0677420410211198	0.00514755249023402
0.06789566401857883	0.00514755249023402
0.06804933300008997	0.00514755249023402
0.06820320701808669	0.00514755249023402
0.06837559302221052	0.00514755249023402
0.06853224901715294	0.00514755249023402
0.0686870840145275	0.00514755249023402
0.06884040700970218	0.00514755249023402
0.0689943180186674	0.00514755249023402
0.06914756601327099	0.00514755249023402
0.06930104902130552	0.00514755249023402
0.06945472399820574	0.00514755249023402
0.06960880602127872	0.00514755249023402
0.06976154699805193	0.00514755249023402
0.06992207901203074	0.00514755249023402
0.07007621100638062	0.00514755249023402
0.07019634000607766	0.00514755249023402
0.07035578100476414	0.00514755249023402
0.0705108160036616	0.00514755249023402
0.07066701599978842	0.00514755249023402
0.07082017700304277	0.00514755249023402
0.07097398000769317	0.00514755249023402
0.07112701001460664	0.00514755249023402
0.07128147600451484	0.00514755249023402
0.07143466200795956	0.00514755249023402
0.07158774402341805	0.00514755249023402
0.07173978601349518	0.00514755249023402
0.07189221002045088	0.00514755249023402
0.07204439002089202	0.00514755249023402
0.07219636801164597	0.00514755249023402
0.07235347601817921	0.00514755249023402
0.07250593000208028	0.00514755249023402
0.07265939001808874	0.00514755249023402
0.07281244100886397	0.00514755249023402
0.0729651779984124	0.00514755249023402
0.07311759202275425	0.00514755249023402
0.07327238502330147	0.00514755249023402
0.07342578799580224	0.00514755249023402
0.0735783550189808	0.00514755249023402
0.07373136101523414	0.00514755249023402
0.07388941801036708	0.00514755249023402
0.07404263102216646	0.00514755249023402
0.07418645199504681	0.00514755249023402
0.07434469001600519	0.00514755249023402
0.07449856400489807	0.00514755249023402
0.0746517050138209	0.00514755249023402
0.07480513700284064	0.00514755249023402
0.07495821302291006	0.00514755249023402
0.07511168401106261	0.00514755249023402
0.07526859201607294	0.00514755249023402
0.07542286699754186	0.00514755249023402
0.07557584301684983	0.00514755249023402
0.07572911801980808	0.00514755249023402
0.07588222000049427	0.00514755249023402
0.07603570399805903	0.00514755249023402
0.07618797800387256	0.00514755249023402
0.0763513270067051	0.00514755249023402
0.07650627600378357	0.00514755249023402
0.07666007100488059	0.00514755249023402
0.07681292801862583	0.00514755249023402
0.07696678800857626	0.00514755249023402
0.07712225199793465	0.00514755249023402
0.07727527600945905	0.00514755249023402
0.07743010899866931	0.00514755249023402
0.07758438002201729	0.00514755249023402
0.07773809201898985	0.00514755249023402
0.07789060301729478	0.00514755249023402
0.0780438150104601	0.00514755249023402
0.07818600701284595	0.00514755249023402
0.07834618800552562	0.00514755249023402
0.07850124500691891	0.00514755249023402
0.07865399902220815	0.00514755249023402
0.07880722399568185	0.00514755249023402
0.07896063799853437	0.00514755249023402
0.07911392001551576	0.00514755249023402
0.07926889602094889	0.00514755249023402
0.07942174500203691	0.00514755249023402
0.07957470801193267	0.00514755249023402
0.07972688300651498	0.00514755249023402
0.0798890290025156	0.00514755249023402
0.08004284801427275	0.00514755249023402
0.0801956560171675	0.00514755249023402
0.08035485300933942	0.00514755249023402
0.08050795400049537	0.00514755249023402
0.08066301699727774	0.00514755249023402
0.08081627200590447	0.00514755249023402
0.08096893300535157	0.00514755249023402
0.08112116501433775	0.00514755249023402
0.0812752729980275	0.00514755249023402
0.08142904000123963	0.00514755249023402
0.08158907701727003	0.00514755249023402
0.08174170600250363	0.00562820434570277
0.08189442800357938	0.00562820434570277
0.08204686600947753	0.00562820434570277
0.08218624701839872	0.00562820434570277
0.08234371599974111	0.00562820434570277
0.08249770800466649	0.00562820434570277
0.08265033501083963	0.00562820434570277
0.0828030470001977	0.00562820434570277
0.08295631801593117	0.00562820434570277
0.08311076500103809	0.00562820434570277
0.08326314901933074	0.00562820434570277
0.08341993400244974	0.00562820434570277
0.0835728710226249	0.00562820434570277
0.08372484700521454	0.00562820434570277
0.0838792170106899	0.00562820434570277
0.08403454002109356	0.00562820434570277
0.08418702002381906	0.00562820434570277
0.08434287601266988	0.00562820434570277
0.08449946300243028	0.00562820434570277
0.08465225601685233	0.00562820434570277
0.08480659101041965	0.00562820434570277
0.08495855602086522	0.00562820434570277
0.08511212401208468	0.00562820434570277
0.08526811099727638	0.00562820434570277
0.08542096801102161	0.00562820434570277
0.08557400401332416	0.00562820434570277
0.08572736501810141	0.00562820434570277
0.08588177402270958	0.00562820434570277
0.08603783999569714	0.00562820434570277
0.08619484299561009	0.00562820434570277
0.0863556679978501	0.00562820434570277
0.0865126310091	0.00562820434570277
0.0866653349949047	0.00562820434570277
0.0868186580191832	0.00562820434570277
0.08697122801095247	0.00562820434570277
0.08712373199523427	0.00562820434570277
0.08727702000760473	0.00562820434570277
0.08743028499884531	0.00562820434570277
0.08758276401204057	0.00562820434570277
0.087735931010684	0.00562820434570277
0.0878890200110618	0.00562820434570277
0.08804269600659609	0.00562820434570277
0.08819553902139887	0.00562820434570277
0.08836291602347046	0.00562820434570277
0.0885173249989748	0.00562820434570277
0.08867186002316885	0.00562820434570277
0.08882496500154957	0.00562820434570277
0.08897690800949931	0.00562820434570277
0.08913012000266463	0.00562820434570277
0.08928675201605074	0.00562820434570277
0.08944134900229983	0.00562820434570277
0.08959480200428516	0.00562820434570277
0.08974872299586423	0.00610885620117152
0.08990894901216961	0.00610885620117152
0.09006379000493325	0.00610885620117152
0.09018562000710517	0.00610885620117152
0.09034336401964538	0.00610885620117152
0.09049684400088154	0.00610885620117152
0.0906497230171226	0.00610885620117152
0.09080368399736471	0.00610885620117152
0.0909567250055261	0.00610885620117152
0.09110893600154668	0.00610885620117152
0.0912672310078051	0.00610885620117152
0.09142076299758628	0.00610885620117152
0.09157342900289223	0.00610885620117152
0.09172665199730545	0.00610885620117152
0.09188208400155418	0.00610885620117152
0.09203971299575642	0.00610885620117152
0.09219228001893498	0.00610885620117152
0.09234932000981644	0.00610885620117152
0.09250294201774523	0.00610885620117152
0.09265624001272954	0.00610885620117152
0.09280884201871231	0.00610885620117152
0.09296176102361642	0.00610885620117152
0.09311500200419687	0.00610885620117152
0.09327123701223172	0.00610885620117152
0.09342584002297372	0.00610885620117152
0.09358005301328376	0.00610885620117152
0.0937335450144019	0.00610885620117152
0.0938867740042042	0.00610885620117152
0.09404069901211187	0.00610885620117152
0.0941913340066094	0.00610885620117152
0.09435354400193319	0.00610885620117152
0.09450747701339424	0.00610885620117152
0.09466021502157673	0.00610885620117152
0.09481464102282189	0.00610885620117152
0.09496932500042021	0.00610885620117152
0.0951218800037168	0.00610885620117152
0.09527481300756335	0.00610885620117152
0.09542883600806817	0.00610885620117152
0.09558102799928747	0.00610885620117152
0.09573895699577406	0.00610885620117152
0.0958929370099213	0.00610885620117152
0.09604817599756643	0.00610885620117152
0.09620127300149761	0.00610885620117152
0.09636136199696921	0.00610885620117152
0.09651426802156493	0.00610885620117152
0.09666735801147297	0.00610885620117152
0.09682355800759979	0.00610885620117152
0.09698129299795255	0.00610885620117152
0.0971382140123751	0.00610885620117152
0.0972925850073807	0.00610885620117152
0.09744877202319913	0.00610885620117152
0.09760505199665204	0.00610885620117152
0.0977597449964378	0.00610885620117152
0.09791528401547112	0.00610885620117152
0.0980681579967495	0.00610885620117152
0.09818508199532516	0.00610885620117152
0.09834463000879623	0.00610885620117152
0.09849806199781597	0.00610885620117152
0.09865129299578257	0.00610885620117152
0.09880461700959131	0.00610885620117152
0.09895787801360711	0.00610885620117152
0.09911057801218703	0.00610885620117152
0.09926364402053878	0.00610885620117152
0.09942112601129338	0.00610885620117152
0.09957393701188266	0.00610885620117152
0.09972597702289931	0.00610885620117152
0.0998863410204649	0.00610885620117152
0.10004015901358798	0.00610885620117152
0.11020718401414342	0.00658950805664027
0.12042550701880828	0.00707015991210902
0.1306226870219689	0.00707015991210902
0.14081452201935463	0.00707015991210902
0.1509885849955026	0.00755081176757777
0.1611599560128525	0.00803146362304652
0.1713337030087132	0.00851211547851527
0.181540571997175	0.01054153442382777
0.19171589199686423	0.013658142089843395
0.20191235601669177	0.01545486450195277
0.21209313400322571	0.015016174316405895
0.22228705100133084	0.01978073120117152
0.2326625370187685	0.026956176757812145
0.24305752900545485	0.03366622924804652
0.2534665680141188	0.039804077148437145
0.26386255302350037	0.049951171874999645
0.27423751799506135	0.061479187011718395
0.2846319969976321	0.07663497924804652
0.2950382230046671	0.0909286499023434
0.30544363902299665	0.1061874389648434
0.31584820500575006	0.12108764648437464
0.3262374420010019	0.13886413574218714
0.3366882560076192	0.15774307250976527
0.3471663950185757	0.1788345336914059
0.3576054740115069	0.19923171997070277
0.3680280910048168	0.21967468261718714
0.3784376429975964	0.2388168334960934
0.38885112400748767	0.26159057617187464
0.3992493800178636	0.2803207397460934
0.40958369901636615	0.29940185546874964
0.41989677501260303	0.3185173034667965
0.4302888500096742	0.33836135864257777
0.4406403620087076	0.35825500488281214
0.451027167000575	0.379323577880859
0.4614594080194365	0.39675674438476527
0.4718798810208682	0.4167648315429684
0.4822038120182697	0.432515716552734
0.4926196740125306	0.4441848754882809
0.5029442390077747	0.46012268066406214
0.5132974669977557	0.47779235839843714
0.5236275269999169	0.49020156860351527
0.5339542190195061	0.5098129272460934
0.5442182300030254	0.5327125549316403
0.554499931022292	0.5543228149414059
0.5649107549979817	0.5756965637207028
0.5753329610161018	0.5990577697753903
0.5857521410216577	0.6130615234374996
0.5961464100109879	0.6329971313476559
0.6064496010076255	0.651265716552734
0.6167439740092959	0.6719642639160153
0.6270361320057418	0.6868721008300778
0.6373209290031809	0.7011581420898434
0.6476201190089341	0.7189498901367184
0.6579665580065921	0.7348495483398434
0.668469926022226	0.7516456604003903
0.6788633679971099	0.7648902893066403
0.6892851919983514	0.7788368225097653
0.6997620380134322	0.7883697509765621
0.7101560650044121	0.803670501708984
0.7204618530231528	0.8132987976074215
0.7306676260195673	0.8224960327148434
0.7409080780053046	0.8306747436523434
0.7511638270225376	0.8366752624511715
0.7613926450139843	0.8428970336914059
0.7716353420109954	0.8467346191406246
0.7818719890201464	0.8500228881835934
0.7920591620204505	0.8536163330078121
0.8021970679983497	0.8577018737792965
0.8123809010139666	0.8591438293457028
0.8225690380204469	0.8608222961425778
0.8327806449960917	0.8617835998535153
0.8430006870185025	0.8632255554199215
0.8532069040229544	0.8646675109863278
0.8634752950165421	0.8670707702636715
0.8736968580051325	0.8675514221191403
0.8839095350122079	0.868032073974609
0.8941322780156042	0.8685127258300778
0.9043780930223875	0.8689933776855465
0.9145925549964886	0.8694740295410153
0.9248159690177999	0.869954681396484
0.9350294409960043	0.8709159851074215
0.945266929018544	0.8747611999511715
0.9554977320076432	0.8829322814941403
0.965747731999727	0.8915840148925778
0.9759864980005659	0.9011970520019528
0.9862097820150666	0.910329437255859
0.9964457740134094	0.9194618225097653
1.0066638120042626	0.9285942077636715
1.1069509790104348	0.9490219116210934
1.2073315030138474	0.9678207397460934
1.3077228339971043	0.9876800537109371
1.4081133530125953	1.0054718017578121
1.5085425120196305	1.034597015380859
1.6090414420177694	1.0520759582519528
1.7095365980057977	1.0847831726074215
1.8100580190075561	1.1125579833984371
1.910560140007874	1.140687561035156
2.011057683004765	1.1812301635742184
2.1115568990062457	1.204000091552734
2.212059280020185	1.2410636901855465
2.3124647430086043	1.2763496398925778
2.4128647150064353	1.2976852416992184
2.5132699950190727	1.336335754394531
2.613681117014494	1.361390686035156
2.714082762016915	1.3913398742675778
2.814501500019105	1.4315658569335934
2.914886034996016	1.448690032958984
3.0152799189963844	1.4862419128417965
3.1156672430224717	1.5194755554199215
3.2160641190130264	1.5422912597656246
3.316464667004766	1.582082366943359
3.416849169996567	1.6016479492187496
3.5172402140160557	1.626161193847656
3.6176370100001805	1.6550231933593746
3.718037746002665	1.677796936035156
3.8184242200222798	1.7064338684082028
3.9187382380187046	1.7311798095703121
4.01912536600139	1.7546020507812496
4.119515942002181	1.7855964660644528
4.2199001779954415	1.8232093811035153
4.320293010008754	1.8446212768554684
4.42069349999656	1.8802124023437496
4.521078724006657	1.9118476867675778
4.621474287007004	1.9334693908691403
4.721846469008597	1.969300842285156
4.822223877999932	1.992250061035156
4.922591436014045	2.0172286987304684
5.022962637012824	2.0400024414062496
5.1233402250218205	2.0758491516113278
5.223711310012732	2.104196166992187
5.324091632995987	2.1207862854003903
5.424481777008623	2.1591239929199215
5.524863124999683	2.1910644531249996
5.625249044998782	2.218995666503906
5.725631990004331	2.2518135070800778
5.826004222995834	2.2753044128417965
5.926425889017992	2.304879760742187
6.026814009004738	2.3350082397460934
6.127191047009546	2.353993988037109
6.227578296995489	2.3790412902832028
6.327947912010131	2.410043334960937
6.428317871002946	2.4346138000488278
6.528722885006573	2.4537025451660153
6.62910135902348	2.477182006835937
6.7294680240156595	2.489949798583984
6.829841831000522	2.5042167663574215
6.9302119339990895	2.519612884521484
7.0305485160206445	2.5249458312988278
7.130922484007897	2.5292640686035153
7.231245672010118	2.5088363647460934
0	0
