# Supplementary material for: GRAPE for fast and scalable graph processing and random-walk-based embedding
Source: Nat Comput Sci. 2023 Jun 26;3(6):552–68. doi: 10.1038/s43588-023-00465-8 (PMC10768636; doi:10.1038/s43588-023-00465-8)
Supplement: Supplementary file 4 — CSVs with time series data with time and memory requirements for the different libraries on the 44 considered graphs and on the different tasks considered (loading graphs, first- and second-order RWs). [file 43588_2023_465_MOESM4_ESM.zip › bio-ce-lc/Node2Vec/second_order_walk_only_p.csv]

delta	ram
0	0.0032835006713867188
0.00025887100491672754	0.0032835006713867188
0.00040523699135519564	0.0032835006713867188
0.0004991349996998906	0.0032835006713867188
0.0005851869937032461	0.0032835006713867188
0.0006697399949189276	0.0037641525268554688
0.0007838649908080697	0.0037641525268554688
0.0008703529892954975	0.0037641525268554688
0.0009589669934939593	0.0037641525268554688
0.0010424419888295233	0.0037641525268554688
0.001124064001487568	0.0037641525268554688
0.0012101799948140979	0.0037641525268554688
0.001300841977354139	0.0037641525268554688
0.001384428993333131	0.0037641525268554688
0.001465693989302963	0.0037641525268554688
0.0015465699834749103	0.0037641525268554688
0.001627327990718186	0.0037641525268554688
0.001708191994111985	0.0037641525268554688
0.0017890319868456572	0.0037641525268554688
0.0018700060027185827	0.0037641525268554688
0.001963536982657388	0.0037641525268554688
0.0020460730011109263	0.0037641525268554688
0.0021271339792292565	0.0037641525268554688
0.0022082069772295654	0.0037641525268554688
0.0022891009866725653	0.0037641525268554688
0.0023703979968558997	0.0037641525268554688
0.002451078995363787	0.0037641525268554688
0.002532316982978955	0.0037641525268554688
0.0026127689925488085	0.0037641525268554688
0.0026935369824059308	0.0037641525268554688
0.002773879998130724	0.0037641525268554688
0.002854911988833919	0.0037641525268554688
0.0029404099914245307	0.0037641525268554688
0.00302213997929357	0.0037641525268554688
0.003102505987044424	0.0037641525268554688
0.0031827059865463525	0.004244804382324219
0.003262905986048281	0.004244804382324219
0.0033430449839215726	0.004244804382324219
0.0034231009776704013	0.004244804382324219
0.0035035279870498925	0.004244804382324219
0.003583666984923184	0.004244804382324219
0.0036639210011344403	0.004244804382324219
0.003744657995412126	0.004244804382324219
0.003830254980130121	0.004244804382324219
0.003912182990461588	0.004244804382324219
0.003999226988526061	0.004244804382324219
0.004080949001945555	0.004244804382324219
0.004162077995715663	0.004244804382324219
0.004242997005349025	0.004244804382324219
0.004323776985984296	0.004244804382324219
0.004404512990731746	0.004244804382324219
0.004485704994294792	0.004244804382324219
0.00456630700500682	0.004244804382324219
0.004647599998861551	0.004244804382324219
0.004746420978335664	0.004244804382324219
0.0048302229843102396	0.004244804382324219
0.004911242984235287	0.004244804382324219
0.005000575998565182	0.004244804382324219
0.005081638984847814	0.004244804382324219
0.005161829001735896	0.004244804382324219
0.0052433329983614385	0.004244804382324219
0.005332181986887008	0.004244804382324219
0.005415375984739512	0.004244804382324219
0.0054947989992797375	0.004244804382324219
0.0055752449843566865	0.004244804382324219
0.0057742520002648234	0.004244804382324219
0.0058616939932107925	0.004244804382324219
0.005948815000010654	0.004244804382324219
0.006030507996911183	0.004244804382324219
0.006111484981374815	0.004244804382324219
0.0061915529950056225	0.004244804382324219
0.006272008991800249	0.004244804382324219
0.006352733995299786	0.004244804382324219
0.0064426859898958355	0.004244804382324219
0.006536040978971869	0.004244804382324219
0.006617639999603853	0.004244804382324219
0.006697671982692555	0.004244804382324219
0.0067774849885609	0.004244804382324219
0.0068578889768105	0.004244804382324219
0.00694478300283663	0.004244804382324219
0.007026584004051983	0.004244804382324219
0.007111981976777315	0.004725456237792969
0.007193781988462433	0.004725456237792969
0.007275048003066331	0.004725456237792969
0.0073555980052333325	0.004725456237792969
0.007436263986164704	0.004725456237792969
0.0075167479808442295	0.004725456237792969
0.0075974630017299205	0.004725456237792969
0.007677956979023293	0.004725456237792969
0.00775818299734965	0.004725456237792969
0.007838638994144276	0.004725456237792969
0.007918878982309252	0.004725456237792969
0.008004784991499037	0.004725456237792969
0.008085682988166809	0.004725456237792969
0.008165848994394764	0.004725456237792969
0.008246315992437303	0.004725456237792969
0.008326899987878278	0.004725456237792969
0.008407408982748166	0.004725456237792969
0.008487304992740974	0.004725456237792969
0.008567533979658037	0.004725456237792969
0.008647747978102416	0.004725456237792969
0.008747066982323304	0.004725456237792969
0.008829615981085226	0.004725456237792969
0.008916136983316392	0.004725456237792969
0.009002620005048811	0.004725456237792969
0.009083972981898114	0.004725456237792969
0.00916856198455207	0.004725456237792969
0.0092517479788512	0.004725456237792969
0.0093339909799397	0.004725456237792969
0.009416230983333662	0.004725456237792969
0.009501491003902629	0.004725456237792969
0.009584257000824437	0.004725456237792969
0.00966853997670114	0.004725456237792969
0.009749824996106327	0.004725456237792969
0.009830517985392362	0.004725456237792969
0.009914706985000521	0.004725456237792969
0.010003696981584653	0.004725456237792969
0.010175867995712906	0.004725456237792969
0.010356276005040854	0.004725456237792969
0.010528771003009751	0.004725456237792969
0.010699585982365534	0.004725456237792969
0.010860026988666505	0.004725456237792969
0.011023209983250126	0.004725456237792969
0.011178099986864254	0.004725456237792969
0.011331536981742829	0.004725456237792969
0.011484738992294297	0.004725456237792969
0.01163783497759141	0.004725456237792969
0.011790930991992354	0.004725456237792969
0.011944858997594565	0.004725456237792969
0.012098873994546011	0.004725456237792969
0.012253058986971155	0.004725456237792969
0.012412540992954746	0.004725456237792969
0.012567059980938211	0.004725456237792969
0.012705545988865197	0.004725456237792969
0.01285998200182803	0.004725456237792969
0.013023662002524361	0.004725456237792969
0.013177119981264696	0.004725456237792969
0.013329738983884454	0.004725456237792969
0.013483072980307043	0.004725456237792969
0.013636591989779845	0.004725456237792969
0.013790681987302378	0.004725456237792969
0.013943830999778584	0.004725456237792969
0.014097584004048258	0.004725456237792969
0.01425055498839356	0.004725456237792969
0.014403042994672433	0.004725456237792969
0.014556521986378357	0.004725456237792969
0.014710177987581119	0.004725456237792969
0.014862544980132952	0.004725456237792969
0.015020523977000266	0.004725456237792969
0.015173970983596519	0.004725456237792969
0.015374220005469397	0.004725456237792969
0.015539464977337047	0.004725456237792969
0.015694617002736777	0.004725456237792969
0.015848082985030487	0.004725456237792969
0.016009562998078763	0.004725456237792969
0.016163473977940157	0.004725456237792969
0.016316956985974684	0.004725456237792969
0.016470931004732847	0.004725456237792969
0.016624686977593228	0.004725456237792969
0.016794481984106824	0.004725456237792969
0.01694992298143916	0.004725456237792969
0.017103941994719207	0.004725456237792969
0.017258709005545825	0.004725456237792969
0.01741215999936685	0.004725456237792969
0.017565529997227713	0.004725456237792969
0.017719347990350798	0.004725456237792969
0.01787250000052154	0.004725456237792969
0.018035626999335364	0.004725456237792969
0.01818989298772067	0.004725456237792969
0.018351979000726715	0.004725456237792969
0.018507072003558278	0.004725456237792969
0.01866169599816203	0.004725456237792969
0.018815871997503564	0.004725456237792969
0.018971110985148698	0.004725456237792969
0.01912523398641497	0.004725456237792969
0.01927948198863305	0.004725456237792969
0.019433527981163934	0.004725456237792969
0.019587852992117405	0.004725456237792969
0.01974068899289705	0.004725456237792969
0.019894259981811047	0.004725456237792969
0.020051415980560705	0.004725456237792969
0.02020934599568136	0.004725456237792969
0.020364119001897052	0.004725456237792969
0.02051792698330246	0.004725456237792969
0.020672120997915044	0.004725456237792969
0.02084244298748672	0.004725456237792969
0.02100084300036542	0.004725456237792969
0.02115471300203353	0.004725456237792969
0.02130755697726272	0.004725456237792969
0.02146189598715864	0.004725456237792969
0.021615386998746544	0.004725456237792969
0.021768042002804577	0.004725456237792969
0.02192353198188357	0.004725456237792969
0.022076172986999154	0.004725456237792969
0.022229598980629817	0.004725456237792969
0.02238268798100762	0.004725456237792969
0.022536015982041135	0.004725456237792969
0.02268818998709321	0.004725456237792969
0.022841319994768128	0.004725456237792969
0.022999134991550818	0.004725456237792969
0.02315219899173826	0.004725456237792969
0.023305191978579387	0.004725456237792969
0.023458855983335525	0.004725456237792969
0.023611928976606578	0.004725456237792969
0.023769221996190026	0.004725456237792969
0.0239260449889116	0.004725456237792969
0.02408113598357886	0.004725456237792969
0.024234477983554825	0.004725456237792969
0.024388667981838807	0.004725456237792969
0.024543957988498732	0.004725456237792969
0.02470484300283715	0.004725456237792969
0.024860420991899446	0.004725456237792969
0.025020248984219506	0.004725456237792969
0.02517441299278289	0.004725456237792969
0.02538418400217779	0.004725456237792969
0.025547686003847048	0.004725456237792969
0.02570328098954633	0.004725456237792969
0.025857465981971473	0.004725456237792969
0.026017615979071707	0.004725456237792969
0.02617350098444149	0.004725456237792969
0.026326791994506493	0.004725456237792969
0.02647978998720646	0.004725456237792969
0.02663352299714461	0.004725456237792969
0.026786673988681287	0.004725456237792969
0.026939910982036963	0.004725456237792969
0.027093694981886074	0.004725456237792969
0.02724681599647738	0.004725456237792969
0.027399917977163568	0.004725456237792969
0.027553128980798647	0.004725456237792969
0.02770566998515278	0.004725456237792969
0.02785871797823347	0.004725456237792969
0.028022568993037567	0.004725456237792969
0.028181481000501662	0.004725456237792969
0.028335774986771867	0.004725456237792969
0.028489155985880643	0.004725456237792969
0.028643906000070274	0.004725456237792969
0.028814919001888484	0.004725456237792969
0.02897093299543485	0.004725456237792969
0.02912571097840555	0.004725456237792969
0.02928038698155433	0.004725456237792969
0.02943622099701315	0.004725456237792969
0.02959069499047473	0.004725456237792969
0.029744359984761104	0.004725456237792969
0.029898262990172952	0.004725456237792969
0.030058022995945066	0.004725456237792969
0.030212747980840504	0.004725456237792969
0.030366235005203635	0.004725456237792969
0.03051999898161739	0.004725456237792969
0.030673200002638623	0.004725456237792969
0.030826209986116737	0.004725456237792969
0.030979420989751816	0.004725456237792969
0.03113248699810356	0.004725456237792969
0.03128618298796937	0.004725456237792969
0.03143854599329643	0.004725456237792969
0.031591817998560145	0.004725456237792969
0.031745254003908485	0.004725456237792969
0.03189829899929464	0.004725456237792969
0.03205553098814562	0.004725456237792969
0.032209854980465025	0.004725456237792969
0.0323648429766763	0.004725456237792969
0.03251893998822197	0.004725456237792969
0.03267286499612965	0.004725456237792969
0.03284184299991466	0.004725456237792969
0.03300102599314414	0.004725456237792969
0.03315525100333616	0.004725456237792969
0.03330857399851084	0.004725456237792969
0.033462142979260534	0.004725456237792969
0.0336165219778195	0.004725456237792969
0.033772552997106686	0.004725456237792969
0.033928570977877825	0.004725456237792969
0.034082835976732895	0.004725456237792969
0.034239892003824934	0.004725456237792969
0.03439352900022641	0.004725456237792969
0.0345469790045172	0.004725456237792969
0.034699783980613574	0.004725456237792969
0.034852015000069514	0.004725456237792969
0.03500822698697448	0.004725456237792969
0.03516191500239074	0.004725456237792969
0.03531436898629181	0.004725456237792969
0.03547628899104893	0.004725456237792969
0.03563088199007325	0.004725456237792969
0.03578854099032469	0.004725456237792969
0.03594197999336757	0.004725456237792969
0.0360962119884789	0.004725456237792969
0.03624934298568405	0.004725456237792969
0.036403288977453485	0.004725456237792969
0.036556910985382274	0.004725456237792969
0.03672159498091787	0.004725456237792969
0.03687845199601725	0.004725456237792969
0.037038974987808615	0.004725456237792969
0.03719406598247588	0.004725456237792969
0.03734787998837419	0.004725456237792969
0.03750080298050307	0.004725456237792969
0.03765514699625783	0.004725456237792969
0.03780887398170307	0.004725456237792969
0.03796656598569825	0.004725456237792969
0.038122272002510726	0.004725456237792969
0.038276743987808004	0.004725456237792969
0.03843067499110475	0.004725456237792969
0.03858429699903354	0.004725456237792969
0.038738980976631865	0.004725456237792969
0.03890427699661814	0.004725456237792969
0.03906447798362933	0.004725456237792969
0.039219010999659076	0.004725456237792969
0.03937264299020171	0.004725456237792969
0.039526598004158586	0.004725456237792969
0.039680379995843396	0.004725456237792969
0.0398344159766566	0.004725456237792969
0.03999262300203554	0.004725456237792969
0.04014834598638117	0.004725456237792969
0.040302982000866905	0.004725456237792969
0.04045622597914189	0.004725456237792969
0.04061084799468517	0.004725456237792969
0.040778767986921594	0.004725456237792969
0.04093406899482943	0.004725456237792969
0.04108925399486907	0.004725456237792969
0.04124324698932469	0.004725456237792969
0.041396121989237145	0.004725456237792969
0.04154855298111215	0.004725456237792969
0.04170192699530162	0.004725456237792969
0.0418550239992328	0.004725456237792969
0.042012999998405576	0.004725456237792969
0.042165563005255535	0.004725456237792969
0.042319019994465634	0.004725456237792969
0.04247166999266483	0.004725456237792969
0.042624886002158746	0.004725456237792969
0.042778250004630536	0.004725456237792969
0.042931756004691124	0.004725456237792969
0.04308560598292388	0.004725456237792969
0.043238227983238176	0.004725456237792969
0.04339207097655162	0.004725456237792969
0.04354906198568642	0.004725456237792969
0.043702322989702225	0.004725456237792969
0.04385600198293105	0.004725456237792969
0.044013256003381684	0.004725456237792969
0.04416747100185603	0.004725456237792969
0.04432069798349403	0.004725456237792969
0.04447404597885907	0.004725456237792969
0.044627790979575366	0.004725456237792969
0.0447946049971506	0.004725456237792969
0.044949542003450915	0.004725456237792969
0.0451031839766074	0.004725456237792969
0.045257295976625755	0.004725456237792969
0.04542008199496195	0.004725456237792969
0.04557514499174431	0.004725456237792969
0.0457281909766607	0.004725456237792969
0.04588084598071873	0.004725456237792969
0.046038887987378985	0.004725456237792969
0.0461919279769063	0.004725456237792969
0.0463453049887903	0.004725456237792969
0.046498576004523784	0.004725456237792969
0.04665237097651698	0.004725456237792969
0.04680557199753821	0.004725456237792969
0.04695935099152848	0.004725456237792969
0.04711242800112814	0.004725456237792969
0.04726501400000416	0.004725456237792969
0.047418225003639236	0.004725456237792969
0.04757196397986263	0.004725456237792969
0.047725595999509096	0.004725456237792969
0.047881534992484376	0.004725456237792969
0.04804017598507926	0.004725456237792969
0.04819824598962441	0.004725456237792969
0.04835253499913961	0.004725456237792969
0.048506313003599644	0.004725456237792969
0.048659875988960266	0.005206108093261719
0.04882695898413658	0.005206108093261719
0.04898204799974337	0.005206108093261719
0.04913633898831904	0.005206108093261719
0.04929017098038457	0.005206108093261719
0.049443392985267565	0.005206108093261719
0.0495961039850954	0.005206108093261719
0.04974993399810046	0.005206108093261719
0.04990254598669708	0.005206108093261719
0.0500597269856371	0.005206108093261719
0.0502133620029781	0.005206108093261719
0.05036630199174397	0.005206108093261719
0.0505193569988478	0.005206108093261719
0.05067251599393785	0.005206108093261719
0.05082473799120635	0.005206108093261719
0.05097810400184244	0.005206108093261719
0.05113079599686898	0.005206108093261719
0.051287934998981655	0.005206108093261719
0.05144100097822957	0.005206108093261719
0.05159419498522766	0.005206108093261719
0.05174633700517006	0.005206108093261719
0.05189876799704507	0.005206108093261719
0.05205538097652607	0.005206108093261719
0.05220932399970479	0.005206108093261719
0.052362329995958135	0.005206108093261719
0.052515372983179986	0.005206108093261719
0.05266881198622286	0.005206108093261719
0.052852572000119835	0.005206108093261719
0.05301157999201678	0.005206108093261719
0.053164868004387245	0.005206108093261719
0.05331814399687573	0.005206108093261719
0.05347040799097158	0.005206108093261719
0.05362308697658591	0.005206108093261719
0.053775896987644956	0.005206108093261719
0.053929258981952444	0.005206108093261719
0.054082552989711985	0.005206108093261719
0.05423538698232733	0.005206108093261719
0.054388987977290526	0.005206108093261719
0.0545414779917337	0.005206108093261719
0.05469420299050398	0.005206108093261719
0.05484693599282764	0.005206108093261719
0.05500608400325291	0.005206108093261719
0.05515976500464603	0.005206108093261719
0.05531360997701995	0.005206108093261719
0.05547601298894733	0.005206108093261719
0.055631300987442955	0.005206108093261719
0.055785906995879486	0.005206108093261719
0.05593999699340202	0.005206108093261719
0.056094464991474524	0.005206108093261719
0.056248156004585326	0.005206108093261719
0.056401382986223325	0.005206108093261719
0.05655402599950321	0.005206108093261719
0.056704549002461135	0.005206108093261719
0.05685931499465369	0.005206108093261719
0.05701711299479939	0.005206108093261719
0.05717135898885317	0.005206108093261719
0.057324850000441074	0.005206108093261719
0.0574826639785897	0.005206108093261719
0.05763666098937392	0.005206108093261719
0.05779058099142276	0.005206108093261719
0.05794373599928804	0.005206108093261719
0.05809756097733043	0.005206108093261719
0.05825121098314412	0.005206108093261719
0.058404590003192425	0.005206108093261719
0.05855797798722051	0.005206108093261719
0.058711909980047494	0.005206108093261719
0.058876302995486185	0.005206108093261719
0.05904161898070015	0.005206108093261719
0.05919646899565123	0.005206108093261719
0.05934999100281857	0.005206108093261719
0.05950390998623334	0.005206108093261719
0.059657362988218665	0.005206108093261719
0.05981083499500528	0.005206108093261719
0.05996454900014214	0.005206108093261719
0.06011830200441182	0.005206108093261719
0.06027176798670553	0.005206108093261719
0.06042394699761644	0.005206108093261719
0.06057673698524013	0.005206108093261719
0.06070445399382152	0.005206108093261719
0.06085805597831495	0.005206108093261719
0.0610164699901361	0.005206108093261719
0.06117008900037035	0.005206108093261719
0.06132306298241019	0.005206108093261719
0.06147611598134972	0.005206108093261719
0.06162900498020463	0.005206108093261719
0.06178252398967743	0.005206108093261719
0.06193607999011874	0.005206108093261719
0.06209035200299695	0.005206108093261719
0.062243261985713616	0.005206108093261719
0.062396702996920794	0.005206108093261719
0.06255005099228583	0.005206108093261719
0.06270326097728685	0.005206108093261719
0.06285659299464896	0.005206108093261719
0.06301468500168994	0.005206108093261719
0.06316852098098025	0.005206108093261719
0.06332231799024157	0.005206108093261719
0.06347571199876256	0.005206108093261719
0.06362882099347189	0.005206108093261719
0.06378244000370614	0.005206108093261719
0.06393687499803491	0.005206108093261719
0.06409083798644133	0.005206108093261719
0.0642452769970987	0.005206108093261719
0.06439866797882132	0.005206108093261719
0.064551710995147	0.005206108093261719
0.06470357999205589	0.005206108093261719
0.06485724900267087	0.005206108093261719
0.06501517200376838	0.005206108093261719
0.0651691560051404	0.005206108093261719
0.06532671599416062	0.005206108093261719
0.06548242099233903	0.005206108093261719
0.06563574899337254	0.005206108093261719
0.06578784598968923	0.005206108093261719
0.06594175798818469	0.005206108093261719
0.06609728198964149	0.005206108093261719
0.0662498849851545	0.005206108093261719
0.06640307998168282	0.005206108093261719
0.0665554279985372	0.005206108093261719
0.06671320399618708	0.005206108093261719
0.06686676997924224	0.005206108093261719
0.06702661298913881	0.005206108093261719
0.06720009699347429	0.005732536315917969
0.06735465599922463	0.005732536315917969
0.06750877198646776	0.005732536315917969
0.06766244498430751	0.005732536315917969
0.06781618000240996	0.005732536315917969
0.06797042398829944	0.005732536315917969
0.06812604400329292	0.005732536315917969
0.06827985099516809	0.005732536315917969
0.0684348159993533	0.005732536315917969
0.06858902898966335	0.005732536315917969
0.06871553297969513	0.005732536315917969
0.06887067400384694	0.005732536315917969
0.06903003799379803	0.005732536315917969
0.0691846190020442	0.005732536315917969
0.06933866298641078	0.005732536315917969
0.06949220699607395	0.005732536315917969
0.06964541799970903	0.005732536315917969
0.06979831698117778	0.005732536315917969
0.06995228899177164	0.005732536315917969
0.07010622200323269	0.005732536315917969
0.07025915599660948	0.005732536315917969
0.07041151297744364	0.005732536315917969
0.07056498900055885	0.005732536315917969
0.07071944599738345	0.005732536315917969
0.07087241698172875	0.005732536315917969
0.07103150000330061	0.005732536315917969
0.0711860949813854	0.005732536315917969
0.07133954099845141	0.005732536315917969
0.07149383600335568	0.005732536315917969
0.07164709098287858	0.005732536315917969
0.07180042198160663	0.005732536315917969
0.0719538779812865	0.005732536315917969
0.07210745898191817	0.005732536315917969
0.0722614369879011	0.005732536315917969
0.07241382799111307	0.005732536315917969
0.07256711498484947	0.005732536315917969
0.07270423098816536	0.005732536315917969
0.07285871898056939	0.005732536315917969
0.07301570300478488	0.005732536315917969
0.07316887198248878	0.005732536315917969
0.07332282597781159	0.005732536315917969
0.07347594300517812	0.005732536315917969
0.07362877100240439	0.005732536315917969
0.07378149998839945	0.005732536315917969
0.07393748199683614	0.005732536315917969
0.07409296298283152	0.005732536315917969
0.07424774198443629	0.005732536315917969
0.07440561699331738	0.005732536315917969
0.07455934098106809	0.005732536315917969
0.07471365100354888	0.005732536315917969
0.07486677399720065	0.005732536315917969
0.07502618199214339	0.005732536315917969
0.07518018200062215	0.005732536315917969
0.07538022499647923	0.005732536315917969
0.07554409099975601	0.005732536315917969
0.07569994000368752	0.005732536315917969
0.07585454598302022	0.005732536315917969
0.07601563999196514	0.005732536315917969
0.07616992999101058	0.005732536315917969
0.07632418800494634	0.005732536315917969
0.076477786002215	0.005732536315917969
0.07663177000358701	0.005732536315917969
0.07680156000424176	0.005732536315917969
0.07696095699793659	0.005732536315917969
0.0771176429989282	0.005732536315917969
0.07727174798492342	0.005732536315917969
0.07742693097679876	0.005732536315917969
0.07758103898959234	0.005732536315917969
0.07773427199572325	0.005732536315917969
0.07788803899893537	0.005732536315917969
0.07804521499201655	0.005732536315917969
0.07819952099816874	0.005732536315917969
0.0783532569766976	0.005732536315917969
0.07850745099131018	0.005732536315917969
0.07866170900524594	0.005732536315917969
0.07881638300023042	0.005732536315917969
0.07897245598724112	0.005732536315917969
0.07912763999775052	0.005732536315917969
0.07928223398630507	0.005732536315917969
0.0794354289828334	0.005732536315917969
0.07958885098923929	0.005732536315917969
0.07974204097990878	0.005732536315917969
0.079895258997567	0.005732536315917969
0.08005329000297934	0.005732536315917969
0.08020748497801833	0.005732536315917969
0.0803609819849953	0.005732536315917969
0.08051424598670565	0.005732536315917969
0.0806666369899176	0.005732536315917969
0.08083334198454395	0.005732536315917969
0.08098917899769731	0.005732536315917969
0.08114206499885768	0.005732536315917969
0.08129531098529696	0.006213188171386719
0.08144792699022219	0.006213188171386719
0.081600912992144	0.006213188171386719
0.08175437498721294	0.006213188171386719
0.08190684497822076	0.006213188171386719
0.08206359398900531	0.006213188171386719
0.08222372300224379	0.006213188171386719
0.08238064497709274	0.006213188171386719
0.08253316499758512	0.006213188171386719
0.08268549898639321	0.006213188171386719
0.08283911299076863	0.006213188171386719
0.08299744999385439	0.006213188171386719
0.08315182197839022	0.006213188171386719
0.08330518798902631	0.006213188171386719
0.08345912498771213	0.006213188171386719
0.08361320299445651	0.006213188171386719
0.08376698399661109	0.006213188171386719
0.08392401298624463	0.006213188171386719
0.0840777529811021	0.006213188171386719
0.08423128898721188	0.006213188171386719
0.08438492799177766	0.006213188171386719
0.08453780799754895	0.006213188171386719
0.08469112397870049	0.006213188171386719
0.08487393299583346	0.006213188171386719
0.08503445898531936	0.006213188171386719
0.08518871999694966	0.006213188171386719
0.08538458799012005	0.006213188171386719
0.08554895198903978	0.006213188171386719
0.08570423000492156	0.006213188171386719
0.08585995697649196	0.006213188171386719
0.08602123899618164	0.006213188171386719
0.08617551298812032	0.006213188171386719
0.08632953598862514	0.006213188171386719
0.08648366099805571	0.006213188171386719
0.08663989198976196	0.006213188171386719
0.08679467599722557	0.006213188171386719
0.08695535600418225	0.006213188171386719
0.08711165600107051	0.006213188171386719
0.08726630097953603	0.006213188171386719
0.08742496999911964	0.006213188171386719
0.08758087398018688	0.006213188171386719
0.08773564998409711	0.006213188171386719
0.08788996600196697	0.006213188171386719
0.08804943799623288	0.006213188171386719
0.08820341300452128	0.006213188171386719
0.08835743699455634	0.006213188171386719
0.08851102099288255	0.006213188171386719
0.088663809990976	0.006213188171386719
0.08883154499926604	0.006693840026855469
0.08898659798433073	0.006693840026855469
0.08914084598654881	0.006693840026855469
0.08929386400268413	0.006693840026855469
0.08944716298719868	0.006693840026855469
0.08960037399083376	0.006693840026855469
0.08975298897712491	0.006693840026855469
0.08990584500133991	0.006693840026855469
0.09006770598352887	0.006693840026855469
0.09022178998566233	0.006693840026855469
0.09037512799841352	0.006693840026855469
0.09052864799741656	0.006693840026855469
0.09068192497943528	0.006693840026855469
0.09083547300542705	0.006693840026855469
0.0909920159901958	0.006693840026855469
0.09114617799059488	0.006693840026855469
0.09129979700082913	0.006693840026855469
0.09145268198335543	0.006693840026855469
0.09160561498720199	0.006693840026855469
0.09175906499149278	0.006693840026855469
0.09191267099231482	0.006693840026855469
0.09206999000161886	0.006693840026855469
0.09222310499171726	0.006693840026855469
0.09237683800165541	0.006693840026855469
0.09252982700127177	0.006693840026855469
0.09268336699460633	0.006693840026855469
0.09285203399485908	0.006693840026855469
0.0930103549908381	0.006693840026855469
0.09316477799438871	0.006693840026855469
0.09331839499645866	0.006693840026855469
0.09347164200153202	0.006693840026855469
0.09362546997726895	0.006693840026855469
0.09377881800173782	0.006693840026855469
0.0939322269987315	0.006693840026855469
0.09408583398908377	0.006693840026855469
0.09424082998884842	0.006693840026855469
0.09439508197829127	0.006693840026855469
0.09454841600381769	0.006693840026855469
0.0947015959827695	0.006693840026855469
0.09485565399518237	0.006693840026855469
0.09501448398805223	0.006693840026855469
0.09516798699041829	0.006693840026855469
0.09532050898997113	0.006693840026855469
0.09548262998578139	0.006693840026855469
0.09563697298290208	0.006693840026855469
0.09578978997888044	0.006693840026855469
0.0959428520000074	0.006693840026855469
0.09609698099666275	0.006693840026855469
0.09625059500103816	0.006693840026855469
0.09640433499589562	0.006693840026855469
0.09656176099088043	0.006693840026855469
0.09670463198563084	0.006693840026855469
0.09686018698266707	0.006693840026855469
0.09701859598862939	0.006693840026855469
0.09717194098629989	0.006693840026855469
0.09732505900319666	0.006693840026855469
0.09747800399782136	0.006693840026855469
0.09763170298538171	0.006693840026855469
0.09779069499927573	0.006693840026855469
0.09794526098994538	0.006693840026855469
0.09809979199781083	0.006693840026855469
0.09825381697737612	0.006693840026855469
0.09840861498378217	0.006693840026855469
0.09856244397815317	0.006693840026855469
0.09871614098665304	0.006693840026855469
0.09888054197654128	0.006693840026855469
0.0990403989853803	0.006693840026855469
0.09919658998842351	0.006693840026855469
0.09934969199821353	0.006693840026855469
0.09950326298712753	0.006693840026855469
0.09965708700474352	0.006693840026855469
0.09981053398223594	0.006693840026855469
0.09996402298565954	0.006693840026855469
0.10011743000359274	0.006693840026855469
0.11027064998052083	0.007174491882324219
0.12044698398676701	0.007655143737792969
0.1306181899853982	0.007655143737792969
0.14078774300287478	0.008135795593261719
0.15096611398621462	0.008135795593261719
0.1611376159999054	0.008616447448730469
0.17131336400052533	0.008616447448730469
0.1815087129944004	0.010542869567871094
0.19174177598324604	0.013758659362792969
0.20194633398205042	0.015555381774902344
0.21212168800411746	0.017348289489746094
0.22232073597842827	0.01979351043701172
0.23267647199099883	0.02556896209716797
0.243083488981938	0.03225231170654297
0.2534630979935173	0.040793418884277344
0.26385215498157777	0.048956871032714844
0.27426649499102496	0.05868053436279297
0.28466908098198473	0.07491588592529297
0.2951226419827435	0.0872945785522461
0.3055349449859932	0.1025991439819336
0.3159673709888011	0.11644649505615234
0.3263680849922821	0.13604259490966797
0.3367799620027654	0.15517330169677734
0.3472654139914084	0.1743307113647461
0.3577588609769009	0.19747447967529297
0.3682221929775551	0.21701717376708984
0.3787143229856156	0.23668575286865234
0.3891313479980454	0.2566366195678711
0.3994459759851452	0.2746458053588867
0.4097214859793894	0.29262828826904297
0.4199731799890287	0.31229686737060547
0.4302670109900646	0.3318166732788086
0.4406103490036912	0.35276317596435547
0.4510476659925189	0.3715200424194336
0.461461828002939	0.3923330307006836
0.47188447098596953	0.4113492965698242
0.48220897099236026	0.42856502532958984
0.4926355909847189	0.44311046600341797
0.5030881009879522	0.46260738372802734
0.5135079879837576	0.47695446014404297
0.5239240429946221	0.4942617416381836
0.5342195019766223	0.5169095993041992
0.5444683519890532	0.5311193466186523
0.5548419999831822	0.5558919906616211
0.5652845729782712	0.5734052658081055
0.5757265979773365	0.597102165222168
0.5861336849920917	0.612116813659668
0.5965779489779379	0.6324682235717773
0.6070291639771312	0.6510953903198242
0.617447311989963	0.6689481735229492
0.6278624959813897	0.6829023361206055
0.6382765109883621	0.6990728378295898
0.6485890809854027	0.7139806747436523
0.6588502200029325	0.7232961654663086
0.6691137400048319	0.7382955551147461
0.6793629349849652	0.7577581405639648
0.6896124210034031	0.7708272933959961
0.6998768819903489	0.7898015975952148
0.7101485219900496	0.8013715744018555
0.7205348449933808	0.8172788619995117
0.7309302089852281	0.829859733581543
0.7413029019953683	0.8404607772827148
0.7516172209871002	0.8478918075561523
0.7618574849911965	0.8518133163452148
0.7720538580033462	0.854456901550293
0.7822586609981954	0.8579130172729492
0.7924594149808399	0.8598165512084961
0.8026859389792662	0.8612585067749023
0.8128941329778172	0.8638067245483398
0.8231676889990922	0.8642873764038086
0.8334462030034047	0.8647756576538086
0.8436760249896906	0.8652563095092773
0.8538720179931261	0.8657369613647461
0.864064174995292	0.8666982650756836
0.8742627159808762	0.8671789169311523
0.8845042779867072	0.8681402206420898
0.8947399600001518	0.8695821762084961
0.9049585599859711	0.8734273910522461
0.9151728209981229	0.8811178207397461
0.9253845979983453	0.8897695541381836
0.9356064969906583	0.8984212875366211
0.945818000996951	0.9061117172241211
0.9560315629933029	0.9152441024780273
0.9662526979809627	0.9234151840209961
0.9764857569825836	0.9315862655639648
0.9867022279941011	0.9387960433959961
0.9969147079973482	0.9464864730834961
1.0071237819793168	0.9464864730834961
1.1074175389949232	0.9527425765991211
1.2077850879868492	0.9724493026733398
1.3081663789926097	0.9956808090209961
1.4085557229991537	1.0091772079467773
1.5089754259970505	1.0392484664916992
1.6094710439792834	1.0648412704467773
1.7099776459799614	1.090083122253418
1.810492599994177	1.131587028503418
1.910978428000817	1.1543302536010742
2.0114977689809166	1.1853246688842773
2.1119853089912795	1.2208929061889648
2.2124641709960997	1.2411222457885742
2.3128742089902516	1.2805356979370117
2.413281757995719	1.3116445541381836
2.5136695230030455	1.3402090072631836
2.6140716069785412	1.3803014755249023
2.7144509149948135	1.4018850326538086
2.8148587649920955	1.4343137741088867
2.915242947987281	1.4706106185913086
3.0156544509809464	1.4911794662475586
3.1161386919848155	1.5298147201538086
3.216518005996477	1.5568723678588867
3.3169322829926386	1.5852880477905273
3.41732544999104	1.615656852722168
3.5176932429894805	1.6396818161010742
3.618082582979696	1.6661176681518555
3.7184664949891157	1.6913976669311523
3.8188615959952585	1.7116155624389648
3.9192512779845856	1.7429380416870117
4.019631120987469	1.7694501876831055
4.120027201977791	1.796839714050293
4.220420287980232	1.829817771911621
4.320816888997797	1.8662214279174805
4.421223038982134	1.8912763595581055
4.521635493001668	1.923701286315918
4.622132574004354	1.9543180465698242
4.722635683981935	1.9743223190307617
4.823158169980161	2.005152702331543
4.923645618982846	2.031893730163574
5.024053161003394	2.060919761657715
5.124558694980806	2.087183952331543
5.225052072986728	2.12113094329834
5.325429638003698	2.1545896530151367
5.425837758986745	2.1785383224487305
5.526226754998788	2.2147397994995117
5.626591056003235	2.2473745346069336
5.726964792003855	2.272467613220215
5.827357456990285	2.301314353942871
5.927726514986716	2.324843406677246
6.028096281981561	2.3515195846557617
6.128479424980469	2.3813047409057617
6.2289045459765475	2.403517723083496
6.32929524697829	2.4240293502807617
6.429675128980307	2.445723533630371
6.530037871998502	2.466029167175293
6.630391996994149	2.4793310165405273
6.730736836994765	2.4943456649780273
6.831151206977665	2.4999074935913086
6.931551956979092	2.5110769271850586
7.031949754978996	2.516364097595215
7.132315513998037	2.5230932235717773
7.232677033985965	2.5045881271362305
0	0
