# Supplementary material for: GRAPE for fast and scalable graph processing and random-walk-based embedding
Source: Nat Comput Sci. 2023 Jun 26;3(6):552–68. doi: 10.1038/s43588-023-00465-8 (PMC10768636; doi:10.1038/s43588-023-00465-8)
Supplement: Supplementary file 4 — CSVs with time series data with time and memory requirements for the different libraries on the 44 considered graphs and on the different tasks considered (loading graphs, first- and second-order RWs). [file 43588_2023_465_MOESM4_ESM.zip › bio-ce-lc/Node2Vec/second_order_walk.csv]

delta	ram
0	0.0011339187622070312
0.00018837800234905444	0.0016145706176757812
0.0003970220022893045	0.0016145706176757812
0.0005221829997026362	0.0016145706176757812
0.0006134979994385503	0.0016145706176757812
0.0007007019994489383	0.0016145706176757812
0.0007861420017434284	0.0016145706176757812
0.0008705440013727639	0.0016145706176757812
0.0009545239990984555	0.0016145706176757812
0.0010389810013293754	0.0016145706176757812
0.0011317579992464744	0.0016145706176757812
0.001217061002535047	0.0016145706176757812
0.0013012019990128465	0.0016145706176757812
0.0013841969994246028	0.0016145706176757812
0.0014829659994575195	0.0016145706176757812
0.001566752001963323	0.0016145706176757812
0.0016498980003234465	0.0016145706176757812
0.0017332030001853127	0.0016145706176757812
0.0018166800000471994	0.0016145706176757812
0.0019000210013473406	0.0016145706176757812
0.0019846440009132493	0.0016145706176757812
0.0020672989994636737	0.0016145706176757812
0.0021496680019481573	0.0016145706176757812
0.002231976999610197	0.0016145706176757812
0.00231948399959947	0.0016145706176757812
0.0024032340006669983	0.0016145706176757812
0.002491675000783289	0.0016145706176757812
0.0025746600003913045	0.0020952224731445312
0.002657528999407077	0.0020952224731445312
0.0027401000006648246	0.0020952224731445312
0.002822181002557045	0.0020952224731445312
0.00290551900252467	0.0020952224731445312
0.0029914129991084337	0.0020952224731445312
0.0030753810024179984	0.0020952224731445312
0.0031589739992341492	0.0020952224731445312
0.003242858001613058	0.0020952224731445312
0.0033261190001212526	0.0020952224731445312
0.003414603001147043	0.0020952224731445312
0.003500884002278326	0.0020952224731445312
0.003583812002034392	0.0020952224731445312
0.0036662370002886746	0.0020952224731445312
0.0037485880020540208	0.0020952224731445312
0.0038308930015773512	0.0020952224731445312
0.003912984000635333	0.0020952224731445312
0.003995066999777919	0.0020952224731445312
0.004077333000168437	0.0020952224731445312
0.004159765001531923	0.0020952224731445312
0.004242155002430081	0.0020952224731445312
0.004343952001363505	0.0020952224731445312
0.004434225000295555	0.0020952224731445312
0.004517838002357166	0.0020952224731445312
0.004600288000801811	0.0020952224731445312
0.004682481001509586	0.0020952224731445312
0.004764729001180967	0.0020952224731445312
0.0048466299995197915	0.0020952224731445312
0.004928574999212287	0.0020952224731445312
0.0050102800014428794	0.0020952224731445312
0.005093018000479788	0.0020952224731445312
0.005175098001927836	0.0020952224731445312
0.005266295000183163	0.0020952224731445312
0.00535170000148355	0.0020952224731445312
0.005439912001747871	0.0020952224731445312
0.005523454001377104	0.0020952224731445312
0.0056057520014292095	0.0020952224731445312
0.005688962999556679	0.0020952224731445312
0.005771382002421888	0.0020952224731445312
0.005854497001564596	0.0020952224731445312
0.005937042002187809	0.0020952224731445312
0.00601870800164761	0.0020952224731445312
0.006100491002143826	0.0020952224731445312
0.0061823559990443755	0.0020952224731445312
0.006264187999477144	0.0020952224731445312
0.006346554000629112	0.0020952224731445312
0.0064412520005134866	0.0025758743286132812
0.00653652700202656	0.0025758743286132812
0.0066208800017193425	0.0025758743286132812
0.00670390400046017	0.0025758743286132812
0.0067869439990317915	0.0025758743286132812
0.006870034001622116	0.0025758743286132812
0.0069528050007647835	0.0025758743286132812
0.007035498001641827	0.0025758743286132812
0.0071184020016517024	0.0025758743286132812
0.007201802000054158	0.0025758743286132812
0.007284662002348341	0.0025758743286132812
0.0073676560023159254	0.0025758743286132812
0.007455843002389884	0.0025758743286132812
0.007540283000707859	0.0025758743286132812
0.007627953000337584	0.0025758743286132812
0.007711165999353398	0.0025758743286132812
0.007794141001795651	0.0025758743286132812
0.007875892999436473	0.0025758743286132812
0.007957711000926793	0.0025758743286132812
0.008039796000957722	0.0025758743286132812
0.008121466999000404	0.0025758743286132812
0.008203380999475485	0.0025758743286132812
0.008284946001367643	0.0025758743286132812
0.008415724001679337	0.0025758743286132812
0.008506049001880456	0.0025758743286132812
0.008590421999542741	0.0025758743286132812
0.008673322001413908	0.0025758743286132812
0.008756335002544802	0.0025758743286132812
0.00883913500001654	0.0025758743286132812
0.008921639000618597	0.0025758743286132812
0.009003808001580182	0.0025758743286132812
0.009086128000490135	0.0025758743286132812
0.009169126002234407	0.0025758743286132812
0.009251829000277212	0.0025758743286132812
0.00934865200179047	0.0025758743286132812
0.009468682001170237	0.0025758743286132812
0.00955433800118044	0.0025758743286132812
0.00963863700235379	0.0025758743286132812
0.009721792001073482	0.0025758743286132812
0.009804198001802433	0.0025758743286132812
0.009886960000585532	0.0025758743286132812
0.00996936400042614	0.0025758743286132812
0.010051991001091665	0.0025758743286132812
0.010220300002401927	0.0025758743286132812
0.010419874000945129	0.0025758743286132812
0.010595084000669885	0.0025758743286132812
0.010782919001940172	0.0025758743286132812
0.010946272999717621	0.0025758743286132812
0.011105229001259431	0.0025758743286132812
0.011268117999861715	0.0025758743286132812
0.011435157000960317	0.0025758743286132812
0.01159510200159275	0.0025758743286132812
0.011751285001082579	0.0025758743286132812
0.011907091000466608	0.0025758743286132812
0.012063130001479294	0.0025758743286132812
0.012222609999298584	0.0025758743286132812
0.012398749000567477	0.0025758743286132812
0.012562250001792563	0.0025758743286132812
0.012719128000753699	0.0025758743286132812
0.01288301800013869	0.0025758743286132812
0.01304046099903644	0.0025758743286132812
0.013197339001635555	0.0025758743286132812
0.013353885999094928	0.0025758743286132812
0.013524054000299657	0.0025758743286132812
0.013683324999874458	0.0025758743286132812
0.013847334001184208	0.0025758743286132812
0.014004454998939764	0.0025758743286132812
0.014161218001390807	0.0025758743286132812
0.01431724500071141	0.0025758743286132812
0.014476699001534143	0.0025758743286132812
0.014633986000262666	0.0025758743286132812
0.01479042900245986	0.0025758743286132812
0.014947784002288245	0.0025758743286132812
0.015103473000635859	0.0025758743286132812
0.015345498999522533	0.0025758743286132812
0.015551633001450682	0.0025758743286132812
0.015717866001068614	0.0025758743286132812
0.015882911000517197	0.0025758743286132812
0.01604091400076868	0.0025758743286132812
0.01619753699924331	0.0025758743286132812
0.01635682200139854	0.0025758743286132812
0.01653130300110206	0.0025758743286132812
0.01669162799953483	0.0025758743286132812
0.01684954799929983	0.0025758743286132812
0.017005962999974145	0.0025758743286132812
0.017162471001938684	0.0025758743286132812
0.01731969799948274	0.0025758743286132812
0.017481758000940317	0.0025758743286132812
0.017639218000113033	0.0025758743286132812
0.01779646000068169	0.0025758743286132812
0.01795413199943141	0.0025758743286132812
0.018110728000465315	0.0025758743286132812
0.018267142000695458	0.0025758743286132812
0.018422338001983007	0.0025758743286132812
0.01857887100049993	0.0025758743286132812
0.01873417599927052	0.0025758743286132812
0.018889679999119835	0.0025758743286132812
0.01904467300118995	0.0025758743286132812
0.019200254002498696	0.0025758743286132812
0.019355582000571303	0.0025758743286132812
0.019517028002155712	0.0025758743286132812
0.01967311900079949	0.0025758743286132812
0.019830860001093242	0.0025758743286132812
0.01998601599916583	0.0025758743286132812
0.0201416470008553	0.0025758743286132812
0.02033745200242265	0.0025758743286132812
0.020522775001154514	0.0025758743286132812
0.020681912999862107	0.0025758743286132812
0.020839111999521265	0.0025758743286132812
0.02100108599915984	0.0025758743286132812
0.021158334999199724	0.0025758743286132812
0.02131504700082587	0.0025758743286132812
0.0214708960011194	0.0025758743286132812
0.021628197999234544	0.0025758743286132812
0.021787063000374474	0.0025758743286132812
0.02194321600109106	0.0025758743286132812
0.022099234000052093	0.0025758743286132812
0.02225490099954186	0.0025758743286132812
0.022415810999518726	0.0025758743286132812
0.02257247300076415	0.0025758743286132812
0.022729234002326848	0.0025758743286132812
0.02288522800154169	0.0025758743286132812
0.023041145999741275	0.0025758743286132812
0.023197839000204112	0.0025758743286132812
0.023353160999249667	0.0025758743286132812
0.02351485300096101	0.0025758743286132812
0.023672145001910394	0.0025758743286132812
0.023830848000216065	0.0025758743286132812
0.023987987002328737	0.0025758743286132812
0.024146841002220754	0.0025758743286132812
0.0243009420009912	0.0025758743286132812
0.024494870001944946	0.0025758743286132812
0.024657956000737613	0.0025758743286132812
0.02481545100090443	0.0025758743286132812
0.024973473999125417	0.0025758743286132812
0.02513024099971517	0.0025758743286132812
0.025331884000479477	0.0025758743286132812
0.025514624001516495	0.0025758743286132812
0.0256752810018952	0.0025758743286132812
0.025833327999862377	0.0025758743286132812
0.025995967000199016	0.0025758743286132812
0.026154473001952283	0.0025758743286132812
0.026311038000130793	0.0025758743286132812
0.0264660319990071	0.0025758743286132812
0.026622567002050346	0.0025758743286132812
0.02677982200111728	0.0025758743286132812
0.02693638100026874	0.0025758743286132812
0.02709221199984313	0.0025758743286132812
0.027247871999861673	0.0025758743286132812
0.02740408400131855	0.0025758743286132812
0.027564907999476418	0.0025758743286132812
0.027721124999516178	0.0025758743286132812
0.027876271000423003	0.0025758743286132812
0.02803257300183759	0.0025758743286132812
0.028188399999635294	0.0025758743286132812
0.0282981620002829	0.0025758743286132812
0.028455969000788173	0.0025758743286132812
0.02861398399909376	0.0025758743286132812
0.02877108300162945	0.0025758743286132812
0.028932473000168102	0.0025758743286132812
0.029091010001138784	0.0025758743286132812
0.02924715300105163	0.0025758743286132812
0.029416011999273906	0.0025758743286132812
0.029574218002380803	0.0025758743286132812
0.029732044000411406	0.0025758743286132812
0.02988777200152981	0.0025758743286132812
0.030045220999454614	0.0025758743286132812
0.030200969998986693	0.0025758743286132812
0.030366121001861757	0.0025758743286132812
0.030529288000252564	0.0025758743286132812
0.030686188001709525	0.0025758743286132812
0.030842814001516672	0.0025758743286132812
0.030998614001873648	0.0025758743286132812
0.03115347200218821	0.0025758743286132812
0.03130902699922444	0.0025758743286132812
0.03146431799905258	0.0025758743286132812
0.031620821999240434	0.0025758743286132812
0.03177614200103562	0.0025758743286132812
0.03193210999961593	0.0025758743286132812
0.03209116500147502	0.0025758743286132812
0.032247112001641653	0.0025758743286132812
0.03244268900016323	0.0025758743286132812
0.03261033899980248	0.0025758743286132812
0.03276969999933499	0.0025758743286132812
0.032926226002018666	0.0025758743286132812
0.03308406100040884	0.0025758743286132812
0.033239881002373295	0.0025758743286132812
0.03340014499917743	0.0025758743286132812
0.033561203999852296	0.0025758743286132812
0.0337174310006958	0.0025758743286132812
0.03387636499974178	0.0025758743286132812
0.034034226002404466	0.0025758743286132812
0.03419068900257116	0.0025758743286132812
0.03434761500102468	0.0025758743286132812
0.034509904002334224	0.0025758743286132812
0.03467239800011157	0.0025758743286132812
0.03482917400106089	0.0025758743286132812
0.034985956001037266	0.0025758743286132812
0.03514298600202892	0.0025758743286132812
0.03535344199917745	0.0025758743286132812
0.035535175000404706	0.0025758743286132812
0.035694621001312044	0.0025758743286132812
0.035851898999681	0.0025758743286132812
0.036014089000673266	0.0025758743286132812
0.036170931001834106	0.0025758743286132812
0.03631667300214758	0.0025758743286132812
0.036480564001976745	0.0025758743286132812
0.03663728500032448	0.0025758743286132812
0.036793287999898894	0.0025758743286132812
0.03695319500184269	0.0030565261840820312
0.03711146999921766	0.0030565261840820312
0.037267484000039985	0.0030565261840820312
0.03742566000073566	0.0030565261840820312
0.03758201600066968	0.0030565261840820312
0.03773729599924991	0.0030565261840820312
0.03789203300038935	0.0030565261840820312
0.03804925900112721	0.0030565261840820312
0.038205110002309084	0.0030565261840820312
0.03836046600190457	0.0030565261840820312
0.03852093400200829	0.0030565261840820312
0.0386769370015827	0.0030565261840820312
0.03883235600005719	0.0030565261840820312
0.03898771500098519	0.0030565261840820312
0.03914286000144784	0.0030565261840820312
0.039298224000958726	0.0030565261840820312
0.039453024000977166	0.0030565261840820312
0.03960877400095342	0.0030565261840820312
0.03976479999982985	0.0030565261840820312
0.039920109000377124	0.0030565261840820312
0.04007543099942268	0.0030565261840820312
0.040230992999568116	0.0030565261840820312
0.0404439869998896	0.0030565261840820312
0.04061161400022684	0.0030565261840820312
0.0407700930009014	0.0030565261840820312
0.04092661200047587	0.0030565261840820312
0.04108238499975414	0.0030565261840820312
0.041240442002163036	0.0030565261840820312
0.04139783100254135	0.0030565261840820312
0.04155955299938796	0.0030565261840820312
0.04171624800073914	0.0030565261840820312
0.041874170001392486	0.0030565261840820312
0.042030884000269	0.0030565261840820312
0.04218611900068936	0.0030565261840820312
0.042341528001998086	0.0030565261840820312
0.042501452000578865	0.0030565261840820312
0.04265864300032263	0.0030565261840820312
0.04281581699979142	0.0030565261840820312
0.04297060300086741	0.0030565261840820312
0.04313401200124645	0.0030565261840820312
0.04329102600240731	0.0030565261840820312
0.04344816899902071	0.0030565261840820312
0.04360505600197939	0.0030565261840820312
0.04376181900079246	0.0030565261840820312
0.043919727999309544	0.0030565261840820312
0.04407770500256447	0.0030565261840820312
0.044233861000975594	0.0030565261840820312
0.04441021499951603	0.0030565261840820312
0.044568380999407964	0.0030565261840820312
0.044724884999595815	0.0030565261840820312
0.04488902899902314	0.0030565261840820312
0.04504579900094541	0.0030565261840820312
0.04520380000030855	0.0030565261840820312
0.045368752002104884	0.0030565261840820312
0.04553093000140507	0.0030565261840820312
0.04568742400078918	0.0030565261840820312
0.0458451740014425	0.0030565261840820312
0.04600623800070025	0.0030565261840820312
0.04616299000190338	0.0030565261840820312
0.04631850100122392	0.0030565261840820312
0.0464769680002064	0.0030565261840820312
0.04663295800128253	0.0030565261840820312
0.046794496000075014	0.0030565261840820312
0.046949053001299035	0.0030565261840820312
0.04710481300207903	0.0030565261840820312
0.047259822000341956	0.0030565261840820312
0.04741548400124884	0.0030565261840820312
0.04757337599949096	0.0030565261840820312
0.047728583002026426	0.0030565261840820312
0.047883844999887515	0.0030565261840820312
0.048038641001767246	0.0030565261840820312
0.048193139999057166	0.0030565261840820312
0.04830035200211569	0.0030565261840820312
0.04848199000116438	0.0030565261840820312
0.048642690999258775	0.0030565261840820312
0.048799485000927234	0.0030565261840820312
0.048955473001115024	0.0030565261840820312
0.04911151499982225	0.0030565261840820312
0.049268217000644654	0.0030565261840820312
0.04943540200110874	0.0030565261840820312
0.04959356200197362	0.0030565261840820312
0.04975146300057531	0.0030565261840820312
0.04990695800006506	0.0030565261840820312
0.050062409001839114	0.0030565261840820312
0.05021865200251341	0.0030565261840820312
0.05038861100183567	0.0030565261840820312
0.0505508620008186	0.0030565261840820312
0.05070632999922964	0.0030565261840820312
0.05086146000030567	0.0030565261840820312
0.05101652300072601	0.0030565261840820312
0.051171611001336714	0.0030565261840820312
0.05132684899945161	0.0030565261840820312
0.051487995999195846	0.0030565261840820312
0.05164302599951043	0.0030565261840820312
0.051799030999973183	0.0030565261840820312
0.051954839000245556	0.0030565261840820312
0.052110926000750624	0.0030565261840820312
0.0522661720024189	0.0030565261840820312
0.052444903001742205	0.0030565261840820312
0.05260242400254356	0.0030565261840820312
0.05276173400125117	0.0030565261840820312
0.05291822400249657	0.0030565261840820312
0.05307329900097102	0.0030565261840820312
0.05322803600211046	0.0030565261840820312
0.05338372500045807	0.0030565261840820312
0.05354326100132312	0.0030565261840820312
0.05369942300239927	0.0030565261840820312
0.05385716599994339	0.0030565261840820312
0.054014612000173656	0.0030565261840820312
0.05417719899924123	0.0030565261840820312
0.054333830001269234	0.0030565261840820312
0.05449602899898309	0.0030565261840820312
0.054652954000630416	0.0030565261840820312
0.054808641001727665	0.0030565261840820312
0.05496507399948314	0.0030565261840820312
0.055121052002505166	0.0030565261840820312
0.05535256000075606	0.0030565261840820312
0.055533053000544896	0.0030565261840820312
0.05569266000020434	0.0030565261840820312
0.055849932999990415	0.0030565261840820312
0.05601209700034815	0.0030565261840820312
0.056169572002545465	0.0030565261840820312
0.05630125199968461	0.0030565261840820312
0.0564849750007852	0.0030565261840820312
0.0566465510019043	0.0030565261840820312
0.05680324000059045	0.0030565261840820312
0.05696033400090528	0.0030565261840820312
0.05711691599935875	0.0030565261840820312
0.05727413800195791	0.0030565261840820312
0.05743053300102474	0.0030565261840820312
0.057589304000430275	0.0030565261840820312
0.05774558399934904	0.0030565261840820312
0.05790071400042507	0.0030565261840820312
0.058058122001966694	0.0030565261840820312
0.058213996002450585	0.0030565261840820312
0.05836905000251136	0.0030565261840820312
0.05852846900233999	0.0030565261840820312
0.05868397100130096	0.0030565261840820312
0.05883829899903503	0.0030565261840820312
0.05899309199958225	0.0030565261840820312
0.05914797900186386	0.0030565261840820312
0.059302991001459304	0.0030565261840820312
0.059459346000949154	0.0030565261840820312
0.059615591999317985	0.0030565261840820312
0.05977105200145161	0.0030565261840820312
0.05992610899920692	0.0030565261840820312
0.060082568001234904	0.0030565261840820312
0.06023808600002667	0.0030565261840820312
0.06042893700214336	0.0030565261840820312
0.06058952500097803	0.0030565261840820312
0.06075018499905127	0.0030565261840820312
0.06090866399972583	0.0030565261840820312
0.0610644799999136	0.0030565261840820312
0.061219672999868635	0.0030565261840820312
0.06137492500056396	0.0030565261840820312
0.06153516199992737	0.0030565261840820312
0.06169093499920564	0.0030565261840820312
0.06184580700210063	0.0030565261840820312
0.06200038200040581	0.0030565261840820312
0.06215489600072033	0.0030565261840820312
0.06230959200183861	0.0030565261840820312
0.06246446400109562	0.0030565261840820312
0.0626200289989356	0.0030565261840820312
0.06277495000176714	0.0030565261840820312
0.06292923500222969	0.0030565261840820312
0.06308390000049258	0.0030565261840820312
0.06323808100205497	0.0030565261840820312
0.06339460700110067	0.0030565261840820312
0.06355623000126798	0.0030565261840820312
0.06371246799972141	0.0030565261840820312
0.06386967100115726	0.0030565261840820312
0.06402673200136633	0.0030565261840820312
0.06418319400108885	0.0030565261840820312
0.06430083400118747	0.0030565261840820312
0.06448404000184382	0.0030565261840820312
0.06464551099998062	0.0030565261840820312
0.06480270400061272	0.0030565261840820312
0.06495959500171011	0.0030565261840820312
0.06511675400179229	0.0030565261840820312
0.06533827100065537	0.0030565261840820312
0.0655189530007192	0.0030565261840820312
0.06568042200160562	0.0030565261840820312
0.06583924599908642	0.0030565261840820312
0.0660014470013266	0.0030565261840820312
0.06615792700176826	0.0030565261840820312
0.06631334300254821	0.0030565261840820312
0.06646893200013437	0.0030565261840820312
0.06662510800015298	0.0030565261840820312
0.0667805330012925	0.0030565261840820312
0.066935998002009	0.0030565261840820312
0.06709123100154102	0.0030565261840820312
0.06724643499910599	0.0030565261840820312
0.0674007880006684	0.0030565261840820312
0.06756088800102589	0.0030565261840820312
0.06771632200252498	0.0030565261840820312
0.06787669700133847	0.0030565261840820312
0.06803906300046947	0.0030565261840820312
0.0681970170007844	0.0030565261840820312
0.0683520429993223	0.0030565261840820312
0.06851509500120301	0.0030565261840820312
0.06867529400187777	0.0030565261840820312
0.06883203600227716	0.0030565261840820312
0.06898799700138625	0.0030565261840820312
0.06914403500195476	0.0030565261840820312
0.06930086500142352	0.0030565261840820312
0.06946737399994163	0.0030565261840820312
0.06962476199987577	0.0030565261840820312
0.06978080800035968	0.0030565261840820312
0.06993640799919376	0.0030565261840820312
0.07009160300003714	0.0030565261840820312
0.07024615100090159	0.0030565261840820312
0.07041658000161988	0.0030565261840820312
0.07057444100064458	0.0030565261840820312
0.07073012000182644	0.0030565261840820312
0.07088553300127387	0.0030565261840820312
0.07104060699930415	0.0030565261840820312
0.07119707799938624	0.0030565261840820312
0.07135374000063166	0.0030565261840820312
0.07152140399921336	0.0030565261840820312
0.071678010001051	0.0030565261840820312
0.071833534999314	0.0030565261840820312
0.07198966299984022	0.0030565261840820312
0.0721457260005991	0.0030565261840820312
0.07230066999909468	0.0030565261840820312
0.07248151599924313	0.0030565261840820312
0.07264144800137728	0.0030565261840820312
0.07279806500082486	0.0030565261840820312
0.07295425600023009	0.0030565261840820312
0.07311111700255424	0.0030565261840820312
0.07326771299995016	0.0030565261840820312
0.0734251089997997	0.0030565261840820312
0.07358303400178556	0.0030565261840820312
0.07373929399909684	0.0030565261840820312
0.07389817299917922	0.0030565261840820312
0.07405553500211681	0.0030565261840820312
0.07421163899925887	0.0030565261840820312
0.07436819199938327	0.0030565261840820312
0.07452900000134832	0.0030565261840820312
0.07468610400246689	0.0030565261840820312
0.07484225000007427	0.0030565261840820312
0.0749995520018274	0.0030565261840820312
0.0751559640011692	0.0030565261840820312
0.07535662300142576	0.0030565261840820312
0.0755403520015534	0.0030565261840820312
0.07570190700062085	0.0030565261840820312
0.07586024700140115	0.0030565261840820312
0.07602749199941172	0.0035371780395507812
0.0761853770018206	0.0035371780395507812
0.07631508399936138	0.0035371780395507812
0.07647795999946538	0.0035371780395507812
0.0766389109994634	0.0035371780395507812
0.07679611400089925	0.0035371780395507812
0.07695277099992381	0.0035371780395507812
0.07711039100104244	0.0035371780395507812
0.07726629700118792	0.0035371780395507812
0.07742127900201012	0.0035371780395507812
0.07757771400065394	0.0035371780395507812
0.07773314600126469	0.0035371780395507812
0.07788836799954879	0.0035371780395507812
0.07804340599977877	0.0035371780395507812
0.07819882300100289	0.0035371780395507812
0.078354893001233	0.0035371780395507812
0.07851477200165391	0.0035371780395507812
0.07867093300228589	0.0035371780395507812
0.07882600900120451	0.0035371780395507812
0.07898097100041923	0.0035371780395507812
0.0791356209992955	0.0035371780395507812
0.07929087000229629	0.0035371780395507812
0.07944603700161679	0.0035371780395507812
0.0796020910020161	0.0035371780395507812
0.07975770000120974	0.0035371780395507812
0.07991284799936693	0.0035371780395507812
0.08006736199968145	0.0035371780395507812
0.08022281200101133	0.0035371780395507812
0.08042350799951237	0.0035371780395507812
0.08059273400067468	0.0035371780395507812
0.08075087600082043	0.0035371780395507812
0.08090723500208696	0.0035371780395507812
0.08106435399895418	0.0035371780395507812
0.0812211769989517	0.0035371780395507812
0.08137731100214296	0.0035371780395507812
0.08153774799939129	0.0035371780395507812
0.08169450000059442	0.0035371780395507812
0.08184991400048602	0.0035371780395507812
0.08200745900103357	0.0035371780395507812
0.08216343700041762	0.0035371780395507812
0.08231940000041504	0.0035371780395507812
0.08247460900020087	0.0035371780395507812
0.08262990799994441	0.0035371780395507812
0.08278487500137999	0.0035371780395507812
0.08294045300135622	0.0035371780395507812
0.08309573299993644	0.0035371780395507812
0.08325098999921465	0.0035371780395507812
0.08340992500234279	0.0035371780395507812
0.08356612300121924	0.0035371780395507812
0.08372316000168212	0.0035371780395507812
0.08388460700007272	0.004017829895019531
0.0840879950010276	0.004017829895019531
0.08430457800204749	0.004017829895019531
0.08448276000126498	0.004017829895019531
0.0846557410004607	0.004017829895019531
0.0848308940003335	0.004017829895019531
0.08499298999959137	0.004017829895019531
0.08515232500212733	0.004017829895019531
0.08534256600250956	0.004017829895019531
0.08552871100255288	0.004017829895019531
0.08569233100206475	0.004017829895019531
0.08585190099984175	0.004017829895019531
0.08601077899947995	0.004017829895019531
0.08620361400244292	0.004017829895019531
0.08638074199916446	0.004017829895019531
0.08656464399973629	0.004017829895019531
0.08673807599916472	0.004017829895019531
0.08691072399960831	0.004017829895019531
0.0870827670005383	0.004017829895019531
0.08725315300034708	0.004017829895019531
0.0874254859991197	0.004017829895019531
0.08760192100089625	0.004017829895019531
0.08777948900024057	0.004017829895019531
0.08795212400218588	0.004017829895019531
0.0881257180008106	0.004017829895019531
0.08830128900081036	0.004017829895019531
0.08851459700235864	0.004017829895019531
0.0887014950021694	0.004017829895019531
0.08889074200124014	0.004017829895019531
0.08906383400244522	0.004017829895019531
0.08925264700155822	0.004017829895019531
0.08944455700111575	0.004017829895019531
0.08971713999926578	0.004017829895019531
0.08998649900240707	0.004017829895019531
0.09018633899904671	0.004017829895019531
0.09038065099957748	0.004017829895019531
0.09056488699934562	0.004017829895019531
0.09074316500118584	0.004017829895019531
0.09091811100006453	0.004017829895019531
0.09109137500126963	0.004017829895019531
0.0912665960022423	0.004017829895019531
0.09147097300228779	0.004498481750488281
0.09164995600076509	0.004498481750488281
0.09182423699894571	0.004498481750488281
0.09199696200084873	0.004498481750488281
0.09216871500029811	0.004498481750488281
0.09230941200075904	0.004498481750488281
0.09249110000018845	0.004498481750488281
0.09275224000157323	0.004498481750488281
0.09293283599981805	0.004498481750488281
0.09311306000017794	0.004498481750488281
0.09328553299928899	0.004498481750488281
0.09346478600127739	0.004498481750488281
0.09363758600011352	0.004498481750488281
0.09381545100040967	0.004498481750488281
0.09399074700195342	0.004498481750488281
0.09416565500214347	0.004498481750488281
0.09434116800184711	0.004498481750488281
0.09451596500002779	0.004498481750488281
0.09468881700013299	0.004498481750488281
0.09486148500218405	0.004498481750488281
0.09503546400082996	0.004498481750488281
0.0952088449994335	0.004498481750488281
0.09539650599981542	0.004498481750488281
0.0955746050021844	0.004498481750488281
0.09574964100102079	0.004498481750488281
0.09592365800199332	0.004498481750488281
0.0960972259999835	0.004498481750488281
0.09627053300209809	0.004498481750488281
0.09649611900022137	0.004498481750488281
0.09668560000136495	0.004498481750488281
0.09686385800159769	0.004498481750488281
0.09703973599971505	0.004498481750488281
0.0972156800016819	0.004498481750488281
0.09738994900180842	0.004498481750488281
0.09756604699941818	0.004498481750488281
0.09774441899935482	0.004498481750488281
0.09792045699941809	0.004498481750488281
0.09809844800111023	0.004498481750488281
0.09828864500013879	0.004498481750488281
0.09847295100189513	0.004498481750488281
0.09864981200007605	0.004498481750488281
0.09882703599942033	0.004498481750488281
0.09900344199922984	0.004498481750488281
0.09917865000170423	0.004498481750488281
0.09935460799897555	0.004498481750488281
0.09953151000081562	0.004498481750488281
0.09970644500208437	0.004498481750488281
0.09988078999958816	0.004498481750488281
0.10005567600092036	0.004498481750488281
0.11024057699978584	0.004979133605957031
0.12050479000026826	0.005459785461425781
0.1307561390021874	0.005459785461425781
0.14100535699981265	0.005940437316894531
0.1512969190007425	0.005940437316894531
0.16158132499913336	0.005940437316894531
0.1718587409995962	0.006421089172363281
0.18212444000164396	0.008343696594238281
0.1924108420025732	0.013020515441894531
0.20271913100077654	0.014824867248535156
0.21299550500043551	0.017395973205566406
0.22331374699933804	0.01940631866455078
0.23362910200012266	0.02808856964111328
0.24403556100151036	0.036042213439941406
0.25448043100186624	0.046311378479003906
0.26489935200152104	0.05658435821533203
0.2753270909997809	0.07095050811767578
0.28576448899912066	0.08273792266845703
0.2961931840000034	0.1004037857055664
0.3067523860008805	0.11666584014892578
0.31724075300007826	0.13570880889892578
0.3277232910004386	0.15338993072509766
0.3382421690002957	0.17443180084228516
0.3487173930006975	0.19643878936767578
0.3592640630013193	0.21712589263916016
0.36972865400093724	0.23871326446533203
0.38027623200105154	0.26293277740478516
0.3907594890006294	0.28572940826416016
0.4011751140023989	0.30772876739501953
0.4116257999994559	0.33586597442626953
0.4220790540020971	0.3578615188598633
0.43250824400092824	0.3857126235961914
0.4429616810011794	0.4104166030883789
0.45339321800202015	0.43220996856689453
0.46385684800043236	0.4547548294067383
0.47429029600243666	0.4743967056274414
0.48472151100213523	0.49359607696533203
0.4951568100004806	0.5174074172973633
0.5055998790012382	0.538487434387207
0.5160288049992232	0.5577211380004883
0.5263919290009653	0.5750856399536133
0.5367221020023862	0.5955209732055664
0.5470850240017171	0.6123437881469727
0.5574690680005006	0.6300020217895508
0.5678184669995971	0.6499490737915039
0.5781885930009594	0.6690263748168945
0.5886233860001084	0.6916780471801758
0.5990521700005047	0.707646369934082
0.6095171189990651	0.7267084121704102
0.6199393970018718	0.7396936416625977
0.6302822540019406	0.7558984756469727
0.6406416150020959	0.7697916030883789
0.6509809480012336	0.7851839065551758
0.6613204320019577	0.8020563125610352
0.6716857840001467	0.8116693496704102
0.6820349520021409	0.824803352355957
0.6923280440023518	0.8348016738891602
0.7026619520001987	0.8429727554321289
0.7129922599997371	0.8475656509399414
0.7233036180005001	0.8540239334106445
0.7336085770002683	0.8576173782348633
0.7439073980021931	0.860020637512207
0.7542757219998748	0.8631601333618164
0.764639315999375	0.8650026321411133
0.7749201930018899	0.8669252395629883
0.785175329001504	0.8689775466918945
0.7954488640025374	0.8696985244750977
0.8057176649999747	0.8701791763305664
0.8159863460023189	0.8706598281860352
0.8262598690016603	0.8711404800415039
0.8365824060019804	0.8716211318969727
0.8468845230017905	0.8721017837524414
0.8571578800001589	0.8725824356079102
0.8674278860016784	0.8740320205688477
0.8776941600008286	0.8750009536743164
0.8879500969997025	0.8774042129516602
0.8982207440021739	0.8793268203735352
0.9085041069993167	0.8807687759399414
0.9187846499989973	0.8826913833618164
0.9290711870016821	0.8850946426391602
0.939372889999504	0.8870172500610352
0.9497070610013907	0.8966302871704102
0.9600063739999314	0.9062433242797852
0.9703360679995967	0.9158563613891602
0.9806468460010365	0.9254770278930664
0.9909449459992175	0.9355783462524414
1.0012343320013315	0.9451913833618164
1.1015839560022869	0.9748353958129883
1.2019977960007964	0.9865007400512695
1.3024236759993073	1.0141420364379883
1.4028520909996587	1.0394868850708008
1.5032756940017862	1.0610246658325195
1.6037343589996453	1.0896615982055664
1.7042606009999872	1.1047601699829102
1.8047817280021263	1.1364984512329102
1.9053299209990655	1.1655664443969727
2.0058392380014993	1.193760871887207
2.1063676480007416	1.2329111099243164
2.20692968000003	1.251328468322754
2.307453608002106	1.2867670059204102
2.4079066029989917	1.316563606262207
2.5083518749997893	1.3416986465454102
2.6088137040023867	1.3816843032836914
2.709236393999163	1.3993539810180664
2.8096772960016096	1.4339990615844727
2.9100904219994845	1.463150978088379
3.0105457640020177	1.4889764785766602
3.110964031002368	1.5292634963989258
3.211402979999548	1.5478944778442383
3.311835718999646	1.5820817947387695
3.4122608569996373	1.6093835830688477
3.512701317999017	1.6302919387817383
3.6131141549994936	1.6618890762329102
3.7135028789998614	1.6903886795043945
3.8138925490020483	1.7094697952270508
3.9143013220018474	1.7360544204711914
4.0148172350018285	1.757878303527832
4.115293921000557	1.7833757400512695
4.215821712001343	1.8116998672485352
4.316309670000919	1.8343439102172852
4.416833440001938	1.8673830032348633
4.5173676350023015	1.8894052505493164
4.61782796999978	1.9202508926391602
4.718231912000192	1.9482965469360352
4.818687358001625	1.9774866104125977
4.91907447199992	2.0144472122192383
5.019453331999102	2.037583351135254
5.119855917000677	2.069577217102051
5.2202569610017235	2.0981454849243164
5.320748250000179	2.123093605041504
5.42126616799942	2.161595344543457
5.52174788100092	2.180008888244629
5.622269293999125	2.2120561599731445
5.7227501519992074	2.235203742980957
5.823282463999931	2.261033058166504
5.923775055001897	2.2899904251098633
6.024277551001433	2.318539619445801
6.124724772002082	2.338803291320801
6.225132937001035	2.3660058975219727
6.3255222360021435	2.391160011291504
6.425929313001689	2.410576820373535
6.526334633999795	2.442257881164551
6.626736866001011	2.4546594619750977
6.727139867001824	2.4736757278442383
6.827564180999616	2.489903450012207
6.92795120899973	2.4944238662719727
7.028358291001496	2.501633644104004
7.128779257000133	2.5005578994750977
7.22921547200167	2.5010385513305664
7.3296588199991675	2.5029611587524414
7.4300887570025225	2.5118532180786133
7.5305604210007	2.516659736633301
7.630993213002512	2.5233888626098633
7.731434257002547	2.5125741958618164
7.831886544001463	2.505364418029785
0	0
