# Supplementary material for: GRAPE for fast and scalable graph processing and random-walk-based embedding
Source: Nat Comput Sci. 2023 Jun 26;3(6):552–68. doi: 10.1038/s43588-023-00465-8 (PMC10768636; doi:10.1038/s43588-023-00465-8)
Supplement: Supplementary file 4 — CSVs with time series data with time and memory requirements for the different libraries on the 44 considered graphs and on the different tasks considered (loading graphs, first- and second-order RWs). [file 43588_2023_465_MOESM4_ESM.zip › bio-ce-lc/Node2Vec/first_order_walk.csv]

delta	ram
0	0.0022735595703125
0.00017433299944968894	0.00323486328125
0.00031563499942421913	0.00323486328125
0.0004118899996683467	0.00323486328125
0.0005011399989598431	0.00323486328125
0.0005872299989277963	0.00323486328125
0.0006724259983457159	0.00323486328125
0.0007570470006612595	0.00323486328125
0.0008411579983658157	0.00323486328125
0.0009255400000256486	0.00323486328125
0.0010215709990006872	0.00323486328125
0.0011078979987360071	0.00323486328125
0.0012131990006309934	0.00323486328125
0.0013059929988230579	0.00323486328125
0.0013926790015830193	0.00323486328125
0.0014763010003662203	0.00323486328125
0.0015595779987052083	0.00323486328125
0.0016429200004495215	0.00323486328125
0.0017263129993807524	0.00323486328125
0.0018091019992425572	0.00323486328125
0.00189230999967549	0.00323486328125
0.0019754569984797854	0.00323486328125
0.0020579359988914803	0.00371551513671875
0.0021421849996841047	0.00371551513671875
0.002226394000899745	0.00371551513671875
0.002316267000423977	0.00371551513671875
0.002400549998128554	0.00371551513671875
0.002483938998921076	0.00371551513671875
0.0025666879992058966	0.00371551513671875
0.0026497430008021183	0.00371551513671875
0.0027322440000716597	0.00371551513671875
0.0028155569998489227	0.00371551513671875
0.0028984669988858514	0.00371551513671875
0.00298587200086331	0.00371551513671875
0.003069253001740435	0.00371551513671875
0.0031523649995506275	0.00371551513671875
0.003235238000343088	0.00371551513671875
0.0033244020014535636	0.00371551513671875
0.003408892000152264	0.00371551513671875
0.00349281699891435	0.00371551513671875
0.0035751569994317833	0.00371551513671875
0.0036641379992943257	0.00371551513671875
0.003748399998585228	0.00371551513671875
0.003831512000033399	0.00371551513671875
0.0039143870017142035	0.00371551513671875
0.003997465999418637	0.00371551513671875
0.004079999998793937	0.00371551513671875
0.004162909001024673	0.00371551513671875
0.0042541490001895	0.00371551513671875
0.0043387350015109405	0.00371551513671875
0.0044215950001671445	0.00371551513671875
0.004504084998188773	0.00371551513671875
0.0045867670014558826	0.00371551513671875
0.00467944800038822	0.00371551513671875
0.004764138000609819	0.00371551513671875
0.004847139000048628	0.00371551513671875
0.004930077000608435	0.0041961669921875
0.005012956000427948	0.0041961669921875
0.00509543799853418	0.0041961669921875
0.005178210998565191	0.0041961669921875
0.005285963001369964	0.0041961669921875
0.005372258001443697	0.0041961669921875
0.005456371000036597	0.0041961669921875
0.005540237001696369	0.0041961669921875
0.005627116999676218	0.0041961669921875
0.00571100700108218	0.0041961669921875
0.005793725998955779	0.0041961669921875
0.00587672799883876	0.0041961669921875
0.005960090998996748	0.0041961669921875
0.0060434469996835105	0.0041961669921875
0.006125797001004685	0.0041961669921875
0.006208563001564471	0.0041961669921875
0.006299356999079464	0.0041961669921875
0.006391668001015205	0.0041961669921875
0.006486008998763282	0.0041961669921875
0.006570638000994222	0.0041961669921875
0.006653665001067566	0.0041961669921875
0.006737009000062244	0.0041961669921875
0.006820039001468103	0.0041961669921875
0.006903076999151381	0.0041961669921875
0.006985580999753438	0.0041961669921875
0.007068736998917302	0.0041961669921875
0.007151723999413662	0.0041961669921875
0.0072401949983031955	0.0041961669921875
0.007330461998208193	0.0041961669921875
0.00741352399927564	0.0041961669921875
0.0074969199995393865	0.0041961669921875
0.007580167999549303	0.0041961669921875
0.007665009998163441	0.0041961669921875
0.007748978001473006	0.0041961669921875
0.007831563001673203	0.0041961669921875
0.007914369998616166	0.0041961669921875
0.007997233999049058	0.0041961669921875
0.008079883999016602	0.0041961669921875
0.008162472000549315	0.0041961669921875
0.008245311000791844	0.0041961669921875
0.008335205999173922	0.0041961669921875
0.008418695000727894	0.0041961669921875
0.008501577998686116	0.0041961669921875
0.00858422799865366	0.0041961669921875
0.008666981000715168	0.0041961669921875
0.008750075001444202	0.0041961669921875
0.00883208699815441	0.0041961669921875
0.008914493999327533	0.0041961669921875
0.008997452001494821	0.0041961669921875
0.009080051000637468	0.0041961669921875
0.009162202000879915	0.0041961669921875
0.00926819400046952	0.0041961669921875
0.009357386999909068	0.0041961669921875
0.009440704998269212	0.0041961669921875
0.009524379998765653	0.0041961669921875
0.009609480999642983	0.0041961669921875
0.009703065999929095	0.0041961669921875
0.009787093000340974	0.0041961669921875
0.009870562000287464	0.0041961669921875
0.009953441000106977	0.0041961669921875
0.010035700001026271	0.0041961669921875
0.010211149001406739	0.0041961669921875
0.010403854001197033	0.0041961669921875
0.01057942199986428	0.0041961669921875
0.010774693000712432	0.0041961669921875
0.010938150000583846	0.0041961669921875
0.011097293001512298	0.0041961669921875
0.011270757000602316	0.0041961669921875
0.011430738999479217	0.00467681884765625
0.011587736000365112	0.00467681884765625
0.011743893999664579	0.00467681884765625
0.011900264998985222	0.00467681884765625
0.01205656700039981	0.00467681884765625
0.01221204499961459	0.00467681884765625
0.012373584999295417	0.00467681884765625
0.012530798998341197	0.00467681884765625
0.012686763999226969	0.00467681884765625
0.0128484880005999	0.00467681884765625
0.013006070999836084	0.00467681884765625
0.013163275001716102	0.00467681884765625
0.013349885000934592	0.00467681884765625
0.013510418000805657	0.00467681884765625
0.01366707499983022	0.00467681884765625
0.013823389999743085	0.00467681884765625
0.013979777999338694	0.00467681884765625
0.014136236000922509	0.00467681884765625
0.014293118998466525	0.00467681884765625
0.014452412000537151	0.00467681884765625
0.014609275000111666	0.00467681884765625
0.014783120001084171	0.00467681884765625
0.014974409001297317	0.00467681884765625
0.015133322998735821	0.00467681884765625
0.015291493000404444	0.00467681884765625
0.015450834998773644	0.00467681884765625
0.015608780999173177	0.00467681884765625
0.01576588099851506	0.00467681884765625
0.01592280499971821	0.00467681884765625
0.016079234999779146	0.00467681884765625
0.016235898998274934	0.00467681884765625
0.01639739199890755	0.00467681884765625
0.016553457000554772	0.00467681884765625
0.016709152001567418	0.00467681884765625
0.01686461099961889	0.00467681884765625
0.017020412000420038	0.00467681884765625
0.01717717299834476	0.00467681884765625
0.017360409001412336	0.00467681884765625
0.01751866600170615	0.00467681884765625
0.01767552599994815	0.00467681884765625
0.01783191999857081	0.00467681884765625
0.017987922998145223	0.00467681884765625
0.018143564000638435	0.00467681884765625
0.01829892900059349	0.00467681884765625
0.01845424999919487	0.00467681884765625
0.018609863000165205	0.00467681884765625
0.018765808999887668	0.00467681884765625
0.018920757000159938	0.00467681884765625
0.019075337000685977	0.00467681884765625
0.01923026200165623	0.00467681884765625
0.01938992799841799	0.00467681884765625
0.01954575000127079	0.00467681884765625
0.01971325499835075	0.00467681884765625
0.019871159998729127	0.00467681884765625
0.02002675800031284	0.00467681884765625
0.02018279399999301	0.00467681884765625
0.020343716998468153	0.00467681884765625
0.020500693000940373	0.00467681884765625
0.020656843000324443	0.00467681884765625
0.02081922299839789	0.00467681884765625
0.02097500099989702	0.00467681884765625
0.021129795000888407	0.00467681884765625
0.021300176998920506	0.00467681884765625
0.02145824800027185	0.00467681884765625
0.02161472700026934	0.00467681884765625
0.021770044000732014	0.00467681884765625
0.02192614399973536	0.00467681884765625
0.02208180800153059	0.00467681884765625
0.02223852099996293	0.00467681884765625
0.022399532001145417	0.00467681884765625
0.022555084000487113	0.00467681884765625
0.02271184300116147	0.00467681884765625
0.022868077001476195	0.00467681884765625
0.023023764999379637	0.00467681884765625
0.023179987001640256	0.00467681884765625
0.02334596700166003	0.00467681884765625
0.023503385000367416	0.00467681884765625
0.023660458999074763	0.00467681884765625
0.023816630000510486	0.00467681884765625
0.02397288200154435	0.00467681884765625
0.02412874700166867	0.00467681884765625
0.024331199001608184	0.00467681884765625
0.024606217000837205	0.00467681884765625
0.024796063000394497	0.00467681884765625
0.024962641000456642	0.00467681884765625
0.02516556699993089	0.00467681884765625
0.025381727999047143	0.00467681884765625
0.025550426998961484	0.00467681884765625
0.02571168999929796	0.00467681884765625
0.025874504000967136	0.00467681884765625
0.02603397599887103	0.00467681884765625
0.026192763998551527	0.00467681884765625
0.02635492300032638	0.00467681884765625
0.026512634998653084	0.00467681884765625
0.026669555001717526	0.00467681884765625
0.026828508998733014	0.00467681884765625
0.026985107000655262	0.00467681884765625
0.027141762999235652	0.00467681884765625
0.02730236899878946	0.00467681884765625
0.027458983000542503	0.00467681884765625
0.027614924998488277	0.00467681884765625
0.027772915000241483	0.00467681884765625
0.02792892100114841	0.00467681884765625
0.028083856999728596	0.00467681884765625
0.0282388740015449	0.00467681884765625
0.028394769000442466	0.00467681884765625
0.02855004299999564	0.00467681884765625
0.028706322998914402	0.00467681884765625
0.028862151000794256	0.00467681884765625
0.029069057000015164	0.00467681884765625
0.02924621800048044	0.00467681884765625
0.02941108099912526	0.00467681884765625
0.029571230999863474	0.00467681884765625
0.02973822399872006	0.00467681884765625
0.029969970000820467	0.00467681884765625
0.03021396099939011	0.00467681884765625
0.030408588001591852	0.00467681884765625
0.03057568200165406	0.00467681884765625
0.030736511998838978	0.00467681884765625
0.03089540699875215	0.00467681884765625
0.031052894999447744	0.00467681884765625
0.031209288001264213	0.00467681884765625
0.03137015999891446	0.00467681884765625
0.03153293799914536	0.00467681884765625
0.03173592800158076	0.00467681884765625
0.03191255099955015	0.00467681884765625
0.032073288999526994	0.00467681884765625
0.03223068900115322	0.00467681884765625
0.03240528699825518	0.00467681884765625
0.03256256299937377	0.00467681884765625
0.03271871999822906	0.00467681884765625
0.03287538400036283	0.00467681884765625
0.03303143100129091	0.00467681884765625
0.03321608999976888	0.00467681884765625
0.033389222000550944	0.00467681884765625
0.033547964001627406	0.00467681884765625
0.03370583699870622	0.00467681884765625
0.03386573399984627	0.00467681884765625
0.03402565299984417	0.00467681884765625
0.0341940619982779	0.00467681884765625
0.034368152999377344	0.00467681884765625
0.0345275940017018	0.00467681884765625
0.03469464500085451	0.00467681884765625
0.034853550998377614	0.00467681884765625
0.03501051200146321	0.00467681884765625
0.03516632600076264	0.00467681884765625
0.035327728000993375	0.00467681884765625
0.035487103999912506	0.00467681884765625
0.03565848699872731	0.00467681884765625
0.0358337389989174	0.00467681884765625
0.03599306999967666	0.00467681884765625
0.03615055000045686	0.00467681884765625
0.03630916100155446	0.00467681884765625
0.03646913500051596	0.00467681884765625
0.03662509700006922	0.00467681884765625
0.03678118600146263	0.00467681884765625
0.036936328000592766	0.00467681884765625
0.037092153001140105	0.00467681884765625
0.03719843100043363	0.00467681884765625
0.03737273099977756	0.00467681884765625
0.037529938999796286	0.00467681884765625
0.037699266998970415	0.00467681884765625
0.03786611499890569	0.00467681884765625
0.03802391299905139	0.00467681884765625
0.03818107500046608	0.00467681884765625
0.0383575470004871	0.00467681884765625
0.03851541499898303	0.00467681884765625
0.038672080998367164	0.00467681884765625
0.03882730300028925	0.00467681884765625
0.03898251999999047	0.00467681884765625
0.039138347001426155	0.00467681884765625
0.03929468400019687	0.00467681884765625
0.03945236800063867	0.00467681884765625
0.03960798700063606	0.00467681884765625
0.039773091000824934	0.00467681884765625
0.039930285998707404	0.00467681884765625
0.040086179000354605	0.00467681884765625
0.04024253999887151	0.00467681884765625
0.04040377799901762	0.00467681884765625
0.04056042400043225	0.00467681884765625
0.040715871000429615	0.00467681884765625
0.04087031200106139	0.00467681884765625
0.0410253059999377	0.00467681884765625
0.04118051800105604	0.00467681884765625
0.041370912000274984	0.00467681884765625
0.041528722998918965	0.00467681884765625
0.041686060998472385	0.00467681884765625
0.041843326998787234	0.00467681884765625
0.041999864999525016	0.00467681884765625
0.04215630299950135	0.00467681884765625
0.0423169899986533	0.00467681884765625
0.04247431000112556	0.00467681884765625
0.04262985799869057	0.00467681884765625
0.042785506000655005	0.00467681884765625
0.042940480998368	0.00467681884765625
0.043095550001453375	0.00467681884765625
0.04325390599842649	0.00467681884765625
0.04341007200127933	0.00467681884765625
0.043564992000028724	0.00467681884765625
0.0437210749987571	0.00467681884765625
0.043876372001250274	0.00467681884765625
0.04403628300133278	0.00467681884765625
0.044193849000293994	0.00467681884765625
0.04435578799893847	0.00467681884765625
0.044512332999147475	0.00467681884765625
0.04469979599889484	0.00467681884765625
0.0448701829991478	0.00467681884765625
0.045028715998341795	0.00467681884765625
0.04519259800144937	0.00467681884765625
0.04537238600096316	0.00467681884765625
0.04553187100100331	0.00467681884765625
0.04569124200133956	0.00467681884765625
0.04587404500125558	0.00467681884765625
0.04605716099831625	0.00467681884765625
0.046222590000979835	0.00467681884765625
0.04640355700030341	0.00467681884765625
0.046563497999159154	0.00467681884765625
0.04672037199998158	0.00467681884765625
0.04687793999983114	0.00467681884765625
0.047033704999194015	0.00467681884765625
0.047188790998916375	0.00467681884765625
0.04734966699834331	0.00467681884765625
0.047505657999863615	0.00467681884765625
0.04766129999916302	0.00467681884765625
0.04781613399973139	0.00467681884765625
0.047975864999898477	0.00467681884765625
0.04813159300101688	0.00467681884765625
0.048286548000760376	0.00467681884765625
0.04844194099860033	0.00467681884765625
0.048597215998597676	0.00467681884765625
0.04875241500121774	0.00467681884765625
0.04890827900089789	0.00467681884765625
0.049063577000197256	0.00467681884765625
0.049205962000996806	0.00467681884765625
0.049369608001143206	0.00467681884765625
0.049525551999977324	0.00467681884765625
0.049683724999340484	0.00467681884765625
0.049844593999296194	0.00467681884765625
0.05000133000066853	0.00467681884765625
0.0501577789982548	0.00467681884765625
0.05031360499924631	0.00467681884765625
0.05047032799848239	0.00467681884765625
0.05062515299869119	0.00467681884765625
0.05078036199847702	0.00467681884765625
0.05093547599972226	0.00467681884765625
0.05108986100094626	0.00467681884765625
0.05124444600005518	0.00467681884765625
0.051403700999799185	0.00467681884765625
0.051558672999817645	0.00467681884765625
0.05171343600159162	0.00467681884765625
0.05186748299820465	0.00467681884765625
0.052021970001078444	0.00467681884765625
0.052176077999320114	0.00467681884765625
0.05233480799870449	0.00467681884765625
0.05249011400155723	0.00467681884765625
0.052644291001342935	0.00467681884765625
0.05279952400087495	0.00467681884765625
0.05295416100125294	0.00467681884765625
0.05311116899974877	0.00467681884765625
0.05328676199860638	0.00467681884765625
0.05344612299813889	0.00467681884765625
0.053601588999299565	0.00467681884765625
0.05375703900062945	0.00467681884765625
0.05391290400075377	0.00467681884765625
0.05407198000102653	0.00467681884765625
0.054238284999883035	0.00467681884765625
0.05440201500096009	0.00467681884765625
0.0545587019987579	0.00467681884765625
0.054724671001167735	0.00467681884765625
0.05488276599862729	0.00467681884765625
0.055039175000274554	0.00467681884765625
0.05519535100029316	0.00467681884765625
0.05535650100136991	0.00467681884765625
0.0555142369994428	0.00467681884765625
0.05567073700149194	0.00467681884765625
0.05582652299926849	0.00467681884765625
0.05598245299916016	0.00467681884765625
0.05613832800008822	0.00467681884765625
0.05629451099957805	0.00467681884765625
0.056450743999448605	0.00467681884765625
0.05660597899986897	0.00467681884765625
0.0567848030004825	0.00467681884765625
0.05695170800026972	0.00467681884765625
0.05712194000079762	0.00467681884765625
0.05729293699914706	0.00467681884765625
0.057452115001069615	0.00467681884765625
0.057609571998909814	0.00467681884765625
0.05776666599922464	0.00467681884765625
0.05792261500027962	0.00467681884765625
0.058079913000256056	0.00467681884765625
0.058237149998603854	0.00467681884765625
0.05840766999972402	0.00467681884765625
0.05856471600054647	0.00467681884765625
0.05872043099952862	0.00467681884765625
0.05887517700102762	0.00467681884765625
0.05903039600161719	0.00467681884765625
0.05918537099933019	0.00467681884765625
0.05934766800055513	0.00467681884765625
0.05950368800040451	0.00467681884765625
0.05970169699867256	0.00467681884765625
0.05987300500055426	0.00467681884765625
0.06003284300095402	0.00467681884765625
0.06019125699822325	0.00467681884765625
0.06036312799915322	0.00467681884765625
0.060520365001139	0.00467681884765625
0.06067701299980399	0.00467681884765625
0.060834251999040134	0.00467681884765625
0.06099018700115266	0.00467681884765625
0.06114633600009256	0.00467681884765625
0.06132676799825276	0.00467681884765625
0.061484662001021206	0.00467681884765625
0.06164144400099758	0.00467681884765625
0.06179654500010656	0.00467681884765625
0.0619524409994483	0.00467681884765625
0.062107944999297615	0.00467681884765625
0.06226364900066983	0.00467681884765625
0.062420115998975234	0.00467681884765625
0.0625756609988457	0.00467681884765625
0.06273085200155037	0.00467681884765625
0.06288582200068049	0.00467681884765625
0.06304065999938757	0.00467681884765625
0.0631956059987715	0.00467681884765625
0.06335579000005964	0.00467681884765625
0.06351123499916866	0.00467681884765625
0.06366567200166173	0.00467681884765625
0.0638204829992901	0.00467681884765625
0.06397546399966814	0.00467681884765625
0.06413515000167536	0.00467681884765625
0.06429207700057304	0.00467681884765625
0.06444874600128969	0.00467681884765625
0.06460548800168908	0.00467681884765625
0.06477123700096854	0.00467681884765625
0.06492926300052204	0.00467681884765625
0.06508564300020225	0.00467681884765625
0.0652068169983977	0.00467681884765625
0.0653714209984173	0.00467681884765625
0.06552915399879566	0.00467681884765625
0.06568644100116217	0.00467681884765625
0.0658434680008213	0.00467681884765625
0.06600018999961321	0.00467681884765625
0.06615725699884933	0.00467681884765625
0.06631671500144876	0.00467681884765625
0.06647361900104443	0.00467681884765625
0.0666288300017186	0.00467681884765625
0.0667841659997066	0.00467681884765625
0.06694022499868879	0.00467681884765625
0.06709546799902455	0.00467681884765625
0.06725628300046083	0.00467681884765625
0.06741273000079673	0.00467681884765625
0.06756871999823488	0.00467681884765625
0.06772360999821103	0.00467681884765625
0.06787840000106371	0.00467681884765625
0.06803304099958041	0.00467681884765625
0.06818793699858361	0.00467681884765625
0.0683480799998506	0.00467681884765625
0.06851112599906628	0.00467681884765625
0.0686662250009249	0.00467681884765625
0.06882199499887065	0.00467681884765625
0.06897866700091981	0.00467681884765625
0.06913863400041009	0.00467681884765625
0.06930985399958445	0.00467681884765625
0.06946844000049168	0.00467681884765625
0.06965591599873733	0.00467681884765625
0.06987798599948292	0.00467681884765625
0.07004004299960798	0.00467681884765625
0.07019760700131883	0.00467681884765625
0.07035419100066065	0.00467681884765625
0.07050933500067913	0.00467681884765625
0.07066662899887888	0.00467681884765625
0.07082711700059008	0.00467681884765625
0.07098363499972038	0.00467681884765625
0.07113938700058497	0.00467681884765625
0.07129428500047652	0.00467681884765625
0.07144960300138337	0.00467681884765625
0.07160395399841946	0.00467681884765625
0.07175865099998191	0.00467681884765625
0.07191869899907033	0.00467681884765625
0.07207497600029455	0.00467681884765625
0.07222973800162436	0.00467681884765625
0.07238504300039494	0.00467681884765625
0.07253952500104788	0.00467681884765625
0.07269476600049529	0.00467681884765625
0.07285498900091625	0.00467681884765625
0.07301064200146357	0.00467681884765625
0.07316681800148217	0.00467681884765625
0.07334052599981078	0.00467681884765625
0.073499662001268	0.00467681884765625
0.07365750600001775	0.00467681884765625
0.07381397299832315	0.00467681884765625
0.07397136199870147	0.00467681884765625
0.0741367349983193	0.00467681884765625
0.07429498499914189	0.00467681884765625
0.07445192999875871	0.00467681884765625
0.074607537000702	0.00467681884765625
0.07477312600167352	0.00467681884765625
0.07493119400169235	0.00467681884765625
0.0750876199999766	0.00467681884765625
0.07524525400003768	0.00467681884765625
0.07540341500134673	0.00467681884765625
0.07555966699874261	0.00467681884765625
0.0757153990016377	0.00467681884765625
0.07587550999960513	0.00467681884765625
0.076031510001485	0.00467681884765625
0.07618948700110195	0.00467681884765625
0.07635013600156526	0.00467681884765625
0.07650621900029364	0.00467681884765625
0.07666155300103128	0.00467681884765625
0.07682079000005615	0.00467681884765625
0.07697715999893262	0.00467681884765625
0.07713659200089751	0.00467681884765625
0.07730752900170046	0.00467681884765625
0.07746457499888493	0.00467681884765625
0.07762032200116664	0.00467681884765625
0.07777599800101598	0.00467681884765625
0.07793173499885597	0.00467681884765625
0.0780871989991283	0.00467681884765625
0.0782429940009024	0.00467681884765625
0.07839803000024403	0.00467681884765625
0.07855337200089707	0.00467681884765625
0.07870852699852549	0.00467681884765625
0.07886759499888285	0.00467681884765625
0.07902325800023391	0.00467681884765625
0.07917810900107725	0.005157470703125
0.07933339900046121	0.005157470703125
0.07948884800134692	0.005157470703125
0.07972782100114273	0.005157470703125
0.07992100699993898	0.005157470703125
0.08008152800175594	0.005157470703125
0.0802390450007806	0.005157470703125
0.08041869899898302	0.005157470703125
0.08057632100098999	0.005157470703125
0.08073303199853399	0.005157470703125
0.0808890580010484	0.005157470703125
0.08104507499956526	0.005157470703125
0.08119497799998499	0.005157470703125
0.0813594169994758	0.005157470703125
0.08151812999858521	0.005157470703125
0.08167560299989418	0.005157470703125
0.08183184199879179	0.005157470703125
0.08198751400050242	0.005157470703125
0.08214543400026741	0.005157470703125
0.08230331099912291	0.005157470703125
0.08246109700121451	0.005157470703125
0.08261670700085233	0.005157470703125
0.08277210500091314	0.005157470703125
0.08292915100173559	0.005157470703125
0.08308427399970242	0.005157470703125
0.08323976400060928	0.005157470703125
0.08340001100077643	0.005157470703125
0.08355754000149318	0.005157470703125
0.08371269599956577	0.005157470703125
0.08386814899859019	0.005157470703125
0.08402472799934912	0.005157470703125
0.08418767400144134	0.005157470703125
0.08435013700000127	0.005157470703125
0.08450661599999876	0.005157470703125
0.08470725100050913	0.005157470703125
0.08487933699871064	0.005157470703125
0.08503964299961808	0.005157470703125
0.0851958300008846	0.005157470703125
0.0853951839999354	0.005157470703125
0.08557287700023153	0.005157470703125
0.08574754299843335	0.005157470703125
0.08592276700073853	0.005157470703125
0.08610408100139466	0.005157470703125
0.08627671599970199	0.005157470703125
0.08645025900113978	0.005157470703125
0.08662432100027218	0.005157470703125
0.08680027499940479	0.005157470703125
0.08697460500115994	0.005157470703125
0.08714850799879059	0.005157470703125
0.08734100999936345	0.005157470703125
0.08751818499877118	0.005157470703125
0.087691860000632	0.005157470703125
0.08786356799828354	0.005157470703125
0.08803434500077856	0.005157470703125
0.08820588500020676	0.005157470703125
0.08838449899849365	0.005157470703125
0.0885572150000371	0.005157470703125
0.08872974000041722	0.005157470703125
0.08890172199971857	0.005157470703125
0.08907377899959101	0.005157470703125
0.08921124499829602	0.005157470703125
0.08939513799850829	0.005157470703125
0.08957109000039054	0.005157470703125
0.08976291799990577	0.005157470703125
0.089941533999081	0.005157470703125
0.09012272999825655	0.005157470703125
0.09030303899999126	0.005157470703125
0.09047895099865855	0.005157470703125
0.09065233599903877	0.005157470703125
0.09082573499836144	0.005157470703125
0.09099709799920674	0.005157470703125
0.09116799999901559	0.005157470703125
0.09134396100125741	0.00563812255859375
0.09151530899907812	0.00563812255859375
0.09168659499846399	0.00563812255859375
0.09185815100136097	0.00563812255859375
0.09203088099820889	0.00563812255859375
0.09220281799935037	0.00563812255859375
0.09237956699871575	0.00563812255859375
0.09255152200057637	0.00563812255859375
0.09272379400135833	0.00563812255859375
0.09289477499987697	0.00563812255859375
0.09306587199898786	0.00563812255859375
0.09319531200162601	0.00563812255859375
0.09337422500175308	0.00563812255859375
0.09354650800014497	0.00563812255859375
0.0938030789984623	0.00563812255859375
0.09398471700114897	0.00563812255859375
0.09416058400165639	0.00563812255859375
0.09435377100089681	0.00563812255859375
0.09452972800136195	0.00563812255859375
0.09471520000079181	0.00563812255859375
0.09489364800174371	0.00563812255859375
0.09506885800146847	0.00563812255859375
0.09525120699981926	0.00563812255859375
0.09543311200104654	0.00563812255859375
0.09561063399814884	0.00563812255859375
0.09578693599905819	0.00563812255859375
0.09597022500020103	0.00563812255859375
0.09614803099975688	0.00563812255859375
0.09633010000106879	0.00563812255859375
0.09650872600104776	0.00563812255859375
0.09668966100070975	0.00563812255859375
0.09687281399965286	0.00563812255859375
0.09705166400090093	0.00563812255859375
0.09719542599850683	0.00563812255859375
0.09737853999831714	0.00563812255859375
0.09755626499827486	0.00563812255859375
0.09773353600030532	0.00563812255859375
0.0979114590008976	0.00563812255859375
0.09808683300070697	0.00563812255859375
0.09826177799914149	0.00563812255859375
0.09844160599823226	0.00563812255859375
0.09861816999909934	0.00563812255859375
0.09879239400106599	0.00563812255859375
0.09896858999854885	0.00563812255859375
0.09914351499901386	0.00563812255859375
0.09932445699814707	0.00563812255859375
0.09950179099905654	0.00563812255859375
0.09969228000045405	0.00563812255859375
0.09987936800098396	0.00563812255859375
0.10005706100128009	0.00563812255859375
0.11025020500164828	0.0061187744140625
0.12052771199887502	0.00659942626953125
0.1307691049987625	0.00659942626953125
0.14102978500159224	0.007080078125
0.15131427099913708	0.007080078125
0.16158148300019093	0.007080078125
0.17186366399982944	0.00756072998046875
0.1821337469991704	0.00756072998046875
0.19240397600151482	0.0112762451171875
0.20270125399838435	0.01401519775390625
0.21299033199829864	0.01438140869140625
0.22331098200083943	0.02132415771484375
0.2336873429994739	0.026790618896484375
0.24408569099978195	0.033107757568359375
0.25450454499878106	0.045780181884765625
0.26493285999822547	0.0566253662109375
0.2753855519986246	0.07094192504882812
0.28581172800113563	0.08352279663085938
0.2962422669988882	0.10028839111328125
0.30672103599863476	0.11739349365234375
0.3172472070000367	0.13557815551757812
0.3277243570009887	0.15084075927734375
0.33824756299873115	0.17235565185546875
0.3487287620009738	0.19627761840820312
0.35925731400129735	0.21445846557617188
0.36971640800038585	0.23746490478515625
0.38021854600083316	0.26189422607421875
0.3907210329998634	0.28607177734375
0.40121936699870275	0.3101158142089844
0.4116427389999444	0.34178924560546875
0.4220895329999621	0.3612823486328125
0.432519494999724	0.3872032165527344
0.44294944899957045	0.4114990234375
0.45337810500132036	0.4326896667480469
0.46380216699981247	0.45331573486328125
0.4742473929982225	0.4749717712402344
0.48471677400084445	0.4955902099609375
0.4951563030008401	0.5153694152832031
0.5055117039992183	0.532745361328125
0.5158957979983825	0.5515594482421875
0.5262480880010116	0.5719451904296875
0.5366100739993271	0.5938529968261719
0.5469546749991423	0.6131629943847656
0.5572429269996064	0.6328811645507812
0.5675930799989146	0.6511459350585938
0.5779424210013531	0.6713638305664062
0.5882913659988844	0.6910858154296875
0.5986400529982348	0.70953369140625
0.6090015570007381	0.7255172729492188
0.6193723420001334	0.7470130920410156
0.6297995710010582	0.7624092102050781
0.6401617949995853	0.7788047790527344
0.6505192149998038	0.7966117858886719
0.6608865769994736	0.8118095397949219
0.6712484769996081	0.8234367370605469
0.6816138620015408	0.8350105285644531
0.6919433039984142	0.8428764343261719
0.7023190949985292	0.8488731384277344
0.7126414910017047	0.8517570495605469
0.7229764939984307	0.8554306030273438
0.7333732730003248	0.8567581176757812
0.7438118399986706	0.8577194213867188
0.7542023040005006	0.8582077026367188
0.764612771999964	0.8597412109375
0.7749972249985149	0.8611984252929688
0.7853747789995396	0.8626556396484375
0.7957987070003583	0.8645782470703125
0.8061702939994575	0.8645782470703125
0.8165575509992777	0.8650588989257812
0.8269304440000269	0.86553955078125
0.8372298489994137	0.8660202026367188
0.8476202240017301	0.8669815063476562
0.8580333540012361	0.867462158203125
0.8684132929993211	0.8684234619140625
0.8788047519992688	0.869873046875
0.8892071320005925	0.869873046875
0.899658325000928	0.8725166320800781
0.9101031389982381	0.8749275207519531
0.9204975249995186	0.8758888244628906
0.9308815910007979	0.8782920837402344
0.9412300289986888	0.8802299499511719
0.951613486999122	0.8826408386230469
0.9620271419989876	0.8917884826660156
0.9724172280002676	0.9014015197753906
0.9827977489985642	0.9114952087402344
0.9932003920002899	0.9211158752441406
1.0035809309993056	0.9307289123535156
1.1040564329996414	0.9684906005859375
1.2045973739986948	0.9810028076171875
1.3051677209987247	1.0066452026367188
1.4057269859986263	1.0303573608398438
1.5062975219989312	1.0534553527832031
1.6068757569992158	1.078399658203125
1.7074010430005728	1.0956954956054688
1.807927006000682	1.1281776428222656
1.9084385109999857	1.1559791564941406
2.008953616001236	1.1872215270996094
2.1094373839987384	1.2190742492675781
2.20995089400094	1.2405281066894531
2.3104168610007036	1.2775306701660156
2.4108875380006793	1.2977066040039062
2.5113569179993647	1.3323593139648438
2.6118165309999313	1.360595703125
2.712279329000012	1.3867530822753906
2.8127536259999033	1.4226417541503906
2.913280308999674	1.4423484802246094
3.0137476540003263	1.4787979125976562
3.1142627990011533	1.5035667419433594
3.2147285979990556	1.5334320068359375
3.315255536999757	1.5685653686523438
3.4157145140015928	1.587615966796875
3.5162274969989085	1.61566162109375
3.6167049649993714	1.6410331726074219
3.7172206069990352	1.6645622253417969
3.8177088299999014	1.6971626281738281
3.9182437769995886	1.7122955322265625
4.018707736999204	1.7399559020996094
4.119215340000665	1.766693115234375
4.21969425199859	1.7893562316894531
4.320208311000897	1.8179473876953125
4.420667727001273	1.84423828125
4.521221843999228	1.8684577941894531
4.621613328999956	1.8957595825195312
4.722002891998272	1.9238853454589844
4.822380975001579	1.9549560546875
4.922779109001567	1.9729957580566406
5.023164414000348	2.0084991455078125
5.123553706998791	2.0302047729492188
5.223948467999435	2.06500244140625
5.324353637999593	2.0929794311523438
5.424728193000192	2.1144561767578125
5.52512859700073	2.147052764892578
5.6255371420011215	2.172374725341797
5.725921997000114	2.2072830200195312
5.826323663000949	2.2276878356933594
5.926716813999519	2.2516403198242188
6.027116959998239	2.279438018798828
6.127541611000197	2.306377410888672
6.228020415001083	2.331096649169922
6.328492982000171	2.3559646606445312
6.428959468001267	2.3778610229492188
6.529453492999892	2.4053192138671875
6.629924058001052	2.433643341064453
6.730415072001051	2.4474563598632812
6.830892826001218	2.4697036743164062
6.931370364000031	2.481700897216797
7.031837083999562	2.491741180419922
7.132315110000491	2.4984703063964844
7.2328240659990115	2.4982681274414062
7.333310875001189	2.5035552978515625
7.433812630999455	2.5107650756835938
7.534319631999097	2.5184555053710938
7.634830852999585	2.5223007202148438
7.735332708998612	2.5040283203125
0	0
