# Supplementary material for: GRAPE for fast and scalable graph processing and random-walk-based embedding
Source: Nat Comput Sci. 2023 Jun 26;3(6):552–68. doi: 10.1038/s43588-023-00465-8 (PMC10768636; doi:10.1038/s43588-023-00465-8)
Supplement: Supplementary file 4 — CSVs with time series data with time and memory requirements for the different libraries on the 44 considered graphs and on the different tasks considered (loading graphs, first- and second-order RWs). [file 43588_2023_465_MOESM4_ESM.zip › bio-ce-lc/GraphEmbedding/second_order_walk_only_q.csv]

delta	ram
0	0.0029863357544002156
0.0014418429927900434	0.0034669876098689656
0.0016084139933809638	0.0034669876098689656
0.001709645992377773	0.003947639465337716
0.001799741992726922	0.003947639465337716
0.001886801008367911	0.003947639465337716
0.001971885998500511	0.003947639465337716
0.002065695996861905	0.003947639465337716
0.0021501780138351023	0.003947639465337716
0.0022373549873009324	0.003947639465337716
0.002320905012311414	0.003947639465337716
0.0024080550065264106	0.003947639465337716
0.0024949589860625565	0.003947639465337716
0.0025779359857551754	0.003947639465337716
0.0026607770123519003	0.003947639465337716
0.0027451940113678575	0.003947639465337716
0.002827354008331895	0.003947639465337716
0.0029103329870849848	0.003947639465337716
0.002992863010149449	0.003947639465337716
0.0030827680020593107	0.003947639465337716
0.003166703012539074	0.003947639465337716
0.0032493670005351305	0.003947639465337716
0.0033318669884465635	0.003947639465337716
0.00341603098786436	0.003947639465337716
0.0035001820069737732	0.003947639465337716
0.0035845540114678442	0.003947639465337716
0.003667376993689686	0.003947639465337716
0.003752107993932441	0.003947639465337716
0.0038348209927789867	0.003947639465337716
0.003917425987310708	0.003947639465337716
0.003999934007879347	0.003947639465337716
0.004096727003343403	0.003947639465337716
0.004179713985649869	0.003947639465337716
0.004272880993084982	0.003947639465337716
0.004359223006758839	0.003947639465337716
0.004442325996933505	0.003947639465337716
0.004552289989078417	0.003947639465337716
0.004638584010535851	0.003947639465337716
0.004722214012872428	0.003947639465337716
0.004805422009667382	0.003947639465337716
0.004887846997007728	0.003947639465337716
0.004971260990714654	0.003947639465337716
0.005060143012087792	0.003947639465337716
0.005148677999386564	0.003947639465337716
0.00523330201394856	0.003947639465337716
0.005318031006027013	0.003947639465337716
0.005403115996159613	0.003947639465337716
0.005488569993758574	0.003947639465337716
0.005572850001044571	0.003947639465337716
0.005655729008140042	0.003947639465337716
0.005739009007811546	0.003947639465337716
0.00582263499381952	0.003947639465337716
0.005905883008381352	0.003947639465337716
0.005988868011627346	0.004428291320806466
0.006078442995203659	0.004428291320806466
0.006162189005408436	0.004428291320806466
0.0062455100123770535	0.004428291320806466
0.006328504998236895	0.004428291320806466
0.006410990987205878	0.004428291320806466
0.006493569992017001	0.004428291320806466
0.006576773012056947	0.004428291320806466
0.006658956001047045	0.004428291320806466
0.0067424270091578364	0.004428291320806466
0.006826372991781682	0.004428291320806466
0.0069086730072740465	0.004428291320806466
0.007121150003513321	0.004428291320806466
0.0072105780127458274	0.004428291320806466
0.007295165996765718	0.004428291320806466
0.007378606009297073	0.004428291320806466
0.007461539003998041	0.004428291320806466
0.007544521999079734	0.004428291320806466
0.00762737198965624	0.004428291320806466
0.007711457001278177	0.004428291320806466
0.007800494000548497	0.004428291320806466
0.007895073009422049	0.004428291320806466
0.007979320012964308	0.004428291320806466
0.008069509989582002	0.004428291320806466
0.00815406400943175	0.004428291320806466
0.008236738009145483	0.004428291320806466
0.008319551998283714	0.004428291320806466
0.008401742990827188	0.004428291320806466
0.008501545991748571	0.004428291320806466
0.008592614001827314	0.004428291320806466
0.008676608005771413	0.004428291320806466
0.008761434990447015	0.004428291320806466
0.00884444298571907	0.004428291320806466
0.008927116985432804	0.004428291320806466
0.009010929992655292	0.004428291320806466
0.009102454001549631	0.004428291320806466
0.009186284005409107	0.004428291320806466
0.009271104994695634	0.004428291320806466
0.009354058012831956	0.004428291320806466
0.009438528009923175	0.004428291320806466
0.009521603991743177	0.004428291320806466
0.009604458988178521	0.004428291320806466
0.00968675801414065	0.004428291320806466
0.009769789001438767	0.004428291320806466
0.009852249000687152	0.004428291320806466
0.00993489200482145	0.004428291320806466
0.010017525986768305	0.004428291320806466
0.010199396987445652	0.004428291320806466
0.010380299994722009	0.004428291320806466
0.010556794004514813	0.004428291320806466
0.010733592003816739	0.004428291320806466
0.010896243009483442	0.004428291320806466
0.011057147989049554	0.004428291320806466
0.011228434013901278	0.004428291320806466
0.011390472005587071	0.004428291320806466
0.01154921599663794	0.004428291320806466
0.011709051992511377	0.004428291320806466
0.011870229995111004	0.004428291320806466
0.012029848003294319	0.004428291320806466
0.012188989989226684	0.004428291320806466
0.01234922101139091	0.004428291320806466
0.012493193004047498	0.004428291320806466
0.012654978985665366	0.004428291320806466
0.012813948007533327	0.004428291320806466
0.012973803997738287	0.004428291320806466
0.013142684998456389	0.004428291320806466
0.013302111998200417	0.004428291320806466
0.013459295005304739	0.004428291320806466
0.013618016993859783	0.004428291320806466
0.013777768996078521	0.004428291320806466
0.013936261995695531	0.004428291320806466
0.014099002990406007	0.004428291320806466
0.014295772009063512	0.004428291320806466
0.014474013994913548	0.004428291320806466
0.014634655992267653	0.004428291320806466
0.014794171991525218	0.004428291320806466
0.014954265003325418	0.004428291320806466
0.015123241988476366	0.004428291320806466
0.015281656000297517	0.004428291320806466
0.015445455996086821	0.004428291320806466
0.015603151987306774	0.004428291320806466
0.0157597069919575	0.004908943176275216
0.015916936012217775	0.004908943176275216
0.016075877007097006	0.004908943176275216
0.016233550995821133	0.004908943176275216
0.016391854995163158	0.004908943176275216
0.016571017011301592	0.004908943176275216
0.016731540992623195	0.004908943176275216
0.016891354986000806	0.004908943176275216
0.01704892099951394	0.004908943176275216
0.017210079007782042	0.004908943176275216
0.017370129004120827	0.004908943176275216
0.017537134990561754	0.004908943176275216
0.017700386990327388	0.004908943176275216
0.017859360988950357	0.004908943176275216
0.018026055011432618	0.004908943176275216
0.018188109010225162	0.004908943176275216
0.018348679004702717	0.004908943176275216
0.018508403009036556	0.004908943176275216
0.01866687199799344	0.004908943176275216
0.01882387200021185	0.004908943176275216
0.018980630993610248	0.004908943176275216
0.01914272698923014	0.004908943176275216
0.019302002008771524	0.004908943176275216
0.019459772011032328	0.004908943176275216
0.019615902012446895	0.004908943176275216
0.019775763008510694	0.004908943176275216
0.019936858996516094	0.004908943176275216
0.020101901987800375	0.004908943176275216
0.020263398997485638	0.004908943176275216
0.020421722991159186	0.004908943176275216
0.020599209994543344	0.004908943176275216
0.0207583470037207	0.004908943176275216
0.020915917993988842	0.004908943176275216
0.021074730990221724	0.004908943176275216
0.021233609993942082	0.004908943176275216
0.02139942900976166	0.004908943176275216
0.0215601559903007	0.004908943176275216
0.021718623989727348	0.005389595031743966
0.021876484010135755	0.005389595031743966
0.022035336995031685	0.005389595031743966
0.022195594996446744	0.005389595031743966
0.022357532987371087	0.005389595031743966
0.022516325989272445	0.005389595031743966
0.022674342995742336	0.005389595031743966
0.022833860013633966	0.005389595031743966
0.02299313899129629	0.005389595031743966
0.02315749099943787	0.005389595031743966
0.02331736098858528	0.005389595031743966
0.023479538009269163	0.005389595031743966
0.023636653990251943	0.005389595031743966
0.02379547100281343	0.005389595031743966
0.023953478987095878	0.005389595031743966
0.02411497599678114	0.005389595031743966
0.024306176987010986	0.005389595031743966
0.024491516000125557	0.005389595031743966
0.024655699991853908	0.005389595031743966
0.024813831987557933	0.005389595031743966
0.02497184299863875	0.005389595031743966
0.025141099002212286	0.005389595031743966
0.0252991339948494	0.005389595031743966
0.025456744013354182	0.005389595031743966
0.025613626989070326	0.005389595031743966
0.025773667002795264	0.005389595031743966
0.02593153199995868	0.005389595031743966
0.026095795998116955	0.005389595031743966
0.026254702999722213	0.005389595031743966
0.026412398990942165	0.005389595031743966
0.02656905900221318	0.005389595031743966
0.026727929012849927	0.005389595031743966
0.026884622988291085	0.005389595031743966
0.027045194001402706	0.005389595031743966
0.027206653991015628	0.005389595031743966
0.027364571986254305	0.005389595031743966
0.027525420009624213	0.005389595031743966
0.027684931992553174	0.005389595031743966
0.027845875010825694	0.005389595031743966
0.02800564101198688	0.005389595031743966
0.028171796002425253	0.005389595031743966
0.028333296009805053	0.005389595031743966
0.028511653013993055	0.005389595031743966
0.028673157998127863	0.005389595031743966
0.028830186987761408	0.005389595031743966
0.02898643701337278	0.005389595031743966
0.029151136986911297	0.005389595031743966
0.02931098800036125	0.005389595031743966
0.029470692010363564	0.005389595031743966
0.029630028002429754	0.005389595031743966
0.029788793006446213	0.005389595031743966
0.029949780000606552	0.005389595031743966
0.030111069994745776	0.005389595031743966
0.030268431990407407	0.005389595031743966
0.03042690400616266	0.005389595031743966
0.030583755986299366	0.005389595031743966
0.030741827009478584	0.005389595031743966
0.030898494995199144	0.005389595031743966
0.031062230991665274	0.005389595031743966
0.03122718899976462	0.005389595031743966
0.03138958101044409	0.005389595031743966
0.031557859998429194	0.005389595031743966
0.0317168369947467	0.005389595031743966
0.031876296998234466	0.005389595031743966
0.032038133998867124	0.005389595031743966
0.03219866601284593	0.005389595031743966
0.032358143012970686	0.005389595031743966
0.03249077498912811	0.005389595031743966
0.032649817992933095	0.005389595031743966
0.03280789600103162	0.005389595031743966
0.032966074999421835	0.005389595031743966
0.033128462004242465	0.005389595031743966
0.03328991201124154	0.005389595031743966
0.033451756986323744	0.005389595031743966
0.033609876001719385	0.005389595031743966
0.033769030997063965	0.005389595031743966
0.03392899499158375	0.005389595031743966
0.03409139398718253	0.005389595031743966
0.0342997380066663	0.005389595031743966
0.03447018499718979	0.005389595031743966
0.034628950990736485	0.005389595031743966
0.03478770298534073	0.005389595031743966
0.0349470550136175	0.005389595031743966
0.03511647699633613	0.005389595031743966
0.03527587000280619	0.005389595031743966
0.03543520800303668	0.005389595031743966
0.03559279898763634	0.005389595031743966
0.03575169199029915	0.005389595031743966
0.03591142001096159	0.005389595031743966
0.03606997799943201	0.005389595031743966
0.03623001498635858	0.005389595031743966
0.0363896329945419	0.005389595031743966
0.03656231999048032	0.005389595031743966
0.03672374598681927	0.005389595031743966
0.036883166001643986	0.005389595031743966
0.037041498988401145	0.005389595031743966
0.037202651001280174	0.005389595031743966
0.03736186400055885	0.005389595031743966
0.03752001898828894	0.005389595031743966
0.03769144898978993	0.005389595031743966
0.03784967100364156	0.005389595031743966
0.03800770500674844	0.005389595031743966
0.03817208600230515	0.005389595031743966
0.03832881498965435	0.005389595031743966
0.03848636700422503	0.005389595031743966
0.038644605985609815	0.005389595031743966
0.03880130100878887	0.005389595031743966
0.038958113989792764	0.005389595031743966
0.03912163799395785	0.005389595031743966
0.03927876299712807	0.005389595031743966
0.039437494007870555	0.005389595031743966
0.039600710006197914	0.005389595031743966
0.039760646992363036	0.005389595031743966
0.039919767004903406	0.005389595031743966
0.04008245299337432	0.005389595031743966
0.040242468006908894	0.005389595031743966
0.040400775003945455	0.005389595031743966
0.040577045001555234	0.005389595031743966
0.04073660500580445	0.005389595031743966
0.0408940129855182	0.005389595031743966
0.041055999987293035	0.005389595031743966
0.04121803501038812	0.005389595031743966
0.041376506007509306	0.005389595031743966
0.04153608399792574	0.005389595031743966
0.04169966100016609	0.005389595031743966
0.04185812998912297	0.005389595031743966
0.04201685599400662	0.005389595031743966
0.04218279299675487	0.005389595031743966
0.042342822009231895	0.005389595031743966
0.04250214999774471	0.005389595031743966
0.04266026499681175	0.005389595031743966
0.04281755498959683	0.005389595031743966
0.04297538800165057	0.005389595031743966
0.043142164999153465	0.005389595031743966
0.043301861005602404	0.005389595031743966
0.043458895990625024	0.005389595031743966
0.04361641500145197	0.005389595031743966
0.043774985999334604	0.005389595031743966
0.043941687006736174	0.005389595031743966
0.04410504299448803	0.005389595031743966
0.04429884601267986	0.005389595031743966
0.04447073600022122	0.005389595031743966
0.0446630580117926	0.005389595031743966
0.04482461098814383	0.005389595031743966
0.044982675986830145	0.005389595031743966
0.045151814993005246	0.005389595031743966
0.04531035298714414	0.005389595031743966
0.0454710450139828	0.005389595031743966
0.04563041898654774	0.005389595031743966
0.045788490009726956	0.005389595031743966
0.04594762800843455	0.005389595031743966
0.0461117560043931	0.005389595031743966
0.04627113899914548	0.005389595031743966
0.046429937006905675	0.005389595031743966
0.04658901601214893	0.005389595031743966
0.04674737498862669	0.005389595031743966
0.046905716008041054	0.005389595031743966
0.04706424300093204	0.005389595031743966
0.04722228698665276	0.005389595031743966
0.04737858599401079	0.005389595031743966
0.04753542400430888	0.005389595031743966
0.0477029439934995	0.005389595031743966
0.047865563014056534	0.005389595031743966
0.04802738901344128	0.005389595031743966
0.048188880988163874	0.005389595031743966
0.048346244991989806	0.005389595031743966
0.04849085700698197	0.005389595031743966
0.048651746998075396	0.005389595031743966
0.04881144600221887	0.005389595031743966
0.04897018600604497	0.005389595031743966
0.04913527998724021	0.005389595031743966
0.049297307996312156	0.005389595031743966
0.04945521999616176	0.005389595031743966
0.04961371701210737	0.005389595031743966
0.04977192799560726	0.005389595031743966
0.049929964006878436	0.005389595031743966
0.05009202999644913	0.005389595031743966
0.05024946900084615	0.005389595031743966
0.050408268987666816	0.005389595031743966
0.05056784499902278	0.005389595031743966
0.050726977991871536	0.005389595031743966
0.05088941700523719	0.005389595031743966
0.051057731005130336	0.005389595031743966
0.05121803900692612	0.005389595031743966
0.05137851100880653	0.005389595031743966
0.05154030499397777	0.005389595031743966
0.05169758599367924	0.005389595031743966
0.05185556600918062	0.005389595031743966
0.052016083005582914	0.005389595031743966
0.052181106992065907	0.005389595031743966
0.05233998500625603	0.005389595031743966
0.052489641995634884	0.005389595031743966
0.052651461999630556	0.005389595031743966
0.05280759200104512	0.005389595031743966
0.05296580499270931	0.005389595031743966
0.05313027900410816	0.005389595031743966
0.05329024698585272	0.005870246887212716
0.05344941499060951	0.005870246887212716
0.053606483998009935	0.005870246887212716
0.05376599499140866	0.005870246887212716
0.053924607986118644	0.005870246887212716
0.05408392401295714	0.005870246887212716
0.054303982004057616	0.005870246887212716
0.054474625998409465	0.005870246887212716
0.05463452800177038	0.005870246887212716
0.054791551985545084	0.005870246887212716
0.05494873601128347	0.005870246887212716
0.055118835996836424	0.005870246887212716
0.05527599100605585	0.005870246887212716
0.055434378009522334	0.005870246887212716
0.055592980002984405	0.005870246887212716
0.05575661300099455	0.005870246887212716
0.055914638011017814	0.005870246887212716
0.05607305699959397	0.005870246887212716
0.05623174400534481	0.005870246887212716
0.05639038799563423	0.005870246887212716
0.05656260100658983	0.005870246887212716
0.05672206400777213	0.005870246887212716
0.05688071800977923	0.005870246887212716
0.057622533990070224	0.005870246887212716
0.057809344987617806	0.005870246887212716
0.05796889201155864	0.005870246887212716
0.05813672600197606	0.005870246887212716
0.05829552898649126	0.005870246887212716
0.05845644700457342	0.005870246887212716
0.05861821200232953	0.005870246887212716
0.05877910100389272	0.005870246887212716
0.05893934398773126	0.005870246887212716
0.05910360399866477	0.005870246887212716
0.05926166599965654	0.005870246887212716
0.059421054989797994	0.005870246887212716
0.059582460002275184	0.005870246887212716
0.05974157099262811	0.005870246887212716
0.05990081900381483	0.005870246887212716
0.060059820010792464	0.005870246887212716
0.060221257008379325	0.005870246887212716
0.060380375012755394	0.005870246887212716
0.06051154498709366	0.005870246887212716
0.06067557301139459	0.005870246887212716
0.060835896991193295	0.005870246887212716
0.06099410299793817	0.005870246887212716
0.06115789301111363	0.005870246887212716
0.06131936400197446	0.005870246887212716
0.06147921600495465	0.005870246887212716
0.06163911000476219	0.005870246887212716
0.06179762299871072	0.005870246887212716
0.06195828301133588	0.005870246887212716
0.06212684398633428	0.005870246887212716
0.062287056003697217	0.005870246887212716
0.06244410198996775	0.005870246887212716
0.06261051198816858	0.005870246887212716
0.0627688049862627	0.005870246887212716
0.06292836900684051	0.005870246887212716
0.06309037600294687	0.005870246887212716
0.06324791398947127	0.005870246887212716
0.06340649299090728	0.005870246887212716
0.06356321400380693	0.005870246887212716
0.06372125499183312	0.005870246887212716
0.06388021900784224	0.005870246887212716
0.06403786200098693	0.005870246887212716
0.06419781700242311	0.005870246887212716
0.06436906798626296	0.005870246887212716
0.06449003898887895	0.005870246887212716
0.06465362600283697	0.005870246887212716
0.06481449698912911	0.005870246887212716
0.06497474099160172	0.005870246887212716
0.06513769901357591	0.005870246887212716
0.06529758599936031	0.005870246887212716
0.06545406600343995	0.005870246887212716
0.06561482799588703	0.005870246887212716
0.06577266799286008	0.005870246887212716
0.06593211900326423	0.005870246887212716
0.06609449000097811	0.005870246887212716
0.06625394898583181	0.005870246887212716
0.06641427701106295	0.005870246887212716
0.06657461100257933	0.005870246887212716
0.06673089100513607	0.005870246887212716
0.06688862800365314	0.005870246887212716
0.06704768500640057	0.005870246887212716
0.06720644599408843	0.005870246887212716
0.06736357600311749	0.005870246887212716
0.06752237598993815	0.005870246887212716
0.06768160598585382	0.005870246887212716
0.06784091499866918	0.005870246887212716
0.06799812099779956	0.005870246887212716
0.0681611429899931	0.005870246887212716
0.0683191129937768	0.005870246887212716
0.06847768599982373	0.005870246887212716
0.068689900013851	0.005870246887212716
0.06885048700496554	0.005870246887212716
0.06901259798905812	0.005870246887212716
0.06917698399047367	0.005870246887212716
0.06933611800195649	0.005870246887212716
0.06949574800091796	0.005870246887212716
0.06965514901094139	0.005870246887212716
0.06981304098735563	0.005870246887212716
0.06997284898534417	0.005870246887212716
0.07013453199760988	0.005870246887212716
0.07029342898749746	0.005870246887212716
0.07045200798893347	0.005870246887212716
0.0706108880112879	0.005870246887212716
0.07076943898573518	0.005870246887212716
0.07092634600121528	0.005870246887212716
0.07108448899816722	0.005870246887212716
0.07124449199181981	0.005870246887212716
0.07140369800617918	0.005870246887212716
0.07156264298828319	0.005870246887212716
0.07172256099875085	0.005870246887212716
0.07188157498603687	0.005870246887212716
0.07203975299489684	0.005870246887212716
0.07219762398744933	0.005870246887212716
0.0723595900053624	0.005870246887212716
0.07249068599776365	0.005870246887212716
0.07265393101260997	0.005870246887212716
0.07281251400127076	0.005870246887212716
0.07297077000839636	0.005870246887212716
0.07313792398781516	0.005870246887212716
0.0732982849876862	0.005870246887212716
0.07345732700196095	0.005870246887212716
0.07361731099081226	0.005870246887212716
0.07377631298732013	0.005870246887212716
0.07393477999721654	0.005870246887212716
0.07409850199474022	0.005870246887212716
0.0742734489904251	0.005870246887212716
0.07444198298617266	0.005870246887212716
0.07460267801070586	0.005870246887212716
0.07476233600755222	0.005870246887212716
0.07492133599589579	0.005870246887212716
0.07508184100151993	0.005870246887212716
0.07524320398806594	0.005870246887212716
0.075403027003631	0.005870246887212716
0.07556264201411977	0.005870246887212716
0.07572347100358456	0.005870246887212716
0.0758848559926264	0.005870246887212716
0.07604544900823385	0.005870246887212716
0.07620585898985155	0.005870246887212716
0.07636437099426985	0.005870246887212716
0.07649083400610834	0.005870246887212716
0.07665034700767137	0.005870246887212716
0.076810922997538	0.005870246887212716
0.07697134299087338	0.005870246887212716
0.07715270298649557	0.005870246887212716
0.07731537500512786	0.005870246887212716
0.07747712000855245	0.005870246887212716
0.07763720798538998	0.005870246887212716
0.07779467999353074	0.005870246887212716
0.07795303600141779	0.005870246887212716
0.07811646899790503	0.005870246887212716
0.07827614800771698	0.005870246887212716
0.07843484100885689	0.005870246887212716
0.0785929640114773	0.005870246887212716
0.07875288600916974	0.005870246887212716
0.0789119070104789	0.005870246887212716
0.07906731599359773	0.005870246887212716
0.07922442600829527	0.005870246887212716
0.0793827390007209	0.005870246887212716
0.07954312299261801	0.005870246887212716
0.0797005119966343	0.005870246887212716
0.07986047898884863	0.005870246887212716
0.08002137701259926	0.005870246887212716
0.08018166798865423	0.005870246887212716
0.08034621100523509	0.005870246887212716
0.08049129298888147	0.005870246887212716
0.080652391014155	0.005870246887212716
0.08081157199922018	0.005870246887212716
0.08097027899930254	0.005870246887212716
0.08113590799621306	0.005870246887212716
0.08129305500187911	0.005870246887212716
0.08145104598952457	0.005870246887212716
0.08160792299895547	0.005870246887212716
0.08176461199764162	0.005870246887212716
0.08192541499738581	0.005870246887212716
0.08208262000698596	0.005870246887212716
0.08223930399981327	0.005870246887212716
0.08239682301064022	0.005870246887212716
0.08255721698515117	0.005870246887212716
0.0827231940056663	0.005870246887212716
0.08288420899771154	0.005870246887212716
0.08304171700729057	0.005870246887212716
0.08320274201105349	0.005870246887212716
0.08336245399550535	0.005870246887212716
0.08351981401210651	0.005870246887212716
0.08367893600370735	0.005870246887212716
0.08383696101373062	0.005870246887212716
0.08399840901256539	0.005870246887212716
0.08416316099464893	0.005870246887212716
0.08433836000040174	0.005870246887212716
0.0845114350086078	0.005870246887212716
0.08467441899119876	0.005870246887212716
0.08483464500750415	0.005870246887212716
0.08499730200855993	0.005870246887212716
0.08516103899455629	0.005870246887212716
0.08532110700616613	0.005870246887212716
0.08548147100373171	0.005870246887212716
0.08564095999463461	0.005870246887212716
0.08580056298524141	0.005870246887212716
0.08596088498597965	0.005870246887212716
0.08612266799900681	0.005870246887212716
0.08627977801370434	0.005870246887212716
0.08643687001313083	0.005870246887212716
0.08659439100301825	0.005870246887212716
0.08675348400720395	0.005870246887212716
0.08691362399258651	0.005870246887212716
0.08707262799725868	0.005870246887212716
0.08723377200658433	0.005870246887212716
0.08739111901377328	0.005870246887212716
0.08755007100990042	0.006350898742681466
0.08770955700310878	0.006350898742681466
0.08786912201321684	0.006350898742681466
0.08802956898580305	0.006350898742681466
0.08818821900058538	0.006350898742681466
0.08835014898795635	0.006350898742681466
0.08849081900552846	0.006350898742681466
0.08865193199017085	0.006350898742681466
0.08881044399458915	0.006350898742681466
0.08897058700677007	0.006350898742681466
0.08913638698868454	0.006350898742681466
0.0892967609979678	0.006350898742681466
0.08945582099840976	0.006350898742681466
0.08961456301040016	0.006350898742681466
0.08977431899984367	0.006350898742681466
0.08993151699542068	0.006350898742681466
0.09009732899721712	0.006350898742681466
0.09025816500070505	0.006350898742681466
0.09041595700546168	0.006350898742681466
0.09057392799877562	0.006350898742681466
0.09073098801309243	0.006350898742681466
0.09089003899134696	0.006350898742681466
0.09105197800090536	0.006350898742681466
0.09121073898859322	0.006350898742681466
0.09137043499504216	0.006350898742681466
0.09152939901105128	0.006350898742681466
0.09169021100387909	0.006350898742681466
0.09184890700271353	0.006350898742681466
0.09200624999357387	0.006350898742681466
0.0921698629972525	0.006350898742681466
0.09232975900522433	0.006350898742681466
0.09249076200649142	0.006350898742681466
0.09265272901393473	0.006350898742681466
0.09281170900794677	0.006350898742681466
0.09297243499895558	0.006350898742681466
0.09314221199019812	0.006350898742681466
0.09330414701253176	0.006350898742681466
0.09346524899592623	0.006350898742681466
0.09362677799072117	0.006350898742681466
0.09378608100814745	0.006350898742681466
0.09394391201203689	0.006350898742681466
0.09411352200550027	0.006350898742681466
0.09432142699370161	0.006350898742681466
0.09450375000596978	0.006350898742681466
0.09466723699006252	0.006350898742681466
0.09482657199259847	0.006350898742681466
0.09498719600378536	0.006350898742681466
0.09516054499545135	0.006350898742681466
0.09532285798923112	0.006350898742681466
0.09547995199682191	0.006350898742681466
0.09564053799840622	0.006350898742681466
0.09579883998958394	0.006350898742681466
0.09595956100383773	0.006350898742681466
0.0961255049915053	0.006350898742681466
0.0962853140081279	0.006350898742681466
0.09645154999452643	0.006350898742681466
0.0966242789872922	0.006350898742681466
0.09678273400641046	0.006350898742681466
0.09694324500742368	0.006350898742681466
0.09711519398842938	0.006350898742681466
0.0972759390133433	0.006350898742681466
0.09743383200839162	0.006350898742681466
0.0975923050136771	0.006350898742681466
0.0977505269984249	0.006350898742681466
0.0979071139881853	0.006350898742681466
0.09806301500066184	0.006350898742681466
0.09822188099496998	0.006350898742681466
0.09838093598955311	0.006350898742681466
0.09853985300287604	0.006350898742681466
0.09869840298779309	0.006350898742681466
0.0988543700077571	0.006350898742681466
0.09901297898613848	0.006350898742681466
0.0991764820064418	0.006350898742681466
0.099332845013123	0.006350898742681466
0.0994891930022277	0.006350898742681466
0.09964702400611714	0.006350898742681466
0.09980535999056883	0.006350898742681466
0.09996379099902697	0.006350898742681466
0.10012966400245205	0.006350898742681466
0.11031285001081415	0.006350898742681466
0.12065056199207902	0.006831550598150216
0.13094352898770012	0.006831550598150216
0.14122684398898855	0.007312202453618966
0.1515006530098617	0.007312202453618966
0.16176916199037805	0.007312202453618966
0.17209196201292798	0.007792854309087716
0.18238100499729626	0.007792854309087716
0.19267633400158957	0.008273506164556466
0.20296072599012405	0.009723091125493966
0.21324599999934435	0.012942695617681466
0.22357003099750727	0.011523628234868966
0.23387248400831595	0.015223884582525216
0.24422767900978215	0.01750888824463459
0.25468287599505857	0.02024021148682209
0.2650927859940566	0.02445163726807209
0.2755177060025744	0.02687778472900959
0.285956259991508	0.03397312164307209
0.2964018839993514	0.039637947082525216
0.30685450599412434	0.043498420715337716
0.3172762719914317	0.05202426910400959
0.3277098179969471	0.05686130523682209
0.33814286498818547	0.06782093048096272
0.3485404549865052	0.07484378814697834
0.3590162899927236	0.08553256988525959
0.3694601900060661	0.09794178009033772
0.3799408909981139	0.10672702789307209
0.3903877660050057	0.12633075714111897
0.40083649998996407	0.13861026763916584
0.4112670909962617	0.15350666046143147
0.4217360379989259	0.1673196792602596
0.4321737109858077	0.1829599380493221
0.442620032990817	0.19490375518799397
0.453093666001223	0.2074197769165096
0.4635305610136129	0.2268289566040096
0.4739921849977691	0.24041309356690022
0.48439830300048925	0.25245990753174397
0.4947632940020412	0.2683023452758846
0.5051072459900752	0.27635135650635334
0.5154499679920264	0.2940896987915096
0.5258180660021026	0.3056291580200252
0.5361690300051123	0.31656208038330647
0.5465146059868857	0.32968463897705647
0.5568735839915462	0.3432840347290096
0.5672234020021278	0.3533548355102596
0.5775591639976483	0.36503925323486897
0.5879492569947615	0.38223209381104084
0.5983449520135764	0.39823856353760334
0.608750618994236	0.4158090591430721
0.6191856559889857	0.4294389724731502
0.629632580006728	0.4439043045044002
0.6400503370095976	0.45518436431885334
0.6503930570033845	0.4715837478637752
0.6607275859860238	0.4808305740356502
0.6710913550050464	0.49666156768799397
0.681514416995924	0.5110315322876033
0.6919276950065978	0.5241922378540096
0.7023655399971176	0.5397256851196346
0.7127677999960724	0.5557550430297908
0.723172808997333	0.5708612442016658
0.7335969530104194	0.5859788894653377
0.7441222190100234	0.5979074478149471
0.7546721110120416	0.6200365066528377
0.7652060840046033	0.6331743240356502
0.775747618987225	0.656115913391119
0.7861221809871495	0.6695817947387752
0.7965049220074434	0.686999702453619
0.8068717280111741	0.7057603836059627
0.8172349729866255	0.7221025466919002
0.8275914010009728	0.7370027542114315
0.8379568409873173	0.7528795242309627
0.8483165779907722	0.7706636428833065
0.8586716130084824	0.784198188781744
0.868992531002732	0.803454780578619
0.8793234890035819	0.817889595031744
0.8896686210064217	0.830432319641119
0.9000888160080649	0.8465570449829158
0.9105395950027741	0.8597101211547908
0.9209502339945175	0.8690866470336971
0.9313776839990169	0.8777383804321346
0.9416895149915945	0.8864740371704158
0.9519979690085165	0.8927949905395565
0.9623082329926547	0.9012979507446346
0.9725943059893325	0.9094690322876033
0.9829085299861617	0.9142374038696346
0.9932294079917483	0.9185632705688533
1.0035444000095595	0.9201120376586971
1.1039143709931523	0.922931098937994
1.2044996329932474	0.9274972915649471
1.3049783610040322	0.9303812026977596
1.4054658820095938	0.9361490249633846
1.5059533680032473	0.9390329360961971
1.606447442987701	0.9467233657836971
1.7069180799880996	0.9496072769165096
1.8074237940018065	0.9524911880493221
1.9079106890130788	0.9548944473266658
2.0084074299957138	0.9351877212524471
2.1088997129991185	0.9443201065063533
2.2093936470046174	0.9544519424438533
2.3098457609885372	0.9660104751586971
2.4103071780118626	0.9804376602172908
2.5107665050018113	0.9944223403930721
2.6112254119943827	1.0013994216919002
2.7117004439933226	1.0138467788696346
2.812128269986715	1.0181802749633846
2.912599378003506	1.010760688781744
3.0130634309898596	1.019427680969244
3.113548269000603	1.0469926834106502
3.2139845339988824	1.0647920608520565
3.314431886014063	1.0854829788208065
3.4148661519866437	1.1028245925903377
3.5153164679941256	1.1191247940063533
3.6157541619904805	1.128528022766119
3.716174990986474	1.1388849258422908
3.816596376011148	1.1566766738891658
3.9170137330074795	1.153327369689947
4.017459377995692	1.1845926284790096
4.11788309601252	1.2049478530883846
4.2183429499855265	1.238624000549322
4.3188031729951035	1.2516321182251033
4.419255218992475	1.2684167861938533
4.519700837001437	1.2818140029907283
4.620142773987027	1.2945970535278377
4.720601921988418	1.2939180374145565
4.821047419012757	1.310748481750494
4.921502381999744	1.3362230300903377
5.02194465600769	1.3579362869262752
5.122369616990909	1.3838914871215877
5.222784273006255	1.4026292800903377
5.323223512008553	1.4199556350708065
5.423660727014067	1.4339403152465877
5.524102229013806	1.445483589172369
5.624565027013887	1.4459947586059627
5.725012442009756	1.464454078674322
5.825450031989021	1.4825395584106502
5.925879293004982	1.5147737503051815
6.02631386500434	1.5306428909301815
6.126736742007779	1.5561632156372127
6.227182953996817	1.569861793518072
6.327620044990908	1.5862268447876033
6.428056697011925	1.5939249038696346
6.528506959002698	1.6105684280395565
6.628958004002925	1.6066011428833065
6.729391275992384	1.631152534484869
6.829839401994832	1.657019996643072
6.93030153500149	1.6740259170532283
7.030744671996217	1.7019189834594783
7.131191066000611	1.717811012268072
7.231625290005468	1.7337182998657283
7.332083824003348	1.747199440002447
7.432533267012332	1.760199928283697
7.532981297990773	1.7664484024047908
7.633431286987616	1.7784875869751033
7.733854566002265	1.804938697814947
7.834309096011566	1.8275445938110408
7.934757051989436	1.8532747268676815
8.03520932100946	1.868213081359869
8.135649476986146	1.883582496643072
8.236094608990243	1.9004434585571346
8.336554351990344	1.891620063781744
8.436997498996789	1.9146684646606502
8.537463356013177	1.9310106277465877
8.637907188007375	1.9600214004516658
8.738347003993113	1.9818758010864315
8.838777730008587	1.998706245422369
8.93924095199327	2.023986244201666
9.039675017003901	2.037932777404791
9.140100833988981	2.052863502502447
9.240567614004249	2.0620569229126033
9.341020635998575	2.063475990295416
9.441492587997345	2.084144020080572
9.54195304500172	2.1067728042602596
9.642407453007763	2.129748725891119
9.742844569991576	2.1456102371215877
9.843302321998635	2.1754564285278377
9.943742128001759	2.1894258499145565
10.044194915011758	2.2024339675903377
11.045613213995239	2.3653367996215877
12.046972053998616	2.5179857254028377
13.048347078001825	2.6866983413696346
14.049701921991073	2.875090980529791
15.05115038700751	3.036212348937994
16.052668829011964	3.208148384094244
17.05410559399752	3.369372749328619
18.055530289013404	3.536681556701666
19.056869299005484	3.708697700500494
20.05822645299486	3.8672212600708065
21.059570473007625	4.031531715393072
22.06090670399135	4.20503940582276
23.06227853699238	4.37746372222901
24.06362588898628	4.518290901184088
25.064958095987095	4.69368686676026
26.066293082985794	4.8594316482544
27.06762244401034	5.0388521194458065
28.068940417986596	5.203601264953619
29.07027848198777	5.378386878967291
30.071623833006015	5.549052619934088
31.072964219987625	5.708156013488775
32.074346314009745	5.824855232238775
33.075681599002564	5.8707307815551815
0	0
