# Supplementary material for: GRAPE for fast and scalable graph processing and random-walk-based embedding
Source: Nat Comput Sci. 2023 Jun 26;3(6):552–68. doi: 10.1038/s43588-023-00465-8 (PMC10768636; doi:10.1038/s43588-023-00465-8)
Supplement: Supplementary file 4 — CSVs with time series data with time and memory requirements for the different libraries on the 44 considered graphs and on the different tasks considered (loading graphs, first- and second-order RWs). [file 43588_2023_465_MOESM4_ESM.zip › bio-ce-lc/GraphEmbedding/second_order_walk_only_p.csv]

delta	ram
0	0.0013309478759708782
0.00026344001526013017	0.0018115997314396282
0.00042207399383187294	0.0018115997314396282
0.0005194490076974034	0.0018115997314396282
0.0006084490159992129	0.0018115997314396282
0.0006960449973121285	0.0018115997314396282
0.0007814459968358278	0.0018115997314396282
0.0008663600019644946	0.0018115997314396282
0.0009581480117049068	0.0018115997314396282
0.0010429859976284206	0.0018115997314396282
0.0011265359935350716	0.0018115997314396282
0.001257235009688884	0.002051925659174003
0.0013596030184999108	0.002051925659174003
0.0014455830096267164	0.002051925659174003
0.0015291900199372321	0.002051925659174003
0.0016128300048876554	0.002051925659174003
0.0016955390165094286	0.002051925659174003
0.0017787220131140202	0.002051925659174003
0.0018615890003275126	0.002051925659174003
0.0019510250131133944	0.002051925659174003
0.0020346360106486827	0.002051925659174003
0.0021180430194363	0.002051925659174003
0.002200164017267525	0.002051925659174003
0.002283411013195291	0.002051925659174003
0.002365533000556752	0.002051925659174003
0.002447892999043688	0.002051925659174003
0.002529732999391854	0.002051925659174003
0.002611978998174891	0.002051925659174003
0.0026941320102196187	0.002051925659174003
0.002777081012027338	0.002051925659174003
0.002858745021512732	0.002051925659174003
0.0029508339939638972	0.002051925659174003
0.003035575005924329	0.002051925659174003
0.0031185210100375116	0.002051925659174003
0.00320030000875704	0.002051925659174003
0.00328199501382187	0.002051925659174003
0.0033863340213429183	0.002051925659174003
0.003471386997262016	0.002051925659174003
0.0035538390220608562	0.002051925659174003
0.0036359990190248936	0.002051925659174003
0.003718146006576717	0.002051925659174003
0.0038004420057404786	0.002051925659174003
0.003883187018800527	0.002051925659174003
0.003976834996137768	0.002051925659174003
0.004061276005813852	0.002051925659174003
0.004144111997447908	0.002051925659174003
0.004226946010021493	0.002051925659174003
0.004310106014600024	0.002051925659174003
0.004392985021695495	0.002051925659174003
0.004475338006159291	0.002051925659174003
0.004557690001092851	0.002051925659174003
0.004652136005461216	0.002532577514642753
0.004735766997328028	0.002532577514642753
0.0048184860206674784	0.002532577514642753
0.00490579500910826	0.002532577514642753
0.004990059009287506	0.002532577514642753
0.005073806009022519	0.002532577514642753
0.005155706021469086	0.002532577514642753
0.005269312008749694	0.002532577514642753
0.0053611070034094155	0.002532577514642753
0.005444951995741576	0.002532577514642753
0.005527842993615195	0.002532577514642753
0.005610279011307284	0.002532577514642753
0.005692553007975221	0.002532577514642753
0.005776464007794857	0.002532577514642753
0.0059929550043307245	0.002532577514642753
0.0060826730041299015	0.002532577514642753
0.00616598900523968	0.002532577514642753
0.006250072008697316	0.002532577514642753
0.006332554999971762	0.002532577514642753
0.006415153999114409	0.002532577514642753
0.006498243019450456	0.002532577514642753
0.0065815010166261345	0.002532577514642753
0.006667793000815436	0.002532577514642753
0.006761828000890091	0.002532577514642753
0.006845744006568566	0.002532577514642753
0.00693653299822472	0.002532577514642753
0.0070200220216065645	0.002532577514642753
0.0071017390000633895	0.002532577514642753
0.007183453009929508	0.002532577514642753
0.007265541004016995	0.002532577514642753
0.007351703010499477	0.002532577514642753
0.0074346199980936944	0.002532577514642753
0.007517190009821206	0.002532577514642753
0.0075995590013917536	0.002532577514642753
0.007681618008064106	0.002532577514642753
0.0077642599935643375	0.002532577514642753
0.007847642002161592	0.002532577514642753
0.007935686007840559	0.002532577514642753
0.008019168017199263	0.002532577514642753
0.008101590006845072	0.002532577514642753
0.008184000995242968	0.002532577514642753
0.008266092016128823	0.002532577514642753
0.008347911003511399	0.002532577514642753
0.008429981011431664	0.002532577514642753
0.008511271007591859	0.002532577514642753
0.00859307701466605	0.002532577514642753
0.008675028017023578	0.002532577514642753
0.008757955016335472	0.002532577514642753
0.008839891001116484	0.002532577514642753
0.008926250011427328	0.002532577514642753
0.00900981601444073	0.002532577514642753
0.009092199004953727	0.002532577514642753
0.009174681996228173	0.002532577514642753
0.009289965004427359	0.002532577514642753
0.009380759001942351	0.002532577514642753
0.009468867006944492	0.002532577514642753
0.009553679003147408	0.002532577514642753
0.009639652009354904	0.002532577514642753
0.009724432020448148	0.002532577514642753
0.009808082017116249	0.002532577514642753
0.009896307019516826	0.002532577514642753
0.009982297022361308	0.002532577514642753
0.010065961017971858	0.002532577514642753
0.010239446011837572	0.002532577514642753
0.010422467021271586	0.002532577514642753
0.01059455200447701	0.002532577514642753
0.0107802209968213	0.002532577514642753
0.010943277011392638	0.002532577514642753
0.011103755998192355	0.002532577514642753
0.011261501000262797	0.002532577514642753
0.011417986010201275	0.003013229370111503
0.011574374017072842	0.003013229370111503
0.011731375998351723	0.003013229370111503
0.011892192997038364	0.003013229370111503
0.012048825999954715	0.003013229370111503
0.012205220002215356	0.003013229370111503
0.012360569002339616	0.003013229370111503
0.01251630301703699	0.003013229370111503
0.012671777018113062	0.003013229370111503
0.012827719008782879	0.003013229370111503
0.012999344995478168	0.003013229370111503
0.013157567009329796	0.003013229370111503
0.013353921007364988	0.003013229370111503
0.013520926993805915	0.003013229370111503
0.013679031020728871	0.003013229370111503
0.01383591300691478	0.003013229370111503
0.013997353002196178	0.003013229370111503
0.014153899013763294	0.003013229370111503
0.014309970021713525	0.003013229370111503
0.014465284999459982	0.003013229370111503
0.014632570004323497	0.003013229370111503
0.014795357012189925	0.003013229370111503
0.014952055003959686	0.003013229370111503
0.015110572014236823	0.003013229370111503
0.01526645800913684	0.003013229370111503
0.015422477008542046	0.003013229370111503
0.015578137012198567	0.003013229370111503
0.01573452600860037	0.003013229370111503
0.015893357020104304	0.003013229370111503
0.016049775993451476	0.003013229370111503
0.016205218009417877	0.003013229370111503
0.016360684006940573	0.003013229370111503
0.01651638699695468	0.003013229370111503
0.016673264995915815	0.003013229370111503
0.0168288940039929	0.003013229370111503
0.01698836000286974	0.003013229370111503
0.017144762008683756	0.003013229370111503
0.017318616999546066	0.003013229370111503
0.017477934015914798	0.003013229370111503
0.017634557996643707	0.003013229370111503
0.017792272003134713	0.003013229370111503
0.017952043999684975	0.003013229370111503
0.018108946998836473	0.003013229370111503
0.01826596399769187	0.003013229370111503
0.018420637003146112	0.003013229370111503
0.018576044007204473	0.003013229370111503
0.0187323690042831	0.003013229370111503
0.018891195999458432	0.003013229370111503
0.019053597003221512	0.003013229370111503
0.019210857019061223	0.003013229370111503
0.019367755012353882	0.003013229370111503
0.019523427996318787	0.003013229370111503
0.01967936201253906	0.003013229370111503
0.019835033017443493	0.003013229370111503
0.019995420007035136	0.003013229370111503
0.020151425997028127	0.003013229370111503
0.02030729199759662	0.003493881225580253
0.020463221007958055	0.003493881225580253
0.020619325019652024	0.003493881225580253
0.020775882003363222	0.003493881225580253
0.020935566019034013	0.003493881225580253
0.021093281015055254	0.003493881225580253
0.021216374007053673	0.003493881225580253
0.021373719995608553	0.003493881225580253
0.021530536003410816	0.003493881225580253
0.021685940999304876	0.003493881225580253
0.021841637993929908	0.003493881225580253
0.02200268200249411	0.003493881225580253
0.022158980020321906	0.003493881225580253
0.022317082999506965	0.003493881225580253
0.022478618018794805	0.003493881225580253
0.02263657801086083	0.003493881225580253
0.022792294999817386	0.003493881225580253
0.022948238998651505	0.003493881225580253
0.023104860010789707	0.003493881225580253
0.023260539019247517	0.003493881225580253
0.023415830015437678	0.003493881225580253
0.023572398000396788	0.003493881225580253
0.023728138010483235	0.003493881225580253
0.023884338996140286	0.003493881225580253
0.0240442710055504	0.003493881225580253
0.02419978301622905	0.003493881225580253
0.02435622099437751	0.003493881225580253
0.02451186699909158	0.003493881225580253
0.024677761015482247	0.003493881225580253
0.024834687006659806	0.003493881225580253
0.024995020008645952	0.003493881225580253
0.02515193200088106	0.003493881225580253
0.02532519301166758	0.003493881225580253
0.02548264100914821	0.003493881225580253
0.025638691004132852	0.003493881225580253
0.025795452995225787	0.003493881225580253
0.025951727002393454	0.003493881225580253
0.02610743002151139	0.003493881225580253
0.026262925006449223	0.003493881225580253
0.02641826099716127	0.003493881225580253
0.026573623006697744	0.003493881225580253
0.026728535012807697	0.003493881225580253
0.026884360006079078	0.003493881225580253
0.027043723996030167	0.003493881225580253
0.027199541014852002	0.003493881225580253
0.027355087018804625	0.003493881225580253
0.02751082699978724	0.003493881225580253
0.027665372006595135	0.003493881225580253
0.027820293995318934	0.003493881225580253
0.027981014020042494	0.003493881225580253
0.02813695601071231	0.003493881225580253
0.028293537005083635	0.003493881225580253
0.02844934500171803	0.003493881225580253
0.028604496008483693	0.003493881225580253
0.028765196999302134	0.003493881225580253
0.028926920000230893	0.003493881225580253
0.02908484000363387	0.003493881225580253
0.029236753995064646	0.003493881225580253
0.029396863013971597	0.003493881225580253
0.02955432000453584	0.003493881225580253
0.029709840018767864	0.003493881225580253
0.029865815013181418	0.003493881225580253
0.030026116000954062	0.003493881225580253
0.030182776012225077	0.003493881225580253
0.03033820999553427	0.003493881225580253
0.030493913014652207	0.003493881225580253
0.030649437016109005	0.003493881225580253
0.030805315996985883	0.003493881225580253
0.030966015998274088	0.003493881225580253
0.031121875013923272	0.003493881225580253
0.03127734601730481	0.003493881225580253
0.031432464020326734	0.003493881225580253
0.03158722200896591	0.003493881225580253
0.03174265200505033	0.003493881225580253
0.031898295012069866	0.003493881225580253
0.032053916016593575	0.003493881225580253
0.032210041012149304	0.003493881225580253
0.03236584400292486	0.003493881225580253
0.03252061700914055	0.003493881225580253
0.032675847003702074	0.003493881225580253
0.0328319999971427	0.003493881225580253
0.03299232400604524	0.003493881225580253
0.033150065020890906	0.003493881225580253
0.03332167799817398	0.003493881225580253
0.03347721599857323	0.003493881225580253
0.03363338302006014	0.003493881225580253
0.03378995900857262	0.003493881225580253
0.03394537200802006	0.003493881225580253
0.03410121300839819	0.003493881225580253
0.03425704300752841	0.003493881225580253
0.03441255202051252	0.003493881225580253
0.03457473299931735	0.003493881225580253
0.034732241998426616	0.003493881225580253
0.03489099501166493	0.003493881225580253
0.0350468690157868	0.003493881225580253
0.03520181501517072	0.003493881225580253
0.03535732501768507	0.003493881225580253
0.035513120994437486	0.003493881225580253
0.035668035998241976	0.003493881225580253
0.03582294299849309	0.003493881225580253
0.0359834770206362	0.003493881225580253
0.036138947994913906	0.003493881225580253
0.036294295015977696	0.003493881225580253
0.03644982501282357	0.003493881225580253
0.03661423400626518	0.003493881225580253
0.03677072501159273	0.003493881225580253
0.036926922999555245	0.003493881225580253
0.03708448400720954	0.003493881225580253
0.03722652600845322	0.003493881225580253
0.03738555300515145	0.003493881225580253
0.03754131399909966	0.003493881225580253
0.037697546009439975	0.003493881225580253
0.03786600299645215	0.003493881225580253
0.03802642002119683	0.003493881225580253
0.03818318000412546	0.003493881225580253
0.03833889900124632	0.003493881225580253
0.038494681008160114	0.003493881225580253
0.03865039302036166	0.003493881225580253
0.03881165399798192	0.003493881225580253
0.038974688010057434	0.003493881225580253
0.0391325410164427	0.003493881225580253
0.03928870300296694	0.003493881225580253
0.03944480701466091	0.003493881225580253
0.039600813994184136	0.003493881225580253
0.03975685700424947	0.003493881225580253
0.03991283499635756	0.003493881225580253
0.040069067996228114	0.003493881225580253
0.04022488000919111	0.003493881225580253
0.04038123899954371	0.003493881225580253
0.04053719699732028	0.003493881225580253
0.04069235501810908	0.003493881225580253
0.04084806301398203	0.003493881225580253
0.041010165004990995	0.003974533081049003
0.04116743299528025	0.003974533081049003
0.04134220100240782	0.003974533081049003
0.04150019699591212	0.003974533081049003
0.041656144021544605	0.003974533081049003
0.04181066600722261	0.003974533081049003
0.04196952501661144	0.003974533081049003
0.042125328007387	0.003974533081049003
0.04228136400342919	0.003974533081049003
0.042436596006155014	0.003974533081049003
0.042591734003508464	0.003974533081049003
0.04274868601351045	0.003974533081049003
0.04290384700288996	0.003974533081049003
0.04305956300231628	0.003974533081049003
0.04321417200844735	0.003974533081049003
0.043369341001380235	0.003974533081049003
0.04352361900964752	0.003974533081049003
0.04367814800934866	0.003974533081049003
0.04383261300972663	0.003974533081049003
0.043991740996716544	0.003974533081049003
0.04414844702114351	0.003974533081049003
0.04430425900500268	0.003974533081049003
0.04446472300332971	0.003974533081049003
0.0446465730201453	0.003974533081049003
0.044824378011981025	0.003974533081049003
0.04499267099890858	0.003974533081049003
0.04515092301880941	0.003974533081049003
0.04532554899924435	0.003974533081049003
0.04548314600833692	0.003974533081049003
0.045639552001375705	0.003974533081049003
0.04579616599949077	0.003974533081049003
0.04595103801693767	0.003974533081049003
0.0461068750009872	0.003974533081049003
0.046263049996923655	0.003974533081049003
0.04641842600540258	0.003974533081049003
0.04657419500290416	0.003974533081049003
0.04672939199372195	0.003974533081049003
0.04688466800143942	0.003974533081049003
0.04704328501247801	0.003974533081049003
0.04719882502104156	0.003974533081049003
0.04735470601008274	0.003974533081049003
0.04750981600955129	0.003974533081049003
0.047664864017860964	0.003974533081049003
0.04781981199630536	0.003974533081049003
0.04797943201265298	0.003974533081049003
0.04813558200839907	0.003974533081049003
0.048291615006746724	0.003974533081049003
0.04844916900037788	0.003974533081049003
0.04860514399479143	0.003974533081049003
0.04876249100198038	0.003974533081049003
0.04892008300521411	0.003974533081049003
0.04907777899643406	0.003974533081049003
0.04921606500283815	0.003974533081049003
0.049375035014236346	0.003974533081049003
0.0495315260195639	0.003974533081049003
0.04968709801323712	0.003974533081049003
0.04984296299517155	0.003974533081049003
0.0500039930047933	0.003974533081049003
0.05016025999793783	0.003974533081049003
0.05031615699408576	0.003974533081049003
0.05047175599611364	0.003974533081049003
0.050627190998056903	0.003974533081049003
0.050784409017069265	0.003974533081049003
0.05094050301704556	0.003974533081049003
0.05109653601539321	0.003974533081049003
0.051251886994577944	0.003974533081049003
0.051406918006250635	0.003974533081049003
0.05156214701128192	0.003974533081049003
0.05171744601102546	0.003974533081049003
0.05187336800736375	0.003974533081049003
0.05203260600683279	0.003974533081049003
0.05218847800279036	0.003974533081049003
0.052348791010444984	0.003974533081049003
0.052506378007819876	0.003974533081049003
0.05266233201837167	0.003974533081049003
0.05281938400003128	0.003974533081049003
0.05297973699634895	0.003974533081049003
0.05313610500888899	0.003974533081049003
0.053326043009292334	0.003974533081049003
0.0534873980213888	0.003974533081049003
0.0536440150171984	0.003974533081049003
0.05379997700219974	0.003974533081049003
0.05395672400481999	0.003974533081049003
0.054114076017867774	0.003974533081049003
0.05427052400773391	0.003974533081049003
0.05442766100168228	0.003974533081049003
0.054646578995743766	0.003974533081049003
0.05482017601025291	0.003974533081049003
0.054988178017083555	0.003974533081049003
0.05514598099398427	0.003974533081049003
0.05530422300216742	0.003974533081049003
0.05546072401921265	0.003974533081049003
0.0556176130194217	0.003974533081049003
0.055774400010704994	0.003974533081049003
0.05593185999896377	0.003974533081049003
0.056089510006131604	0.003974533081049003
0.05624593299580738	0.003974533081049003
0.056402615999104455	0.003974533081049003
0.056559638993348926	0.003974533081049003
0.056715571001404896	0.003974533081049003
0.05687348800711334	0.003974533081049003
0.05703463702229783	0.003974533081049003
0.05719168100040406	0.003974533081049003
0.05736765201436356	0.003974533081049003
0.057525328011251986	0.003974533081049003
0.05768166601774283	0.003974533081049003
0.05784869199851528	0.003974533081049003
0.058010353008285165	0.003974533081049003
0.058167931012576446	0.003974533081049003
0.058323666016804054	0.003974533081049003
0.05848032102221623	0.003974533081049003
0.05863637902075425	0.003974533081049003
0.058818215009523556	0.003974533081049003
0.058980632020393386	0.003974533081049003
0.05913775699445978	0.003974533081049003
0.05929518901393749	0.003974533081049003
0.0594518430007156	0.003974533081049003
0.059607717994367704	0.003974533081049003
0.05976414500037208	0.003974533081049003
0.0599198029958643	0.003974533081049003
0.06007631399552338	0.003974533081049003
0.06023215301684104	0.003974533081049003
0.060392353014322	0.003974533081049003
0.06054934099665843	0.003974533081049003
0.06070602699765004	0.003974533081049003
0.06086283101467416	0.003974533081049003
0.061023955000564456	0.003974533081049003
0.06118027601041831	0.003974533081049003
0.06135477402131073	0.003974533081049003
0.06151408900041133	0.003974533081049003
0.06167079199803993	0.003974533081049003
0.061826571996789426	0.003974533081049003
0.061987185006728396	0.003974533081049003
0.06214295499376021	0.003974533081049003
0.06229972300934605	0.003974533081049003
0.06245548199512996	0.003974533081049003
0.0626117619976867	0.003974533081049003
0.06276726399664767	0.003974533081049003
0.06292274701991118	0.003974533081049003
0.06307983401347883	0.003974533081049003
0.06323597699520178	0.003974533081049003
0.06339193502208218	0.003974533081049003
0.0635483720107004	0.003974533081049003
0.06370501400670037	0.003974533081049003
0.06386069499421865	0.003974533081049003
0.06402045302093029	0.003974533081049003
0.06417625301401131	0.003974533081049003
0.06433230001130141	0.003974533081049003
0.06448737901519053	0.003974533081049003
0.06465328502235934	0.003974533081049003
0.06481239999993704	0.003974533081049003
0.06497390501317568	0.003974533081049003
0.0651308840024285	0.003974533081049003
0.06530584100983106	0.003974533081049003
0.06546350900316611	0.003974533081049003
0.06562001601560041	0.003974533081049003
0.06577781401574612	0.003974533081049003
0.065934106009081	0.003974533081049003
0.06609066101373173	0.003974533081049003
0.0662467610090971	0.003974533081049003
0.06640188102028333	0.003974533081049003
0.06655681200209074	0.003974533081049003
0.06671242602169514	0.003974533081049003
0.06686882302165031	0.003974533081049003
0.06702923800912686	0.003974533081049003
0.06718529600766487	0.003974533081049003
0.06734002401935868	0.003974533081049003
0.06749501300510019	0.003974533081049003
0.06765395699767396	0.003974533081049003
0.06781149900052696	0.003974533081049003
0.06797161902068183	0.003974533081049003
0.06812812699354254	0.003974533081049003
0.06828907699673437	0.003974533081049003
0.06844544500927441	0.003974533081049003
0.06860184800461866	0.003974533081049003
0.06876290301443078	0.003974533081049003
0.06892065500142053	0.003974533081049003
0.06907836100435816	0.003974533081049003
0.06922973500331864	0.003974533081049003
0.06938936602091417	0.003974533081049003
0.06954640301410109	0.003974533081049003
0.0697029129951261	0.003974533081049003
0.06985923199681565	0.003974533081049003
0.07001947599928826	0.003974533081049003
0.07017608502064832	0.003974533081049003
0.07033318100729957	0.003974533081049003
0.07048915399354883	0.003974533081049003
0.07064513300429098	0.003974533081049003
0.07080131600378081	0.003974533081049003
0.07097348099341616	0.003974533081049003
0.07113565399777144	0.003974533081049003
0.07129318799707107	0.003974533081049003
0.07145077700261027	0.003974533081049003
0.07160686101997271	0.003974533081049003
0.0717636070039589	0.003974533081049003
0.07192040199879557	0.003974533081049003
0.07207692301017232	0.003974533081049003
0.07223227599752136	0.003974533081049003
0.07238765602232888	0.003974533081049003
0.07254382499377243	0.003974533081049003
0.07270046201301739	0.003974533081049003
0.07285654402221553	0.003974533081049003
0.0730166650027968	0.003974533081049003
0.07317478599725291	0.003974533081049003
0.07334802902187221	0.003974533081049003
0.07350697400397621	0.003974533081049003
0.07366383200860582	0.003974533081049003
0.07381919800536707	0.003974533081049003
0.07397872599540278	0.003974533081049003
0.07413503201678395	0.003974533081049003
0.0742906520026736	0.003974533081049003
0.07444625301286578	0.003974533081049003
0.07466029599891044	0.003974533081049003
0.07483154200599529	0.003974533081049003
0.07500010801595636	0.003974533081049003
0.07515858800616115	0.003974533081049003
0.07531428601942025	0.003974533081049003
0.0754698179953266	0.003974533081049003
0.07562573900213465	0.003974533081049003
0.07578563501010649	0.003974533081049003
0.07594192001852207	0.003974533081049003
0.07609857901115902	0.003974533081049003
0.07625972901587375	0.003974533081049003
0.07641560799675062	0.003974533081049003
0.07657167300931178	0.003974533081049003
0.07672896501026116	0.003974533081049003
0.07688469300046563	0.003974533081049003
0.07704587501939386	0.003974533081049003
0.07720324501860887	0.003974533081049003
0.07737871599965729	0.003974533081049003
0.07753621900337748	0.003974533081049003
0.07769301399821416	0.003974533081049003
0.07786222200957127	0.004455184936517753
0.0780251510150265	0.004455184936517753
0.0781824630103074	0.004455184936517753
0.07833931699860841	0.004455184936517753
0.07849665501271375	0.004455184936517753
0.07865425001364201	0.004455184936517753
0.07881541701499373	0.004455184936517753
0.07898018701234832	0.004455184936517753
0.079143909009872	0.004455184936517753
0.0793021070130635	0.004455184936517753
0.07945901300990954	0.004455184936517753
0.07961641301517375	0.004455184936517753
0.07977445700089447	0.004455184936517753
0.07993286300916225	0.004455184936517753
0.08009115501772612	0.004455184936517753
0.08024868799839169	0.004455184936517753
0.08040523101226427	0.004455184936517753
0.08056089701130986	0.004455184936517753
0.08071827801177278	0.004455184936517753
0.08087581701693125	0.004455184936517753
0.08103826301521622	0.004455184936517753
0.08119535201694816	0.004455184936517753
0.08137028099736199	0.004455184936517753
0.08152985302149318	0.004455184936517753
0.0816862859937828	0.004455184936517753
0.08184231902123429	0.004455184936517753
0.08200494400807656	0.004455184936517753
0.08216217701556161	0.004455184936517753
0.08232023401069455	0.004455184936517753
0.08247659701737575	0.004455184936517753
0.08263254299527034	0.004455184936517753
0.08278939101728611	0.004455184936517753
0.08294916100567207	0.004455184936517753
0.08310529601294547	0.004455184936517753
0.08326057301019318	0.004455184936517753
0.08341664000181481	0.004455184936517753
0.08357202500337735	0.004455184936517753
0.08372752199647948	0.004455184936517753
0.0838828610139899	0.004455184936517753
0.08404295600485057	0.004455184936517753
0.08420361400931142	0.004455184936517753
0.08436437899945304	0.004455184936517753
0.08452157001011074	0.004455184936517753
0.08468784601427615	0.004455184936517753
0.08484662399860099	0.004455184936517753
0.08500828899559565	0.004455184936517753
0.08516574301756918	0.004455184936517753
0.08537470301962458	0.004455184936517753
0.08553379299701191	0.004455184936517753
0.0856911409937311	0.004455184936517753
0.08584785301354714	0.004455184936517753
0.08600796601967886	0.004455184936517753
0.08616518002236262	0.004455184936517753
0.08632191401557066	0.004455184936517753
0.08647778700105846	0.004455184936517753
0.08663560400600545	0.004455184936517753
0.08679447500617243	0.004455184936517753
0.08695135702146217	0.004455184936517753
0.0871079339995049	0.004455184936517753
0.0872664829948917	0.004455184936517753
0.0874224970175419	0.004455184936517753
0.0875796049949713	0.004455184936517753
0.08773501100949943	0.004455184936517753
0.08789523100131191	0.004455184936517753
0.08805764900171198	0.004455184936517753
0.0882147719967179	0.004455184936517753
0.08837068401044235	0.004455184936517753
0.08852781899622642	0.004455184936517753
0.08868495302158408	0.004455184936517753
0.08884303699596785	0.004455184936517753
0.0890111530025024	0.004455184936517753
0.08917252099490725	0.004455184936517753
0.08934741301345639	0.004455184936517753
0.08950588200241327	0.004455184936517753
0.08966375401359983	0.004455184936517753
0.0898220959934406	0.004455184936517753
0.08998332000919618	0.004455184936517753
0.09014179700170644	0.004455184936517753
0.09030094000627287	0.004455184936517753
0.0904577040055301	0.004455184936517753
0.0906137400015723	0.004455184936517753
0.09077013499336317	0.004455184936517753
0.09092891300679184	0.004455184936517753
0.09108896000543609	0.004455184936517753
0.09125153100467287	0.004455184936517753
0.09140958799980581	0.004455184936517753
0.09156635002000257	0.004455184936517753
0.09172272100113332	0.004455184936517753
0.09187797500635497	0.004455184936517753
0.09203886002069339	0.004455184936517753
0.09220074600307271	0.004455184936517753
0.09235886900569312	0.004455184936517753
0.09251554802176543	0.004455184936517753
0.09267453200300224	0.004455184936517753
0.09283219001372345	0.004455184936517753
0.09299268102040514	0.004455184936517753
0.09315036801854149	0.004455184936517753
0.09332274401094764	0.004455184936517753
0.09348019000026397	0.004455184936517753
0.09363750802003779	0.004455184936517753
0.09379405100480653	0.004455184936517753
0.09395025100093335	0.004455184936517753
0.09410740699968301	0.004455184936517753
0.09426619301666506	0.004455184936517753
0.09442237499752082	0.004455184936517753
0.09465017699403688	0.004455184936517753
0.09482481301529333	0.004455184936517753
0.09499479801161215	0.004455184936517753
0.09515348501736298	0.004455184936517753
0.09531081601744518	0.004455184936517753
0.09546663300716318	0.004455184936517753
0.09563144302228466	0.004455184936517753
0.09578995301853865	0.004455184936517753
0.09594609201303683	0.004455184936517753
0.09610341102234088	0.004455184936517753
0.09626046201447025	0.004455184936517753
0.09641687900875695	0.004455184936517753
0.09657347900792956	0.004455184936517753
0.09673122901585884	0.004455184936517753
0.09688751099747606	0.004455184936517753
0.09704837499884889	0.004455184936517753
0.09721908901701681	0.004455184936517753
0.09738021800876595	0.004455184936517753
0.09753661800641567	0.004455184936517753
0.09769273200072348	0.004455184936517753
0.09785886699683033	0.004455184936517753
0.09802092000609264	0.004455184936517753
0.09817797399591655	0.004455184936517753
0.09833425399847329	0.004455184936517753
0.09849046499584801	0.004455184936517753
0.098646294005448	0.004455184936517753
0.09880220799823292	0.004455184936517753
0.09896800000569783	0.004455184936517753
0.09912636000080965	0.004455184936517753
0.09929049600032158	0.004455184936517753
0.09944767600973137	0.004455184936517753
0.09960431500803679	0.004455184936517753
0.09976086599635892	0.004455184936517753
0.09992065001279116	0.004455184936517753
0.10008185901097022	0.004455184936517753
0.11027156599448062	0.004455184936517753
0.12058785601402633	0.004935836791986503
0.13085412699729204	0.004935836791986503
0.14111659399350174	0.005416488647455253
0.15140040600090288	0.005416488647455253
0.16164560601464473	0.005416488647455253
0.17192880299990065	0.005897140502924003
0.18220200401265174	0.005897140502924003
0.19247650800389238	0.006377792358392753
0.20273740400443785	0.008300399780267753
0.2130049190018326	0.008864974975580253
0.22327017999486998	0.012496566772455253
0.2335273530043196	0.010093307495111503
0.24380547701730393	0.014285659790033378
0.2541178370011039	0.015529251098627128
0.26447788000223227	0.017352676391595878
0.2748623170191422	0.021277999877924003
0.28523318300722167	0.025947189331049003
0.29560152400517836	0.029616928100580253
0.30598291801288724	0.03495368957518963
0.3163776390138082	0.04060325622558025
0.3267635760130361	0.04667625427245525
0.337197095999727	0.05501899719237713
0.34760065999580547	0.061500167846674
0.35799913899973035	0.070746994018549
0.36841646599350497	0.08316001892089275
0.3788321340107359	0.0918193817138615
0.3892347550136037	0.10612068176268963
0.39963749700109474	0.11815223693847088
0.41007334800087847	0.12991294860839275
0.4204669470200315	0.143439865112299
0.430879947001813	0.16271553039550213
0.4412964950024616	0.1753765106201115
0.45176462800009176	0.18701133728026775
0.46232787999906577	0.2022930145263615
0.4728676149970852	0.21496925354003338
0.4834151730174199	0.2293621063232365
0.4939733850187622	0.24458274841308025
0.5044359900057316	0.25946006774901775
0.5148678380064666	0.27415046691893963
0.5252901519997977	0.28704414367675213
0.5357366779935546	0.3015056610107365
0.5461793919967022	0.316199874877924
0.5566086200124118	0.3316875457763615
0.5670289980189409	0.34301719665526775
0.5774500480038114	0.35354194641112713
0.5879085370106623	0.368751144409174
0.5983612780109979	0.38403282165526775
0.608796048007207	0.39523277282714275
0.6192185000109021	0.41332588195800213
0.6296292550105136	0.42885932922362713
0.640062874997966	0.4464145660400334
0.6505595430207904	0.458350753784174
0.6610927190049551	0.47684822082518963
0.6715122449968476	0.4873844146728459
0.6818549020099454	0.49914131164550213
0.6921911959943827	0.5079303741455021
0.7025173120200634	0.520515060424799
0.7128351569990627	0.531074142456049
0.7231544500100426	0.5431400299072209
0.7334678420156706	0.553809738159174
0.7438144100015052	0.5672603607177678
0.7541152120102197	0.5805240631103459
0.7644432969973423	0.5927005767822209
0.774765099020442	0.6050334930419865
0.7851080039981753	0.6213413238525334
0.7955224530014675	0.6348415374755803
0.8059620700078085	0.6541973114013615
0.8163854050217196	0.6730838775634709
0.8268167740025092	0.6927906036376896
0.8372453479969408	0.7124897003173771
0.8476398549973965	0.7336154937744084
0.8580847670091316	0.7552524566650334
0.8685124019975774	0.7740055084228459
0.8789363680116367	0.7932468414306584
0.8892596070072614	0.8110462188720646
0.8996601749968249	0.8298145294189396
0.9100571960152593	0.8494525909423771
0.9205130329937674	0.8677555084228459
0.9309618289989885	0.880652999877924
0.9413634280208498	0.891761398315424
0.9517866540118121	0.9016338348388615
0.9621797220024746	0.9078823089599553
0.9724998620222323	0.9145618438720646
0.9828112910035998	0.9159847259521428
0.9931088210141752	0.9169460296630803
1.003518925019307	0.9183574676513615
1.103872086998308	0.9201007843017521
1.204362612013938	0.9253879547119084
1.304991320008412	0.9282718658447209
1.405649815016659	0.9335590362548771
1.5062572910101153	0.9369235992431584
1.6068828949937597	0.9441333770751896
1.707496359013021	0.9474979400634709
1.8081212130200583	0.9503818511962834
1.9087217030173633	0.9527851104736271
2.009340841002995	0.9350009918212834
2.109935629996471	0.9446140289306584
2.2104258790204767	0.9565120697021428
2.310876225994434	0.9685283660888615
2.4113502870022785	0.980567550659174
2.5118207820050884	0.9940486907958928
2.6123103440040722	1.0051189422607365
2.712758338020649	1.0094753265380803
2.813225063000573	0.9985233306884709
2.913769703998696	1.0086551666259709
3.0142682770092506	1.0322872161865178
3.11483367101755	1.057288742065424
3.2153888430038933	1.0731502532958928
3.315913571015699	1.0919185638427678
3.4164313040091656	1.1082912445068303
3.516953740007011	1.1265789031982365
3.617495668004267	1.1318813323974553
3.7180303070053924	1.1475482940673771
3.818556164012989	1.1434055328369084
3.919076499994844	1.1693035125732365
4.019637157995021	1.1904598236083928
4.120165251020808	1.2069927215576115
4.220683827996254	1.2344051361083928
4.321187345020007	1.2562900543212834
4.421763734018896	1.2688404083251896
4.522307959996397	1.2842288970947209
4.62285284101381	1.2986484527587834
4.723415000014938	1.2975002288818303
4.823936808999861	1.3128314971923771
4.924458585010143	1.3275142669677678
5.024991134006996	1.3562923431396428
5.125531886995304	1.3798519134521428
5.226040342007764	1.398627853393549
5.326477472000988	1.4145122528076115
5.426930440997239	1.4337688446044865
5.527357942017261	1.440986251831049
5.62780506699346	1.4448772430419865
5.728250773012405	1.4617038726806584
5.828698783996515	1.4792743682861271
5.929154575016582	1.5103069305419865
6.02961364100338	1.5300212860107365
6.130130049015861	1.5603481292724553
6.230691559001571	1.568061447143549
6.33126111200545	1.5870395660400334
6.431829135020962	1.5933567047119084
6.532402794022346	1.6096683502197209
6.632962377014337	1.6094356536865178
6.733525746996747	1.6354061126708928
6.83408326600329	1.6589237213134709
6.934612654004013	1.6759601593017521
7.03514544700738	1.7091480255126896
7.1356728020182345	1.7190242767333928
7.236241881997557	1.7334896087646428
7.336824313009856	1.7488933563232365
7.43742337700678	1.7443271636962834
7.537951239006361	1.7700725555419865
7.638474902021699	1.7806621551513615
7.738980316004017	1.8039966583251896
7.839511683007004	1.8289829254150334
7.940033399005188	1.8554340362548771
8.040600798995001	1.8703647613525334
8.141109001997393	1.8855167388915959
8.241662821994396	1.9009281158447209
8.342205869994359	1.8961673736572209
8.442884298012359	1.9170680999755803
8.54341772099724	1.9351840972900334
8.643951030011522	1.9645839691162053
8.744516080012545	1.9874683380126896
8.8451428989938	2.0001674652099553
8.945699937001336	2.024951553344721
9.046254998014774	2.039607620239252
9.146770776016638	2.052608108520502
9.247338926012162	2.0629726409912053
9.34787489901646	2.0651355743408146
9.44840905800811	2.084369277954096
9.548949721007375	2.111415481567377
9.64951219400973	2.1340480804443303
9.750046633009333	2.1507183074951115
9.85058860402205	2.178401565551752
9.951128148997668	2.193141555786127
10.05167339599575	2.204707717895502
11.053166085999692	2.3551326751708928
12.054662362003	2.5257564544677678
13.05613547001849	2.7092319488525334
14.057640982005978	2.8902736663818303
15.059054690005723	3.0583110809326115
16.060587634012336	3.2466884613037053
17.062127970013535	3.404903030395502
18.06367936101742	3.564002609252924
19.065241132018855	3.732562637329096
20.066752918006387	3.8907276153564396
21.06825092501822	4.057113265991205
22.069788566994248	4.222236251831049
23.07133514000452	4.392718887329096
24.072833615995478	4.558498001098627
25.074285323004005	4.73203620910644
26.0757114450098	4.900539016723627
27.077236191020347	5.073531723022455
28.078755332011497	5.243896102905268
29.080319263011916	5.407107925415033
30.081874320021598	5.582660293579096
31.08330303200637	5.748927688598627
32.08476140600396	5.835822677612299
33.086295713001164	5.871821975708002
0	0
