# Supplementary material for: GRAPE for fast and scalable graph processing and random-walk-based embedding
Source: Nat Comput Sci. 2023 Jun 26;3(6):552–68. doi: 10.1038/s43588-023-00465-8 (PMC10768636; doi:10.1038/s43588-023-00465-8)
Supplement: Supplementary file 4 — CSVs with time series data with time and memory requirements for the different libraries on the 44 considered graphs and on the different tasks considered (loading graphs, first- and second-order RWs). [file 43588_2023_465_MOESM4_ESM.zip › bio-ce-lc/GraphEmbedding/second_order_walk.csv]

delta	ram
0	0.001630020141601518
0.00018235099560115486	0.001870346069335893
0.00032302899489877746	0.001870346069335893
0.00043088399979751557	0.001870346069335893
0.0005255399955785833	0.001870346069335893
0.0006144419967313297	0.001870346069335893
0.0007018280011834577	0.001870346069335893
0.0007891700006439351	0.001870346069335893
0.0008755579983699135	0.001870346069335893
0.0009620599957997911	0.001870346069335893
0.001052387997333426	0.001870346069335893
0.0011385319958208129	0.002350997924804643
0.0012241269942023791	0.002350997924804643
0.0013095419999444857	0.002350997924804643
0.0013965979960630648	0.002350997924804643
0.0014909719975548796	0.002350997924804643
0.0015798309977981262	0.002350997924804643
0.0016660039982525632	0.002350997924804643
0.0017514119972474873	0.002350997924804643
0.001836978000937961	0.002350997924804643
0.0019225379946874455	0.002350997924804643
0.0020084049974684604	0.002350997924804643
0.002093406998028513	0.002350997924804643
0.002179466995585244	0.002350997924804643
0.0022654829954262823	0.002350997924804643
0.0023512240004492924	0.002350997924804643
0.002440655000100378	0.002350997924804643
0.002526561998820398	0.002350997924804643
0.00261137199413497	0.002350997924804643
0.0026967919984599575	0.002350997924804643
0.0027812789994641207	0.002350997924804643
0.002865761998691596	0.002350997924804643
0.0029504639969673008	0.002350997924804643
0.003034769993973896	0.002350997924804643
0.0031246139988070354	0.002350997924804643
0.003210035996744409	0.002350997924804643
0.003296375994978007	0.002350997924804643
0.0033852269989438355	0.002350997924804643
0.00348014899645932	0.002350997924804643
0.0035668489945237525	0.002350997924804643
0.00365241699910257	0.002350997924804643
0.0037368159973993897	0.002350997924804643
0.0038458729977719486	0.002350997924804643
0.003935780994652305	0.002350997924804643
0.004021168999315705	0.002350997924804643
0.004106185995624401	0.002350997924804643
0.004191277999780141	0.002350997924804643
0.004277419997379184	0.002350997924804643
0.0043698919980670325	0.002350997924804643
0.00446160899446113	0.002350997924804643
0.004547609998553526	0.002350997924804643
0.004632317999494262	0.002350997924804643
0.004716614996141288	0.002350997924804643
0.0048010210011852905	0.002350997924804643
0.004894993995549157	0.002350997924804643
0.004984945997421164	0.002350997924804643
0.00508796599751804	0.002350997924804643
0.005175986996619031	0.002350997924804643
0.005261307996988762	0.002350997924804643
0.005347240999981295	0.002350997924804643
0.005440527995233424	0.002350997924804643
0.0055263749964069575	0.002350997924804643
0.005613278000964783	0.002831649780273393
0.00569933599763317	0.002831649780273393
0.005785208995803259	0.002831649780273393
0.005871124994882848	0.002831649780273393
0.005956123997748364	0.002831649780273393
0.006041326996637508	0.002831649780273393
0.006125854997662827	0.002831649780273393
0.006209938001120463	0.002831649780273393
0.006293966995144729	0.002831649780273393
0.006379017999279313	0.002831649780273393
0.006471558001067024	0.002831649780273393
0.006563130998983979	0.002831649780273393
0.006664574997557793	0.002831649780273393
0.006753572000889108	0.002831649780273393
0.006839579000370577	0.002831649780273393
0.006925201996637043	0.002831649780273393
0.0070099279982969165	0.002831649780273393
0.007093952997820452	0.002831649780273393
0.007179132000601385	0.002831649780273393
0.0072646749977138825	0.002831649780273393
0.007349348998104688	0.002831649780273393
0.007439177999913227	0.002831649780273393
0.007530131995736156	0.002831649780273393
0.007616418995894492	0.002831649780273393
0.007702771996264346	0.002831649780273393
0.007789315000991337	0.002831649780273393
0.00789718099986203	0.002831649780273393
0.007987658995261882	0.002831649780273393
0.008072987999184988	0.002831649780273393
0.008157808995747473	0.002831649780273393
0.008242541000072379	0.002831649780273393
0.008327022995217703	0.002831649780273393
0.008416808996116742	0.002831649780273393
0.008502439995936584	0.002831649780273393
0.008587409000028856	0.002831649780273393
0.008672597999975551	0.002831649780273393
0.008757202995184343	0.002831649780273393
0.008841344999382272	0.002831649780273393
0.008926670998334885	0.002831649780273393
0.009011631998873781	0.002831649780273393
0.009096848996705376	0.002831649780273393
0.009182106994558126	0.002831649780273393
0.009266971996112261	0.002831649780273393
0.009350911001092754	0.002831649780273393
0.00944053800049005	0.002831649780273393
0.009526494999590795	0.002831649780273393
0.00961175499833189	0.002831649780273393
0.009697825997136533	0.002831649780273393
0.009782794993952848	0.002831649780273393
0.00986803099658573	0.002831649780273393
0.009963056996639352	0.002831649780273393
0.010050077995401807	0.002831649780273393
0.010260858995025046	0.002831649780273393
0.010460421995958313	0.002831649780273393
0.010642781999194995	0.002831649780273393
0.010817207999934908	0.002831649780273393
0.010980813000060152	0.002831649780273393
0.011142299998027738	0.002831649780273393
0.011300986996502616	0.002831649780273393
0.01145952999650035	0.002831649780273393
0.011618573000305332	0.002831649780273393
0.011777071995311417	0.002831649780273393
0.011953361994528677	0.002831649780273393
0.012113380995288026	0.002831649780273393
0.012273389998881612	0.002831649780273393
0.012434511998435482	0.002831649780273393
0.012600166999618523	0.002831649780273393
0.012761347999912687	0.002831649780273393
0.012920023000333458	0.002831649780273393
0.013078693998977542	0.002831649780273393
0.013237715000286698	0.002831649780273393
0.01339664199622348	0.002831649780273393
0.013574125994637143	0.002831649780273393
0.01373561399668688	0.002831649780273393
0.013899810001021251	0.002831649780273393
0.014061613997910172	0.002831649780273393
0.014223502999811899	0.002831649780273393
0.014394367994100321	0.002831649780273393
0.01459400900057517	0.003312301635742143
0.01475631399807753	0.003312301635742143
0.014928140997653827	0.003312301635742143
0.01509659699513577	0.003312301635742143
0.015259506995789707	0.003312301635742143
0.015428348000568803	0.003312301635742143
0.015598641999531537	0.003312301635742143
0.015763103998324368	0.003312301635742143
0.015944679995300248	0.003312301635742143
0.01610731099935947	0.003312301635742143
0.016269966996333096	0.003312301635742143
0.01643203599815024	0.003312301635742143
0.01659762900089845	0.003312301635742143
0.016757735997089185	0.003312301635742143
0.016917647000809666	0.003312301635742143
0.017077231001167092	0.003312301635742143
0.01723591699555982	0.003312301635742143
0.01739617999555776	0.003312301635742143
0.017591338997590356	0.003312301635742143
0.01775313599500805	0.003312301635742143
0.01791420499648666	0.003312301635742143
0.01807568100048229	0.003312301635742143
0.018237384996609762	0.003312301635742143
0.018401798995910212	0.003312301635742143
0.018560762000561226	0.003312301635742143
0.018721353000728413	0.003312301635742143
0.018881065996538382	0.003312301635742143
0.019042240994167514	0.003312301635742143
0.019203052994271275	0.003312301635742143
0.019363412997336127	0.003312301635742143
0.019530484998540487	0.003312301635742143
0.019691155997861642	0.003312301635742143
0.01983458899485413	0.003312301635742143
0.020007255996461026	0.003312301635742143
0.020169370996882208	0.003312301635742143
0.020327906000602525	0.003312301635742143
0.020489504000579473	0.003312301635742143
0.020647220997489057	0.003312301635742143
0.020804208994377404	0.003312301635742143
0.02096215599885909	0.003312301635742143
0.021119977995113004	0.003312301635742143
0.021277751999150496	0.003312301635742143
0.021435060996736865	0.003312301635742143
0.02159307900001295	0.003312301635742143
0.02175956399878487	0.003312301635742143
0.02191934999427758	0.003312301635742143
0.022077786998124793	0.003312301635742143
0.022236250995774753	0.003312301635742143
0.02239464599551866	0.003312301635742143
0.022558805998414755	0.003312301635742143
0.022717695996107068	0.003312301635742143
0.022881655000674073	0.003312301635742143
0.023039397994580213	0.003312301635742143
0.023198770999442786	0.003312301635742143
0.02335619199584471	0.003312301635742143
0.02351808599632932	0.003312301635742143
0.02367545799643267	0.003312301635742143
0.023830686994188	0.003312301635742143
0.023990431996935513	0.003312301635742143
0.024153148995537776	0.003792953491210893
0.024314652997418307	0.003792953491210893
0.02447921199927805	0.003792953491210893
0.02464020600018557	0.003792953491210893
0.024800303996016737	0.003792953491210893
0.024970622995169833	0.003792953491210893
0.025148708999040537	0.003792953491210893
0.025311523000709713	0.003792953491210893
0.02547765299823368	0.003792953491210893
0.025641005995566957	0.003792953491210893
0.025803096999879926	0.003792953491210893
0.025963939995563123	0.003792953491210893
0.026122987001144793	0.003792953491210893
0.02628362499672221	0.003792953491210893
0.026445922994753346	0.003792953491210893
0.026608023996232077	0.003792953491210893
0.02676911899470724	0.003792953491210893
0.02692988299531862	0.003792953491210893
0.02709090899588773	0.003792953491210893
0.027250434999587014	0.003792953491210893
0.02740852999704657	0.003792953491210893
0.02756825799588114	0.003792953491210893
0.027727931999834254	0.003792953491210893
0.027899734996026382	0.003792953491210893
0.0280681129952427	0.003792953491210893
0.028229575997102074	0.003792953491210893
0.028390205996402074	0.003792953491210893
0.028555204000440426	0.003792953491210893
0.02871468100056518	0.003792953491210893
0.028873236995423213	0.003792953491210893
0.02903249699738808	0.003792953491210893
0.02919104699685704	0.003792953491210893
0.029348792995733675	0.003792953491210893
0.029512394998164382	0.003792953491210893
0.02967279999575112	0.003792953491210893
0.0298483309961739	0.003792953491210893
0.030020358994079288	0.003792953491210893
0.030183131995727308	0.003792953491210893
0.0303426419995958	0.003792953491210893
0.030508427997119725	0.003792953491210893
0.0306703309979639	0.003792953491210893
0.03082984899810981	0.003792953491210893
0.030989098995632958	0.003792953491210893
0.031149538001045585	0.003792953491210893
0.03130884799611522	0.003792953491210893
0.03147272199566942	0.003792953491210893
0.03163282499735942	0.003792953491210893
0.031791563000297174	0.003792953491210893
0.031968331000825856	0.003792953491210893
0.03212980799435172	0.003792953491210893
0.03229017999547068	0.003792953491210893
0.03245007700024871	0.003792953491210893
0.0326095290001831	0.003792953491210893
0.03276802499749465	0.003792953491210893
0.032927258995187	0.003792953491210893
0.033084727998357266	0.003792953491210893
0.033247475999814924	0.003792953491210893
0.033406707996618934	0.003792953491210893
0.03356699899450177	0.003792953491210893
0.03372730399860302	0.003792953491210893
0.03388676099712029	0.003792953491210893
0.03404789799969876	0.003792953491210893
0.03420979699876625	0.003792953491210893
0.034372003996395506	0.003792953491210893
0.03453919199819211	0.003792953491210893
0.03471027199702803	0.003792953491210893
0.03487169899744913	0.003792953491210893
0.035042456998780835	0.003792953491210893
0.03520268300053431	0.003792953491210893
0.03536106599494815	0.003792953491210893
0.03552656499959994	0.003792953491210893
0.03568789099517744	0.003792953491210893
0.03584927599877119	0.003792953491210893
0.03602114399836864	0.003792953491210893
0.03618396599631524	0.003792953491210893
0.0363444510003319	0.003792953491210893
0.03650871099671349	0.003792953491210893
0.03666906199941877	0.003792953491210893
0.03682635699806269	0.003792953491210893
0.03698392299702391	0.003792953491210893
0.037142655994102824	0.003792953491210893
0.03729984399979003	0.003792953491210893
0.03745694099779939	0.003792953491210893
0.037616044995957054	0.003792953491210893
0.0377737189992331	0.003792953491210893
0.03794144199491711	0.003792953491210893
0.03809948099660687	0.003792953491210893
0.038256629995885305	0.003792953491210893
0.038413901995227206	0.003792953491210893
0.038572116995055694	0.003792953491210893
0.03875154099659994	0.003792953491210893
0.038914767996175215	0.003792953491210893
0.0390727279955172	0.003792953491210893
0.039230942995345686	0.003792953491210893
0.03938854999432806	0.003792953491210893
0.03961580399482045	0.003792953491210893
0.03977477299486054	0.003792953491210893
0.03995085799397202	0.003792953491210893
0.04011429499951191	0.003792953491210893
0.040273861995956395	0.003792953491210893
0.04043236099823844	0.003792953491210893
0.040590952994534746	0.003792953491210893
0.04074962499726098	0.003792953491210893
0.040908309994847514	0.003792953491210893
0.04106740299903322	0.003792953491210893
0.041225033994123805	0.003792953491210893
0.04138612099632155	0.003792953491210893
0.04154949499934446	0.003792953491210893
0.04170768699987093	0.003792953491210893
0.04186452399881091	0.003792953491210893
0.04202287899533985	0.003792953491210893
0.04218219099857379	0.003792953491210893
0.042342757995356806	0.003792953491210893
0.042508888996962924	0.003792953491210893
0.04266824299702421	0.003792953491210893
0.042826691998925526	0.003792953491210893
0.04298636900057318	0.003792953491210893
0.043146616997546516	0.003792953491210893
0.04330713499803096	0.003792953491210893
0.04346820600039791	0.003792953491210893
0.04362677400058601	0.003792953491210893
0.04378572499990696	0.003792953491210893
0.04396103199542267	0.003792953491210893
0.04412141899956623	0.003792953491210893
0.04428103199461475	0.003792953491210893
0.04444013600004837	0.003792953491210893
0.044611865996557754	0.003792953491210893
0.04477349799708463	0.003792953491210893
0.04494965699996101	0.003792953491210893
0.04512969200004591	0.003792953491210893
0.04529368899966357	0.003792953491210893
0.04545854900061386	0.003792953491210893
0.045628695996128954	0.003792953491210893
0.045790916999976616	0.003792953491210893
0.04595470400090562	0.003792953491210893
0.046127363995765336	0.003792953491210893
0.04628790999413468	0.003792953491210893
0.04644802099937806	0.003792953491210893
0.046611296995251905	0.003792953491210893
0.046772251997026615	0.003792953491210893
0.04693597599543864	0.003792953491210893
0.04710059499484487	0.003792953491210893
0.04726092199416598	0.003792953491210893
0.047440759000892285	0.003792953491210893
0.04760783399979118	0.003792953491210893
0.047768225995241664	0.003792953491210893
0.047945484999218024	0.003792953491210893
0.04810742099652998	0.003792953491210893
0.04826762599986978	0.003792953491210893
0.04842757499864092	0.003792953491210893
0.04858720400079619	0.003792953491210893
0.048748083994723856	0.003792953491210893
0.04890967100072885	0.003792953491210893
0.049072889996750746	0.003792953491210893
0.04923720399528975	0.003792953491210893
0.04942400199797703	0.003792953491210893
0.0495886509961565	0.003792953491210893
0.049747044999094214	0.003792953491210893
0.04992514599871356	0.003792953491210893
0.05009079099545488	0.003792953491210893
0.05025167799612973	0.003792953491210893
0.05043005399784306	0.003792953491210893
0.0505949270009296	0.003792953491210893
0.05075590499473037	0.003792953491210893
0.05091625999921234	0.003792953491210893
0.05107460900035221	0.003792953491210893
0.0512356679973891	0.003792953491210893
0.05139560499810614	0.003792953491210893
0.051560035994043574	0.003792953491210893
0.05171952499949839	0.003792953491210893
0.05185277199780103	0.003792953491210893
0.052016697998624295	0.003792953491210893
0.05218077899917262	0.003792953491210893
0.0523454389986	0.003792953491210893
0.05253547999745933	0.003792953491210893
0.05269797399523668	0.003792953491210893
0.0528583279956365	0.003792953491210893
0.05301761000009719	0.003792953491210893
0.05317631199432071	0.003792953491210893
0.053333805000875145	0.003792953491210893
0.05349592700076755	0.003792953491210893
0.05365472999983467	0.003792953491210893
0.05381326600036118	0.003792953491210893
0.053970971996022854	0.003792953491210893
0.05412903500109678	0.003792953491210893
0.05430128599982709	0.003792953491210893
0.05445998600043822	0.003792953491210893
0.05461950899916701	0.003792953491210893
0.05477927099855151	0.003792953491210893
0.05495961999986321	0.003792953491210893
0.05512870099482825	0.003792953491210893
0.055290807998972014	0.003792953491210893
0.0554548559957766	0.003792953491210893
0.055621720995986834	0.003792953491210893
0.05578456399962306	0.003792953491210893
0.055965207000554074	0.003792953491210893
0.05612809299782384	0.003792953491210893
0.0562906689956435	0.003792953491210893
0.056452589997206815	0.003792953491210893
0.056615754998347256	0.003792953491210893
0.056777300997055136	0.003792953491210893
0.05693763800081797	0.003792953491210893
0.057097912998870015	0.003792953491210893
0.05725814899778925	0.003792953491210893
0.0574258619963075	0.003792953491210893
0.05758913799945731	0.003792953491210893
0.05774952999490779	0.003792953491210893
0.05790926899499027	0.003792953491210893
0.058080012997379526	0.003792953491210893
0.05824039800063474	0.003792953491210893
0.058405093994224444	0.003792953491210893
0.05856674499955261	0.003792953491210893
0.05872612999519333	0.003792953491210893
0.058887939994747285	0.003792953491210893
0.05905173299834132	0.003792953491210893
0.05921249399398221	0.003792953491210893
0.059372774994699284	0.003792953491210893
0.05955819099472137	0.003792953491210893
0.05972139299410628	0.003792953491210893
0.05988200899446383	0.003792953491210893
0.060060389994760044	0.003792953491210893
0.06022163499437738	0.003792953491210893
0.060383201998774894	0.003792953491210893
0.06054969799879473	0.003792953491210893
0.06071132599754492	0.003792953491210893
0.06087198000022909	0.003792953491210893
0.06103238699870417	0.003792953491210893
0.06119240399857517	0.003792953491210893
0.06135266599449096	0.003792953491210893
0.06151734599552583	0.003792953491210893
0.061677616999077145	0.003792953491210893
0.06184010499418946	0.003792953491210893
0.06199955199554097	0.003792953491210893
0.062160244000551756	0.003792953491210893
0.06232180199731374	0.003792953491210893
0.06249725899397163	0.003792953491210893
0.06266002099437173	0.003792953491210893
0.06282075999479275	0.003792953491210893
0.06298174299445236	0.003792953491210893
0.06314265100081684	0.003792953491210893
0.06330511199485045	0.003792953491210893
0.06346660499548307	0.003792953491210893
0.0636288899986539	0.003792953491210893
0.06378956000116887	0.003792953491210893
0.06396726700040745	0.003792953491210893
0.06412779799575219	0.003792953491210893
0.06428744900040329	0.003792953491210893
0.06444832899433095	0.003792953491210893
0.06460841999796685	0.003792953491210893
0.06476887499593431	0.003792953491210893
0.06494352399749914	0.003792953491210893
0.06512771699635778	0.003792953491210893
0.06530266299523646	0.003792953491210893
0.06550916899868753	0.003792953491210893
0.06567714999982854	0.003792953491210893
0.06583833499462344	0.003792953491210893
0.06600057999457931	0.003792953491210893
0.06616141699487343	0.003792953491210893
0.06632223699853057	0.003792953491210893
0.0664871109984233	0.003792953491210893
0.06665213000087533	0.003792953491210893
0.066813605997595	0.003792953491210893
0.06697403499856591	0.003792953491210893
0.06713573799788719	0.003792953491210893
0.06729563299450092	0.003792953491210893
0.06745818999479525	0.003792953491210893
0.06761992300016573	0.003792953491210893
0.06778013699658914	0.003792953491210893
0.06797061699762708	0.003792953491210893
0.0681331469968427	0.003792953491210893
0.06829349399777129	0.003792953491210893
0.06845430199609837	0.003792953491210893
0.06861569699685788	0.003792953491210893
0.06877540899586165	0.003792953491210893
0.06893524999759393	0.003792953491210893
0.06909512599668233	0.003792953491210893
0.06925401799526298	0.003792953491210893
0.06941348200052744	0.003792953491210893
0.06957527199847391	0.003792953491210893
0.06973840599675896	0.003792953491210893
0.06992480999906547	0.003792953491210893
0.07009313099842984	0.003792953491210893
0.07025416699616471	0.003792953491210893
0.07044404199405108	0.003792953491210893
0.07060862000071211	0.003792953491210893
0.07078088200069033	0.003792953491210893
0.07094284499908099	0.003792953491210893
0.0711025599957793	0.003792953491210893
0.0712608600006206	0.003792953491210893
0.07142003299668431	0.003792953491210893
0.07158063099632272	0.003792953491210893
0.07174244499765337	0.003792953491210893
0.07192473799659638	0.003792953491210893
0.07208780400105752	0.003792953491210893
0.07224791199405445	0.003792953491210893
0.07243541299976641	0.003792953491210893
0.07260307599790394	0.003792953491210893
0.0727654239963158	0.003792953491210893
0.0729274209952564	0.003792953491210893
0.07308972199825803	0.003792953491210893
0.07325945199409034	0.003792953491210893
0.07342174099903787	0.003792953491210893
0.07358606899651932	0.003792953491210893
0.07374740999512142	0.004273605346679643
0.07390750099875731	0.004273605346679643
0.07406794100097613	0.004273605346679643
0.07422946699807653	0.004273605346679643
0.07438931700016838	0.004273605346679643
0.07458030699490337	0.004273605346679643
0.07474093500059098	0.004273605346679643
0.0749265269987518	0.004273605346679643
0.07512636599858524	0.004273605346679643
0.07529601599526359	0.004273605346679643
0.07546326099691214	0.004273605346679643
0.07563168599881465	0.004273605346679643
0.07580652799515519	0.004273605346679643
0.0759935019959812	0.004273605346679643
0.07615779600018868	0.004273605346679643
0.07631903600122314	0.004273605346679643
0.07648414899449563	0.004273605346679643
0.07664664199546678	0.004273605346679643
0.07680823199916631	0.004273605346679643
0.07696725499408785	0.004273605346679643
0.07712704699952155	0.004273605346679643
0.07728820999909658	0.004273605346679643
0.07744809599535074	0.004273605346679643
0.07760846599558135	0.004273605346679643
0.07776862199534662	0.004273605346679643
0.07792968099965947	0.004273605346679643
0.0780895599964424	0.004273605346679643
0.07824782199895708	0.004273605346679643
0.07840745599969523	0.004273605346679643
0.07856808100041235	0.004273605346679643
0.07872850399871822	0.004273605346679643
0.078888513999118	0.004273605346679643
0.07906336899759481	0.004273605346679643
0.07922926299943356	0.004273605346679643
0.07939134600019315	0.004273605346679643
0.07955871399462922	0.004273605346679643
0.07972227999562165	0.004273605346679643
0.07988356900023064	0.004273605346679643
0.08009265700093238	0.004273605346679643
0.08026053099456476	0.004273605346679643
0.08042006300092908	0.004273605346679643
0.0805818509979872	0.004273605346679643
0.08074236199900042	0.004273605346679643
0.08090232299582567	0.004273605346679643
0.08111907399870688	0.004273605346679643
0.08141738599806558	0.004273605346679643
0.08164462599961553	0.004273605346679643
0.08182532499631634	0.004273605346679643
0.08202924099896336	0.004273605346679643
0.0822175450011855	0.004273605346679643
0.08240559599653352	0.004273605346679643
0.08261861500068335	0.004273605346679643
0.08279622299596667	0.004273605346679643
0.08297893100098008	0.004273605346679643
0.0831635259964969	0.004273605346679643
0.08336161599436309	0.004273605346679643
0.08358824999595527	0.004273605346679643
0.08383655599755002	0.004273605346679643
0.08406032899802085	0.004273605346679643
0.08429002599586966	0.004273605346679643
0.08462010199582437	0.004273605346679643
0.08487291399796959	0.004273605346679643
0.08521772399399197	0.004273605346679643
0.08541275499737822	0.004273605346679643
0.08558552299655275	0.004273605346679643
0.08580253899708623	0.004273605346679643
0.08598379699833458	0.004273605346679643
0.08614600500004599	0.004273605346679643
0.08630799399543321	0.004273605346679643
0.08646660699741915	0.004273605346679643
0.08666332999564474	0.004273605346679643
0.08682738999777939	0.004273605346679643
0.08698610799910966	0.004273605346679643
0.08714399200107437	0.004273605346679643
0.0873030309958267	0.004273605346679643
0.08755548000044655	0.004273605346679643
0.08774416300002486	0.004273605346679643
0.08794123999541625	0.004273605346679643
0.08810736099985661	0.004273605346679643
0.08828470599837601	0.004273605346679643
0.08845498499431415	0.004273605346679643
0.08865984300064156	0.004273605346679643
0.08886285899643553	0.004273605346679643
0.08912570800021058	0.004273605346679643
0.0893389839984593	0.004273605346679643
0.08952411399513949	0.004273605346679643
0.08976342099776957	0.004273605346679643
0.09001586199883604	0.004273605346679643
0.0902889629942365	0.004273605346679643
0.09049554800003534	0.004273605346679643
0.09068399600073462	0.004273605346679643
0.09086922300048172	0.004273605346679643
0.09107615600078134	0.004273605346679643
0.09125795999716502	0.004273605346679643
0.09148181999626104	0.004273605346679643
0.09171829299884848	0.004273605346679643
0.09202071699837688	0.004273605346679643
0.09222207899438217	0.004273605346679643
0.09240899499855004	0.004273605346679643
0.09259021299658343	0.004273605346679643
0.09276860999671044	0.004273605346679643
0.09294866799609736	0.004273605346679643
0.09312651700020069	0.004273605346679643
0.09331082299468108	0.004273605346679643
0.09354714900109684	0.004273605346679643
0.09374714699515607	0.004273605346679643
0.09397587899729842	0.004273605346679643
0.09425101499800803	0.004273605346679643
0.09450045099947602	0.004273605346679643
0.09471248999761883	0.004273605346679643
0.09495387000060873	0.004273605346679643
0.09522694699990097	0.004273605346679643
0.09542659499857109	0.004273605346679643
0.09561754099559039	0.004273605346679643
0.09580080099840416	0.004273605346679643
0.09609725899645127	0.004273605346679643
0.0963135380006861	0.004273605346679643
0.09649842799990438	0.004273605346679643
0.09673002799536334	0.004273605346679643
0.09690968499489827	0.004273605346679643
0.09708320500067202	0.004273605346679643
0.09725613000045996	0.004273605346679643
0.09742950999498134	0.004273605346679643
0.09760782100056531	0.004273605346679643
0.09788123500038637	0.004273605346679643
0.0980632649952895	0.004273605346679643
0.09824325099907583	0.004273605346679643
0.0984179139995831	0.004273605346679643
0.09859903100004885	0.004273605346679643
0.09877561799657997	0.004273605346679643
0.09895012099877931	0.004273605346679643
0.09912814899871591	0.004273605346679643
0.09930836800049292	0.004273605346679643
0.09949686799518531	0.004273605346679643
0.09978462899744045	0.004754257202148393
0.10014578999835066	0.004754257202148393
0.11049028200068278	0.004754257202148393
0.12097120499674929	0.004754257202148393
0.13141183099651244	0.005234909057617143
0.14183595699432772	0.005234909057617143
0.15224278899404453	0.005234909057617143
0.16270823699596804	0.005715560913085893
0.17315068400057498	0.006196212768554643
0.1835948739972082	0.009904098510742143
0.1939884189996519	0.011086654663085893
0.20434124599705683	0.014390182495117143
0.21472459899814567	0.018185806274414018
0.22510755399707705	0.021249008178710893
0.235568506999698	0.027375411987304643
0.24604142499447335	0.03555030822753902
0.2564761159956106	0.04284782409667964
0.2669419869998819	0.05283851623535152
0.27738594499533065	0.06554145812988277
0.28785720899759326	0.07801551818847652
0.2983127539991983	0.0925991058349609
0.3087634689945844	0.10691947937011714
0.31925328799843555	0.1222164154052734
0.3297040379984537	0.13885993957519527
0.3401548740002909	0.15738029479980464
0.35066122799617006	0.17901725769042964
0.36123397299525095	0.19702262878417964
0.3717739200001233	0.21573371887207027
0.3822932459952426	0.23448295593261714
0.39285150099749444	0.25404472351074214
0.40335111799504375	0.2764713287353515
0.4138441539980704	0.29588813781738277
0.42439481699693715	0.32347602844238277
0.4348630349995801	0.3464595794677734
0.4453091619943734	0.369687271118164
0.45580382999469293	0.38978691101074214
0.4663282029941911	0.4113704681396484
0.4767981519980822	0.43282051086425777
0.4872602260002168	0.450955581665039
0.4977298329977202	0.4692203521728515
0.5081806469970616	0.488370132446289
0.5186411089962348	0.5034954071044921
0.529105614994478	0.5257999420166015
0.5395444210007554	0.5490123748779296
0.5500061040002038	0.5739566802978515
0.560449978998804	0.597562026977539
0.5708239619998494	0.626889419555664
0.5812021849997109	0.6514026641845703
0.5916165149974404	0.6776744842529296
0.6021297170009348	0.7060672760009765
0.612572979000106	0.7316295623779296
0.6229580270010047	0.7579891204833984
0.6334217439944041	0.7810604095458984
0.6439246390000335	0.8039714813232421
0.654379217994574	0.8192836761474609
0.6648238130001118	0.8318264007568359
0.6752192659987486	0.8424160003662109
0.6856004859946552	0.8564502716064453
0.6959343389971764	0.8666202545166015
0.7063117750003585	0.8779537200927734
0.7167298099957407	0.8862659454345703
0.7271660459955456	0.892514419555664
0.7376001869997708	0.9002086639404296
0.7479955169983441	0.906033706665039
0.7583688489976339	0.9099971771240234
0.7687370829953579	0.916043472290039
0.7791192479999154	0.917966079711914
0.7894935269941925	0.9194805145263671
0.799876092998602	0.9209224700927734
0.8102763669958222	0.9221240997314453
0.820726770994952	0.9220973968505859
0.8311575240004458	0.9225780487060546
0.8416366499950527	0.9225780487060546
0.8520574659996782	0.9225780487060546
0.8624822749989107	0.9225780487060546
0.8728919049972319	0.9225780487060546
0.8833024679988739	0.9225780487060546
0.893752632997348	0.9230587005615234
0.9041655080000055	0.9230587005615234
0.9146088609995786	0.9235393524169921
0.9250793389946921	0.9249813079833984
0.9355293010012247	0.9254619598388671
0.9460001509942231	0.9254619598388671
0.9564383709948743	0.9259426116943359
0.9668797499980428	0.9264232635498046
0.9773373959978926	0.9264232635498046
0.9878026849983144	0.9269039154052734
0.9982633369945688	0.9269039154052734
1.0087512179961777	0.9273845672607421
1.10924352100119	0.9331523895263671
1.2097777179951663	0.9360363006591796
1.3103808859959827	0.9384395599365234
1.4108631540002534	0.932431411743164
1.5113557389995549	0.9410831451416015
1.6118431509967195	0.9522830963134765
1.7123438639973756	0.9628726959228515
1.8128255869960412	0.9768421173095703
1.913310043993988	0.9860126495361328
2.013819918000081	0.989896011352539
2.114272421997157	1.0043384552001953
2.2147715569954016	1.0165912628173828
2.315247187994828	1.031380844116211
2.4157243739973637	1.0455677032470703
2.516190356000152	1.0734989166259765
2.6166745820009965	1.0850421905517578
2.7171447399960016	1.091305923461914
2.8176627719949465	1.1113140106201171
2.9181159299987485	1.1326152801513671
3.0185718549982994	1.1470348358154296
3.119038172000728	1.185036849975586
3.219491970994568	1.2129833221435546
3.3199582569941413	1.2277233123779296
3.420436732994858	1.2568714141845703
3.520941178998328	1.2773143768310546
3.6214365779960644	1.3035709381103515
3.7218914389959536	1.321114730834961
3.822355208998488	1.3593685150146484
3.9228407209957368	1.3820049285888671
4.02331782499823	1.4010059356689453
4.123864477995085	1.4198200225830078
4.224483060999773	1.451504898071289
4.325094542000443	1.4637920379638671
4.425654951999604	1.4986011505126953
4.526305485997	1.5240833282470703
4.626937631997862	1.5457355499267578
4.727480226996704	1.5580455780029296
4.828121897000528	1.5852100372314453
4.928648884000722	1.6007434844970703
5.029264415999933	1.6327220916748046
5.129771769999934	1.6641971588134765
5.2303874179997365	1.6868183135986328
5.330885527997452	1.7061054229736328
5.431394033999823	1.728707504272461
5.5318940299985115	1.7508098602294921
5.632413974999508	1.773648452758789
5.732944262999808	1.8020450592041015
5.833479638000426	1.8314029693603515
5.934122699	1.8494426727294921
6.034619517995452	1.872079086303711
6.135218966999673	1.8986217498779296
6.235739456998999	1.9222118377685546
6.336259224997775	1.9463092803955078
6.436706722997769	1.9759075164794921
6.53714226000011	1.9960948944091796
6.637591386999702	2.021126937866211
6.738003086997196	2.0492832183837892
6.838439560997358	2.0661365509033205
6.938852387997031	2.0959751129150392
7.039278469994315	2.125558090209961
7.139713968994329	2.1491252899169924
7.240156214000308	2.1650020599365236
7.340635772998212	2.1885044097900392
7.441061716999684	2.2095577239990236
7.54150277399458	2.2302410125732424
7.641943982998782	2.2692119598388674
7.742358423995029	2.29425163269043
7.842813682000269	2.3094150543212892
7.943241750996094	2.3363468170166017
8.043656166999426	2.3567173004150392
8.14408875299705	2.3803073883056642
8.244531758995436	2.4009220123291017
8.344959718997416	2.4379856109619142
8.445428337996418	2.452584457397461
8.545940803000121	2.4795085906982424
8.646372809998866	2.4998142242431642
8.746793692997016	2.5303585052490236
8.847233934997348	2.54046745300293
8.947652647999348	2.5772563934326174
9.04810085400095	2.5998699188232424
9.14852424399578	2.6174365997314455
9.248947408996173	2.6400730133056642
9.349368915995	2.6642505645751955
9.44977985999867	2.683564376831055
9.550209803994221	2.7171909332275392
9.650661995998234	2.746022415161133
9.75109121800051	2.766743850708008
9.851516183000058	2.7900630950927736
9.951926863999688	2.80932731628418
10.052340388996527	2.8335430145263674
11.053737805996207	3.0740596771240236
12.055121814999438	3.3013545989990236
13.056517557997722	3.5388652801513674
14.057914947996323	3.7714168548583986
15.059247400997265	4.012299728393555
16.060615485999733	4.252698135375977
17.061971463997907	4.483658981323242
18.063376911995874	4.71984977722168
19.06473478100088	4.944787216186524
20.0660901989977	5.186845016479492
21.067455395997968	5.413567733764649
22.06886940199911	5.655976486206055
23.07020286199986	5.794053268432617
24.071651471000223	5.839760971069336
0	0
