# Supplementary material for: GRAPE for fast and scalable graph processing and random-walk-based embedding
Source: Nat Comput Sci. 2023 Jun 26;3(6):552–68. doi: 10.1038/s43588-023-00465-8 (PMC10768636; doi:10.1038/s43588-023-00465-8)
Supplement: Supplementary file 4 — CSVs with time series data with time and memory requirements for the different libraries on the 44 considered graphs and on the different tasks considered (loading graphs, first- and second-order RWs). [file 43588_2023_465_MOESM4_ESM.zip › bio-ce-lc/GraphEmbedding/first_order_walk.csv]

delta	ram
0	0.0025474548339843306
0.00018884699966292828	0.0030281066894530806
0.0003361630006111227	0.0030281066894530806
0.000454624998383224	0.0030281066894530806
0.0005472769989864901	0.0030281066894530806
0.000634549003734719	0.0030281066894530806
0.000722254000720568	0.0030281066894530806
0.0008090219998848625	0.0030281066894530806
0.0008952930002124049	0.0030281066894530806
0.0009810210030991584	0.0030281066894530806
0.0010711830036598258	0.0030281066894530806
0.0011596570038818754	0.0030281066894530806
0.001244366998434998	0.0030281066894530806
0.0013333300012163818	0.0030281066894530806
0.001418270003341604	0.0030281066894530806
0.0015030580034363084	0.0030281066894530806
0.0015923910032142885	0.0030281066894530806
0.0016774190007708967	0.0030281066894530806
0.0017618330020923167	0.0030281066894530806
0.0018491349983378313	0.0035087585449218306
0.0019343410021974705	0.0035087585449218306
0.002016869002545718	0.0035087585449218306
0.0021005579983466305	0.0035087585449218306
0.0021848239994142205	0.0035087585449218306
0.0022685869989800267	0.0035087585449218306
0.002360008998948615	0.0035087585449218306
0.0024570640016463585	0.0035087585449218306
0.0025444700004300103	0.0035087585449218306
0.0026278150035068393	0.0035087585449218306
0.0027103210013592616	0.0035087585449218306
0.0027931069998885505	0.0035087585449218306
0.002885854999476578	0.0035087585449218306
0.002970316003484186	0.0035087585449218306
0.003052908999961801	0.0035087585449218306
0.003138510997814592	0.0035087585449218306
0.003256590003729798	0.0035087585449218306
0.0033530810032971203	0.0035087585449218306
0.0034452010004315525	0.0035087585449218306
0.0035326270008226857	0.0035087585449218306
0.003631892002886161	0.0035087585449218306
0.003722232999280095	0.0035087585449218306
0.0038087700013420545	0.0035087585449218306
0.003898440998455044	0.0035087585449218306
0.003988543998275418	0.0035087585449218306
0.004073381998750847	0.0035087585449218306
0.004157428003964014	0.0035087585449218306
0.0042418040029588155	0.0035087585449218306
0.004335809004260227	0.0035087585449218306
0.004427795000083279	0.0035087585449218306
0.004523734998656437	0.0035087585449218306
0.004609128001902718	0.0035087585449218306
0.0046926930008339696	0.0035087585449218306
0.004776729001605418	0.0035087585449218306
0.0048598200010019355	0.0035087585449218306
0.004943824998917989	0.0035087585449218306
0.005027141000027768	0.0035087585449218306
0.005109443001856562	0.0035087585449218306
0.0051955919989268295	0.0035087585449218306
0.005279153003357351	0.0035087585449218306
0.00536773099884158	0.0035087585449218306
0.005453318997751921	0.0035087585449218306
0.005535730997507926	0.0035087585449218306
0.005618347000563517	0.0035087585449218306
0.0057024179986910895	0.0035087585449218306
0.0057872899997164495	0.0035087585449218306
0.005871722001757007	0.0035087585449218306
0.005954655003733933	0.0035087585449218306
0.0060373070009518415	0.0035087585449218306
0.00611980700341519	0.0035087585449218306
0.0062019949982641265	0.0035087585449218306
0.006284052004048135	0.0035087585449218306
0.006372752002789639	0.0035087585449218306
0.006457278002926614	0.0035087585449218306
0.006547015000251122	0.0035087585449218306
0.006657281999650877	0.0035087585449218306
0.006747177998477127	0.0035087585449218306
0.00683324399869889	0.0035087585449218306
0.006923697001184337	0.0035087585449218306
0.007010089000687003	0.0035087585449218306
0.007094498003425542	0.0035087585449218306
0.00717859100404894	0.0035087585449218306
0.007293841001228429	0.0035087585449218306
0.0073863409998011775	0.003989410400390581
0.007484718997147866	0.003989410400390581
0.007573005997983273	0.003989410400390581
0.007658162998268381	0.003989410400390581
0.007742736997897737	0.003989410400390581
0.007826990004105028	0.003989410400390581
0.00791671500337543	0.003989410400390581
0.008001991001947317	0.003989410400390581
0.008085342997219414	0.003989410400390581
0.008168637003109325	0.003989410400390581
0.008253145999333356	0.003989410400390581
0.00834209500317229	0.003989410400390581
0.008427351000136696	0.003989410400390581
0.008517223002854735	0.003989410400390581
0.008606340001279023	0.003989410400390581
0.008690187998581678	0.003989410400390581
0.008773084999120329	0.003989410400390581
0.00885679299972253	0.003989410400390581
0.008941553001932334	0.003989410400390581
0.00902593100181548	0.003989410400390581
0.009111184997891542	0.003989410400390581
0.00919512099790154	0.003989410400390581
0.00928056600241689	0.003989410400390581
0.009371056999952998	0.003989410400390581
0.009465445997193456	0.003989410400390581
0.009551497998472769	0.003989410400390581
0.009635957001592033	0.003989410400390581
0.009720863003167324	0.003989410400390581
0.009805633999349084	0.003989410400390581
0.009889829001622275	0.003989410400390581
0.009975043001759332	0.003989410400390581
0.010058710002340376	0.003989410400390581
0.010234713998215739	0.003989410400390581
0.010493731002497952	0.003989410400390581
0.010748478998721112	0.003989410400390581
0.011110027000540867	0.003989410400390581
0.011327229003654793	0.003989410400390581
0.011528586997883394	0.003989410400390581
0.011737515997083392	0.003989410400390581
0.011976383997534867	0.003989410400390581
0.012177745004009921	0.003989410400390581
0.012343909998890013	0.003989410400390581
0.012505179998697713	0.003989410400390581
0.012667413000599481	0.003989410400390581
0.01282956499926513	0.003989410400390581
0.013135799003066495	0.003989410400390581
0.013320595004188363	0.003989410400390581
0.013530235999496654	0.003989410400390581
0.013747671000601258	0.003989410400390581
0.013961101001768839	0.003989410400390581
0.01412670299760066	0.003989410400390581
0.014285138000559527	0.003989410400390581
0.014444861997617409	0.003989410400390581
0.014609475001634564	0.003989410400390581
0.014774290997593198	0.003989410400390581
0.014965421003580559	0.003989410400390581
0.015147493002586998	0.003989410400390581
0.015335461997892708	0.003989410400390581
0.015498268003284466	0.003989410400390581
0.01565717300400138	0.003989410400390581
0.015815031998499762	0.003989410400390581
0.016037556997616775	0.003989410400390581
0.0162175430014031	0.003989410400390581
0.016378423999412917	0.003989410400390581
0.016550280000956263	0.003989410400390581
0.0167201029980788	0.003989410400390581
0.01688504800404189	0.003989410400390581
0.017055067997716833	0.003989410400390581
0.017265278998820577	0.003989410400390581
0.017508037999505177	0.003989410400390581
0.017693513000267558	0.003989410400390581
0.017870335002953652	0.003989410400390581
0.0180458879985963	0.003989410400390581
0.01820825200411491	0.003989410400390581
0.018369580000580754	0.003989410400390581
0.01854276200174354	0.003989410400390581
0.018716553997364827	0.003989410400390581
0.018885119003243744	0.003989410400390581
0.01906657899962738	0.003989410400390581
0.019195152999600396	0.003989410400390581
0.019357707002200186	0.003989410400390581
0.019517884000379127	0.003989410400390581
0.019676321004226338	0.004470062255859331
0.019833290003589354	0.004470062255859331
0.02000416599912569	0.004470062255859331
0.0201643239997793	0.004470062255859331
0.02032195799984038	0.004470062255859331
0.020492809999268502	0.004470062255859331
0.020652117003919557	0.004470062255859331
0.020809087000088766	0.004470062255859331
0.021009418000176083	0.004470062255859331
0.021170508000068367	0.004470062255859331
0.021329191004042514	0.004470062255859331
0.0214912750016083	0.004470062255859331
0.021657140998286195	0.004470062255859331
0.021814892999827862	0.004470062255859331
0.02197806099866284	0.004470062255859331
0.022139049004181288	0.004470062255859331
0.022297460003755987	0.004470062255859331
0.022482713997305837	0.004470062255859331
0.02266134900128236	0.004470062255859331
0.02282145000208402	0.004470062255859331
0.023020950000500306	0.004470062255859331
0.02321715200378094	0.004470062255859331
0.023381179002171848	0.004470062255859331
0.023543944000266492	0.004470062255859331
0.023704027000349015	0.004470062255859331
0.02386573800322367	0.004470062255859331
0.024029772001085803	0.004470062255859331
0.024194172998249996	0.004470062255859331
0.024353048000193667	0.004470062255859331
0.02451373700023396	0.004470062255859331
0.024694776999240275	0.004470062255859331
0.02488670399907278	0.004470062255859331
0.02505640999879688	0.004470062255859331
0.025218321003194433	0.004470062255859331
0.025378439997439273	0.004470062255859331
0.025546015000145417	0.004470062255859331
0.02573023999866564	0.004470062255859331
0.025917473998561036	0.004470062255859331
0.026082436001161113	0.004470062255859331
0.026243872998747975	0.004470062255859331
0.026406322002003435	0.004470062255859331
0.026566077998722903	0.004470062255859331
0.026726996002253145	0.004470062255859331
0.02689665999787394	0.004470062255859331
0.027071368000179064	0.004470062255859331
0.027194957001484	0.004470062255859331
0.02736219100188464	0.004470062255859331
0.027535301000170875	0.004470062255859331
0.02769845700095175	0.004470062255859331
0.027858519002620596	0.004470062255859331
0.028018231001624372	0.004470062255859331
0.028177706997666974	0.004470062255859331
0.028341486999124754	0.004470062255859331
0.028502795001259074	0.004470062255859331
0.028665718004049268	0.004470062255859331
0.028829649003455415	0.004470062255859331
0.0290270870027598	0.004470062255859331
0.029191747998993378	0.004470062255859331
0.02935387300385628	0.004470062255859331
0.029511904998798855	0.004470062255859331
0.02967089800222311	0.004470062255859331
0.02982935099862516	0.004470062255859331
0.029993777003255673	0.004470062255859331
0.030152485000144225	0.004470062255859331
0.030309838999528438	0.004470062255859331
0.03047025600244524	0.004470062255859331
0.03063092500087805	0.004470062255859331
0.030797740000707563	0.004470062255859331
0.030962616998294834	0.004470062255859331
0.0311217909984407	0.004470062255859331
0.031309739002608694	0.004470062255859331
0.031471905997022986	0.004470062255859331
0.03163193799991859	0.004470062255859331
0.03179662799811922	0.004470062255859331
0.031960938998963684	0.004470062255859331
0.03212160200200742	0.004950714111328081
0.03228364499955205	0.004950714111328081
0.03250789100275142	0.004950714111328081
0.03280012799950782	0.004950714111328081
0.032994544999382924	0.004950714111328081
0.03318801100249402	0.004950714111328081
0.03337908200046513	0.004950714111328081
0.03356490199803375	0.004950714111328081
0.03375284500361886	0.004950714111328081
0.03398643700347748	0.004950714111328081
0.03424777300097048	0.004950714111328081
0.034427742000843864	0.004950714111328081
0.034595673001604155	0.004950714111328081
0.034770732003380544	0.004950714111328081
0.034933404000184964	0.004950714111328081
0.035094621998723596	0.004950714111328081
0.03527732100337744	0.004950714111328081
0.03544729499844834	0.004950714111328081
0.035619784001028165	0.004950714111328081
0.035917606997827534	0.004950714111328081
0.03614405600092141	0.004950714111328081
0.03631753099762136	0.004950714111328081
0.036486356002569664	0.004950714111328081
0.036659655001130886	0.004950714111328081
0.03687489100411767	0.004950714111328081
0.03704501500033075	0.004950714111328081
0.03720664200227475	0.004950714111328081
0.03737045999878319	0.004950714111328081
0.037541571000474505	0.004950714111328081
0.0377038669976173	0.004950714111328081
0.03786446499725571	0.004950714111328081
0.03802396399987629	0.004950714111328081
0.038183949000085704	0.004950714111328081
0.038345973000105005	0.004950714111328081
0.038505219999933615	0.004950714111328081
0.03866426400054479	0.004950714111328081
0.03883082899847068	0.004950714111328081
0.03899154600367183	0.004950714111328081
0.03915547199721914	0.004950714111328081
0.03933914400113281	0.004950714111328081
0.03950157899816986	0.004950714111328081
0.03966258100263076	0.004950714111328081
0.03983742200216511	0.004950714111328081
0.04000068399909651	0.004950714111328081
0.040167619998101145	0.004950714111328081
0.04033567599981325	0.004950714111328081
0.04051782700116746	0.004950714111328081
0.04069124100351473	0.004950714111328081
0.04085448000114411	0.004950714111328081
0.041016265997313894	0.004950714111328081
0.04118259200186003	0.004950714111328081
0.04136005399777787	0.004950714111328081
0.041620326999691315	0.004950714111328081
0.041829726003925316	0.004950714111328081
0.04199927899753675	0.004950714111328081
0.042168619998847134	0.004950714111328081
0.0423372829973232	0.004950714111328081
0.0425750220019836	0.004950714111328081
0.04287031000421848	0.004950714111328081
0.04305815500265453	0.004950714111328081
0.04319614900305169	0.004950714111328081
0.04341793100320501	0.004950714111328081
0.04367600999830756	0.004950714111328081
0.043907453000429086	0.004950714111328081
0.04407886399712879	0.004950714111328081
0.04428132800239837	0.004950714111328081
0.04450259700388415	0.004950714111328081
0.04466894899815088	0.004950714111328081
0.04482908800127916	0.004950714111328081
0.045034585004032124	0.004950714111328081
0.04526794800040079	0.004950714111328081
0.045454033999703825	0.004950714111328081
0.045618600997840986	0.004950714111328081
0.045777742998325266	0.004950714111328081
0.04597244699834846	0.004950714111328081
0.04617087099904893	0.004950714111328081
0.04633956999896327	0.004950714111328081
0.04650118500285316	0.004950714111328081
0.04665808600111632	0.004950714111328081
0.046815298999717925	0.004950714111328081
0.04697872399992775	0.004950714111328081
0.04713646299933316	0.004950714111328081
0.04741277800349053	0.004950714111328081
0.04761480400338769	0.004950714111328081
0.047783586000150535	0.004950714111328081
0.04798218000360066	0.004950714111328081
0.04816064600163372	0.004950714111328081
0.0483229309975286	0.004950714111328081
0.048482361002243124	0.004950714111328081
0.04864171000372153	0.004950714111328081
0.04880144799972186	0.004950714111328081
0.04906049100100063	0.004950714111328081
0.049295484997855965	0.004950714111328081
0.04948737999802688	0.004950714111328081
0.04970429700188106	0.004950714111328081
0.04988432300160639	0.004950714111328081
0.05005257700395305	0.004950714111328081
0.050219541997648776	0.004950714111328081
0.05038849399716128	0.004950714111328081
0.0505557200012845	0.004950714111328081
0.05072936099895742	0.004950714111328081
0.05089566099923104	0.004950714111328081
0.051067703003354836	0.004950714111328081
0.05128988400247181	0.004950714111328081
0.05146221500035608	0.004950714111328081
0.0516284320037812	0.004950714111328081
0.05182812500424916	0.004950714111328081
0.05199659400386736	0.004950714111328081
0.05216200499853585	0.004950714111328081
0.05232720800267998	0.004950714111328081
0.05255025000224123	0.004950714111328081
0.052771392998693045	0.004950714111328081
0.05294335199869238	0.004950714111328081
0.05310917799943127	0.004950714111328081
0.05327298900374444	0.004950714111328081
0.05343837299733423	0.004950714111328081
0.05360551299963845	0.004950714111328081
0.053776799999468494	0.004950714111328081
0.05394354600139195	0.004950714111328081
0.05411073700088309	0.004950714111328081
0.05427710599906277	0.004950714111328081
0.054445321002276614	0.004950714111328081
0.05461262699827785	0.004950714111328081
0.05478590299753705	0.004950714111328081
0.05495385800168151	0.004950714111328081
0.05512473799899453	0.004950714111328081
0.055329781003820244	0.004950714111328081
0.05549943100049859	0.004950714111328081
0.05566658900352195	0.004950714111328081
0.055834284001321066	0.004950714111328081
0.0559987029992044	0.004950714111328081
0.056163244000345	0.004950714111328081
0.056328184000449255	0.004950714111328081
0.0564951589985867	0.004950714111328081
0.056671477999771014	0.004950714111328081
0.05684078200283693	0.004950714111328081
0.05700854099995922	0.004950714111328081
0.057178376002411824	0.004950714111328081
0.057344232001923956	0.004950714111328081
0.05751080899790395	0.004950714111328081
0.05768301799980691	0.004950714111328081
0.05785223800194217	0.004950714111328081
0.05803415300033521	0.004950714111328081
0.0582060669985367	0.004950714111328081
0.05837695200170856	0.004950714111328081
0.05854645300132688	0.004950714111328081
0.058716494000691455	0.004950714111328081
0.05888691900327103	0.004950714111328081
0.05905681799777085	0.004950714111328081
0.05919621600332903	0.004950714111328081
0.0593681780010229	0.004950714111328081
0.05953740800032392	0.004950714111328081
0.059712811998906545	0.004950714111328081
0.05988170400087256	0.004950714111328081
0.060048320003261324	0.004950714111328081
0.06021523199888179	0.004950714111328081
0.06038407800224377	0.004950714111328081
0.06057513700216077	0.004950714111328081
0.060749796000891365	0.004950714111328081
0.060921074997168034	0.004950714111328081
0.061088843998732045	0.004950714111328081
0.061257389999809675	0.004950714111328081
0.06142312799784122	0.004950714111328081
0.061588721997395623	0.004950714111328081
0.061759386997437105	0.004950714111328081
0.06192929099779576	0.004950714111328081
0.06209558000409743	0.004950714111328081
0.06226966000394896	0.004950714111328081
0.06243734300369397	0.004950714111328081
0.06262190399866085	0.004950714111328081
0.06280034500377951	0.004950714111328081
0.06297084200195968	0.004950714111328081
0.0631438850032282	0.004950714111328081
0.06334445100219455	0.004950714111328081
0.06351767900196137	0.004950714111328081
0.06368778699834365	0.004950714111328081
0.06385596500331303	0.004950714111328081
0.06402315600280417	0.004950714111328081
0.06418937999842456	0.004950714111328081
0.06435656800022116	0.004950714111328081
0.06452346799778752	0.004950714111328081
0.06468926199886482	0.004950714111328081
0.06486076500004856	0.004950714111328081
0.06502840400207788	0.004950714111328081
0.06519758400099818	0.004950714111328081
0.06536194000364048	0.004950714111328081
0.06552681200264487	0.004950714111328081
0.06569153199961875	0.004950714111328081
0.06585663800069597	0.004950714111328081
0.06602043800376123	0.004950714111328081
0.06618625600094674	0.004950714111328081
0.066351580004266	0.004950714111328081
0.06653038399963407	0.004950714111328081
0.06669711900030961	0.004950714111328081
0.06686666099994909	0.004950714111328081
0.06703500299772713	0.004950714111328081
0.06719839700235752	0.004950714111328081
0.06736950999766123	0.004950714111328081
0.06754953999916324	0.004950714111328081
0.06771774600201752	0.004950714111328081
0.067885426004068	0.004950714111328081
0.06805249099852517	0.004950714111328081
0.06821804799983511	0.004950714111328081
0.06838619700283743	0.004950714111328081
0.06855278700095369	0.004950714111328081
0.06871784399845637	0.004950714111328081
0.06888620300014736	0.004950714111328081
0.06905302600353025	0.004950714111328081
0.06921916200371925	0.004950714111328081
0.0693858220038237	0.004950714111328081
0.06955057100276463	0.004950714111328081
0.06971479300409555	0.004950714111328081
0.06989187900035176	0.004950714111328081
0.07005872700392501	0.004950714111328081
0.07023262399889063	0.004950714111328081
0.07040591900295112	0.004950714111328081
0.07057321000320371	0.004950714111328081
0.07074574600119377	0.004950714111328081
0.07091717600269476	0.004950714111328081
0.07108605500252452	0.004950714111328081
0.07127413600392174	0.004950714111328081
0.07144036400131881	0.004950714111328081
0.07160506000218447	0.004950714111328081
0.0717747140006395	0.004950714111328081
0.07194137800252065	0.004950714111328081
0.07210894200397888	0.004950714111328081
0.07227476999833016	0.004950714111328081
0.07243960099731339	0.004950714111328081
0.07261402199947042	0.004950714111328081
0.07278234299883479	0.004950714111328081
0.07294737199845258	0.004950714111328081
0.07311223100259667	0.004950714111328081
0.07327590999921085	0.004950714111328081
0.07343908199982252	0.004950714111328081
0.07360327900096308	0.004950714111328081
0.07377330300369067	0.004950714111328081
0.07393757299723802	0.004950714111328081
0.07410156400146661	0.004950714111328081
0.0742651679975097	0.004950714111328081
0.07442891700338805	0.004950714111328081
0.074593076002202	0.004950714111328081
0.07476258299720939	0.004950714111328081
0.0749362580027082	0.004950714111328081
0.07510260100389132	0.004950714111328081
0.07528613899921766	0.004950714111328081
0.07545322700025281	0.004950714111328081
0.07561963600164745	0.004950714111328081
0.07578922899847385	0.004950714111328081
0.0759528609996778	0.004950714111328081
0.07611770299990894	0.004950714111328081
0.07628021400159923	0.004950714111328081
0.0764440979983192	0.004950714111328081
0.0766071180041763	0.004950714111328081
0.07677457299723756	0.004950714111328081
0.07693733499763766	0.004950714111328081
0.07709992500167573	0.004950714111328081
0.07726295600150479	0.004950714111328081
0.07742561800114345	0.004950714111328081
0.07759971699852031	0.004950714111328081
0.07777000599890016	0.004950714111328081
0.07793539800331928	0.004950714111328081
0.07809886099857977	0.004950714111328081
0.07826203400327358	0.004950714111328081
0.07842441800312372	0.004950714111328081
0.07858864599984372	0.004950714111328081
0.07876106799812987	0.004950714111328081
0.07892888700007461	0.004950714111328081
0.07909426499827532	0.004950714111328081
0.07928427700244356	0.004950714111328081
0.07944972300174413	0.004950714111328081
0.07961883900134126	0.004950714111328081
0.07979712400265271	0.004950714111328081
0.07996239599742694	0.004950714111328081
0.08012707700254396	0.004950714111328081
0.08029162500315579	0.004950714111328081
0.08046462100173812	0.004950714111328081
0.08063359699735884	0.004950714111328081
0.08080414600408403	0.005431365966796831
0.08096816999750445	0.005431365966796831
0.08113325299927965	0.005431365966796831
0.08129616599762812	0.005431365966796831
0.08146107700304128	0.005431365966796831
0.08162616199842887	0.005431365966796831
0.08179564400052186	0.005431365966796831
0.0819600070026354	0.005431365966796831
0.0821234680042835	0.005431365966796831
0.08228714799770387	0.005431365966796831
0.08246002800296992	0.005431365966796831
0.08262817699869629	0.005431365966796831
0.08279919900087407	0.005431365966796831
0.08296443799918052	0.005431365966796831
0.08312826199835399	0.005431365966796831
0.08331615399947623	0.005431365966796831
0.08348160699824803	0.005431365966796831
0.08364644800167298	0.005431365966796831
0.08402199199917959	0.005431365966796831
0.08420519500214141	0.005431365966796831
0.08437213300203439	0.005431365966796831
0.0845806020006421	0.005431365966796831
0.08487444100319408	0.005431365966796831
0.0850577550008893	0.005431365966796831
0.08522713900310919	0.005431365966796831
0.08539312000357313	0.005431365966796831
0.08555779900052585	0.005431365966796831
0.0857279030024074	0.005431365966796831
0.08589135399961378	0.005431365966796831
0.08605430900206557	0.005431365966796831
0.086220687997411	0.005431365966796831
0.08638479700312018	0.005431365966796831
0.08654794500034768	0.005431365966796831
0.08671308500197483	0.005431365966796831
0.08688313900347566	0.005431365966796831
0.08704752800258575	0.005431365966796831
0.0872114430021611	0.005431365966796831
0.08737870999902952	0.005431365966796831
0.08755730200209655	0.005431365966796831
0.0877340360020753	0.005431365966796831
0.08792280399939045	0.005431365966796831
0.08811547000368591	0.005431365966796831
0.08828328100207727	0.005431365966796831
0.0884504760033451	0.005431365966796831
0.08861581000383012	0.005431365966796831
0.0888422959978925	0.005431365966796831
0.08901348699873779	0.005431365966796831
0.08917856700281845	0.005431365966796831
0.08934233999752905	0.005431365966796831
0.0895060300026671	0.005431365966796831
0.08967350899911253	0.005431365966796831
0.08983807599724969	0.005431365966796831
0.09000204000039957	0.005431365966796831
0.09016592999978457	0.005431365966796831
0.09032959600153845	0.005431365966796831
0.09049339299963322	0.005431365966796831
0.09065851099876454	0.005431365966796831
0.09082270700309891	0.005431365966796831
0.09098596600233577	0.005431365966796831
0.09114852600032464	0.005431365966796831
0.09132816400233423	0.005431365966796831
0.09150429900182644	0.005431365966796831
0.09167407899803948	0.005431365966796831
0.09184228900267044	0.005431365966796831
0.0920083800010616	0.005431365966796831
0.09224304999952437	0.005431365966796831
0.0924355530005414	0.005431365966796831
0.09264014899963513	0.005431365966796831
0.09283151500130771	0.005431365966796831
0.09302077499887673	0.005431365966796831
0.09321780600294005	0.005431365966796831
0.09340735399746336	0.005431365966796831
0.09360457900038455	0.005431365966796831
0.0937965350021841	0.005431365966796831
0.0939846800029045	0.005431365966796831
0.09417132600356126	0.005431365966796831
0.09435761900385842	0.005431365966796831
0.09454541999730282	0.005431365966796831
0.09474285499891266	0.005431365966796831
0.09503640200273367	0.005431365966796831
0.09529071200086037	0.005431365966796831
0.09547921200282872	0.005431365966796831
0.09571130100084702	0.005431365966796831
0.09590975200262619	0.005431365966796831
0.09609861199714942	0.005431365966796831
0.0962824680027552	0.005431365966796831
0.0964665830033482	0.005431365966796831
0.09665339800267247	0.005431365966796831
0.0968388600012986	0.005431365966796831
0.09702385200216668	0.005431365966796831
0.09720707600354217	0.005431365966796831
0.0973905860009836	0.005431365966796831
0.09758589199918788	0.005431365966796831
0.09781450199807296	0.005431365966796831
0.09800682800414506	0.005431365966796831
0.09819316000357503	0.005431365966796831
0.09837754599720938	0.005431365966796831
0.0985714749986073	0.005431365966796831
0.09876393800368533	0.005431365966796831
0.09894752000400331	0.005431365966796831
0.09912874200381339	0.005431365966796831
0.09932681699865498	0.005431365966796831
0.09951238900248427	0.005431365966796831
0.09969588799867779	0.005431365966796831
0.099881424997875	0.005431365966796831
0.10006624199741054	0.005431365966796831
0.11028207300114445	0.005912017822265581
0.12066333900293102	0.005912017822265581
0.1310626120030065	0.005912017822265581
0.14147917900118046	0.006392669677734331
0.15189027700398583	0.006392669677734331
0.16228900800342672	0.006392669677734331
0.17267667499982053	0.006873321533203081
0.18310501799714984	0.00928421020507808
0.19347653099976014	0.01251144409179683
0.2038296780010569	0.015277099609374956
0.21427684799709823	0.015940856933593706
0.22462195700063603	0.020594787597656206
0.23508032000245294	0.02559585571289058
0.24557248999917647	0.034274291992187456
0.25602649400389055	0.041842651367187456
0.26647430899902247	0.052043151855468706
0.2769315780024044	0.06267471313476558
0.28734298400377156	0.07509536743164058
0.29781501200341154	0.0876419067382812
0.30826122099824715	0.10213394165039058
0.3188521859992761	0.11503906249999996
0.3294403109975974	0.13598937988281246
0.3399665750039276	0.15344161987304683
0.3504724250014988	0.17452163696289058
0.3609597969989409	0.1928970336914062
0.371402434000629	0.20908279418945308
0.3820190620026551	0.2287704467773437
0.39246319600351853	0.2512886047363281
0.40292115599731915	0.27640075683593746
0.4134155979991192	0.2993385314941406
0.42390254200290656	0.3180801391601562
0.434281567002472	0.3450119018554687
0.44480305899924133	0.3725997924804687
0.45524675399792613	0.39459533691406246
0.4657238080035313	0.41835327148437496
0.4762014080042718	0.4359657287597656
0.48668872700363863	0.4579078674316406
0.49718648300040513	0.4770004272460937
0.5076345389970811	0.4937698364257812
0.5181025600031717	0.5139457702636718
0.5285523650018149	0.5318252563476562
0.5390102180026588	0.5592643737792968
0.5496103609984857	0.5837928771972656
0.5600904770035413	0.6090347290039062
0.5704597080039093	0.6364700317382812
0.580816572997719	0.6638748168945312
0.591196644003503	0.6901008605957031
0.6016706270020222	0.71885986328125
0.6121198120017652	0.7405731201171875
0.6225655189991812	0.7650596618652343
0.633005845003936	0.7871505737304687
0.6433537010016153	0.8067733764648437
0.6538148730032844	0.8240921020507812
0.6641987600014545	0.8407241821289062
0.67461831500259	0.8530723571777343
0.6850394240027526	0.8702728271484375
0.6954163819973473	0.8828041076660156
0.7057888749986887	0.8945724487304687
0.7161524940020172	0.9053298950195312
0.7265617180019035	0.9105369567871093
0.736963816001662	0.9165603637695312
0.7472920930013061	0.9208633422851562
0.75767772099789	0.9235069274902343
0.76805369000067	0.9252540588378906
0.7784148069986259	0.9257347106933593
0.7888400680021732	0.9264251708984375
0.7992795829995885	0.9266654968261718
0.8097147810040042	0.9276268005371093
0.8201113699979032	0.9276268005371093
0.830535813998722	0.9281074523925781
0.8409725910023553	0.9281074523925781
0.8514324520001537	0.9281074523925781
0.8619437579982332	0.9281074523925781
0.8723726030002581	0.9281074523925781
0.8828165610029828	0.9281074523925781
0.8932534679988748	0.9285881042480468
0.9037055000007967	0.9285881042480468
0.9141575039975578	0.9290687561035156
0.9245993209988228	0.9305107116699218
0.9350634459988214	0.9309913635253906
0.9455416319979122	0.9309913635253906
0.956033586000558	0.9314720153808593
0.9664739520012517	0.9319526672363281
0.9769208150028135	0.9319526672363281
0.9873509840035695	0.9324333190917968
0.9978044680028688	0.9329139709472656
1.008221019001212	0.9329139709472656
1.108724568002799	0.9384109497070312
1.2092318900031387	0.9412948608398437
1.3097451119974721	0.9441787719726562
1.4102348470041761	0.9381706237792968
1.510693310003262	0.9468299865722656
1.6112130370020168	0.9584114074707031
1.711713338001573	0.9695541381835937
1.8122489840025082	0.9835159301757812
1.912737106998975	0.9912445068359375
2.0132119039990357	0.9960891723632812
2.113660857998184	1.0095779418945312
2.214144520003174	1.0206214904785156
2.314601728001435	1.0362045288085937
2.415119331999449	1.049517822265625
2.5156108239971218	1.07841796875
2.6161047749992576	1.0889923095703125
2.7165857549989596	1.0957443237304687
2.8170366260019364	1.1155426025390625
2.917507892998401	1.1364891052246093
3.0179934240004513	1.1504661560058593
3.118477960000746	1.1870109558105468
3.218920202998561	1.214942169189453
3.31939648000116	1.2260696411132812
3.4198473479991662	1.2564193725585937
3.5203279679990374	1.2766563415527343
3.620805370002927	1.30382080078125
3.7212569330004044	1.3216049194335937
3.821747399997548	1.359576416015625
3.9222286240037647	1.3827011108398437
4.022719756998413	1.4003860473632812
4.123261676999391	1.420050811767578
4.223718744004145	1.4556419372558593
4.32420674199966	1.4654342651367187
4.424692925000272	1.4993583679199218
4.525156411997159	1.5272666931152343
4.62560799500352	1.5479576110839843
4.7260634190024575	1.5581275939941406
4.826500540999405	1.5847885131835937
4.927005575998919	1.60850830078125
5.027555243999814	1.6373626708984375
5.12804560099903	1.6658889770507812
5.228520864999155	1.6899444580078125
5.3289815399984946	1.7078773498535156
5.429470996001328	1.7312309265136718
5.529980220999278	1.7503921508789062
5.630476691003423	1.7763626098632812
5.730935509003757	1.8037750244140625
5.831430363999971	1.836016845703125
5.9319079970009625	1.8490249633789062
6.032370902001276	1.8723442077636718
6.1328159350014175	1.899554443359375
6.233301621003193	1.9180824279785156
6.33374664800067	1.9429428100585937
6.4341929240035824	1.974139404296875
6.534612821997143	1.9940940856933593
6.635035609004262	2.0191413879394533
6.7355095860039	2.042441558837891
6.835960805998184	2.0624038696289064
6.936391609997372	2.0893508911132814
7.0368342509973445	2.1237213134765627
7.13724575300148	2.147746276855469
7.237662339997769	2.1604988098144533
7.338066431002517	2.1846076965332033
7.43849727199995	2.206847381591797
7.538950624999416	2.226329040527344
7.63939908699831	2.2659942626953127
7.739814029999252	2.2905532836914064
7.840247526000894	2.30595703125
7.940665827001794	2.334563446044922
8.041125550000288	2.35460205078125
8.141540757002076	2.3781692504882814
8.241996976001246	2.3974029541015627
8.342431491000752	2.436125946044922
8.442835704998288	2.4490501403808596
8.54326216300251	2.477904510498047
8.643708381998294	2.497801971435547
8.744106177000504	2.5283462524414064
8.844540767997387	2.538207244873047
8.944956507002644	2.5733482360839846
9.045372074004263	2.5978767395019533
9.145782862004125	2.614024353027344
9.246201403002487	2.637644958496094
9.346609633001208	2.662528228759766
9.447055750999425	2.680133056640625
9.54755274100171	2.7140266418457033
9.64802243399754	2.7453147888183596
9.74842503599939	2.7645713806152346
9.848841125000035	2.7893707275390627
9.949253432998376	2.808005523681641
10.049693228997057	2.831595611572266
11.051029629001277	3.0695945739746096
12.05249272200308	3.2997581481933596
13.053889784001512	3.539084625244141
14.05538139300188	3.771434020996094
15.05680537599983	4.013785552978516
16.05827305799903	4.25865478515625
17.05965684200055	4.483134460449219
18.061060473999532	4.723117065429688
19.06238681799732	4.943419647216797
20.063774018002732	5.189917755126953
21.06519481899886	5.407004547119141
22.066580940001586	5.6520835876464846
23.0679647270008	5.796569061279297
24.06945179500326	5.827944946289063
0	0
