# Supplementary material for: GRAPE for fast and scalable graph processing and random-walk-based embedding
Source: Nat Comput Sci. 2023 Jun 26;3(6):552–68. doi: 10.1038/s43588-023-00465-8 (PMC10768636; doi:10.1038/s43588-023-00465-8)
Supplement: Supplementary file 4 — CSVs with time series data with time and memory requirements for the different libraries on the 44 considered graphs and on the different tasks considered (loading graphs, first- and second-order RWs). [file 43588_2023_465_MOESM4_ESM.zip › bio-ce-lc/FastEnsmallenGraph/load_graph.csv]

delta	ram
0	0.0029241561889647993
0.0001868030012701638	0.0034048080444335493
0.00031126900285016745	0.0034048080444335493
0.0004018150066258386	0.0034048080444335493
0.0005062700001872145	0.0034048080444335493
0.0005921740012126975	0.0034048080444335493
0.0007473110017599538	0.0034048080444335493
0.0008446600040770136	0.0034048080444335493
0.0009293520051869564	0.0034048080444335493
0.0010132470051757991	0.0034048080444335493
0.0011085330042988062	0.0034048080444335493
0.0011994190062978305	0.0034048080444335493
0.0012904790055472404	0.0034048080444335493
0.0013721800060011446	0.0034048080444335493
0.001451830001315102	0.0034048080444335493
0.0015311910028685816	0.0034048080444335493
0.00161060800019186	0.0034048080444335493
0.001689873002760578	0.0034048080444335493
0.0017764920048648492	0.0034048080444335493
0.0018562850018497556	0.0034048080444335493
0.0019355650001671165	0.0034048080444335493
0.002014807003433816	0.0034048080444335493
0.0020941399998264387	0.0034048080444335493
0.0021737700008088723	0.0034048080444335493
0.0022538420016644523	0.0034048080444335493
0.0023337830061791465	0.0034048080444335493
0.0024129380035446957	0.0034048080444335493
0.002492575003998354	0.0038854598999022993
0.0025716040036058985	0.0038854598999022993
0.0026509970048209652	0.0038854598999022993
0.0027357800063327886	0.0038854598999022993
0.002818015003867913	0.0038854598999022993
0.002917688005254604	0.0038854598999022993
0.003000273005454801	0.0038854598999022993
0.003083180999965407	0.0038854598999022993
0.0031655900020268746	0.0038854598999022993
0.003248617002100218	0.0038854598999022993
0.0033308609999949113	0.0038854598999022993
0.00341330400260631	0.0038854598999022993
0.0034964000005857088	0.0038854598999022993
0.0035789690009551123	0.0038854598999022993
0.003661146001832094	0.0038854598999022993
0.0037493520067073405	0.0038854598999022993
0.0038329480012180284	0.0038854598999022993
0.003915380002581514	0.0038854598999022993
0.003997718005848583	0.0038854598999022993
0.004080147002241574	0.0038854598999022993
0.004162395001912955	0.004366111755371049
0.004249980003805831	0.004366111755371049
0.0043346210004528984	0.004366111755371049
0.004417906005983241	0.004366111755371049
0.0045026570005575195	0.004366111755371049
0.00458557800448034	0.004366111755371049
0.0046836550027364865	0.004366111755371049
0.004785868004546501	0.004366111755371049
0.004866697003308218	0.004366111755371049
0.004946867004036903	0.004366111755371049
0.005027319006330799	0.004366111755371049
0.005127362004714087	0.004366111755371049
0.00522295600239886	0.004366111755371049
0.005323162004060578	0.004366111755371049
0.005406448006397113	0.004366111755371049
0.005489770002895966	0.004366111755371049
0.005572281006607227	0.004366111755371049
0.005654616004903801	0.004366111755371049
0.005743038003856782	0.004366111755371049
0.005830589005199727	0.004366111755371049
0.005915235000429675	0.004366111755371049
0.0059990250010741875	0.004366111755371049
0.006082156003685668	0.004366111755371049
0.006166054001369048	0.004366111755371049
0.006250320002436638	0.004366111755371049
0.00633334099984495	0.004366111755371049
0.006418019002012443	0.004366111755371049
0.006504384000436403	0.004366111755371049
0.006587694006157108	0.004366111755371049
0.0066706710058497265	0.004366111755371049
0.00675870300619863	0.004366111755371049
0.006842082002549432	0.004366111755371049
0.006924566005181987	0.004366111755371049
0.0070068310014903545	0.004366111755371049
0.00708952500281157	0.004366111755371049
0.007171536002715584	0.004366111755371049
0.007268189001479186	0.004366111755371049
0.007353093002166133	0.004366111755371049
0.007435658000758849	0.004366111755371049
0.007518525002524257	0.004366111755371049
0.007601614001032431	0.004366111755371049
0.007684160002099816	0.004846763610839799
0.007790842006215826	0.004846763610839799
0.007875202005379833	0.004846763610839799
0.007958474001497962	0.004846763610839799
0.008041476001380943	0.004846763610839799
0.008124803003738634	0.004846763610839799
0.008208733001083601	0.004846763610839799
0.008291432000987697	0.004846763610839799
0.008383659005630761	0.004846763610839799
0	0
