# Supplementary material for: GRAPE for fast and scalable graph processing and random-walk-based embedding
Source: Nat Comput Sci. 2023 Jun 26;3(6):552–68. doi: 10.1038/s43588-023-00465-8 (PMC10768636; doi:10.1038/s43588-023-00465-8)
Supplement: Supplementary file 4 — CSVs with time series data with time and memory requirements for the different libraries on the 44 considered graphs and on the different tasks considered (loading graphs, first- and second-order RWs). [file 43588_2023_465_MOESM4_ESM.zip › bio-celegans/Networkx/load_graph.csv]

delta	ram
0	0.0017494201660156472
0.0001641749986447394	0.002214813232421897
0.00030099499963398557	0.002214813232421897
0.0003964139996242011	0.002214813232421897
0.00048542699914833065	0.002214813232421897
0.0005730909997510025	0.002214813232421897
0.0006582089990843087	0.002214813232421897
0.0007444789989676792	0.002214813232421897
0.0008377609992749058	0.002214813232421897
0.0009239079990948085	0.002214813232421897
0.001026155998260947	0.002214813232421897
0.001112594000005629	0.002214813232421897
0.0011968389990215655	0.002214813232421897
0.0012822720000258414	0.002214813232421897
0.0013666399991052458	0.002214813232421897
0.001451144999009557	0.002214813232421897
0.0015375259990833001	0.002214813232421897
0.0016217999982472975	0.002214813232421897
0.0017054439995263238	0.002214813232421897
0.0017890289982460672	0.002214813232421897
0.0018792549999488983	0.002214813232421897
0.001964323999345652	0.002214813232421897
0.0020486639987211674	0.002214813232421897
0.0021326529986254172	0.002214813232421897
0.0022173349989316193	0.002695465087890647
0.002301197999258875	0.002695465087890647
0.002384293999057263	0.002695465087890647
0.0024685349999344908	0.002695465087890647
0.002563825999459368	0.002695465087890647
0.002682194999579224	0.002695465087890647
0.002768646998447366	0.002695465087890647
0.0028895299983560108	0.002695465087890647
0.002976040999783436	0.002695465087890647
0.0030599549991165986	0.002695465087890647
0.003143750998788164	0.002695465087890647
0.003229046998967533	0.002695465087890647
0.003312805998575641	0.002695465087890647
0.003395983998416341	0.002695465087890647
0.0034848769992095185	0.002695465087890647
0.003568476999134873	0.002695465087890647
0.0036519109999062493	0.002695465087890647
0.003735104999577743	0.002695465087890647
0.0038178409995452967	0.002695465087890647
0.003908776998287067	0.002695465087890647
0.00399238599857199	0.002695465087890647
0.004075013999681687	0.002695465087890647
0.0041576619987608865	0.002695465087890647
0.004240151998601505	0.002695465087890647
0.004323039998780587	0.002695465087890647
0.004406714999277028	0.002695465087890647
0.004489588998694671	0.002695465087890647
0.004572574998746859	0.002695465087890647
0.00465566299862985	0.002695465087890647
0.004738915999041637	0.002695465087890647
0.004822730999876512	0.003176116943359397
0.004913823999231681	0.003176116943359397
0.004997170999558875	0.003176116943359397
0.005079407999801333	0.003176116943359397
0.0051621569982671645	0.003176116943359397
0.005245058999207686	0.003176116943359397
0.0053293169985408895	0.003176116943359397
0.005412334998254664	0.003176116943359397
0.0054958239998086356	0.003176116943359397
0.0055793669998820405	0.003176116943359397
0.0056624179997015744	0.003176116943359397
0.005746083999838447	0.003176116943359397
0.005836224998347461	0.003176116943359397
0.0059214670000073966	0.003176116943359397
0.006005625999023323	0.003176116943359397
0.006089673999667866	0.003176116943359397
0.006172532999698888	0.003176116943359397
0.006255638998482027	0.003176116943359397
0.0063387069985765265	0.003176116943359397
0.006422285998269217	0.003176116943359397
0.006513329999506823	0.003176116943359397
0.0066159129983134335	0.003176116943359397
0.006701510999846505	0.003176116943359397
0.0067848069993488025	0.003176116943359397
0.006876522998936707	0.003176116943359397
0.006961972998396959	0.003176116943359397
0.0070483799991052365	0.003176116943359397
0.007131544000003487	0.003176116943359397
0.00721458999942115	0.003176116943359397
0.007297566999113769	0.003176116943359397
0	0
