# Supplementary material for: GRAPE for fast and scalable graph processing and random-walk-based embedding
Source: Nat Comput Sci. 2023 Jun 26;3(6):552–68. doi: 10.1038/s43588-023-00465-8 (PMC10768636; doi:10.1038/s43588-023-00465-8)
Supplement: Supplementary file 4 — CSVs with time series data with time and memory requirements for the different libraries on the 44 considered graphs and on the different tasks considered (loading graphs, first- and second-order RWs). [file 43588_2023_465_MOESM4_ESM.zip › bio-celegans/CSRgraph/second_order_walk_only_q.csv]

delta	ram
0	0.0025018692016605115
0.0002892669872380793	0.0029825210571292615
0.00043919199379161	0.0029825210571292615
0.0005352990119718015	0.0029825210571292615
0.0006203159864526242	0.0029825210571292615
0.0007043539953883737	0.0029825210571292615
0.0007856299926061183	0.0029825210571292615
0.0008750940032768995	0.0029825210571292615
0.0009577109885867685	0.0034631729125980115
0.001038346003042534	0.0034631729125980115
0.0011185579933226109	0.0034631729125980115
0.0011985120072495192	0.0034631729125980115
0.0012780750112142414	0.0034631729125980115
0.0013579509977716953	0.0034631729125980115
0.0014366770046763122	0.0034631729125980115
0.0015157859888859093	0.0034631729125980115
0.0015949720109347254	0.0034631729125980115
0.0016750629874877632	0.0034631729125980115
0.0017546720046084374	0.0039438247680667615
0.0018338669906370342	0.0039438247680667615
0.0019189830054529011	0.0039438247680667615
0.0019997349882032722	0.0039438247680667615
0.0020791100105270743	0.0039438247680667615
0.0021593699930235744	0.0039438247680667615
0.0022415409912355244	0.0039438247680667615
0.0023231779923662543	0.0039438247680667615
0.0024033669906202704	0.0039438247680667615
0.0024851209891494364	0.0039438247680667615
0.002564630995038897	0.0044244766235355115
0.002643332991283387	0.0044244766235355115
0.00272246400709264	0.0044244766235355115
0.0028020069876220077	0.0044244766235355115
0.002887098991777748	0.0044244766235355115
0.002970249013742432	0.0044244766235355115
0.0030496350082103163	0.0044244766235355115
0.003129163000266999	0.0044244766235355115
0.0032091769971884787	0.0044244766235355115
0.0032884690153878182	0.0044244766235355115
0.0033683280053082854	0.0049051284790042615
0.0034480920003261417	0.0049051284790042615
0.0035745940112974495	0.0049051284790042615
0.0036613029951695353	0.0049051284790042615
0.0037484760105144233	0.0049051284790042615
0.003831498004728928	0.0049051284790042615
0.003917566005839035	0.0049051284790042615
0.00399777598795481	0.0049051284790042615
0.0040886309870984405	0.0049051284790042615
0.004171134001808241	0.0049051284790042615
0.004252676997566596	0.0053857803344730115
0.0043324370053596795	0.0053857803344730115
0.004413888993440196	0.0053857803344730115
0.004494877997785807	0.0053857803344730115
0.004575677012326196	0.0053857803344730115
0.004656016011722386	0.0053857803344730115
0.004736103990580887	0.0053857803344730115
0.004815361986402422	0.0053857803344730115
0.004901122010778636	0.0053857803344730115
0.004982343001756817	0.0053857803344730115
0.005062284006271511	0.0053857803344730115
0.00514138099970296	0.0053857803344730115
0.005222437990596518	0.0053857803344730115
0.005302584992023185	0.0058664321899417615
0.005381022987421602	0.0058664321899417615
0.005459709005663171	0.0058664321899417615
0.005539514007978141	0.0058664321899417615
0.005619462986942381	0.0058664321899417615
0.0056989259901456535	0.0058664321899417615
0.005777840007795021	0.0058664321899417615
0.005860658013261855	0.0058664321899417615
0.005943071999354288	0.0058664321899417615
0.0060221349995117635	0.0058664321899417615
0.006101659004343674	0.0058664321899417615
0.006182659009937197	0.0058664321899417615
0.006275149004068226	0.0063470840454105115
0.0063604429888073355	0.0063470840454105115
0.006440238998038694	0.0063470840454105115
0.006519805989228189	0.0063470840454105115
0.00660016099573113	0.0063470840454105115
0.006680229998892173	0.0063470840454105115
0.006759339012205601	0.0063470840454105115
0.006843993993243203	0.0063470840454105115
0.006924785993760452	0.0063470840454105115
0.007004273007623851	0.0063470840454105115
0.007083283999236301	0.0063470840454105115
0.007162218011217192	0.0063470840454105115
0.007242421997943893	0.0063470840454105115
0.00732463100575842	0.0063470840454105115
0.007405220007058233	0.0063470840454105115
0.007505151006625965	0.0063470840454105115
0.007595249015139416	0.0063470840454105115
0.007691133010666817	0.0063470840454105115
0.007773763005388901	0.0063470840454105115
0.00785992800956592	0.0068277359008792615
0.007941727002616972	0.0068277359008792615
0.008022322988836095	0.0068277359008792615
0.008101895014988258	0.0068277359008792615
0.00818205499672331	0.0068277359008792615
0.008262241986813024	0.0068277359008792615
0.00834160199156031	0.0068277359008792615
0.008420967002166435	0.0068277359008792615
0.008501497999532148	0.0068277359008792615
0.008603496011346579	0.0068277359008792615
0.00869295999291353	0.0068277359008792615
0.008775374008109793	0.0068277359008792615
0.008861771988449618	0.0068277359008792615
0.008943488996010274	0.0068277359008792615
0.009023349004564807	0.0068277359008792615
0.009104010998271406	0.0068277359008792615
0.009182778012473136	0.0073083877563480115
0.009261761006200686	0.0073083877563480115
0.009340907010482624	0.0073083877563480115
0.00941989800776355	0.0073083877563480115
0.00949856301303953	0.0073083877563480115
0.009577602002536878	0.0073083877563480115
0.009658218012191355	0.0073083877563480115
0.009737913991557434	0.0073083877563480115
0.009817437996389344	0.0073083877563480115
0.009902266989229247	0.0073083877563480115
0.009981679992051795	0.0073083877563480115
0.010061351989861578	0.0073083877563480115
0.010232661996269599	0.0073083877563480115
0.010417731013149023	0.0073083877563480115
0.01058780899620615	0.0073083877563480115
0.010757379001006484	0.0073083877563480115
0.0109231150127016	0.0073083877563480115
0.011078767012804747	0.0073083877563480115
0.011232199991354719	0.0073083877563480115
0.011407490994315594	0.0073083877563480115
0.01158435401157476	0.0073083877563480115
0.011739540001144633	0.0077890396118167615
0.01189435800188221	0.0077890396118167615
0.012048000993672758	0.0077890396118167615
0.012200088007375598	0.0077890396118167615
0.012355403014225885	0.0077890396118167615
0.012508121988503262	0.0077890396118167615
0.012660323001910001	0.0077890396118167615
0.012812358007067814	0.0077890396118167615
0.012970389012480155	0.0077890396118167615
0.013123991986503825	0.0077890396118167615
0.013276963989483193	0.0077890396118167615
0.01342935799038969	0.0077890396118167615
0.013582768006017432	0.0077890396118167615
0.013737196015426889	0.0077890396118167615
0.01389088001451455	0.0077890396118167615
0.014050174999283627	0.008269691467285512
0.014206685998942703	0.008269691467285512
0.014360828005010262	0.008269691467285512
0.014514017995679751	0.008269691467285512
0.014668007992440835	0.008269691467285512
0.014833046996500343	0.008269691467285512
0.014995230012573302	0.008269691467285512
0.015148528997087851	0.008269691467285512
0.015300784987630323	0.008269691467285512
0.01545279799029231	0.008269691467285512
0.015619245998095721	0.008269691467285512
0.015771934005897492	0.008269691467285512
0.01592891401378438	0.008269691467285512
0.01608286300324835	0.008269691467285512
0.016235505987424403	0.008269691467285512
0.016388165997341275	0.008269691467285512
0.01654014299856499	0.008269691467285512
0.016692359000444412	0.008269691467285512
0.016845865000505	0.008269691467285512
0.017007916991133243	0.008269691467285512
0.017165319994091988	0.008269691467285512
0.017318909987807274	0.008269691467285512
0.017472144012572244	0.008269691467285512
0.01762530900305137	0.008269691467285512
0.017777117987861857	0.008269691467285512
0.0179334300046321	0.008269691467285512
0.018086744006723166	0.008269691467285512
0.018238459015265107	0.008269691467285512
0.018397518986603245	0.008269691467285512
0.01854966499377042	0.008269691467285512
0.018703053996432573	0.008269691467285512
0.01885665499139577	0.008269691467285512
0.019010082993190736	0.008269691467285512
0.019162514014169574	0.008269691467285512
0.01931504500680603	0.008269691467285512
0.019474780012387782	0.008269691467285512
0.0196287969883997	0.008269691467285512
0.019781228009378538	0.008269691467285512
0.01994176598964259	0.008269691467285512
0.02009683000505902	0.008269691467285512
0.020249535009497777	0.008269691467285512
0.020401829009642825	0.008269691467285512
0.020553712005494162	0.008269691467285512
0.020705453993286937	0.008269691467285512
0.02085684798657894	0.008269691467285512
0.021010580006986856	0.008269691467285512
0.021169293991988525	0.008269691467285512
0.021321551001165062	0.008269691467285512
0.021473525994224474	0.008269691467285512
0.021625755005516112	0.008269691467285512
0.02177858300274238	0.008269691467285512
0.021934960008366033	0.008269691467285512
0.02209241400123574	0.008269691467285512
0.022245855012442917	0.008269691467285512
0.02239874898805283	0.008750343322754262
0.022551797999767587	0.008750343322754262
0.022703908005496487	0.008750343322754262
0.02285739200306125	0.008750343322754262
0.02301529998658225	0.008750343322754262
0.023179937998065725	0.008750343322754262
0.023342617001617327	0.008750343322754262
0.023487005004426464	0.008750343322754262
0.02364590301294811	0.008750343322754262
0.023799507005605847	0.008750343322754262
0.02395771400188096	0.008750343322754262
0.024119000998325646	0.008750343322754262
0.024273866991279647	0.008750343322754262
0.02442632900783792	0.008750343322754262
0.02457836299436167	0.008750343322754262
0.024731362995225936	0.009230995178223012
0.024884649988962337	0.009230995178223012
0.025037907005753368	0.009230995178223012
0.0251919949951116	0.009230995178223012
0.025344866007799283	0.009230995178223012
0.02549689999432303	0.009230995178223012
0.025648673996329308	0.009711647033691762
0.025801882991800085	0.009711647033691762
0.025965484994230792	0.009711647033691762
0.026121937000425532	0.009711647033691762
0.026274387986632064	0.009711647033691762
0.026426280004670843	0.009711647033691762
0.026595067989546806	0.009711647033691762
0.026752951001981273	0.009711647033691762
0.026914905989542603	0.009711647033691762
0.027068324998253956	0.009711647033691762
0.0272210190014448	0.009711647033691762
0.027373857010388747	0.009711647033691762
0.027526271995157003	0.009711647033691762
0.027680956991389394	0.010192298889160512
0.02783352299593389	0.010192298889160512
0.028000224992865697	0.010192298889160512
0.02815795800415799	0.010192298889160512
0.028310724010225385	0.010192298889160512
0.02846317400690168	0.010192298889160512
0.02862831301172264	0.010192298889160512
0.028782456007320434	0.010192298889160512
0.028940037009306252	0.010192298889160512
0.02909287900547497	0.010192298889160512
0.02924615901429206	0.010192298889160512
0.029397923994110897	0.010672950744629262
0.02954969700658694	0.010672950744629262
0.02970324899069965	0.010672950744629262
0.029855700995540246	0.010672950744629262
0.030007396009750664	0.010672950744629262
0.030159051006194204	0.010672950744629262
0.030310984991956502	0.010672950744629262
0.030462539987638593	0.010672950744629262
0.030614671006333083	0.010672950744629262
0.03076940999017097	0.010672950744629262
0.030926339008146897	0.010672950744629262
0.031078677013283595	0.010672950744629262
0.031231467990437523	0.010672950744629262
0.03138406400103122	0.010672950744629262
0.03155048898770474	0.010672950744629262
0.03170533099910244	0.010672950744629262
0.03185717700398527	0.010672950744629262
0.03200989798642695	0.011153602600098012
0.032162785006221384	0.011153602600098012
0.03231491899350658	0.011153602600098012
0.03246636298717931	0.011153602600098012
0.032618386001558974	0.011153602600098012
0.03277027700096369	0.011153602600098012
0.03292594300000928	0.011153602600098012
0.033083003014326096	0.011153602600098012
0.033236223011044785	0.011153602600098012
0.03338930499739945	0.011153602600098012
0.03354561701416969	0.011153602600098012
0.033713157987222075	0.011153602600098012
0.03386830701492727	0.011153602600098012
0.03402134799398482	0.011153602600098012
0.034182895004050806	0.011153602600098012
0.034343554987572134	0.011153602600098012
0.03449590300442651	0.011153602600098012
0.03464770599384792	0.011153602600098012
0.03479872000752948	0.011153602600098012
0.034955306007759646	0.011153602600098012
0.03512101998785511	0.011657142639160512
0.035278458992252126	0.011657142639160512
0.03543123698909767	0.011657142639160512
0.03562473101192154	0.011657142639160512
0.03578425699379295	0.011657142639160512
0.0359425529895816	0.011657142639160512
0.03609545901417732	0.011657142639160512
0.036248460004571825	0.011657142639160512
0.0364032759971451	0.011657142639160512
0.03655603199149482	0.011657142639160512
0.03670862701255828	0.011657142639160512
0.03686312198988162	0.011657142639160512
0.037017127993749455	0.011657142639160512
0.03716955299023539	0.011657142639160512
0.03732231698813848	0.011657142639160512
0.03747509099775925	0.011657142639160512
0.03762722000828944	0.011657142639160512
0.03777939599240199	0.011657142639160512
0.03793518999009393	0.011657142639160512
0.03808755299542099	0.011657142639160512
0.03824244599672966	0.011657142639160512
0.0383955680008512	0.011657142639160512
0.03854849000344984	0.011657142639160512
0.038700539007550105	0.011657142639160512
0.038855727994814515	0.011657142639160512
0.0390113850007765	0.011657142639160512
0.039165091002359986	0.011657142639160512
0.039319584000622854	0.011657142639160512
0.03947493099258281	0.011657142639160512
0.0396287530020345	0.011657142639160512
0.03979084800812416	0.011657142639160512
0.03995255898917094	0.011657142639160512
0.040106803993694484	0.011657142639160512
0.040260976005811244	0.011657142639160512
0.04041388499899767	0.011657142639160512
0.04056649201083928	0.011657142639160512
0.04071869299514219	0.011657142639160512
0.04087102800258435	0.011657142639160512
0.041024194011697546	0.011657142639160512
0.041176684986567125	0.011657142639160512
0.041329169005621225	0.011657142639160512
0.041480838001007214	0.012137794494629262
0.04163317900383845	0.012137794494629262
0.041787180001847446	0.012137794494629262
0.041943847987568006	0.012137794494629262
0.0420969880069606	0.012137794494629262
0.04225059199961834	0.012137794494629262
0.04240302799735218	0.012137794494629262
0.04255544001352973	0.012137794494629262
0.04270900000119582	0.012137794494629262
0.04286424600286409	0.012137794494629262
0.04301741300150752	0.012137794494629262
0.043171282013645396	0.012137794494629262
0.04332386699388735	0.012137794494629262
0.04349055199418217	0.012137794494629262
0.04364715199335478	0.012137794494629262
0.043800534011097625	0.012137794494629262
0.0439571030146908	0.012137794494629262
0.04411658301251009	0.012137794494629262
0.04427454501274042	0.012137794494629262
0.04442839600960724	0.012137794494629262
0.04458365199388936	0.012137794494629262
0.04473814999801107	0.012137794494629262
0.0448920700000599	0.012137794494629262
0.04504688500310294	0.012137794494629262
0.045199221989605576	0.012137794494629262
0.04535205400316045	0.012137794494629262
0.045504298992455006	0.012137794494629262
0.04565645399270579	0.012137794494629262
0.045808611990651116	0.012137794494629262
0.04596569199929945	0.012137794494629262
0.04611949098762125	0.012137794494629262
0.04627335601253435	0.012137794494629262
0.04642761999275535	0.012137794494629262
0.04657996501191519	0.012137794494629262
0.04674384600366466	0.012137794494629262
0.046900474990252405	0.012137794494629262
0.04705518000992015	0.012137794494629262
0.047216045000823215	0.012137794494629262
0.047373498004162684	0.012618446350098012
0.047526645998004824	0.012618446350098012
0.047680738993221894	0.012618446350098012
0.047835050005232915	0.012618446350098012
0.04799238100531511	0.012618446350098012
0.04814618799719028	0.012618446350098012
0.048302718001650646	0.012618446350098012
0.048456688004080206	0.012618446350098012
0.04862295198836364	0.012618446350098012
0.04877702798694372	0.012618446350098012
0.0489350080024451	0.012618446350098012
0.04908998901373707	0.012618446350098012
0.049243004992604256	0.012618446350098012
0.049396929010981694	0.012618446350098012
0.049550230003660545	0.012618446350098012
0.049703385011525825	0.012618446350098012
0.0498563059954904	0.012618446350098012
0.05001157900551334	0.012618446350098012
0.050163773994427174	0.012618446350098012
0.050316259992541745	0.012618446350098012
0.050468239991459996	0.012618446350098012
0.0506204680132214	0.012618446350098012
0.05077319999691099	0.012618446350098012
0.05092998399049975	0.012618446350098012
0.05108432800625451	0.012618446350098012
0.05123688199091703	0.012618446350098012
0.05138941601035185	0.012618446350098012
0.051577945007011294	0.012618446350098012
0.051734729000600055	0.012618446350098012
0.051889072987250984	0.012618446350098012
0.05204375000903383	0.012618446350098012
0.05219657099223696	0.012618446350098012
0.05234991598990746	0.012618446350098012
0.05250336299650371	0.012618446350098012
0.05265773899736814	0.012618446350098012
0.05281135599943809	0.013099098205566762
0.05296793198795058	0.013099098205566762
0.05312176200095564	0.013099098205566762
0.05327574201510288	0.013099098205566762
0.053427811013534665	0.013099098205566762
0.053581087006023154	0.013099098205566762
0.053734337008791044	0.013099098205566762
0.053886351990513504	0.013099098205566762
0.054039776005083695	0.013579750061035512
0.054201124992687255	0.013579750061035512
0.05435437400592491	0.013579750061035512
0.054506420012330636	0.013579750061035512
0.054670874000294134	0.013579750061035512
0.05482497700722888	0.013579750061035512
0.05498269700910896	0.013579750061035512
0.055138377007097006	0.014060401916504262
0.05529217701405287	0.014060401916504262
0.05544416100019589	0.014060401916504262
0.05561004800256342	0.014060401916504262
0.05576562200440094	0.014060401916504262
0.05592213399359025	0.014060401916504262
0.056107512005837634	0.014060401916504262
0.056276249000802636	0.014541053771973012
0.05642931698821485	0.014541053771973012
0.05658123901230283	0.014541053771973012
0.05673418199876323	0.014541053771973012
0.0568874659948051	0.014541053771973012
0.05704177901498042	0.014541053771973012
0.05719504700391553	0.014541053771973012
0.05734935199143365	0.014541053771973012
0.057502601004671305	0.015021705627441762
0.05765547000919469	0.015021705627441762
0.05780780699569732	0.015021705627441762
0.057965015002992004	0.015021705627441762
0.058118632005061954	0.015021705627441762
0.05827145199873485	0.015021705627441762
0.05852014198899269	0.015021705627441762
0.05868034600280225	0.015021705627441762
0.058833988005062565	0.015021705627441762
0.0590027539874427	0.015021705627441762
0.0591602589993272	0.015021705627441762
0.059314854006515816	0.015502357482910512
0.05947660098900087	0.015502357482910512
0.059631006995914504	0.015502357482910512
0.059784856013720855	0.015502357482910512
0.05994324601488188	0.015502357482910512
0.06009756401181221	0.015502357482910512
0.060250792012084275	0.015502357482910512
0.06040280099841766	0.015502357482910512
0.060555408999789506	0.015502357482910512
0.06071541100391187	0.015502357482910512
0.06087041200953536	0.015502357482910512
0.061024033988360316	0.015502357482910512
0.061177382012829185	0.015502357482910512
0.06133023998700082	0.015502357482910512
0.06148299199412577	0.01598300933837926
0.06163602200103924	0.01598300933837926
0.0617881010111887	0.01598300933837926
0.06194556999253109	0.01598300933837926
0.06210008199559525	0.01598300933837926
0.062253018986666575	0.01598300933837926
0.06240808399161324	0.01598300933837926
0.06256118600140326	0.01598300933837926
0.0627138800045941	0.01598300933837926
0.0628685480041895	0.01598300933837926
0.06302151500131004	0.01598300933837926
0.06317344898707233	0.01598300933837926
0.06332556699635461	0.01598300933837926
0.06347330700373277	0.01646366119384801
0.06364287598989904	0.01646366119384801
0.06380882699158974	0.01646366119384801
0.06396872299956158	0.01646366119384801
0.06413089300622232	0.01646366119384801
0.06428602899541147	0.01646366119384801
0.06443858600687236	0.01646366119384801
0.06459113000892103	0.01646366119384801
0.0647448530071415	0.01694431304931676
0.06489668699214235	0.01694431304931676
0.06504934700205922	0.01694431304931676
0.06520268198801205	0.01694431304931676
0.06535485299536958	0.01694431304931676
0.0655086670012679	0.01694431304931676
0.06566277000820264	0.01694431304931676
0.06581620298675261	0.01694431304931676
0.06597303599119186	0.01694431304931676
0.06612596398917958	0.01694431304931676
0.06627955599105917	0.01694431304931676
0.06643165601417422	0.01694431304931676
0.06658398598665372	0.01694431304931676
0.06673649701406248	0.01694431304931676
0.06688895300612785	0.01742496490478551
0.06704231598996557	0.01742496490478551
0.06719554201117717	0.01742496490478551
0.06734968000091612	0.01742496490478551
0.06748387598781846	0.01742496490478551
0.06764037298853509	0.01742496490478551
0.06779440399259329	0.01742496490478551
0.06795274399337359	0.01742496490478551
0.06810741798835807	0.01742496490478551
0.06826139299664646	0.01742496490478551
0.06841553599224426	0.01742496490478551
0.06856875898665749	0.01742496490478551
0.06872499198652804	0.01790561676025426
0.06888397299917415	0.01790561676025426
0.06903704500291497	0.01790561676025426
0.06919153899070807	0.01790561676025426
0.06934442001511343	0.01790561676025426
0.06949682900449261	0.01790561676025426
0.06964950100518763	0.01790561676025426
0.06980345101328567	0.01790561676025426
0.06996125599835068	0.01790561676025426
0.07011513400357217	0.01790561676025426
0.07026700300048105	0.01790561676025426
0.07042108901077881	0.01790561676025426
0.07057418400654569	0.01790561676025426
0.07072789999074303	0.01790561676025426
0.07087990699801594	0.01790561676025426
0.0710333840106614	0.01790561676025426
0.07118585999705829	0.01790561676025426
0.07133799500297755	0.01790561676025426
0.07147306500701234	0.01790561676025426
0.0716263790091034	0.01790561676025426
0.07177856200723909	0.01790561676025426
0.07193401601398364	0.01790561676025426
0.07208633600384928	0.01790561676025426
0.07223905398859642	0.01790561676025426
0.07239201301126741	0.01790561676025426
0.0725440219976008	0.01790561676025426
0.07269771001301706	0.01790561676025426
0.07284937999793328	0.01790561676025426
0.07305490301223472	0.01790561676025426
0.07333589499467053	0.01790561676025426
0.07350953100831248	0.01790561676025426
0.07368767898879014	0.01790561676025426
0.07386929800850339	0.01790561676025426
0.07405401198775508	0.01790561676025426
0.07421677198726684	0.01790561676025426
0.07439068501116708	0.01790561676025426
0.07456392899621278	0.01790561676025426
0.07473635900532827	0.01790561676025426
0.07491193900932558	0.01790561676025426
0.07507463698857464	0.01790561676025426
0.07523178801056929	0.01790561676025426
0.07538572201156057	0.01790561676025426
0.07556758599821478	0.01790561676025426
0.07572572500794195	0.01790561676025426
0.0759037240059115	0.01790561676025426
0.07607915901462547	0.01790561676025426
0.07623756999964826	0.01790561676025426
0.07639341498725116	0.01790561676025426
0.0765498430118896	0.01790561676025426
0.07670440000947565	0.01790561676025426
0.07685963300173171	0.01790561676025426
0.07701934399665333	0.01790561676025426
0.07718827200005762	0.01790561676025426
0.07735375501215458	0.01790561676025426
0.07751054799882695	0.01790561676025426
0.07766609400277957	0.01790561676025426
0.07782113199937157	0.01790561676025426
0.07798010800615884	0.01790561676025426
0.07813457501470111	0.01790561676025426
0.07828992899158038	0.01790561676025426
0.07844598099472933	0.01790561676025426
0.07859932599239983	0.01790561676025426
0.07875305699417368	0.01790561676025426
0.07891446800203994	0.01790561676025426
0.07907681798678823	0.01790561676025426
0.07923268398735672	0.01790561676025426
0.07938969001406804	0.01790561676025426
0.07956097600981593	0.01790561676025426
0.07971734600141644	0.01790561676025426
0.07987258699722588	0.01790561676025426
0.08004031798918732	0.01790561676025426
0.08020765401306562	0.01790561676025426
0.08036550600081682	0.01790561676025426
0.08053501500398852	0.01790561676025426
0.0807020089996513	0.01838626861572301
0.08085940600722097	0.01838626861572301
0.0810165980074089	0.01838626861572301
0.08117113998741843	0.01838626861572301
0.08132636800291948	0.01838626861572301
0.08148071198957041	0.01838626861572301
0.08169497799826786	0.01838626861572301
0.08197999998810701	0.01838626861572301
0.08215904899407178	0.01838626861572301
0.08232563099591061	0.01838626861572301
0.08248830999946222	0.01838626861572301
0.08265042401035316	0.01838626861572301
0.08281247998820618	0.01838626861572301
0.0829737439926248	0.01838626861572301
0.08313395798904821	0.01838626861572301
0.08329461599350907	0.01838626861572301
0.08345345300040208	0.01838626861572301
0.08366237799054943	0.01838626861572301
0.08386997799971141	0.01838626861572301
0.08409357001073658	0.01838626861572301
0.08426122000673786	0.01838626861572301
0.08441719299298711	0.01838626861572301
0.08458533301018178	0.01838626861572301
0.08475696700043045	0.01838626861572301
0.08492161499452777	0.01838626861572301
0.08507683200878091	0.01838626861572301
0.08523238298948854	0.01838626861572301
0.08538679400226101	0.01838626861572301
0.08554096601437777	0.01838626861572301
0.08571173800737597	0.01838626861572301
0.08587095799157396	0.01838626861572301
0.08602937500108965	0.01838626861572301
0.08619666600134224	0.01838626861572301
0.08636527799535543	0.01838626861572301
0.08652496300055645	0.01838626861572301
0.08668435600702651	0.01838626861572301
0.08684107501176186	0.01838626861572301
0.0869978159898892	0.01838626861572301
0.08715352401486598	0.01838626861572301
0.08731011798954569	0.01838626861572301
0.08747615301399492	0.01838626861572301
0.08763973400346003	0.01838626861572301
0.08779469499131665	0.01838626861572301
0.08795369300059974	0.01838626861572301
0.08810889298911206	0.01838626861572301
0.08826307000708766	0.01838626861572301
0.08841754699824378	0.01838626861572301
0.08857222300139256	0.01838626861572301
0.08873029900132678	0.01838626861572301
0.08888479499728419	0.01838626861572301
0.08903994099819101	0.01838626861572301
0.08919479299220257	0.01838626861572301
0.08936226399964653	0.01838626861572301
0.08953780401498079	0.01838626861572301
0.08969436099869199	0.01838626861572301
0.08984839200275019	0.01838626861572301
0.09000387499690987	0.01838626861572301
0.09015845000976697	0.01838626861572301
0.0903132540115621	0.01838626861572301
0.09046702799969353	0.01838626861572301
0.09062404901487753	0.01838626861572301
0.090779605001444	0.01838626861572301
0.09095519199036062	0.01838626861572301
0.09112530399579555	0.01838626861572301
0.09128257699194364	0.01838626861572301
0.09143703800509684	0.01838626861572301
0.09161080999183469	0.01838626861572301
0.09176567601389252	0.01838626861572301
0.09192666099988855	0.01838626861572301
0.09208221599692479	0.01886692047119176
0.09223590299370699	0.01886692047119176
0.09239119000267237	0.01886692047119176
0.09254600701387972	0.01886692047119176
0.09270090798963793	0.01886692047119176
0.09285501699196175	0.01886692047119176
0.09300988100585528	0.01886692047119176
0.0931644850061275	0.01886692047119176
0.09331903199199587	0.01886692047119176
0.0934714289905969	0.01886692047119176
0.09362536101252772	0.01886692047119176
0.09377907801535912	0.01886692047119176
0.09394084601080976	0.01886692047119176
0.09410929700243287	0.01886692047119176
0.0942758489982225	0.01886692047119176
0.0944339630077593	0.01886692047119176
0.0945900870137848	0.01886692047119176
0.0947447209910024	0.01886692047119176
0.09490540099795908	0.01886692047119176
0.09506363898981363	0.01886692047119176
0.09521994600072503	0.01886692047119176
0.09537474901298992	0.01886692047119176
0.0955339279898908	0.01886692047119176
0.0956932810076978	0.01886692047119176
0.09584892899147235	0.01886692047119176
0.09601866401499137	0.01886692047119176
0.09618832598789595	0.01886692047119176
0.09634504100540653	0.01886692047119176
0.09650022198911756	0.01886692047119176
0.09665578798740171	0.01886692047119176
0.09681070799706504	0.01886692047119176
0.0969740120053757	0.01886692047119176
0.09713002000353299	0.01886692047119176
0.0972846949880477	0.01886692047119176
0.09744519199011847	0.01886692047119176
0.09760354101308621	0.01886692047119176
0.0977613219874911	0.01886692047119176
0.09791888401377946	0.01886692047119176
0.09807476800051518	0.01886692047119176
0.09823081298964098	0.01886692047119176
0.09838553599547595	0.01886692047119176
0.09855082500143908	0.01886692047119176
0.09871014999225736	0.01886692047119176
0.09886629600077868	0.01886692047119176
0.09902635900652967	0.01886692047119176
0.0991812210122589	0.01886692047119176
0.09933550699497573	0.01886692047119176
0.0994943369878456	0.01886692047119176
0.09965504499268718	0.01886692047119176
0.09980935999192297	0.01886692047119176
0.09996750100981444	0.01886692047119176
0.10012748200097121	0.01886692047119176
0.11029094201512635	0.01886692047119176
0.12052870501065627	0.01934757232666051
0.13073246501153335	0.01934757232666051
0.140938268013997	0.01934757232666051
0.15114602600806393	0.01934757232666051
0.16138241399312392	0.01934757232666051
0.17164205299923196	0.01934757232666051
0.18185753098805435	0.01934757232666051
0.1920911270135548	0.01934757232666051
0.20231777901062742	0.01934757232666051
0.2125388220010791	0.01982822418212926
0.22275298900785856	0.01982822418212926
0.23299115701229312	0.01982822418212926
0.2433116419997532	0.02030887603759801
0.25361099900328554	0.02030887603759801
0.26382113399449736	0.02030887603759801
0.27402570098638535	0.02030887603759801
0.28426324200700037	0.02030887603759801
0.2945301170111634	0.02078952789306676
0.30473999099922366	0.02078952789306676
0.3149618809984531	0.02078952789306676
0.3251702639972791	0.02078952789306676
0.33538245598901995	0.02078952789306676
0.3456133030122146	0.02078952789306676
0.35582494700793177	0.02078952789306676
0.3661195620079525	0.02078952789306676
0.3764395529869944	0.02078952789306676
0.3867368180071935	0.02078952789306676
0.3970601840119343	0.02127017974853551
0.4073568099993281	0.02175083160400426
0.4176588270056527	0.02223148345947301
0.4278964970144443	0.02271213531494176
0.4381425089959521	0.02319278717041051
0.44843370901071467	0.02367343902587926
0.45874750800430775	0.02415409088134801
0.46902749899891205	0.02463474273681676
0.47933412800193764	0.02463474273681676
0.48964090799563564	0.02511539459228551
0.4999526049941778	0.02511539459228551
0.5102486239920836	0.02559604644775426
0.5204997349937912	0.02559604644775426
0.5308270840032492	0.02559604644775426
0.5411230600147974	0.02559604644775426
0.5514544920006301	0.02559604644775426
0.5617679360148031	0.02559604644775426
0.5720125790103339	0.02559604644775426
0.5822525339899585	0.02607669830322301
0.5924878350051586	0.02607669830322301
0.6027547830017284	0.02607669830322301
0.6130140069872141	0.02655735015869176
0.6233228459896054	0.02655735015869176
0.6335724210075568	0.02703037261962926
0.6438299310102593	0.02703037261962926
0.6540410490124486	0.02703037261962926
0.6642751409963239	0.02703037261962926
0.6746079270087648	0.02703037261962926
0.6848837680008728	0.02703037261962926
0.695165499986615	0.02703037261962926
0.7054227190092206	0.02703037261962926
0.7156715450109914	0.02751865386962926
0.7259184500144329	0.02751865386962926
0.7361851670139004	0.02751865386962926
0.7464850720134564	0.02751865386962926
0.7567481939913705	0.02751865386962926
0.7670445750118233	0.02799930572509801
0.7773784380115103	0.02799930572509801
0.7876894249930046	0.02799930572509801
0.7979436120076571	0.02799930572509801
0.8081915719958488	0.02799930572509801
0.8184621940017678	0.02799930572509801
0.8287163499917369	0.02799930572509801
0.8390366109961178	0.02799930572509801
0.8493054950085934	0.02847995758056676
0.8595651010109577	0.02847995758056676
0.869819090992678	0.02847995758056676
0.8800504230021033	0.02847995758056676
0.8903173459984828	0.02847995758056676
0.900541307986714	0.02847995758056676
0.9107699329906609	0.02847995758056676
0.9210038000019267	0.02896060943603551
0.9312348439998459	0.02896060943603551
0.9414632930129301	0.02944126129150426
0.9517554529884364	0.02944126129150426
0.9620213859889191	0.02944126129150426
0.9722594789927825	0.02944126129150426
0.982502670987742	0.02944126129150426
0.9927922599890735	0.02944126129150426
1.0030856569937896	0.02944126129150426
1.1034940950048622	0.03040256500244176
1.2039158229890745	0.03136386871337926
1.304379326000344	0.03232517242431676
1.4048182760016061	0.03395786285400426
1.5052677280036733	0.03491916656494176
1.6057036409911234	0.03588047027587926
1.7061504299927037	0.03780307769775426
1.806589443993289	0.03876438140869176
1.9070694840047508	0.10076847076416051
2.007531087001553	0.10605564117431676
2.1079979320056736	0.10605564117431676
2.208444163989043	0.10605564117431676
2.3089255329978187	0.10797824859619176
2.409408767009154	0.10797824859619176
2.5099078879866283	0.10845890045166051
2.610388975997921	0.10893955230712926
2.710862604988506	0.11038150787353551
2.8113353200023994	0.11230411529541051
2.9117935030080844	0.11230411529541051
3.012268843012862	0.11326541900634801
3.11272055801237	0.11518802642822301
3.2131937149970327	0.11662998199462926
3.313660649000667	0.11711063385009801
3.4141240259923507	0.11711063385009801
3.514632041013101	0.11735095977783239
3.6151109850034118	0.11783161163330114
3.715571740991436	0.11975421905517614
3.8159872899996117	0.12071552276611364
3.9163998609874398	0.12071552276611364
4.0168423209979665	0.12071552276611364
4.117304351006169	0.12071552276611364
4.217765992012573	0.12215747833251989
4.318226497998694	0.12263813018798864
4.418719789013267	0.12456073760986364
4.519171187013853	0.12456073760986364
4.619666212005541	0.12456073760986364
4.720145805011271	0.12456073760986364
4.820592406991636	0.12456073760986364
4.921057038998697	0.12552204132080114
5.021503686992219	0.12552204132080114
5.1219587580126245	0.12552204132080114
5.22241129601025	0.1260026931762699
5.322879882005509	0.1260026931762699
5.423322627990274	0.12648334503173864
5.523787540994817	0.126723670959473
5.624245968996547	0.126723670959473
5.724709064990748	0.1267198562622074
5.82516102399677	0.12720050811767614
5.9255938720016275	0.12720050811767614
6.02605239598779	0.12912311553955114
6.126486402994487	0.12912311553955114
6.22706792500685	0.12912311553955114
6.327506328991149	0.12912311553955114
6.427965214999858	0.12912311553955114
6.528448182012653	0.1293634414672855
6.629021480010124	0.1293634414672855
6.7295362839940935	0.1293634414672855
6.830016903986689	0.12934055328369176
6.930522375012515	0.12934055328369176
7.031005988013931	0.12934055328369176
7.1314924329926725	0.12934055328369176
7.232063149014721	0.12934055328369176
0	0
