# Supplementary material for: GRAPE for fast and scalable graph processing and random-walk-based embedding
Source: Nat Comput Sci. 2023 Jun 26;3(6):552–68. doi: 10.1038/s43588-023-00465-8 (PMC10768636; doi:10.1038/s43588-023-00465-8)
Supplement: Supplementary file 4 — CSVs with time series data with time and memory requirements for the different libraries on the 44 considered graphs and on the different tasks considered (loading graphs, first- and second-order RWs). [file 43588_2023_465_MOESM4_ESM.zip › bio-celegans/CSRgraph/second_order_walk_only_p.csv]

delta	ram
0	0.0015445709228512072
0.0002977359981741756	0.0020252227783199572
0.0004475979949347675	0.0020252227783199572
0.0005393169994931668	0.0020252227783199572
0.0006238950008992106	0.0020252227783199572
0.0007061070064082742	0.0025058746337887072
0.0007876800082158297	0.0025058746337887072
0.0008687670051585883	0.0025058746337887072
0.0009571780101396143	0.0025058746337887072
0.0010387439979240298	0.0025058746337887072
0.0011188520002178848	0.0025058746337887072
0.0011988730111625046	0.0025058746337887072
0.0012784659920725971	0.0025058746337887072
0.0013577119971159846	0.0025058746337887072
0.0014371660072356462	0.0029865264892574572
0.0015165010117925704	0.0029865264892574572
0.0015959560114424676	0.0029865264892574572
0.0016752550145611167	0.0029865264892574572
0.00175414900877513	0.0029865264892574572
0.00183332699816674	0.0029865264892574572
0.0019125080143567175	0.0029865264892574572
0.0019973290036432445	0.0029865264892574572
0.0020772360148839653	0.0029865264892574572
0.0021561289904639125	0.0029865264892574572
0.0022355199907906353	0.0034671783447262072
0.0023148320033214986	0.0034671783447262072
0.0023942860134411603	0.0034671783447262072
0.0024736459890846163	0.0034671783447262072
0.002552563004428521	0.0034671783447262072
0.0026650759973563254	0.0037075042724605822
0.002749425999354571	0.0037075042724605822
0.0028310130001045763	0.0037075042724605822
0.0029108070011716336	0.0037075042724605822
0.0029964470013510436	0.0037075042724605822
0.0030769070144742727	0.0037075042724605822
0.0031566809921059757	0.0037075042724605822
0.003236101008951664	0.0037075042724605822
0.003315245994599536	0.0037075042724605822
0.0033948459895327687	0.004188156127929332
0.003474107012152672	0.004188156127929332
0.003568421001546085	0.004188156127929332
0.003651558014098555	0.004188156127929332
0.003731558012077585	0.004188156127929332
0.0038107440050225705	0.004188156127929332
0.003889484010869637	0.004188156127929332
0.003981926012784243	0.004188156127929332
0.004062362015247345	0.004188156127929332
0.004141828016145155	0.004668807983398082
0.004221370007144287	0.004668807983398082
0.004301248991396278	0.004668807983398082
0.004390871006762609	0.004668807983398082
0.00447164400247857	0.004668807983398082
0.004550970013951883	0.004668807983398082
0.004629951989045367	0.004668807983398082
0.004708608990767971	0.004668807983398082
0.0047874689917080104	0.004668807983398082
0.004866620991379023	0.004668807983398082
0.004950692993588746	0.004668807983398082
0.005031394015531987	0.004668807983398082
0.00511122599709779	0.004668807983398082
0.005194438010221347	0.005149459838866832
0.005274374008877203	0.005149459838866832
0.005353827989893034	0.005149459838866832
0.005433415004517883	0.005149459838866832
0.005512420990271494	0.005149459838866832
0.005591291002929211	0.005149459838866832
0.005670154991094023	0.005149459838866832
0.0057500789989717305	0.005149459838866832
0.005829700996400788	0.005149459838866832
0.005909078987315297	0.005149459838866832
0.005995440005790442	0.005149459838866832
0.006076854013372213	0.005149459838866832
0.006155734998174012	0.005630111694335582
0.006246976990951225	0.005630111694335582
0.006330573989544064	0.005630111694335582
0.006409632012946531	0.005630111694335582
0.006488503015134484	0.005630111694335582
0.006567416014149785	0.005630111694335582
0.006666449015028775	0.005630111694335582
0.006748788000550121	0.005630111694335582
0.006827945006079972	0.005630111694335582
0.0069075119972694665	0.005630111694335582
0.006993479008087888	0.005630111694335582
0.007073396001942456	0.005630111694335582
0.00715542898979038	0.005630111694335582
0.0072348309913650155	0.005630111694335582
0.007313550013350323	0.005630111694335582
0.007392866013105959	0.005630111694335582
0.007471818011254072	0.005630111694335582
0.00756326099508442	0.005630111694335582
0.007645659003173932	0.005630111694335582
0.007740748987998813	0.005630111694335582
0.007821280014468357	0.006110763549804332
0.007900777010945603	0.006110763549804332
0.007983869989402592	0.006110763549804332
0.008066061011049896	0.006110763549804332
0.008145995991071686	0.006110763549804332
0.008224874007282779	0.006110763549804332
0.008303648995934054	0.006110763549804332
0.008382550993701443	0.006110763549804332
0.008462086989311501	0.006110763549804332
0.008548181009246036	0.006110763549804332
0.008635342994239181	0.006110763549804332
0.008717882999917492	0.006110763549804332
0.008797969989245757	0.006110763549804332
0.008877496991772205	0.006110763549804332
0.008961823012214154	0.006110763549804332
0.009044033999089152	0.006110763549804332
0.009124050993705168	0.006110763549804332
0.009204500005580485	0.006110763549804332
0.009284380008466542	0.006591415405273082
0.009364572004415095	0.006591415405273082
0.009444374998565763	0.006591415405273082
0.009523646993329749	0.006591415405273082
0.00960287800990045	0.006591415405273082
0.00968268301221542	0.006591415405273082
0.009762786008650437	0.006591415405273082
0.009841430000960827	0.006591415405273082
0.009920348995365202	0.006591415405273082
0.010005922988057137	0.006591415405273082
0.01018082001246512	0.006591415405273082
0.010365572001319379	0.006591415405273082
0.010537813999690115	0.006591415405273082
0.010734910989413038	0.006591415405273082
0.010898842010647058	0.006591415405273082
0.011060860008001328	0.006591415405273082
0.011214914004085585	0.006591415405273082
0.011385598016204312	0.006591415405273082
0.011545705987373367	0.006591415405273082
0.011699180002324283	0.007072067260741832
0.011853028991026804	0.007072067260741832
0.012013236002530903	0.007072067260741832
0.012166944012278691	0.007072067260741832
0.012320326000917703	0.007072067260741832
0.0124730940151494	0.007072067260741832
0.01262528300867416	0.007072067260741832
0.01277685898821801	0.007072067260741832
0.01293181101209484	0.007072067260741832
0.013085854006931186	0.007072067260741832
0.013238768005976453	0.007072067260741832
0.01339235101477243	0.007072067260741832
0.013545060995966196	0.007072067260741832
0.013697332004085183	0.007072067260741832
0.013849857990862802	0.007552719116210582
0.014006560988491401	0.007552719116210582
0.014159718994051218	0.007552719116210582
0.01431170801515691	0.007552719116210582
0.014475562988081947	0.007552719116210582
0.014613372011808679	0.007552719116210582
0.014779688004637137	0.007552719116210582
0.014938470005290583	0.007552719116210582
0.015092871995875612	0.007552719116210582
0.015246012015268207	0.007552719116210582
0.015398368996102363	0.007552719116210582
0.015550904005067423	0.007552719116210582
0.015703993005445227	0.007552719116210582
0.015856609010370448	0.007552719116210582
0.016013131011277437	0.007552719116210582
0.016165962995728478	0.007552719116210582
0.01631836299202405	0.007552719116210582
0.016470817005028948	0.007552719116210582
0.016623278002953157	0.007552719116210582
0.01677736299461685	0.007552719116210582
0.016939925990300253	0.007552719116210582
0.017097956006182358	0.007552719116210582
0.017252647987334058	0.007552719116210582
0.01740484099718742	0.007552719116210582
0.01755814198986627	0.007552719116210582
0.017710635991534218	0.007552719116210582
0.01786352600902319	0.007552719116210582
0.018020674004219472	0.007552719116210582
0.01817418698919937	0.007552719116210582
0.018327102006878704	0.007552719116210582
0.01848021100158803	0.007552719116210582
0.018611486011650413	0.007552719116210582
0.018771570990793407	0.007552719116210582
0.018924637988675386	0.007552719116210582
0.01908169500529766	0.007552719116210582
0.019234672014135867	0.007552719116210582
0.019386972999200225	0.007552719116210582
0.019541479996405542	0.007552719116210582
0.019693253008881584	0.007552719116210582
0.019844618014758453	0.007552719116210582
0.019998108997242525	0.007552719116210582
0.020151128992438316	0.007552719116210582
0.020304127014242113	0.007552719116210582
0.020456141006434336	0.007552719116210582
0.02060821099439636	0.007552719116210582
0.020761196996318176	0.007552719116210582
0.020912921987473965	0.007552719116210582
0.02106878100312315	0.007552719116210582
0.021222690993454307	0.007552719116210582
0.02137542501441203	0.007552719116210582
0.021527670993236825	0.007552719116210582
0.02168017701478675	0.007552719116210582
0.02183115901425481	0.007552719116210582
0.02198379999026656	0.007552719116210582
0.022137007006676868	0.007552719116210582
0.022289045999059454	0.008033370971679332
0.022441159992013127	0.008033370971679332
0.022594011010369286	0.008033370971679332
0.022770000010496005	0.008033370971679332
0.02292828500503674	0.008033370971679332
0.023085201013600454	0.008033370971679332
0.023240362002979964	0.008033370971679332
0.023393039999064058	0.008033370971679332
0.023545528994873166	0.008033370971679332
0.02369781001470983	0.008033370971679332
0.023851206991821527	0.008033370971679332
0.02400835999287665	0.008033370971679332
0.024161750014172867	0.008033370971679332
0.024319523014128208	0.008033370971679332
0.02447697799652815	0.008033370971679332
0.02463034199899994	0.008514022827148082
0.02478334298939444	0.008514022827148082
0.024939002993050963	0.008514022827148082
0.025091445015277714	0.008514022827148082
0.02524365100543946	0.008514022827148082
0.02539755101315677	0.008514022827148082
0.02555107299122028	0.008994674682616832
0.025703307997900993	0.008994674682616832
0.02585638200980611	0.008994674682616832
0.02601317100925371	0.008994674682616832
0.02616629799013026	0.008994674682616832
0.026318154006730765	0.008994674682616832
0.02649774300516583	0.009475326538085582
0.026612513000145555	0.009475326538085582
0.026767720002681017	0.009475326538085582
0.026920328004052863	0.009475326538085582
0.02707939999527298	0.009475326538085582
0.027233083004830405	0.009475326538085582
0.027386391011532396	0.009475326538085582
0.027538871014257893	0.009475326538085582
0.027691297000274062	0.009955978393554332
0.027854923013364896	0.009955978393554332
0.028013720002491027	0.009955978393554332
0.028167899989057332	0.009955978393554332
0.028321655001491308	0.009955978393554332
0.028474290011217818	0.009955978393554332
0.028625739010749385	0.009955978393554332
0.028777464001905173	0.009955978393554332
0.028931831009685993	0.009955978393554332
0.029084031004458666	0.009955978393554332
0.029236700996989384	0.009955978393554332
0.029389028990408406	0.009955978393554332
0.029542172007495537	0.010436630249023082
0.029695811012061313	0.010436630249023082
0.02984831400681287	0.010436630249023082
0.03000494700972922	0.010436630249023082
0.030161978997057304	0.010436630249023082
0.0303148310049437	0.010436630249023082
0.030467241012956947	0.010436630249023082
0.030631214001914486	0.010436630249023082
0.03078731699497439	0.010436630249023082
0.030940791009925306	0.010436630249023082
0.031094678008230403	0.010436630249023082
0.03124720000778325	0.010436630249023082
0.03139911699690856	0.010436630249023082
0.03155164001509547	0.010436630249023082
0.031704113993328065	0.010436630249023082
0.03185562099679373	0.010436630249023082
0.03201164799975231	0.010436630249023082
0.0321650120022241	0.010436630249023082
0.03231697401497513	0.010917282104491832
0.0324688279943075	0.010917282104491832
0.032620673009660095	0.010917282104491832
0.032772262988146394	0.010917282104491832
0.032924530998570845	0.010917282104491832
0.03308364900294691	0.010917282104491832
0.03323546500178054	0.010917282104491832
0.03339330299058929	0.010917282104491832
0.03356076299678534	0.010917282104491832
0.033716245990945026	0.010917282104491832
0.03386858501471579	0.010917282104491832
0.03402449100394733	0.010917282104491832
0.03417778800940141	0.010917282104491832
0.0343780720140785	0.010917282104491832
0.034545725997304544	0.010917282104491832
0.03471639100462198	0.010917282104491832
0.034875240991823375	0.010917282104491832
0.03504338601487689	0.010917282104491832
0.03520187799585983	0.010917282104491832
0.03535444100270979	0.010917282104491832
0.035517070995410904	0.010917282104491832
0.035680316999787465	0.010917282104491832
0.03583436500048265	0.010917282104491832
0.03598755699931644	0.010917282104491832
0.03614137400290929	0.010917282104491832
0.03629453299799934	0.010917282104491832
0.03644765599165112	0.010917282104491832
0.03660083300201222	0.010917282104491832
0.03675694001140073	0.010917282104491832
0.03690977499354631	0.010917282104491832
0.03706729700206779	0.010917282104491832
0.03721993698854931	0.010917282104491832
0.03737249699770473	0.010917282104491832
0.03752512400387786	0.010917282104491832
0.037678260006941855	0.010917282104491832
0.03783185200882144	0.010917282104491832
0.03798417100915685	0.010917282104491832
0.038137480994919315	0.010917282104491832
0.03829045899328776	0.010917282104491832
0.038442890014266595	0.010917282104491832
0.03859605701291002	0.010917282104491832
0.03876259899698198	0.010917282104491832
0.03891773000941612	0.010917282104491832
0.039074697997421026	0.010917282104491832
0.03922629699809477	0.010917282104491832
0.03937962499912828	0.010917282104491832
0.03953186300350353	0.010917282104491832
0.03970542599563487	0.010917282104491832
0.03986534400610253	0.010917282104491832
0.04002264700829983	0.010917282104491832
0.040177176997531205	0.010917282104491832
0.04032972300774418	0.010917282104491832
0.04048458900069818	0.010917282104491832
0.04063776700058952	0.010917282104491832
0.040790725994156674	0.010917282104491832
0.040943068015621975	0.010917282104491832
0.041098554007476196	0.010917282104491832
0.041251226008171216	0.010917282104491832
0.04140415901201777	0.010917282104491832
0.04155729099875316	0.010917282104491832
0.041709515993716195	0.010917282104491832
0.041862448008032516	0.010917282104491832
0.04202066600555554	0.010917282104491832
0.042176646005827934	0.010917282104491832
0.04232960901572369	0.010917282104491832
0.04248196599655785	0.010917282104491832
0.04261202600901015	0.010917282104491832
0.042766931001096964	0.010917282104491832
0.04292084398912266	0.010917282104491832
0.043078919989056885	0.010917282104491832
0.043232097988948226	0.010917282104491832
0.04338728298898786	0.010917282104491832
0.04354074600269087	0.010917282104491832
0.043693214014638215	0.010917282104491832
0.04384802299318835	0.011397933959960582
0.04400503999204375	0.011397933959960582
0.04415821400471032	0.011397933959960582
0.04431037401081994	0.011397933959960582
0.04447138399700634	0.011397933959960582
0.044624472997384146	0.011397933959960582
0.04477660500560887	0.011397933959960582
0.04492831099196337	0.011397933959960582
0.045084414014127105	0.011397933959960582
0.045237596990773454	0.011397933959960582
0.04539053500047885	0.011397933959960582
0.045544219989096746	0.011397933959960582
0.04569669300690293	0.011397933959960582
0.045849265006836504	0.011397933959960582
0.046005550015252084	0.011397933959960582
0.046158779005054384	0.011397933959960582
0.04631215499830432	0.011397933959960582
0.04646648501511663	0.011397933959960582
0.046632293990114704	0.011397933959960582
0.046790758991846815	0.011397933959960582
0.046943611989263445	0.011397933959960582
0.04710474799503572	0.011397933959960582
0.04726300199399702	0.011397933959960582
0.04741880900110118	0.011397933959960582
0.047573196003213525	0.011397933959960582
0.04774445001385175	0.011397933959960582
0.04790088199661113	0.011878585815429332
0.04805900499923155	0.011878585815429332
0.048213050002232194	0.011878585815429332
0.04836606601020321	0.011878585815429332
0.04851871001301333	0.011878585815429332
0.04867135899257846	0.011878585815429332
0.04882467701099813	0.011878585815429332
0.04897712200181559	0.011878585815429332
0.049130510014947504	0.011878585815429332
0.04928314400603995	0.011878585815429332
0.049435921013355255	0.011878585815429332
0.04958865200751461	0.011878585815429332
0.04974415400647558	0.011878585815429332
0.049896693002665415	0.011878585815429332
0.05005420101224445	0.011878585815429332
0.050207401014631614	0.011878585815429332
0.05036005700821988	0.011878585815429332
0.050512698013335466	0.011878585815429332
0.050666062015807256	0.011878585815429332
0.05082133901305497	0.011878585815429332
0.05097563299932517	0.011878585815429332
0.05113030000939034	0.011878585815429332
0.05128431200864725	0.011878585815429332
0.05143799301004037	0.011878585815429332
0.051590907998615876	0.011878585815429332
0.05174361399258487	0.011878585815429332
0.051895393000449985	0.011878585815429332
0.052051881997613236	0.011878585815429332
0.052205237007001415	0.011878585815429332
0.052357214997755364	0.011878585815429332
0.052509895991533995	0.011878585815429332
0.052662227011751384	0.011878585815429332
0.0528152949991636	0.012359237670898082
0.05296798999188468	0.012359237670898082
0.05312073399545625	0.012359237670898082
0.05327458001556806	0.012359237670898082
0.053427300008479506	0.012359237670898082
0.05358005900052376	0.012359237670898082
0.053733456996269524	0.012839889526366832
0.05388687999220565	0.012839889526366832
0.05404412900679745	0.012839889526366832
0.05419731300207786	0.012839889526366832
0.05436244001612067	0.012839889526366832
0.05453607099479996	0.012839889526366832
0.05471381000825204	0.013320541381835582
0.05487349900067784	0.013320541381835582
0.05504084500716999	0.013320541381835582
0.05519603201537393	0.013320541381835582
0.05534918399644084	0.013320541381835582
0.055502867995528504	0.013320541381835582
0.05567603200324811	0.013320541381835582
0.05583811199176125	0.013320541381835582
0.055992821988184005	0.013801193237304332
0.05614708800567314	0.013801193237304332
0.05630262100021355	0.013801193237304332
0.05645752200507559	0.013801193237304332
0.05661114500253461	0.013801193237304332
0.05676397500792518	0.013801193237304332
0.056918434012914076	0.013801193237304332
0.057080410013440996	0.013801193237304332
0.057234408013755456	0.014281845092773082
0.057387412001844496	0.014281845092773082
0.057540962006896734	0.014281845092773082
0.05769402900477871	0.014281845092773082
0.05784705199766904	0.014281845092773082
0.05800537401228212	0.014281845092773082
0.058159233012702316	0.014281845092773082
0.05841738800518215	0.014281845092773082
0.05858022999018431	0.014281845092773082
0.05875221700989641	0.014281845092773082
0.05891156700090505	0.014281845092773082
0.059073907003039494	0.014281845092773082
0.05922854400705546	0.014281845092773082
0.059382398991147056	0.014281845092773082
0.059535292006330565	0.014762496948241832
0.059688475012080744	0.014762496948241832
0.05984285500016995	0.014762496948241832
0.0599978509999346	0.014762496948241832
0.06015142099931836	0.014762496948241832
0.060305852006422356	0.014762496948241832
0.06045850500231609	0.014762496948241832
0.06061171801411547	0.014762496948241832
0.06076465401565656	0.014762496948241832
0.06091773399384692	0.014762496948241832
0.0610747890023049	0.015243148803710582
0.061227089987369254	0.015243148803710582
0.06138004100648686	0.015243148803710582
0.06153562798863277	0.015243148803710582
0.06168852199334651	0.015243148803710582
0.061840765993110836	0.015243148803710582
0.06199277599807829	0.015243148803710582
0.06214607899892144	0.015243148803710582
0.062298851989908144	0.015243148803710582
0.062452001991914585	0.015243148803710582
0.06261171601363458	0.015243148803710582
0.06276708899531513	0.015243148803710582
0.06291922499076463	0.015243148803710582
0.06307630499941297	0.015723800659179332
0.06322943398845382	0.015723800659179332
0.06338174600386992	0.015723800659179332
0.06354144800570793	0.015723800659179332
0.0636980900017079	0.015723800659179332
0.06385091101401486	0.015723800659179332
0.0640074239927344	0.015723800659179332
0.06416083298972808	0.015723800659179332
0.06431424600305036	0.015723800659179332
0.06447691199718975	0.015723800659179332
0.06463097501546144	0.015723800659179332
0.06478422999498434	0.015723800659179332
0.06493836300796829	0.016204452514648082
0.06509209299110807	0.016204452514648082
0.06524641299620271	0.016204452514648082
0.0653986840043217	0.016204452514648082
0.06555149200721644	0.016204452514648082
0.06570434899185784	0.016204452514648082
0.06585666499449871	0.016204452514648082
0.06601318999310024	0.016204452514648082
0.06616571400081739	0.016204452514648082
0.0663180869887583	0.016204452514648082
0.06647089301259257	0.016204452514648082
0.06661231000907719	0.016685104370116832
0.06676675198832527	0.016685104370116832
0.06692036401364021	0.016685104370116832
0.06707793401437812	0.016685104370116832
0.06723133299965411	0.016685104370116832
0.06738469400443137	0.016685104370116832
0.06753776699770242	0.016685104370116832
0.06769020098727196	0.016685104370116832
0.06784560799133033	0.016685104370116832
0.06800938199739903	0.016685104370116832
0.06816410899045877	0.016685104370116832
0.068316273012897	0.016685104370116832
0.06846929001039825	0.016685104370116832
0.06862236600136384	0.016685104370116832
0.06877910299226642	0.016685104370116832
0.06893333001062274	0.016685104370116832
0.06908879900583997	0.016685104370116832
0.06924108299426734	0.016685104370116832
0.06939319299999624	0.016685104370116832
0.06954551400849596	0.016685104370116832
0.06969805900007486	0.016685104370116832
0.06984993399237283	0.016685104370116832
0.07000529998913407	0.016685104370116832
0.07015776701155119	0.016685104370116832
0.07031001299037598	0.016685104370116832
0.0704613339912612	0.016685104370116832
0.07063376301084645	0.016685104370116832
0.07078966399421915	0.016685104370116832
0.07094140601111576	0.017165756225585582
0.07109518098877743	0.017165756225585582
0.07124676898820326	0.017165756225585582
0.07139832500251941	0.017165756225585582
0.07154983299551532	0.017165756225585582
0.0717017879942432	0.017165756225585582
0.07185381901217625	0.017165756225585582
0.0720091400144156	0.017165756225585582
0.0721617020026315	0.017165756225585582
0.07231341899023391	0.017165756225585582
0.07246498399763368	0.017165756225585582
0.07261607400141656	0.017165756225585582
0.07276785199064761	0.017165756225585582
0.07291971798986197	0.017165756225585582
0.07307862400193699	0.017165756225585582
0.07323163500404917	0.017165756225585582
0.07339357500313781	0.017165756225585582
0.07354629199835472	0.017165756225585582
0.073698066000361	0.017165756225585582
0.07385012198938057	0.017165756225585582
0.07400726299965754	0.017165756225585582
0.07415957600460388	0.017165756225585582
0.07431140099652112	0.017165756225585582
0.074472976004472	0.017165756225585582
0.074610584997572	0.017165756225585582
0.07476423599291593	0.017165756225585582
0.07491593199665658	0.017165756225585582
0.07507126999553293	0.017165756225585582
0.07522296698880382	0.017165756225585582
0.07537510301335715	0.017165756225585582
0.0755263390019536	0.017165756225585582
0.0756775560148526	0.017165756225585582
0.07582992399693467	0.017165756225585582
0.07598230300936848	0.017165756225585582
0.07613547300570644	0.017165756225585582
0.07628736799233593	0.017165756225585582
0.07644019898725674	0.017165756225585582
0.07659290000447072	0.017165756225585582
0.07674626199877821	0.017165756225585582
0.07690030100638978	0.017165756225585582
0.07705783899291418	0.017165756225585582
0.07721074199071154	0.017165756225585582
0.0773631629999727	0.017165756225585582
0.0775161939964164	0.017165756225585582
0.07766895901295356	0.017165756225585582
0.07782482099719346	0.017165756225585582
0.07797790699987672	0.017165756225585582
0.07813154099858366	0.017165756225585582
0.07828509999671951	0.017165756225585582
0.0784399569965899	0.017165756225585582
0.07859272600035183	0.017165756225585582
0.07877377601107582	0.017165756225585582
0.0789269870147109	0.017165756225585582
0.0790830019977875	0.017165756225585582
0.07923527000821196	0.017165756225585582
0.07938740399549715	0.017165756225585582
0.0795396419998724	0.017165756225585582
0.07969196999329142	0.017165756225585582
0.07984372100327164	0.017165756225585582
0.07999865998863243	0.017165756225585582
0.08015150800929405	0.017165756225585582
0.08030339199467562	0.017165756225585582
0.08045497900457121	0.017165756225585582
0.08060679899062961	0.017165756225585582
0.08075819400255568	0.017165756225585582
0.08091009900090285	0.017165756225585582
0.08106571901589632	0.017165756225585582
0.08121845900313929	0.017165756225585582
0.08137006699689664	0.017165756225585582
0.08152163500199094	0.017165756225585582
0.08167309299460612	0.017165756225585582
0.08182481999392621	0.017165756225585582
0.08197634399402887	0.017165756225585582
0.08212901800288819	0.017646408081054332
0.08228217699797824	0.017646408081054332
0.08243766298983246	0.017646408081054332
0.08259144899784587	0.017646408081054332
0.08275864101597108	0.017646408081054332
0.08291163900867105	0.017646408081054332
0.08306796400574967	0.017646408081054332
0.08322065699030645	0.017646408081054332
0.08337301600840874	0.017646408081054332
0.08352534400182776	0.017646408081054332
0.08367697399808094	0.017646408081054332
0.08382912099477835	0.017646408081054332
0.08398043698980473	0.017646408081054332
0.08413240101072006	0.017646408081054332
0.08428443400771357	0.017646408081054332
0.08445692498935387	0.017646408081054332
0.0846159239881672	0.017646408081054332
0.08476838999195024	0.017646408081054332
0.08492071399814449	0.017646408081054332
0.08507782200467773	0.017646408081054332
0.08523181799682789	0.017646408081054332
0.08538559699081816	0.017646408081054332
0.08554074700805359	0.017646408081054332
0.0856945590057876	0.017646408081054332
0.08584700099891052	0.017646408081054332
0.08600311999907717	0.017646408081054332
0.08615729000302963	0.017646408081054332
0.08631136399344541	0.017646408081054332
0.08646573300939053	0.017646408081054332
0.086611492006341	0.017646408081054332
0.08677234398783185	0.017646408081054332
0.08692580400384031	0.017646408081054332
0.08708322799066082	0.017646408081054332
0.08723748399643227	0.017646408081054332
0.08739096400677226	0.017646408081054332
0.08754360699094832	0.017646408081054332
0.08769744099117815	0.017646408081054332
0.08785250899381936	0.017646408081054332
0.08801025699358433	0.017646408081054332
0.08816884100087918	0.017646408081054332
0.08832266801618971	0.017646408081054332
0.0884757460153196	0.017646408081054332
0.08863093599211425	0.017646408081054332
0.0887856220069807	0.017646408081054332
0.08893760200589895	0.017646408081054332
0.08909091100213118	0.017646408081054332
0.08924300101352856	0.017646408081054332
0.08939497399842367	0.017646408081054332
0.08954725301009603	0.017646408081054332
0.08969930600142106	0.017646408081054332
0.08985110401408747	0.017646408081054332
0.09000771000864916	0.017646408081054332
0.09016183001222089	0.017646408081054332
0.09031403201515786	0.017646408081054332
0.09046744901570491	0.017646408081054332
0.09061088800081052	0.017646408081054332
0.09076649899361655	0.017646408081054332
0.0909191069949884	0.017646408081054332
0.0910755840013735	0.017646408081054332
0.09122818999458104	0.017646408081054332
0.09138121400610544	0.017646408081054332
0.09153459701337852	0.017646408081054332
0.0916882969904691	0.017646408081054332
0.09184030498727225	0.017646408081054332
0.09199526099837385	0.017646408081054332
0.09214913100004196	0.017646408081054332
0.0923023649957031	0.017646408081054332
0.09245449601439759	0.017646408081054332
0.09260858100606129	0.017646408081054332
0.09276071700151078	0.017646408081054332
0.09291224199114367	0.017646408081054332
0.09306824699160643	0.017646408081054332
0.09322258399333805	0.018127059936523082
0.09337609200156294	0.018127059936523082
0.09352952899644151	0.018127059936523082
0.0936825399985537	0.018127059936523082
0.09383553700172342	0.018127059936523082
0.09398868901189417	0.018127059936523082
0.09414293299778365	0.018127059936523082
0.09429604100296274	0.018127059936523082
0.0944569080020301	0.018127059936523082
0.09462648999760859	0.018127059936523082
0.09478382900124416	0.018127059936523082
0.09493862200179137	0.018127059936523082
0.09509459999389946	0.018127059936523082
0.09524740700726397	0.018127059936523082
0.09540036099497229	0.018127059936523082
0.09555334900505841	0.018127059936523082
0.09570766999968328	0.018127059936523082
0.09586233898880892	0.018127059936523082
0.09602088300744072	0.018127059936523082
0.09617554998840205	0.018127059936523082
0.09632882400183007	0.018127059936523082
0.09648418400320224	0.018127059936523082
0.09663784201256931	0.018127059936523082
0.09679198000230826	0.018127059936523082
0.09695601600105874	0.018127059936523082
0.09711000000243075	0.018127059936523082
0.09726368199335411	0.018127059936523082
0.09741720400052145	0.018127059936523082
0.09757143200840801	0.018127059936523082
0.09772474400233477	0.018127059936523082
0.09788173300330527	0.018127059936523082
0.0980390990152955	0.018127059936523082
0.09819327099830844	0.018127059936523082
0.09834721699007787	0.018127059936523082
0.09849998098798096	0.018127059936523082
0.09861095700762235	0.018127059936523082
0.09876603400334716	0.018127059936523082
0.09891930699814111	0.018127059936523082
0.09907751600258052	0.018127059936523082
0.09923010299098678	0.018127059936523082
0.09938243200303987	0.018127059936523082
0.09953581399167888	0.018127059936523082
0.0996876810095273	0.018127059936523082
0.0998395679926034	0.018127059936523082
0.09999124400201254	0.018127059936523082
0.10014330601552501	0.018127059936523082
0.11030627699801698	0.018127059936523082
0.1205500350042712	0.018127059936523082
0.1307416410127189	0.018127059936523082
0.1409521999885328	0.018127059936523082
0.15123552101431414	0.018127059936523082
0.16147952200844884	0.018607711791991832
0.17170410801190883	0.018607711791991832
0.18192825801088475	0.018607711791991832
0.19217277198913507	0.018607711791991832
0.20239592899451964	0.018607711791991832
0.21265324301202781	0.018607711791991832
0.22293645501486026	0.018607711791991832
0.23320518000400625	0.019088363647460582
0.24349570600315928	0.019569015502929332
0.2537770140042994	0.019569015502929332
0.2640952490037307	0.019569015502929332
0.27439730500918813	0.019569015502929332
0.2846559660101775	0.019569015502929332
0.29489166499115527	0.019569015502929332
0.3052289389888756	0.020049667358398082
0.3155294670141302	0.020049667358398082
0.32584291000966914	0.020049667358398082
0.33615674599423073	0.020072555541991832
0.3464467730082106	0.020072555541991832
0.3567700189887546	0.020072555541991832
0.367008278000867	0.020072555541991832
0.3772448989911936	0.020072555541991832
0.38749893801286817	0.020072555541991832
0.3977198550128378	0.020553207397460582
0.40794568401179276	0.021033859252929332
0.41822532401420176	0.021514511108398082
0.42843185798847117	0.021995162963866832
0.43862942000851035	0.022475814819335582
0.4488448970078025	0.022956466674804332
0.45905955700436607	0.023437118530273082
0.4692952010082081	0.023917770385741832
0.4795277510129381	0.023917770385741832
0.4897866260143928	0.024398422241210582
0.5000200179929379	0.024879074096679332
0.5102713560045231	0.024879074096679332
0.5205205710080918	0.024879074096679332
0.5307664810097776	0.024879074096679332
0.5409988469909877	0.024879074096679332
0.5512092369899619	0.024879074096679332
0.5614127560111228	0.024879074096679332
0.5716264660004526	0.024879074096679332
0.5818383379955776	0.025359725952148082
0.5920927689876407	0.025359725952148082
0.6023052890086547	0.025359725952148082
0.6125499200134072	0.025840377807616832
0.6227907249995042	0.026321029663085582
0.6330144520034082	0.026282882690429332
0.6432681849983055	0.026282882690429332
0.6534876640071161	0.026282882690429332
0.6637108380091377	0.026282882690429332
0.6740535559947602	0.026282882690429332
0.6843477569927927	0.026282882690429332
0.694623927003704	0.026282882690429332
0.7048421720101032	0.026282882690429332
0.7150879919936415	0.026282882690429332
0.7253264389873948	0.026771163940429332
0.7355768500128761	0.026771163940429332
0.7458308479981497	0.026771163940429332
0.7560823980020359	0.027251815795898082
0.7663878120074514	0.027251815795898082
0.7766292529995553	0.027251815795898082
0.7868671280157287	0.027251815795898082
0.7971449170145206	0.027251815795898082
0.8074352499970701	0.027251815795898082
0.8176987520128023	0.027251815795898082
0.8279682360007428	0.027251815795898082
0.8382069770013914	0.027251815795898082
0.8484255149960518	0.027251815795898082
0.8586385429953225	0.027251815795898082
0.8689324459992349	0.027251815795898082
0.8791734660044312	0.027251815795898082
0.8894223800161853	0.027732467651366832
0.8996670290071052	0.027732467651366832
0.9099172489950433	0.028213119506835582
0.9201456250157207	0.028213119506835582
0.930360683996696	0.028213119506835582
0.9405861730047036	0.028213119506835582
0.950850866996916	0.028213119506835582
0.9610806310083717	0.028213119506835582
0.9712809449993074	0.028213119506835582
0.9815097080136184	0.028213119506835582
0.9917407000029925	0.028213119506835582
1.001976805011509	0.028693771362304332
1.1022812029987108	0.029616928100585582
1.2027291129925288	0.030578231811523082
1.3031850070110522	0.03153953552246058
1.4036147120059468	0.03298149108886683
1.504051772004459	0.03394279479980433
1.60452091001207	0.03490409851074183
1.7049679729971103	0.03682670593261683
1.8054222950013354	0.04019126892089808
1.9058598820120096	0.10507926940917933
2.006400231999578	0.10507926940917933
2.106912707007723	0.10507926940917933
2.2073790009890217	0.10507926940917933
2.30784434301313	0.10652122497558558
2.408341119007673	0.10651359558105433
2.5088359340152238	0.10723457336425746
2.6093052639917005	0.10963783264160121
2.7097693769901525	0.11156044006347621
2.810238540987484	0.11156044006347621
2.91066391201457	0.11156044006347621
3.011091680993559	0.11348304748535121
3.1115165099909063	0.11588630676269496
3.2119541880092584	0.11636695861816371
3.3124212470138445	0.11636695861816371
3.412923416006379	0.11636695861816371
3.513392985012615	0.11708793640136683
3.613846263004234	0.11852989196777308
3.714361246995395	0.11901054382324183
3.8148483299883083	0.11997184753417933
3.9153102799900807	0.11997184753417933
4.015789197001141	0.11997184753417933
4.1162609239981975	0.12093315124511683
4.216719423013274	0.12141380310058558
4.317228953994345	0.12189445495605433
4.417734354996355	0.12333641052246058
4.51820838500862	0.12357673645019496
4.618689397990238	0.12357673645019496
4.719195218989626	0.12357673645019496
4.819692790013505	0.12357673645019496
4.920176685991464	0.12453804016113246
5.0206205190042965	0.12453804016113246
5.121096023009159	0.12453804016113246
5.22157599098864	0.12453804016113246
5.322057034994941	0.12453804016113246
5.422525633010082	0.12549934387206996
5.522997626016149	0.12597618103027308
5.623465690005105	0.12597618103027308
5.723951647989452	0.12597618103027308
5.824436447001062	0.12597618103027308
5.9248903050029185	0.12696800231933558
6.025319484993815	0.12884483337402308
6.125897046003956	0.12884483337402308
6.226422811014345	0.12884483337402308
6.326946031011175	0.12884483337402308
6.427514251990942	0.12884483337402308
6.528108645987231	0.12884483337402308
6.628598162002163	0.12884483337402308
6.729053604998626	0.12884483337402308
6.829539343016222	0.12884483337402308
6.930005458008964	0.12884483337402308
7.030478478001896	0.12884483337402308
7.131044478999684	0.12884483337402308
7.2315618180145975	0.12884483337402308
7.332033390994184	0.12881431579589808
0	0
