# Supplementary material for: GRAPE for fast and scalable graph processing and random-walk-based embedding
Source: Nat Comput Sci. 2023 Jun 26;3(6):552–68. doi: 10.1038/s43588-023-00465-8 (PMC10768636; doi:10.1038/s43588-023-00465-8)
Supplement: Supplementary file 4 — CSVs with time series data with time and memory requirements for the different libraries on the 44 considered graphs and on the different tasks considered (loading graphs, first- and second-order RWs). [file 43588_2023_465_MOESM4_ESM.zip › bio-celegans/CSRgraph/second_order_walk.csv]

delta	ram
0	0.002957534790039018
0.0001752419993863441	0.002957534790039018
0.00031424700136994943	0.003438186645507768
0.0004018339968752116	0.003438186645507768
0.00047654400259489194	0.003438186645507768
0.0005486750014824793	0.003438186645507768
0.0006200330026331358	0.003438186645507768
0.0006912349999765866	0.003438186645507768
0.0007616570001118816	0.003438186645507768
0.0008318000036524609	0.003438186645507768
0.0009083240001928061	0.003438186645507768
0.000979133001237642	0.003918838500976518
0.0010494219968677498	0.003918838500976518
0.0011193899990757927	0.003918838500976518
0.0011893550035892986	0.003918838500976518
0.0012591330014402047	0.003918838500976518
0.0013287120018503629	0.003918838500976518
0.0013985730038257316	0.003918838500976518
0.0014686279973830096	0.003918838500976518
0.0015386349987238646	0.003918838500976518
0.0016091869983938523	0.003918838500976518
0.001679699998931028	0.004399490356445268
0.0017495819993200712	0.004399490356445268
0.0018197140016127378	0.004399490356445268
0.0018936530032078736	0.004399490356445268
0.0019648130037239753	0.004399490356445268
0.002034985001955647	0.004399490356445268
0.0021052939991932362	0.004399490356445268
0.002175228997657541	0.004399490356445268
0.0022453670026152395	0.004880142211914018
0.0023151810019044206	0.004880142211914018
0.002385063002293464	0.004880142211914018
0.002456045003782492	0.004880142211914018
0.002526333002606407	0.004880142211914018
0.00260236000031	0.004880142211914018
0.0026847819972317666	0.004880142211914018
0.002758167000138201	0.004880142211914018
0.0028287989989621565	0.005360794067382768
0.002914876000431832	0.005360794067382768
0.0029858170018997043	0.005360794067382768
0.0030560049999621697	0.005360794067382768
0.003135421000479255	0.005360794067382768
0.0032084589984151535	0.005360794067382768
0.003278969001257792	0.005360794067382768
0.003349436003190931	0.005360794067382768
0.0034197310014860705	0.005360794067382768
0.00348959700204432	0.005841445922851518
0.0035599390030256473	0.005841445922851518
0.003635601999121718	0.005841445922851518
0.003707336996740196	0.005841445922851518
0.003776987003220711	0.005841445922851518
0.0038473219974548556	0.005841445922851518
0.003922948999388609	0.005841445922851518
0.0039942650037119165	0.005841445922851518
0.004064220003783703	0.005841445922851518
0.004134080998483114	0.005841445922851518
0.00420418399880873	0.005841445922851518
0.0042950770002789795	0.005841445922851518
0.004367932000604924	0.006322097778320268
0.0044384060020092875	0.006322097778320268
0.004511320999881718	0.006322097778320268
0.004581756998959463	0.006322097778320268
0.004651388997444883	0.006322097778320268
0.004721472003438976	0.006322097778320268
0.004791068997292314	0.006322097778320268
0.00486161200387869	0.006322097778320268
0.0049361929995939136	0.006322097778320268
0.005007603002013639	0.006322097778320268
0.005078239002614282	0.006322097778320268
0.00514824700076133	0.006802749633789018
0.005218069003603887	0.006802749633789018
0.005288123000354972	0.006802749633789018
0.00535827899875585	0.006802749633789018
0.005431634002889041	0.006802749633789018
0.005501976003870368	0.006802749633789018
0.005571891000727192	0.006802749633789018
0.005642078998789657	0.006802749633789018
0.00571213699731743	0.006802749633789018
0.005782049003755674	0.006802749633789018
0.005852207003044896	0.006802749633789018
0.005927291997068096	0.006802749633789018
0.005998426997393835	0.006802749633789018
0.006068729002436157	0.006802749633789018
0.006138684002507944	0.006802749633789018
0.006210683997778688	0.006802749633789018
0.00628087099903496	0.006802749633789018
0.0063506570004392415	0.006802749633789018
0.006420190999051556	0.006802749633789018
0.006490259002021048	0.006802749633789018
0.0065705189990694635	0.007283401489257768
0.006648287002462894	0.007283401489257768
0.006718971999362111	0.007283401489257768
0.006788840000808705	0.007283401489257768
0.006858212000224739	0.007283401489257768
0.006932361000508536	0.007283401489257768
0.007003083002928179	0.007283401489257768
0.007073232998664025	0.007283401489257768
0.007143240996811073	0.007283401489257768
0.007213110999146011	0.007283401489257768
0.007282995997229591	0.007283401489257768
0.007353417997364886	0.007283401489257768
0.007423356997605879	0.007283401489257768
0.0074930210030288436	0.007283401489257768
0.007562546998087782	0.007283401489257768
0.007636884001840372	0.007283401489257768
0.00770893399749184	0.007283401489257768
0.00777882900001714	0.007283401489257768
0.007849993999116123	0.007283401489257768
0.007925113000965212	0.007764053344726518
0.00799590400129091	0.007764053344726518
0.008065811998676509	0.007764053344726518
0.008135700001730584	0.007764053344726518
0.008205160003853962	0.007764053344726518
0.008290010002383497	0.007764053344726518
0.008362715001567267	0.007764053344726518
0.008432991002337076	0.007764053344726518
0.008502939002937637	0.007764053344726518
0.00857298699702369	0.007764053344726518
0.00864313499914715	0.007764053344726518
0.008713335999345873	0.007764053344726518
0.008783047000179067	0.007764053344726518
0.00886115500179585	0.007764053344726518
0.008963587002654094	0.007764053344726518
0.00904738299868768	0.007764053344726518
0.009129659003519919	0.007764053344726518
0.009212511999066919	0.007764053344726518
0.00929533300222829	0.007764053344726518
0.009394072003487963	0.008244705200195268
0.009480683998845052	0.008244705200195268
0.009563430001435336	0.008244705200195268
0.009645778001868166	0.008244705200195268
0.009730491998197976	0.008244705200195268
0.009813689001020975	0.008244705200195268
0.00990270500187762	0.008244705200195268
0.009986914999899454	0.008244705200195268
0.010082013002829626	0.008725357055664018
0.010245796001981944	0.008725357055664018
0.010414846998173743	0.008725357055664018
0.010577806002402212	0.008725357055664018
0.010761976001958828	0.008725357055664018
0.01093070400384022	0.008725357055664018
0.011081488002673723	0.008725357055664018
0.011229465999349486	0.008725357055664018
0.011410772000090219	0.008725357055664018
0.01156552899919916	0.008725357055664018
0.011729502002708614	0.008725357055664018
0.011876625001605134	0.008725357055664018
0.012028457997075748	0.008725357055664018
0.012175210002169479	0.009206008911132768
0.012350636003247928	0.009206008911132768
0.012505204998888075	0.009206008911132768
0.012647681003727484	0.009206008911132768
0.012824167002690956	0.009206008911132768
0.01299565799854463	0.009206008911132768
0.013153726999007631	0.009206008911132768
0.013310476002516225	0.009206008911132768
0.01346643800206948	0.009206008911132768
0.013622657999803778	0.009206008911132768
0.013791780002065934	0.009206008911132768
0.013948911997431424	0.009206008911132768
0.014090297001530416	0.009206008911132768
0.014231228997232392	0.009206008911132768
0.014393215002201032	0.009206008911132768
0.014541046999511309	0.009206008911132768
0.01468857200234197	0.009206008911132768
0.014836604001175147	0.009206008911132768
0.014985554000304546	0.009206008911132768
0.015127573002246208	0.009206008911132768
0.015269370000169147	0.009206008911132768
0.015411147003760561	0.009206008911132768
0.015553805998933967	0.009206008911132768
0.015695993999543134	0.009206008911132768
0.015837113998713903	0.009206008911132768
0.01598338199983118	0.009206008911132768
0.016126257003634237	0.009206008911132768
0.016285049001453444	0.009206008911132768
0.016444414002762642	0.009206008911132768
0.016588017002504785	0.009206008911132768
0.016734071003156714	0.009206008911132768
0.016881347000889946	0.009206008911132768
0.017032315998221748	0.009206008911132768
0.017173943000670988	0.009206008911132768
0.017314732998784166	0.009206008911132768
0.017495747000793926	0.009206008911132768
0.017643079998379108	0.009206008911132768
0.017790047997550573	0.009206008911132768
0.017951485999219585	0.009206008911132768
0.018099446999258362	0.009206008911132768
0.018247566003992688	0.009206008911132768
0.01841733299806947	0.009206008911132768
0.01857033499982208	0.009206008911132768
0.018718881001404952	0.009206008911132768
0.018904490003478713	0.009206008911132768
0.019095509000180755	0.009206008911132768
0.01925480100180721	0.009206008911132768
0.019412423003814183	0.009206008911132768
0.019570411001041066	0.009206008911132768
0.019727951003005728	0.009206008911132768
0.019884977002220694	0.009686660766601518
0.020060875001945533	0.009686660766601518
0.020221519996994175	0.009686660766601518
0.020408798001881223	0.009686660766601518
0.020568703002936672	0.009686660766601518
0.020727782997710165	0.009686660766601518
0.020881538002868183	0.009686660766601518
0.02103954800259089	0.009686660766601518
0.02119226699869614	0.009686660766601518
0.021344831999158487	0.009686660766601518
0.02149755800201092	0.009686660766601518
0.0216814540035557	0.009686660766601518
0.021835043000464793	0.009686660766601518
0.02199270900018746	0.009686660766601518
0.022146959003293887	0.009686660766601518
0.022315043999697082	0.009686660766601518
0.02246738599933451	0.010167312622070268
0.022631405001448	0.010167312622070268
0.022778363003453705	0.010167312622070268
0.02292459500313271	0.010167312622070268
0.023071591996995267	0.010167312622070268
0.02321820100041805	0.010647964477539018
0.023364697000943124	0.010647964477539018
0.02351123100379482	0.010647964477539018
0.023657058001845144	0.010647964477539018
0.023803219002729747	0.010647964477539018
0.023950449001858942	0.010647964477539018
0.024098169997159857	0.010647964477539018
0.02423601900227368	0.010647964477539018
0.02438929300114978	0.010647964477539018
0.024537033001251984	0.010647964477539018
0.02468597600091016	0.010647964477539018
0.024834488998749293	0.011128616333007768
0.024985830998048186	0.011128616333007768
0.02513250800257083	0.011128616333007768
0.025281531998189166	0.011128616333007768
0.025440962999709882	0.011128616333007768
0.025592755002435297	0.011128616333007768
0.025740286997461226	0.011128616333007768
0.025912301003700122	0.011128616333007768
0.026076490998093504	0.011128616333007768
0.026223487002425827	0.011609268188476518
0.026370065999799408	0.011609268188476518
0.026517213002080098	0.011609268188476518
0.02666388299985556	0.011609268188476518
0.026810126997588668	0.011609268188476518
0.026962613002979197	0.011609268188476518
0.027109811002446804	0.011609268188476518
0.027256198001850862	0.011609268188476518
0.02741243300260976	0.011609268188476518
0.027558355999644846	0.011609268188476518
0.027706621003744658	0.011609268188476518
0.027850626000144985	0.011609268188476518
0.028005191998090595	0.011609268188476518
0.028146894001110923	0.011609268188476518
0.028288396999414545	0.011609268188476518
0.02843895799742313	0.011609268188476518
0.02859269799955655	0.011609268188476518
0.028735070998664014	0.012089920043945268
0.02890369200031273	0.012089920043945268
0.029065331000310834	0.012089920043945268
0.029222516997833736	0.012089920043945268
0.029378876999544445	0.012089920043945268
0.02953499100112822	0.012089920043945268
0.029693069998756982	0.012089920043945268
0.029849594000552315	0.012089920043945268
0.030010305999894626	0.012089920043945268
0.03017824800190283	0.012089920043945268
0.030330945999594405	0.012089920043945268
0.030483624002954457	0.012089920043945268
0.03063643600034993	0.012089920043945268
0.030789825999818277	0.012089920043945268
0.030946787999710068	0.012089920043945268
0.03110903599736048	0.012089920043945268
0.03126347500074189	0.012089920043945268
0.031417054997291416	0.012089920043945268
0.03157064100378193	0.012089920043945268
0.03173365200200351	0.012089920043945268
0.031881822003924754	0.012089920043945268
0.032032581002567895	0.012089920043945268
0.03218020300118951	0.012089920043945268
0.032367744999646675	0.012089920043945268
0.03254034600104205	0.012089920043945268
0.03271463899727678	0.012089920043945268
0.0328736849987763	0.012089920043945268
0.03303618099744199	0.012089920043945268
0.03319301299779909	0.012089920043945268
0.03334918199834647	0.012089920043945268
0.03350727599899983	0.012089920043945268
0.033676288003334776	0.012089920043945268
0.03385667400289094	0.012089920043945268
0.03401168299751589	0.012089920043945268
0.03415919299732195	0.012089920043945268
0.03430584900343092	0.012089920043945268
0.034452346997568384	0.012089920043945268
0.034598512000229675	0.012089920043945268
0.034748844998830464	0.012089920043945268
0.0348955380031839	0.012089920043945268
0.03504303799854824	0.012089920043945268
0.03520998999738367	0.012089920043945268
0.03535712599841645	0.012089920043945268
0.03549929599830648	0.012089920043945268
0.03564130599988857	0.012089920043945268
0.0357849010033533	0.012089920043945268
0.035940205001679715	0.012089920043945268
0.036083974002394825	0.012089920043945268
0.03623150900239125	0.012089920043945268
0.036375240997585934	0.012089920043945268
0.036535849001666065	0.012089920043945268
0.03668332799861673	0.012089920043945268
0.03683052099950146	0.012089920043945268
0.03701818099943921	0.012089920043945268
0.037167438997130375	0.012089920043945268
0.037317588001315016	0.012089920043945268
0.037462018997757696	0.012089920043945268
0.03760463200160302	0.012089920043945268
0.03774726000119699	0.012570571899414018
0.037911247003648896	0.012570571899414018
0.03805875000398373	0.012570571899414018
0.03822459199727746	0.012570571899414018
0.038378285004000645	0.012570571899414018
0.038531771999259945	0.012570571899414018
0.03868539300310658	0.012570571899414018
0.03885471900139237	0.012570571899414018
0.03904770799999824	0.012570571899414018
0.03920534899953054	0.012570571899414018
0.03937010600202484	0.012570571899414018
0.039529706999019254	0.012570571899414018
0.03968939599872101	0.012570571899414018
0.039847491003456526	0.012570571899414018
0.04001359300309559	0.012570571899414018
0.04017716000089422	0.012570571899414018
0.04038369600311853	0.012570571899414018
0.04054393400292611	0.012570571899414018
0.04069874400011031	0.012570571899414018
0.04085262899752706	0.012570571899414018
0.04101056799845537	0.012570571899414018
0.041164902002492454	0.012570571899414018
0.04131791200052248	0.012570571899414018
0.041470652002317365	0.012570571899414018
0.04162384200026281	0.012570571899414018
0.04177738999715075	0.012570571899414018
0.041932569998607505	0.012570571899414018
0.04208710099919699	0.012570571899414018
0.04224018799868645	0.012570571899414018
0.04238691399950767	0.012570571899414018
0.04254531100013992	0.012570571899414018
0.042707123000582214	0.012570571899414018
0.042854569997871295	0.012570571899414018
0.04300954000063939	0.012570571899414018
0.043152703998202924	0.012570571899414018
0.04329488299845252	0.012570571899414018
0.04343683800107101	0.012570571899414018
0.04357875399728073	0.012570571899414018
0.04372093400161248	0.012570571899414018
0.043862605998583604	0.012570571899414018
0.0440084259971627	0.012570571899414018
0.04416266600310337	0.012570571899414018
0.04431966599804582	0.013051223754882768
0.04448741100350162	0.013051223754882768
0.04464426299819024	0.013051223754882768
0.04478742900391808	0.013051223754882768
0.04492973299784353	0.013051223754882768
0.0450729579970357	0.013051223754882768
0.045215735997771844	0.013051223754882768
0.0453579989989521	0.013051223754882768
0.04549961299926508	0.013051223754882768
0.04564159199799178	0.013051223754882768
0.04578387500077952	0.013051223754882768
0.045925448001071345	0.013051223754882768
0.04606693799723871	0.013051223754882768
0.046207961000618525	0.013051223754882768
0.04635053899983177	0.013051223754882768
0.046492487999785226	0.013051223754882768
0.046633874997496605	0.013051223754882768
0.04677536200324539	0.013051223754882768
0.04691694099892629	0.013051223754882768
0.047059632001037244	0.013051223754882768
0.04720206899946788	0.013051223754882768
0.047365120000904426	0.013051223754882768
0.04751232999842614	0.013051223754882768
0.04765891100396402	0.013051223754882768
0.04780564099928597	0.013051223754882768
0.04795215500053018	0.013051223754882768
0.04809994000243023	0.013051223754882768
0.048232768996967934	0.013051223754882768
0.048383818997535855	0.013051223754882768
0.04854999599774601	0.013051223754882768
0.048698192003939766	0.013531875610351518
0.04888453199964715	0.013531875610351518
0.04908954800339416	0.013531875610351518
0.04924763699818868	0.013531875610351518
0.04940869600250153	0.013531875610351518
0.049566410001716577	0.014012527465820268
0.049724876997061074	0.014012527465820268
0.04988373100059107	0.014012527465820268
0.050056665000738576	0.014012527465820268
0.050212032001581974	0.014012527465820268
0.05036739700153703	0.014012527465820268
0.05052391900244402	0.014012527465820268
0.05067764800332952	0.014493179321289018
0.050831063999794424	0.014493179321289018
0.050990973999432754	0.014493179321289018
0.051147259000572376	0.014493179321289018
0.05130054199980805	0.014493179321289018
0.05145376399741508	0.014493179321289018
0.05161734799912665	0.014493179321289018
0.05176643800223246	0.014493179321289018
0.05192235299909953	0.014973831176757768
0.052073389000725	0.014973831176757768
0.05222235299879685	0.014973831176757768
0.05240592199697858	0.014973831176757768
0.05256036500213668	0.014973831176757768
0.05276455399871338	0.014973831176757768
0.05292459599877475	0.014973831176757768
0.05308254499686882	0.015454483032226518
0.053241884997987654	0.015454483032226518
0.05340056499699131	0.015454483032226518
0.053557598002953455	0.015454483032226518
0.05372027999692364	0.015454483032226518
0.053891698000370525	0.015454483032226518
0.05404616700252518	0.015454483032226518
0.054199352001887746	0.015454483032226518
0.054352630002540536	0.015454483032226518
0.05450579799799016	0.015454483032226518
0.0546586210039095	0.015454483032226518
0.054811533002066426	0.015454483032226518
0.05496986400248716	0.015935134887695268
0.05512339899723884	0.015935134887695268
0.05527643200184684	0.015935134887695268
0.05543001899786759	0.015935134887695268
0.05558319499687059	0.015935134887695268
0.05582453399983933	0.015935134887695268
0.055988473002798855	0.015935134887695268
0.05614385299850255	0.015935134887695268
0.05631622500368394	0.015935134887695268
0.05646575999708148	0.015935134887695268
0.056613180997374	0.015935134887695268
0.056760721003229264	0.016415786743164018
0.05690855700231623	0.016415786743164018
0.057056783996813465	0.016415786743164018
0.057203768999897875	0.016415786743164018
0.057345501001691446	0.016415786743164018
0.05750823800190119	0.016415786743164018
0.0576545529984287	0.016415786743164018
0.05780125300225336	0.016415786743164018
0.0579476019993308	0.016415786743164018
0.058094895000976976	0.016415786743164018
0.0582411349969334	0.016415786743164018
0.058397991000674665	0.016415786743164018
0.05853953499899944	0.016896438598632768
0.058684174000518396	0.016896438598632768
0.05883585500123445	0.016896438598632768
0.05903043699800037	0.016896438598632768
0.059189018997130916	0.016896438598632768
0.05934534800326219	0.016896438598632768
0.0595029730029637	0.016896438598632768
0.059660279999661725	0.016896438598632768
0.05981771899678279	0.016896438598632768
0.05998632100090617	0.016896438598632768
0.06014978000166593	0.016896438598632768
0.060305617000267375	0.017377090454101518
0.060455140002886765	0.017377090454101518
0.06060285700368695	0.017377090454101518
0.06075131599936867	0.017377090454101518
0.06090614999993704	0.017377090454101518
0.06105492400092771	0.017377090454101518
0.06120232999819564	0.017377090454101518
0.06134933599969372	0.017377090454101518
0.06149688200093806	0.017377090454101518
0.0616434300027322	0.017377090454101518
0.061790644002030604	0.017377090454101518
0.06193879600323271	0.017857742309570268
0.062090061997878365	0.017857742309570268
0.06223759400018025	0.017857742309570268
0.062385108001763	0.017857742309570268
0.06253838600241579	0.017857742309570268
0.06270560900156852	0.017857742309570268
0.06285390999983065	0.017857742309570268
0.06300866100355051	0.017857742309570268
0.06315731000358937	0.017857742309570268
0.06330421000166098	0.017857742309570268
0.0634510890013189	0.017857742309570268
0.0635978209975292	0.017857742309570268
0.06374432500160765	0.017857742309570268
0.06389356999716256	0.017857742309570268
0.06403596999734873	0.017857742309570268
0.06417774200235726	0.017857742309570268
0.06434469699888723	0.017857742309570268
0.06448758400074439	0.018338394165039018
0.06462859400198795	0.018338394165039018
0.06476976699923398	0.018338394165039018
0.06494441100221593	0.018338394165039018
0.06510430399794132	0.018338394165039018
0.06525047500326764	0.018338394165039018
0.06540655800199602	0.018338394165039018
0.06554861900076503	0.018338394165039018
0.06569071600097232	0.018338394165039018
0.0658320319998893	0.018338394165039018
0.06598341900098603	0.018338394165039018
0.06612514700100292	0.018338394165039018
0.0662661050009774	0.018338394165039018
0.06640704599703895	0.018338394165039018
0.06654833399807103	0.018338394165039018
0.06669037500250852	0.018338394165039018
0.06683137799700489	0.018338394165039018
0.06697596300364239	0.018338394165039018
0.067117042002792	0.018338394165039018
0.0672613540009479	0.018338394165039018
0.06740238400379894	0.018338394165039018
0.06754348800313892	0.018338394165039018
0.06768516299780458	0.018338394165039018
0.06784513699676609	0.018338394165039018
0.06799640700046439	0.018338394165039018
0.06814596200274536	0.018338394165039018
0.0683045600017067	0.018338394165039018
0.06845390100352233	0.018338394165039018
0.0686006960022496	0.018338394165039018
0.06874765900283819	0.018338394165039018
0.0689030499997898	0.018338394165039018
0.06907937500363914	0.018338394165039018
0.06923582599847578	0.018338394165039018
0.06939309099834645	0.018338394165039018
0.06954973800020525	0.018338394165039018
0.06970544200157747	0.018338394165039018
0.06986241500271717	0.018338394165039018
0.07002419899799861	0.018338394165039018
0.07018951299687615	0.018338394165039018
0.07033690100070089	0.018338394165039018
0.07049297999765258	0.018338394165039018
0.070640388999891	0.018338394165039018
0.07078755700058537	0.018338394165039018
0.07094058200164	0.018338394165039018
0.07109410200064303	0.018338394165039018
0.07124672299687518	0.018338394165039018
0.07141176200093469	0.018338394165039018
0.07155795399739873	0.018338394165039018
0.07172283600084484	0.018338394165039018
0.07187617699673865	0.018338394165039018
0.07202118200075347	0.018338394165039018
0.07216232200153172	0.018338394165039018
0.07236281200312078	0.018338394165039018
0.07252754899673164	0.018338394165039018
0.07267731500178343	0.018338394165039018
0.07283808899956057	0.018338394165039018
0.07299896999757038	0.018338394165039018
0.07315588100027526	0.018338394165039018
0.07331213400175329	0.018338394165039018
0.07346881899866275	0.018338394165039018
0.07362489200022537	0.018338394165039018
0.07379124400176806	0.018338394165039018
0.07394523700349964	0.018338394165039018
0.07408738999947673	0.018338394165039018
0.07424914099829039	0.018338394165039018
0.07439545699890004	0.018338394165039018
0.07454152900027111	0.018338394165039018
0.07468819500354584	0.018338394165039018
0.07483707099891035	0.018338394165039018
0.07499467999878107	0.018338394165039018
0.07514237300347304	0.018338394165039018
0.07528940300107934	0.018338394165039018
0.07544623900321312	0.018338394165039018
0.07558739500382217	0.018819046020507768
0.07572871300362749	0.018819046020507768
0.07586965800146572	0.018819046020507768
0.07601470500230789	0.018819046020507768
0.07615694199921563	0.018819046020507768
0.07631010199838784	0.018819046020507768
0.0764529880034388	0.018819046020507768
0.07659441899886588	0.018819046020507768
0.0767361219986924	0.018819046020507768
0.07687741999689024	0.018819046020507768
0.07702243800304132	0.018819046020507768
0.077164904003439	0.018819046020507768
0.07730708100280026	0.018819046020507768
0.07744836199708516	0.018819046020507768
0.07758981000370113	0.018819046020507768
0.07773264499701327	0.018819046020507768
0.07787566300248727	0.018819046020507768
0.07802314199943794	0.018819046020507768
0.07816582499799551	0.018819046020507768
0.07830807699792786	0.018819046020507768
0.07844976700289408	0.018819046020507768
0.07859192800242454	0.018819046020507768
0.07873392399778822	0.018819046020507768
0.07891774400195573	0.018819046020507768
0.07908764800231438	0.018819046020507768
0.07924582400301006	0.018819046020507768
0.07940297800087137	0.018819046020507768
0.07956027500040364	0.018819046020507768
0.07971844999701716	0.018819046020507768
0.07987587000388885	0.018819046020507768
0.08004994100338081	0.018819046020507768
0.08021123600337887	0.018819046020507768
0.08037227200111374	0.018819046020507768
0.08053622199804522	0.018819046020507768
0.08068610900227213	0.018819046020507768
0.08083301199803827	0.018819046020507768
0.0809841320005944	0.018819046020507768
0.0811504680023063	0.018819046020507768
0.08130379099748097	0.018819046020507768
0.08145547100139083	0.018819046020507768
0.08160279999719933	0.018819046020507768
0.08176613799878396	0.018819046020507768
0.0819226340026944	0.018819046020507768
0.08206449400313431	0.018819046020507768
0.08220571200217819	0.018819046020507768
0.0823469609968015	0.018819046020507768
0.08248838799772784	0.018819046020507768
0.08262997199926758	0.018819046020507768
0.08277226700010942	0.018819046020507768
0.08291383500181837	0.018819046020507768
0.08305576300335815	0.018819046020507768
0.08319746900087921	0.018819046020507768
0.08333887600019807	0.018819046020507768
0.0834807350038318	0.018819046020507768
0.08362192800268531	0.018819046020507768
0.08376280299853534	0.018819046020507768
0.08390450300066732	0.018819046020507768
0.08404656600032467	0.018819046020507768
0.08418815999903018	0.018819046020507768
0.08434174500143854	0.018819046020507768
0.08448451000003843	0.018819046020507768
0.08462660299846902	0.018819046020507768
0.0847684609980206	0.018819046020507768
0.08490995399915846	0.018819046020507768
0.08505217500351137	0.018819046020507768
0.08519348499976331	0.018819046020507768
0.08533483099745354	0.018819046020507768
0.08547615599673009	0.018819046020507768
0.08561681800347287	0.018819046020507768
0.08575880499847699	0.018819046020507768
0.08589962500263937	0.018819046020507768
0.08604135300265625	0.018819046020507768
0.0861824780004099	0.018819046020507768
0.08632355999725405	0.019299697875976518
0.08646540700283367	0.019299697875976518
0.08660721599881072	0.019299697875976518
0.08674913200229639	0.019299697875976518
0.08689447600045241	0.019299697875976518
0.08703862800030038	0.019299697875976518
0.0871807310031727	0.019299697875976518
0.08732346999750007	0.019299697875976518
0.08746476800297387	0.019299697875976518
0.08760678800172172	0.019299697875976518
0.08774833400093485	0.019299697875976518
0.0878921059993445	0.019299697875976518
0.08803464099764824	0.019299697875976518
0.08817605800140882	0.019299697875976518
0.0883323130037752	0.019299697875976518
0.08847503500146559	0.019299697875976518
0.08861709800112294	0.019299697875976518
0.08875858000101289	0.019299697875976518
0.08896176199777983	0.019299697875976518
0.08912459400016814	0.019299697875976518
0.0892809689976275	0.019299697875976518
0.08943800799897872	0.019299697875976518
0.08959526100079529	0.019299697875976518
0.0897518769997987	0.019299697875976518
0.08990894399903482	0.019299697875976518
0.09006633300305111	0.019299697875976518
0.09024591900379164	0.019299697875976518
0.09039895900059491	0.019299697875976518
0.09055310099938652	0.019299697875976518
0.09070596400124487	0.019299697875976518
0.09085997500369558	0.019299697875976518
0.09101676099817269	0.019299697875976518
0.09116979700047523	0.019299697875976518
0.09132339699863223	0.019299697875976518
0.09147760899941204	0.019299697875976518
0.09163051599898608	0.019299697875976518
0.09178285300004063	0.019299697875976518
0.09193996999965748	0.019299697875976518
0.09209735399781493	0.019299697875976518
0.09223465299874078	0.019299697875976518
0.09239050000178395	0.019299697875976518
0.09254473500186577	0.019299697875976518
0.09272109899757197	0.019299697875976518
0.09288554500380997	0.019299697875976518
0.09304715900361771	0.019299697875976518
0.09320555000158492	0.019299697875976518
0.09336134300247068	0.019299697875976518
0.09352758999739308	0.019299697875976518
0.09368934400117723	0.019299697875976518
0.09385814700362971	0.019299697875976518
0.09401686199998949	0.019299697875976518
0.09417047799797729	0.019299697875976518
0.0943233779980801	0.019299697875976518
0.09447634500247659	0.019299697875976518
0.09463001300173346	0.019299697875976518
0.09479025800101226	0.019299697875976518
0.09494474199891556	0.019299697875976518
0.09511979699891526	0.019299697875976518
0.09527611300291028	0.019299697875976518
0.09543245199893136	0.019299697875976518
0.09560118799709016	0.019299697875976518
0.0957541259995196	0.019299697875976518
0.09590675499930512	0.019299697875976518
0.09606066800188273	0.019299697875976518
0.09624410099786473	0.019299697875976518
0.0963944109971635	0.019299697875976518
0.0965419970016228	0.019299697875976518
0.09668890199827729	0.019299697875976518
0.0968382040009601	0.019299697875976518
0.09699040400300873	0.019299697875976518
0.09713784400082659	0.019299697875976518
0.09728482500213431	0.019299697875976518
0.09743175499897916	0.019299697875976518
0.09757923200231744	0.019299697875976518
0.0977264160028426	0.019299697875976518
0.09789761700085364	0.019299697875976518
0.09805167800368508	0.019299697875976518
0.09821332200226607	0.019299697875976518
0.09838644599949475	0.019299697875976518
0.09853377899707993	0.019299697875976518
0.09868084199842997	0.019299697875976518
0.0988347500024247	0.019299697875976518
0.09903764499904355	0.019299697875976518
0.09919678499863949	0.019299697875976518
0.09935452700301539	0.019299697875976518
0.09951042100146879	0.019299697875976518
0.09966650600108551	0.019299697875976518
0.09982254300120985	0.019299697875976518
0.09998438299953705	0.019299697875976518
0.10015557600127067	0.019299697875976518
0.11032253599842079	0.019299697875976518
0.12057605700101703	0.019299697875976518
0.13087335399904987	0.019299697875976518
0.1411070199974347	0.019299697875976518
0.1514540179996402	0.019780349731445268
0.1617836189980153	0.019780349731445268
0.17212578900216613	0.019780349731445268
0.18239819799782708	0.019780349731445268
0.19264460400154348	0.019780349731445268
0.20291729400196346	0.019780349731445268
0.21314145799988182	0.019780349731445268
0.22339303899934748	0.020261001586914018
0.2336328500023228	0.020741653442382768
0.24397531199792866	0.020741653442382768
0.2542050929987454	0.020741653442382768
0.26446805000159657	0.020741653442382768
0.27471611100190785	0.020741653442382768
0.28494967800361337	0.020741653442382768
0.29517387800297	0.021222305297851518
0.30543845699867234	0.021222305297851518
0.3157474899999215	0.021222305297851518
0.3260859869988053	0.021222305297851518
0.3362605660004192	0.021222305297851518
0.34659267400274985	0.021222305297851518
0.3568317870012834	0.021222305297851518
0.3672102940035984	0.021702957153320268
0.3774347740036319	0.022183609008789018
0.3877692059977562	0.022183609008789018
0.3980865539997467	0.022664260864257768
0.40833488699718146	0.023625564575195268
0.4185645210018265	0.024106216430664018
0.4288094479998108	0.024586868286132768
0.43909095900016837	0.025067520141601518
0.449349633003294	0.025067520141601518
0.4596152890007943	0.025548171997070268
0.4698716990023968	0.026028823852539018
0.48016441999789095	0.026028823852539018
0.49046756500320043	0.026028823852539018
0.5007088630009093	0.026028823852539018
0.51093473599758	0.026028823852539018
0.5211681270011468	0.026028823852539018
0.5313910679979017	0.026028823852539018
0.5416136479980196	0.026509475708007768
0.5518481580002117	0.026509475708007768
0.56209514800139	0.026509475708007768
0.572379015997285	0.026990127563476518
0.5826258250017418	0.027478408813476518
0.592839898999955	0.027478408813476518
0.6030857950026984	0.027478408813476518
0.6133290270008729	0.027478408813476518
0.6236444829992251	0.027478408813476518
0.6338609599988558	0.027478408813476518
0.6440942850022111	0.027959060668945268
0.6543303189973813	0.027959060668945268
0.6645604150035069	0.027959060668945268
0.674805123002443	0.027959060668945268
0.6850565990025643	0.027959060668945268
0.6952676369983237	0.027959060668945268
0.7054490029986482	0.027959060668945268
0.7156443510029931	0.028439712524414018
0.7259523489992716	0.028920364379882768
0.7361823510000249	0.028920364379882768
0.7464250609991723	0.028920364379882768
0.7566631989975576	0.028920364379882768
0.766905978001887	0.028920364379882768
0.7771296139981132	0.028920364379882768
0.7874873109976761	0.028920364379882768
0.7977095620008186	0.028920364379882768
0.80800729800103	0.028920364379882768
0.8182324200024595	0.028920364379882768
0.8284594139986439	0.028920364379882768
0.8386908219981706	0.028920364379882768
0.848933401000977	0.028920364379882768
0.8592320190000464	0.029401016235351518
0.8695139650008059	0.029401016235351518
0.879788780999661	0.029401016235351518
0.8900487709979643	0.029401016235351518
0.9002687640022486	0.029401016235351518
0.9105276810005307	0.029401016235351518
0.9207505930025945	0.029401016235351518
0.9309762100019725	0.029401016235351518
0.9411713720037369	0.029881668090820268
0.9514162679988658	0.029881668090820268
0.961814226997376	0.029881668090820268
0.9720602629968198	0.029881668090820268
0.982298577997426	0.029881668090820268
0.9925237229981576	0.029881668090820268
1.0028062170022167	0.029881668090820268
1.1032077290001325	0.03133125305175777
1.2036520170004223	0.03229255676269527
1.3041113970029983	0.03373451232910152
1.4045870810005	0.03517646789550777
1.5050583080010256	0.03613777160644527
1.605512127003749	0.03757972717285152
1.7059921199979726	0.07459754943847652
1.8064484510032344	0.10583992004394527
1.9069448099980946	0.10583992004394527
2.0074168650025968	0.10606880187988277
2.1078926769987447	0.10751075744628902
2.208399148999888	0.10751075744628902
2.308896870003082	0.10847206115722652
2.409413847999531	0.11039466857910152
2.509858407996944	0.11231727600097652
2.6103277610018267	0.11231727600097652
2.7108086259977426	0.11279792785644527
2.8112135859992122	0.11520118713378902
2.911619063001126	0.11616249084472652
3.012020570997265	0.11664314270019527
3.112461684999289	0.11688346862792964
3.2128755130033824	0.1173641204833984
3.3133663949993206	0.11880607604980464
3.4137594450003235	0.11976737976074214
3.5142488940036856	0.1202480316162109
3.6146712740010116	0.1202480316162109
3.715094373001193	0.1202480316162109
3.815506204002304	0.12168998718261714
3.915915634002886	0.1221706390380859
4.016418735998741	0.1240932464599609
4.116881339003157	0.1240932464599609
4.21737659000064	0.1240932464599609
4.317879717003962	0.1240932464599609
4.418305783001415	0.1240932464599609
4.518803348000802	0.1250545501708984
4.619299386999046	0.1250545501708984
4.719747784001811	0.1250545501708984
4.820217394000792	0.12553520202636714
4.920695312001044	0.12553520202636714
5.021229525998933	0.12673683166503902
5.121636132003914	0.12673683166503902
5.222086497000419	0.12673683166503902
5.322630071997992	0.12673683166503902
5.42315376100305	0.12673683166503902
5.523641423002118	0.12721748352050777
5.624034872998891	0.1288845062255859
5.724580335998326	0.1288845062255859
5.825015943002654	0.1288845062255859
5.9254462530007	0.1288845062255859
6.025902487002895	0.12912483215332027
6.126481792001869	0.12912483215332027
6.226923749003618	0.12912483215332027
6.327351728999929	0.12912483215332027
6.427775609998207	0.12912483215332027
6.528198088999488	0.12912483215332027
6.628717822997714	0.12912483215332027
6.729238965999684	0.12912483215332027
6.829764581001655	0.12908668518066402
0	0
