# Supplementary material for: GRAPE for fast and scalable graph processing and random-walk-based embedding
Source: Nat Comput Sci. 2023 Jun 26;3(6):552–68. doi: 10.1038/s43588-023-00465-8 (PMC10768636; doi:10.1038/s43588-023-00465-8)
Supplement: Supplementary file 4 — CSVs with time series data with time and memory requirements for the different libraries on the 44 considered graphs and on the different tasks considered (loading graphs, first- and second-order RWs). [file 43588_2023_465_MOESM4_ESM.zip › bio-celegans/CSRgraph/first_order_walk.csv]

delta	ram
0	0.002399444580078125
0.00017584600573172793	0.002880096435546875
0.0003037550050066784	0.002880096435546875
0.0003839700002572499	0.002880096435546875
0.0004569590018945746	0.002880096435546875
0.0005287750027491711	0.002880096435546875
0.0005997490006848238	0.003360748291015625
0.0006699940058751963	0.003360748291015625
0.0007399919995805249	0.003360748291015625
0.0008092900025076233	0.003360748291015625
0.0008784120000200346	0.003360748291015625
0.000947679000091739	0.003360748291015625
0.0010165960047743283	0.003360748291015625
0.0010855110012926161	0.003360748291015625
0.0011796690014307387	0.003360748291015625
0.001254198003152851	0.003841400146484375
0.0013278170008561574	0.003841400146484375
0.0014115500016487204	0.003841400146484375
0.0014806220060563646	0.003841400146484375
0.0015496949999942444	0.003841400146484375
0.0016185370041057467	0.003841400146484375
0.0016878070018719882	0.003841400146484375
0.0017568910043337382	0.003841400146484375
0.001825694002036471	0.003841400146484375
0.0018962310059578158	0.003841400146484375
0.001965665003808681	0.004322052001953125
0.0020347220051917247	0.004322052001953125
0.0021039380008005537	0.004322052001953125
0.0021776540015707724	0.004322052001953125
0.002256864005175885	0.004322052001953125
0.0023716080031590536	0.004322052001953125
0.002453609005897306	0.004322052001953125
0.002535436004109215	0.004802703857421875
0.002617072001157794	0.004802703857421875
0.002698948999750428	0.004802703857421875
0.0027821190014947206	0.004802703857421875
0.002864074005628936	0.004802703857421875
0.0029464969993568957	0.004802703857421875
0.003028226004971657	0.004802703857421875
0.0031098360050236806	0.004802703857421875
0.003197265003109351	0.004802703857421875
0.003291412998805754	0.005283355712890625
0.003377079003257677	0.005283355712890625
0.0034701270051300526	0.005283355712890625
0.0035486830020090565	0.005283355712890625
0.003627399004471954	0.005283355712890625
0.0037061660041217692	0.005283355712890625
0.003785569999308791	0.005283355712890625
0.0038651220020256005	0.005283355712890625
0.003961677000916097	0.005283355712890625
0.0040423090031254105	0.005283355712890625
0.004121234000194818	0.005283355712890625
0.004210828003124334	0.005764007568359375
0.004308104005758651	0.005764007568359375
0.00438885699986713	0.005764007568359375
0.004467705002753064	0.005764007568359375
0.004546882999420632	0.005764007568359375
0.00464603000000352	0.005764007568359375
0.00473817800229881	0.005764007568359375
0.004817134999029804	0.005764007568359375
0.0049192970036529005	0.005764007568359375
0.005001192002964672	0.005764007568359375
0.005082388001028448	0.005764007568359375
0.0051812860037898645	0.006244659423828125
0.00526130800426472	0.006244659423828125
0.005339925999578554	0.006244659423828125
0.0054183380052563734	0.006244659423828125
0.005496782003319822	0.006244659423828125
0.0055750130050000735	0.006244659423828125
0.005653820000588894	0.006244659423828125
0.005731973004003521	0.006244659423828125
0.00581036000221502	0.006244659423828125
0.005888545005291235	0.006244659423828125
0.0059731310029746965	0.006244659423828125
0.006063849003112409	0.006244659423828125
0.006137075004517101	0.006244659423828125
0.006216867004695814	0.006244659423828125
0.006290618002822157	0.006244659423828125
0.006364099004713353	0.006244659423828125
0.0064378490060335025	0.006244659423828125
0.00651125299918931	0.006244659423828125
0.006584629001736175	0.006725311279296875
0.006658919002802577	0.006725311279296875
0.006732491005095653	0.006725311279296875
0.006805863005865831	0.006725311279296875
0.0068794469989370555	0.006725311279296875
0.006963414001802448	0.006725311279296875
0.007031927001662552	0.006725311279296875
0.007100736002030317	0.006725311279296875
0.007183251000242308	0.006725311279296875
0.007261949001986068	0.006725311279296875
0.007350361003773287	0.006725311279296875
0.0074232539991498925	0.006725311279296875
0.007496007005102001	0.006725311279296875
0.007568398003058974	0.006725311279296875
0.007641218006028794	0.007205963134765625
0.007714134000707418	0.007205963134765625
0.007798032005666755	0.007205963134765625
0.007866176005336456	0.007205963134765625
0.007951582003443036	0.007205963134765625
0.008022248999623116	0.007205963134765625
0.008093893004115671	0.007205963134765625
0.008167324005626142	0.007205963134765625
0.008236833004048094	0.007205963134765625
0.00833221400534967	0.007205963134765625
0.008408642999711446	0.007205963134765625
0.008509709005011246	0.007205963134765625
0.00858408600470284	0.007205963134765625
0.008657698999741115	0.007205963134765625
0.008731175999855623	0.007205963134765625
0.008804303004581016	0.007205963134765625
0.008878550004737917	0.007205963134765625
0.008951827003329527	0.007205963134765625
0.00902538800437469	0.007205963134765625
0.00910824099992169	0.007205963134765625
0.009182218003843445	0.007205963134765625
0.009289800000260584	0.007205963134765625
0.009368377999635413	0.007205963134765625
0.009447691001696512	0.007205963134765625
0.009526239002298098	0.007205963134765625
0.00960535800550133	0.007205963134765625
0.00968367400491843	0.007686614990234375
0.009762057001353242	0.007686614990234375
0.00984027700178558	0.007686614990234375
0.009918162002577446	0.007686614990234375
0.00999627500277711	0.007686614990234375
0.010074522004288156	0.007686614990234375
0.010258460999466479	0.007686614990234375
0.010441493002872448	0.007686614990234375
0.010612641999614425	0.007686614990234375
0.010781820004922338	0.007686614990234375
0.010956037003779784	0.007686614990234375
0.011110747000202537	0.007686614990234375
0.011279088001174387	0.007686614990234375
0.011441615002695471	0.007686614990234375
0.011587918001168873	0.007686614990234375
0.01173447700421093	0.007686614990234375
0.011897064003278501	0.007686614990234375
0.012047228003211785	0.007686614990234375
0.01219443900481565	0.007686614990234375
0.012367820003419183	0.007686614990234375
0.012525746999017429	0.008167266845703125
0.012681823005550541	0.008167266845703125
0.01283970400254475	0.008167266845703125
0.012996420999115799	0.008167266845703125
0.013153304003935773	0.008167266845703125
0.013320426005520858	0.008167266845703125
0.013472933998855297	0.008167266845703125
0.013629534005303867	0.008167266845703125
0.013797987005091272	0.008167266845703125
0.013955782000266481	0.008167266845703125
0.014108460003626533	0.008167266845703125
0.01426476600317983	0.008167266845703125
0.014417745005630422	0.008167266845703125
0.014570076004019938	0.008167266845703125
0.014721482002642006	0.008167266845703125
0.014883499999996275	0.008167266845703125
0.015029570000478998	0.008167266845703125
0.015174479005509056	0.008167266845703125
0.015320869002607651	0.008167266845703125
0.015467083001567516	0.008167266845703125
0.015612802002578974	0.008167266845703125
0.015763082999910694	0.008167266845703125
0.01589231700199889	0.008167266845703125
0.016040097005316056	0.008167266845703125
0.0161942690028809	0.008167266845703125
0.016344667004887015	0.008167266845703125
0.01649870600522263	0.008167266845703125
0.01663994200498564	0.008167266845703125
0.016780357000243384	0.008167266845703125
0.016921211004955694	0.008167266845703125
0.017061475999071263	0.008167266845703125
0.017201416005264036	0.008167266845703125
0.017342644001473673	0.008167266845703125
0.017494500003522262	0.008167266845703125
0.017638092002016492	0.008167266845703125
0.017783531999157276	0.008167266845703125
0.017925513006048277	0.008167266845703125
0.018065889002173208	0.008167266845703125
0.018206571003247518	0.008167266845703125
0.01834866600256646	0.008647918701171875
0.018489235000743065	0.008647918701171875
0.01863000100274803	0.008647918701171875
0.01877078300458379	0.008647918701171875
0.01891087200056063	0.008647918701171875
0.019051178001973312	0.008647918701171875
0.01919167199957883	0.008647918701171875
0.01933246300177416	0.008647918701171875
0.019473450003715698	0.008647918701171875
0.019614444005128462	0.008647918701171875
0.019755487999645993	0.008647918701171875
0.019890301002305932	0.008647918701171875
0.02003286700346507	0.008647918701171875
0.02017352000257233	0.008647918701171875
0.020317172005889006	0.008647918701171875
0.020458659004361834	0.008647918701171875
0.020598725001036655	0.008647918701171875
0.020742234999488574	0.008647918701171875
0.020883128003333695	0.008647918701171875
0.02102350600034697	0.008647918701171875
0.0211635150044458	0.008647918701171875
0.021304517998942174	0.008647918701171875
0.02144757500354899	0.008647918701171875
0.021588591000181623	0.008647918701171875
0.021728835003159475	0.008647918701171875
0.021886483998969197	0.008647918701171875
0.02204112800245639	0.008647918701171875
0.022181493004609365	0.009128570556640625
0.022355282002536114	0.009128570556640625
0.02251262800564291	0.009128570556640625
0.022668106001219712	0.009128570556640625
0.02282300500519341	0.009128570556640625
0.02297743300005095	0.009609222412109375
0.023132884001825005	0.009609222412109375
0.02329155999905197	0.009609222412109375
0.023446825005521532	0.009609222412109375
0.023612217999470886	0.009609222412109375
0.02376379899942549	0.009609222412109375
0.02391320800234098	0.009609222412109375
0.024067981001280714	0.009609222412109375
0.024227248999523	0.009609222412109375
0.024391220998950303	0.009609222412109375
0.024544375002733432	0.009609222412109375
0.024695814005099237	0.009609222412109375
0.02484784300031606	0.010089874267578125
0.025009139004396275	0.010089874267578125
0.025163935002638027	0.010089874267578125
0.025310479002655484	0.010089874267578125
0.025452594003581908	0.010089874267578125
0.025592509999114554	0.010089874267578125
0.02573362000111956	0.010570526123046875
0.025874372004182078	0.010570526123046875
0.026014326998847537	0.010570526123046875
0.02615395100292517	0.010570526123046875
0.02629535000596661	0.010570526123046875
0.02644256700295955	0.010570526123046875
0.026589234003040474	0.010570526123046875
0.02673182300350163	0.010570526123046875
0.026872897004068363	0.010570526123046875
0.02701337200414855	0.010570526123046875
0.027153702001669444	0.010570526123046875
0.027295439002045896	0.010570526123046875
0.027436355005193036	0.011051177978515625
0.027577443004702218	0.011051177978515625
0.02771792000567075	0.011051177978515625
0.02785830599896144	0.011051177978515625
0.028018548000545707	0.011051177978515625
0.028160612004285213	0.011051177978515625
0.02830260000337148	0.011051177978515625
0.02845191200322006	0.011051177978515625
0.02859720900596585	0.011051177978515625
0.028738446002535056	0.011051177978515625
0.02889896800479619	0.011051177978515625
0.029045493000012357	0.011051177978515625
0.02919176800060086	0.011051177978515625
0.029338966000068467	0.011051177978515625
0.029495601003873162	0.011051177978515625
0.029636251005285885	0.011051177978515625
0.029776268005662132	0.011051177978515625
0.029917177998868283	0.011051177978515625
0.0300571760017192	0.011051177978515625
0.030197250001947396	0.011051177978515625
0.030338008000398986	0.011051177978515625
0.030480492001515813	0.011051177978515625
0.030621456004155334	0.011051177978515625
0.03076199300267035	0.011051177978515625
0.030901459998858627	0.011051177978515625
0.031041738999192603	0.011051177978515625
0.031181372003629804	0.011051177978515625
0.03132241600542329	0.011051177978515625
0.03146967900102027	0.011051177978515625
0.031618977001926396	0.011051177978515625
0.03176055400399491	0.011051177978515625
0.0318989360021078	0.011051177978515625
0.032042644001194276	0.011051177978515625
0.032184793999476824	0.011051177978515625
0.03235366399894701	0.011051177978515625
0.03251093600556487	0.011051177978515625
0.032666892002453096	0.011051177978515625
0.03282148700236576	0.011051177978515625
0.03297634900081903	0.011051177978515625
0.03313121999963187	0.011051177978515625
0.03329098000540398	0.011051177978515625
0.03346410200174432	0.011051177978515625
0.03362611400370952	0.011051177978515625
0.03377164300036384	0.011051177978515625
0.033917214001121465	0.011051177978515625
0.03406332000304246	0.011051177978515625
0.03420834200369427	0.011051177978515625
0.0343581940032891	0.011051177978515625
0.0345042539993301	0.011051177978515625
0.03465062800387386	0.011051177978515625
0.03479620400321437	0.011051177978515625
0.03494323899940355	0.011051177978515625
0.03508440500445431	0.011051177978515625
0.035229612003604416	0.011051177978515625
0.03537034799956018	0.011051177978515625
0.03551288000016939	0.011051177978515625
0.03565443499974208	0.011051177978515625
0.03579484600049909	0.011051177978515625
0.035889017999579664	0.011051177978515625
0.036031170006026514	0.011051177978515625
0.036172172003716696	0.011051177978515625
0.03631366100307787	0.011051177978515625
0.03645426200091606	0.011051177978515625
0.03659412699926179	0.011531829833984375
0.036741053001605906	0.011531829833984375
0.0368815980036743	0.011531829833984375
0.037022240001533646	0.011531829833984375
0.03716287499992177	0.011531829833984375
0.037307912003598176	0.011531829833984375
0.03744895799900405	0.011531829833984375
0.037588949999189936	0.011531829833984375
0.03772878000017954	0.011531829833984375
0.037868482002522796	0.011531829833984375
0.03800846500234911	0.011531829833984375
0.03815085400128737	0.011531829833984375
0.03829201600456145	0.011531829833984375
0.03843425800005207	0.011531829833984375
0.038574978003453	0.011531829833984375
0.03871546200389275	0.011531829833984375
0.03885596700274618	0.011531829833984375
0.03899641700263601	0.011531829833984375
0.03913722700235667	0.011531829833984375
0.039287240004341584	0.011531829833984375
0.039431219003745355	0.011531829833984375
0.03957164100575028	0.011531829833984375
0.03971137800544966	0.011531829833984375
0.03985111500514904	0.011531829833984375
0.0400071879994357	0.011531829833984375
0.04015183600131422	0.011531829833984375
0.04029293100029463	0.011531829833984375
0.04043334900052287	0.011531829833984375
0.04057372199895326	0.011531829833984375
0.040714025002671406	0.011531829833984375
0.04085364600177854	0.011531829833984375
0.04099374000361422	0.011531829833984375
0.04113529000460403	0.012012481689453125
0.04128040900104679	0.012012481689453125
0.04142106899962528	0.012012481689453125
0.04156185600004392	0.012012481689453125
0.0417018480002298	0.012012481689453125
0.04184165700280573	0.012012481689453125
0.041981362002843525	0.012012481689453125
0.042121276004763786	0.012012481689453125
0.042356361002021004	0.012012481689453125
0.04252534000261221	0.012012481689453125
0.042683440005930606	0.012012481689453125
0.04283916600252269	0.012012481689453125
0.04299462000199128	0.012012481689453125
0.043154598999535665	0.012012481689453125
0.04331113100488437	0.012012481689453125
0.04348962099902565	0.012012481689453125
0.043635509005980566	0.012012481689453125
0.04378156500024488	0.012012481689453125
0.04389058500237297	0.012012481689453125
0.04406108500552364	0.012012481689453125
0.044207787002960686	0.012012481689453125
0.044365428999299183	0.012012481689453125
0.044513316002849024	0.012012481689453125
0.044665430003078654	0.012012481689453125
0.044816727000579704	0.012012481689453125
0.044968045003770385	0.012012481689453125
0.04511758100125007	0.012012481689453125
0.0452678180008661	0.012012481689453125
0.04542488500010222	0.012012481689453125
0.04556522300117649	0.012012481689453125
0.04570541800057981	0.012493133544921875
0.045846483000786975	0.012493133544921875
0.045986463002918754	0.012493133544921875
0.046133808005834	0.012493133544921875
0.046278305002488196	0.012493133544921875
0.04641888300102437	0.012493133544921875
0.046560157003114	0.012493133544921875
0.04670068500126945	0.012493133544921875
0.04684224499942502	0.012493133544921875
0.046983015003206674	0.012493133544921875
0.047123025004111696	0.012493133544921875
0.04726807900442509	0.012493133544921875
0.04741487299907021	0.012493133544921875
0.0475611830042908	0.012493133544921875
0.04770677100168541	0.012973785400390625
0.04786133600282483	0.012973785400390625
0.04803294000157621	0.012973785400390625
0.048190510999120306	0.012973785400390625
0.0483320960047422	0.012973785400390625
0.04847547900135396	0.012973785400390625
0.04861718200118048	0.012973785400390625
0.04875817500578705	0.013454437255859375
0.04889993899996625	0.013454437255859375
0.049040188001526985	0.013454437255859375
0.04918037199968239	0.013454437255859375
0.04932145900238538	0.013454437255859375
0.049462194001534954	0.013935089111328125
0.04960310900059994	0.013935089111328125
0.049744092000764795	0.013935089111328125
0.04988416400010465	0.013935089111328125
0.050024683005176485	0.013935089111328125
0.05018391900375718	0.013935089111328125
0.05033062399888877	0.013935089111328125
0.050476734002586454	0.013935089111328125
0.05063043500558706	0.013935089111328125
0.05077117300243117	0.014415740966796875
0.05091153200191911	0.014415740966796875
0.05105433599965181	0.014415740966796875
0.051195229003496934	0.014415740966796875
0.051353959999687504	0.014415740966796875
0.05149699900357518	0.014415740966796875
0.05163823800103273	0.014415740966796875
0.051778749002551194	0.014415740966796875
0.051889692003896926	0.014896392822265625
0.05203478900511982	0.014896392822265625
0.05219605900492752	0.014896392822265625
0.05237755900452612	0.014896392822265625
0.0525358180020703	0.014896392822265625
0.052691217002575286	0.014896392822265625
0.052846785001747776	0.014896392822265625
0.05300291000457946	0.014896392822265625
0.053158613001869526	0.014896392822265625
0.05331419700087281	0.014896392822265625
0.05349113100237446	0.014896392822265625
0.05363249500078382	0.014896392822265625
0.05377305200090632	0.014896392822265625
0.053931129004922695	0.014896392822265625
0.05407670300337486	0.014896392822265625
0.054226371001277585	0.014896392822265625
0.05437379200157011	0.015377044677734375
0.0545418649999192	0.015377044677734375
0.054693467005563434	0.015377044677734375
0.05484491000242997	0.015377044677734375
0.055074240000976715	0.015377044677734375
0.055239617999177426	0.015377044677734375
0.05540434300201014	0.015377044677734375
0.055550674005644396	0.015377044677734375
0.05571309600054519	0.015377044677734375
0.05585406799946213	0.015377044677734375
0.05601642400142737	0.015857696533203125
0.056157944003643934	0.015857696533203125
0.0562997630040627	0.015857696533203125
0.056440983003994916	0.015857696533203125
0.056580882002890576	0.015857696533203125
0.05672183300339384	0.015857696533203125
0.056862804005504586	0.015857696533203125
0.057004754002264235	0.015857696533203125
0.0571488630012027	0.016338348388671875
0.05729048100329237	0.016338348388671875
0.05743092000193428	0.016338348388671875
0.0575713430007454	0.016338348388671875
0.057711646004463546	0.016338348388671875
0.057854386999679264	0.016338348388671875
0.05799607000517426	0.016338348388671875
0.05813708400091855	0.016338348388671875
0.058280914003262296	0.016338348388671875
0.058425608003744856	0.016338348388671875
0.05856749300437514	0.016338348388671875
0.058708176999061834	0.016338348388671875
0.05884855300246272	0.016819000244140625
0.05898903700290248	0.016819000244140625
0.0591307550057536	0.016819000244140625
0.059280661000229884	0.016819000244140625
0.059427107000374235	0.016819000244140625
0.059574422004516236	0.016819000244140625
0.059720933000789955	0.016819000244140625
0.059891326003707945	0.016819000244140625
0.06005979399924399	0.017299652099609375
0.06020756799989613	0.017299652099609375
0.06035468800109811	0.017299652099609375
0.06050066200259607	0.017299652099609375
0.06064643200079445	0.017299652099609375
0.06079276800301159	0.017299652099609375
0.06093895700178109	0.017299652099609375
0.061085099005140364	0.017299652099609375
0.06123444699915126	0.017299652099609375
0.06138132799969753	0.017299652099609375
0.0615267750035855	0.017299652099609375
0.0616727209999226	0.017299652099609375
0.06181884000397986	0.017299652099609375
0.06196544900012668	0.017299652099609375
0.0621116360052838	0.017299652099609375
0.06227530400065007	0.017299652099609375
0.06245852800202556	0.017299652099609375
0.06261572099901969	0.017299652099609375
0.06277241399948252	0.017299652099609375
0.0629278449996491	0.017299652099609375
0.06308289500157116	0.017299652099609375
0.06324736199894687	0.017299652099609375
0.06341684800281655	0.017299652099609375
0.06357960300374543	0.017299652099609375
0.06373223300033715	0.017299652099609375
0.06389075700280955	0.017299652099609375
0.0640389660038636	0.017299652099609375
0.06418485100584803	0.017299652099609375
0.06434107100358233	0.017299652099609375
0.06449566100491211	0.017299652099609375
0.06464829200558597	0.017299652099609375
0.06479991900414461	0.017299652099609375
0.06495227300183615	0.017299652099609375
0.06509805800305912	0.017299652099609375
0.06524728899967158	0.017299652099609375
0.0654087820003042	0.017299652099609375
0.06554890500410693	0.017299652099609375
0.06568951900408138	0.017299652099609375
0.0658295410030405	0.017299652099609375
0.06596946100034984	0.017299652099609375
0.06611093600076856	0.017299652099609375
0.06625510600133566	0.017299652099609375
0.06639566300145816	0.017299652099609375
0.06654293300380232	0.017299652099609375
0.06669805099954829	0.017299652099609375
0.06683891099964967	0.017299652099609375
0.06697928100038553	0.017299652099609375
0.0671194610040402	0.017299652099609375
0.06726564800192136	0.017299652099609375
0.06740819699916756	0.017299652099609375
0.06755045400495874	0.017299652099609375
0.06769270600489108	0.017299652099609375
0.06785143000161042	0.017299652099609375
0.06804357100190828	0.017299652099609375
0.06818550000025425	0.017299652099609375
0.06832665399997495	0.017299652099609375
0.0684678680045181	0.017299652099609375
0.06860875200072769	0.017299652099609375
0.06874918199901003	0.017299652099609375
0.06888978800270706	0.017299652099609375
0.06903065500227967	0.017299652099609375
0.06917163800244452	0.017299652099609375
0.06931294099922525	0.017780303955078125
0.06949175499903504	0.017780303955078125
0.06963368099968648	0.017780303955078125
0.0697740600007819	0.017780303955078125
0.06994839099934325	0.017780303955078125
0.07008950800081948	0.017780303955078125
0.07023306799965212	0.017780303955078125
0.07037446100002853	0.017780303955078125
0.07051529599993955	0.017780303955078125
0.07065566100209253	0.017780303955078125
0.0707957560007344	0.017780303955078125
0.07093583200185094	0.017780303955078125
0.07107660600013332	0.017780303955078125
0.07122211300156778	0.017780303955078125
0.07136786600312917	0.017780303955078125
0.07150908400217304	0.017780303955078125
0.07164953100436833	0.017780303955078125
0.07178961200406775	0.017780303955078125
0.07188967700494686	0.017780303955078125
0.07203247500001453	0.017780303955078125
0.07217297400347888	0.017780303955078125
0.07232348099933006	0.017780303955078125
0.07250563600246096	0.017780303955078125
0.07266152599913767	0.017780303955078125
0.07281625400355551	0.017780303955078125
0.07297132199892076	0.017780303955078125
0.07312623000325402	0.017780303955078125
0.07328624500223668	0.017780303955078125
0.07345316600549268	0.017780303955078125
0.07362207600090187	0.017780303955078125
0.07378042500204174	0.017780303955078125
0.07392055400123354	0.017780303955078125
0.07406085199909285	0.017780303955078125
0.07420156900479924	0.017780303955078125
0.07434249200014165	0.017780303955078125
0.07448308400489623	0.017780303955078125
0.07462338500045007	0.017780303955078125
0.07476330400095321	0.017780303955078125
0.07490278700424824	0.017780303955078125
0.07504275500104995	0.017780303955078125
0.07518278399948031	0.017780303955078125
0.07532432700099889	0.017780303955078125
0.0754653820040403	0.017780303955078125
0.07560540400299942	0.017780303955078125
0.07574625599954743	0.018260955810546875
0.07589722400007304	0.018260955810546875
0.0760406530025648	0.018260955810546875
0.07618291200196836	0.018260955810546875
0.0763362190045882	0.018260955810546875
0.07647942600306123	0.018260955810546875
0.07662124000489712	0.018260955810546875
0.07676286300556967	0.018260955810546875
0.07690283900592476	0.018260955810546875
0.07704338100302266	0.018260955810546875
0.07718313200166449	0.018260955810546875
0.07732346500415588	0.018260955810546875
0.07746550100273453	0.018260955810546875
0.07760625499940943	0.018260955810546875
0.07774632899963763	0.018260955810546875
0.07788640600483632	0.018260955810546875
0.07802662600443	0.018260955810546875
0.0781675090038334	0.018260955810546875
0.07830856399959885	0.018260955810546875
0.0784495610059821	0.018260955810546875
0.07858971400128212	0.018260955810546875
0.07872958300140454	0.018260955810546875
0.07886995300214039	0.018260955810546875
0.07900992299983045	0.018260955810546875
0.0791513619988109	0.018260955810546875
0.07929236600466538	0.018260955810546875
0.07943247100047302	0.018260955810546875
0.07957250300387386	0.018260955810546875
0.07971244600048522	0.018260955810546875
0.07985301699955016	0.018260955810546875
0.08000407000508858	0.018260955810546875
0.08015837900165934	0.018260955810546875
0.08029939900006866	0.018260955810546875
0.080439703000593	0.018260955810546875
0.08058004100166727	0.018260955810546875
0.08072054399963235	0.018260955810546875
0.0808627799997339	0.018260955810546875
0.08101607800199417	0.018260955810546875
0.08115582699974766	0.018260955810546875
0.0813009260018589	0.018260955810546875
0.08144108900160063	0.018260955810546875
0.08158099600404967	0.018260955810546875
0.08172122100222623	0.018260955810546875
0.08186169100372354	0.018260955810546875
0.08200275100534782	0.018260955810546875
0.0821429870047723	0.018260955810546875
0.08231921300466638	0.018260955810546875
0.08250620600301772	0.018260955810546875
0.08266263200493995	0.018260955810546875
0.08281970499956515	0.018260955810546875
0.08297548800328514	0.018260955810546875
0.08313034599996172	0.018260955810546875
0.08329565400345018	0.018260955810546875
0.08346122700459091	0.018260955810546875
0.08361911800602684	0.018260955810546875
0.08375922700361116	0.018260955810546875
0.08389005800563609	0.018260955810546875
0.08403207900119014	0.018260955810546875
0.08421040700341109	0.018260955810546875
0.08443155200075125	0.018260955810546875
0.08458958700066432	0.018260955810546875
0.08476494700153125	0.018260955810546875
0.08491311300167581	0.018260955810546875
0.0850594080038718	0.018260955810546875
0.08520657100598328	0.018260955810546875
0.08538337400386808	0.018260955810546875
0.08552371599944308	0.018260955810546875
0.08566576800512848	0.018260955810546875
0.08581010700436309	0.018260955810546875
0.08595273000537418	0.018260955810546875
0.08609427800547564	0.018260955810546875
0.0862354850032716	0.018260955810546875
0.08637653600453632	0.018260955810546875
0.08651749700220535	0.018260955810546875
0.08665743700112216	0.018260955810546875
0.08679832400230225	0.018741607666015625
0.08693872100411681	0.018741607666015625
0.08707901900197612	0.018741607666015625
0.087219498003833	0.018741607666015625
0.08737888000177918	0.018741607666015625
0.08756065600027796	0.018741607666015625
0.08771654500014847	0.018741607666015625
0.0878780800048844	0.018741607666015625
0.0880733060039347	0.018741607666015625
0.08821962300135056	0.018741607666015625
0.0883663980057463	0.018741607666015625
0.08851267900172388	0.018741607666015625
0.08865771900309483	0.018741607666015625
0.08880367900565034	0.018741607666015625
0.08895352700346848	0.018741607666015625
0.08909897000557976	0.018741607666015625
0.08924570800445508	0.018741607666015625
0.08939521000138484	0.018741607666015625
0.08954258000449045	0.018741607666015625
0.08969770100520691	0.018741607666015625
0.08983854699908989	0.018741607666015625
0.08997893299965654	0.018741607666015625
0.09011933500005398	0.018741607666015625
0.09025928700430086	0.018741607666015625
0.09040009200543864	0.018741607666015625
0.09054031900450354	0.018741607666015625
0.0906805760023417	0.018741607666015625
0.09082120100356406	0.018741607666015625
0.09096070600207895	0.018741607666015625
0.09109983300004387	0.018741607666015625
0.0912403379988973	0.018741607666015625
0.09138058900134638	0.018741607666015625
0.0915207250000094	0.018741607666015625
0.09166075300163357	0.018741607666015625
0.09180179300165037	0.018741607666015625
0.09194632599974284	0.018741607666015625
0.09209003500291146	0.018741607666015625
0.09223033799935365	0.018741607666015625
0.0924155390021042	0.018741607666015625
0.0925718840007903	0.018741607666015625
0.09273241700429935	0.018741607666015625
0.09288798399938969	0.018741607666015625
0.09304257300391328	0.018741607666015625
0.09319797900388949	0.018741607666015625
0.09335274100158131	0.018741607666015625
0.09351357300329255	0.018741607666015625
0.0936584830051288	0.018741607666015625
0.09380459700332722	0.018741607666015625
0.0939522870030487	0.018741607666015625
0.09409761900315061	0.018741607666015625
0.0942433410018566	0.018741607666015625
0.09438842900271993	0.018741607666015625
0.09453411000140477	0.018741607666015625
0.09467912800027989	0.018741607666015625
0.09482446200127015	0.018741607666015625
0.09496414000022924	0.018741607666015625
0.09510680300445529	0.018741607666015625
0.0952479810002842	0.018741607666015625
0.09538862000044901	0.018741607666015625
0.09552944000461139	0.018741607666015625
0.09567278499889653	0.018741607666015625
0.09581421600159956	0.018741607666015625
0.09597573300561635	0.018741607666015625
0.09612343399930978	0.018741607666015625
0.09627027000533417	0.018741607666015625
0.09641646100499202	0.018741607666015625
0.09656202800397296	0.018741607666015625
0.09670288100460311	0.018741607666015625
0.09684394900250481	0.018741607666015625
0.0969844249993912	0.018741607666015625
0.09712475600099424	0.018741607666015625
0.0972646150039509	0.018741607666015625
0.09740532900468679	0.018741607666015625
0.0975486550014466	0.018741607666015625
0.09768831000110367	0.018741607666015625
0.09782901400467381	0.018741607666015625
0.09797714900196297	0.018741607666015625
0.09811747200001264	0.018741607666015625
0.09825893300148891	0.018741607666015625
0.09839926800486865	0.018741607666015625
0.09853989700059174	0.018741607666015625
0.09868011900107376	0.018741607666015625
0.09882149899931392	0.018741607666015625
0.09896233900508378	0.018741607666015625
0.09910246400249889	0.018741607666015625
0.09924215600040043	0.018741607666015625
0.09938465199957136	0.018741607666015625
0.0995255840025493	0.018741607666015625
0.09966585200163536	0.018741607666015625
0.09980618900590343	0.018741607666015625
0.09994585200183792	0.018741607666015625
0.1000888640046469	0.018741607666015625
0.11032012000214309	0.018741607666015625
0.1205552239989629	0.018741607666015625
0.1308943700059899	0.018741607666015625
0.14112704500439577	0.018741607666015625
0.15146715200535255	0.019222259521484375
0.16176024699962	0.019222259521484375
0.1720327190050739	0.019222259521484375
0.18236105600226438	0.019222259521484375
0.19259876900468953	0.019222259521484375
0.20286019400373334	0.019222259521484375
0.21309964100510115	0.019702911376953125
0.22336747300141724	0.019702911376953125
0.23362103800172918	0.019702911376953125
0.24389902200346114	0.020183563232421875
0.25415630700445035	0.020183563232421875
0.26438139600213617	0.020183563232421875
0.27462535700033186	0.020183563232421875
0.2848498080056743	0.020183563232421875
0.2951464270008728	0.020183563232421875
0.30536427500192076	0.020183563232421875
0.3155991490057204	0.020183563232421875
0.3258389540060307	0.020183563232421875
0.336069500001031	0.020664215087890625
0.3462828580013593	0.020664215087890625
0.3565068930038251	0.020664215087890625
0.36677302900352515	0.021144866943359375
0.3770113080026931	0.021625518798828125
0.3872691830038093	0.022106170654296875
0.39751066800090484	0.022586822509765625
0.40782979399955366	0.023548126220703125
0.4181556420007837	0.024028778076171875
0.4283758290039259	0.024509429931640625
0.4386100690026069	0.024509429931640625
0.448820411998895	0.024990081787109375
0.4590415920029045	0.024990081787109375
0.46935246800421737	0.024990081787109375
0.4796559660026105	0.024990081787109375
0.4899724690039875	0.024990081787109375
0.5002076900054817	0.024990081787109375
0.5105084620008711	0.024990081787109375
0.5207420790029573	0.025470733642578125
0.5310448750024079	0.025951385498046875
0.5412672450038372	0.025951385498046875
0.5514865730001475	0.026432037353515625
0.5616779590054648	0.026432037353515625
0.5719927870013635	0.026920318603515625
0.5822747310012346	0.026920318603515625
0.592541545003769	0.026920318603515625
0.6027936710015638	0.026920318603515625
0.6130415450024884	0.026920318603515625
0.6232827679996262	0.026920318603515625
0.6335359920049086	0.026920318603515625
0.6438272470040829	0.026920318603515625
0.654113333002897	0.026920318603515625
0.6643638739988091	0.027400970458984375
0.6745886640055687	0.027400970458984375
0.6848243589993217	0.027400970458984375
0.6950629769999068	0.027881622314453125
0.7052961200024583	0.027881622314453125
0.715648085999419	0.027881622314453125
0.7258759169999394	0.027881622314453125
0.736096066000755	0.027881622314453125
0.7463492759998189	0.027881622314453125
0.7565794210022432	0.027881622314453125
0.7668025950042647	0.027881622314453125
0.77700834999996	0.027881622314453125
0.7873141800009762	0.027881622314453125
0.7976611350022722	0.027881622314453125
0.8080040050044772	0.027881622314453125
0.8182593380042817	0.028362274169921875
0.8285075700041489	0.028362274169921875
0.8387438819991075	0.028362274169921875
0.8489396650038543	0.028842926025390625
0.8591286760056391	0.028842926025390625
0.8693620289996034	0.028842926025390625
0.8795915740047349	0.028842926025390625
0.8898883299989393	0.028842926025390625
0.9001063340037945	0.028842926025390625
0.9103502350044437	0.028842926025390625
0.9205697900033556	0.028842926025390625
0.9308749190022354	0.028842926025390625
0.9410907810015487	0.028842926025390625
0.9514016310058651	0.028842926025390625
0.9616959609993501	0.028842926025390625
0.9719953590029036	0.028842926025390625
0.9823077370019746	0.029552459716796875
0.9926044630046817	0.030033111572265625
1.0028730490012094	0.030033111572265625
1.1031946200018865	0.030994415283203125
1.203623975001392	0.032436370849609375
1.304078984001535	0.032436370849609375
1.4045007610038738	0.032917022705078125
1.5049149530022987	0.033397674560546875
1.6054644180039759	0.035320281982421875
1.7059205420009675	0.038204193115234375
1.8063292670049123	0.038684844970703125
1.9068010420014616	0.04036712646484375
2.0072268180010724	0.0408477783203125
2.107623420000891	0.0408477783203125
2.2080359160027	0.04132843017578125
2.308511544004432	0.04180908203125
2.4089868500013836	0.04228973388671875
0	0
