# Supplementary material for: GRAPE for fast and scalable graph processing and random-walk-based embedding
Source: Nat Comput Sci. 2023 Jun 26;3(6):552–68. doi: 10.1038/s43588-023-00465-8 (PMC10768636; doi:10.1038/s43588-023-00465-8)
Supplement: Supplementary file 4 — CSVs with time series data with time and memory requirements for the different libraries on the 44 considered graphs and on the different tasks considered (loading graphs, first- and second-order RWs). [file 43588_2023_465_MOESM4_ESM.zip › bio-celegans/CSRgraph/load_graph.csv]

delta	ram
0	0.002716064453125
0.00016927999968174845	0.002716064453125
0.0002993640009663068	0.00319671630859375
0.00039472299977205694	0.00319671630859375
0.0004824999996344559	0.00319671630859375
0.0005984029994579032	0.00319671630859375
0.0006837520049884915	0.00319671630859375
0.000754403998143971	0.00319671630859375
0.0008246720026363619	0.00319671630859375
0.000895101999049075	0.00319671630859375
0.0009751500037964433	0.0036773681640625
0.0010468640030012466	0.0036773681640625
0.001116967003326863	0.0036773681640625
0.0011874870033352636	0.0036773681640625
0.0012574110005516559	0.0036773681640625
0.0013270560011733323	0.0036773681640625
0.001396546998876147	0.0036773681640625
0.001466699002776295	0.0036773681640625
0.001540716999443248	0.0036773681640625
0.0016110819997265935	0.0036773681640625
0.001680147004663013	0.0036773681640625
0.0017501030015409924	0.0036773681640625
0.0018198870020569302	0.0036773681640625
0.0018891580039053224	0.0036773681640625
0.00195880800310988	0.0036773681640625
0.0020282620025682263	0.0036773681640625
0.0020975139996153302	0.0036773681640625
0.0021669109992217273	0.0036773681640625
0.002237034001154825	0.0036773681640625
0.002306356000190135	0.0036773681640625
0.0023755110014462844	0.0036773681640625
0.002444962003210094	0.0036773681640625
0.0025195359994540922	0.0036773681640625
0.002589775001979433	0.0036773681640625
0.0026590519992168993	0.0036773681640625
0.0027280370049993508	0.0036773681640625
0.002797396999085322	0.0036773681640625
0.0028901490004500374	0.0036773681640625
0.0029668339993804693	0.0036773681640625
0.0030368360021384433	0.0036773681640625
0.003106019998085685	0.0036773681640625
0.003175188001478091	0.0036773681640625
0.0032444700045743957	0.0036773681640625
0.0033139170045615174	0.0036773681640625
0.0033827450024546124	0.0036773681640625
0.0034518390020821244	0.0036773681640625
0.0035257580020697787	0.0036773681640625
0.003596963004383724	0.0036773681640625
0.0036665840016212314	0.0036773681640625
0.003735815000254661	0.0036773681640625
0.0038049030044930987	0.0036773681640625
0.003873785004543606	0.0036773681640625
0.003943030998925678	0.0036773681640625
0.004012509001768194	0.0036773681640625
0.004081824001332279	0.0036773681640625
0.004150961998675484	0.0036773681640625
0.004220030001306441	0.0036773681640625
0.004288932999770623	0.0036773681640625
0.004357600999355782	0.0036773681640625
0.004426910003530793	0.0036773681640625
0.004496036002819892	0.0036773681640625
0.004570770004647784	0.0036773681640625
0.004640395003661979	0.0036773681640625
0.004709705004643183	0.0036773681640625
0.004779175003932323	0.0036773681640625
0.004848937998758629	0.0036773681640625
0.004919320999761112	0.00415802001953125
0.004988877000869252	0.00415802001953125
0.005058825998276006	0.00415802001953125
0.0051285880035720766	0.00415802001953125
0.005197680999117438	0.00415802001953125
0.005266687003313564	0.00415802001953125
0.005335613001079764	0.00415802001953125
0.005405075004091486	0.00415802001953125
0.005481113999849185	0.00415802001953125
0.005558210003073327	0.00415802001953125
0.005628022001474164	0.004638671875
0.005697432003216818	0.004638671875
0.005770276999101043	0.004638671875
0.005840388002980035	0.004638671875
0.005909637999138795	0.004638671875
0.00597884799935855	0.004638671875
0.0060486369984573685	0.004638671875
0.006117627002822701	0.004638671875
0.0061868460034020245	0.004638671875
0.00625605999812251	0.004638671875
0.006325620001007337	0.00511932373046875
0.006395048003469128	0.00511932373046875
0.006467209997936152	0.00511932373046875
0.006544781004777178	0.00511932373046875
0.0066149379999842495	0.00511932373046875
0.006684767999104224	0.00511932373046875
0.006754016001650598	0.00511932373046875
0.006823021998570766	0.00511932373046875
0.006903754001541529	0.00511932373046875
0.006974738003918901	0.00511932373046875
0.007044523001241032	0.00511932373046875
0.0071140850050142035	0.00511932373046875
0.007183308000094257	0.0055999755859375
0.007252572002471425	0.0055999755859375
0.007321638004214037	0.0055999755859375
0.007390543003566563	0.0055999755859375
0.007459425003617071	0.0055999755859375
0.007532870004069991	0.0055999755859375
0.007602787998621352	0.0055999755859375
0.007672486004594248	0.0055999755859375
0.007741920002445113	0.0055999755859375
0.007811588999175001	0.0055999755859375
0.007881199999246746	0.0055999755859375
0.0079505239991704	0.0055999755859375
0.008019508000870701	0.00608062744140625
0.00808858600066742	0.00608062744140625
0.008157739001035225	0.00608062744140625
0.008226842997828498	0.00608062744140625
0.008295703002659138	0.00608062744140625
0.008364790999621619	0.00608062744140625
0.00843480999901658	0.00608062744140625
0.0085090799984755	0.00608062744140625
0.008579519999329932	0.00608062744140625
0.008648980998259503	0.00608062744140625
0.008718224002222996	0.006561279296875
0.008787136001046747	0.006561279296875
0.008855594998749439	0.006561279296875
0.008924439003749285	0.006561279296875
0.00899359100003494	0.006561279296875
0.009062338998774067	0.006561279296875
0.009130794998782221	0.006561279296875
0.009199642001476604	0.006561279296875
0.009274527001252864	0.006561279296875
0.009346473001642153	0.00704193115234375
0.009424249001313001	0.00704193115234375
0.00952384000265738	0.00704193115234375
0.009606548002921045	0.00704193115234375
0.009688787002232857	0.00704193115234375
0.009770789998583496	0.00704193115234375
0.009852807001152541	0.00704193115234375
0.009934674002579413	0.00704193115234375
0.01001659600296989	0.00704193115234375
0.010189726999669801	0.0075225830078125
0.010371080999902915	0.0075225830078125
0.010556642999290489	0.0075225830078125
0.010724708998168353	0.0075225830078125
0.010855644999537617	0.0075225830078125
0.011001493003277574	0.00800323486328125
0.011143677998916246	0.00800323486328125
0.011291244001768064	0.00800323486328125
0.01143305900041014	0.00800323486328125
0.011588419998588506	0.00800323486328125
0.01174692399945343	0.00800323486328125
0.011894848001247738	0.00800323486328125
0.012044824004988186	0.00800323486328125
0.012194900002214126	0.00800323486328125
0.012342403999355156	0.00848388671875
0.012489811000705231	0.00848388671875
0.012967273003596347	0.00848388671875
0.013135828005033545	0.00848388671875
0.01328856799955247	0.00848388671875
0.013437633999274112	0.00848388671875
0.013591423004982062	0.00848388671875
0.013751940001384355	0.00896453857421875
0.013899422003305517	0.00896453857421875
0.014046224001504015	0.00896453857421875
0.014192934999300633	0.00896453857421875
0.01433946999895852	0.00896453857421875
0.014486371997918468	0.00896453857421875
0.01463798600161681	0.00896453857421875
0.014795629002037458	0.00896453857421875
0.01495168900146382	0.00896453857421875
0.015095105998625513	0.00896453857421875
0.015238423999107908	0.00896453857421875
0.015379591000964865	0.00896453857421875
0.01552230300148949	0.00896453857421875
0.015668815998651553	0.0094451904296875
0.015814035999937914	0.0094451904296875
0.01596075999987079	0.0094451904296875
0.016115065998747014	0.0094451904296875
0.016273679000732955	0.0094451904296875
0.01641952600039076	0.0094451904296875
0.01656070299941348	0.0094451904296875
0.016701713000657037	0.0094451904296875
0.016842133001773618	0.0094451904296875
0.016983106004772708	0.0094451904296875
0.017123600002378225	0.0094451904296875
0.017264328002056573	0.0094451904296875
0.017404429003363475	0.0094451904296875
0.017544927999551874	0.0094451904296875
0.01768564499798231	0.0094451904296875
0.01782666300277924	0.0094451904296875
0.01797455300402362	0.0094451904296875
0.018127991002984345	0.0094451904296875
0.018282762997841928	0.0094451904296875
0.018423271001665853	0.0094451904296875
0.01856515800318448	0.0094451904296875
0.01870651700301096	0.00992584228515625
0.01885336900159018	0.00992584228515625
0.01901539599930402	0.00992584228515625
0.019161711999913678	0.00992584228515625
0.01930387400352629	0.00992584228515625
0.019469637001748197	0.00992584228515625
0.019671882000693586	0.00992584228515625
0.019828408003377263	0.00992584228515625
0.01998414200352272	0.00992584228515625
0.02014010999846505	0.00992584228515625
0.020296884002164006	0.00992584228515625
0.02047158300410956	0.00992584228515625
0.020630355000321288	0.00992584228515625
0.02078325200272957	0.00992584228515625
0.020924894000927452	0.00992584228515625
0.0210678410003311	0.00992584228515625
0.0212191390019143	0.00992584228515625
0.021366198001487646	0.00992584228515625
0.02151393300300697	0.010406494140625
0.021669794004992582	0.010406494140625
0.021822316004545428	0.010406494140625
0.02197514499857789	0.010406494140625
0.022127987002022564	0.010406494140625
0.022275549999903888	0.010406494140625
0.022418598004151136	0.010406494140625
0.022579923999728635	0.010406494140625
0.02272153800004162	0.010406494140625
0.022863206002512015	0.010406494140625
0.023007281000900548	0.010406494140625
0.02314823100459762	0.010406494140625
0.023288595002668444	0.010406494140625
0.02342965600109892	0.010406494140625
0.023574357997858897	0.010406494140625
0.02371610599948326	0.010406494140625
0.023858603999542538	0.01088714599609375
0.02400028400006704	0.01088714599609375
0.02414023600431392	0.01088714599609375
0.0242814939992968	0.01088714599609375
0.024421505004283972	0.01088714599609375
0.024561899997934233	0.0113677978515625
0.02470368200010853	0.0113677978515625
0.024844601000950206	0.0113677978515625
0.02498754700354766	0.0113677978515625
0.02513084700331092	0.0113677978515625
0.025270828999055084	0.0113677978515625
0.025414962001377717	0.0113677978515625
0.02555558900348842	0.01184844970703125
0.02569580700219376	0.01184844970703125
0.025838471003226005	0.01184844970703125
0.025979256999562494	0.01184844970703125
0.026120054004422855	0.01184844970703125
0.026262607003445737	0.01184844970703125
0.026403616000607144	0.0123291015625
0.026544767002633307	0.0123291015625
0.026691527004004456	0.0123291015625
0.02683297000476159	0.0123291015625
0.026986315999238286	0.0123291015625
0.02712842199980514	0.0123291015625
0.027269320999039337	0.0123291015625
0.027410838003561366	0.0123291015625
0.027551625003980007	0.0123291015625
0.027692244002537336	0.0123291015625
0.027832352003315464	0.0123291015625
0.02797241599910194	0.0123291015625
0.02811231600207975	0.0123291015625
0.028254703000129666	0.0123291015625
0.028394740002113394	0.0123291015625
0.028534992998174857	0.0123291015625
0.028676107998762745	0.0123291015625
0.0288161670032423	0.01280975341796875
0.028956776004633866	0.01280975341796875
0.0290968250046717	0.01280975341796875
0.02923838399874512	0.01280975341796875
0.029380281004705466	0.01280975341796875
0.029550395003752783	0.01280975341796875
0.029715406002651434	0.01280975341796875
0.02987351499905344	0.01280975341796875
0.030029638997802977	0.01280975341796875
0.030185323004843667	0.01280975341796875
0.030341860998305492	0.01280975341796875
0.03050659400469158	0.01280975341796875
0.030660495001939125	0.01280975341796875
0.030802483001025394	0.01280975341796875
0.03095562000089558	0.01280975341796875
0.031100715001230128	0.01280975341796875
0.031246758000634145	0.01280975341796875
0.0315739490033593	0.01280975341796875
0.03176697999879252	0.01280975341796875
0.03194703000190202	0.01280975341796875
0.03211236900096992	0.01280975341796875
0.032261569998809136	0.01280975341796875
0.03240904900303576	0.01280975341796875
0.032566522000706755	0.01280975341796875
0.03271459200186655	0.01280975341796875
0.032861678999324795	0.01280975341796875
0.03301611400092952	0.01280975341796875
0.03316391000407748	0.01280975341796875
0.0333099220006261	0.01280975341796875
0.03345592300320277	0.01280975341796875
0.033606408003834076	0.01280975341796875
0.0337528320014826	0.01280975341796875
0.03389866399811581	0.01280975341796875
0.0340448720016866	0.01280975341796875
0.03419078000297304	0.01280975341796875
0.034337060002144426	0.01280975341796875
0.03448316700087162	0.01280975341796875
0.03463338399888016	0.01280975341796875
0.03477941400342388	0.01280975341796875
0.03494158900139155	0.01280975341796875
0.035089197001070715	0.01280975341796875
0.035234734998084605	0.01280975341796875
0.035380378998524975	0.01280975341796875
0.03552701700391481	0.01280975341796875
0.035674339000252075	0.01280975341796875
0.03582237500086194	0.01280975341796875
0.03596859599929303	0.01280975341796875
0.03611455500504235	0.01280975341796875
0.036268394003855065	0.0132904052734375
0.03641553500347072	0.0132904052734375
0.03656606400181772	0.0132904052734375
0.03671239100367529	0.0132904052734375
0.03685945799952606	0.01377105712890625
0.03700651499821106	0.01377105712890625
0.037154552002903074	0.01377105712890625
0.03730470400478225	0.01377105712890625
0.03745130400056951	0.01377105712890625
0.0376030429979437	0.014251708984375
0.037750301002233755	0.014251708984375
0.03789727800176479	0.014251708984375
0.03804317799949786	0.014251708984375
0.0381901939981617	0.014251708984375
0.03834954099875176	0.01473236083984375
0.03849767299834639	0.01473236083984375
0.038643915999273304	0.01473236083984375
0.038789432001067325	0.01473236083984375
0.03897062400210416	0.01473236083984375
0.03911938300007023	0.01473236083984375
0.039271824003662914	0.01473236083984375
0.039518443001725245	0.01473236083984375
0.03969200100254966	0.0152130126953125
0.039856618001067545	0.0152130126953125
0.04001981700275792	0.0152130126953125
0.040184434001275804	0.0152130126953125
0.04034626400243724	0.0152130126953125
0.040509669997845776	0.01569366455078125
0.040684289000637364	0.01569366455078125
0.04083151400118368	0.01569366455078125
0.04097777100105304	0.01569366455078125
0.04112380299920915	0.01569366455078125
0.04127319100371096	0.01569366455078125
0.04141974799858872	0.01569366455078125
0.04157071000372525	0.01617431640625
0.0417172119996394	0.01617431640625
0.04186261499853572	0.01617431640625
0.04200866899918765	0.01617431640625
0.042157237003266346	0.01617431640625
0.04230300999915926	0.01617431640625
0.042448443004104774	0.01617431640625
0.04259880899917334	0.01617431640625
0.04274535200238461	0.01617431640625
0.042854833001911175	0.01617431640625
0.043003197002690285	0.01617431640625
0.04314940000040224	0.01617431640625
0.043296064002788626	0.01617431640625
0.043441339999844786	0.01617431640625
0.0435924339981284	0.01665496826171875
0.043739885004470125	0.01665496826171875
0.04388556100457208	0.01665496826171875
0.04404260199953569	0.01665496826171875
0.04418803500448121	0.01665496826171875
0.04433562199847074	0.01665496826171875
0.04448099400178762	0.01665496826171875
0.04463352799939457	0.01665496826171875
0.044781730000977404	0.01665496826171875
0.04492814100376563	0.01665496826171875
0.045073246998072136	0.01665496826171875
0.045219473002362065	0.01665496826171875
0.0453652830037754	0.01665496826171875
0.0455105920045753	0.01665496826171875
0.04565695600467734	0.01665496826171875
0.045803098000760656	0.01665496826171875
0.04594906000420451	0.01665496826171875
0.046096803998807445	0.01665496826171875
0.04624190300091868	0.01665496826171875
0.046386740999878384	0.01665496826171875
0.04653231699921889	0.01665496826171875
0.046679154998855665	0.0171356201171875
0.04682604499976151	0.0171356201171875
0.046987348003312945	0.0171356201171875
0.04713409000396496	0.0171356201171875
0.04727895300311502	0.0171356201171875
0.047424912998394575	0.0171356201171875
0.04757470500044292	0.0171356201171875
0.047731001999636646	0.0171356201171875
0.04787752599804662	0.0176239013671875
0.04802806999941822	0.0176239013671875
0.048175181000260636	0.0176239013671875
0.0483205420023296	0.0176239013671875
0.04846693800209323	0.0176239013671875
0.04861676599830389	0.0176239013671875
0.04877442900033202	0.0176239013671875
0.048922457004664466	0.0176239013671875
0.04906840599869611	0.0176239013671875
0.049214484002732206	0.0176239013671875
0.049360877004801296	0.0176239013671875
0.04954905500198947	0.0176239013671875
0.04971262300387025	0.0176239013671875
0.049874873002409004	0.0176239013671875
0.05003810500056716	0.0176239013671875
0.05019954800081905	0.0176239013671875
0.0503617580034188	0.0176239013671875
0.050537182003608905	0.0176239013671875
0.0506956790050026	0.0176239013671875
0.050842358999943826	0.0176239013671875
0.05100938800023869	0.01810455322265625
0.051162579002266284	0.01810455322265625
0.05131632200209424	0.01810455322265625
0.05147405499883462	0.01810455322265625
0.05164395199972205	0.01810455322265625
0.05179800299811177	0.01810455322265625
0.0519491500017466	0.01810455322265625
0.05210119899857091	0.01810455322265625
0.05225366800004849	0.01810455322265625
0.05240777500148397	0.01810455322265625
0.052572984001017176	0.01810455322265625
0.052724950000992976	0.01810455322265625
0.052876920002745464	0.01810455322265625
0.05302843800018309	0.01810455322265625
0.05318020399863599	0.01810455322265625
0.053331758004787844	0.01810455322265625
0.053482515999348834	0.01810455322265625
0.053648530003556516	0.01810455322265625
0.053794373001437634	0.01810455322265625
0.05393989100412	0.01810455322265625
0.05408496100426419	0.01810455322265625
0.05423030000383733	0.018585205078125
0.054375760002585594	0.018585205078125
0.054521279998880345	0.018585205078125
0.0546672850032337	0.018585205078125
0.05481370000052266	0.018585205078125
0.05498154999804683	0.018585205078125
0.055130842003563885	0.018585205078125
0.05527670599985868	0.018585205078125
0.055424921003577765	0.018585205078125
0.05558738500258187	0.018585205078125
0.055738004004524555	0.018585205078125
0.055886442998598795	0.018585205078125
0.05603201500343857	0.018585205078125
0.05617717900167918	0.018585205078125
0.05632247099856613	0.018585205078125
0.05646729400177719	0.018585205078125
0.0566168529985589	0.01906585693359375
0.0567628600038006	0.01906585693359375
0.05690942700312007	0.01906585693359375
0.057057042002270464	0.01906585693359375
0.05720286900032079	0.01906585693359375
0.057348715999978594	0.01906585693359375
0.05749710500094807	0.01906585693359375
0.057642944004328456	0.01906585693359375
0.057789072998275515	0.01906585693359375
0.057934679003665224	0.01906585693359375
0.058079627000552136	0.01906585693359375
0.05822518100467278	0.01906585693359375
0.05837599399819737	0.0195465087890625
0.05852333999791881	0.0195465087890625
0.058670703998359386	0.0195465087890625
0.05881726500228979	0.0195465087890625
0.05897696500323946	0.0195465087890625
0.05912607999925967	0.0195465087890625
0.059278749002260156	0.0195465087890625
0.059486580998054706	0.0195465087890625
0.05969023799843853	0.0195465087890625
0.05985535999934655	0.0195465087890625
0.060019529999408405	0.0195465087890625
0.06018287700135261	0.0195465087890625
0.06034576000092784	0.02002716064453125
0.06050839100498706	0.02002716064453125
0.060689826001180336	0.02002716064453125
0.06083548699825769	0.0205078125
0.06101019099878613	0.0205078125
0.06116067399852909	0.0205078125
0.06131214299966814	0.0205078125
0.06146310199983418	0.0205078125
0.06161821100249654	0.02098846435546875
0.06176968700310681	0.02098846435546875
0.06192094599828124	0.02098846435546875
0.062071908003417775	0.02098846435546875
0.06223544100066647	0.0214691162109375
0.06238121600472368	0.0214691162109375
0.06253066600038437	0.0214691162109375
0.062676975998329	0.0214691162109375
0.0628250139998272	0.0214691162109375
0.06300607300363481	0.02194976806640625
0.06315439299942227	0.02194976806640625
0.06330011400132207	0.02194976806640625
0.06345259200315922	0.02194976806640625
0.06360396800300805	0.02194976806640625
0.06375005999871064	0.02194976806640625
0.06389549899904523	0.02194976806640625
0.06404341300367378	0.022430419921875
0.06418937400303548	0.022430419921875
0.06433480900159338	0.022430419921875
0.06448143099987647	0.022430419921875
0.06463382299989462	0.022430419921875
0.06477907299995422	0.022430419921875
0.06492680800147355	0.022430419921875
0.06507325800339459	0.02291107177734375
0.06522097400011262	0.02291107177734375
0.06536864100053208	0.02291107177734375
0.06551438900351059	0.02291107177734375
0.06566005700005917	0.02291107177734375
0.06580618500447599	0.02291107177734375
0.06595207899954403	0.0233917236328125
0.06609763100277632	0.0233917236328125
0.06624351999926148	0.0233917236328125
0.06638995600224007	0.0233917236328125
0.06653591299982509	0.0233917236328125
0.06668151700432645	0.0233917236328125
0.0668277209988446	0.0233917236328125
0.06698767800116912	0.0233917236328125
0.06713409499934642	0.0233917236328125
0.06727973300439771	0.0233917236328125
0.06742594900424592	0.0233917236328125
0.06758420199912507	0.0233917236328125
0.06773125100153266	0.0233917236328125
0.06787752200034447	0.0233917236328125
0.06803088200103957	0.0233917236328125
0.06818053599999985	0.0233917236328125
0.0683366550001665	0.0233917236328125
0.06848305000312394	0.0233917236328125
0.06863505599903874	0.0233917236328125
0.06878146300005028	0.02387237548828125
0.06892846499977168	0.02387237548828125
0.0690746330001275	0.02387237548828125
0.06922366000071634	0.02387237548828125
0.06937718800327275	0.02387237548828125
0.06957691600109683	0.02387237548828125
0.06974114700278733	0.02387237548828125
0.06990413599851308	0.02387237548828125
0.07006652300333371	0.02387237548828125
0.07022996799787506	0.02387237548828125
0.07039223400352057	0.02387237548828125
0.07055445600417443	0.02387237548828125
0.07072506400436396	0.02387237548828125
0.07087329799833242	0.02387237548828125
0.07103434300370282	0.02435302734375
0.07118707200424979	0.02435302734375
0.07133969599817647	0.02435302734375
0.07149494800250977	0.02435302734375
0.07164733199897455	0.02435302734375
0.07180041300307494	0.02435302734375
0.07195236600091448	0.02435302734375
0.0721043829980772	0.02435302734375
0.07225600600213511	0.02435302734375
0.07240847700450104	0.02435302734375
0.07256393900024705	0.02435302734375
0.07271621999825584	0.02483367919921875
0.07286891800322337	0.02483367919921875
0.0730327990022488	0.02483367919921875
0.07317951100412756	0.02483367919921875
0.07332518600014737	0.02483367919921875
0.07347042800392956	0.02483367919921875
0.07363882000208832	0.02483367919921875
0.0737906499998644	0.02483367919921875
0.07394540800305549	0.02483367919921875
0.07409289800125407	0.02483367919921875
0.07423879099951591	0.02483367919921875
0.07438599900342524	0.0253143310546875
0.07453840900416253	0.0253143310546875
0.0746897990029538	0.0253143310546875
0.07483644600142725	0.0253143310546875
0.07499627800279995	0.0253143310546875
0.07514555899979314	0.0253143310546875
0.07529449999856297	0.0253143310546875
0.07544158200471429	0.0253143310546875
0.07559380800375948	0.0253143310546875
0.07574111199937761	0.0253143310546875
0.07589023299806286	0.0253143310546875
0.07607290799933253	0.02579498291015625
0.07622146100038663	0.02579498291015625
0.07636978899972746	0.02579498291015625
0.0765153860047576	0.02579498291015625
0.07666211600007955	0.02579498291015625
0.07680782600073144	0.02579498291015625
0.0769566160015529	0.02579498291015625
0.07710249600495445	0.02579498291015625
0.07724881000467576	0.02579498291015625
0.07739445300103398	0.02579498291015625
0.07754048900096677	0.02579498291015625
0.07769112999812933	0.026275634765625
0.07783898100024089	0.026275634765625
0.07798557799833361	0.026275634765625
0.07813265600270825	0.026275634765625
0.07827923099830514	0.026275634765625
0.07842551499925321	0.026275634765625
0.07858081100130221	0.026275634765625
0.07872810299886623	0.026275634765625
0.07886169200355653	0.026275634765625
0.07900967800378567	0.026275634765625
0.07915657500416273	0.026275634765625
0.07930344899796182	0.026275634765625
0.07948859200405423	0.02675628662109375
0.07967294000263792	0.02675628662109375
0.07984002600278473	0.02675628662109375
0.08000367600470781	0.02675628662109375
0.08016637000400806	0.02675628662109375
0.0803289230025257	0.02675628662109375
0.08049490999837872	0.02675628662109375
0.08065892400190933	0.02675628662109375
0.08083200100372778	0.02675628662109375
0.08100705299875699	0.02675628662109375
0.08116739400429651	0.02675628662109375
0.08132544199906988	0.02675628662109375
0.08148410900321323	0.02675628662109375
0.08165408499917248	0.02675628662109375
0.08182524500443833	0.02675628662109375
0.08197715099959169	0.02675628662109375
0.08215410500270082	0.02675628662109375
0.0823127760013449	0.02675628662109375
0.08247103499888908	0.02675628662109375
0.08263365700258873	0.02675628662109375
0.08279216899973108	0.02675628662109375
0.08297015399875818	0.0272369384765625
0.08313124100095592	0.0272369384765625
0.08329093400243437	0.0272369384765625
0.0834592059982242	0.0272369384765625
0.08361525800137315	0.0272369384765625
0.08376834099908592	0.0272369384765625
0.08392031000403222	0.0272369384765625
0.08407954400172457	0.0272369384765625
0.08424358499905793	0.0272369384765625
0.08439021700178273	0.02771759033203125
0.08453638100036187	0.02771759033203125
0.08468233200255781	0.02771759033203125
0.08482813699811231	0.02771759033203125
0.08497376800369238	0.0281982421875
0.08511967900267337	0.0281982421875
0.08526520200393861	0.0281982421875
0.08541113800310995	0.0281982421875
0.08556040599796688	0.02867889404296875
0.08570744199823821	0.02867889404296875
0.08585313000367023	0.02867889404296875
0.08599924000009196	0.0291595458984375
0.0861476100035361	0.0291595458984375
0.08629325500078266	0.0291595458984375
0.08644488800200634	0.0291595458984375
0.0865954969995073	0.02964019775390625
0.08674178300134372	0.02964019775390625
0.08685436800442403	0.02964019775390625
0.08700186500209384	0.02964019775390625
0.08714760900329566	0.030120849609375
0.08729360800498398	0.030120849609375
0.08744577399920672	0.030120849609375
0.08759748800366651	0.030120849609375
0.0877440359981847	0.03060150146484375
0.08789228700334206	0.03060150146484375
0.088038679001329	0.03060150146484375
0.08818700200208696	0.0310821533203125
0.08833540399791673	0.0310821533203125
0.0884822020016145	0.0310821533203125
0.08863333600311307	0.03156280517578125
0.08878045799792744	0.03156280517578125
0.08892728000500938	0.03156280517578125
0.08907455300504807	0.03156280517578125
0.08922136099863565	0.03204345703125
0.08936858700326411	0.03204345703125
0.08952774300269084	0.03204345703125
0.08969333700224524	0.03204345703125
0.08985558299900731	0.03252410888671875
0.09002031599811744	0.03252410888671875
0.0901819240025361	0.03252410888671875
0.09034370400331682	0.0330047607421875
0.0905053759997827	0.0330047607421875
0.09069528300460661	0.0330047607421875
0.09085642300487962	0.0330047607421875
0.09100668800238054	0.03348541259765625
0.09115463700436521	0.03348541259765625
0.0913226670018048	0.03348541259765625
0.09147537800163263	0.033966064453125
0.09163304300454911	0.033966064453125
0.09177998299855972	0.033966064453125
0.09192612300103065	0.03444671630859375
0.0920718979978119	0.03444671630859375
0.09221747400442837	0.03444671630859375
0.09236359300120967	0.03444671630859375
0.0925087630021153	0.0349273681640625
0.09265540500200586	0.0349273681640625
0.09280619000492152	0.0349273681640625
0.0929632400002447	0.03540802001953125
0.09312692999810679	0.03540802001953125
0.09329402699950151	0.03540802001953125
0.09345554500032449	0.03540802001953125
0.09364561500115087	0.035888671875
0.09381147800013423	0.035888671875
0.09398585600138176	0.035888671875
0.09415239399822894	0.03636932373046875
0.09431146700080717	0.03636932373046875
0.09446955400198931	0.03636932373046875
0.0946528069980559	0.0368499755859375
0.09481647099892143	0.0368499755859375
0.09499396700266516	0.0368499755859375
0.0951487390047987	0.0368499755859375
0.09530249000090407	0.03733062744140625
0.09545544299908215	0.03733062744140625
0.0956122770003276	0.03733062744140625
0.09576422000100138	0.037811279296875
0.09591716100112535	0.037811279296875
0.09606860700296238	0.037811279296875
0.0962344799991115	0.03829193115234375
0.09638488099881215	0.03829193115234375
0.09653129700018326	0.03829193115234375
0.09667801300383871	0.0387725830078125
0.0968254449981032	0.0387725830078125
0.09697137100010877	0.0387725830078125
0.09711849700397579	0.0387725830078125
0.09727026199834654	0.03925323486328125
0.0974181130004581	0.03925323486328125
0.0975708219993976	0.03925323486328125
0.09771838199958438	0.03973388671875
0.0978651350014843	0.03973388671875
0.09801283300475916	0.03973388671875
0.09815955800149823	0.04021453857421875
0.09832352500234265	0.04021453857421875
0.0984770130016841	0.04021453857421875
0.09863483499793801	0.04021453857421875
0.098787759001425	0.0406951904296875
0.09895392799808178	0.0406951904296875
0.09910927199962316	0.0406951904296875
0.09926202300266596	0.04117584228515625
0.09942701500403928	0.04117584228515625
0.09962317199824611	0.04117584228515625
0.09978821199911181	0.041656494140625
0.09995070900185965	0.041656494140625
0.10011311500420561	0.041656494140625
0.11029254900495289	0.05175018310546875
0.12061880800320068	0.06136322021484375
0.1309758179995697	0.0714569091796875
0.14123601800383767	0.080108642578125
0.1514993439996033	0.08924102783203125
0.16176081899902783	0.08924102783203125
0.17204006200336153	0.08924102783203125
0.18236585100385128	0.08924102783203125
0.1927022570016561	0.08924102783203125
0.2029583650000859	0.08924102783203125
0.21320704800018575	0.08924102783203125
0.22345555500214687	0.08924102783203125
0.23377109599823598	0.0906829833984375
0.2439994310043403	0.091644287109375
0.25423196100018686	0.09212493896484375
0.26450061699870275	0.09308624267578125
0.27482256100483937	0.09356689453125
0.28507469100441085	0.0945281982421875
0.29529343700414756	0.09500885009765625
0.3055853379992186	0.0964508056640625
0.31581141499918886	0.09693145751953125
0.3261122580006486	0.09693145751953125
0.3363200149979093	0.097412109375
0.3465002950033522	0.097412109375
0.35666509099974064	0.09789276123046875
0.36693287899834104	0.09789276123046875
0.3772535190000781	0.0983734130859375
0.3874769450048916	0.0983734130859375
0.3978032240047469	0.09885406494140625
0.40802934100065613	0.099334716796875
0.41834638400177937	0.099334716796875
0.42866329300159123	0.099334716796875
0.4389496650037472	0.099334716796875
0.44924836100108223	0.099334716796875
0.45947438300208887	0.099334716796875
0.4697689070017077	0.099334716796875
0.48002641800121637	0.099334716796875
0.49028914300288307	0.099334716796875
0.500531513003807	0.099334716796875
0.5108092029986437	0.099334716796875
0.5210665780032286	0.099334716796875
0.5312887050022255	0.099334716796875
0	0
