# Supplementary material for: GRAPE for fast and scalable graph processing and random-walk-based embedding
Source: Nat Comput Sci. 2023 Jun 26;3(6):552–68. doi: 10.1038/s43588-023-00465-8 (PMC10768636; doi:10.1038/s43588-023-00465-8)
Supplement: Supplementary file 4 — CSVs with time series data with time and memory requirements for the different libraries on the 44 considered graphs and on the different tasks considered (loading graphs, first- and second-order RWs). [file 43588_2023_465_MOESM4_ESM.zip › bio-celegans/iGraph/first_order_walk.csv]

delta	ram
0	0.00148773193359375
0.00019030099792871624	0.0019683837890625
0.00033425999936298467	0.0019683837890625
0.000433690998761449	0.0019683837890625
0.0005245129977993201	0.0019683837890625
0.0006124199971964117	0.0019683837890625
0.0007011140005488414	0.0019683837890625
0.0007890509987191763	0.0019683837890625
0.0008763189980527386	0.0019683837890625
0.0009719759982544929	0.0019683837890625
0.001072905997716589	0.0019683837890625
0.0011611720001383219	0.00244903564453125
0.001247312997293193	0.00244903564453125
0.001331913998001255	0.00244903564453125
0.0014182140002958477	0.00244903564453125
0.0015030340000521392	0.00244903564453125
0.001587037000717828	0.00244903564453125
0.0016722789987397846	0.00244903564453125
0.0017569019983056933	0.00244903564453125
0.001841250999859767	0.00244903564453125
0.0019263199974375311	0.00244903564453125
0.002017797000007704	0.00244903564453125
0.002103433998854598	0.00244903564453125
0.0021878799998376053	0.00244903564453125
0.0022746920003555715	0.00244903564453125
0.0023599119995196816	0.0029296875
0.002444839999952819	0.0029296875
0.002528994999011047	0.0029296875
0.0026613829977577552	0.0029296875
0.002761288000328932	0.0029296875
0.0028517169994302094	0.0029296875
0.0029380800006038044	0.0029296875
0.003028385999641614	0.0029296875
0.003113638998911483	0.0029296875
0.0031985069981601555	0.0029296875
0.003291101998911472	0.0029296875
0.0033780220001062844	0.0029296875
0.0034666069986997172	0.0029296875
0.003552097998181125	0.0029296875
0.003636473000369733	0.0029296875
0.003722510999068618	0.0029296875
0.003806343000178458	0.0029296875
0.0038906310001038946	0.0029296875
0.003980059998866636	0.0029296875
0.004064249998918967	0.0029296875
0.004147985000599874	0.0029296875
0.004231547998642782	0.0029296875
0.00431567499981611	0.0029296875
0.004399994999403134	0.0029296875
0.00448594800036517	0.0029296875
0.004571244000544539	0.0029296875
0.004655871998693328	0.0029296875
0.004740521999337943	0.0029296875
0.0048256599984597415	0.0029296875
0.004910018997179577	0.0029296875
0.004997842999728164	0.0029296875
0.005082744999526767	0.0029296875
0.0051671469991561025	0.0029296875
0.0052523329977702815	0.0029296875
0.005337481998139992	0.0029296875
0.0054284149991872255	0.0029296875
0.005514001997653395	0.0029296875
0.00559848999910173	0.0029296875
0.005683192997821607	0.0029296875
0.005778924998594448	0.0029296875
0.0058667079974839	0.0029296875
0.0059563969989540055	0.0029296875
0.006042053999408381	0.0029296875
0.006126501997641753	0.0029296875
0.006211490999703528	0.0029296875
0.006294505998084787	0.0029296875
0.006379023998306366	0.0029296875
0.006462880999606568	0.0029296875
0.006569725999725051	0.0029296875
0.006662976997176884	0.0029296875
0.006747598999936599	0.0029296875
0.006831329999840818	0.0029296875
0.006914670000696788	0.0029296875
0.007004710998444352	0.00341033935546875
0.00709059799919487	0.00341033935546875
0.007179758998972829	0.00341033935546875
0.007264452000526944	0.00341033935546875
0.007349670999246882	0.00341033935546875
0.007435119998262962	0.00341033935546875
0.007519165999838151	0.00341033935546875
0.007602794998092577	0.00341033935546875
0.007686704000661848	0.00341033935546875
0.007770379997964483	0.00341033935546875
0.007854388997657225	0.00341033935546875
0.007941914998809807	0.00341033935546875
0.008035855997150065	0.00341033935546875
0.008121646998915821	0.00341033935546875
0.008211516000301344	0.00341033935546875
0.008295801999338437	0.00341033935546875
0.008379808998142835	0.00341033935546875
0.00846352399821626	0.00341033935546875
0.0085462679999182	0.00341033935546875
0.008629473999462789	0.00341033935546875
0.008712820999789983	0.00341033935546875
0.008795805999397999	0.00341033935546875
0.008878667998942547	0.00341033935546875
0.008969488997536246	0.00341033935546875
0.009054492998984642	0.00341033935546875
0.009138655997958267	0.00341033935546875
0.009222272998158587	0.00341033935546875
0.009306538999226177	0.00341033935546875
0.00939062999896123	0.00341033935546875
0.00947466700017685	0.00341033935546875
0.009559501999319764	0.00341033935546875
0.009643252997193485	0.00341033935546875
0.00972797899885336	0.00341033935546875
0.009920608998072566	0.00341033935546875
0.01003134299753583	0.00341033935546875
0.010223984998447122	0.00341033935546875
0.010423174997413298	0.00341033935546875
0.0105664059992705	0.00341033935546875
0.01081486099792528	0.00341033935546875
0.011026336000213632	0.00341033935546875
0.011201815999811515	0.00341033935546875
0.01136238599792705	0.0038909912109375
0.01152138999896124	0.0038909912109375
0.01167980199898011	0.0038909912109375
0.011839364997285884	0.0038909912109375
0.011998549998679664	0.0038909912109375
0.012157811997894896	0.0038909912109375
0.0123155820001557	0.0038909912109375
0.01247468499786919	0.0038909912109375
0.012633520000235876	0.0038909912109375
0.012792039997293614	0.0038909912109375
0.012971954998647561	0.0038909912109375
0.013150389000657015	0.0038909912109375
0.013313281997398008	0.0038909912109375
0.013472325998009183	0.0038909912109375
0.013629929999297019	0.0038909912109375
0.013789370997983497	0.0038909912109375
0.01394738799717743	0.0038909912109375
0.01411456999994698	0.0038909912109375
0.014274670000304468	0.0038909912109375
0.014435340999625623	0.0038909912109375
0.014576100998965558	0.0038909912109375
0.014740978000190808	0.0038909912109375
0.014901825998094864	0.0038909912109375
0.015068622000399046	0.0038909912109375
0.015228386997478083	0.0038909912109375
0.015800109998963308	0.0038909912109375
0.015996166999684647	0.0038909912109375
0	0
