# Supplementary material for: GRAPE for fast and scalable graph processing and random-walk-based embedding
Source: Nat Comput Sci. 2023 Jun 26;3(6):552–68. doi: 10.1038/s43588-023-00465-8 (PMC10768636; doi:10.1038/s43588-023-00465-8)
Supplement: Supplementary file 4 — CSVs with time series data with time and memory requirements for the different libraries on the 44 considered graphs and on the different tasks considered (loading graphs, first- and second-order RWs). [file 43588_2023_465_MOESM4_ESM.zip › bio-celegans/PecanPy/second_order_walk_only_q.csv]

delta	ram
0	0.002693367004394487
0.00020672000391641632	0.002693367004394487
0.00034717200469458476	0.002693367004394487
0.00043769300100393593	0.003174018859863237
0.0005220950042712502	0.003174018859863237
0.0006044309993740171	0.003174018859863237
0.0006862650043331087	0.003174018859863237
0.0007664030054002069	0.003174018859863237
0.0008464409984298982	0.003174018859863237
0.000926248001633212	0.003174018859863237
0.0010229870022158138	0.003174018859863237
0.0011156610053149052	0.003174018859863237
0.0012120210012653843	0.003174018859863237
0.0013651270055561326	0.003654670715331987
0.0014985640009399503	0.003654670715331987
0.0015903840030659921	0.003654670715331987
0.0016718500046408735	0.003654670715331987
0.0017663050020928495	0.003654670715331987
0.0018459470011293888	0.003654670715331987
0.0019263549984316342	0.003654670715331987
0.0020190700015518814	0.003654670715331987
0.0021003340007155202	0.003654670715331987
0.002179841998440679	0.003654670715331987
0.002259640001284424	0.004135322570800737
0.0023391740032820962	0.004135322570800737
0.002418199001112953	0.004135322570800737
0.0024973370018415153	0.004135322570800737
0.002576119004515931	0.004135322570800737
0.002665084000909701	0.004135322570800737
0.0027535560002434067	0.004135322570800737
0.002841166002326645	0.004135322570800737
0.0029203500016592443	0.004135322570800737
0.003006028004165273	0.004135322570800737
0.0030863569991197437	0.004135322570800737
0.003165235000778921	0.004135322570800737
0.0032443200034322217	0.004135322570800737
0.003323458004160784	0.004135322570800737
0.0034020970051642507	0.004135322570800737
0.003481094005110208	0.004135322570800737
0.0035597509995568544	0.004135322570800737
0.0036381020036060363	0.004615974426269487
0.003717314000823535	0.004615974426269487
0.003806992004683707	0.004615974426269487
0.003889390005497262	0.004615974426269487
0.0039700090055703185	0.004615974426269487
0.004054488003021106	0.004615974426269487
0.004134184004215058	0.004615974426269487
0.004213756001263391	0.004615974426269487
0.004294147998734843	0.004615974426269487
0.004373070005385671	0.004615974426269487
0.004461230004380923	0.004615974426269487
0.00454064200312132	0.005096626281738237
0.004620104002242442	0.005096626281738237
0.004698762000771239	0.005096626281738237
0.004783852004038636	0.005096626281738237
0.004863453999860212	0.005096626281738237
0.004942908002703916	0.005096626281738237
0.0050264120000065304	0.005096626281738237
0.005105782001919579	0.005096626281738237
0.005184664005355444	0.005096626281738237
0.005284315004246309	0.005096626281738237
0.005367085999750998	0.005096626281738237
0.00544693000119878	0.005096626281738237
0.005536379998375196	0.005096626281738237
0.005615690002741758	0.005096626281738237
0.0056952430022647604	0.005577278137206987
0.005774466000730172	0.005577278137206987
0.00585358300304506	0.005577278137206987
0.005932751999353059	0.005577278137206987
0.00601724300213391	0.005577278137206987
0.006097575002058875	0.005577278137206987
0.006177538001793437	0.005577278137206987
0.006257626999286003	0.005577278137206987
0.006337582002743147	0.005577278137206987
0.006426801999623422	0.005577278137206987
0.0065070260025095195	0.005577278137206987
0.006586385999980848	0.005577278137206987
0.006665708999207709	0.005577278137206987
0.0067453390001901425	0.005577278137206987
0.006889609001518693	0.005577278137206987
0.006991962000029162	0.005577278137206987
0.0070775990025140345	0.005577278137206987
0.007158152002375573	0.005577278137206987
0.007239229998958763	0.005577278137206987
0.007319581003685016	0.005577278137206987
0.007400788999802899	0.005577278137206987
0.00748046600347152	0.005577278137206987
0.007559400000900496	0.005577278137206987
0.007638497001607902	0.005577278137206987
0.007718152002780698	0.005577278137206987
0.007798245998856146	0.005577278137206987
0.007877565003582276	0.005577278137206987
0.007960041002661455	0.005577278137206987
0.00804667999909725	0.005577278137206987
0.008126863001962192	0.005577278137206987
0.008206744998460636	0.005577278137206987
0.008290600999316666	0.005577278137206987
0.00837131900334498	0.005577278137206987
0.008451803005300462	0.005577278137206987
0.008532410000043456	0.005577278137206987
0.008612021003500558	0.005577278137206987
0.00869191200035857	0.005577278137206987
0.00877156900241971	0.005577278137206987
0.00885076800477691	0.005577278137206987
0.008930365002015606	0.005577278137206987
0.009018921002279967	0.005577278137206987
0.009099577000597492	0.005577278137206987
0.009179669999866746	0.005577278137206987
0.009298900004068855	0.005577278137206987
0.009419344998605084	0.005577278137206987
0.009508991002803668	0.005577278137206987
0.00959026600321522	0.005577278137206987
0.009671126004832331	0.005577278137206987
0.009751233003044035	0.005577278137206987
0.009830798000621144	0.005577278137206987
0.009910389002470765	0.005577278137206987
0.009996452004997991	0.005577278137206987
0.010077122002257966	0.005577278137206987
0.010268556005030405	0.005577278137206987
0.010469061002368107	0.005577278137206987
0.010658981002052315	0.005577278137206987
0.01090638399909949	0.005577278137206987
0.011091758002294227	0.005577278137206987
0.011252705000515562	0.005577278137206987
0.011408675003622193	0.005577278137206987
0.011567416004254483	0.005577278137206987
0.011721240000042599	0.006057929992675737
0.011875033000251278	0.006057929992675737
0.012027976001263596	0.006057929992675737
0.01218139399861684	0.006057929992675737
0.012333850005234126	0.006057929992675737
0.012485972998547368	0.006057929992675737
0.0126379170033033	0.006057929992675737
0.012789950000296813	0.006057929992675737
0.01294237300317036	0.006057929992675737
0.013111147003655788	0.006057929992675737
0.013264311004604679	0.006057929992675737
0.013419415001408197	0.006057929992675737
0.013572338000813033	0.006057929992675737
0.013724640004511457	0.006057929992675737
0.013876716002414469	0.006057929992675737
0.014038519002497196	0.006057929992675737
0.01419848800287582	0.006057929992675737
0.014353513004607521	0.006057929992675737
0.01450594500056468	0.006057929992675737
0.01465891300176736	0.006057929992675737
0.014811936998739839	0.006057929992675737
0.01496390900138067	0.006057929992675737
0.015120337004191242	0.006057929992675737
0.015273582001100294	0.006057929992675737
0.015429826999024954	0.006057929992675737
0.015583404005155899	0.006057929992675737
0.015736350003862754	0.006057929992675737
0.01588856200396549	0.006057929992675737
0.016040777001762763	0.006057929992675737
0.016193613002542406	0.006057929992675737
0.01634597100201063	0.006057929992675737
0.01649913399887737	0.006057929992675737
0.016653473001497332	0.006057929992675737
0.01680562899855431	0.006057929992675737
0.01695748000202002	0.006057929992675737
0.017114640002546366	0.006538581848144487
0.017266239003220107	0.006538581848144487
0.017578940001840238	0.006538581848144487
0.017835056998592336	0.006538581848144487
0.018009562998486217	0.006538581848144487
0.018173548000049777	0.006538581848144487
0.018331402003241237	0.007019233703613237
0.018488049005100038	0.007019233703613237
0.01864634200319415	0.007019233703613237
0.01880294000147842	0.007019233703613237
0.01895901899843011	0.007019233703613237
0.019114208000246435	0.007019233703613237
0.01926923900464317	0.007499885559081987
0.019423006000579335	0.007499885559081987
0.019577177001337986	0.007499885559081987
0.019731298001715913	0.007499885559081987
0.019902546002413146	0.007499885559081987
0.020058237001649104	0.007499885559081987
0.02021324100496713	0.007499885559081987
0.020367351004097145	0.007980537414550737
0.020520520003628917	0.007980537414550737
0.020673876999353524	0.007980537414550737
0.02082744899962563	0.007980537414550737
0.020981432004191447	0.007980537414550737
0.021145343001990113	0.007980537414550737
0.021271884004818276	0.007980537414550737
0.02142887100490043	0.007980537414550737
0.021583207002549898	0.007980537414550737
0.021736506998422556	0.008461189270019487
0.021895821002544835	0.008461189270019487
0.022062329000618774	0.008461189270019487
0.022224501000891905	0.008461189270019487
0.022379415000614244	0.008461189270019487
0.022533433002536185	0.008941841125488237
0.02268757700221613	0.008941841125488237
0.02284170799975982	0.008941841125488237
0.02299657899857266	0.008941841125488237
0.023151387002144475	0.008941841125488237
0.023304232003283687	0.008941841125488237
0.023456984003132675	0.008941841125488237
0.023610786003700923	0.008941841125488237
0.023763460005284287	0.008941841125488237
0.023921384003187995	0.009422492980956987
0.024076387999230064	0.009422492980956987
0.024229444003140088	0.009422492980956987
0.024382654002693016	0.009422492980956987
0.024535354001272935	0.009422492980956987
0.02468823300296208	0.009422492980956987
0.024846110005455557	0.009422492980956987
0.024999533001391683	0.009422492980956987
0.025153150003461633	0.009422492980956987
0.025264456002332736	0.009422492980956987
0.02549235799961025	0.009422492980956987
0.025675846001831815	0.009903144836425737
0.0258405640051933	0.009903144836425737
0.02600634199916385	0.009903144836425737
0.026163729002291802	0.009903144836425737
0.026318162003008183	0.009903144836425737
0.02647315600188449	0.009903144836425737
0.026627652005117852	0.009903144836425737
0.02682453300076304	0.009903144836425737
0.026996291999239475	0.009903144836425737
0.027161268000782002	0.009903144836425737
0.027316564999637194	0.009903144836425737
0.027472276000480633	0.009903144836425737
0.027625779002846684	0.009903144836425737
0.027784156998677645	0.009903144836425737
0.02793847300199559	0.009903144836425737
0.028091758998925798	0.010383796691894487
0.028250834002392367	0.010383796691894487
0.028404655000485945	0.010383796691894487
0.02855746199929854	0.010383796691894487
0.02871172400045907	0.010383796691894487
0.028871685004560277	0.010383796691894487
0.029026689000602346	0.010383796691894487
0.02918071699969005	0.010383796691894487
0.029417258003377356	0.010383796691894487
0.02960401699965587	0.010383796691894487
0.029761832003714517	0.010383796691894487
0.029939557003672235	0.010383796691894487
0.0300941489986144	0.010383796691894487
0.030252128999563865	0.010383796691894487
0.030406705001951195	0.010383796691894487
0.030560812003386673	0.010383796691894487
0.030713753003510647	0.010383796691894487
0.030873620002239477	0.010383796691894487
0.031104934998438694	0.010864448547363237
0.03128623000520747	0.010864448547363237
0.03144472800340736	0.010864448547363237
0.03160059900255874	0.010864448547363237
0.03175475500029279	0.010864448547363237
0.03192319600202609	0.010864448547363237
0.032077197000035085	0.010864448547363237
0.032231101002253126	0.010864448547363237
0.032384147998527624	0.010864448547363237
0.03253759300423553	0.010864448547363237
0.03269087800435955	0.010864448547363237
0.03284835000522435	0.010864448547363237
0.0330025490038679	0.010864448547363237
0.033156869998492766	0.010864448547363237
0.033283552002103534	0.010864448547363237
0.03344154300430091	0.011345100402831987
0.03359618900140049	0.011345100402831987
0.033749378999345936	0.011345100402831987
0.033907944001839496	0.011345100402831987
0.034061031001328956	0.011345100402831987
0.034214896004414186	0.011345100402831987
0.03436861299996963	0.011345100402831987
0.03452253700379515	0.011345100402831987
0.034677635005209595	0.011345100402831987
0.03483574900019448	0.011345100402831987
0.034989921005035285	0.011345100402831987
0.03514325799915241	0.011345100402831987
0.03529634400183568	0.011345100402831987
0.035448838003503624	0.011345100402831987
0.03560223000386031	0.011345100402831987
0.03575449000345543	0.011345100402831987
0.035911816004954744	0.011345100402831987
0.03607165200082818	0.011345100402831987
0.03622696600359632	0.011345100402831987
0.03637888900266262	0.011825752258300737
0.036531622004986275	0.011825752258300737
0.036684202001197264	0.011825752258300737
0.03683728400210384	0.011825752258300737
0.03698962500493508	0.011825752258300737
0.037141475004318636	0.011825752258300737
0.03726459700556006	0.011825752258300737
0.03748474400345003	0.011825752258300737
0.03765662500518374	0.011825752258300737
0.03781194500334095	0.011825752258300737
0.03796713000338059	0.011825752258300737
0.03812470900447806	0.011825752258300737
0.038281852001091465	0.011825752258300737
0.03843913099990459	0.012306404113769487
0.038593101999140345	0.012306404113769487
0.038747484999476	0.012306404113769487
0.03890595800476149	0.012306404113769487
0.03906035000545671	0.012306404113769487
0.03921375799836824	0.012306404113769487
0.03936759700445691	0.012306404113769487
0.03952193399891257	0.012306404113769487
0.039676044005318545	0.012306404113769487
0.03982931800419465	0.012306404113769487
0.03998342200065963	0.012306404113769487
0.040136645002348814	0.012306404113769487
0.04028900200501084	0.012306404113769487
0.040442284000164364	0.012306404113769487
0.04059535200212849	0.012306404113769487
0.0407484130046214	0.012306404113769487
0.040906972004449926	0.012306404113769487
0.041067568003199995	0.012306404113769487
0.04122415400343016	0.012306404113769487
0.04140532300516497	0.012306404113769487
0.041561019999790005	0.012306404113769487
0.04171467800188111	0.012306404113769487
0.04187331200228073	0.012306404113769487
0.04202619400166441	0.012306404113769487
0.04218025199952535	0.012787055969238237
0.04233385800034739	0.012787055969238237
0.04248870500305202	0.012787055969238237
0.04264289999991888	0.012787055969238237
0.042796011999598704	0.012787055969238237
0.04294911100441823	0.012787055969238237
0.0431019509996986	0.012787055969238237
0.04325443199923029	0.012787055969238237
0.043406772005255334	0.012787055969238237
0.04355923700495623	0.013267707824706987
0.04371228600211907	0.013267707824706987
0.043871590998605825	0.013267707824706987
0.044024626004102174	0.013267707824706987
0.04417759700299939	0.013267707824706987
0.04433036399859702	0.013267707824706987
0.0444835320013226	0.013267707824706987
0.04463576999842189	0.013267707824706987
0.044787746999645606	0.013267707824706987
0.04494074700050987	0.013267707824706987
0.04509301700454671	0.013267707824706987
0.045246305999171454	0.013267707824706987
0.04546291700535221	0.013267707824706987
0.04563447200052906	0.013267707824706987
0.04578960800427012	0.013267707824706987
0.04594888599967817	0.013267707824706987
0.04611187100090319	0.013267707824706987
0.04626738400111208	0.013267707824706987
0.046420712998951785	0.013748359680175737
0.046573329003877006	0.013748359680175737
0.046864342999469955	0.013748359680175737
0.047109195998928044	0.013748359680175737
0.047281794002628885	0.013748359680175737
0.04744330899848137	0.013748359680175737
0.047601375001249835	0.014229011535644487
0.04775806100224145	0.014229011535644487
0.047932384004525375	0.014229011535644487
0.04809139000280993	0.014229011535644487
0.048247391001496	0.014709663391113237
0.048402400003396906	0.014709663391113237
0.048557352005445864	0.014709663391113237
0.048715691998950206	0.014709663391113237
0.04887406900525093	0.014709663391113237
0.04902837300323881	0.014709663391113237
0.049181604001205415	0.015190315246581987
0.049352713002008386	0.015190315246581987
0.04951006900228094	0.015190315246581987
0.049664026002574246	0.015190315246581987
0.04981797800428467	0.015190315246581987
0.04997161600476829	0.015190315246581987
0.05012459999852581	0.015670967102050737
0.05027682999934768	0.015670967102050737
0.05042989300272893	0.015670967102050737
0.050584213000547606	0.015670967102050737
0.0507384849988739	0.015670967102050737
0.050895972999569494	0.015670967102050737
0.05111680700065335	0.016151618957519487
0.051298538004630245	0.016151618957519487
0.051457074005156755	0.016151618957519487
0.051611729999422096	0.016151618957519487
0.05176577000383986	0.016151618957519487
0.05193377000250621	0.016151618957519487
0.05208823300199583	0.016151618957519487
0.05224216799979331	0.016632270812988237
0.0523950920032803	0.016632270812988237
0.05254777600202942	0.016632270812988237
0.05270048999955179	0.016632270812988237
0.05285344699950656	0.016632270812988237
0.05300686899863649	0.016632270812988237
0.05315940100263106	0.016632270812988237
0.05326593900099397	0.016632270812988237
0.053476084998692386	0.016632270812988237
0.053644888001144864	0.017112922668456987
0.05380258700461127	0.017112922668456987
0.05395730600139359	0.017112922668456987
0.0541149740020046	0.017112922668456987
0.054270253000140656	0.017112922668456987
0.05442366799979936	0.017112922668456987
0.05457629300508415	0.017112922668456987
0.054729991003114264	0.017112922668456987
0.0548912080048467	0.017593574523925737
0.05504433800524566	0.017593574523925737
0.055197344001499005	0.017593574523925737
0.05535082799906377	0.017593574523925737
0.05550473800394684	0.017593574523925737
0.05565710300288629	0.017593574523925737
0.05590517800010275	0.017593574523925737
0.056141093999031	0.017593574523925737
0.05630830299924128	0.017593574523925737
0.056465945999661926	0.017593574523925737
0.05662193600437604	0.017593574523925737
0.05679240100289462	0.017593574523925737
0.05695369699969888	0.017593574523925737
0.057108744003926404	0.017593574523925737
0.05726376600068761	0.017593574523925737
0.057468466002319474	0.017593574523925737
0.05764014599844813	0.017593574523925737
0.057796173001406714	0.018074226379394487
0.05795162400318077	0.018074226379394487
0.05810568900051294	0.018074226379394487
0.05825880700285779	0.018074226379394487
0.05841338100435678	0.018074226379394487
0.05856818000029307	0.018074226379394487
0.05872240500320913	0.018074226379394487
0.05888213700382039	0.018074226379394487
0.059036070000729524	0.018074226379394487
0.0591907890047878	0.018074226379394487
0.059344620000047144	0.018074226379394487
0.05949684599909233	0.018074226379394487
0.05964989000494825	0.018074226379394487
0.05980349000310525	0.018074226379394487
0.059957097000733484	0.018074226379394487
0.060110310005256906	0.018074226379394487
0.06026385100267362	0.018074226379394487
0.06041703800292453	0.018074226379394487
0.06057600900385296	0.018554878234863237
0.06073083099909127	0.018554878234863237
0.06088912099949084	0.018554878234863237
0.061133494004025124	0.018554878234863237
0.0612810860038735	0.018554878234863237
0.061441696001566015	0.018554878234863237
0.06159601100080181	0.018554878234863237
0.06174972400185652	0.018554878234863237
0.06191907500033267	0.018554878234863237
0.06207425300090108	0.018554878234863237
0.062231317002442665	0.018554878234863237
0.06238557799952105	0.019035530090331987
0.06253928500518668	0.019035530090331987
0.06269212200277252	0.019035530090331987
0.06387026200536638	0.019035530090331987
0.0641451240007882	0.019035530090331987
0.0643593620043248	0.019516181945800737
0.06455923800240271	0.019516181945800737
0.06478552400221815	0.019516181945800737
0.06496806500217644	0.019516181945800737
0.06512964500143426	0.019516181945800737
0.06526648200087948	0.019516181945800737
0.06557751900254516	0.019516181945800737
0.06581011600064812	0.019516181945800737
0.06598001599923009	0.019516181945800737
0.06614899600390345	0.019516181945800737
0.06630564700026298	0.019516181945800737
0.06645996500446927	0.019516181945800737
0.0666153359998134	0.019996833801269487
0.06676908599911258	0.019996833801269487
0.06697519800218288	0.019996833801269487
0.0671349670010386	0.019996833801269487
0.06729828200332122	0.019996833801269487
0.06745332900027279	0.019996833801269487
0.067607469005452	0.019996833801269487
0.06776178900327068	0.019996833801269487
0.06792164099897491	0.019996833801269487
0.0680762699994375	0.019996833801269487
0.06823276900104247	0.020477485656738237
0.06838833299843827	0.020477485656738237
0.06854235799983144	0.020477485656738237
0.06869618500059005	0.020477485656738237
0.06886780200147768	0.020477485656738237
0.06902428200555732	0.020477485656738237
0.06917819200316444	0.020477485656738237
0.06936032300291117	0.020477485656738237
0.06951676400058204	0.020477485656738237
0.06966988700150978	0.020477485656738237
0.06982293599867262	0.020477485656738237
0.06997642300120788	0.020477485656738237
0.07012964300520252	0.020477485656738237
0.07028299000376137	0.020477485656738237
0.07043531800445635	0.020477485656738237
0.07058791500458028	0.020477485656738237
0.07074035000550793	0.020477485656738237
0.07089823400019668	0.020477485656738237
0.07111315699876286	0.020477485656738237
0.07129269500001101	0.020477485656738237
0.07145084900548682	0.020958137512206987
0.07160462900355924	0.020958137512206987
0.07176262300345115	0.020958137512206987
0.07193303800158901	0.020958137512206987
0.07208828100556275	0.020958137512206987
0.07224223900266225	0.020958137512206987
0.07239557499997318	0.020958137512206987
0.0725491429984686	0.020958137512206987
0.07270245800464181	0.020958137512206987
0.07286090200068429	0.020958137512206987
0.07301446500059683	0.020958137512206987
0.07316733900370309	0.020958137512206987
0.07340052899962757	0.020958137512206987
0.07359478600119473	0.020958137512206987
0.07375542099907761	0.020958137512206987
0.07391619400004856	0.020958137512206987
0.07407087400497403	0.020958137512206987
0.07422598400444258	0.020958137512206987
0.07437919700169004	0.021438789367675737
0.07453227900259662	0.021438789367675737
0.07468503300333396	0.021438789367675737
0.07483739500457887	0.021438789367675737
0.07499238400487229	0.021438789367675737
0.0751466080037062	0.021438789367675737
0.07529976400110172	0.021438789367675737
0.07545288099936442	0.021438789367675737
0.07560686099895975	0.021438789367675737
0.07576017000246793	0.021438789367675737
0.07591821800451726	0.021438789367675737
0.0760808970007929	0.021919441223144487
0.07623915500153089	0.021919441223144487
0.07639314900006866	0.021919441223144487
0.07654573100444395	0.021919441223144487
0.07669970600545639	0.021919441223144487
0.07686190000094939	0.022400093078613237
0.07701598100538831	0.022400093078613237
0.07717057000263594	0.022400093078613237
0.07736042200122029	0.022400093078613237
0.07752000400068937	0.022400093078613237
0.07767416300339391	0.022880744934081987
0.07782712000334868	0.022880744934081987
0.07798017100139987	0.022880744934081987
0.07813255899964133	0.022880744934081987
0.07828539800539147	0.023361396789550737
0.07843821400456363	0.023361396789550737
0.07859082199865952	0.023361396789550737
0.07874401099979877	0.023361396789550737
0.07890123600373045	0.023361396789550737
0.07905435000429861	0.023842048645019487
0.07920722500421107	0.023842048645019487
0.07935979399917414	0.023842048645019487
0.07951208799931919	0.023842048645019487
0.07968552799866302	0.024322700500488237
0.07984155400481541	0.024322700500488237
0.07999519900477026	0.024322700500488237
0.08014879099937389	0.024322700500488237
0.08030245899863075	0.024803352355956987
0.08045508700161008	0.024803352355956987
0.08060787100112066	0.024803352355956987
0.08075938500405755	0.024803352355956987
0.08091799600515515	0.024803352355956987
0.08107976800238248	0.025284004211425737
0.08123505000548903	0.025284004211425737
0.08145271600369597	0.025284004211425737
0.08162162500229897	0.025284004211425737
0.08178073900489835	0.025764656066894487
0.08193573800235754	0.025764656066894487
0.08208940400072606	0.025764656066894487
0.08224328500364209	0.025764656066894487
0.08239530900027603	0.026245307922363237
0.08254883000336122	0.026245307922363237
0.08270203400024911	0.026245307922363237
0.08286106000014115	0.026245307922363237
0.08301972199842567	0.026245307922363237
0.0831773570025689	0.026725959777831987
0.08333064099861076	0.026725959777831987
0.08361619700008305	0.026725959777831987
0.08378254200215451	0.026725959777831987
0.08393865700054448	0.027206611633300737
0.08409310899878619	0.027206611633300737
0.08424805400136393	0.027206611633300737
0.08440179900208022	0.027206611633300737
0.08455495600355789	0.027687263488769487
0.08470918200328015	0.027687263488769487
0.08486862700374331	0.027687263488769487
0.08502259400120238	0.027687263488769487
0.08517693400062853	0.027687263488769487
0.0853471640002681	0.028167915344238237
0.08550287500111153	0.028167915344238237
0.08565784899838036	0.028167915344238237
0.08581197800231166	0.028167915344238237
0.08596609300002456	0.028648567199706987
0.086128221002582	0.028648567199706987
0.08628296299866633	0.028648567199706987
0.08643610300350701	0.028648567199706987
0.08658840499992948	0.029129219055175737
0.0867409230049816	0.029129219055175737
0.08695589999842923	0.029129219055175737
0.08712005800043698	0.029129219055175737
0.08727510199969402	0.029609870910644487
0.0874297340051271	0.029609870910644487
0.08758488400053466	0.029609870910644487
0.08774608900421299	0.029609870910644487
0.08790589900308987	0.029609870910644487
0.0880603030018392	0.030090522766113237
0.08821372900274582	0.030090522766113237
0.08836851700471016	0.030090522766113237
0.08852101400407264	0.030090522766113237
0.08867455900326604	0.030571174621581987
0.08883204800076783	0.030571174621581987
0.08898842900089221	0.030571174621581987
0.08914233899849933	0.030571174621581987
0.08926680700096767	0.030571174621581987
0.08946726700378349	0.031051826477050737
0.08963297300215345	0.031051826477050737
0.08978841300267959	0.031051826477050737
0.08994211200479185	0.031051826477050737
0.09009565200540237	0.03153247833251949
0.09024915900226915	0.03153247833251949
0.09040322600048967	0.03153247833251949
0.09055752100539394	0.03153247833251949
0.0907109899999341	0.03201313018798824
0.09087085100327386	0.03201313018798824
0.09113289599918062	0.03201313018798824
0.09131358000013279	0.03249378204345699
0.09147118500550278	0.03249378204345699
0.09162556500086794	0.03249378204345699
0.09179377899999963	0.03249378204345699
0.0919499240044388	0.03297443389892574
0.09210498099855613	0.03297443389892574
0.0922604420047719	0.03297443389892574
0.09241436500451528	0.03297443389892574
0.09256856200227048	0.03297443389892574
0.09272307400533464	0.03345508575439449
0.09288326200476149	0.03345508575439449
0.09303755000291858	0.03345508575439449
0.09319123800378293	0.03345508575439449
0.0933618920025765	0.03393573760986324
0.09351714800141053	0.03393573760986324
0.09367026600375539	0.03393573760986324
0.09382449200347764	0.03393573760986324
0.09397818100114819	0.03441638946533199
0.09413252100057434	0.03441638946533199
0.09428621400002157	0.03441638946533199
0.09444006500416435	0.03441638946533199
0.09459289700316731	0.03489704132080074
0.09474662000138778	0.03489704132080074
0.09490472000470618	0.03489704132080074
0.09505843299848493	0.03489704132080074
0.09521096000389662	0.03489704132080074
0.09536412200395716	0.03537769317626949
0.09551694900437724	0.03537769317626949
0.0956768629985163	0.03537769317626949
0.09583051899971906	0.03537769317626949
0.09598411199840484	0.03585834503173824
0.09614801299903775	0.03585834503173824
0.09630421700421721	0.03585834503173824
0.09645800200087251	0.03585834503173824
0.09661130099993898	0.03633899688720699
0.09676313000090886	0.03633899688720699
0.09692084899870679	0.03633899688720699
0.09707281100418186	0.03633899688720699
0.0972267399993143	0.03681964874267574
0.09744243800378172	0.03681964874267574
0.09761774200160289	0.03681964874267574
0.0977740750022349	0.03681964874267574
0.09793348600214813	0.03730030059814449
0.09808741100277985	0.03730030059814449
0.09824046300491318	0.03730030059814449
0.09839271700184327	0.03730030059814449
0.09854480400099419	0.03778095245361324
0.09869734300445998	0.03778095245361324
0.09885489500447875	0.03778095245361324
0.09900860400375677	0.03778095245361324
0.09916246899956604	0.03826160430908199
0.09931670199875953	0.03826160430908199
0.09947038099926431	0.03826160430908199
0.09962349200213794	0.03826160430908199
0.09977962700213538	0.03874225616455074
0.09993549199862173	0.03874225616455074
0.10009076300048037	0.03874225616455074
0.1103174410018255	0.04643268585205074
0.12060809700051323	0.05364246368408199
0.13088377300300635	0.06133289337158199
0.14118565899843816	0.06902332305908199
0.1515288070004317	0.07527179718017574
0.1617918410047423	0.08296222686767574
0.17206703899864806	0.08632678985595699
0.18234346600365825	0.08632678985595699
0.19264288400154328	0.08632678985595699
0.2029022900023847	0.08632678985595699
0.21317879200069	0.08632678985595699
0.22351949400035664	0.08632678985595699
0.2337727440026356	0.08632678985595699
0.24404216399852885	0.08632678985595699
0.2543059550007456	0.08632678985595699
0.2645669980047387	0.08632678985595699
0.274864309001714	0.08632678985595699
0.2851851119994535	0.08776874542236324
0.2954526910034474	0.08921070098876949
0.3057067370027653	0.08969135284423824
0.31596463300229516	0.08969135284423824
0.3262554630055092	0.09017200469970699
0.336523637000937	0.09065265655517574
0.3468132100024377	0.09065265655517574
0.357100827000977	0.09113330841064449
0.3673872930012294	0.09113330841064449
0.3776422619994264	0.09113330841064449
0.3879402650054544	0.09161396026611324
0.39822935000120196	0.09161396026611324
0.4085010560011142	0.09161396026611324
0.4187635999987833	0.09161396026611324
0.4290521720031393	0.09161396026611324
0.43930861900298623	0.09161396026611324
0.44955699799902504	0.09161396026611324
0.45983390300534666	0.09161396026611324
0.47008263599855127	0.09209461212158199
0.48034413200366544	0.09257526397705074
0.4906383640045533	0.09305591583251949
0.5009036640039994	0.09353656768798824
0.5111672580023878	0.09401721954345699
0.5214164479984902	0.09449787139892574
0.5316602730017621	0.09497852325439449
0.5418959480011836	0.09545917510986324
0.5521468660008395	0.09545917510986324
0.5624050370024634	0.09642047882080074
0.5726684280016343	0.09738178253173824
0.5829581590005546	0.09786243438720699
0.5932644860004075	0.09834308624267574
0.6035490510039381	0.09882373809814449
0.6138074820046313	0.09882373809814449
0.6240879930046503	0.09930438995361324
0.6343433760048356	0.09978504180908199
0.6445954119990347	0.10026569366455074
0.6548356950006564	0.10026569366455074
0.6650806399993598	0.10026569366455074
0.6753236110016587	0.10026569366455074
0.6855595860033645	0.10026569366455074
0.6957941900036531	0.10074634552001949
0.7060212569995201	0.10074634552001949
0.7162553369998932	0.10074634552001949
0.7264901900052791	0.10074634552001949
0.7367285280051874	0.10074634552001949
0.7469846140011214	0.10122699737548824
0.7572286499998881	0.10170764923095699
0.7675041309994413	0.10266895294189449
0.777773262001574	0.10266895294189449
0.7880405239993706	0.10266895294189449
0.7983081929996843	0.10314960479736324
0.8085663439997006	0.10314960479736324
0.8188357680046465	0.10314960479736324
0.8291230149989133	0.10363025665283199
0.8394487070036121	0.10363025665283199
0.8497067889984464	0.10363025665283199
0.8599587409989908	0.10411090850830074
0.8702219510014402	0.10411090850830074
0.8804891410036362	0.10411090850830074
0.8907492150028702	0.10411090850830074
0.9010174610011745	0.10459156036376949
0.9112699500037706	0.10459156036376949
0.9215142780012684	0.10555286407470699
0.9317622439994011	0.10603351593017574
0.9420692310013692	0.10747547149658199
0.952342957003566	0.10747547149658199
0.9626167649985291	0.10747547149658199
0.9728874220018042	0.10747547149658199
0.9831561239989242	0.10843677520751949
0.9934274629995343	0.10843677520751949
1.0036885939989588	0.10891742706298824
1.1040387169996393	0.10939807891845699
1.2044576590051292	0.10987873077392574
1.3049431559993536	0.11132068634033199
1.4054149220028194	0.11228199005126949
1.5058907050042762	0.11228199005126949
1.606363336002687	0.11228199005126949
1.7068309430032969	0.11228199005126949
1.8072642460028874	0.11276264190673824
1.9077247099994565	0.11276264190673824
2.0081562050036155	0.11276264190673824
2.1085908509994624	0.11276264190673824
2.209022852999624	0.11276264190673824
2.3094963760013343	0.11325092315673824
2.4099625810049474	0.11325092315673824
2.5104333290000795	0.11325092315673824
2.61091598400526	0.11325092315673824
2.711371361001511	0.11469287872314449
2.8118389549999847	0.11517353057861324
2.912325545003114	0.11661548614501949
3.0128372340041096	0.11661548614501949
3.113367015001131	0.11661548614501949
3.2138326999993296	0.11661548614501949
3.314330886998505	0.11709613800048824
3.4148067390051438	0.11853809356689449
3.5152863080002135	0.11853809356689449
3.615728210002999	0.11853809356689449
3.7162027040030807	0.11853809356689449
3.8166636649984866	0.11853809356689449
3.9171647210023366	0.11853809356689449
4.017649884001003	0.11901874542236324
4.1181036660054815	0.11998004913330074
4.218554482002219	0.11998004913330074
4.3190168520013685	0.11998004913330074
4.419481713004643	0.12094135284423824
4.519953993003583	0.12094135284423824
4.620451808004873	0.12094135284423824
4.7209248280050815	0.12281818389892574
4.821536602001288	0.12281818389892574
4.921981594001409	0.12329883575439449
5.022437694999098	0.12377948760986324
5.122878243004379	0.12474079132080074
5.223311334004393	0.1252214431762695
5.323733477998758	0.12666339874267574
5.42420082600438	0.12666339874267574
5.524658417001774	0.12666339874267574
5.625144445002661	0.12666339874267574
5.7256275990002905	0.12666339874267574
5.826097090000985	0.12666339874267574
5.926570731004176	0.12666339874267574
6.027120703998662	0.12666339874267574
6.127557405001426	0.13339252471923824
6.228040661000705	0.14396686553955074
6.3284938460055855	0.14396686553955074
6.428983538004104	0.1444475173950195
6.529442809005559	0.1444475173950195
6.629866105002293	0.1444475173950195
6.730304785000044	0.1444475173950195
6.8307348509988515	0.1444475173950195
6.93116709899914	0.1444475173950195
7.031613024002581	0.1444475173950195
7.132083563003107	0.145408821105957
7.2325111540048965	0.147331428527832
7.332960017003643	0.1482927322387695
7.433396191998327	0.15069599151611324
7.533835567999631	0.151176643371582
7.634307471002103	0.151176643371582
7.734735096004442	0.15357990264892574
7.835214686005202	0.15430088043212886
0	0
