# Supplementary material for: GRAPE for fast and scalable graph processing and random-walk-based embedding
Source: Nat Comput Sci. 2023 Jun 26;3(6):552–68. doi: 10.1038/s43588-023-00465-8 (PMC10768636; doi:10.1038/s43588-023-00465-8)
Supplement: Supplementary file 4 — CSVs with time series data with time and memory requirements for the different libraries on the 44 considered graphs and on the different tasks considered (loading graphs, first- and second-order RWs). [file 43588_2023_465_MOESM4_ESM.zip › bio-celegans/PecanPy/second_order_walk_only_p.csv]

delta	ram
0	0.0023227691650391513
0.00019595799676608294	0.0025630950927735263
0.0003355790031491779	0.0025630950927735263
0.00042710499837994576	0.0025630950927735263
0.0005119529960211366	0.0025630950927735263
0.0005952409992460161	0.0025630950927735263
0.0006772529959562235	0.0030437469482422763
0.0007588759981445037	0.0030437469482422763
0.0008393649986828677	0.0030437469482422763
0.0009205419992213137	0.0030437469482422763
0.0010091700023622252	0.0030437469482422763
0.001099583001632709	0.0030437469482422763
0.0011975930028711446	0.0030437469482422763
0.0012790850014425814	0.0030437469482422763
0.001358495996100828	0.0030437469482422763
0.0014376300023286603	0.0030437469482422763
0.0015167110032052733	0.0035243988037110263
0.0016050959966378286	0.0035243988037110263
0.001684916001977399	0.0035243988037110263
0.0017637659984757192	0.0035243988037110263
0.0018425859962007962	0.0035243988037110263
0.0019219599998905323	0.0035243988037110263
0.0020067250006832182	0.0035243988037110263
0.002087000000756234	0.0035243988037110263
0.002167270999052562	0.0035243988037110263
0.0022467129965662025	0.0035243988037110263
0.00232600599701982	0.0035243988037110263
0.0024060540017671883	0.0035243988037110263
0.0024943309981608763	0.004005050659179776
0.0025819369984674267	0.004005050659179776
0.002679801997146569	0.004005050659179776
0.0027616380029940046	0.004005050659179776
0.0028411829989636317	0.004005050659179776
0.002920970000559464	0.004005050659179776
0.003004867998242844	0.004005050659179776
0.0030845950022921897	0.004005050659179776
0.0031638899963581935	0.004005050659179776
0.0032437190020573325	0.004005050659179776
0.003322901000501588	0.004005050659179776
0.0034021460014628246	0.004005050659179776
0.0034818519998225383	0.004005050659179776
0.003569136999431066	0.004005050659179776
0.003651384999102447	0.004005050659179776
0.0037317489986889996	0.004485702514648526
0.0038298540021060035	0.004485702514648526
0.003912797001248691	0.004485702514648526
0.0039975149993551895	0.004485702514648526
0.0040784029988572	0.004485702514648526
0.004158283001743257	0.004485702514648526
0.004237374996591825	0.004485702514648526
0.004328001996327657	0.004485702514648526
0.004407838001498021	0.004485702514648526
0.004487257996515837	0.004485702514648526
0.004566773997794371	0.004485702514648526
0.004646241002774332	0.004485702514648526
0.00472623499808833	0.004485702514648526
0.00480651199904969	0.004966354370117276
0.004886267997790128	0.004966354370117276
0.004965603002347052	0.004966354370117276
0.0050515069960965775	0.004966354370117276
0.005131213001732249	0.004966354370117276
0.005210442999668885	0.004966354370117276
0.0052909110017935745	0.004966354370117276
0.0053805170027771965	0.004966354370117276
0.005459669999254402	0.004966354370117276
0.00553883399697952	0.004966354370117276
0.005618046001472976	0.004966354370117276
0.005697348002286162	0.004966354370117276
0.00577702699956717	0.004966354370117276
0.005856276999111287	0.004966354370117276
0.005935214998316951	0.004966354370117276
0.006018891996063758	0.004966354370117276
0.006098318001022562	0.005447006225586026
0.0061790740001015365	0.005447006225586026
0.006262841998250224	0.005447006225586026
0.006342323002172634	0.005447006225586026
0.006421625999792013	0.005447006225586026
0.006501048999780323	0.005447006225586026
0.006580451001354959	0.005447006225586026
0.006659837999904994	0.005447006225586026
0.006748098996467888	0.005447006225586026
0.0068316260003484786	0.005447006225586026
0.006911751996085513	0.005447006225586026
0.006997427997703198	0.005447006225586026
0.007078624003042933	0.005447006225586026
0.007160194996686187	0.005447006225586026
0.007240863000333775	0.005447006225586026
0.007320967000850942	0.005447006225586026
0.007401144997857045	0.005447006225586026
0.0074813820028794	0.005447006225586026
0.0075640349969035015	0.005447006225586026
0.0076545499978237785	0.005447006225586026
0.007737551000900567	0.005447006225586026
0.007834589996491559	0.005447006225586026
0.00791701600246597	0.005447006225586026
0.008001477996003814	0.005447006225586026
0.008081492000201251	0.005447006225586026
0.0081608039981802	0.005447006225586026
0.008240244002081454	0.005447006225586026
0.008319984000991099	0.005447006225586026
0.008399671001825482	0.005447006225586026
0.008479842996166553	0.005447006225586026
0.008559722002246417	0.005447006225586026
0.008639444000436924	0.005447006225586026
0.008718764998775441	0.005447006225586026
0.00879901299776975	0.005447006225586026
0.008877831998688634	0.005447006225586026
0.008975773998827208	0.005447006225586026
0.009058408002601936	0.005447006225586026
0.009140813002886716	0.005447006225586026
0.009220466999977361	0.005447006225586026
0.00929992699821014	0.005447006225586026
0.009379103001265321	0.005447006225586026
0.00945809100085171	0.005447006225586026
0.009537106998322997	0.005447006225586026
0.009615925999241881	0.005447006225586026
0.009695638000266626	0.005447006225586026
0.009775027996511199	0.005447006225586026
0.009857470002316404	0.005447006225586026
0.009939957999449689	0.005447006225586026
0.010025411000242457	0.005447006225586026
0.010199643002124503	0.005447006225586026
0.01038009599869838	0.005447006225586026
0.010550881001108792	0.005447006225586026
0.010757932999695186	0.005447006225586026
0.01092432899895357	0.005447006225586026
0.011093173001427203	0.005447006225586026
0.011249340001086239	0.005447006225586026
0.011404236996895634	0.005447006225586026
0.01155816699611023	0.005447006225586026
0.011711801998899318	0.005447006225586026
0.011883323000802193	0.005447006225586026
0.012038620996463578	0.005447006225586026
0.012192773996503092	0.005447006225586026
0.012346090996288694	0.005447006225586026
0.012499589996878058	0.005447006225586026
0.012691830001131166	0.005447006225586026
0.012864251002611127	0.005447006225586026
0.013020313002925832	0.005447006225586026
0.013177957000152674	0.005447006225586026
0.01333325599989621	0.005447006225586026
0.013500177003152203	0.005447006225586026
0.013659773001563735	0.005447006225586026
0.013814363999699708	0.005447006225586026
0.013968573002784979	0.005447006225586026
0.01412659900233848	0.005447006225586026
0.01428065900108777	0.005447006225586026
0.014434554999752436	0.005447006225586026
0.014588594996894244	0.005447006225586026
0.014743040999746881	0.005447006225586026
0.01489762499841163	0.005927658081054776
0.015065075000165962	0.005927658081054776
0.015220585999486502	0.005927658081054776
0.015375408002000768	0.005927658081054776
0.015529459997196682	0.005927658081054776
0.01568325699918205	0.005927658081054776
0.015853270997467916	0.005927658081054776
0.016008234000764787	0.005927658081054776
0.016163305001100525	0.005927658081054776
0.01631745399936335	0.005927658081054776
0.016472044997499324	0.005927658081054776
0.01662607499747537	0.005927658081054776
0.01677959100197768	0.005927658081054776
0.016933831000642385	0.006408309936523526
0.017093133996240795	0.006408309936523526
0.017247734002012294	0.006408309936523526
0.01741247100289911	0.006408309936523526
0.017567640999914147	0.006408309936523526
0.017731467996782158	0.006408309936523526
0.01788920399849303	0.006408309936523526
0.018048348996671848	0.006888961791992276
0.018203020001237746	0.006888961791992276
0.01835813999787206	0.006888961791992276
0.018512556998757645	0.006888961791992276
0.018667333999474067	0.006888961791992276
0.018825024002580903	0.006888961791992276
0.01898112899652915	0.006888961791992276
0.019136080001771916	0.007377243041992276
0.019289919997390825	0.007377243041992276
0.019444060999376234	0.007377243041992276
0.0195985539976391	0.007377243041992276
0.019751981999434065	0.007377243041992276
0.01992254299693741	0.007377243041992276
0.02008175200171536	0.007377243041992276
0.020235579999280162	0.007857894897461026
0.020388826997077558	0.007857894897461026
0.020542446000035852	0.007857894897461026
0.020695138002338354	0.007857894897461026
0.020847918996878434	0.007857894897461026
0.021001729001000058	0.007857894897461026
0.021155182999791577	0.007857894897461026
0.021319997002137825	0.007857894897461026
0.02147809100279119	0.008338546752929776
0.021632283998769708	0.008338546752929776
0.021785461001854856	0.008338546752929776
0.021939120997558348	0.008338546752929776
0.022097421002399642	0.008338546752929776
0.02225100299983751	0.008819198608398526
0.022403782997571398	0.008819198608398526
0.022557365002285223	0.008819198608398526
0.02271882299828576	0.008819198608398526
0.022873768000863492	0.008819198608398526
0.0230286759979208	0.008819198608398526
0.023183981000329368	0.008819198608398526
0.023338063998380676	0.008819198608398526
0.02349155399861047	0.008819198608398526
0.023645765002584085	0.009299850463867276
0.02377312700264156	0.009299850463867276
0.02392881899868371	0.009299850463867276
0.02408829399792012	0.009299850463867276
0.02424175899795955	0.009299850463867276
0.024395535998337436	0.009299850463867276
0.02454980799666373	0.009299850463867276
0.024703725997824222	0.009299850463867276
0.024856752999767195	0.009299850463867276
0.025009767996380106	0.009299850463867276
0.02516380199813284	0.009299850463867276
0.025317412000731565	0.009299850463867276
0.02547152800252661	0.009299850463867276
0.02562610799941467	0.009299850463867276
0.025780092997592874	0.009780502319336026
0.025934593002602924	0.009780502319336026
0.02609392799786292	0.009780502319336026
0.02624819899938302	0.009780502319336026
0.026402206996863242	0.009780502319336026
0.02655562199652195	0.009780502319336026
0.02670878700155299	0.009780502319336026
0.026862056001846213	0.009780502319336026
0.02701519800029928	0.009780502319336026
0.02716877599596046	0.009780502319336026
0.027322385998559184	0.009780502319336026
0.027476117000333034	0.009780502319336026
0.027631942000880372	0.009780502319336026
0.027772576999268495	0.010261154174804776
0.027933441000641324	0.010261154174804776
0.028093693996197544	0.010261154174804776
0.02824753399909241	0.010261154174804776
0.028400950999639463	0.010261154174804776
0.028554286996950395	0.010261154174804776
0.02870761499798391	0.010261154174804776
0.028861523998784833	0.010261154174804776
0.02901877499971306	0.010261154174804776
0.029174144998250995	0.010261154174804776
0.02932765999867115	0.010261154174804776
0.02948125800321577	0.010261154174804776
0.029634514001372736	0.010261154174804776
0.02978713999618776	0.010261154174804776
0.029940692998934537	0.010261154174804776
0.030098809002083726	0.010261154174804776
0.030251857002440374	0.010261154174804776
0.03040582399989944	0.010261154174804776
0.030559730999812018	0.010741806030273526
0.03071294199617114	0.010741806030273526
0.030865963999531232	0.010741806030273526
0.031020182999782264	0.010741806030273526
0.03117626000312157	0.010741806030273526
0.03132913699664641	0.010741806030273526
0.0314832980002393	0.010741806030273526
0.031637571002647746	0.010741806030273526
0.0317926380012068	0.010741806030273526
0.03194926700234646	0.010741806030273526
0.03210806899733143	0.010741806030273526
0.03226246999838622	0.010741806030273526
0.03241546000208473	0.010741806030273526
0.03256911900098203	0.010741806030273526
0.032731423001678195	0.010741806030273526
0.032887410998228006	0.010741806030273526
0.0330455669973162	0.010741806030273526
0.03320044399879407	0.011222457885742276
0.03335676700226031	0.011222457885742276
0.033511982997879386	0.011222457885742276
0.033666406001430005	0.011222457885742276
0.03382105199852958	0.011222457885742276
0.03397926800244022	0.011222457885742276
0.03413285600254312	0.011222457885742276
0.03428645600070013	0.011222457885742276
0.03443977900315076	0.011222457885742276
0.03459331300109625	0.011222457885742276
0.034746425997582264	0.011222457885742276
0.03489906199683901	0.011222457885742276
0.03505664900148986	0.011222457885742276
0.03521102899685502	0.011222457885742276
0.0353638980013784	0.011222457885742276
0.035517639997124206	0.011222457885742276
0.03567099999781931	0.011222457885742276
0.035830740998790134	0.011222457885742276
0.03598993799823802	0.011703109741211026
0.03614457199728349	0.011703109741211026
0.03631448099622503	0.011703109741211026
0.036470701001235284	0.011703109741211026
0.036629465997975785	0.011703109741211026
0.03678601400315529	0.011703109741211026
0.03694048099714564	0.011703109741211026
0.03709934600192355	0.011703109741211026
0.037253126996802166	0.011703109741211026
0.037419899002998136	0.011703109741211026
0.03757490599673474	0.011703109741211026
0.03773691599781159	0.011703109741211026
0.03789158099971246	0.011703109741211026
0.03804880900133867	0.011703109741211026
0.03820186699886108	0.011703109741211026
0.038355397002305835	0.011703109741211026
0.038508897996507585	0.011703109741211026
0.038662418999592774	0.011703109741211026
0.03881508999620564	0.012183761596679776
0.038967931002844125	0.012183761596679776
0.03912585399666568	0.012183761596679776
0.039280459997826256	0.012183761596679776
0.03943415200046729	0.012183761596679776
0.03958710799633991	0.012183761596679776
0.03974142199876951	0.012183761596679776
0.03992615699826274	0.012183761596679776
0.040086922999762464	0.012183761596679776
0.040241793998575304	0.012183761596679776
0.04039579399977811	0.012183761596679776
0.04054929199628532	0.012183761596679776
0.04070328800298739	0.012183761596679776
0.04085723400203278	0.012183761596679776
0.04101165199972456	0.012183761596679776
0.041167183000652585	0.012183761596679776
0.041321400000015274	0.012183761596679776
0.04147548299806658	0.012183761596679776
0.041629569001088385	0.012664413452148526
0.041782970998610836	0.012664413452148526
0.04193646599742351	0.012664413452148526
0.04209471099602524	0.012664413452148526
0.04224870500183897	0.012664413452148526
0.042401512000651564	0.012664413452148526
0.04255436800303869	0.012664413452148526
0.04271582500223303	0.012664413452148526
0.04287010400003055	0.012664413452148526
0.043022819998441264	0.012664413452148526
0.04317659600201296	0.012664413452148526
0.043330016000254545	0.013145065307617276
0.043483392997586634	0.013145065307617276
0.043637000999297015	0.013145065307617276
0.04377251800178783	0.013145065307617276
0.043926288999500684	0.013145065307617276
0.04408260800119024	0.013145065307617276
0.04423613799735904	0.013145065307617276
0.04438857799686957	0.013145065307617276
0.044544172000314575	0.013145065307617276
0.04469754300225759	0.013145065307617276
0.04485022900189506	0.013145065307617276
0.04500278799969237	0.013145065307617276
0.04515640000317944	0.013145065307617276
0.045309219996852335	0.013145065307617276
0.04546193900023354	0.013145065307617276
0.0456141429967829	0.013145065307617276
0.045766677998472005	0.013145065307617276
0.045919488999061286	0.013145065307617276
0.04607636100263335	0.013145065307617276
0.046230155996454414	0.013625717163086026
0.04638248399714939	0.013625717163086026
0.046535711000615265	0.013625717163086026
0.046689271002833266	0.013625717163086026
0.0468452939967392	0.014106369018554776
0.0469991529971594	0.014106369018554776
0.04715307399601443	0.014106369018554776
0.04730661999928998	0.014106369018554776
0.047460888999921735	0.014106369018554776
0.047613631999411155	0.014587020874023526
0.047772140002052765	0.014587020874023526
0.04792736499803141	0.014587020874023526
0.04808535800111713	0.014587020874023526
0.04823911900166422	0.014587020874023526
0.04839181499846745	0.014587020874023526
0.04854505199909909	0.015067672729492276
0.04869854699791176	0.015067672729492276
0.048852471001737285	0.015067672729492276
0.04900595000071917	0.015067672729492276
0.049159975998918526	0.015067672729492276
0.049314413001411594	0.015067672729492276
0.04946842700155685	0.015548324584961026
0.04962248499941779	0.015548324584961026
0.04977761900227051	0.015548324584961026
0.04993062200082932	0.015548324584961026
0.05008843399991747	0.015548324584961026
0.050241962999280076	0.015548324584961026
0.05039520299760625	0.016028976440429776
0.05054882999684196	0.016028976440429776
0.05070142800104804	0.016028976440429776
0.05085576699639205	0.016028976440429776
0.051008214002649765	0.016028976440429776
0.05116131599788787	0.016028976440429776
0.05131479400006356	0.016028976440429776
0.05146740000054706	0.016028976440429776
0.051620666999951936	0.016028976440429776
0.05177114700200036	0.016509628295898526
0.05192495699884603	0.016509628295898526
0.05208323300030315	0.016509628295898526
0.05223991599632427	0.016509628295898526
0.05239444300241303	0.016509628295898526
0.05254729699663585	0.016509628295898526
0.05271042700042017	0.016509628295898526
0.052870922001602594	0.016509628295898526
0.05303373700007796	0.016990280151367276
0.05319340700225439	0.016990280151367276
0.05334738199599087	0.016990280151367276
0.05350116499903379	0.016990280151367276
0.05365750499913702	0.016990280151367276
0.05381115100317402	0.016990280151367276
0.05396455300069647	0.016990280151367276
0.05412250699737342	0.016990280151367276
0.054275096001219936	0.016990280151367276
0.054427723996923305	0.017470932006836026
0.05458058099611662	0.017470932006836026
0.05473422799695982	0.017470932006836026
0.05488921199867036	0.017470932006836026
0.05504919800296193	0.017470932006836026
0.055205661003128625	0.017470932006836026
0.055360708000080194	0.017470932006836026
0.05551608899986604	0.017470932006836026
0.05567026599601377	0.017470932006836026
0.05582342099660309	0.017470932006836026
0.055990537999605294	0.017470932006836026
0.05614683299791068	0.017470932006836026
0.056300552998436615	0.017470932006836026
0.056455915997503325	0.017470932006836026
0.056611130996316206	0.017470932006836026
0.05676581500301836	0.017470932006836026
0.056920082002761774	0.017470932006836026
0.05707881499984069	0.017470932006836026
0.05723330099863233	0.017470932006836026
0.057397596996452194	0.017470932006836026
0.05755150799814146	0.017470932006836026
0.05771300599735696	0.017470932006836026
0.057867951996740885	0.017951583862304776
0.05802141100139124	0.017951583862304776
0.058175400001346134	0.017951583862304776
0.0583283140003914	0.017951583862304776
0.05848200699983863	0.017951583862304776
0.05863526499888394	0.017951583862304776
0.05878850400040392	0.017951583862304776
0.05894150699896272	0.017951583862304776
0.05909829399752198	0.017951583862304776
0.059251717997540254	0.017951583862304776
0.059404940002423245	0.017951583862304776
0.05955839099624427	0.017951583862304776
0.05971183800284052	0.017951583862304776
0.05988020999939181	0.017951583862304776
0.06003806900116615	0.018432235717773526
0.06019263099733507	0.018432235717773526
0.060345828998833895	0.018432235717773526
0.0604987050028285	0.018432235717773526
0.060652576001302805	0.018432235717773526
0.06080582900176523	0.018432235717773526
0.06095896600163542	0.018432235717773526
0.0611158429965144	0.018432235717773526
0.06127031300275121	0.018432235717773526
0.061423482999089174	0.018432235717773526
0.06157572800293565	0.018432235717773526
0.06172785999660846	0.018432235717773526
0.061880961002316326	0.018432235717773526
0.06203414499759674	0.018432235717773526
0.06218712600093568	0.018432235717773526
0.06233938399964245	0.018432235717773526
0.06249249100073939	0.018912887573242276
0.06271145299979253	0.018912887573242276
0.06288475600013044	0.018912887573242276
0.06303991800086806	0.018912887573242276
0.0631962229963392	0.018912887573242276
0.06335060299898032	0.018912887573242276
0.0635049219999928	0.018912887573242276
0.06366658399929293	0.018912887573242276
0.06377307899674634	0.018912887573242276
0.06392797699663788	0.018912887573242276
0.06408673700207146	0.019393539428711026
0.06424101399898063	0.019393539428711026
0.06439708200196037	0.019393539428711026
0.06455253699823515	0.019393539428711026
0.06470627200178569	0.019393539428711026
0.06486010800290387	0.019393539428711026
0.06501413800287992	0.019393539428711026
0.06516805000137538	0.019393539428711026
0.065321429996402	0.019393539428711026
0.06547517899889499	0.019393539428711026
0.06562836199736921	0.019393539428711026
0.0657814709993545	0.019393539428711026
0.0659341200007475	0.019874191284179776
0.06609202399704373	0.019874191284179776
0.06624508400273044	0.019874191284179776
0.06639793700014707	0.019874191284179776
0.06655002800107468	0.019874191284179776
0.06670336300157942	0.019874191284179776
0.0668556169985095	0.019874191284179776
0.06700830000045244	0.019874191284179776
0.06716157300252235	0.019874191284179776
0.06731459099682979	0.019874191284179776
0.06746710200241068	0.019874191284179776
0.0676202859976911	0.019874191284179776
0.06777268299629213	0.020354843139648526
0.0679284590005409	0.020354843139648526
0.06808566900144797	0.020354843139648526
0.06823957899905508	0.020354843139648526
0.06839279599807924	0.020354843139648526
0.06854638700315263	0.020354843139648526
0.06869858199934242	0.020354843139648526
0.068851067997457	0.020354843139648526
0.06900343899906147	0.020354843139648526
0.06915645499975653	0.020354843139648526
0.0693098830015515	0.020354843139648526
0.06946305200108327	0.020354843139648526
0.06961677000072086	0.020354843139648526
0.06976930599921616	0.020354843139648526
0.06992197500221664	0.020354843139648526
0.07007856400014134	0.020354843139648526
0.07023193100030767	0.020354843139648526
0.07038510099664563	0.020354843139648526
0.07053814100072486	0.020354843139648526
0.07069123799738009	0.020354843139648526
0.07084492399735609	0.020354843139648526
0.07099818000278901	0.020835494995117276
0.07115150099707535	0.020835494995117276
0.07130512099683983	0.020835494995117276
0.07145772100193426	0.020835494995117276
0.07161162199918181	0.020835494995117276
0.07178451200161362	0.020835494995117276
0.07194796400290215	0.020835494995117276
0.07210782900074264	0.020835494995117276
0.07226208400243195	0.020835494995117276
0.07241659099963726	0.020835494995117276
0.07257057500100927	0.020835494995117276
0.07273231900035171	0.020835494995117276
0.07288869500189321	0.020835494995117276
0.07304637000197545	0.020835494995117276
0.07320035900193034	0.020835494995117276
0.07335492400306975	0.020835494995117276
0.0735110169989639	0.020835494995117276
0.07366449900291627	0.020835494995117276
0.0738178199972026	0.020835494995117276
0.07397065000259317	0.020835494995117276
0.07412706300237915	0.020835494995117276
0.07428050500311656	0.021316146850586026
0.07443292999960249	0.021316146850586026
0.07458603000122821	0.021316146850586026
0.0747388649979257	0.021316146850586026
0.07489167899620952	0.021316146850586026
0.07504915699973935	0.021316146850586026
0.07520278800075175	0.021796798706054776
0.07535676500265254	0.021796798706054776
0.07551283000066178	0.021796798706054776
0.07566638400021475	0.021796798706054776
0.07577147599658929	0.021796798706054776
0.07592585500242421	0.021796798706054776
0.07608293800149113	0.022277450561523526
0.0762358089996269	0.022277450561523526
0.07638910399691667	0.022277450561523526
0.07654093900055159	0.022277450561523526
0.07669349399657222	0.022758102416992276
0.07684584800153971	0.022758102416992276
0.07700667299650377	0.022758102416992276
0.07716265299677616	0.022758102416992276
0.07731598599639256	0.023238754272461026
0.07747118100087391	0.023238754272461026
0.0776370509993285	0.023238754272461026
0.07779357300023548	0.023238754272461026
0.07794767300219974	0.023719406127929776
0.07810536000033608	0.023719406127929776
0.07825919199967757	0.023719406127929776
0.07841290200303774	0.023719406127929776
0.07856564599933336	0.023719406127929776
0.07871861299645388	0.024200057983398526
0.07887159399979282	0.024200057983398526
0.0790255710016936	0.024200057983398526
0.07918020399665693	0.024200057983398526
0.07946475000062492	0.024680709838867276
0.07963019100134261	0.024680709838867276
0.0797724020012538	0.024680709838867276
0.07992869999725372	0.024680709838867276
0.08008809100283543	0.025161361694336026
0.0802417719969526	0.025161361694336026
0.08039583500067238	0.025161361694336026
0.08054949399956968	0.025161361694336026
0.08070264299749397	0.025642013549804776
0.08085677799681434	0.025642013549804776
0.08101015700231073	0.025642013549804776
0.08116719099780312	0.025642013549804776
0.08131998000317253	0.026122665405273526
0.08147255999938352	0.026122665405273526
0.08162610400177073	0.026122665405273526
0.08178040799975861	0.026122665405273526
0.08193293400108814	0.026122665405273526
0.08209118699596729	0.026603317260742276
0.08224494099704316	0.026603317260742276
0.08239748200139729	0.026603317260742276
0.08255009799904656	0.026603317260742276
0.08271217800211161	0.026603317260742276
0.08286663000035333	0.027083969116211026
0.08301973700145027	0.027083969116211026
0.08317411699681543	0.027083969116211026
0.08333548499649623	0.027083969116211026
0.08349030400131596	0.027083969116211026
0.08364316199731547	0.027564620971679776
0.08377161200041883	0.027564620971679776
0.08392661200196017	0.027564620971679776
0.08408537699870067	0.027564620971679776
0.08424061499681557	0.028045272827148526
0.08439399200142361	0.028045272827148526
0.08454824500222458	0.028045272827148526
0.08470604899775935	0.028045272827148526
0.08486517999699572	0.028525924682617276
0.08501938099652762	0.028525924682617276
0.08517545500217238	0.028525924682617276
0.08532910700159846	0.028525924682617276
0.08548387799964985	0.028525924682617276
0.08563693000178318	0.029006576538086026
0.08579029099928448	0.029006576538086026
0.08594435999839334	0.029006576538086026
0.08610244400188094	0.029006576538086026
0.08625635800126474	0.029487228393554776
0.0864108399982797	0.029487228393554776
0.08656405699730385	0.029487228393554776
0.08671682899876032	0.029487228393554776
0.08687038900097832	0.029967880249023526
0.08702371999970637	0.029967880249023526
0.08717809499648865	0.029967880249023526
0.08733100999961607	0.029967880249023526
0.08748424200166482	0.029967880249023526
0.08769876600126736	0.030448532104492276
0.08791139999812003	0.030448532104492276
0.0880754239988164	0.030448532104492276
0.08823160800238838	0.030929183959961026
0.08838606799690751	0.030929183959961026
0.08853938800166361	0.030929183959961026
0.08869379800307797	0.030929183959961026
0.08884702799696242	0.031409835815429776
0.08900108999660006	0.031409835815429776
0.08915716499905102	0.031409835815429776
0.08931161600048654	0.031409835815429776
0.0894659550031065	0.031409835815429776
0.08962026499648346	0.031890487670898526
0.08977379799762275	0.031890487670898526
0.08992755899816984	0.031890487670898526
0.09008638499653898	0.031890487670898526
0.09023963999788975	0.032371139526367276
0.0903930880012922	0.032371139526367276
0.09054619199741865	0.032371139526367276
0.09069976700266125	0.032371139526367276
0.0908533659967361	0.032851791381836026
0.09100764199683908	0.032851791381836026
0.0911702340017655	0.032851791381836026
0.0913244859984843	0.032851791381836026
0.09147796100296546	0.033332443237304776
0.09163127299689222	0.033332443237304776
0.09177273500245064	0.033332443237304776
0.09192802300094627	0.033332443237304776
0.09208673999819439	0.033332443237304776
0.09224018499662634	0.033813095092773526
0.0923938569976599	0.033813095092773526
0.09254635999968741	0.033813095092773526
0.09270782699604752	0.033813095092773526
0.0928634539959603	0.034293746948242276
0.09301785199932056	0.034293746948242276
0.09317410399671644	0.034293746948242276
0.09332896299747517	0.034293746948242276
0.09348267599852988	0.034774398803711026
0.09363722999842139	0.034774398803711026
0.09379043999797432	0.034774398803711026
0.0939441029986483	0.034774398803711026
0.09410354099964024	0.034774398803711026
0.09425712800293695	0.035255050659179776
0.09441022999817505	0.035255050659179776
0.09456494099867996	0.035255050659179776
0.09471907599800033	0.035255050659179776
0.09487187299964717	0.035735702514648526
0.09502573099598521	0.035735702514648526
0.09518097199907061	0.035735702514648526
0.0953362840009504	0.035735702514648526
0.09549372600304196	0.036216354370117276
0.09564821799722267	0.036216354370117276
0.09577243000239832	0.036216354370117276
0.09592974100087304	0.036216354370117276
0.09608888599905185	0.036697006225586026
0.09624324800097384	0.036697006225586026
0.09639752999646589	0.036697006225586026
0.09655143699637847	0.036697006225586026
0.09670539000217104	0.036697006225586026
0.09685889499814948	0.037177658081054776
0.09701333499833709	0.037177658081054776
0.09717383299721405	0.037177658081054776
0.09732943299604813	0.037177658081054776
0.09748486500029685	0.037658309936523526
0.09769873999903211	0.037658309936523526
0.09786829500080785	0.037658309936523526
0.09802501300146105	0.038138961791992276
0.09818062699923757	0.038138961791992276
0.09833384699595626	0.038138961791992276
0.09848777199658798	0.038138961791992276
0.09864137400290929	0.038138961791992276
0.09879496700159507	0.038619613647461026
0.09895534600218525	0.038619613647461026
0.09912250199704431	0.038619613647461026
0.09927652699843748	0.038619613647461026
0.09943120800016914	0.039100265502929776
0.09958531500160461	0.039100265502929776
0.09973929999978282	0.039100265502929776
0.09990850799658801	0.039100265502929776
0.10006759499810869	0.039580917358398526
0.11024824000196531	0.046790695190429776
0.12053739400289487	0.054481124877929776
0.13079583999933675	0.062171554565429776
0.1410288990009576	0.06938133239746103
0.15124149899929762	0.07562980651855478
0.16148095900280168	0.08332023620605478
0.17173561899835477	0.08620414733886728
0.1820033109979704	0.08620414733886728
0.19224293399747694	0.08620414733886728
0.2025048279974726	0.08620414733886728
0.2128021960015758	0.08620414733886728
0.22305369500099914	0.08620414733886728
0.23329115800152067	0.08620414733886728
0.24355181500141043	0.08620414733886728
0.25379379199875984	0.08620414733886728
0.26402941499691224	0.08620414733886728
0.2742872430026182	0.08620414733886728
0.2845338979968801	0.08812675476074228
0.2947886269976152	0.08908805847167978
0.3050324689975241	0.08956871032714853
0.31527572900085943	0.08956871032714853
0.32552798299730057	0.09004936218261728
0.3357818270014832	0.09053001403808603
0.34603316499851644	0.09053001403808603
0.3562936649977928	0.09101066589355478
0.3665655439981492	0.09101066589355478
0.37679850999847986	0.09101066589355478
0.3870333570012008	0.09101066589355478
0.3972370729970862	0.09149131774902353
0.4074643189960625	0.09149131774902353
0.41765795199899003	0.09149131774902353
0.42786207899916917	0.09149131774902353
0.4380634609988192	0.09149131774902353
0.4482745959976455	0.09149131774902353
0.45848741899681045	0.09149131774902353
0.4687330610031495	0.09197196960449228
0.4789740240012179	0.09245262145996103
0.4892221350019099	0.09293327331542978
0.49945771700004116	0.09341392517089853
0.5096796529978747	0.09389457702636728
0.5198944169969764	0.09437522888183603
0.5301174220003304	0.09485588073730478
0.5403465609997511	0.09485588073730478
0.5505639940020046	0.09533653259277353
0.5607772329967702	0.09677848815917978
0.5709885050018784	0.09725914001464853
0.5812504319983418	0.09822044372558603
0.5915173469984438	0.09822044372558603
0.6017771490005543	0.09870109558105478
0.6120084930007579	0.09870109558105478
0.6222429949993966	0.09918174743652353
0.6324695029979921	0.09966239929199228
0.6426981109980261	0.10014305114746103
0.6529311060003238	0.10014305114746103
0.6631694449970382	0.10014305114746103
0.6733891670010053	0.10014305114746103
0.6836003450007411	0.10014305114746103
0.6937987199999043	0.10014305114746103
0.7040110750021995	0.10062370300292978
0.7142253970014281	0.10062370300292978
0.7244465300027514	0.10062370300292978
0.734655305997876	0.10062370300292978
0.7449076999982935	0.10110435485839853
0.7551151329971617	0.10206565856933603
0.7653655820031418	0.10254631042480478
0.7756372470030328	0.10254631042480478
0.7859246419975534	0.10254631042480478
0.796154256000591	0.10302696228027353
0.8064190930017503	0.10302696228027353
0.8166677929984871	0.10302696228027353
0.8268978950000019	0.10350761413574228
0.8371251839998877	0.10350761413574228
0.8473506640002597	0.10350761413574228
0.8575817529999767	0.10350761413574228
0.867785673995968	0.10398826599121103
0.8779963850029162	0.10398826599121103
0.8882098000030965	0.10398826599121103
0.8984252860027482	0.10446891784667978
0.9086684740032069	0.10494956970214853
0.9189798090010299	0.10543022155761728
0.9292269369980204	0.10735282897949228
0.9394761980001931	0.10735282897949228
0.9497063960006926	0.10735282897949228
0.95992704800301	0.10735282897949228
0.9701388760004193	0.10831413269042978
0.9803534820021014	0.10831413269042978
0.9905827230031718	0.10879478454589853
1.0008113930016407	0.10879478454589853
1.101132563999272	0.10927543640136728
1.2015478899993468	0.10975608825683603
1.3020004729987704	0.11215934753417978
1.402449549997982	0.11215934753417978
1.5028844469998148	0.11215934753417978
1.6033247119994485	0.11215934753417978
1.7037587279992294	0.1123920440673829
1.8041896089998772	0.1123920440673829
1.904595703999803	0.1123920440673829
2.0049974499997916	0.1128803253173829
2.105390737997368	0.1128803253173829
2.2058043939978234	0.1128803253173829
2.306218637000711	0.1128803253173829
2.406664198002545	0.1128803253173829
2.5070997160000843	0.11310539245605478
2.607554752001306	0.11454734802246103
2.7080225559984683	0.11453971862792978
2.808454965997953	0.11502037048339853
2.9088786499996786	0.11646232604980478
3.009296878000896	0.11646232604980478
3.109738726001524	0.11646232604980478
3.210183588998916	0.11694297790527353
3.3106455090019153	0.11694297790527353
3.4111151469987817	0.11838493347167978
3.511560943996301	0.11838493347167978
3.6120076939987484	0.11838493347167978
3.7124360169982538	0.11838493347167978
3.8128654179963632	0.11838493347167978
3.9132731549980235	0.11838493347167978
4.013690221996512	0.12030754089355478
4.114096910001535	0.12030754089355478
4.214549958000134	0.12030754089355478
4.315024299001379	0.12030754089355478
4.41549057100201	0.12126884460449228
4.515913299997919	0.12126884460449228
4.616323647001991	0.12126884460449228
4.716750266998133	0.1229511260986329
4.817314851999981	0.1229511260986329
4.917725858002086	0.1239124298095704
5.018139291001717	0.12439308166503915
5.118547389000014	0.12535438537597665
5.218989075998252	0.12535438537597665
5.319424913999683	0.12631568908691415
5.419905836002727	0.12631568908691415
5.5203448190004565	0.12631568908691415
5.620794837996073	0.12631568908691415
5.7212401750002755	0.12631568908691415
5.821683522997773	0.12631568908691415
5.922106858997722	0.12631568908691415
6.022552723996341	0.1277576446533204
6.122990559997561	0.14073524475097665
6.223446686002717	0.14265785217285165
6.3239068089969805	0.14361915588378915
6.424338074000843	0.14361915588378915
6.524796739999147	0.14361915588378915
6.625246310999501	0.14361915588378915
6.725701713003218	0.14361915588378915
6.826151280998602	0.14361915588378915
6.926590335002402	0.14361915588378915
7.027039052998589	0.14361915588378915
7.127548541997385	0.1440998077392579
7.22803544299677	0.1460224151611329
7.328500049996364	0.1469837188720704
7.428971315996023	0.14938697814941415
7.5294189549968	0.15034828186035165
7.629860029999691	0.15227088928222665
7.730297513000551	0.1527515411376954
0	0
