# Supplementary material for: GRAPE for fast and scalable graph processing and random-walk-based embedding
Source: Nat Comput Sci. 2023 Jun 26;3(6):552–68. doi: 10.1038/s43588-023-00465-8 (PMC10768636; doi:10.1038/s43588-023-00465-8)
Supplement: Supplementary file 4 — CSVs with time series data with time and memory requirements for the different libraries on the 44 considered graphs and on the different tasks considered (loading graphs, first- and second-order RWs). [file 43588_2023_465_MOESM4_ESM.zip › bio-celegans/PecanPy/second_order_walk.csv]

delta	ram
0	0.0015056610107420099
0.00014729499889654107	0.0015056610107420099
0.0002852790003089467	0.00198631286621076
0.00037988399890309665	0.00198631286621076
0.00046922399997129105	0.00198631286621076
0.0005549649995373329	0.00198631286621076
0.0006503940003312891	0.00198631286621076
0.000734989000193309	0.00198631286621076
0.0008185379992937669	0.00198631286621076
0.0009018939999805298	0.00198631286621076
0.0009851550003077136	0.00198631286621076
0.0010770600001706043	0.00246696472167951
0.001173488999484107	0.00246696472167951
0.001255670000318787	0.00246696472167951
0.0013379709998844191	0.00246696472167951
0.0014287729991337983	0.00246696472167951
0.0015115529986360343	0.00246696472167951
0.001609134998943773	0.00246696472167951
0.001693231999524869	0.00246696472167951
0.001792842000213568	0.00294761657714826
0.0018760549992293818	0.00294761657714826
0.001958990000275662	0.00294761657714826
0.002041432999249082	0.00294761657714826
0.002123819000189542	0.00294761657714826
0.002206422999734059	0.00294761657714826
0.0022879600001033396	0.00294761657714826
0.002369746000113082	0.00294761657714826
0.002451493999615195	0.00294761657714826
0.002543466000133776	0.00294761657714826
0.0026396209996164544	0.00294761657714826
0.0027223329998378176	0.00294761657714826
0.002805076999720768	0.00294761657714826
0.002890474999730941	0.00294761657714826
0.002972600999783026	0.00294761657714826
0.003054922999581322	0.00342826843261701
0.003138214999125921	0.00342826843261701
0.0032289520004269434	0.00342826843261701
0.003311645999929169	0.00342826843261701
0.0033956169991142815	0.00342826843261701
0.003479189999779919	0.00342826843261701
0.0035627559991553426	0.00342826843261701
0.003651719000117737	0.00342826843261701
0.0037346970002545277	0.00342826843261701
0.003817528999206843	0.00390892028808576
0.003921548999642255	0.00390892028808576
0.004007854999144911	0.00390892028808576
0.004090163000000757	0.00390892028808576
0.004172773000391317	0.00390892028808576
0.004255641999407089	0.00390892028808576
0.00433786599933228	0.00390892028808576
0.0044298470002104295	0.00390892028808576
0.004512253999564564	0.00390892028808576
0.004599551999490359	0.00390892028808576
0.004683023000325193	0.00390892028808576
0.0047657920003985055	0.00390892028808576
0.0048482689999218564	0.00438957214355451
0.004931014000248979	0.00438957214355451
0.005014042999391677	0.00438957214355451
0.0050969139992957935	0.00438957214355451
0.0051796939987980295	0.00438957214355451
0.005262216998744407	0.00438957214355451
0.0053439949988387525	0.00438957214355451
0.005425889999969513	0.00438957214355451
0.005508625999937067	0.00438957214355451
0.005605628999546752	0.00438957214355451
0.0056881130003603175	0.00438957214355451
0.005770337000285508	0.00438957214355451
0.005852910999237793	0.00438957214355451
0.005934562999755144	0.00438957214355451
0.00601686600020912	0.00438957214355451
0.006099260999690159	0.00438957214355451
0.006181693999678828	0.00438957214355451
0.006264173998715705	0.00438957214355451
0.006350342999212444	0.00438957214355451
0.006433922999349306	0.00438957214355451
0.006516825000289828	0.00438957214355451
0.006604856000194559	0.00438957214355451
0.006689173000268056	0.00438957214355451
0.006773925999368657	0.00438957214355451
0.006857345999378595	0.00438957214355451
0.006941359999473207	0.00438957214355451
0.007024690999969607	0.00438957214355451
0.007107432000339031	0.00438957214355451
0.007189603998995153	0.00438957214355451
0.007271557999047218	0.00438957214355451
0.007353537999733817	0.00438957214355451
0.007436706999214948	0.00438957214355451
0.007519667999076773	0.00438957214355451
0.0076070599989179755	0.00438957214355451
0.00769179099916073	0.00438957214355451
0.007775078000122448	0.00438957214355451
0.007876809999288525	0.00438957214355451
0.00796320100016601	0.00438957214355451
0.00804607399913948	0.00438957214355451
0.008128150999255013	0.00438957214355451
0.008211786998799653	0.00438957214355451
0.008294634999401751	0.00438957214355451
0.008377558999200119	0.00438957214355451
0.008460097000352107	0.00438957214355451
0.008559406998756458	0.00438957214355451
0.008649240999147878	0.00438957214355451
0.00873302599939052	0.00438957214355451
0.008815797000352177	0.00438957214355451
0.008905974998924648	0.00438957214355451
0.008992967999802204	0.00438957214355451
0.00907689300038328	0.00438957214355451
0.00916103499912424	0.00438957214355451
0.00924506699993799	0.00438957214355451
0.009330715000032797	0.00438957214355451
0.00941380400035996	0.00438957214355451
0.009496167000179412	0.00438957214355451
0.009584457999153528	0.00438957214355451
0.009668331000284525	0.00438957214355451
0.009751195999342599	0.00438957214355451
0.009834209999098675	0.00438957214355451
0.009917007999320049	0.00438957214355451
0.009998507999625872	0.00438957214355451
0.0100802199995087	0.00487022399902326
0.01032485900032043	0.00487022399902326
0.010635912998623098	0.00487022399902326
0.010836080999069964	0.00487022399902326
0.011026045000107842	0.00487022399902326
0.011199022999790031	0.00487022399902326
0.011362356999597978	0.00487022399902326
0.011530267000125605	0.00487022399902326
0.011693790000208537	0.00487022399902326
0.011861584000143921	0.00487022399902326
0.012026381999021396	0.00487022399902326
0.01219168999887188	0.00487022399902326
0.012356317000012496	0.00487022399902326
0.012520072999905096	0.00487022399902326
0.012677688999247039	0.00487022399902326
0.01283441699888499	0.00487022399902326
0.012990045999686117	0.00487022399902326
0.013144825999916065	0.00487022399902326
0.013300139999046223	0.00487022399902326
0.013455266000164556	0.00487022399902326
0.013629139999466133	0.00487022399902326
0.01379056599944306	0.00487022399902326
0.01394752699889068	0.00487022399902326
0.014105522999670939	0.00487022399902326
0.014262705999499303	0.00487022399902326
0.01441919299941219	0.00487022399902326
0.014575645998775144	0.00487022399902326
0.014732876999914879	0.00487022399902326
0.014890561998981866	0.00487022399902326
0.015095994998773676	0.00487022399902326
0.015348492999692098	0.00487022399902326
0.015534631998889381	0.00487022399902326
0.015701901998909307	0.00487022399902326
0.015862408999964828	0.00487022399902326
0.016027497998948093	0.00487022399902326
0.01618721599879791	0.00487022399902326
0.01634456899955694	0.00487022399902326
0.01650248399892007	0.00535087585449201
0.016665941999235656	0.00535087585449201
0.0168337689992768	0.00535087585449201
0.016995033000057447	0.00535087585449201
0.017180754999571946	0.00535087585449201
0.01735746699887386	0.00583152770996076
0.017518733999168035	0.00583152770996076
0.017691864999505924	0.00583152770996076
0.017895270999360946	0.00583152770996076
0.018064140998831135	0.00583152770996076
0.01822315199933655	0.00583152770996076
0.018381216999841854	0.00631217956542951
0.018542621999586117	0.00631217956542951
0.018699338999795145	0.00631217956542951
0.018875661999118165	0.00631217956542951
0.019048944999667583	0.00679283142089826
0.019214275000194903	0.00679283142089826
0.019378974999199272	0.00679283142089826
0.01953826899989508	0.00679283142089826
0.01970974899995781	0.00679283142089826
0.019863558998622466	0.00679283142089826
0.020025638999868534	0.00679283142089826
0.02018387699899904	0.00679283142089826
0.02034139199895435	0.00727348327636701
0.020556149000185542	0.00727348327636701
0.02080407500034198	0.00727348327636701
0.02097795400004543	0.00727348327636701
0.021142763000170817	0.00775413513183576
0.02130512300027476	0.00775413513183576
0.021465321999130538	0.00775413513183576
0.021630838000419317	0.00775413513183576
0.021799829999508802	0.00775413513183576
0.02196053599982406	0.00775413513183576
0.022121332000097027	0.00775413513183576
0.022278401000221493	0.00823478698730451
0.022434914999394096	0.00823478698730451
0.02259667900034401	0.00823478698730451
0.022753884999474394	0.00823478698730451
0.02291032900029677	0.00823478698730451
0.023066155999913462	0.00823478698730451
0.02322709100008069	0.00823478698730451
0.02338522100035334	0.00823478698730451
0.023544169000160764	0.00823478698730451
0.023701898999206605	0.00823478698730451
0.023861625999415992	0.00823478698730451
0.024020414999540662	0.00871543884277326
0.02417699299985543	0.00871543884277326
0.024332560000402736	0.00871543884277326
0.024489473998983158	0.00871543884277326
0.024657422998643597	0.00871543884277326
0.024815834000037285	0.00871543884277326
0.02497248299914645	0.00871543884277326
0.025144657998680486	0.00871543884277326
0.02530853999996907	0.00871543884277326
0.025465673999860883	0.00871543884277326
0.025631835998865427	0.00871543884277326
0.025793539000005694	0.00871543884277326
0.0259506849997706	0.00871543884277326
0.026106626999535365	0.00871543884277326
0.026263030998961767	0.00919609069824201
0.026419488998726592	0.00919609069824201
0.026577553999231895	0.00919609069824201
0.026735344999906374	0.00919609069824201
0.026892059999227058	0.00919609069824201
0.027050278999013244	0.00919609069824201
0.027207646999158897	0.00919609069824201
0.027366058999177767	0.00919609069824201
0.02752497300025425	0.00919609069824201
0.02768241699959617	0.00919609069824201
0.027839719999974477	0.00919609069824201
0.028015193000101135	0.00919609069824201
0.02817218499876617	0.00919609069824201
0.02832845899865788	0.00919609069824201
0.028485370999987936	0.00919609069824201
0.028668945000390522	0.00919609069824201
0.028829881999627105	0.00919609069824201
0.028988993999519153	0.00919609069824201
0.0291464210004051	0.00967674255371076
0.02930405599909136	0.00967674255371076
0.029460595000273315	0.00967674255371076
0.029623476999404375	0.00967674255371076
0.029782203999275225	0.00967674255371076
0.029940263999378658	0.00967674255371076
0.030097680999460863	0.00967674255371076
0.030256113999712397	0.00967674255371076
0.030413182999836863	0.00967674255371076
0.030570302000342053	0.00967674255371076
0.030729071999303414	0.01016502380371076
0.030887122000422096	0.01016502380371076
0.031045374998939224	0.01016502380371076
0.03120238799965591	0.01016502380371076
0.03135938999912469	0.01016502380371076
0.0315228859999479	0.01016502380371076
0.031681851998655475	0.01016502380371076
0.031856023999353056	0.01016502380371076
0.03201641699888569	0.01016502380371076
0.032174373998714145	0.01016502380371076
0.03232991099866922	0.01016502380371076
0.0324869790001685	0.01016502380371076
0.03264879499874951	0.01016502380371076
0.032806555998831755	0.01016502380371076
0.032964490999802365	0.01016502380371076
0.03312431700032903	0.01016502380371076
0.03328280999994604	0.01016502380371076
0.03344099300011294	0.01016502380371076
0.033604530999582494	0.01016502380371076
0.03376275099981285	0.01016502380371076
0.03391821399964101	0.01016502380371076
0.03407366200008255	0.01064567565917951
0.03424675399946864	0.01064567565917951
0.03441959399970074	0.01064567565917951
0.03457888499906403	0.01064567565917951
0.03473905799910426	0.01064567565917951
0.03489600099965173	0.01064567565917951
0.03505412599952251	0.01064567565917951
0.03521043900036602	0.01064567565917951
0.035368322000067565	0.01064567565917951
0.03552456199940934	0.01064567565917951
0.035682921999978134	0.01064567565917951
0.035840755999743124	0.01064567565917951
0.03603166399989277	0.01064567565917951
0.03618908699900203	0.01064567565917951
0.03634654999950726	0.01112632751464826
0.03653334699993138	0.01112632751464826
0.03670357599912677	0.01112632751464826
0.03686342999935732	0.01112632751464826
0.03702250999958778	0.01112632751464826
0.03717966699878161	0.01112632751464826
0.0373370139986946	0.01112632751464826
0.03749386999879789	0.01112632751464826
0.03765563599881716	0.01112632751464826
0.03781213500042213	0.01112632751464826
0.03796811800020805	0.01112632751464826
0.03812553599891544	0.01112632751464826
0.03828168699874368	0.01112632751464826
0.038437653998698806	0.01112632751464826
0.038598793998971814	0.01112632751464826
0.03875556399907509	0.01112632751464826
0.03891265399943222	0.01112632751464826
0.03906901299887977	0.01112632751464826
0.03922644799968111	0.01112632751464826
0.03938178899988998	0.01112632751464826
0.03953880900007789	0.01112632751464826
0.03969519400015997	0.01112632751464826
0.03986043199984124	0.01112632751464826
0.04001954100021976	0.01112632751464826
0.040176346999942325	0.01112632751464826
0.04033445099958044	0.01160697937011701
0.0404920269993454	0.01160697937011701
0.04065639100008411	0.01160697937011701
0.04081770300035714	0.01160697937011701
0.041021428998647025	0.01160697937011701
0.041205358000297565	0.01160697937011701
0.041366994999407325	0.01160697937011701
0.04152558699934161	0.01160697937011701
0.041684757999973954	0.01208763122558576
0.041851195999697666	0.01208763122558576
0.04200943700016069	0.01208763122558576
0.04216647899920645	0.01208763122558576
0.04232284499994421	0.01208763122558576
0.04247857999871485	0.01208763122558576
0.0426585579989478	0.01208763122558576
0.042815931999939494	0.01208763122558576
0.04297179499917547	0.01208763122558576
0.043128790999617195	0.01208763122558576
0.04328496199923393	0.01208763122558576
0.043440847999590915	0.01208763122558576
0.043603052999969805	0.01208763122558576
0.04375953399903665	0.01208763122558576
0.043932467999184155	0.01208763122558576
0.04409202399983769	0.01208763122558576
0.04424900699996215	0.01208763122558576
0.044405929000276956	0.01256828308105451
0.0445614359996398	0.01256828308105451
0.04472252199957438	0.01256828308105451
0.04488178700012213	0.01256828308105451
0.04503753700009838	0.01256828308105451
0.045193431000370765	0.01256828308105451
0.045349218000410474	0.01256828308105451
0.0455057349990966	0.01256828308105451
0.04566820999934862	0.01304893493652326
0.04582424099862692	0.01304893493652326
0.045981993000168586	0.01304893493652326
0.046138694999172	0.01304893493652326
0.046294755999042536	0.01352958679199201
0.046450032999928226	0.01352958679199201
0.046611292998932186	0.01352958679199201
0.046768393000093056	0.01352958679199201
0.04692568399877928	0.01352958679199201
0.047082252998734475	0.01401023864746076
0.04723858800025482	0.01401023864746076
0.04739534399959666	0.01401023864746076
0.047551003999615205	0.01401023864746076
0.04770732399992994	0.01401023864746076
0.04785882499891159	0.01449089050292951
0.04801770099948044	0.01449089050292951
0.04817389500021818	0.01449089050292951
0.04832921900015208	0.01449089050292951
0.04848492899873236	0.01449089050292951
0.04865667199919699	0.01449089050292951
0.04881398699944839	0.01497154235839826
0.04897942699972191	0.01497154235839826
0.04914119499881053	0.01497154235839826
0.04929806899963296	0.01497154235839826
0.04945428599967272	0.01497154235839826
0.049635784000201966	0.01497154235839826
0.04979709899998852	0.01545219421386701
0.04995473899907665	0.01545219421386701
0.05011210799966648	0.01545219421386701
0.05026761099907162	0.01545219421386701
0.050423147000401514	0.01545219421386701
0.050579430999277974	0.01545219421386701
0.050735781998810126	0.01545219421386701
0.050891408000097726	0.01545219421386701
0.05104810499869927	0.01593284606933576
0.05120528999941598	0.01593284606933576
0.051361240999540314	0.01593284606933576
0.051521686000342015	0.01593284606933576
0.05167911299940897	0.01593284606933576
0.05184605599970382	0.01593284606933576
0.05202049800027453	0.01641349792480451
0.05217752099997597	0.01641349792480451
0.052333583998915856	0.01641349792480451
0.05248965099963243	0.01641349792480451
0.052655765999588766	0.01641349792480451
0.052812521000305424	0.01641349792480451
0.05296917499981646	0.01641349792480451
0.05312639899966598	0.01641349792480451
0.05328324699985387	0.01641349792480451
0.0534389509994071	0.01641349792480451
0.05359985100039921	0.01689414978027326
0.05375611099952948	0.01689414978027326
0.0539114619987231	0.01689414978027326
0.05406703599874163	0.01689414978027326
0.05422591400019883	0.01689414978027326
0.05440699599967047	0.01689414978027326
0.05461614999876474	0.01689414978027326
0.05478975000005448	0.01689414978027326
0.05495638199863606	0.01689414978027326
0.05511403399941628	0.01689414978027326
0.055429066998840426	0.01689414978027326
0.05561583499911649	0.01689414978027326
0.05581503000030352	0.01689414978027326
0.05601512199973513	0.01737480163574201
0.05617619799886597	0.01737480163574201
0.0563334489997942	0.01737480163574201
0.05648999499862839	0.01737480163574201
0.056651781998880324	0.01737480163574201
0.056865063999794074	0.01737480163574201
0.05702181199922052	0.01737480163574201
0.057186688000001595	0.01737480163574201
0.05734385799951269	0.01737480163574201
0.057503367999743205	0.01737480163574201
0.0576753049990657	0.01737480163574201
0.057841723999445094	0.01737480163574201
0.05799814399870229	0.01737480163574201
0.058162669998637284	0.01737480163574201
0.05831832100011525	0.01737480163574201
0.05848508899907756	0.01737480163574201
0.05864753700006986	0.01737480163574201
0.05880283700025757	0.01737480163574201
0.058971562999431626	0.01737480163574201
0.05916359399998328	0.01785545349121076
0.05937093799911963	0.01785545349121076
0.059534904999964056	0.01785545349121076
0.05969982299939147	0.01785545349121076
0.059859533999770065	0.01785545349121076
0.06004975299947546	0.01785545349121076
0.06021816700013005	0.01785545349121076
0.06037724099951447	0.01785545349121076
0.06053519600027357	0.01785545349121076
0.06069249000029231	0.01785545349121076
0.060850068999570794	0.01785545349121076
0.061012111998934415	0.01785545349121076
0.061181682998721953	0.01785545349121076
0.06134045500039065	0.01785545349121076
0.06150002299909829	0.01833610534667951
0.06165727400002652	0.01833610534667951
0.061823265999919386	0.01833610534667951
0.06198765400040429	0.01833610534667951
0.062158106000424596	0.01833610534667951
0.06231578900042223	0.01833610534667951
0.06247246000020823	0.01833610534667951
0.06262880999929621	0.01833610534667951
0.06278448899865907	0.01833610534667951
0.0629398389992275	0.01833610534667951
0.06310110999947938	0.01833610534667951
0.0632621829990967	0.01833610534667951
0.06341945100029989	0.01881675720214826
0.06357548300002236	0.01881675720214826
0.06373220299974491	0.01881675720214826
0.06385866599885048	0.01881675720214826
0.0640204259998427	0.01881675720214826
0.06417724699895189	0.01881675720214826
0.06433346300036646	0.01881675720214826
0.06448963599905255	0.01881675720214826
0.06464630799928273	0.01881675720214826
0.06480169699898397	0.01929740905761701
0.06495995600016613	0.01929740905761701
0.06512040399866237	0.01929740905761701
0.06527709900001355	0.01929740905761701
0.06543375500041293	0.01929740905761701
0.06559073499920487	0.01929740905761701
0.06574779599941394	0.01929740905761701
0.06590375999985554	0.01929740905761701
0.06605985699934536	0.01929740905761701
0.06621577899932163	0.01929740905761701
0.06637072999910743	0.01929740905761701
0.0665267889999086	0.01929740905761701
0.06668731999889133	0.01929740905761701
0.06684943499931251	0.01929740905761701
0.06700615499903506	0.01929740905761701
0.06716787199911778	0.01929740905761701
0.06733242599875666	0.01977806091308576
0.06749155299985432	0.01977806091308576
0.06764721699983056	0.01977806091308576
0.06780254699879151	0.01977806091308576
0.0679893489996175	0.01977806091308576
0.06815662299959513	0.01977806091308576
0.06831352599874663	0.01977806091308576
0.06846969099933631	0.01977806091308576
0.06864102799954708	0.01977806091308576
0.06879907999973511	0.01977806091308576
0.06895538099888654	0.01977806091308576
0.06912444099907589	0.01977806091308576
0.06928196199987724	0.01977806091308576
0.0694394989986904	0.01977806091308576
0.06959639399974549	0.01977806091308576
0.06975298799989105	0.01977806091308576
0.06990918100018462	0.01977806091308576
0.07006545299918798	0.01977806091308576
0.07022467699971457	0.01977806091308576
0.07038045099943702	0.02025871276855451
0.07053708799867309	0.02025871276855451
0.07069301299998187	0.02025871276855451
0.07084923399997933	0.02025871276855451
0.07100627099862322	0.02025871276855451
0.07116857399887522	0.02025871276855451
0.07132571599868243	0.02025871276855451
0.07148142499863752	0.02025871276855451
0.07163812699945993	0.02025871276855451
0.07180397299998731	0.02025871276855451
0.0719777169997542	0.02025871276855451
0.07214142699922377	0.02025871276855451
0.07229909099987708	0.02025871276855451
0.07245529299871123	0.02025871276855451
0.07261164000010467	0.02025871276855451
0.07276795100005984	0.02025871276855451
0.07292420500016306	0.02025871276855451
0.07308321199889178	0.02025871276855451
0.07323854599962942	0.02025871276855451
0.07339653599956364	0.02073936462402326
0.07355429299968819	0.02073936462402326
0.07371055200019327	0.02073936462402326
0.07386850399961986	0.02073936462402326
0.07402435899894044	0.02073936462402326
0.07418091199906485	0.02073936462402326
0.07433894499990856	0.02122001647949201
0.07449444499980018	0.02122001647949201
0.0746604509986355	0.02122001647949201
0.07482395999977598	0.02122001647949201
0.07498070399924472	0.02170066833496076
0.0751408319993061	0.02170066833496076
0.07529706999957853	0.02170066833496076
0.07545312000002014	0.02170066833496076
0.07560934799948882	0.02218132019042951
0.07576488999984576	0.02218132019042951
0.07593724899925292	0.02218132019042951
0.07610046999980113	0.02218132019042951
0.07625744399956602	0.02266197204589826
0.0764139549992251	0.02266197204589826
0.07656960999884177	0.02266197204589826
0.07672553199881804	0.02314262390136701
0.07688733000031789	0.02314262390136701
0.07705108099980862	0.02314262390136701
0.0772085030002927	0.02314262390136701
0.07736419199864031	0.02362327575683576
0.0775200779989973	0.02362327575683576
0.07767706699996779	0.02362327575683576
0.07783487399865407	0.02362327575683576
0.0779912219986727	0.02410392761230451
0.07815174399911484	0.02410392761230451
0.07830843199917581	0.02410392761230451
0.07846710999911011	0.02410392761230451
0.07862377099991136	0.02458457946777326
0.07878097199863987	0.02458457946777326
0.07893844600039301	0.02458457946777326
0.07909970999935467	0.02506523132324201
0.07925776299998688	0.02506523132324201
0.07941510399905383	0.02506523132324201
0.07957322000038403	0.02506523132324201
0.0797315689997049	0.02554588317871076
0.07985928299967782	0.02554588317871076
0.08002069199937978	0.02554588317871076
0.08017932799884875	0.02554588317871076
0.08033680299922707	0.02602653503417951
0.08049455000036687	0.02602653503417951
0.08065137999983563	0.02602653503417951
0.08080846299890254	0.02602653503417951
0.08096709699930216	0.02602653503417951
0.08112767999955395	0.02650718688964826
0.08128508799927658	0.02650718688964826
0.0814440009999089	0.02650718688964826
0.08160371600024519	0.02698783874511701
0.0818122279997624	0.02698783874511701
0.08207141599996248	0.02698783874511701
0.0822628949990758	0.02746849060058576
0.08243317599954025	0.02746849060058576
0.08259516100042674	0.02746849060058576
0.08275603899892303	0.02794914245605451
0.08291829900008452	0.02794914245605451
0.083078100999046	0.02794914245605451
0.08323784299864201	0.02794914245605451
0.08339927899942268	0.02842979431152326
0.08355858399954741	0.02842979431152326
0.08371774899933371	0.02842979431152326
0.08388002999890887	0.02891044616699201
0.08404451599926688	0.02891044616699201
0.08420417199886288	0.02891044616699201
0.08438115299941273	0.02891044616699201
0.08454022799924132	0.02939109802246076
0.08469924800010631	0.02939109802246076
0.08486057600021013	0.02939109802246076
0.0850203549998696	0.02939109802246076
0.08518728699891653	0.02987174987792951
0.08535207999921113	0.02987174987792951
0.0855131349999283	0.02987174987792951
0.08567040500020084	0.03035240173339826
0.0858322229996702	0.03035240173339826
0.08599047399911797	0.03035240173339826
0.08614815399960207	0.03035240173339826
0.08631084999979066	0.03083305358886701
0.08646855499864614	0.03083305358886701
0.08662595199893985	0.03083305358886701
0.08678312699885282	0.03131370544433576
0.08694149300026766	0.03131370544433576
0.0870993129992712	0.03131370544433576
0.08725655099988217	0.03131370544433576
0.08741365099922405	0.03179435729980451
0.0875716039990948	0.03179435729980451
0.08772977199987508	0.03179435729980451
0.08785875799912901	0.03227500915527326
0.08802094000020588	0.03227500915527326
0.088179319000119	0.03227500915527326
0.0883402979998209	0.03227500915527326
0.08850193099897297	0.03275566101074201
0.08867780800028413	0.03275566101074201
0.0888388789990131	0.03275566101074201
0.0889964769994549	0.03275566101074201
0.08915448100015055	0.03323631286621076
0.08931769399896439	0.03323631286621076
0.08947577300023113	0.03323631286621076
0.08963404899986926	0.03371696472167951
0.08979265000016312	0.03371696472167951
0.08995103999950516	0.03371696472167951
0.09010779299933347	0.03371696472167951
0.09026391099905595	0.03419761657714826
0.0904207330004283	0.03419761657714826
0.0905779659988184	0.03419761657714826
0.09073572799934482	0.03419761657714826
0.09089634900010424	0.03467826843261701
0.09105325299969991	0.03467826843261701
0.09121088400024746	0.03467826843261701
0.09137253100016096	0.03515892028808576
0.09153001199956634	0.03515892028808576
0.09168996399967	0.03515892028808576
0.09185956199871725	0.03515892028808576
0.09202020500015351	0.03563957214355451
0.09217729099873395	0.03563957214355451
0.09234212299998035	0.03563957214355451
0.09250151999913214	0.03612022399902326
0.09265981200042006	0.03612022399902326
0.09282197900029132	0.03612022399902326
0.09298122399923159	0.03612022399902326
0.0931442099990818	0.03660087585449201
0.09330702999977802	0.03660087585449201
0.0934653200001776	0.03660087585449201
0.09362199399947713	0.03708152770996076
0.09377914600008808	0.03708152770996076
0.09393891199943027	0.03708152770996076
0.09409602499908942	0.03708152770996076
0.09425288499915041	0.03756217956542951
0.0944108799994865	0.03756217956542951
0.0945675549992302	0.03756217956542951
0.09472408500005258	0.03804283142089826
0.0948852129986335	0.03804283142089826
0.09504250399913872	0.03804283142089826
0.0951996509993478	0.03804283142089826
0.09536136899987468	0.03852348327636701
0.0955202429995552	0.03852348327636701
0.09567942499961646	0.03852348327636701
0.09584050400007982	0.03900413513183576
0.096016317998874	0.03900413513183576
0.09617440999863902	0.03900413513183576
0.096334678999483	0.03948478698730451
0.09649143800015736	0.03948478698730451
0.09664771200004907	0.03948478698730451
0.09680584499983524	0.03948478698730451
0.09696411400000216	0.03996543884277326
0.09712230399964028	0.03996543884277326
0.09727934599868604	0.03996543884277326
0.09743675099889515	0.04044609069824201
0.09759446799944271	0.04044609069824201
0.09775212199929229	0.04044609069824201
0.09791252299874031	0.04044609069824201
0.0980696890001127	0.04092674255371076
0.09822591999909491	0.04092674255371076
0.0983864480003831	0.04092674255371076
0.09854260799875192	0.04092674255371076
0.09869903700018767	0.04140739440917951
0.09885766600018542	0.04140739440917951
0.09901442099908309	0.04140739440917951
0.09917098499863641	0.04188804626464826
0.09933093099971302	0.04188804626464826
0.09948806099964713	0.04188804626464826
0.09964436299924273	0.04188804626464826
0.09980262799945194	0.04236869812011701
0.09997465199921862	0.04236869812011701
0.10013294300006237	0.04236869812011701
0.11030885199943441	0.05150108337402326
0.1206120019996888	0.06063346862792951
0.13091223599985824	0.06928520202636701
0.14117923800040444	0.07745628356933576
0.15147559300021385	0.08562736511230451
0.16178982899873517	0.08562736511230451
0.17205851200014877	0.08562736511230451
0.182326109999849	0.08562736511230451
0.19258712999908312	0.08562736511230451
0.20285943799899542	0.08562736511230451
0.21313337399988086	0.08562736511230451
0.22340224599975045	0.08562736511230451
0.23366333299964026	0.08562736511230451
0.24389014599910297	0.08706932067871076
0.25417600499895343	0.08803062438964826
0.2644857300001604	0.08851127624511701
0.2747654129998409	0.08899192810058576
0.2850376009992033	0.08899192810058576
0.2952964249998331	0.08947257995605451
0.3055529209996166	0.08947257995605451
0.3158741480001481	0.08995323181152326
0.32618232799904945	0.08995323181152326
0.336467224999069	0.08995323181152326
0.3467505689986865	0.09043388366699201
0.3570215849995293	0.09043388366699201
0.367315311999846	0.09043388366699201
0.37757507799869927	0.09043388366699201
0.38782806400013214	0.09043388366699201
0.3980989949996001	0.09043388366699201
0.4083496279999963	0.09043388366699201
0.4186333059988101	0.09043388366699201
0.42889072700018005	0.09091453552246076
0.43914594399939233	0.09091453552246076
0.4493984669989004	0.09139518737792951
0.45965251099914894	0.09187583923339826
0.46992305599997053	0.09235649108886701
0.48017155900015496	0.09283714294433576
0.49043024700040405	0.09331779479980451
0.5006863460002933	0.09427909851074201
0.5109412040001189	0.09427909851074201
0.5211906989989075	0.09427909851074201
0.5314503070003411	0.09475975036621076
0.5417116139997233	0.09620170593261701
0.5519642420003947	0.09668235778808576
0.5622195609994378	0.09716300964355451
0.5724783799996658	0.09764366149902326
0.5827474710004026	0.09764366149902326
0.5930672869999398	0.09812431335449201
0.6033639849993051	0.09860496520996076
0.6136548859994946	0.09908561706542951
0.6238846090000152	0.09908561706542951
0.6341568159987219	0.09956626892089826
0.6444247429990355	0.09956626892089826
0.6547096719987167	0.09956626892089826
0.6650014360002388	0.09956626892089826
0.6752819299999828	0.09956626892089826
0.6855434279987094	0.09956626892089826
0.6958004070002062	0.09956626892089826
0.7060865120001836	0.10004692077636701
0.7163538080003491	0.10004692077636701
0.7266321609986335	0.10004692077636701
0.7369166579992452	0.10004692077636701
0.7471726049989229	0.10100822448730451
0.7574320999992779	0.10148887634277326
0.7677103980004176	0.10148887634277326
0.778007388998958	0.10148887634277326
0.7882691399991018	0.10148887634277326
0.7985287279989279	0.10196952819824201
0.8087966809998761	0.10196952819824201
0.819075569999768	0.10196952819824201
0.829351966998729	0.10245018005371076
0.8396364529999119	0.10245018005371076
0.8499169179995079	0.10293083190917951
0.8602054559996759	0.10293083190917951
0.8705226109996147	0.10293083190917951
0.8808259199995518	0.10293083190917951
0.8911279579988332	0.10341148376464826
0.9014339839995955	0.10341148376464826
0.9117403979998926	0.10389213562011701
0.9220544199997676	0.10485343933105451
0.9323627390003821	0.10629539489746076
0.942673912999453	0.10629539489746076
0.952974871999686	0.10629539489746076
0.963257565999811	0.10629539489746076
0.9735284959988348	0.10677604675292951
0.9838064420000592	0.10725669860839826
0.9941070139993826	0.10725669860839826
1.0043776709990198	0.10773735046386701
1.1047162149989163	0.10773735046386701
1.205144092999035	0.10821800231933576
1.3055794149986468	0.10965995788574201
1.4060194039993803	0.11062126159667951
1.5064325049988838	0.11158256530761701
1.6068568579994462	0.11181526184082013
1.7072767970003042	0.11181526184082013
1.8076990019999357	0.11181526184082013
1.9081550009996135	0.11181526184082013
2.0085790369994356	0.11181526184082013
2.1089973939997435	0.11181526184082013
2.2094044869991194	0.11230354309082013
2.309830747999513	0.11230354309082013
2.410261498998807	0.11230354309082013
2.5106995739988633	0.11230354309082013
2.6111385120002524	0.11229591369628888
2.711570330999166	0.11373786926269513
2.8120134829987364	0.11421852111816388
2.912443744999109	0.11566047668457013
3.0129178799998044	0.11566047668457013
3.1133567999986553	0.11566047668457013
3.21379218400034	0.11566047668457013
3.3142258890002267	0.11614112854003888
3.4146489559989277	0.11614112854003888
3.5150707630000397	0.11758308410644513
3.6154911539997556	0.11758308410644513
3.715929296999093	0.11758308410644513
3.8163558329997613	0.11710243225097638
3.9167722780002805	0.11710243225097638
4.017223287999514	0.11710243225097638
4.117707051998877	0.11758308410644513
4.2181398140000965	0.11902503967285138
4.3185758179988625	0.11902503967285138
4.4190313540002535	0.11902503967285138
4.519490610999128	0.11902503967285138
4.619969940998999	0.11974601745605451
4.720402777000345	0.11974601745605451
4.820875372999581	0.11974601745605451
4.921284261999972	0.12213020324707013
5.021812490998855	0.12213020324707013
5.122246294000433	0.12261085510253888
5.222677490999558	0.12309150695800763
5.32312248999915	0.12405281066894513
5.423538140999881	0.12453346252441388
5.523944750999362	0.12501411437988263
5.624355996998929	0.12573509216308576
5.724760719998812	0.12620811462402326
5.8251664449999225	0.126688766479492
5.925574881999637	0.126688766479492
6.026009302999228	0.126688766479492
6.126413191999745	0.126688766479492
6.226827849999609	0.126688766479492
6.327240290000191	0.13005332946777326
6.427672255998914	0.143992233276367
6.528174670998851	0.143992233276367
6.628766382998947	0.14447288513183576
6.729313087000264	0.14447288513183576
6.8297532349988614	0.14447288513183576
6.930167929998788	0.14447288513183576
7.030573988999095	0.14447288513183576
7.130999520999467	0.14447288513183576
7.2314015079991805	0.14447288513183576
7.3318799389999185	0.14447288513183576
7.432344961000126	0.14543418884277326
7.532800035998662	0.14759712219238263
7.6332736639997165	0.14807777404785138
7.733747039999798	0.15048103332519513
7.83419012000013	0.15144233703613263
7.93460941199919	0.15144233703613263
8.035077225998975	0.15384559631347638
8.135502113000257	0.15480690002441388
0	0
