# Supplementary material for: GRAPE for fast and scalable graph processing and random-walk-based embedding
Source: Nat Comput Sci. 2023 Jun 26;3(6):552–68. doi: 10.1038/s43588-023-00465-8 (PMC10768636; doi:10.1038/s43588-023-00465-8)
Supplement: Supplementary file 4 — CSVs with time series data with time and memory requirements for the different libraries on the 44 considered graphs and on the different tasks considered (loading graphs, first- and second-order RWs). [file 43588_2023_465_MOESM4_ESM.zip › bio-celegans/PecanPy/first_order_walk.csv]

delta	ram
0	0.0032251358032224786
0.0001792820003174711	0.0032251358032224786
0.00032130399995367043	0.0032251358032224786
0.0004164830006629927	0.0037057876586912286
0.0005044450008426793	0.0037057876586912286
0.0005897709997952916	0.0037057876586912286
0.0006745700011379085	0.0037057876586912286
0.0007584110007883282	0.0037057876586912286
0.0008417019998887554	0.0037057876586912286
0.0009249760005332064	0.0037057876586912286
0.001008000999718206	0.0037057876586912286
0.0010985310000251047	0.0037057876586912286
0.0011926530005439417	0.004186439514159979
0.0012826830006815726	0.004186439514159979
0.0013671500000782544	0.004186439514159979
0.001460445000702748	0.004186439514159979
0.0015433780008606846	0.004186439514159979
0.0016342190010618651	0.004186439514159979
0.0017164790006063413	0.004186439514159979
0.0017985289996431675	0.004186439514159979
0.0018806300013238797	0.004667091369628729
0.0019628770005510887	0.004667091369628729
0.0020450450010685017	0.004667091369628729
0.0021273729998938506	0.004667091369628729
0.0022097300006862497	0.004667091369628729
0.0022980600006121676	0.004667091369628729
0.0023813719999452587	0.004667091369628729
0.0024643730012030574	0.004667091369628729
0.0025574600003892556	0.004667091369628729
0.0026475209997443017	0.004667091369628729
0.0027298590011923807	0.004667091369628729
0.0028114990000176476	0.004667091369628729
0.0029001740003877785	0.004667091369628729
0.0029837050005880883	0.004667091369628729
0.003065316001084284	0.004667091369628729
0.0031482160011364613	0.005147743225097479
0.003239409999878262	0.005147743225097479
0.00333047400090436	0.005147743225097479
0.0034149690000049304	0.005147743225097479
0.003498267000395572	0.005147743225097479
0.0036034500008099712	0.005147743225097479
0.0036904290009260876	0.005147743225097479
0.0037738030005129986	0.005147743225097479
0.003856474000713206	0.005147743225097479
0.003939184000046225	0.005628395080566229
0.004020975000457838	0.005628395080566229
0.004103172001123312	0.005628395080566229
0.004185409999990952	0.005628395080566229
0.00427268100065703	0.005628395080566229
0.004355828001280315	0.005628395080566229
0.004447810000783647	0.005628395080566229
0.004529793000983773	0.005628395080566229
0.004612139000528259	0.005628395080566229
0.00469503600106691	0.005628395080566229
0.004778095000801841	0.005628395080566229
0.004861524001171347	0.005628395080566229
0.004944381000314024	0.006109046936034979
0.005027443001381471	0.006109046936034979
0.005110715001137578	0.006109046936034979
0.0051931529997091275	0.006109046936034979
0.005280876001052093	0.006109046936034979
0.005363979000321706	0.006109046936034979
0.005445734999739216	0.006109046936034979
0.005527156999960425	0.006109046936034979
0.005617396000161534	0.006109046936034979
0.005698894001398003	0.006109046936034979
0.005780649000371341	0.006109046936034979
0.00586219500110019	0.006109046936034979
0.005943527001363691	0.006109046936034979
0.006025172000590828	0.006109046936034979
0.006107224000515998	0.006109046936034979
0.006189032001202577	0.006109046936034979
0.006276431000515004	0.006109046936034979
0.006361763000313658	0.006109046936034979
0.006448037000154727	0.006109046936034979
0.006532071000037831	0.006109046936034979
0.006615542000872665	0.006109046936034979
0.006700930000079097	0.006109046936034979
0.006785423000110313	0.006109046936034979
0.006869851000374183	0.006109046936034979
0.006953480000447598	0.006109046936034979
0.007036774000880541	0.006109046936034979
0.00711939299981168	0.006109046936034979
0.007201954000265687	0.006109046936034979
0.0072922550007206155	0.006109046936034979
0.007376449000730645	0.006109046936034979
0.0074592460005078465	0.006109046936034979
0.007541998000306194	0.006109046936034979
0.007643881999683799	0.006109046936034979
0.007730921000984381	0.006109046936034979
0.007823763000487816	0.006109046936034979
0.007907593000709312	0.006109046936034979
0.007990318001247942	0.006109046936034979
0.008073126000454067	0.006109046936034979
0.008155430999977398	0.006109046936034979
0.008237576999817975	0.006109046936034979
0.008326982000653516	0.006109046936034979
0.008410077000007732	0.006109046936034979
0.00850347400046303	0.006109046936034979
0.008588893000705866	0.006109046936034979
0.008672047000800376	0.006109046936034979
0.008755079999900772	0.006109046936034979
0.008837535000566277	0.006109046936034979
0.008931108000979293	0.006109046936034979
0.009017174001201056	0.006109046936034979
0.009101466999709373	0.006109046936034979
0.009184501001072931	0.006109046936034979
0.00927283600140072	0.006109046936034979
0.009364954999909969	0.006109046936034979
0.009449029001189047	0.006109046936034979
0.009531486000923906	0.006109046936034979
0.009613608001018292	0.006109046936034979
0.009695816999737872	0.006109046936034979
0.00977807799972652	0.006109046936034979
0.009860165000645793	0.006109046936034979
0.009941854001226602	0.006109046936034979
0.010023569000622956	0.006109046936034979
0.01022029100022337	0.006589698791503729
0.010498788000404602	0.006589698791503729
0.01069741600076668	0.006589698791503729
0.010886437001317972	0.006589698791503729
0.011057745001380681	0.006589698791503729
0.011220607000723248	0.006589698791503729
0.011380424000890343	0.006589698791503729
0.011556968000149936	0.006589698791503729
0.011738258001059876	0.006589698791503729
0.011904442000741255	0.006589698791503729
0.012071286000718828	0.006589698791503729
0.012251539001226774	0.006589698791503729
0.012423489000866539	0.006589698791503729
0.01270793000003323	0.006589698791503729
0.012907333000839571	0.006589698791503729
0.013076712000838597	0.006589698791503729
0.013241667000329471	0.006589698791503729
0.013402219999989029	0.006589698791503729
0.013591377000921057	0.006589698791503729
0.013752669001405593	0.006589698791503729
0.013912385000367067	0.006589698791503729
0.014070805000301334	0.006589698791503729
0.014229279000574024	0.006589698791503729
0.014387397000973579	0.006589698791503729
0.014550068999596988	0.006589698791503729
0.014708849001181079	0.006589698791503729
0.014866249000988319	0.006589698791503729
0.015024209000330302	0.006589698791503729
0.015181243999904837	0.006589698791503729
0.015337881000959896	0.006589698791503729
0.015499560000534984	0.006589698791503729
0.015676580000217655	0.006589698791503729
0.01587232500060054	0.006589698791503729
0.016052943999966374	0.006589698791503729
0.01621426900055667	0.006589698791503729
0.016398850000769016	0.006589698791503729
0.016579351000473252	0.007070350646972479
0.01673890700112679	0.007070350646972479
0.01689859300131502	0.007070350646972479
0.017056491000403184	0.007070350646972479
0.017214105000675772	0.007070350646972479
0.017383039999913308	0.007070350646972479
0.01755044600031397	0.007551002502441229
0.017708430999846314	0.007551002502441229
0.017866404001324554	0.007551002502441229
0.018023648000962567	0.007551002502441229
0.018179426000642707	0.007551002502441229
0.01833558200087282	0.007551002502441229
0.018539534999945317	0.008031654357909979
0.018781934000799083	0.008031654357909979
0.018960299001264502	0.008031654357909979
0.019127208999634604	0.008031654357909979
0.01929509399997187	0.008031654357909979
0.01946444300119765	0.008512306213378729
0.019592626000303426	0.008512306213378729
0.019752969999899506	0.008512306213378729
0.01991013800034125	0.008512306213378729
0.0200682209997467	0.008512306213378729
0.020224320000124862	0.008512306213378729
0.020385710000482504	0.008512306213378729
0.020546087000184343	0.008992958068847479
0.0207038200005627	0.008992958068847479
0.020860935999735375	0.008992958068847479
0.021017958000811632	0.008992958068847479
0.021174118000999442	0.008992958068847479
0.021345199000279536	0.009473609924316229
0.02150381800129253	0.009473609924316229
0.021660038000845816	0.009473609924316229
0.021816944999955012	0.009473609924316229
0.02197413900103129	0.009473609924316229
0.022132031999717583	0.009473609924316229
0.022290304999842192	0.009473609924316229
0.02245134000077087	0.009473609924316229
0.022615776000748156	0.009954261779784979
0.022772432001147536	0.009954261779784979
0.022929611999643384	0.009954261779784979
0.023085724000338814	0.009954261779784979
0.023246455000844435	0.009954261779784979
0.023411420999764232	0.009954261779784979
0.02360370300084469	0.009954261779784979
0.023783683000146993	0.009954261779784979
0.023943240001244703	0.009954261779784979
0.02410093400067126	0.009954261779784979
0.024271643000247423	0.010434913635253729
0.024430880001091282	0.010434913635253729
0.024588602000221726	0.010434913635253729
0.02474943900051585	0.010434913635253729
0.024906397000449942	0.010434913635253729
0.025064194000151474	0.010434913635253729
0.025230811999790603	0.010434913635253729
0.025398100000529666	0.010434913635253729
0.025556234000760014	0.010434913635253729
0.025713537999763503	0.010434913635253729
0.02586984899971867	0.010434913635253729
0.02602668600047764	0.010434913635253729
0.02618317500127887	0.010434913635253729
0.02634414900057891	0.010434913635253729
0.026500542000576388	0.010915565490722479
0.026656017000277643	0.010915565490722479
0.026811697000084678	0.010915565490722479
0.026967511001203093	0.010915565490722479
0.027123538000523695	0.010915565490722479
0.027279039000859484	0.010915565490722479
0.027435365000201273	0.010915565490722479
0.027579622001212556	0.010915565490722479
0.027736670001104358	0.010915565490722479
0.02789216299970576	0.010915565490722479
0.02804821800054924	0.010915565490722479
0.028203707999637118	0.010915565490722479
0.028364624000460026	0.010915565490722479
0.02853812000103062	0.010915565490722479
0.02870849300052214	0.010915565490722479
0.028866300999652594	0.010915565490722479
0.02902266800083453	0.010915565490722479
0.029179446000853204	0.010915565490722479
0.029350568000154453	0.010915565490722479
0.02950917900125205	0.011396217346191229
0.029667406000953633	0.011396217346191229
0.029825608000464854	0.011396217346191229
0.029983026999616413	0.011396217346191229
0.030140339000354288	0.011396217346191229
0.03029756300020381	0.011396217346191229
0.030455400001301314	0.011396217346191229
0.03061246400102391	0.011396217346191229
0.030769816001338768	0.011396217346191229
0.03092645300057484	0.011396217346191229
0.031083503999980167	0.011396217346191229
0.031240350999723887	0.011396217346191229
0.03140956599963829	0.011876869201659979
0.03159678300107771	0.011876869201659979
0.031756293999933405	0.011876869201659979
0.031913226999677136	0.011876869201659979
0.032069467000837903	0.011876869201659979
0.032226033001279575	0.011876869201659979
0.03238733299986052	0.011876869201659979
0.0325443970014021	0.011876869201659979
0.032700767000278574	0.011876869201659979
0.03285664699978952	0.011876869201659979
0.03301386200109846	0.011876869201659979
0.03317085799972119	0.011876869201659979
0.033332105000226875	0.011876869201659979
0.03349022300062643	0.011876869201659979
0.03364704600062396	0.011876869201659979
0.033803858001192566	0.011876869201659979
0.033960218001084286	0.011876869201659979
0.03411659100129327	0.011876869201659979
0.03427350000129081	0.011876869201659979
0.034430904999680934	0.011876869201659979
0.034588292000989895	0.011876869201659979
0.034744423001029645	0.011876869201659979
0.03490068500104826	0.012357521057128729
0.03505641000083415	0.012357521057128729
0.03521259800072585	0.012357521057128729
0.03537399400011054	0.012357521057128729
0.035530785000446485	0.012357521057128729
0.03570183400006499	0.012357521057128729
0.035859728001014446	0.012357521057128729
0.03601737800090632	0.012357521057128729
0.036173231001157546	0.012357521057128729
0.03634512000098766	0.012357521057128729
0.03650721300073201	0.012357521057128729
0.0366650900014065	0.012838172912597479
0.036822269001277164	0.012838172912597479
0.03697837300023821	0.012838172912597479
0.03713576500013005	0.012838172912597479
0.037295220001396956	0.012838172912597479
0.03745334300037939	0.012838172912597479
0.037609484999848064	0.012838172912597479
0.03776562500024738	0.012838172912597479
0.03792126200096391	0.012838172912597479
0.038076896000347915	0.012838172912597479
0.038233672001297236	0.012838172912597479
0.038395761999709066	0.012838172912597479
0.03856246000032115	0.012838172912597479
0.03872068100099568	0.012838172912597479
0.03887672600103542	0.012838172912597479
0.039033803001075285	0.012838172912597479
0.03918968700054393	0.012838172912597479
0.039350402999843936	0.012838172912597479
0.03950756100130093	0.012838172912597479
0.03967732400087698	0.012838172912597479
0.03983524800059968	0.012838172912597479
0.039991569001358585	0.012838172912597479
0.040147968000383116	0.012838172912597479
0.04030490700097289	0.012838172912597479
0.04046150999965903	0.012838172912597479
0.040617544000269845	0.012838172912597479
0.040773994000119274	0.013318824768066229
0.040931663001174456	0.013318824768066229
0.04108896999969147	0.013318824768066229
0.041245743001127266	0.013318824768066229
0.04140739700051199	0.013318824768066229
0.0415649550013768	0.013318824768066229
0.04172191500038025	0.013318824768066229
0.04187764400012384	0.013318824768066229
0.04203320800115762	0.013318824768066229
0.042189662000964745	0.013318824768066229
0.04235034200064547	0.013799476623534979
0.04250746199977584	0.013799476623534979
0.04266502400059835	0.013799476623534979
0.042822989000342204	0.013799476623534979
0.04297970900006476	0.013799476623534979
0.043135948000781354	0.013799476623534979
0.04329180500099028	0.013799476623534979
0.043448950000311015	0.013799476623534979
0.04357876799986116	0.013799476623534979
0.04373645700070483	0.013799476623534979
0.04389266900034272	0.013799476623534979
0.04404796000017086	0.013799476623534979
0.04420334300084505	0.013799476623534979
0.044367587001033826	0.013799476623534979
0.04452566600048158	0.013799476623534979
0.04468154900132504	0.013799476623534979
0.044838432000688044	0.013799476623534979
0.04499423600100272	0.013799476623534979
0.045151147000069614	0.014280128479003729
0.045307198000955395	0.014280128479003729
0.045464970000466565	0.014280128479003729
0.04562169400014682	0.014280128479003729
0.04577806599991163	0.014280128479003729
0.045934079000289785	0.014760780334472479
0.04609016399990651	0.014760780334472479
0.04624693600089813	0.014760780334472479
0.04640821999964828	0.015241432189941229
0.04656604299998435	0.015241432189941229
0.04672481000125117	0.015241432189941229
0.046882102000381565	0.015241432189941229
0.04703844200048479	0.015241432189941229
0.04719576299976325	0.01572208404540998
0.04735894800069218	0.01572208404540998
0.04751640700123971	0.01572208404540998
0.04769655000018247	0.01572208404540998
0.047855108001385815	0.01572208404540998
0.04801174200110836	0.01572208404540998
0.048169355000936775	0.01620273590087873
0.048330910000004224	0.01620273590087873
0.048534487999859266	0.01620273590087873
0.048707681000450975	0.01620273590087873
0.048868440000660485	0.01620273590087873
0.049027619999833405	0.01668338775634748
0.04918563200044446	0.01668338775634748
0.049357885000063106	0.01668338775634748
0.049515865999637754	0.01668338775634748
0.04967262600075628	0.01668338775634748
0.04982927499986545	0.01668338775634748
0.04998598800011678	0.01668338775634748
0.05014343699986057	0.01668338775634748
0.05030073800116952	0.01716403961181623
0.050458723000701866	0.01716403961181623
0.05061694600044575	0.01716403961181623
0.05077321600037976	0.01716403961181623
0.05093049999959476	0.01716403961181623
0.05108794400075567	0.01716403961181623
0.05124579699986498	0.01716403961181623
0.05140868600028625	0.01716403961181623
0.051565477000622195	0.01764469146728498
0.05173963699962769	0.01764469146728498
0.05189952300133882	0.01764469146728498
0.05205854599989834	0.01764469146728498
0.052216983000107575	0.01764469146728498
0.05238483900029678	0.01764469146728498
0.05254350799987151	0.01764469146728498
0.05270234000090568	0.01764469146728498
0.0528608679996978	0.01812534332275373
0.05301984099969559	0.01812534332275373
0.0531785260009201	0.01812534332275373
0.05334041599962802	0.01812534332275373
0.05349982799998543	0.01812534332275373
0.05365759200140019	0.01812534332275373
0.05381457800103817	0.01812534332275373
0.05397349600025336	0.01812534332275373
0.05413119399963762	0.01812534332275373
0.054287491000650334	0.01812534332275373
0.05444481800077483	0.01812534332275373
0.05460363000020152	0.01812534332275373
0.05476121100036835	0.01812534332275373
0.054919039001106285	0.01812534332275373
0.055078395000236924	0.01812534332275373
0.05523932500000228	0.01812534332275373
0.05540396200012765	0.01812534332275373
0.05575373499959824	0.01860599517822248
0.055930091000846005	0.01860599517822248
0.056093312001394224	0.01860599517822248
0.0562577330001659	0.01860599517822248
0.056421639001200674	0.01860599517822248
0.056582728000648785	0.01860599517822248
0.05674148599973705	0.01860599517822248
0.05690035900079238	0.01860599517822248
0.057059691000176826	0.01860599517822248
0.05721962700044969	0.01860599517822248
0.05738965500131599	0.01860599517822248
0.05755015000067942	0.01860599517822248
0.05770965700139641	0.01860599517822248
0.057868410000082804	0.01860599517822248
0.0580262710009265	0.01860599517822248
0.05818447700039542	0.01860599517822248
0.05834596699969552	0.01860599517822248
0.05853745300009905	0.01860599517822248
0.05871082700105035	0.01908664703369123
0.05887033300132316	0.01908664703369123
0.05902728300134186	0.01908664703369123
0.0591857550007262	0.01908664703369123
0.059359316001064144	0.01908664703369123
0.05951914199977182	0.01908664703369123
0.05969470099989849	0.01908664703369123
0.05985396300093271	0.01908664703369123
0.06001097700027458	0.01908664703369123
0.06016884200107597	0.01908664703369123
0.06033227700027055	0.01908664703369123
0.060490677000416326	0.01908664703369123
0.060652490001302795	0.01908664703369123
0.060810892000517924	0.01956729888915998
0.060968273999606026	0.01956729888915998
0.0611267130007036	0.01956729888915998
0.06128409700068005	0.01956729888915998
0.06144221800059313	0.01956729888915998
0.061600957000337075	0.01956729888915998
0.06175858700044046	0.01956729888915998
0.061915963000501506	0.01956729888915998
0.06207252000058361	0.01956729888915998
0.062231097001131275	0.01956729888915998
0.06239439300043159	0.01956729888915998
0.06255220800085226	0.02004795074462873
0.06270925700118823	0.02004795074462873
0.06286705700040329	0.02004795074462873
0.06302498600052786	0.02004795074462873
0.06318279300103313	0.02004795074462873
0.06334510700071405	0.02004795074462873
0.06350295300035214	0.02004795074462873
0.06367496100028802	0.02004795074462873
0.0638340010009415	0.02004795074462873
0.0639924040006008	0.02004795074462873
0.06414988300093682	0.02004795074462873
0.06430697399991914	0.02004795074462873
0.06446467699970526	0.02004795074462873
0.06462180100061232	0.02004795074462873
0.0647892180004419	0.02052860260009748
0.06494952000139165	0.02052860260009748
0.06510806799997226	0.02052860260009748
0.06526592600130243	0.02052860260009748
0.0654245269997773	0.02052860260009748
0.06558223899992299	0.02052860260009748
0.06573960199966677	0.02052860260009748
0.06589661100042576	0.02052860260009748
0.06605398900137516	0.02052860260009748
0.06621056699987093	0.02052860260009748
0.06637318800130743	0.02100925445556623
0.06653087999984564	0.02100925445556623
0.06668807599999127	0.02100925445556623
0.06684499600123672	0.02100925445556623
0.0670019669996691	0.02100925445556623
0.06715872200038575	0.02100925445556623
0.06731679299991811	0.02100925445556623
0.06747707599970454	0.02100925445556623
0.06763471200065396	0.02100925445556623
0.0678021269995952	0.02100925445556623
0.06796228500024881	0.02100925445556623
0.06811979000121937	0.02100925445556623
0.06827654700100538	0.02100925445556623
0.06843435500013584	0.02100925445556623
0.06860554000013508	0.02100925445556623
0.06876529800138087	0.02100925445556623
0.06892194900137838	0.02100925445556623
0.06907995300025505	0.02100925445556623
0.06923794100111991	0.02100925445556623
0.06940089100135083	0.02100925445556623
0.0695601120005449	0.02100925445556623
0.06971907200022542	0.02100925445556623
0.06987649199982116	0.02148990631103498
0.07003478099977656	0.02148990631103498
0.07019269000011263	0.02148990631103498
0.07035478400030115	0.02148990631103498
0.07051237900122942	0.02148990631103498
0.07066968500112125	0.02148990631103498
0.07082727499982866	0.02148990631103498
0.07098700999995344	0.02148990631103498
0.07114457900024718	0.02148990631103498
0.07130213900018134	0.02148990631103498
0.07146023499990406	0.02148990631103498
0.07160077000116871	0.02148990631103498
0.0717611920008494	0.02148990631103498
0.07191909300127008	0.02197055816650373
0.07207645400012552	0.02197055816650373
0.07223278600031335	0.02197055816650373
0.0723948080012633	0.02197055816650373
0.07255171399992832	0.02197055816650373
0.07270843100013735	0.02197055816650373
0.07286719399962749	0.02197055816650373
0.0730267390008521	0.02197055816650373
0.07318602899977122	0.02197055816650373
0.0733473430009326	0.02197055816650373
0.07350839399987308	0.02197055816650373
0.07366975600052683	0.02197055816650373
0.07382742899972072	0.02197055816650373
0.07398379100050079	0.02197055816650373
0.07414055400113284	0.02197055816650373
0.07429709000098228	0.02197055816650373
0.07445374400049332	0.02197055816650373
0.07460992900087149	0.02197055816650373
0.07476685000074212	0.02245121002197248
0.07492348800042237	0.02245121002197248
0.07508019899978535	0.02245121002197248
0.07523718900120002	0.02245121002197248
0.07539845400060585	0.02245121002197248
0.07555642400075158	0.02293186187744123
0.07572939900092024	0.02293186187744123
0.07588657000087551	0.02293186187744123
0.07604448500023864	0.02293186187744123
0.07620161900013045	0.02341251373290998
0.07637385300040478	0.02341251373290998
0.07653991900042456	0.02341251373290998
0.0766976450013317	0.02341251373290998
0.07685476900041976	0.02389316558837873
0.07701087900022685	0.02389316558837873
0.07716718600022432	0.02389316558837873
0.07732814200062421	0.02437381744384748
0.0774852060003468	0.02437381744384748
0.07764381800006959	0.02437381744384748
0.07780075700065936	0.02437381744384748
0.07795719800014922	0.02485446929931623
0.0781133279997448	0.02485446929931623
0.07826890500109585	0.02485446929931623
0.07842596800037427	0.02485446929931623
0.07859170800111315	0.02533512115478498
0.07875061300001107	0.02533512115478498
0.07890754900108732	0.02533512115478498
0.07906353500038676	0.02581577301025373
0.07922083800076507	0.02581577301025373
0.07938232800006517	0.02581577301025373
0.07953971700044349	0.02581577301025373
0.07971986099983042	0.02629642486572248
0.07988164800008235	0.02629642486572248
0.08004043800065119	0.02629642486572248
0.08020251200105122	0.02629642486572248
0.08036432700100704	0.02677707672119123
0.08052116399994702	0.02677707672119123
0.08067713400123466	0.02677707672119123
0.08083366800019576	0.02725772857665998
0.08099125199987611	0.02725772857665998
0.08114736300012737	0.02725772857665998
0.08130390299993451	0.02725772857665998
0.08146204100012255	0.02725772857665998
0.08161880000079691	0.02773838043212873
0.08177569700092135	0.02773838043212873
0.08193186599964974	0.02773838043212873
0.08208758300133923	0.02773838043212873
0.08224388700000418	0.02821903228759748
0.0824039110011654	0.02821903228759748
0.08256047100076103	0.02821903228759748
0.08271703500031435	0.02869968414306623
0.08287227100117889	0.02869968414306623
0.0830275080006686	0.02869968414306623
0.08318307700028527	0.02869968414306623
0.08336552100081462	0.02918033599853498
0.08352573600132018	0.02918033599853498
0.08369802500055812	0.02918033599853498
0.08385752600042906	0.02966098785400373
0.0840144510002574	0.02966098785400373
0.08417086700137588	0.02966098785400373
0.08433314700050687	0.02966098785400373
0.08450158200139413	0.03014163970947248
0.08466103300088434	0.03014163970947248
0.08481874400058587	0.03014163970947248
0.08497548000013921	0.03062229156494123
0.08513215200036939	0.03062229156494123
0.08528876499985927	0.03062229156494123
0.08544895600061864	0.03062229156494123
0.08560747600131435	0.03110294342040998
0.08576438199997938	0.03110294342040998
0.08592087699980766	0.03110294342040998
0.08607692800069344	0.03110294342040998
0.08623361500031024	0.03158359527587873
0.0863955620006891	0.03158359527587873
0.08655607299988333	0.03158359527587873
0.08671492900066369	0.03206424713134748
0.0868736810007249	0.03206424713134748
0.08703130200046871	0.03206424713134748
0.08718784899974708	0.03206424713134748
0.08734909200029506	0.03254489898681623
0.08751074000065273	0.03254489898681623
0.08768245999999635	0.03254489898681623
0.08784098599971912	0.03254489898681623
0.08799848099988594	0.03302555084228498
0.08815462900020066	0.03302555084228498
0.08831142300005013	0.03302555084228498
0.08847244500066154	0.03350620269775373
0.08863182900131505	0.03350620269775373
0.08878911000101652	0.03350620269775373
0.08894654300092952	0.03350620269775373
0.08910305999961565	0.03398685455322248
0.08926176100067096	0.03398685455322248
0.0894189410009858	0.03398685455322248
0.08957539299990458	0.03446750640869123
0.08973180100110767	0.03446750640869123
0.08988710100129538	0.03446750640869123
0.09004251500118698	0.03446750640869123
0.0901988360001269	0.03494815826415998
0.0903617950007174	0.03494815826415998
0.09052128900111711	0.03494815826415998
0.09067676000086067	0.03494815826415998
0.0908319730006042	0.03542881011962873
0.09098779899977671	0.03542881011962873
0.09114396600125474	0.03542881011962873
0.09130042200013122	0.03590946197509748
0.09145796600023459	0.03590946197509748
0.09157937199961452	0.03590946197509748
0.091738136999993	0.03590946197509748
0.09189496799990593	0.03639011383056623
0.0920507210012147	0.03639011383056623
0.09220759799973166	0.03639011383056623
0.09238259800076776	0.03639011383056623
0.09254216699991957	0.03687076568603498
0.0926990450006997	0.03687076568603498
0.0928565880003589	0.03687076568603498
0.09301470600075845	0.03735141754150373
0.09317162000115786	0.03735141754150373
0.09333329299988691	0.03735141754150373
0.09349121400009608	0.03735141754150373
0.09364807100064354	0.03783206939697248
0.09380537400102185	0.03783206939697248
0.09396231900063867	0.03783206939697248
0.09411943200029782	0.03831272125244123
0.09427646000040113	0.03831272125244123
0.09443442500014498	0.03831272125244123
0.09459262500058685	0.03831272125244123
0.09475127299992891	0.03879337310790998
0.09490784999979951	0.03879337310790998
0.0950637670011929	0.03879337310790998
0.0952270200014027	0.03927402496337873
0.09539147200121079	0.03927402496337873
0.09554889300125069	0.03927402496337873
0.09572147800099629	0.03927402496337873
0.09587961000033829	0.03975467681884748
0.09603581900046265	0.03975467681884748
0.09619406599995273	0.03975467681884748
0.0963687610001216	0.04023532867431623
0.09652853900115588	0.04023532867431623
0.09668535300079384	0.04023532867431623
0.09684512400053791	0.04023532867431623
0.09700239900121232	0.04071598052978498
0.09715878099996189	0.04071598052978498
0.09731559800093237	0.04071598052978498
0.0974739250013954	0.04071598052978498
0.09763113100052578	0.04119663238525373
0.0977871810009674	0.04119663238525373
0.09794379900085914	0.04119663238525373
0.098099392000222	0.04167728424072248
0.09826045100089686	0.04167728424072248
0.09841778299960424	0.04167728424072248
0.09858950300076685	0.04167728424072248
0.09874735500125098	0.04215793609619123
0.09890431500025443	0.04215793609619123
0.09906054000020958	0.04215793609619123
0.09921652900084155	0.04263858795165998
0.09937829500086082	0.04263858795165998
0.09953603699977975	0.04263858795165998
0.09970927500035032	0.04263858795165998
0.09986758699960774	0.04311923980712873
0.10002393800095888	0.04311923980712873
0.11023177199967904	0.05177097320556623
0.12061788299979526	0.06090335845947248
0.13093678200129943	0.07003574371337873
0.14125964000049862	0.07820682525634748
0.15162625500124705	0.08685855865478498
0.16198202700070397	0.08733921051025373
0.1723204749996512	0.08733921051025373
0.18264220700075384	0.08733921051025373
0.19300586300050782	0.08733921051025373
0.20338418800020008	0.08733921051025373
0.21374233700043987	0.08733921051025373
0.22407500600093044	0.08733921051025373
0.2344077310008288	0.08733921051025373
0.24472630400123307	0.08830051422119123
0.25504534100036835	0.08974246978759748
0.2653412930012564	0.09022312164306623
0.27561611400051333	0.09022312164306623
0.2859178190010425	0.09070377349853498
0.2962496119998832	0.09118442535400373
0.30655411000043387	0.09118442535400373
0.31684516099994653	0.09166507720947248
0.32716085399988515	0.09166507720947248
0.33745655399980024	0.09166507720947248
0.3477455860011105	0.09214572906494123
0.3580302760001359	0.09214572906494123
0.3682991570003651	0.09214572906494123
0.37856741799987503	0.09214572906494123
0.3888793780006381	0.09214572906494123
0.39914752100048645	0.09214572906494123
0.40942791199995554	0.09214572906494123
0.4196923630006495	0.09214572906494123
0.4299405929996283	0.09214572906494123
0.44021385700034443	0.09262638092040998
0.4504952460010827	0.09310703277587873
0.4607626090000849	0.09358768463134748
0.47103538299961656	0.09406833648681623
0.48129128300024604	0.09454898834228498
0.4915487470007065	0.09502964019775373
0.5018028570011666	0.09551029205322248
0.5120397150003555	0.09599094390869123
0.5222964500007947	0.09599094390869123
0.5325515360000281	0.09647159576415998
0.5427949599998101	0.09791355133056623
0.5530541000007361	0.09839420318603498
0.5633523449996574	0.09887485504150373
0.5736902130011003	0.09935550689697248
0.5839790589998302	0.09935550689697248
0.5943016020009964	0.09983615875244123
0.6045913650013972	0.10031681060790998
0.6149044020003203	0.10079746246337873
0.6252041580009973	0.10079746246337873
0.6355137190003006	0.10079746246337873
0.6458330860004935	0.10127811431884748
0.6561227849997522	0.10127811431884748
0.666419429000598	0.10127811431884748
0.676721957999689	0.10127811431884748
0.6870263600012549	0.10127811431884748
0.6973532200008776	0.10127811431884748
0.7076055030011048	0.10127811431884748
0.7178869850013143	0.10175876617431623
0.7281686820006144	0.10175876617431623
0.7384791950007639	0.10175876617431623
0.748872203999781	0.10272006988525373
0.759205454000039	0.10272006988525373
0.7695419550000224	0.10320072174072248
0.7798507850002352	0.10320072174072248
0.7901783409997734	0.10320072174072248
0.8005018470012146	0.10320072174072248
0.8108457930011355	0.10368137359619123
0.8211749889997009	0.10368137359619123
0.8314937350005493	0.10416202545165998
0.8418287000004057	0.10416202545165998
0.8521131180004886	0.10416202545165998
0.8624206430013146	0.10416202545165998
0.8727109920000657	0.10464267730712873
0.8830130890000873	0.10464267730712873
0.8933768140013854	0.10464267730712873
0.9037472480013093	0.10512332916259748
0.9140894379997917	0.10560398101806623
0.9244183709997742	0.10608463287353498
0.9347733300000982	0.10800724029540998
0.9451014269998268	0.10800724029540998
0.955458461001399	0.10800724029540998
0.9658125320002	0.10800724029540998
0.9761274379998213	0.10848789215087873
0.9864309330005199	0.10848789215087873
0.9967110690013214	0.10848789215087873
1.0069976480008336	0.10896854400634748
1.1073868090006727	0.10944919586181623
1.2078658860009455	0.10992984771728498
1.308307348001108	0.11089115142822248
1.4087842520002596	0.11233310699462873
1.5092193680011405	0.11329441070556623
1.609680034000121	0.11329441070556623
1.7101215149996278	0.11329441070556623
1.8105437590002111	0.11329441070556623
1.9109924170006707	0.11329441070556623
2.0114394150004955	0.11329441070556623
2.111898868000935	0.11329441070556623
2.2123345370000607	0.11329441070556623
2.312762522000412	0.11329441070556623
2.41319936400032	0.11329441070556623
2.5136374570010958	0.11329441070556623
2.6140893810006673	0.11378269195556623
2.714554375001171	0.11474399566650373
2.8149956230008684	0.11474399566650373
2.915454228999806	0.11522464752197248
3.0159044310003083	0.11714725494384748
3.1163301910000882	0.11726932525634748
3.216784178001035	0.11726932525634748
3.317222785000922	0.11726932525634748
3.41767593700024	0.11774997711181623
3.518114817999958	0.11774997711181623
3.618576533999658	0.11871128082275373
3.719031492000795	0.11871128082275373
3.8195094950006023	0.11871128082275373
3.9199745380010427	0.11871128082275373
4.020411290000993	0.11871128082275373
4.120860742001241	0.11871128082275373
4.221313832000305	0.11967258453369123
4.321747021000192	0.12063388824462873
4.4221995959997	0.12063388824462873
4.522706290999849	0.12063388824462873
4.623170292001305	0.12063388824462873
4.7236506340013875	0.1218355178833006
4.82412478399965	0.1218355178833006
4.924600573000134	0.1218355178833006
5.025013047999892	0.12423877716064435
5.125780976000897	0.12423877716064435
5.226207435000106	0.12520008087158185
5.326634621000267	0.1256807327270506
5.427052696000828	0.1266420364379881
5.527516660000401	0.1266420364379881
5.627998920999744	0.12759571075439435
5.728472500000862	0.12759571075439435
5.828928856000857	0.1280763626098631
5.92936963000102	0.12855701446533185
6.029792209999869	0.12855701446533185
6.130257411001367	0.12855701446533185
6.23070719000134	0.1290376663208006
6.331132381999851	0.1290376663208006
6.431598187000418	0.13240222930908185
6.532055098001365	0.1444185256958006
6.632496792000893	0.14513950347900373
6.732904911999867	0.14513950347900373
6.833349562000876	0.14513950347900373
6.933790439999939	0.14513950347900373
7.034219754999867	0.14513950347900373
7.134646813001382	0.14513950347900373
7.235078957000951	0.14513950347900373
7.335545529000228	0.14513950347900373
7.436023981999824	0.14562015533447248
7.536485794000328	0.14562015533447248
7.6369230070013145	0.14658145904540998
7.737369603000843	0.14658145904540998
7.837813850001112	0.14706211090087873
7.9382581999998365	0.14706211090087873
8.038704706999852	0.14898471832275373
8.139163792000545	0.14898471832275373
0	0
