# Supplementary material for: GRAPE for fast and scalable graph processing and random-walk-based embedding
Source: Nat Comput Sci. 2023 Jun 26;3(6):552–68. doi: 10.1038/s43588-023-00465-8 (PMC10768636; doi:10.1038/s43588-023-00465-8)
Supplement: Supplementary file 4 — CSVs with time series data with time and memory requirements for the different libraries on the 44 considered graphs and on the different tasks considered (loading graphs, first- and second-order RWs). [file 43588_2023_465_MOESM4_ESM.zip › bio-celegans/PecanPy/load_graph.csv]

delta	ram
0	0.001768684387207009
0.0001868250001280103	0.001768684387207009
0.00032234999889624305	0.001768684387207009
0.0004256669999449514	0.001768684387207009
0.0005156090010132175	0.001768684387207009
0.0006720300007145852	0.001768684387207009
0.0007716469990555197	0.001768684387207009
0.0008592459998908453	0.001768684387207009
0.0009455990002606995	0.001768684387207009
0.0010316589978174306	0.001768684387207009
0.001117847001296468	0.001768684387207009
0.0012158130011812318	0.001768684387207009
0.001305712001339998	0.001768684387207009
0.0013976419977552723	0.001768684387207009
0.0014823210003669374	0.001768684387207009
0.0015666850013076328	0.002249336242675759
0.001650532998610288	0.002249336242675759
0.0017339509977318812	0.002249336242675759
0.001817424999899231	0.002249336242675759
0.0019008249983016867	0.002249336242675759
0.0019852609984809533	0.002249336242675759
0.0020682100002886727	0.002249336242675759
0.0021514170002774335	0.002249336242675759
0.0022346219993778504	0.002249336242675759
0.002318031998584047	0.002249336242675759
0.0024084990000119433	0.002249336242675759
0.0024935929977800697	0.002249336242675759
0.0025769499989110045	0.002249336242675759
0.002660132999153575	0.002249336242675759
0.0027433409995865077	0.002249336242675759
0.002826871997967828	0.002249336242675759
0.0029105920002621133	0.002249336242675759
0.002993957001308445	0.002249336242675759
0.003076731998589821	0.002249336242675759
0.003159554999001557	0.002249336242675759
0.0032425450008304324	0.002249336242675759
0.003324966997752199	0.002249336242675759
0.0034128639999835286	0.002249336242675759
0.0034972989997186232	0.002249336242675759
0.0035805090010399	0.002249336242675759
0.0036638359997596126	0.002249336242675759
0.003747058999579167	0.002249336242675759
0.0038306959977489896	0.002249336242675759
0.003914257998985704	0.002249336242675759
0.0039971759979380295	0.002249336242675759
0.004080432998307515	0.002249336242675759
0.004164681999100139	0.002249336242675759
0.004254396000760607	0.002249336242675759
0.0043385050012147985	0.002249336242675759
0.004429287000675686	0.002249336242675759
0.004514602998824557	0.002249336242675759
0.00462580399835133	0.002249336242675759
0.004713293998065637	0.002249336242675759
0.004797473000508035	0.002249336242675759
0.004881772998487577	0.002249336242675759
0.004966000000422355	0.002249336242675759
0.005049921997851925	0.002249336242675759
0.0051435489986033645	0.002249336242675759
0.005227366000326583	0.002249336242675759
0.00531266100006178	0.002249336242675759
0.005402681999839842	0.002249336242675759
0.005492385000252398	0.002249336242675759
0.005577264000748983	0.002249336242675759
0.005662118997861398	0.002249336242675759
0.0057461889991827775	0.002249336242675759
0.005831218000821536	0.002249336242675759
0.005915671998081962	0.002729988098144509
0.005999606000841595	0.002729988098144509
0.006083657000999665	0.002729988098144509
0.006167876999825239	0.002729988098144509
0.006252225997741334	0.002729988098144509
0.0063356339996971656	0.002729988098144509
0.00642486899960204	0.002729988098144509
0.006510456998512382	0.002729988098144509
0.006603262998396531	0.002729988098144509
0.006693741997878533	0.002729988098144509
0.006779217001167126	0.002729988098144509
0.006864188999315957	0.002729988098144509
0.006947911999304779	0.002729988098144509
0.0070312409989128355	0.002729988098144509
0.00711462599792867	0.002729988098144509
0.007197351998911472	0.002729988098144509
0.00728105400048662	0.002729988098144509
0.007363823999185115	0.002729988098144509
0.007452985999407247	0.002729988098144509
0.0075371849998191465	0.002729988098144509
0.007620300999406027	0.002729988098144509
0.007703474999289028	0.002729988098144509
0.0077859000011812896	0.002729988098144509
0.007869712000683649	0.002729988098144509
0.007955910998134641	0.002729988098144509
0.008040210999752162	0.002729988098144509
0.008124097999825608	0.002729988098144509
0.008207565999327926	0.002729988098144509
0.008292140999401454	0.003210639953613259
0.008376330999453785	0.003210639953613259
0.008465824997983873	0.003210639953613259
0.008577889999287436	0.003210639953613259
0.008691954000823898	0.003210639953613259
0.008781985998211894	0.003210639953613259
0.00886721899951226	0.003210639953613259
0.008952042000601068	0.003210639953613259
0.009036278999701608	0.003210639953613259
0.00912077500106534	0.003210639953613259
0.009204731999489013	0.003210639953613259
0.009288746998208808	0.003210639953613259
0.009372978998726467	0.003210639953613259
0	0
