# Supplementary material for: GRAPE for fast and scalable graph processing and random-walk-based embedding
Source: Nat Comput Sci. 2023 Jun 26;3(6):552–68. doi: 10.1038/s43588-023-00465-8 (PMC10768636; doi:10.1038/s43588-023-00465-8)
Supplement: Supplementary file 4 — CSVs with time series data with time and memory requirements for the different libraries on the 44 considered graphs and on the different tasks considered (loading graphs, first- and second-order RWs). [file 43588_2023_465_MOESM4_ESM.zip › bio-celegans/Node2Vec/second_order_walk_only_q.csv]

delta	ram
0	0.0015331268310543322
0.0002773159940261394	0.0015331268310543322
0.0004189029859844595	0.0020137786865230822
0.0005197279970161617	0.0020137786865230822
0.0006053069955669343	0.0020137786865230822
0.00068740698043257	0.0020137786865230822
0.0007726349867880344	0.0020137786865230822
0.000853350997203961	0.0020137786865230822
0.0009335259965155274	0.0020137786865230822
0.001013089990010485	0.0020137786865230822
0.0010926819813903421	0.0020137786865230822
0.00117503700312227	0.0020137786865230822
0.0012640430068131536	0.0020137786865230822
0.0013451160048134625	0.0020137786865230822
0.0014237790019251406	0.0020137786865230822
0.001508024986833334	0.0020137786865230822
0.0015876269899308681	0.0020137786865230822
0.0016669449978508055	0.0020137786865230822
0.0017458630027249455	0.0020137786865230822
0.0018247230036649853	0.0020137786865230822
0.0019044909859076142	0.0020137786865230822
0.0019831770041491836	0.0020137786865230822
0.0020624600001610816	0.0020137786865230822
0.0021411560010164976	0.0020137786865230822
0.0022200829989742488	0.0020137786865230822
0.0022984480019658804	0.0020137786865230822
0.002405948005616665	0.0020137786865230822
0.002493695996236056	0.0020137786865230822
0.0025743430014699697	0.0020137786865230822
0.0026534439821261913	0.0020137786865230822
0.002732799999648705	0.0020137786865230822
0.0028125699900556356	0.0020137786865230822
0.002891718002501875	0.0020137786865230822
0.0029704750049859285	0.0020137786865230822
0.003050411003641784	0.0020137786865230822
0.003129641991108656	0.0020137786865230822
0.0032087480067275465	0.0020137786865230822
0.0032876619952730834	0.0020137786865230822
0.003366616991115734	0.0020137786865230822
0.003444889996899292	0.0020137786865230822
0.0035287349892314523	0.0020137786865230822
0.003608275990700349	0.0020137786865230822
0.003687669988721609	0.0020137786865230822
0.003766467998502776	0.0024944305419918322
0.003845561994239688	0.0024944305419918322
0.003924160002497956	0.0024944305419918322
0.004002767993370071	0.0024944305419918322
0.004081277991645038	0.0024944305419918322
0.004160534997936338	0.0024944305419918322
0.004241736984113231	0.0024944305419918322
0.0043220880033914	0.0024944305419918322
0.004407176980748773	0.0024944305419918322
0.0045052119821775705	0.0024944305419918322
0.004586658003972843	0.0024944305419918322
0.004666912980610505	0.0024944305419918322
0.004746535996673629	0.0024944305419918322
0.0048263680073432624	0.0024944305419918322
0.004906151007162407	0.0024944305419918322
0.004985273000784218	0.0024944305419918322
0.005064697994384915	0.0024944305419918322
0.0051443109987303615	0.0024944305419918322
0.005223986983764917	0.0024944305419918322
0.005303604993969202	0.0024944305419918322
0.005382565985200927	0.0024944305419918322
0.005466444999910891	0.0024944305419918322
0.005546165979467332	0.0024944305419918322
0.00562520298990421	0.0024944305419918322
0.005703714006813243	0.0024944305419918322
0.005781977000879124	0.0024944305419918322
0.005860495992237702	0.0024944305419918322
0.005938785005128011	0.0024944305419918322
0.006020632979925722	0.0024944305419918322
0.006100450991652906	0.0024944305419918322
0.0061873669910710305	0.0024944305419918322
0.006277431995840743	0.0024944305419918322
0.006392095994669944	0.0024944305419918322
0.006481350981630385	0.0024944305419918322
0.006562383001437411	0.0024944305419918322
0.006641296989982948	0.0024944305419918322
0.006720767996739596	0.0024944305419918322
0.006800535978982225	0.0024944305419918322
0.006880090979393572	0.0024944305419918322
0.006958932994166389	0.0024944305419918322
0.007038404990453273	0.0024944305419918322
0.007117790984921157	0.0024944305419918322
0.007197101978817955	0.0029750823974605822
0.0072754090069793165	0.0029750823974605822
0.007353664987022057	0.0029750823974605822
0.007431917998474091	0.0029750823974605822
0.007517024001572281	0.0029750823974605822
0.007596310984808952	0.0029750823974605822
0.0076746199920307845	0.0029750823974605822
0.00775319300009869	0.0029750823974605822
0.007831802999135107	0.0029750823974605822
0.007910132990218699	0.0029750823974605822
0.007988942001247779	0.0029750823974605822
0.008067447983194143	0.0029750823974605822
0.008146303007379174	0.0029750823974605822
0.008225839992519468	0.0029750823974605822
0.00830652198055759	0.0029750823974605822
0.008386314992094412	0.0029750823974605822
0.008469681983115152	0.0029750823974605822
0.008550291997380555	0.0029750823974605822
0.008629344985820353	0.0029750823974605822
0.00870803400175646	0.0029750823974605822
0.00878694499260746	0.0029750823974605822
0.00886619498487562	0.0029750823974605822
0.008945620007580146	0.0029750823974605822
0.009023407998029143	0.0029750823974605822
0.009102204989176244	0.0029750823974605822
0.009180972003377974	0.0029750823974605822
0.00926492500002496	0.0029750823974605822
0.009345201979158446	0.0029750823974605822
0.009424872987437993	0.0029750823974605822
0.009510589006822556	0.0029750823974605822
0.009590757981641218	0.0029750823974605822
0.009669877006672323	0.0029750823974605822
0.009748719981871545	0.0029750823974605822
0.009827747999224812	0.0029750823974605822
0.009907476982334629	0.0029750823974605822
0.009987000987166539	0.0029750823974605822
0.010070439981063828	0.0029750823974605822
0.010242867982015014	0.0029750823974605822
0.010362376982811838	0.0029750823974605822
0.010544444987317547	0.0029750823974605822
0.010716849996242672	0.0029750823974605822
0.010885736992349848	0.0029750823974605822
0.01104431998101063	0.0029750823974605822
0.011197993997484446	0.0029750823974605822
0.011351945984642953	0.0029750823974605822
0.011506249982630834	0.0029750823974605822
0.011662937002256513	0.0029750823974605822
0.011816832004114985	0.0029750823974605822
0.011971125000854954	0.0029750823974605822
0.012124092987505719	0.0034557342529293322
0.012276547000510618	0.0034557342529293322
0.012428444984834641	0.0034557342529293322
0.012586114986333996	0.0034557342529293322
0.012739753001369536	0.0034557342529293322
0.012893367005744949	0.0034557342529293322
0.013046877982560545	0.0034557342529293322
0.01319999000406824	0.0034557342529293322
0.01335281299543567	0.0034557342529293322
0.013505807990441099	0.0034557342529293322
0.013660548982443288	0.0034557342529293322
0.013814510981319472	0.0034557342529293322
0.01396720900083892	0.0034557342529293322
0.014120338979410008	0.0034557342529293322
0.014273429987952113	0.0034557342529293322
0.014443741005379707	0.0034557342529293322
0.014604044990846887	0.0034557342529293322
0.01475683698663488	0.0034557342529293322
0.014911429985659197	0.0034557342529293322
0.015065198997035623	0.0034557342529293322
0.015218387998174876	0.0034557342529293322
0.015371162997325882	0.0034557342529293322
0.015527783980360255	0.0034557342529293322
0.01568075199611485	0.0034557342529293322
0.01583380700321868	0.0034557342529293322
0.015986077982233837	0.0034557342529293322
0.016138228005729616	0.0034557342529293322
0.016290326981106773	0.0034557342529293322
0.016450389986857772	0.0034557342529293322
0.016608545993221924	0.0034557342529293322
0.01676208700519055	0.0034557342529293322
0.01691494998522103	0.0034557342529293322
0.017067562002921477	0.0034557342529293322
0.017220171983353794	0.0034557342529293322
0.01737279599183239	0.0034557342529293322
0.017634325980907306	0.0034557342529293322
0.017804600996896625	0.0034557342529293322
0.017965084000024945	0.0034557342529293322
0.018119334999937564	0.0034557342529293322
0.018273266992764547	0.0034557342529293322
0.018446128990035504	0.0034557342529293322
0.01860848398064263	0.0034557342529293322
0.018762744002742693	0.0034557342529293322
0.018915978987934068	0.0034557342529293322
0.01906892698025331	0.0034557342529293322
0.019221925002057105	0.0034557342529293322
0.01937494199955836	0.0034557342529293322
0.01953262000461109	0.0034557342529293322
0.01968690598732792	0.0034557342529293322
0.019840528984786943	0.0034557342529293322
0.019994008995126933	0.0034557342529293322
0.020146991999354213	0.0034557342529293322
0.020300248987041414	0.0034557342529293322
0.020453712990274653	0.0034557342529293322
0.020611938991351053	0.0034557342529293322
0.020764018991030753	0.0034557342529293322
0.02091661299346015	0.0034557342529293322
0.021069059992441908	0.0034557342529293322
0.021220728987827897	0.0034557342529293322
0.021372999995946884	0.0034557342529293322
0.02152450999710709	0.0034557342529293322
0.021677093987818807	0.0034557342529293322
0.021829557983437553	0.0034557342529293322
0.021981843980029225	0.0034557342529293322
0.022134975995868444	0.0034557342529293322
0.022289123007794842	0.0034557342529293322
0.022465015994384885	0.0034557342529293322
0.02262179399258457	0.0034557342529293322
0.022778257000027224	0.0034557342529293322
0.022932688996661454	0.0034557342529293322
0.023085666995029896	0.0034557342529293322
0.02323814999544993	0.0034557342529293322
0.023390436981571838	0.0034557342529293322
0.02354703299351968	0.0034557342529293322
0.02369962297962047	0.0034557342529293322
0.02385148298344575	0.0034557342529293322
0.024004285980481654	0.0034557342529293322
0.024156414991011843	0.0034557342529293322
0.02430830299272202	0.0034557342529293322
0.02446403299109079	0.0034557342529293322
0.024618511990411207	0.0034557342529293322
0.024771473981672898	0.0034557342529293322
0.024922954005887732	0.0034557342529293322
0.025075497978832573	0.0034557342529293322
0.025227428996004164	0.0034557342529293322
0.025379608006915078	0.0034557342529293322
0.025536512985127047	0.0034557342529293322
0.0256963660067413	0.0034557342529293322
0.025849402998574078	0.0034557342529293322
0.026002386992331594	0.0034557342529293322
0.02615430299192667	0.0034557342529293322
0.026306502986699343	0.0034557342529293322
0.02649387498968281	0.0034557342529293322
0.026654521003365517	0.0034557342529293322
0.02681251399917528	0.0034557342529293322
0.02696600998751819	0.0034557342529293322
0.027118283993331715	0.0034557342529293322
0.027270346006844193	0.0034557342529293322
0.027422915998613462	0.0034557342529293322
0.027579775982303545	0.0034557342529293322
0.02773310200427659	0.0034557342529293322
0.027886094991117716	0.0034557342529293322
0.028038721007760614	0.0034557342529293322
0.028199419000884518	0.0034557342529293322
0.02835281498846598	0.0034557342529293322
0.028506175003712997	0.0034557342529293322
0.028658922004979104	0.0034557342529293322
0.02881216400419362	0.0034557342529293322
0.028964597993763164	0.0034557342529293322
0.02911741498974152	0.0034557342529293322
0.029270516999531537	0.0034557342529293322
0.02942363399779424	0.0034557342529293322
0.02958146098535508	0.0034557342529293322
0.02973606699379161	0.0034557342529293322
0.029889579978771508	0.0034557342529293322
0.03004431098815985	0.0034557342529293322
0.03019826498348266	0.0034557342529293322
0.030376184004126117	0.0034557342529293322
0.030538268998498097	0.003936386108398082
0.030692828993778676	0.003936386108398082
0.030846285982988775	0.003936386108398082
0.030999993003206328	0.003936386108398082
0.031152790994383395	0.003936386108398082
0.0313053639838472	0.003936386108398082
0.031459744001040235	0.003936386108398082
0.0316132860025391	0.003936386108398082
0.031765584979439154	0.003936386108398082
0.03191859999787994	0.003936386108398082
0.03207081797881983	0.003936386108398082
0.032223001995589584	0.003936386108398082
0.03237503598211333	0.003936386108398082
0.03253014897927642	0.003936386108398082
0.032683311990695074	0.003936386108398082
0.03283655000268482	0.003936386108398082
0.03298855299362913	0.003936386108398082
0.03314084999146871	0.003936386108398082
0.03329258898156695	0.003936386108398082
0.03344980499241501	0.003936386108398082
0.03360697499010712	0.003936386108398082
0.0337597600009758	0.003936386108398082
0.03391268599079922	0.003936386108398082
0.03406509599881247	0.003936386108398082
0.034217187989270315	0.003936386108398082
0.03435879698372446	0.003936386108398082
0.03451293599209748	0.003936386108398082
0.03466714799287729	0.003936386108398082
0.03482006597914733	0.003936386108398082
0.03497273099492304	0.003936386108398082
0.03512501300428994	0.003936386108398082
0.03527698598918505	0.003936386108398082
0.03542932798154652	0.003936386108398082
0.03558590999455191	0.003936386108398082
0.035738651000428945	0.003936386108398082
0.03589067200664431	0.003936386108398082
0.0360428879794199	0.003936386108398082
0.03619452798739076	0.003936386108398082
0.036410291999345645	0.003936386108398082
0.03658435298711993	0.003936386108398082
0.036740902985911816	0.003936386108398082
0.0368936320010107	0.003936386108398082
0.03704667100100778	0.003936386108398082
0.03720008899108507	0.003936386108398082
0.037354279978899285	0.003936386108398082
0.037507586006540805	0.003936386108398082
0.03766129398718476	0.003936386108398082
0.0378161369881127	0.003936386108398082
0.037971095996908844	0.003936386108398082
0.03813199300202541	0.003936386108398082
0.03828739098389633	0.003936386108398082
0.03847352598677389	0.003936386108398082
0.03863213100703433	0.003936386108398082
0.03878608500235714	0.003936386108398082
0.0389393949881196	0.003936386108398082
0.039093201979994774	0.003936386108398082
0.03924774099141359	0.003936386108398082
0.03940166099346243	0.003936386108398082
0.039560106000863016	0.003936386108398082
0.039717985986499116	0.003936386108398082
0.03987069500726648	0.003936386108398082
0.04002385897911154	0.003936386108398082
0.04017673898488283	0.003936386108398082
0.04032959000323899	0.003936386108398082
0.040482476993929595	0.003936386108398082
0.04063565799151547	0.003936386108398082
0.04078840298461728	0.003936386108398082
0.040940848004538566	0.003936386108398082
0.04109337998670526	0.003936386108398082
0.04125102100078948	0.003936386108398082
0.041404389980016276	0.003936386108398082
0.04156206699553877	0.003936386108398082
0.04171543300617486	0.003936386108398082
0.04186836598091759	0.003936386108398082
0.042021479981485754	0.003936386108398082
0.04217451700242236	0.003936386108398082
0.04232840400072746	0.003936386108398082
0.042495278001297265	0.003936386108398082
0.042650079005397856	0.003936386108398082
0.04280350299086422	0.003936386108398082
0.042955738987075165	0.003936386108398082
0.04310790298040956	0.003936386108398082
0.0432596739847213	0.003936386108398082
0.04341222799848765	0.003936386108398082
0.04356886199093424	0.003936386108398082
0.043722465983591974	0.003936386108398082
0.04387463798047975	0.003936386108398082
0.04402758498326875	0.003936386108398082
0.0441797929815948	0.003936386108398082
0.04433238200726919	0.003936386108398082
0.04448503800085746	0.003936386108398082
0.0446410599979572	0.003936386108398082
0.04479481797898188	0.003936386108398082
0.044946894980967045	0.003936386108398082
0.04509996299748309	0.003936386108398082
0.04525166898383759	0.003936386108398082
0.04540457599796355	0.003936386108398082
0.04556248500011861	0.003936386108398082
0.04571605898672715	0.003936386108398082
0.045868886983953416	0.003936386108398082
0.046022566995816305	0.003936386108398082
0.046175027993740514	0.003936386108398082
0.046327857999131083	0.003936386108398082
0.04650601698085666	0.003936386108398082
0.046661339001730084	0.003936386108398082
0.04681481097941287	0.003936386108398082
0.046967534988652915	0.003936386108398082
0.04712044898769818	0.003936386108398082
0.047273111005779356	0.003936386108398082
0.04742504999740049	0.003936386108398082
0.047582567000063136	0.003936386108398082
0.047740387002704665	0.003936386108398082
0.0478941049950663	0.003936386108398082
0.048047218995634466	0.003936386108398082
0.04820022897911258	0.003936386108398082
0.048352159006753936	0.003936386108398082
0.04850496500148438	0.003936386108398082
0.04865880400757305	0.003936386108398082
0.04881194399786182	0.003936386108398082
0.04897005399107002	0.003936386108398082
0.049124309996841475	0.003936386108398082
0.04927709299954586	0.003936386108398082
0.049430626997491345	0.003936386108398082
0.049588463007239625	0.003936386108398082
0.049742962000891566	0.003936386108398082
0.04989640900748782	0.003936386108398082
0.050049279001541436	0.003936386108398082
0.05020218499703333	0.003936386108398082
0.050360285997157916	0.003936386108398082
0.050515459006419405	0.003936386108398082
0.050668627984123304	0.003936386108398082
0.05082115199184045	0.003936386108398082
0.05097416500211693	0.003936386108398082
0.05112598798586987	0.003936386108398082
0.05127798600005917	0.003936386108398082
0.05143081600544974	0.003936386108398082
0.05158677799045108	0.003936386108398082
0.05173931899480522	0.003936386108398082
0.05189203398185782	0.003936386108398082
0.052044265990843996	0.003936386108398082
0.0521958299796097	0.003936386108398082
0.052347269986057654	0.003936386108398082
0.05249960400396958	0.003936386108398082
0.05265271899406798	0.003936386108398082
0.052806246996624395	0.003936386108398082
0.052961163979489356	0.003936386108398082
0.05311375600285828	0.003936386108398082
0.05326760598109104	0.004417037963866832
0.05342056800145656	0.004417037963866832
0.05357756299781613	0.004417037963866832
0.05373207098455168	0.004417037963866832
0.05388608999783173	0.004417037963866832
0.05403906700666994	0.004417037963866832
0.05419178699958138	0.004417037963866832
0.054344506992492825	0.004417037963866832
0.054513926996150985	0.004417037963866832
0.05466701099066995	0.004417037963866832
0.05482005499652587	0.004417037963866832
0.05497243098216131	0.004417037963866832
0.0551236390019767	0.004417037963866832
0.05527507598162629	0.004417037963866832
0.05542746398714371	0.004417037963866832
0.05558368700440042	0.004417037963866832
0.05573614698369056	0.004417037963866832
0.0558881199976895	0.004417037963866832
0.05604035599390045	0.004417037963866832
0.05619249600567855	0.004417037963866832
0.05639727198285982	0.004417037963866832
0.056565111997770146	0.004417037963866832
0.05672488399432041	0.004417037963866832
0.056878612987929955	0.004417037963866832
0.0570317649981007	0.004417037963866832
0.05718436898314394	0.004417037963866832
0.05733760498696938	0.004417037963866832
0.057494696986395866	0.004417037963866832
0.0576491889951285	0.004417037963866832
0.05780300998594612	0.004417037963866832
0.057956815988291055	0.004417037963866832
0.058111595979426056	0.004417037963866832
0.058268116001272574	0.004417037963866832
0.058436878985958174	0.004417037963866832
0.05859563499689102	0.004417037963866832
0.05874893898726441	0.004417037963866832
0.058901999989757314	0.004417037963866832
0.05905523200635798	0.004417037963866832
0.05920913300360553	0.004417037963866832
0.059362044994486496	0.004417037963866832
0.059515986999031156	0.004417037963866832
0.05966980999801308	0.004417037963866832
0.059822568990057334	0.004417037963866832
0.059975068987114355	0.004417037963866832
0.060127201984869316	0.004417037963866832
0.0602788940013852	0.004417037963866832
0.06043113800114952	0.004417037963866832
0.06058761998428963	0.004417037963866832
0.06074010400334373	0.004417037963866832
0.060893032990861684	0.004417037963866832
0.06104563598637469	0.004417037963866832
0.06119881698396057	0.004417037963866832
0.0613519579928834	0.004417037963866832
0.06150588300079107	0.004417037963866832
0.061659339000470936	0.004417037963866832
0.06181187499896623	0.004417037963866832
0.0619645589904394	0.004417037963866832
0.062117066991049796	0.004417037963866832
0.06226907900418155	0.004417037963866832
0.06243543600430712	0.004417037963866832
0.0625951609981712	0.004417037963866832
0.0627477100060787	0.004417037963866832
0.06290029498632066	0.004417037963866832
0.0630523260042537	0.004417037963866832
0.063204952981323	0.004417037963866832
0.06335638300515711	0.004417037963866832
0.06350847097928636	0.004417037963866832
0.06366055898251943	0.004417037963866832
0.06381317297928035	0.004417037963866832
0.06396572999074124	0.004417037963866832
0.06411812998703681	0.004417037963866832
0.06427075498504564	0.004417037963866832
0.06442786598927341	0.004417037963866832
0.06462682000710629	0.004417037963866832
0.06487182900309563	0.004417037963866832
0.06502813400584273	0.004417037963866832
0.06518032000167295	0.004417037963866832
0.0653330979985185	0.004417037963866832
0.06548502398072742	0.004417037963866832
0.06563813699176535	0.004417037963866832
0.06579055500333197	0.004417037963866832
0.06594238799880259	0.004417037963866832
0.06609533098526299	0.004417037963866832
0.06624786299653351	0.004417037963866832
0.06635956498212181	0.004417037963866832
0.06651723000686616	0.004417037963866832
0.06667569497949444	0.004417037963866832
0.06682790099876001	0.004417037963866832
0.06698021898046136	0.004417037963866832
0.06713260599644855	0.004417037963866832
0.06729108400759287	0.004417037963866832
0.06744489999255165	0.004417037963866832
0.06760188098996878	0.004417037963866832
0.06775565698626451	0.004417037963866832
0.06790850998368114	0.004417037963866832
0.06806160998530686	0.004417037963866832
0.06821351600228809	0.004417037963866832
0.06836558098439127	0.004417037963866832
0.06851905098301359	0.004417037963866832
0.06867233000230044	0.004417037963866832
0.0688269280071836	0.004417037963866832
0.06898029500734992	0.004417037963866832
0.06913401000201702	0.004417037963866832
0.06928727898048237	0.004417037963866832
0.06944025697885081	0.004417037963866832
0.06959710599039681	0.004417037963866832
0.06975364199024625	0.004417037963866832
0.06990727898664773	0.004417037963866832
0.0700597109971568	0.004417037963866832
0.07021164798061363	0.004417037963866832
0.07036860098014586	0.004417037963866832
0.07052696298342198	0.004417037963866832
0.07068100399919786	0.004417037963866832
0.0708340980054345	0.004417037963866832
0.07098668598337099	0.004417037963866832
0.07113949599443004	0.004417037963866832
0.07129145800718106	0.004417037963866832
0.07144358099321835	0.004417037963866832
0.07160129697876982	0.004417037963866832
0.07175295398337767	0.004417037963866832
0.07190468700719066	0.004417037963866832
0.0720567399985157	0.004417037963866832
0.07221306298743002	0.004417037963866832
0.07236591799301095	0.004417037963866832
0.07251785398693755	0.004417037963866832
0.07267083099577576	0.004417037963866832
0.07282286899862811	0.004417037963866832
0.07297456299420446	0.004417037963866832
0.07312671199906617	0.004417037963866832
0.07327846297994256	0.004417037963866832
0.07343283199588768	0.004417037963866832
0.07359080700553022	0.004417037963866832
0.07374358500237577	0.004417037963866832
0.07389637100277469	0.004417037963866832
0.07404948299517855	0.004417037963866832
0.07420265697874129	0.004417037963866832
0.07436153700109571	0.004417037963866832
0.07451612499426119	0.004417037963866832
0.07466882298467681	0.004417037963866832
0.07482182298554108	0.004417037963866832
0.07497423398308456	0.004417037963866832
0.07512587599921972	0.004417037963866832
0.07527746999403462	0.004417037963866832
0.07543029898079112	0.004417037963866832
0.07558682200033218	0.004417037963866832
0.07573921198491007	0.004417037963866832
0.07589107099920511	0.004417037963866832
0.07604279697989114	0.004417037963866832
0.07619493798119947	0.004417037963866832
0.07636363399797119	0.004417037963866832
0.07652505100122653	0.004417037963866832
0.07668093999382108	0.004417037963866832
0.07683482900029048	0.004417037963866832
0.07700987000134774	0.004920578002929332
0.07716583600267768	0.004920578002929332
0.07731992000481114	0.004920578002929332
0.07747761398786679	0.005401229858398082
0.0776334649999626	0.005401229858398082
0.0777870059828274	0.005401229858398082
0.0779398430022411	0.005401229858398082
0.07809348500450142	0.005401229858398082
0.07824738198542036	0.005401229858398082
0.07835877299658023	0.005401229858398082
0.07851222800672986	0.005401229858398082
0.0786656620039139	0.005401229858398082
0.07881898299092427	0.005401229858398082
0.07897215499542654	0.005401229858398082
0.07912482297979295	0.005401229858398082
0.07927702399319969	0.005401229858398082
0.07942820398602635	0.005401229858398082
0.07959033999941312	0.005401229858398082
0.07974318799097091	0.005401229858398082
0.07989901598193683	0.005401229858398082
0.08005165299982764	0.005401229858398082
0.08020474200020544	0.005401229858398082
0.08035733699216507	0.005401229858398082
0.08051016999525018	0.005401229858398082
0.0806626160047017	0.005401229858398082
0.0808140829904005	0.005401229858398082
0.08096580699202605	0.005401229858398082
0.08111792398267426	0.005401229858398082
0.08126987199648283	0.005401229858398082
0.08142211698577739	0.005401229858398082
0.08158015899243765	0.005401229858398082
0.0817324319796171	0.005401229858398082
0.08188437900389545	0.005401229858398082
0.08203637599945068	0.005401229858398082
0.08218968400615267	0.005401229858398082
0.0823429049924016	0.005401229858398082
0.08250925698666833	0.005401229858398082
0.08266252899193205	0.005401229858398082
0.08281614098814316	0.005401229858398082
0.08296930900542066	0.005401229858398082
0.08312105998629704	0.005401229858398082
0.08327355299843475	0.005401229858398082
0.08342623899807222	0.005401229858398082
0.08358210700680502	0.005401229858398082
0.08373508698423393	0.005401229858398082
0.08388753799954429	0.005401229858398082
0.08404007699573413	0.005401229858398082
0.08419394900556654	0.005401229858398082
0.08434704598039389	0.005401229858398082
0.08451581498957239	0.005401229858398082
0.0846708919852972	0.005401229858398082
0.08482421899680048	0.005401229858398082
0.08497603898285888	0.005401229858398082
0.085128592007095	0.005401229858398082
0.08528034898336045	0.005401229858398082
0.08543230697978288	0.005401229858398082
0.08558900500065647	0.005401229858398082
0.08574154099915177	0.005401229858398082
0.08589484399999492	0.005401229858398082
0.08604730700608343	0.005401229858398082
0.08619971098960377	0.005401229858398082
0.08642393900663592	0.005401229858398082
0.0865957280038856	0.005401229858398082
0.08675597899127752	0.005401229858398082
0.08691128698410466	0.005401229858398082
0.08706483800779097	0.005401229858398082
0.08721842698287219	0.005401229858398082
0.08737100000143982	0.005401229858398082
0.0875266789807938	0.005401229858398082
0.08768818300450221	0.005401229858398082
0.08784274800564162	0.005401229858398082
0.08799666399136186	0.005401229858398082
0.08814960098243318	0.005401229858398082
0.0883026770025026	0.005401229858398082
0.08845635000034235	0.005401229858398082
0.08861355000408366	0.005401229858398082
0.08876773898373358	0.005401229858398082
0.08892040399950929	0.005401229858398082
0.08907258699764498	0.005401229858398082
0.0892249169992283	0.005401229858398082
0.08937632100423798	0.005401229858398082
0.08953274399391375	0.005401229858398082
0.08968556299805641	0.005401229858398082
0.08983812798396684	0.005401229858398082
0.08999048700206913	0.005401229858398082
0.09014313400257379	0.005401229858398082
0.09029614098835737	0.005401229858398082
0.09046517900424078	0.005401229858398082
0.09061975998338312	0.005401229858398082
0.09077215599245392	0.005401229858398082
0.0909240829932969	0.005401229858398082
0.09107621098519303	0.005401229858398082
0.09122857198235579	0.005401229858398082
0.0913814999803435	0.005401229858398082
0.09153738498571329	0.005401229858398082
0.09169004400609992	0.005401229858398082
0.09184280599583872	0.005401229858398082
0.09199707399238832	0.005401229858398082
0.09215021098498255	0.005401229858398082
0.09230320400092751	0.005401229858398082
0.09245646698400378	0.005401229858398082
0.09261231299024075	0.005401229858398082
0.0927641489834059	0.005401229858398082
0.09291616198606789	0.005401229858398082
0.09306818098411895	0.005401229858398082
0.0932198140071705	0.005401229858398082
0.09337136798421852	0.005401229858398082
0.09352379498886876	0.005401229858398082
0.09367614099755883	0.005401229858398082
0.09382832099799998	0.005401229858398082
0.09398065798450261	0.005401229858398082
0.09413265800685622	0.005401229858398082
0.09428420299082063	0.005401229858398082
0.09444985000300221	0.005401229858398082
0.09460791799938306	0.005401229858398082
0.09476041799644008	0.005401229858398082
0.09491258399793878	0.005401229858398082
0.0950645699922461	0.005401229858398082
0.09521629198570736	0.005401229858398082
0.0953727419837378	0.005401229858398082
0.09552981299930252	0.005401229858398082
0.09568331198533997	0.005401229858398082
0.09583623800426722	0.005401229858398082
0.09598963399184868	0.005401229858398082
0.09614220898947679	0.005401229858398082
0.09629515098640695	0.005401229858398082
0.09646438399795443	0.005401229858398082
0.09662272298010066	0.005401229858398082
0.09677670800010674	0.005401229858398082
0.09693006399902515	0.005401229858398082
0.09708328999113292	0.005401229858398082
0.09723550899070688	0.005401229858398082
0.09738757900777273	0.005401229858398082
0.09754822897957638	0.005401229858398082
0.09770218399353325	0.005401229858398082
0.0978568639839068	0.005401229858398082
0.09800956398248672	0.005401229858398082
0.09816330700414255	0.005401229858398082
0.0983175459841732	0.005401229858398082
0.09848472199519165	0.005401229858398082
0.09863998100627214	0.005401229858398082
0.09879372999421321	0.005401229858398082
0.09894681500736624	0.005401229858398082
0.09909984498517588	0.005401229858398082
0.09925195499090478	0.005401229858398082
0.09940468598506413	0.005401229858398082
0.09956201098975725	0.005401229858398082
0.09971611798391677	0.005401229858398082
0.09986929799197242	0.005401229858398082
0.10002228000666946	0.005401229858398082
0.11017844898742624	0.005401229858398082
0.12036732799606398	0.005401229858398082
0.13060896898969077	0.005401229858398082
0.14085875498130918	0.005881881713866832
0.15113096899585798	0.005881881713866832
0.16136706399265677	0.005881881713866832
0.17159663798520342	0.005881881713866832
0.18183422699803486	0.005881881713866832
0.19207273199572228	0.005881881713866832
0.20230958398315124	0.005881881713866832
0.21252848298172466	0.006362533569335582
0.22277904098154977	0.006362533569335582
0.2330235499830451	0.006362533569335582
0.24326054198900238	0.006362533569335582
0.2534657639916986	0.006362533569335582
0.2636847049870994	0.006362533569335582
0.273874367994722	0.006362533569335582
0.2840615109889768	0.006362533569335582
0.29424309299793094	0.006362533569335582
0.3044518609822262	0.006362533569335582
0.3146521229937207	0.006362533569335582
0.32487212898558937	0.006362533569335582
0.3350706579803955	0.006362533569335582
0.34528010300709866	0.006362533569335582
0.35548948298674077	0.006843185424804332
0.3657467140001245	0.006843185424804332
0.37596600598772056	0.006843185424804332
0.38615588698303327	0.006843185424804332
0.39634805600508116	0.006843185424804332
0.406542130978778	0.006843185424804332
0.416739228006918	0.006843185424804332
0.42692414598423056	0.006843185424804332
0.4371166859928053	0.006843185424804332
0.44733301998348907	0.006843185424804332
0.4576283229980618	0.006843185424804332
0.46785942898713984	0.006843185424804332
0.47810040798503906	0.006843185424804332
0.48831604700535536	0.006843185424804332
0.4985166240076069	0.007323837280273082
0.5087456589972135	0.007323837280273082
0.518998407991603	0.007323837280273082
0.5292326049820986	0.007323837280273082
0.5394314430013765	0.007323837280273082
0.5496625420055352	0.007323837280273082
0.5598701289854944	0.008765792846679332
0.570102653990034	0.010009384155273082
0.5803204749827273	0.011520004272460582
0.5906788859865628	0.015361404418944957
0.6010429849848151	0.016795730590819957
0.6114113350049593	0.023482894897460582
0.6218032510078046	0.029655075073241832
0.632195579004474	0.03636131286621058
0.6426035119802691	0.04197654724121058
0.6530334400013089	0.05162010192871058
0.6634375230059959	0.06117210388183558
0.6738737589912489	0.07656059265136683
0.6842118139902595	0.08940849304199183
0.6945999180024955	0.10322151184081996
0.705008133983938	0.11780891418456996
0.7154340309789404	0.13595542907714808
0.7258410849899519	0.15673789978027308
0.7362917699792888	0.17900047302246058
0.7467129750002641	0.19732627868652308
0.7571502740029246	0.2161899566650387
0.7675657990039326	0.2369266510009762
0.7779907159856521	0.25780830383300746
0.7884175849903841	0.2771297454833981
0.7987317939987406	0.29476509094238246
0.8090356329921633	0.31519279479980433
0.819388028990943	0.3320652008056637
0.8297448809898924	0.35317192077636683
0.840097877982771	0.36973152160644496
0.8504085239837877	0.3882785797119137
0.8607658859982621	0.4095035552978512
0.8711028959951364	0.4270511627197262
0.8814857079996727	0.4441410064697262
0.8919266749871895	0.46085700988769496
0.902291840990074	0.4749599456787106
0.912662115006242	0.4924808502197262
0.9230246669903863	0.5091129302978512
0.9333985099801794	0.5249782562255856
0.943770587007748	0.5428043365478512
0.9542327389935963	0.5659175872802731
0.9647157709987368	0.586833572387695
0.9751701439963654	0.6117206573486325
0.9856215909821913	0.6251789093017575
0.9959657939907629	0.6419063568115231
1.0062997310014907	0.6544185638427731
1.1066694679902866	0.7989459991455075
1.2070687219966203	0.861430740356445
1.3074667629844043	0.8736034393310543
1.4078778509865515	0.8894649505615231
1.5082741469959728	0.909404373168945
1.6086913379840553	0.9303127288818356
1.7091029899893329	0.9636150360107418
1.809517104004044	0.9995914459228512
1.909942753991345	1.0380741119384762
2.0103648689982947	1.0986972808837887
2.110793884989107	1.1713024139404293
2.2111985519877635	1.19245491027832
2.3116214759938885	1.2336383819580075
2.412035999004729	1.268676376342773
2.512441956991097	1.285400009155273
2.6128561749937944	1.3150058746337887
2.7132696449989453	1.347045516967773
2.813722022983711	1.376556015014648
2.9142483589821495	1.414611434936523
3.014858170005027	1.452739334106445
3.1153930809814483	1.4876171112060543
3.215930076985387	1.5182109832763668
3.3164325849793386	1.5589023590087887
3.4169865349831525	1.5903507232666012
3.5175197949865833	1.6239238739013668
3.617969693004852	1.664947128295898
3.718390541995177	1.694762802124023
3.8188195650000125	1.7404094696044918
3.9192352370009758	1.7823215484619137
4.01965144299902	1.812541580200195
4.1200599650037475	1.8530231475830075
4.220490271982271	1.8841510772705075
4.320906248991378	1.921050643920898
4.421330437005963	1.9547496795654293
4.521768125006929	1.9807659149169918
4.622214954986703	2.0197902679443356
4.722675305994926	2.050952529907226
4.8231068500026595	2.078574752807617
4.92353717298829	2.1107250213623043
5.0239558889879845	2.149585342407226
5.124378851003712	2.186820602416992
5.224828460981371	2.22498664855957
5.325276988995029	2.2559581756591793
5.4257071999891195	2.291099166870117
5.526128017983865	2.3204608917236325
5.6265559349849354	2.3602367401123043
5.72697305798647	2.3964878082275387
5.8273916030011605	2.429320907592773
5.927815621980699	2.4640575408935543
6.028231871983735	2.4909397125244137
6.128666203003377	2.51575813293457
6.229072465997888	2.538871383666992
6.329484227986541	2.556804275512695
6.429897842986975	2.5622592926025387
6.530358378979145	2.5704303741455075
0	0
