# Supplementary material for: GRAPE for fast and scalable graph processing and random-walk-based embedding
Source: Nat Comput Sci. 2023 Jun 26;3(6):552–68. doi: 10.1038/s43588-023-00465-8 (PMC10768636; doi:10.1038/s43588-023-00465-8)
Supplement: Supplementary file 4 — CSVs with time series data with time and memory requirements for the different libraries on the 44 considered graphs and on the different tasks considered (loading graphs, first- and second-order RWs). [file 43588_2023_465_MOESM4_ESM.zip › bio-celegans/Node2Vec/second_order_walk_only_p.csv]

delta	ram
0	0.0024017333984378553
0.00024908100022003055	0.0024017333984378553
0.00039345500408671796	0.0024017333984378553
0.0004856320156250149	0.0028823852539066053
0.0005712520214729011	0.0028823852539066053
0.0006546119984705001	0.0028823852539066053
0.0007362550240941346	0.0028823852539066053
0.0008173430105671287	0.0028823852539066053
0.0009247650159522891	0.0028823852539066053
0.0010183289996348321	0.0028823852539066053
0.0011005320120602846	0.0028823852539066053
0.0011842410021927208	0.0028823852539066053
0.001273418019991368	0.0028823852539066053
0.0013548490242101252	0.0028823852539066053
0.001434429024811834	0.0028823852539066053
0.0015135810244828463	0.0028823852539066053
0.0015926750202197582	0.0028823852539066053
0.0016714090015739202	0.0028823852539066053
0.0017508419987279922	0.0028823852539066053
0.0018297980132047087	0.0028823852539066053
0.0019099940254818648	0.0028823852539066053
0.001989220007089898	0.0028823852539066053
0.0020753020071424544	0.0028823852539066053
0.0021547420183196664	0.0028823852539066053
0.0022338319977279752	0.0028823852539066053
0.002312531025381759	0.0028823852539066053
0.002391520014498383	0.0028823852539066053
0.002470681007253006	0.0028823852539066053
0.0025501970085315406	0.0028823852539066053
0.0026288970257155597	0.0028823852539066053
0.0027077600243501365	0.0028823852539066053
0.00278684901422821	0.0028823852539066053
0.002866040013032034	0.0028823852539066053
0.0029463780228979886	0.0028823852539066053
0.0030315610056277364	0.0028823852539066053
0.003111578000243753	0.0028823852539066053
0.00319064300856553	0.0028823852539066053
0.003269486012868583	0.0028823852539066053
0.003348408004967496	0.0028823852539066053
0.003427219024160877	0.0028823852539066053
0.0035061410162597895	0.0028823852539066053
0.003585549013223499	0.0028823852539066053
0.0036646330263465643	0.0028823852539066053
0.0037432850222103298	0.0028823852539066053
0.003822550002951175	0.0028823852539066053
0.0039012870111037046	0.0033630371093753553
0.003980595007305965	0.0033630371093753553
0.004066107998369262	0.0033630371093753553
0.004148673004237935	0.0033630371093753553
0.0042295780149288476	0.0033630371093753553
0.004315349011449143	0.0033630371093753553
0.004396038013510406	0.0033630371093753553
0.004475620022276416	0.0033630371093753553
0.004555560008157045	0.0033630371093753553
0.004634603013982996	0.0033630371093753553
0.0047137940127868205	0.0033630371093753553
0.004793427011463791	0.0033630371093753553
0.0048733800067566335	0.0033630371093753553
0.0049712420150171965	0.0033630371093753553
0.00505854599759914	0.0033630371093753553
0.005140035005751997	0.0033630371093753553
0.005220418010139838	0.0033630371093753553
0.005299999000271782	0.0033630371093753553
0.005378986999858171	0.0033630371093753553
0.005459179024910554	0.0033630371093753553
0.005538049008464441	0.0033630371093753553
0.005617540999082848	0.0033630371093753553
0.0056959050125442445	0.0033630371093753553
0.005774472025223076	0.0033630371093753553
0.00585314302588813	0.0033630371093753553
0.00593606400070712	0.0033630371093753553
0.006021214998327196	0.0033630371093753553
0.00610137902549468	0.0033630371093753553
0.006187015009345487	0.0033630371093753553
0.006275977997574955	0.0033630371093753553
0.006356078025419265	0.0033630371093753553
0.006434936018195003	0.0033630371093753553
0.00651378501788713	0.0033630371093753553
0.006592518009711057	0.0033630371093753553
0.006671499024378136	0.0033630371093753553
0.006750433007255197	0.0033630371093753553
0.006829078018199652	0.0033630371093753553
0.006907919014338404	0.0033630371093753553
0.00698674502200447	0.0033630371093753553
0.0070725890109315515	0.0033630371093753553
0.007152421021601185	0.0033630371093753553
0.007231524999951944	0.0033630371093753553
0.007310778019018471	0.0038436889648441053
0.007389621023321524	0.0038436889648441053
0.007468915020581335	0.0038436889648441053
0.007547820016043261	0.0038436889648441053
0.007626757025718689	0.0038436889648441053
0.0077057890011928976	0.0038436889648441053
0.007784492016071454	0.0038436889648441053
0.007864060025895014	0.0038436889648441053
0.007943353004520759	0.0038436889648441053
0.008037787018110976	0.0038436889648441053
0.008120000013150275	0.0038436889648441053
0.0082007420132868	0.0038436889648441053
0.008279585017589852	0.0038436889648441053
0.008358885999768972	0.0038436889648441053
0.008438749006018043	0.0038436889648441053
0.008517894020769745	0.0038436889648441053
0.008596541010774672	0.0038436889648441053
0.008676345023559406	0.0038436889648441053
0.008754589012823999	0.0038436889648441053
0.00883255002554506	0.0038436889648441053
0.008928538009058684	0.0038436889648441053
0.009016144002089277	0.0038436889648441053
0.009096290013985708	0.0038436889648441053
0.00918037400697358	0.0038436889648441053
0.009260961000109091	0.0038436889648441053
0.009340643009636551	0.0038436889648441053
0.009419694019015878	0.0038436889648441053
0.009498957020696253	0.0038436889648441053
0.009578185999998823	0.0038436889648441053
0.009657116024754941	0.0038436889648441053
0.009736115025589243	0.0038436889648441053
0.00981474801665172	0.0038436889648441053
0.009893765003653243	0.0038436889648441053
0.009977154026273638	0.0038436889648441053
0.01006564500858076	0.0038436889648441053
0.01023847100441344	0.0038436889648441053
0.010420593025628477	0.0038436889648441053
0.010593776998575777	0.0038436889648441053
0.010773776011774316	0.0038436889648441053
0.010934079007711262	0.0038436889648441053
0.011109104001661763	0.0038436889648441053
0.011266143003012985	0.0038436889648441053
0.011420322000049055	0.0038436889648441053
0.01157440899987705	0.0038436889648441053
0.011727186007192358	0.0038436889648441053
0.011880645004566759	0.0038436889648441053
0.012033299019094557	0.0038436889648441053
0.012186979001853615	0.0038436889648441053
0.01234005400328897	0.004324340820312855
0.012493999005528167	0.004324340820312855
0.012647474010009319	0.004324340820312855
0.012800071010133252	0.004324340820312855
0.012908511009300128	0.004324340820312855
0.013062994024949148	0.004324340820312855
0.013217024999903515	0.004324340820312855
0.013369718013564125	0.004324340820312855
0.013522195018595085	0.004324340820312855
0.013675145019078627	0.004324340820312855
0.013827787013724446	0.004324340820312855
0.013980495015857741	0.004324340820312855
0.014138536003883928	0.004324340820312855
0.014293174026533961	0.004324340820312855
0.01444608301972039	0.004324340820312855
0.014598349021980539	0.004324340820312855
0.014753402007045224	0.004324340820312855
0.01490886602550745	0.004324340820312855
0.015060731006087735	0.004324340820312855
0.015213643026072532	0.004324340820312855
0.015366892999736592	0.004324340820312855
0.015518573025474325	0.004324340820312855
0.01567073501064442	0.004324340820312855
0.01582243401207961	0.004324340820312855
0.015974699024809524	0.004324340820312855
0.016132373013533652	0.004324340820312855
0.01628510802402161	0.004324340820312855
0.01643649800098501	0.004324340820312855
0.0165897760016378	0.004324340820312855
0.016741736006224528	0.004324340820312855
0.01690629799850285	0.004324340820312855
0.01706198600004427	0.004324340820312855
0.017215633997693658	0.004324340820312855
0.017368127999361604	0.004324340820312855
0.01762717802193947	0.004324340820312855
0.017791025020414963	0.004324340820312855
0.017946538020623848	0.004324340820312855
0.018115232000127435	0.004324340820312855
0.018275430018547922	0.004324340820312855
0.018430094001814723	0.004324340820312855
0.018584625009680167	0.004324340820312855
0.018738539016339928	0.004324340820312855
0.01889271300751716	0.004324340820312855
0.019057446013903245	0.004324340820312855
0.01921147102257237	0.004324340820312855
0.019364244013559073	0.004324340820312855
0.019517650012858212	0.004324340820312855
0.019670356006827205	0.004324340820312855
0.019823806011117995	0.004324340820312855
0.01997664902592078	0.004324340820312855
0.020134493010118604	0.004324340820312855
0.020287956023821607	0.004324340820312855
0.02044245900469832	0.004324340820312855
0.020595002017216757	0.004324340820312855
0.02074746202561073	0.004324340820312855
0.020907071011606604	0.004324340820312855
0.021061944018583745	0.004324340820312855
0.021215219021541998	0.004324340820312855
0.021366997010773048	0.004324340820312855
0.021518334018765017	0.004324340820312855
0.0216708870138973	0.004324340820312855
0.02182332202210091	0.004324340820312855
0.021975767012918368	0.004324340820312855
0.022134256025310606	0.004324340820312855
0.022287416009930894	0.004324340820312855
0.022440440021455288	0.004324340820312855
0.022593742003664374	0.004324340820312855
0.02274753199890256	0.004324340820312855
0.02290037102648057	0.004324340820312855
0.02305235102539882	0.004324340820312855
0.023205584002425894	0.004324340820312855
0.023358133010333404	0.004324340820312855
0.023510036000516266	0.004324340820312855
0.02366359601728618	0.004324340820312855
0.02381617302307859	0.004324340820312855
0.02396788602345623	0.004324340820312855
0.024125473020831123	0.004324340820312855
0.024278670025523752	0.004324340820312855
0.02443079400109127	0.004324340820312855
0.024582845013355836	0.004324340820312855
0.024735940009122714	0.004324340820312855
0.02488766101305373	0.004324340820312855
0.025054382014786825	0.004324340820312855
0.025208194012520835	0.004324340820312855
0.02535987601731904	0.004324340820312855
0.025515958026517183	0.004324340820312855
0.025675388023955747	0.004324340820312855
0.025826862023677677	0.004324340820312855
0.02597880901885219	0.004324340820312855
0.02613509600632824	0.004324340820312855
0.02628708802512847	0.004324340820312855
0.02643834802438505	0.004324340820312855
0.02658999801496975	0.004324340820312855
0.026741752022644505	0.004324340820312855
0.02689375900081359	0.004324340820312855
0.027046130009694025	0.004324340820312855
0.027198735013371333	0.004324340820312855
0.027350101998308674	0.004324340820312855
0.02750138600822538	0.004324340820312855
0.027653530007228255	0.004324340820312855
0.027805433026514947	0.004324340820312855
0.027961387007962912	0.004324340820312855
0.028127658006269485	0.004324340820312855
0.028281493025133386	0.004324340820312855
0.028433146013412625	0.004324340820312855
0.02858539202134125	0.004324340820312855
0.028737787011777982	0.004324340820312855
0.02889076599967666	0.004324340820312855
0.029078025021590292	0.004324340820312855
0.029233328998088837	0.004324340820312855
0.029386227019131184	0.004324340820312855
0.02953935699770227	0.004324340820312855
0.029691413015825674	0.004324340820312855
0.02984501200262457	0.004324340820312855
0.029997938021551818	0.004324340820312855
0.03015667700674385	0.004324340820312855
0.030309441004646942	0.004324340820312855
0.030461559013929218	0.004324340820312855
0.030613472015829757	0.004324340820312855
0.03076561400666833	0.004804992675781605
0.030918811011360958	0.004804992675781605
0.03108633600641042	0.004804992675781605
0.03124097501859069	0.004804992675781605
0.03139396701590158	0.004804992675781605
0.03154614201048389	0.004804992675781605
0.03169772800174542	0.004804992675781605
0.031849356018938124	0.004804992675781605
0.032000639010220766	0.004804992675781605
0.03215665899915621	0.004804992675781605
0.0323098230001051	0.004804992675781605
0.0324622230255045	0.004804992675781605
0.032613784016575664	0.004804992675781605
0.032765708019724116	0.004804992675781605
0.03290457901312038	0.004804992675781605
0.033057339023798704	0.004804992675781605
0.033214716997463256	0.004804992675781605
0.033371796016581357	0.004804992675781605
0.033524869999382645	0.004804992675781605
0.03367740401881747	0.004804992675781605
0.03382983201299794	0.004804992675781605
0.03398169099818915	0.004804992675781605
0.034139552008127794	0.004804992675781605
0.03429251202032901	0.004804992675781605
0.03444463200867176	0.004804992675781605
0.03459730002214201	0.004804992675781605
0.03475048701511696	0.004804992675781605
0.03490296402014792	0.004804992675781605
0.03505535100703128	0.004804992675781605
0.035208857007091865	0.004804992675781605
0.03536117501789704	0.004804992675781605
0.035513611015630886	0.004804992675781605
0.035665909003000706	0.004804992675781605
0.03581846001907252	0.004804992675781605
0.035970450000604615	0.004804992675781605
0.03612786901067011	0.004804992675781605
0.036281205015257	0.004804992675781605
0.036433437024243176	0.004804992675781605
0.03658572002314031	0.004804992675781605
0.036739977018442005	0.004804992675781605
0.036910902010276914	0.004804992675781605
0.037066929013235494	0.004804992675781605
0.037220402009552345	0.004804992675781605
0.037373592000221834	0.004804992675781605
0.03752762102521956	0.004804992675781605
0.03768068700446747	0.004804992675781605
0.03784176800400019	0.004804992675781605
0.03803472901927307	0.004804992675781605
0.03823948002536781	0.004804992675781605
0.03839738600072451	0.004804992675781605
0.038553261023480445	0.004804992675781605
0.03871150000486523	0.004804992675781605
0.03886578301899135	0.004804992675781605
0.039020240015815943	0.004804992675781605
0.03917609702330083	0.004804992675781605
0.039329885999904945	0.004804992675781605
0.03948328600381501	0.004804992675781605
0.03964085801271722	0.004804992675781605
0.039794455020455644	0.004804992675781605
0.03994808901916258	0.004804992675781605
0.040104215004248545	0.004804992675781605
0.0402572920138482	0.004804992675781605
0.04041014300310053	0.004804992675781605
0.04056289201253094	0.004804992675781605
0.04071690799901262	0.004804992675781605
0.04086946201277897	0.004804992675781605
0.041044920013519004	0.004804992675781605
0.04120220601907931	0.004804992675781605
0.04135469501488842	0.004804992675781605
0.04151013100636192	0.004804992675781605
0.04166332201566547	0.004804992675781605
0.04181569200591184	0.004804992675781605
0.04196720602340065	0.004804992675781605
0.04212233499856666	0.004804992675781605
0.042274717008695006	0.004804992675781605
0.04242634601541795	0.004804992675781605
0.042584934999467805	0.004804992675781605
0.04273820802336559	0.004804992675781605
0.042890486016403884	0.004804992675781605
0.043043137004133314	0.004804992675781605
0.043195992009714246	0.004804992675781605
0.043347206024918705	0.004804992675781605
0.04349916201317683	0.004804992675781605
0.04365558200515807	0.004804992675781605
0.043808946007629856	0.004804992675781605
0.04396127801737748	0.004804992675781605
0.04411621802137233	0.004804992675781605
0.044269147008890286	0.004804992675781605
0.044422151026083156	0.004804992675781605
0.04457859302056022	0.004804992675781605
0.04473076600697823	0.004804992675781605
0.04488267100532539	0.004804992675781605
0.045048849016893655	0.004804992675781605
0.04520285900798626	0.004804992675781605
0.04535597001085989	0.004804992675781605
0.045509642019169405	0.004804992675781605
0.045663867000257596	0.004804992675781605
0.04581656100344844	0.004804992675781605
0.04596911100088619	0.004804992675781605
0.04612400601035915	0.004804992675781605
0.04627649101894349	0.004804992675781605
0.04642797101405449	0.004804992675781605
0.046584100025938824	0.004804992675781605
0.04673684001318179	0.004804992675781605
0.04688793999957852	0.004804992675781605
0.047040474019013345	0.004804992675781605
0.04719455700251274	0.004804992675781605
0.04734735901001841	0.004804992675781605
0.04750844501540996	0.004804992675781605
0.047662031021900475	0.004804992675781605
0.047815116005949676	0.004804992675781605
0.04796724300831556	0.004804992675781605
0.048129683011211455	0.004804992675781605
0.04828323100809939	0.004804992675781605
0.048435005999635905	0.004804992675781605
0.048590557009447366	0.004804992675781605
0.04874861100688577	0.004804992675781605
0.048904597002547234	0.004804992675781605
0.04905939902528189	0.004804992675781605
0.04921305802417919	0.004804992675781605
0.04936596701736562	0.004804992675781605
0.04951873401296325	0.004804992675781605
0.04967151701566763	0.004804992675781605
0.049823717010440305	0.004804992675781605
0.049975298024946824	0.004804992675781605
0.05012912501115352	0.004804992675781605
0.050281257019378245	0.004804992675781605
0.05043276402284391	0.004804992675781605
0.050589341000886634	0.004804992675781605
0.05074135202448815	0.004804992675781605
0.05089381799916737	0.004804992675781605
0.05105728702619672	0.004804992675781605
0.05121266102651134	0.004804992675781605
0.051364856015425175	0.004804992675781605
0.05151773101533763	0.004804992675781605
0.0516706150083337	0.004804992675781605
0.05182277099811472	0.004804992675781605
0.05197436301386915	0.004804992675781605
0.052128527022432536	0.004804992675781605
0.0522816970187705	0.004804992675781605
0.052433550998102874	0.004804992675781605
0.052589046012144536	0.004804992675781605
0.05274174202349968	0.004804992675781605
0.05292208099854179	0.005285644531250355
0.05308216100092977	0.005285644531250355
0.0532366510014981	0.005285644531250355
0.05338938601198606	0.005285644531250355
0.05354286602232605	0.005285644531250355
0.053695642011007294	0.005285644531250355
0.05384810399846174	0.005285644531250355
0.05399987901910208	0.005285644531250355
0.0541541020211298	0.005285644531250355
0.054313783010002226	0.005285644531250355
0.054466376022901386	0.005285644531250355
0.05462354500195943	0.005285644531250355
0.05477625300409272	0.005285644531250355
0.054927701014094055	0.005285644531250355
0.055082033009966835	0.005285644531250355
0.05523389601148665	0.005285644531250355
0.055384939012583345	0.005285644531250355
0.05553740300820209	0.005285644531250355
0.0556898080103565	0.005285644531250355
0.05584166501648724	0.005285644531250355
0.05599342202185653	0.005285644531250355
0.05614758201409131	0.005285644531250355
0.056299199000932276	0.005285644531250355
0.056456088001141325	0.005285644531250355
0.056613494001794606	0.005285644531250355
0.05676531701465137	0.005285644531250355
0.056904315017163754	0.005285644531250355
0.05705822102027014	0.005285644531250355
0.057216426997911185	0.005285644531250355
0.05736966402037069	0.005285644531250355
0.05752193400985561	0.005285644531250355
0.05767539600492455	0.005285644531250355
0.05782798500149511	0.005285644531250355
0.05798038499779068	0.005285644531250355
0.0581436280044727	0.005285644531250355
0.058296866016462445	0.005285644531250355
0.05844864700338803	0.005285644531250355
0.05861161000211723	0.005285644531250355
0.0587649540102575	0.005285644531250355
0.058918042021105066	0.005285644531250355
0.059070257004350424	0.005285644531250355
0.05922383299912326	0.005285644531250355
0.059376454999437556	0.005285644531250355
0.05952846500440501	0.005285644531250355
0.059681206999812275	0.005285644531250355
0.059832639002706856	0.005285644531250355
0.059985466999933124	0.005285644531250355
0.060139778011944145	0.005285644531250355
0.060292545007541776	0.005285644531250355
0.060444308997830376	0.005285644531250355
0.06060043501202017	0.005285644531250355
0.06075388201861642	0.005285644531250355
0.0609035590023268	0.005285644531250355
0.061057405022438616	0.005285644531250355
0.06121095400885679	0.005285644531250355
0.0613637050264515	0.005285644531250355
0.061515242006862536	0.005285644531250355
0.061667833011597395	0.005285644531250355
0.061818935006158426	0.005285644531250355
0.061970070004463196	0.005285644531250355
0.06213751100585796	0.005285644531250355
0.0622904589981772	0.005285644531250355
0.062441783025860786	0.005285644531250355
0.0626019970222842	0.005285644531250355
0.06275440301396884	0.005285644531250355
0.0629050450224895	0.005285644531250355
0.06305685301776975	0.005285644531250355
0.06320911800139584	0.005285644531250355
0.06336081502377056	0.005285644531250355
0.06351209001149982	0.005285644531250355
0.06366480700671673	0.005285644531250355
0.06381627300288528	0.005285644531250355
0.06396816900814883	0.005285644531250355
0.0641274549998343	0.005285644531250355
0.0642804880044423	0.005285644531250355
0.06443221401423216	0.005285644531250355
0.06459033701685257	0.005285644531250355
0.0647424690250773	0.005285644531250355
0.06490170399774797	0.005285644531250355
0.06505663401912898	0.005285644531250355
0.06521020201034844	0.005285644531250355
0.06536289001815021	0.005285644531250355
0.06551624802523293	0.005285644531250355
0.06566872401162982	0.005285644531250355
0.06582062999950722	0.005285644531250355
0.06597237300593406	0.005285644531250355
0.06613207299960777	0.005285644531250355
0.06628553700284101	0.005285644531250355
0.06643785300548188	0.005285644531250355
0.0665943110070657	0.005285644531250355
0.06674667799961753	0.005285644531250355
0.06690414302283898	0.005285644531250355
0.0670587130007334	0.005285644531250355
0.06721289199776947	0.005285644531250355
0.067364907998126	0.005285644531250355
0.06752097001299262	0.005285644531250355
0.06767391500761732	0.005285644531250355
0.06782621401362121	0.005285644531250355
0.06797798702609725	0.005285644531250355
0.06813780500669964	0.005285644531250355
0.0682910650211852	0.005285644531250355
0.06844453001394868	0.005285644531250355
0.06860192702151835	0.005285644531250355
0.06875600200146437	0.005285644531250355
0.06891456400626339	0.005285644531250355
0.06906988401897252	0.005285644531250355
0.06922255500103347	0.005285644531250355
0.06937453901628032	0.005285644531250355
0.06952610702137463	0.005285644531250355
0.06967884799814783	0.005285644531250355
0.06983094802126288	0.005285644531250355
0.06998295802623034	0.005285644531250355
0.07013448202633299	0.005285644531250355
0.07028534100390971	0.005285644531250355
0.07043744099792093	0.005285644531250355
0.07059416902484372	0.005285644531250355
0.07074653400923125	0.005285644531250355
0.07089743501273915	0.005285644531250355
0.07106008700793609	0.005285644531250355
0.07121298700803891	0.005285644531250355
0.07136481499765068	0.005285644531250355
0.07151732101920061	0.005285644531250355
0.07167045600363053	0.005285644531250355
0.07182708600885235	0.005285644531250355
0.07198005300597288	0.005285644531250355
0.07213181801489554	0.005285644531250355
0.07228300999850035	0.005285644531250355
0.07243485801154748	0.005285644531250355
0.0725901160039939	0.005285644531250355
0.07274188101291656	0.005285644531250355
0.07290526601718739	0.005285644531250355
0.07306002400582656	0.005285644531250355
0.07321256402065046	0.005285644531250355
0.07336564100114629	0.005285644531250355
0.0735180780175142	0.005285644531250355
0.07367048301966861	0.005285644531250355
0.07382147602038458	0.005285644531250355
0.07397362001938745	0.005285644531250355
0.07412494401796721	0.005285644531250355
0.07427705201553181	0.005285644531250355
0.07442827202612534	0.005285644531250355
0.07458379800664261	0.005285644531250355
0.07473574901814573	0.005285644531250355
0.0748870860261377	0.005285644531250355
0.07503848601481877	0.005285644531250355
0.07518990902462974	0.005285644531250355
0.07534150901483372	0.005285644531250355
0.07549234799807891	0.005285644531250355
0.0756476370152086	0.005285644531250355
0.07579901500139385	0.005285644531250355
0.07595758701791056	0.005285644531250355
0.0761108770093415	0.005285644531250355
0.07626282999990508	0.005285644531250355
0.07641479300218634	0.005285644531250355
0.07657679301337339	0.005285644531250355
0.07673128100577742	0.005285644531250355
0.07688517300994135	0.005285644531250355
0.07705191700370051	0.005285644531250355
0.0772060900053475	0.005285644531250355
0.07735892501659691	0.005285644531250355
0.07751085501513444	0.005285644531250355
0.07767130099819042	0.005285644531250355
0.07782382299774326	0.005285644531250355
0.07797513800323941	0.005285644531250355
0.07813680300023407	0.005766296386719105
0.07829129000310786	0.005766296386719105
0.07844392702099867	0.005766296386719105
0.07860091602196917	0.005766296386719105
0.07875472502200864	0.005766296386719105
0.07890860101906583	0.005766296386719105
0.0790658260229975	0.005766296386719105
0.0792178999981843	0.005766296386719105
0.07936943499953486	0.005766296386719105
0.07953909601201303	0.006246948242187855
0.07969326400780119	0.006246948242187855
0.07984496100107208	0.006246948242187855
0.07999807401211001	0.006246948242187855
0.08014988302602433	0.006246948242187855
0.08030156302265823	0.006246948242187855
0.08045380600378849	0.006246948242187855
0.0806177070189733	0.006246948242187855
0.08077019502525218	0.006246948242187855
0.08090436601196416	0.006246948242187855
0.08105719499872066	0.006246948242187855
0.08120937601779588	0.006246948242187855
0.08136163401650265	0.006246948242187855
0.08151468800497241	0.006246948242187855
0.08166789999813773	0.006246948242187855
0.081819067010656	0.006246948242187855
0.08197071400354616	0.006246948242187855
0.08212302101310343	0.006246948242187855
0.0822751370142214	0.006246948242187855
0.0824273910257034	0.006246948242187855
0.08258324000053108	0.006246948242187855
0.08273628901224583	0.006246948242187855
0.08288820000598207	0.006246948242187855
0.08303980799973942	0.006246948242187855
0.08319194402429275	0.006246948242187855
0.08334374500554986	0.006246948242187855
0.08349542901851237	0.006246948242187855
0.08365224199951626	0.006246948242187855
0.08380582599784248	0.006246948242187855
0.08395829901564866	0.006246948242187855
0.08411165501456708	0.006246948242187855
0.08426398900337517	0.006246948242187855
0.08441627601860091	0.006246948242187855
0.08457028100383468	0.006246948242187855
0.0847231830121018	0.006246948242187855
0.08487525102100335	0.006246948242187855
0.08505167401744984	0.006246948242187855
0.0852101530181244	0.006246948242187855
0.08536423201439902	0.006246948242187855
0.085516004008241	0.006246948242187855
0.08566879801219329	0.006246948242187855
0.08582053001737222	0.006246948242187855
0.08597539502079599	0.006246948242187855
0.08612809900660068	0.006246948242187855
0.08628466201480478	0.006246948242187855
0.086439111008076	0.006246948242187855
0.08659662402351387	0.006246948242187855
0.08675048800068907	0.006246948242187855
0.08690394400036894	0.006246948242187855
0.0870580560003873	0.006246948242187855
0.08721450102166273	0.006246948242187855
0.087367592001101	0.006246948242187855
0.08751996501814574	0.006246948242187855
0.08767282101325691	0.006246948242187855
0.08782736700959504	0.006246948242187855
0.08798018202651292	0.006246948242187855
0.0881439020158723	0.006246948242187855
0.08829665600205772	0.006246948242187855
0.08844959901762195	0.006246948242187855
0.08860762501717545	0.006246948242187855
0.08876068302197382	0.006246948242187855
0.08890452902414836	0.006246948242187855
0.0890579679980874	0.006246948242187855
0.08920975401997566	0.006246948242187855
0.08936128200730309	0.006246948242187855
0.08951269902172498	0.006246948242187855
0.08966629102360457	0.006246948242187855
0.08981818202300929	0.006246948242187855
0.08997095000813715	0.006246948242187855
0.09012424101820216	0.006246948242187855
0.09027677401900291	0.006246948242187855
0.0904293250059709	0.006246948242187855
0.09058532101335004	0.006246948242187855
0.09073759301099926	0.006246948242187855
0.0908899620117154	0.006246948242187855
0.091052039002534	0.006246948242187855
0.09120559701113962	0.006246948242187855
0.0913588080147747	0.006246948242187855
0.09151157599990256	0.006246948242187855
0.0916645840043202	0.006246948242187855
0.09181706502567977	0.006246948242187855
0.09197001901338808	0.006246948242187855
0.09212316200137138	0.006246948242187855
0.09227550801006146	0.006246948242187855
0.09242703000199981	0.006246948242187855
0.0925836120150052	0.006246948242187855
0.09273601300083101	0.006246948242187855
0.0928886000183411	0.006246948242187855
0.09307168802479282	0.006246948242187855
0.09322527001495473	0.006246948242187855
0.09337790199788287	0.006246948242187855
0.09352972800843418	0.006246948242187855
0.09368283100775443	0.006246948242187855
0.09383392499876209	0.006246948242187855
0.09398757701274008	0.006246948242187855
0.09413935302291065	0.006246948242187855
0.09429136701510288	0.006246948242187855
0.09444334101863205	0.006246948242187855
0.09459949700976722	0.006246948242187855
0.09475238202139735	0.006246948242187855
0.09490815701428801	0.006246948242187855
0.09506174302077852	0.006246948242187855
0.09521348401904106	0.006246948242187855
0.09536517801461741	0.006246948242187855
0.09551737501169555	0.006246948242187855
0.09566985099809244	0.006246948242187855
0.09582193900132552	0.006246948242187855
0.09597769399988465	0.006246948242187855
0.09613066402380355	0.006246948242187855
0.0962833930097986	0.006246948242187855
0.09643496602075174	0.006246948242187855
0.09659196602297015	0.006246948242187855
0.0967451230098959	0.006246948242187855
0.09690354502527043	0.006246948242187855
0.09705813700566068	0.006246948242187855
0.09721049200743437	0.006246948242187855
0.09736343400436454	0.006246948242187855
0.09751638802117668	0.006246948242187855
0.09767013002419844	0.006246948242187855
0.09783014500862919	0.006246948242187855
0.09798284800490364	0.006246948242187855
0.09814656199887395	0.006246948242187855
0.09830005100229755	0.006246948242187855
0.09845254800166003	0.006246948242187855
0.09861059702234343	0.006246948242187855
0.09876747502130456	0.006246948242187855
0.09893505400395952	0.006246948242187855
0.09909074602182955	0.006246948242187855
0.09924506300012581	0.006246948242187855
0.09939835200202651	0.006246948242187855
0.09955116800847463	0.006246948242187855
0.09970530500868335	0.006246948242187855
0.09985789802158251	0.006246948242187855
0.10001023201039061	0.006246948242187855
0.11016510601621121	0.006246948242187855
0.12035080601344816	0.006246948242187855
0.1305279590014834	0.006246948242187855
0.14072787700570188	0.006727600097656605
0.15101528001832776	0.006727600097656605
0.16123484799754806	0.006727600097656605
0.17142677801894024	0.006727600097656605
0.18165242701070383	0.006727600097656605
0.191840751998825	0.006727600097656605
0.20202919901930727	0.006727600097656605
0.21221043000696227	0.007208251953125355
0.222416136006359	0.007208251953125355
0.23259803702239878	0.007208251953125355
0.24277282401453704	0.007208251953125355
0.25291759401443414	0.007208251953125355
0.26312087901169434	0.007208251953125355
0.27332668800954707	0.007208251953125355
0.283508085005451	0.007208251953125355
0.2936820320028346	0.007208251953125355
0.30386048401123844	0.007208251953125355
0.3140551100077573	0.007208251953125355
0.32427415100391954	0.007208251953125355
0.33446798601653427	0.007208251953125355
0.3446521910082083	0.007208251953125355
0.35484958201413974	0.007208251953125355
0.36505545300315134	0.007688903808594105
0.3752544710005168	0.007688903808594105
0.38543888402637094	0.007688903808594105
0.39561889102333225	0.007688903808594105
0.40580404401407577	0.007688903808594105
0.41598395802429877	0.007688903808594105
0.42615565500454977	0.007688903808594105
0.4363413690007292	0.007688903808594105
0.4465123840200249	0.007688903808594105
0.4566830870171543	0.007688903808594105
0.4668593910173513	0.007688903808594105
0.47705659401253797	0.007688903808594105
0.48724232500535436	0.007688903808594105
0.49744632601505145	0.007688903808594105
0.507627297018189	0.008169555664062855
0.5178197740169708	0.008169555664062855
0.5280222900037188	0.008169555664062855
0.5382371550076641	0.008169555664062855
0.5484206770197488	0.008169555664062855
0.5586073530139402	0.009611511230469105
0.5687973180029076	0.011312866210937855
0.579040470009204	0.01188888549804723
0.5893902430252638	0.01256027221679723
0.5997320100141224	0.015516662597656605
0.6100799030100461	0.02134170532226598
0.6204403529991396	0.02751388549804723
0.6308123780181631	0.032705688476562855
0.6412205610249657	0.040495300292969105
0.6515987100137863	0.05105819702148473
0.6620144949993119	0.06296386718750036
0.6724435780197382	0.0756668090820316
0.682844228023896	0.08902969360351598
0.6932469440216664	0.10284652709960973
0.7036574740195647	0.11863174438476598
0.7140531630138867	0.1372665405273441
0.7245112920063548	0.1578811645507816
0.7350198310159612	0.1791519165039066
0.7454600390046835	0.19953384399414098
0.7559093890013173	0.21887817382812536
0.7663143789977767	0.23668899536132848
0.7767604200053029	0.25945129394531286
0.7872181429993361	0.281412506103516
0.7976619930122979	0.3004287719726566
0.8080047330004163	0.3217300415039066
0.8183407900214661	0.3397354125976566
0.8286673330003396	0.3596328735351566
0.8391432060161605	0.3791755676269535
0.8495933140220586	0.39763488769531286
0.8600650980079081	0.4157394409179691
0.8704986230004579	0.43269577026367223
0.88083893302246	0.4477066040039066
0.8911835210165009	0.4648422241210941
0.9015246700146236	0.48068847656250036
0.9118611850135494	0.4940475463867191
0.9221925850142725	0.514780426025391
0.9325471060001291	0.5294746398925785
0.9429266299994197	0.5521873474121097
0.9533738360041752	0.5710929870605472
0.9638549940136727	0.5949653625488285
0.97428572102217	0.6145004272460941
0.9847444420156535	0.6364730834960941
0.9951976820011623	0.6511482238769535
1.005646367004374	0.669931793212891
1.1061295770050492	0.8104537963867191
1.2065316940133926	0.8665298461914066
1.3069207280059345	0.8763565063476566
1.4073233329982031	0.8946212768554691
1.5077187720162328	0.9083732604980472
1.6081125019991305	0.9336151123046879
1.7085207240015734	0.9652961730957035
1.8089313790260348	0.9868072509765629
1.909351680020336	1.027769470214844
2.0097605620103423	1.0655120849609379
2.110163668025052	1.1269058227539066
2.210574014025042	1.1883872985839847
2.3110008299991023	1.2140258789062504
2.411422190023586	1.2420562744140629
2.5118333749996964	1.2729858398437504
2.6122486329986714	1.2946533203125004
2.712664389022393	1.3197502136230472
2.813088371010963	1.352293395996094
2.913511451013619	1.3867820739746097
3.0139209589979146	1.4190315246582035
3.1143356040120125	1.4598106384277347
3.2147451050113887	1.494089508056641
3.315190221008379	1.5290397644042972
3.4156172799994238	1.5672134399414066
3.5160615670029074	1.598215484619141
3.616495301015675	1.6346572875976566
3.7169365040026605	1.6729263305664066
3.8173806920240168	1.7078384399414066
3.9178111140208784	1.7477249145507816
4.018223416002002	1.7819961547851566
4.118647879018681	1.8180450439453129
4.219064341014018	1.8587669372558597
4.319486569002038	1.890543365478516
4.419925670023076	1.9294990539550785
4.520445834001293	1.965189361572266
4.6209970950149	1.9972251892089847
4.72150792600587	2.0323432922363285
4.822042239014991	2.070669555664063
4.922597583004972	2.1045974731445316
5.023102642007871	2.137319946289063
5.123503667011391	2.174223327636719
5.223918252013391	2.208555603027344
5.324336208024761	2.2363456726074222
5.424746092001442	2.2746109008789066
5.525182854005834	2.3086303710937504
5.625606006011367	2.3342651367187504
5.726024760020664	2.374136352539063
5.826465525024105	2.4063781738281254
5.926885423017666	2.4393638610839847
6.027319952001562	2.4785484313964847
6.127739283023402	2.5031379699707035
6.228156791999936	2.520956420898438
6.328592700010631	2.5467666625976566
6.429014493012801	2.5605415344238285
6.529438531026244	2.566069030761719
6.629864249000093	2.571909332275391
0	0
