# Supplementary material for: GRAPE for fast and scalable graph processing and random-walk-based embedding
Source: Nat Comput Sci. 2023 Jun 26;3(6):552–68. doi: 10.1038/s43588-023-00465-8 (PMC10768636; doi:10.1038/s43588-023-00465-8)
Supplement: Supplementary file 4 — CSVs with time series data with time and memory requirements for the different libraries on the 44 considered graphs and on the different tasks considered (loading graphs, first- and second-order RWs). [file 43588_2023_465_MOESM4_ESM.zip › bio-celegans/Node2Vec/second_order_walk.csv]

delta	ram
0	0.0012969970703125
0.00016842499462654814	0.00177764892578125
0.0003315759968245402	0.00177764892578125
0.00045074799709254876	0.00177764892578125
0.00056154299818445	0.00177764892578125
0.000670026995067019	0.00177764892578125
0.0007779269944876432	0.00177764892578125
0.0008847339995554648	0.00177764892578125
0.001027489997795783	0.00177764892578125
0.0011407989950384945	0.00177764892578125
0.001255514995136764	0.00177764892578125
0.0013658789976034313	0.00177764892578125
0.0014716079967911355	0.00177764892578125
0.001576981994730886	0.00177764892578125
0.0016818899966892786	0.00177764892578125
0.0017860230000223964	0.00177764892578125
0.0018904309981735423	0.00225830078125
0.001994309997826349	0.00225830078125
0.002106829000695143	0.00225830078125
0.0022114349994808435	0.00225830078125
0.002315514000656549	0.00225830078125
0.0024200629995903	0.00225830078125
0.0025249549944419414	0.00225830078125
0.002629514994623605	0.00225830078125
0.0027341960012563504	0.00225830078125
0.0028399769944371656	0.00225830078125
0.002946747998066712	0.00225830078125
0.0030597109944210388	0.00225830078125
0.003167107999615837	0.00225830078125
0.003292023000540212	0.00225830078125
0.003500442995573394	0.00225830078125
0.0036344529944472015	0.00225830078125
0.0037538249962381087	0.00225830078125
0.0038714510010322556	0.00225830078125
0.003986258998338599	0.00225830078125
0.004109813999093603	0.00225830078125
0.004225747994496487	0.00225830078125
0.004346230998635292	0.00225830078125
0.0044628899995586835	0.00225830078125
0.004578640997351613	0.00225830078125
0.004692182999860961	0.00225830078125
0.004807769997569267	0.00225830078125
0.004922817999613471	0.00225830078125
0.005061021998699289	0.00225830078125
0.005180697997275274	0.00225830078125
0.005296185998304281	0.00225830078125
0.005411379999713972	0.00225830078125
0.005525710999791045	0.00273895263671875
0.005644605000270531	0.00273895263671875
0.005760780994023662	0.00273895263671875
0.005879010001081042	0.00273895263671875
0.0059944149979855865	0.00273895263671875
0.006117602999438532	0.00273895263671875
0.00623549099691445	0.00273895263671875
0.0063504009958705865	0.00273895263671875
0.006465963997470681	0.00273895263671875
0.006581718000234105	0.00273895263671875
0.006697070995869581	0.00273895263671875
0.006812298001023009	0.00273895263671875
0.006927114998688921	0.00273895263671875
0.007046277998597361	0.00273895263671875
0.00716114099486731	0.00273895263671875
0.007275787000253331	0.00273895263671875
0.007390687998849899	0.00273895263671875
0.007506324996938929	0.00273895263671875
0.007621903998369817	0.00273895263671875
0.007736948995443527	0.00273895263671875
0.007852069997170474	0.00273895263671875
0.007967815996380523	0.00273895263671875
0.008090285999060143	0.00273895263671875
0.008211266998841893	0.00273895263671875
0.008326609997311607	0.00273895263671875
0.008442719998129178	0.00273895263671875
0.008574598999985028	0.00273895263671875
0.008706366999831516	0.00273895263671875
0.0088223009952344	0.00273895263671875
0.008940022999013308	0.00273895263671875
0.009077632996195462	0.00273895263671875
0.009196291997795925	0.00273895263671875
0.009312889997090679	0.00273895263671875
0.009429869998712093	0.00273895263671875
0.009547816000122111	0.00273895263671875
0.009665647994552273	0.00273895263671875
0.009783561996300705	0.00273895263671875
0.00990139199711848	0.00273895263671875
0.010037394000391942	0.00273895263671875
0.010248943995975424	0.0032196044921875
0.010474541995790787	0.0032196044921875
0.010696534998714924	0.0032196044921875
0.010910593999142293	0.0032196044921875
0.011129949998576194	0.0032196044921875
0.011328316999424715	0.0032196044921875
0.011508801995660178	0.0032196044921875
0.011667822996969335	0.0032196044921875
0.011824012995930389	0.0032196044921875
0.011980962000961881	0.0032196044921875
0.012144920998252928	0.0032196044921875
0.012302356997679453	0.0032196044921875
0.012459059995308053	0.0032196044921875
0.012618789995030966	0.0032196044921875
0.012778794000041671	0.0032196044921875
0.01293607000116026	0.0032196044921875
0.013115050998749211	0.0032196044921875
0.01327446799405152	0.0032196044921875
0.013431282000965439	0.0032196044921875
0.01362392299779458	0.0032196044921875
0.013798510997730773	0.0032196044921875
0.013956876995507628	0.0032196044921875
0.014127497001027223	0.0032196044921875
0.014285368997661863	0.0032196044921875
0.014441921994148288	0.0032196044921875
0.01459788299689535	0.0032196044921875
0.01475331199617358	0.0032196044921875
0.014908311997714918	0.0032196044921875
0.015063714999996591	0.0032196044921875
0.015219135995721444	0.0032196044921875
0.015373769994766917	0.0032196044921875
0.015528978998190723	0.0032196044921875
0.015683959994930774	0.0032196044921875
0.015839608997339383	0.0032196044921875
0.015994987996236887	0.0032196044921875
0.01615465599752497	0.0032196044921875
0.016316062996338587	0.0032196044921875
0.016473122996103484	0.0032196044921875
0.016629990001092665	0.0032196044921875
0.016785690997494385	0.0032196044921875
0.016941579997364897	0.0032196044921875
0.017116028000600636	0.0032196044921875
0.01727506499446463	0.0032196044921875
0.017430677995434962	0.0032196044921875
0.017586028996447567	0.0032196044921875
0.01774099699832732	0.0032196044921875
0.017895356999360956	0.0032196044921875
0.018050325001240708	0.0032196044921875
0.01820560199848842	0.0032196044921875
0.018360066998866387	0.0032196044921875
0.018514947994844988	0.0032196044921875
0.018679403998248745	0.0032196044921875
0.018835882998246234	0.0032196044921875
0.01899073000095086	0.0032196044921875
0.01915114399889717	0.0032196044921875
0.01930757099762559	0.0032196044921875
0.019463984994217753	0.0032196044921875
0.01962058799836086	0.0032196044921875
0.019777458997850772	0.0032196044921875
0.01993280199531	0.0032196044921875
0.0200928929989459	0.0032196044921875
0.020249383996997494	0.0032196044921875
0.02040561299509136	0.0032196044921875
0.020562047000566963	0.0032196044921875
0.02071967799565755	0.0032196044921875
0.020876117996522225	0.0032196044921875
0.020987201998650562	0.0032196044921875
0.021151044995349366	0.0032196044921875
0.02131054699566448	0.0032196044921875
0.021506232995307073	0.0032196044921875
0.021667886998329777	0.0032196044921875
0.021824989999004174	0.0032196044921875
0.021981265999784227	0.0032196044921875
0.022141895999084227	0.0032196044921875
0.022297737996268552	0.0032196044921875
0.022453291996498592	0.0032196044921875
0.022609830994042568	0.0032196044921875
0.022765203000744805	0.0032196044921875
0.022920411996892653	0.0032196044921875
0.023079606995452195	0.0032196044921875
0.023235528999066446	0.0032196044921875
0.023391501999867614	0.0032196044921875
0.02356689699809067	0.00370025634765625
0.02372969799762359	0.00370025634765625
0.023886532995675225	0.00370025634765625
0.024044480996963102	0.00370025634765625
0.02420970899402164	0.00370025634765625
0.024367744001210667	0.00370025634765625
0.024524747001123615	0.00370025634765625
0.024681429997144733	0.00370025634765625
0.024837863995344378	0.00370025634765625
0.024985233998449985	0.00370025634765625
0.025147583000943996	0.00370025634765625
0.025303593996795826	0.00370025634765625
0.02545910099433968	0.00370025634765625
0.0256146749961772	0.00370025634765625
0.02577029499661876	0.00370025634765625
0.0259250239978428	0.00370025634765625
0.026092073996551335	0.00370025634765625
0.026249663998896722	0.00370025634765625
0.02640706699457951	0.00370025634765625
0.0265616679971572	0.00370025634765625
0.026717658998677507	0.00370025634765625
0.026872728994931094	0.00370025634765625
0.027028967000660487	0.00370025634765625
0.027184753998881206	0.00370025634765625
0.027339757994923275	0.00370025634765625
0.02749539099750109	0.00370025634765625
0.027650295000057667	0.00370025634765625
0.02780475199688226	0.00370025634765625
0.027960512998106424	0.00370025634765625
0.028121919996920042	0.00370025634765625
0.028278285994019825	0.00370025634765625
0.028434187996026594	0.00370025634765625
0.028617289994144812	0.00370025634765625
0.02878600799886044	0.00370025634765625
0.02894584599562222	0.00370025634765625
0.029124727996531874	0.00370025634765625
0.029284092001034878	0.00370025634765625
0.029442148996167816	0.00370025634765625
0.029598647000966594	0.00370025634765625
0.029755176998151	0.00370025634765625
0.02991216199734481	0.00370025634765625
0.03009205000125803	0.00370025634765625
0.03025482699740678	0.00370025634765625
0.030411432999244425	0.00370025634765625
0.030567752997740172	0.00370025634765625
0.030724762997124344	0.00370025634765625
0.030881352999131195	0.00370025634765625
0.031037893997563515	0.00370025634765625
0.03119959999457933	0.00370025634765625
0.031357102998299524	0.00370025634765625
0.03152669999690261	0.00370025634765625
0.03168374199594837	0.00370025634765625
0.03183988499949919	0.00370025634765625
0.031995122000807896	0.00370025634765625
0.032162139999854844	0.00370025634765625
0.03231938999670092	0.00370025634765625
0.03247621699847514	0.00370025634765625
0.032632690999889746	0.00370025634765625
0.03278888199565699	0.00370025634765625
0.03294452999398345	0.00370025634765625
0.033120029998826794	0.00370025634765625
0.03327834199444624	0.00370025634765625
0.033433518998208456	0.00370025634765625
0.033619412999541964	0.00370025634765625
0.03379302699613618	0.00370025634765625
0.03395088199613383	0.00370025634765625
0.03411976699862862	0.00370025634765625
0.034277588994882535	0.00370025634765625
0.03443324199906783	0.00370025634765625
0.034588591995998286	0.00370025634765625
0.03474440099671483	0.00370025634765625
0.03489971999806585	0.00370025634765625
0.03505687899451004	0.00370025634765625
0.0352132400003029	0.00370025634765625
0.035368359996937215	0.00370025634765625
0.0355238019983517	0.00370025634765625
0.03567941700021038	0.00370025634765625
0.03583487899595639	0.00370025634765625
0.03599121599836508	0.00370025634765625
0.036151681997580454	0.00370025634765625
0.0363081869945745	0.00370025634765625
0.03646430599474115	0.00370025634765625
0.03662156099744607	0.00370025634765625
0.036778335001145024	0.00370025634765625
0.03693513300095219	0.00370025634765625
0.03712280599575024	0.00370025634765625
0.03728153799602296	0.00370025634765625
0.0374375629980932	0.00370025634765625
0.037592790999042336	0.00370025634765625
0.03774830399925122	0.00370025634765625
0.037903510994510725	0.00370025634765625
0.038060171995311975	0.00370025634765625
0.038215927001147065	0.00370025634765625
0.03837144099816214	0.00370025634765625
0.0385306039970601	0.00370025634765625
0.03869514399411855	0.00370025634765625
0.0388518359977752	0.00370025634765625
0.03901070899883052	0.00370025634765625
0.03916686099546496	0.00370025634765625
0.03932315199926961	0.00370025634765625
0.039479717997892294	0.00370025634765625
0.03963670499797445	0.00370025634765625
0.039792585994291585	0.00370025634765625
0.03994889200112084	0.00370025634765625
0.04011877399898367	0.00370025634765625
0.040276879000884946	0.00370025634765625
0.040433905996906105	0.00370025634765625
0.040591302000393625	0.00370025634765625
0.040747841994743794	0.00370025634765625
0.04090430199721595	0.00370025634765625
0.04107946899603121	0.00370025634765625
0.04123780599911697	0.00370025634765625
0.04139517199655529	0.00370025634765625
0.04156119999970542	0.00370025634765625
0.04171870299614966	0.00370025634765625
0.04187385799741605	0.00370025634765625
0.04203012499783654	0.00370025634765625
0.04218595999554964	0.00370025634765625
0.04234117499436252	0.00370025634765625
0.04249639999761712	0.00370025634765625
0.042651168994780164	0.00370025634765625
0.04280626800027676	0.00370025634765625
0.04296231199987233	0.00370025634765625
0.04312283499893965	0.00370025634765625
0.0432787699974142	0.00370025634765625
0.043434687999251764	0.00370025634765625
0.04360724299476715	0.00370025634765625
0.04377713099529501	0.00370025634765625
0.04393550399981905	0.00370025634765625
0.04410438599734334	0.00370025634765625
0.044261910996283405	0.004180908203125
0.04441867399873445	0.004180908203125
0.04457641000044532	0.004180908203125
0.04473381400021026	0.004180908203125
0.04489122299855808	0.004180908203125
0.045062147997668944	0.004180908203125
0.0452203999957419	0.004180908203125
0.045376485999440774	0.004180908203125
0.04553202799434075	0.004180908203125
0.04568801699497271	0.004180908203125
0.04584451799746603	0.004180908203125
0.045999826994375326	0.004180908203125
0.0461661129957065	0.004180908203125
0.04632431299978634	0.004180908203125
0.04648063299828209	0.004180908203125
0.04663578599866014	0.004180908203125
0.046791222994215786	0.004180908203125
0.04694832200038945	0.004180908203125
0.047121668998443056	0.004180908203125
0.04727735199412564	0.004180908203125
0.047433071995328646	0.004180908203125
0.04758896499697585	0.004180908203125
0.047745023999596015	0.004180908203125
0.04790081299870508	0.004180908203125
0.0480668849995709	0.004180908203125
0.04822540599707281	0.004180908203125
0.04838203099643579	0.004180908203125
0.04862516299908748	0.004180908203125
0.0487961849939893	0.004180908203125
0.048953956000332255	0.004180908203125
0.04913687899534125	0.004180908203125
0.04929607400117675	0.004180908203125
0.04945293899800163	0.004180908203125
0.04961086099501699	0.004180908203125
0.049768472999858204	0.004180908203125
0.04992503600078635	0.004180908203125
0.05009721199894557	0.004180908203125
0.05025585299881641	0.004180908203125
0.05041353499836987	0.004180908203125
0.05056957699707709	0.004180908203125
0.050727055000606924	0.004180908203125
0.050884444994153455	0.004180908203125
0.05104106199723901	0.004180908203125
0.051197877000959124	0.004180908203125
0.051353969996853266	0.004180908203125
0.05150983299972722	0.004180908203125
0.05167527499725111	0.004180908203125
0.05183264299557777	0.004180908203125
0.05198935599764809	0.004180908203125
0.052152416996250395	0.004180908203125
0.052308562997495756	0.004180908203125
0.05246508200070821	0.004180908203125
0.052621732000261545	0.004180908203125
0.05277769199892646	0.004180908203125
0.05293388699647039	0.004180908203125
0.05311808199621737	0.004180908203125
0.053276434999133926	0.004180908203125
0.053432526998221874	0.004180908203125
0.05360976299562026	0.004180908203125
0.05376958899432793	0.004180908203125
0.05392630199639825	0.004180908203125
0.05408692600030918	0.004180908203125
0.05424321099417284	0.004180908203125
0.054398565996962134	0.004180908203125
0.0545541850005975	0.004180908203125
0.054710126998543274	0.004180908203125
0.05486584399477579	0.004180908203125
0.05502093600080116	0.004180908203125
0.055176582995045464	0.004180908203125
0.05533291799656581	0.004180908203125
0.05548818600072991	0.004180908203125
0.05564350899658166	0.004180908203125
0.05579908099753084	0.004180908203125
0.05595460699987598	0.004180908203125
0.05612908899638569	0.004180908203125
0.05628691699530464	0.004180908203125
0.056444368994561955	0.004180908203125
0.056602165997901466	0.004180908203125
0.05676565499743447	0.004180908203125
0.0569230599940056	0.004180908203125
0.05710243399516912	0.004180908203125
0.05725955999514554	0.004180908203125
0.05741659100021934	0.004180908203125
0.05757335099769989	0.004180908203125
0.05772890799562447	0.004180908203125
0.05788516000029631	0.004180908203125
0.058040534997417126	0.004180908203125
0.05819687899929704	0.004180908203125
0.0583520989966928	0.004180908203125
0.05850821799685946	0.004180908203125
0.05867278699588496	0.004180908203125
0.05882986999495188	0.004180908203125
0.05898511399573181	0.004180908203125
0.059145867999177426	0.004180908203125
0.05930201099545229	0.004180908203125
0.059458224997797515	0.004180908203125
0.05961544800084084	0.004180908203125
0.05977322199760238	0.004180908203125
0.059929561997705605	0.004180908203125
0.060089920996688306	0.004180908203125
0.06024753699603025	0.004180908203125
0.060404979994928	0.004180908203125
0.060563360995729454	0.004180908203125
0.06072084199695382	0.004180908203125
0.06087955799739575	0.004180908203125
0.06103687099675881	0.004180908203125
0.06119533499440877	0.004180908203125
0.06135212499793852	0.004180908203125
0.06150833799620159	0.004180908203125
0.06167313100013416	0.004180908203125
0.06183020999742439	0.004180908203125
0.06198587299877545	0.004180908203125
0.062146110998583026	0.004180908203125
0.06230203800078016	0.004180908203125
0.06245742999453796	0.004180908203125
0.06261320399789838	0.004180908203125
0.06276856399927055	0.004180908203125
0.06292518099508015	0.004180908203125
0.06308503699983703	0.004180908203125
0.06324060099723283	0.004180908203125
0.06339641499653226	0.004180908203125
0.06361813599505695	0.004180908203125
0.0637876859982498	0.00466156005859375
0.06394528999953764	0.00466156005859375
0.06412502999592107	0.00466156005859375
0.06428470199898584	0.00466156005859375
0.06444146199646639	0.00466156005859375
0.06459765799809247	0.00466156005859375
0.06475359999603825	0.00466156005859375
0.06490944299730472	0.00466156005859375
0.06510182999772951	0.00466156005859375
0.06526210499578156	0.00466156005859375
0.06541886399645591	0.00466156005859375
0.06557496099412674	0.00466156005859375
0.06573135399958119	0.00466156005859375
0.06588748400099576	0.00466156005859375
0.0660435769968899	0.00466156005859375
0.0661998229988967	0.00466156005859375
0.06635607899806928	0.00466156005859375
0.06651134399726288	0.00466156005859375
0.06666712299920619	0.00466156005859375
0.06682270099554444	0.00466156005859375
0.06697801799600711	0.00466156005859375
0.06713792899972759	0.00466156005859375
0.06729369199456414	0.00466156005859375
0.06744923199585173	0.00466156005859375
0.06760471400048118	0.00466156005859375
0.06775991500035161	0.00466156005859375
0.06791588299529394	0.00466156005859375
0.06807141599711031	0.00466156005859375
0.068228405994887	0.00466156005859375
0.06838445199537091	0.00466156005859375
0.06864104700071039	0.00466156005859375
0.06881112699920777	0.00466156005859375
0.0689706089979154	0.00466156005859375
0.06915553599537816	0.00466156005859375
0.06931402899499517	0.00466156005859375
0.06947043199761538	0.00466156005859375
0.06962798499444034	0.00466156005859375
0.06978595499822404	0.00466156005859375
0.06994464300078107	0.00466156005859375
0.07011493599566165	0.00466156005859375
0.07027464600105304	0.00466156005859375
0.07043160899775103	0.00466156005859375
0.07058807800058275	0.00466156005859375
0.07074415899842279	0.00466156005859375
0.07090077999600908	0.00466156005859375
0.07105780999700073	0.00466156005859375
0.07121586699940963	0.00466156005859375
0.07137237999995705	0.00466156005859375
0.07152794899593573	0.00466156005859375
0.07168357499904232	0.00466156005859375
0.07184719399811001	0.00466156005859375
0.07200751300115371	0.00466156005859375
0.07217073100036941	0.00466156005859375
0.07232840899814619	0.00466156005859375
0.07248447799793212	0.00466156005859375
0.07263990600040415	0.00466156005859375
0.07279509100044379	0.00466156005859375
0.07295061199693009	0.00466156005859375
0.07313180300116073	0.00466156005859375
0.0732891679945169	0.00466156005859375
0.07344471499527572	0.00466156005859375
0.07360661099664867	0.00466156005859375
0.07376588400074979	0.00466156005859375
0.07392158199945698	0.00466156005859375
0.0740803689986933	0.00466156005859375
0.07423766199644888	0.00466156005859375
0.0743933379999362	0.00466156005859375
0.07454812699870672	0.00466156005859375
0.07470413600094616	0.00466156005859375
0.0748598049976863	0.00466156005859375
0.07501488399429945	0.00466156005859375
0.07517075899522752	0.00466156005859375
0.07532721800089348	0.00466156005859375
0.07548273699649144	0.00466156005859375
0.075637829999323	0.00466156005859375
0.0757936099980725	0.00466156005859375
0.07595000999572221	0.00466156005859375
0.07611006999650272	0.00466156005859375
0.07626703099958831	0.00466156005859375
0.07642407899402315	0.00466156005859375
0.07658195700059878	0.00466156005859375
0.07673837099719094	0.00466156005859375
0.07689676500012865	0.00466156005859375
0.07706744899769546	0.00466156005859375
0.07722590000048513	0.00466156005859375
0.07738442099798704	0.00466156005859375
0.07754008299525594	0.00466156005859375
0.07769573899713578	0.00466156005859375
0.07785055999556789	0.00466156005859375
0.07800844199664425	0.00466156005859375
0.07816470699617639	0.00466156005859375
0.07832093999604695	0.00466156005859375
0.07847694299562136	0.00466156005859375
0.07864165399951162	0.00466156005859375
0.07879963199957274	0.00466156005859375
0.07895532599650323	0.00466156005859375
0.0791149399956339	0.00466156005859375
0.07927064999967115	0.00466156005859375
0.07942616699438076	0.00466156005859375
0.079582575999666	0.00466156005859375
0.07973880599456606	0.00466156005859375
0.07989522499701707	0.00466156005859375
0.08006109899724834	0.00466156005859375
0.08021858699794393	0.00466156005859375
0.08037486099783564	0.00466156005859375
0.08053096100047696	0.00466156005859375
0.08068685499893036	0.00466156005859375
0.08084298199537443	0.00466156005859375
0.08099721599865006	0.00466156005859375
0.08116065499780234	0.00466156005859375
0.0813176529991324	0.00466156005859375
0.08147429599921452	0.00466156005859375
0.0816309209985775	0.00466156005859375
0.08179412599565694	0.00466156005859375
0.08195070399960969	0.00466156005859375
0.08211138399929041	0.00466156005859375
0.0822671369969612	0.00466156005859375
0.08242268599860836	0.00466156005859375
0.0825780550003401	0.00466156005859375
0.08273330299562076	0.00466156005859375
0.08288844100025017	0.00466156005859375
0.08304443499946501	0.00466156005859375
0.08320052299677627	0.00466156005859375
0.08335772399732377	0.00466156005859375
0.0835130819978076	0.00466156005859375
0.08367665599507745	0.00466156005859375
0.08383416699507507	0.00466156005859375
0.0839901919971453	0.00466156005859375
0.08415142299782019	0.00466156005859375
0.08430780599883292	0.00466156005859375
0.08446588600054383	0.00466156005859375
0.08462403700104915	0.00466156005859375
0.08478020499751437	0.00466156005859375
0.08493650300079025	0.00466156005859375
0.08510958599799778	0.00466156005859375
0.08527040299668442	0.00466156005859375
0.08542610899894498	0.00466156005859375
0.08558112399623496	0.00466156005859375
0.08573623299889732	0.00466156005859375
0.08589152499916963	0.00466156005859375
0.08604991599713685	0.00466156005859375
0.08620525099831866	0.00466156005859375
0.08636061899596825	0.00466156005859375
0.08651531399664236	0.00466156005859375
0.08667031899676658	0.00466156005859375
0.08682613799464889	0.00466156005859375
0.08698166500107618	0.00466156005859375
0.08714134699403076	0.00466156005859375
0.08729679299722193	0.00466156005859375
0.08745294199616183	0.00466156005859375
0.08760811200045282	0.00466156005859375
0.08776385899545858	0.00466156005859375
0.0879263759998139	0.00466156005859375
0.08808705499541247	0.00466156005859375
0.08824363199528307	0.00466156005859375
0.08839924699714174	0.00466156005859375
0.08856680199824041	0.00466156005859375
0.08872920100111514	0.00466156005859375
0.08888617099728435	0.00466156005859375
0.0890539739993983	0.00466156005859375
0.08921403899876168	0.00466156005859375
0.08937071899708826	0.00466156005859375
0.08952722200046992	0.00466156005859375
0.08968596199702006	0.00466156005859375
0.08984239099663682	0.00466156005859375
0.09000036199722672	0.00466156005859375
0.09017307599424385	0.00466156005859375
0.09033077099593356	0.00466156005859375
0.09048795399576193	0.00466156005859375
0.0906441939951037	0.00466156005859375
0.09080112199444557	0.00466156005859375
0.09095677000004798	0.00466156005859375
0.09111771499738097	0.00466156005859375
0.09127394299866864	0.00466156005859375
0.09143023499927949	0.00466156005859375
0.09158930699777557	0.00466156005859375
0.09175528699415736	0.00466156005859375
0.09191173299768707	0.00466156005859375
0.09206785199785372	0.00466156005859375
0.09222499899624381	0.00466156005859375
0.0923832839980605	0.00466156005859375
0.09254123899881961	0.00466156005859375
0.09269855999446008	0.00466156005859375
0.09285528699547285	0.00466156005859375
0.09298430899798404	0.00466156005859375
0.09314626199920895	0.00466156005859375
0.0933020399970701	0.00466156005859375
0.09345736999966903	0.00466156005859375
0.09362142299505649	0.00466156005859375
0.09377956299431389	0.00466156005859375
0.09393497699784348	0.00466156005859375
0.09409537499595899	0.00466156005859375
0.09425496599578764	0.00466156005859375
0.09441184999741381	0.00466156005859375
0.09456690799561329	0.00466156005859375
0.09472171199740842	0.00466156005859375
0.09487770199484657	0.00466156005859375
0.09503339199727634	0.00466156005859375
0.09519032599928323	0.00466156005859375
0.09534571299445815	0.00466156005859375
0.09550120999483624	0.00466156005859375
0.09565638899948681	0.00466156005859375
0.09581954199529719	0.00466156005859375
0.095976172000519	0.00466156005859375
0.0961366179981269	0.00466156005859375
0.09629267399577657	0.00466156005859375
0.0964482869967469	0.00466156005859375
0.0966044509987114	0.00466156005859375
0.09676051199494395	0.00466156005859375
0.09691602599923499	0.00466156005859375
0.0971064849945833	0.00466156005859375
0.09726468999724602	0.00466156005859375
0.09742124899639748	0.00466156005859375
0.09757711699785432	0.00466156005859375
0.09773272700113012	0.00466156005859375
0.09788846399897011	0.00466156005859375
0.09804332799831172	0.00466156005859375
0.09819955100101652	0.00466156005859375
0.09835496400046395	0.00466156005859375
0.09850965799705591	0.00466156005859375
0.09867411899904255	0.00466156005859375
0.09883100199658656	0.00466156005859375
0.09898629699455341	0.00466156005859375
0.09914602599747013	0.00466156005859375
0.09930434199486626	0.00466156005859375
0.09946013800072251	0.00466156005859375
0.09961959599604597	0.00466156005859375
0.09977637999691069	0.00466156005859375
0.0999320289993193	0.00466156005859375
0.10009392500069225	0.00466156005859375
0.11026918399875285	0.00466156005859375
0.1205211380001856	0.0051422119140625
0.13077338699804386	0.0051422119140625
0.14103740199789172	0.0051422119140625
0.15128824400017038	0.0051422119140625
0.16151547999470495	0.0051422119140625
0.17172493600082817	0.00562286376953125
0.1819219940007315	0.00562286376953125
0.19212883099680766	0.00562286376953125
0.20235304199741222	0.00562286376953125
0.21254682499420596	0.00562286376953125
0.22274566399573814	0.00562286376953125
0.23295410299760988	0.00562286376953125
0.24320848799834494	0.00562286376953125
0.25341096999909496	0.00562286376953125
0.2636843219952425	0.00562286376953125
0.273902808999992	0.00562286376953125
0.28411115299968515	0.00562286376953125
0.2943282279957202	0.006103515625
0.3045385619989247	0.006103515625
0.31475421199866105	0.006103515625
0.32499050999467727	0.006103515625
0.3352374339956441	0.006103515625
0.34547211999597494	0.006103515625
0.3557121490011923	0.006103515625
0.3659302320011193	0.006103515625
0.3761819520004792	0.006103515625
0.38641766799992183	0.006103515625
0.3966514579951763	0.006103515625
0.40690499599440955	0.006103515625
0.417168830994342	0.006103515625
0.42740213700017193	0.006103515625
0.4376145889982581	0.006103515625
0.4478313969957526	0.006103515625
0.4580672059964854	0.00658416748046875
0.46829650399740785	0.00658416748046875
0.4785300129951793	0.00658416748046875
0.4887825099940528	0.00658416748046875
0.4990190780008561	0.00658416748046875
0.5092452879980556	0.00658416748046875
0.5194588489976013	0.00658416748046875
0.5296762500001932	0.00658416748046875
0.5399026320010307	0.00658416748046875
0.5501203069943585	0.00658416748046875
0.5603382769986638	0.00658416748046875
0.5705440870005987	0.00658416748046875
0.5807538329972886	0.00658416748046875
0.5909746469988022	0.00754547119140625
0.6012001130002318	0.01174163818359375
0.6115396620007232	0.014980316162109375
0.6218665499982308	0.01708984375
0.6322143059951486	0.0199737548828125
0.6425707489979686	0.029628753662109375
0.65294669099967	0.037021636962890625
0.6633580139969126	0.0452117919921875
0.673774250994029	0.059223175048828125
0.684172930996283	0.07052993774414062
0.6945639839977957	0.08819198608398438
0.7049602889965172	0.1035003662109375
0.7154368259944022	0.12179183959960938
0.7258833999949275	0.13644790649414062
0.7362797739988309	0.15657424926757812
0.7466878599952906	0.17467498779296875
0.757073203996697	0.19861984252929688
0.7675108139956137	0.22296524047851562
0.7779995339951711	0.24554824829101562
0.7884483870002441	0.26804351806640625
0.798916374995315	0.2913627624511719
0.8093004619950079	0.31722259521484375
0.8196931339989533	0.3445625305175781
0.8300722799976938	0.3653602600097656
0.840505749998556	0.38802337646484375
0.8509256369943614	0.4119606018066406
0.8613404589996208	0.4350395202636719
0.8717868599997018	0.45728302001953125
0.8821802460006438	0.47777557373046875
0.8925826849954319	0.4984016418457031
0.902982804000203	0.5162277221679688
0.9133810929997708	0.5370140075683594
0.9237927930007572	0.5557594299316406
0.9342032950007706	0.5782432556152344
0.9445427059981739	0.5970115661621094
0.9548911659949226	0.6201667785644531
0.9651928329985822	0.6438140869140625
0.9755047529979493	0.6636199951171875
0.9858381289959652	0.6853179931640625
0.9962367039988749	0.7040634155273438
1.0066298809979344	0.7214736938476562
1.107049353995535	0.84869384765625
1.2074335559955216	0.8710289001464844
1.3078123969971784	0.8893089294433594
1.408194673997059	0.9013328552246094
1.508585512994614	0.9239387512207031
1.6089890959992772	0.9561080932617188
1.7093821189992013	0.9818687438964844
1.809773036999104	1.0243759155273438
1.910163846994692	1.0583915710449219
2.010553162996075	1.1444358825683594
2.110927055000502	1.1832733154296875
2.211330641999666	1.2152595520019531
2.3116990249982337	1.2425041198730469
2.412077376997331	1.27398681640625
2.5124687099960283	1.302947998046875
2.6128589669970097	1.3247947692871094
2.71329243999935	1.3532066345214844
2.813684574000945	1.3934555053710938
2.914069341000868	1.4207496643066406
3.014463978994172	1.4591941833496094
3.1148492680003983	1.4977455139160156
3.2152505299964105	1.5251693725585938
3.315646110997477	1.5638694763183594
3.4160405739967246	1.5993309020996094
3.516415860998677	1.6331596374511719
3.616848581994418	1.6692466735839844
3.717266417996143	1.7064781188964844
3.817669225994905	1.7457962036132812
3.9182501459945343	1.7744331359863281
4.018757202000415	1.8140068054199219
4.119240474996332	1.8474655151367188
4.219756392994896	1.8792343139648438
4.3202225739951245	1.9170989990234375
4.420737037995423	1.9514808654785156
4.521220723996521	1.98388671875
4.6216125459977775	2.022777557373047
4.721991903999879	2.060352325439453
4.82238992999919	2.0909461975097656
4.922773883998161	2.1287384033203125
5.0231640659985715	2.1631431579589844
5.123577795995516	2.1932220458984375
5.223963821998041	2.230030059814453
5.324370370995894	2.265827178955078
5.424795398001152	2.2983055114746094
5.525204526995367	2.3356399536132812
5.625594810997427	2.370880126953125
5.725985286997457	2.406810760498047
5.826395395000873	2.4349288940429688
5.9267805039999075	2.4735107421875
6.0271665879990906	2.4951171875
6.127534106999519	2.5164031982421875
6.227925332001178	2.5410728454589844
6.328334311998333	2.5538482666015625
6.428725056997791	2.5637588500976562
6.529130189999705	2.572906494140625
6.629553898994345	2.5709304809570312
0	0
