# Supplementary material for: GRAPE for fast and scalable graph processing and random-walk-based embedding
Source: Nat Comput Sci. 2023 Jun 26;3(6):552–68. doi: 10.1038/s43588-023-00465-8 (PMC10768636; doi:10.1038/s43588-023-00465-8)
Supplement: Supplementary file 4 — CSVs with time series data with time and memory requirements for the different libraries on the 44 considered graphs and on the different tasks considered (loading graphs, first- and second-order RWs). [file 43588_2023_465_MOESM4_ESM.zip › bio-celegans/Node2Vec/first_order_walk.csv]

delta	ram
0	0.0017805099487304688
0.0001435310041415505	0.0022611618041992188
0.00029894400358898565	0.0022611618041992188
0.00041603800491429865	0.0022611618041992188
0.0005254120042081922	0.0022611618041992188
0.0006325790018308908	0.0022611618041992188
0.0007384490018012002	0.0022611618041992188
0.0008433230032096617	0.0022611618041992188
0.000949844004935585	0.0022611618041992188
0.0010560450027696788	0.0022611618041992188
0.0011683679986163042	0.0022611618041992188
0.0012831999993068166	0.0022611618041992188
0.0014004810000187717	0.0022611618041992188
0.00151043500227388	0.0022611618041992188
0.001616701003513299	0.0022611618041992188
0.001722977998724673	0.0022611618041992188
0.0018288990031578578	0.0022611618041992188
0.0019344559987075627	0.0022611618041992188
0.0020400670036906376	0.0022611618041992188
0.002143730998795945	0.0022611618041992188
0.00228643900481984	0.0022611618041992188
0.002396684998529963	0.0022611618041992188
0.0025036110018845648	0.0022611618041992188
0.0026101460025529377	0.0022611618041992188
0.0027166030049556866	0.0022611618041992188
0.0028224650013726205	0.0022611618041992188
0.002930276001279708	0.0022611618041992188
0.0030372410037671216	0.0022611618041992188
0.00314414100284921	0.0022611618041992188
0.0032660120050422847	0.0022611618041992188
0.0033524309983476996	0.0022611618041992188
0.003435876998992171	0.0022611618041992188
0.0036012659984407946	0.0022611618041992188
0.003686886004288681	0.0022611618041992188
0.0037701129986089654	0.0022611618041992188
0.003852296998957172	0.0022611618041992188
0.003935084998374805	0.0022611618041992188
0.004017677005322184	0.0022611618041992188
0.004099559999303892	0.0022611618041992188
0.004180893003649544	0.0022611618041992188
0.004270525001629721	0.0022611618041992188
0.0043531880000955425	0.0027418136596679688
0.004435037000803277	0.0027418136596679688
0.00451639400125714	0.0027418136596679688
0.004597502003889531	0.0027418136596679688
0.004679033998399973	0.0027418136596679688
0.004761613003211096	0.0027418136596679688
0.004844121001951862	0.0027418136596679688
0.004930590002913959	0.0027418136596679688
0.005013278001570143	0.0027418136596679688
0.0050951130033354275	0.0027418136596679688
0.005177464001462795	0.0027418136596679688
0.005265823005174752	0.0027418136596679688
0.005348629005311523	0.0027418136596679688
0.005430830999102909	0.0027418136596679688
0.005513260999578051	0.0027418136596679688
0.005594859001575969	0.0027418136596679688
0.005675829001120292	0.0027418136596679688
0.005757525002991315	0.0027418136596679688
0.005839003999426495	0.0027418136596679688
0.0059205470024608076	0.0027418136596679688
0.006002346002787817	0.0027418136596679688
0.0060849369983770885	0.0027418136596679688
0.006166589002532419	0.0027418136596679688
0.00627161100419471	0.0027418136596679688
0.006354190998536069	0.0027418136596679688
0.006446291001338977	0.0027418136596679688
0.006529363003210165	0.0027418136596679688
0.006611775002966169	0.0027418136596679688
0.006693943003483582	0.0027418136596679688
0.006776005000574514	0.0027418136596679688
0.006857543005025946	0.0027418136596679688
0.006939236998732667	0.0027418136596679688
0.007027561005088501	0.0027418136596679688
0.007119898000382818	0.0027418136596679688
0.007208269998955075	0.0027418136596679688
0.007291015004739165	0.0027418136596679688
0.007373318003374152	0.0027418136596679688
0.007455525003024377	0.0027418136596679688
0.0075383270013844594	0.0027418136596679688
0.0076210280021768995	0.0027418136596679688
0.00770768900110852	0.0027418136596679688
0.007791602998622693	0.0027418136596679688
0.007874248003645334	0.0027418136596679688
0.007957036003062967	0.0027418136596679688
0.008039320004172623	0.0032224655151367188
0.008122225000988692	0.0032224655151367188
0.008211305001168512	0.0032224655151367188
0.008294830004160758	0.0032224655151367188
0.008377669000765309	0.0032224655151367188
0.008460393000859767	0.0032224655151367188
0.008543651005311403	0.0032224655151367188
0.008631697004602756	0.0032224655151367188
0.008714629002497531	0.0032224655151367188
0.008796929003437981	0.0032224655151367188
0.008878300002834294	0.0032224655151367188
0.008960545004811138	0.0032224655151367188
0.00904258800437674	0.0032224655151367188
0.00912427300499985	0.0032224655151367188
0.009210406999045517	0.0032224655151367188
0.009293977003835607	0.0032224655151367188
0.00937728500139201	0.0032224655151367188
0.00945946600404568	0.0032224655151367188
0.009542161002173088	0.0032224655151367188
0.009624523998354562	0.0032224655151367188
0.009706105003715493	0.0032224655151367188
0.00978762600425398	0.0032224655151367188
0.009869410001556389	0.0032224655151367188
0.009951924002962187	0.0032224655151367188
0.01003317600407172	0.0032224655151367188
0.010235950001515448	0.0032224655151367188
0.01042422599857673	0.0032224655151367188
0.010603776005154941	0.0032224655151367188
0.01077446300041629	0.0032224655151367188
0.010935140002402477	0.0032224655151367188
0.011092015003669076	0.0032224655151367188
0.011248269998759497	0.0032224655151367188
0.011444894000305794	0.0032224655151367188
0.01161759900423931	0.0032224655151367188
0.011775730999943335	0.0032224655151367188
0.01193282900203485	0.0032224655151367188
0.012088119001418818	0.0032224655151367188
0.012243823999597225	0.0032224655151367188
0.012406706002366263	0.0032224655151367188
0.012564538003061898	0.0032224655151367188
0.012720507002086379	0.0032224655151367188
0.012876350003352854	0.0032224655151367188
0.013032843999098986	0.0037031173706054688
0.013188898999942467	0.0037031173706054688
0.013359415999730118	0.0037031173706054688
0.013515632002963684	0.0037031173706054688
0.013671357002749573	0.0037031173706054688
0.01382716200168943	0.0037031173706054688
0.013983359000121709	0.0037031173706054688
0.01414005400147289	0.0037031173706054688
0.014317697001388296	0.0037031173706054688
0.01447562900284538	0.0037031173706054688
0.01463132600474637	0.0037031173706054688
0.01478693600074621	0.0037031173706054688
0.01494203200127231	0.0037031173706054688
0.015098315001523588	0.0037031173706054688
0.015253791003488004	0.0037031173706054688
0.015411243002745323	0.0037031173706054688
0.015567708003800362	0.0037031173706054688
0.01572445299825631	0.0037031173706054688
0.015880668004683685	0.0037031173706054688
0.0160375080013182	0.0037031173706054688
0.0161930040048901	0.0037031173706054688
0.016354448001948185	0.0037031173706054688
0.01652143600222189	0.0037031173706054688
0.01667882699985057	0.0037031173706054688
0.016837736999150366	0.0037031173706054688
0.016995205005514435	0.0037031173706054688
0.01715167200018186	0.0037031173706054688
0.017313693002506625	0.0037031173706054688
0.017476181004894897	0.0037031173706054688
0.01763339099852601	0.0037031173706054688
0.017789372002880555	0.0037031173706054688
0.017944801002158783	0.0037031173706054688
0.01810178400046425	0.0037031173706054688
0.018275675000040792	0.0037031173706054688
0.018432757999107707	0.0037031173706054688
0.01858814700244693	0.0037031173706054688
0.01874343300005421	0.0037031173706054688
0.018898057998740114	0.0037031173706054688
0.019054301003052387	0.0037031173706054688
0.019208817000617273	0.0037031173706054688
0.019363860999874305	0.0037031173706054688
0.01951841000118293	0.0037031173706054688
0.019678317999932915	0.0037031173706054688
0.019833737998851575	0.0037031173706054688
0.019989131003967486	0.0037031173706054688
0.020144378002441954	0.0037031173706054688
0.020308384999225382	0.0037031173706054688
0.02046545100165531	0.0037031173706054688
0.020622500000172295	0.0037031173706054688
0.020779480000783224	0.0037031173706054688
0.020934524000040255	0.0037031173706054688
0.021089982001285534	0.0037031173706054688
0.021245363001071382	0.0037031173706054688
0.02144899099948816	0.0037031173706054688
0.02162053400388686	0.0037031173706054688
0.02177785800449783	0.0037031173706054688
0.021933814001386054	0.0037031173706054688
0.022089705998951104	0.0037031173706054688
0.022279718999925535	0.0037031173706054688
0.022438970998337027	0.0037031173706054688
0.02259579100064002	0.0037031173706054688
0.022751112999685574	0.0037031173706054688
0.02290600600099424	0.0037031173706054688
0.023061744999722578	0.0037031173706054688
0.0232172329997411	0.0037031173706054688
0.02337568400253076	0.0037031173706054688
0.023531220998847857	0.0037031173706054688
0.0236868050051271	0.0037031173706054688
0.023841813002945855	0.0037031173706054688
0.02399778299877653	0.0037031173706054688
0.02415368200308876	0.0037031173706054688
0.02431512199837016	0.0037031173706054688
0.024470447999192402	0.0037031173706054688
0.024626819002151024	0.0037031173706054688
0.024784171000646893	0.0037031173706054688
0.02494178499910049	0.0037031173706054688
0.025098415004322305	0.0037031173706054688
0.02525460100150667	0.0037031173706054688
0.02541167600429617	0.0037031173706054688
0.025567338001565076	0.0037031173706054688
0.025722996004333254	0.0037031173706054688
0.0258831140017719	0.0037031173706054688
0.02604958799929591	0.0037031173706054688
0.026178997999522835	0.0037031173706054688
0.026340583004639484	0.0037031173706054688
0.026504800000111572	0.0037031173706054688
0.026664253004128113	0.0037031173706054688
0.026820038998266682	0.0037031173706054688
0.0269767670033616	0.0037031173706054688
0.027132104005431756	0.0037031173706054688
0.027293309998640325	0.0037031173706054688
0.027455116003693547	0.0037031173706054688
0.027612208999926224	0.0037031173706054688
0.027767366002080962	0.0037031173706054688
0.027923728004680015	0.0037031173706054688
0.02807982800004538	0.0037031173706054688
0.028241258005436976	0.0037031173706054688
0.028397915004461538	0.0037031173706054688
0.028553693999128882	0.0037031173706054688
0.028709247999358922	0.0037031173706054688
0.028864208004961256	0.0037031173706054688
0.029019287001574412	0.0037031173706054688
0.029175018004025333	0.0037031173706054688
0.029335758001252543	0.0037031173706054688
0.029491221001080703	0.0037031173706054688
0.02964725500351051	0.0037031173706054688
0.02980290000414243	0.0037031173706054688
0.029959395003970712	0.0037031173706054688
0.03012004699849058	0.0037031173706054688
0.030302874998596963	0.0037031173706054688
0.030460392001259606	0.0037031173706054688
0.0306163290006225	0.0037031173706054688
0.03077200700499816	0.0037031173706054688
0.030927692001569085	0.0037031173706054688
0.031082564004464075	0.0037031173706054688
0.0312375810026424	0.0037031173706054688
0.03146621199994115	0.0037031173706054688
0.03163609700277448	0.0037031173706054688
0.031793977999768686	0.004183769226074219
0.03195071200025268	0.004183769226074219
0.032107247003295925	0.004183769226074219
0.032276174999424256	0.004183769226074219
0.03243545100121992	0.004183769226074219
0.032593123003607616	0.004183769226074219
0.032751477003330365	0.004183769226074219
0.0329084410041105	0.004183769226074219
0.033064454000850674	0.004183769226074219
0.033221329998923466	0.004183769226074219
0.033378754000295885	0.004183769226074219
0.03353710700321244	0.004183769226074219
0.03369417800422525	0.004183769226074219
0.033850034000352025	0.004183769226074219
0.03400609700474888	0.004183769226074219
0.0341615420038579	0.004183769226074219
0.03434451900102431	0.004183769226074219
0.03450748800241854	0.004183769226074219
0.03466371900140075	0.004183769226074219
0.03481955900497269	0.004183769226074219
0.03497486899868818	0.004183769226074219
0.035130264004692435	0.004183769226074219
0.03529123600310413	0.004183769226074219
0.035448485003144015	0.004183769226074219
0.03560462200402981	0.004183769226074219
0.035761072002060246	0.004183769226074219
0.03591775899985805	0.004183769226074219
0.03607362800539704	0.004183769226074219
0.036235065999790095	0.004183769226074219
0.036464165001234505	0.004183769226074219
0.03663241900358116	0.004183769226074219
0.03679045700118877	0.004183769226074219
0.03694795400224393	0.004183769226074219
0.037105480005266145	0.004183769226074219
0.0372723379987292	0.004183769226074219
0.03742981400137069	0.004183769226074219
0.037591665000945795	0.004183769226074219
0.03774881600111257	0.004183769226074219
0.03790465400379617	0.004183769226074219
0.03806001400516834	0.004183769226074219
0.03817882300063502	0.004183769226074219
0.038340759005222935	0.004183769226074219
0.03849609100143425	0.004183769226074219
0.03865143399889348	0.004183769226074219
0.03880685900367098	0.004183769226074219
0.03896191500098212	0.004183769226074219
0.039116922998800874	0.004183769226074219
0.03927752800518647	0.004183769226074219
0.039433194004232064	0.004183769226074219
0.03958879800484283	0.004183769226074219
0.039744784000504296	0.004183769226074219
0.039900428004330024	0.004183769226074219
0.040057742000499275	0.004183769226074219
0.04021312999975635	0.004183769226074219
0.040369280002778396	0.004183769226074219
0.04052562400465831	0.004183769226074219
0.040683300998352934	0.004183769226074219
0.040839490000507794	0.004183769226074219
0.04099563899944769	0.004183769226074219
0.04115267399902223	0.004183769226074219
0.0413146360006067	0.004183769226074219
0.041481195999949705	0.004183769226074219
0.0416386840006453	0.004183769226074219
0.04179447099886602	0.004183769226074219
0.041950252998503856	0.004183769226074219
0.04210625799896661	0.004183769226074219
0.04228208400309086	0.004183769226074219
0.04244037299940828	0.004183769226074219
0.04259686599834822	0.004183769226074219
0.0427530500019202	0.004183769226074219
0.04291357599868206	0.004183769226074219
0.04308510199916782	0.004183769226074219
0.04324199300026521	0.004183769226074219
0.04340075400250498	0.004183769226074219
0.04355740400205832	0.004183769226074219
0.043712935999792535	0.004183769226074219
0.04386968399921898	0.004183769226074219
0.04402500900323503	0.004183769226074219
0.04418877600255655	0.004183769226074219
0.0443503030037391	0.004183769226074219
0.04450660000293283	0.004183769226074219
0.04466331300500315	0.004183769226074219
0.04482682100206148	0.004183769226074219
0.044982619998336304	0.004183769226074219
0.045138696004869416	0.004183769226074219
0.04529962800006615	0.004183769226074219
0.045456430001650006	0.004183769226074219
0.04561295900202822	0.004183769226074219
0.045769146003294736	0.004183769226074219
0.04592644800140988	0.004183769226074219
0.04608358200493967	0.004183769226074219
0.046267884004919324	0.004183769226074219
0.046474023001792375	0.004183769226074219
0.04664508900168585	0.004183769226074219
0.0468040550040314	0.004183769226074219
0.04696091599907959	0.004183769226074219
0.04711739600315923	0.004183769226074219
0.0472881759997108	0.004183769226074219
0.047446786004002206	0.004183769226074219
0.0476087120041484	0.004183769226074219
0.04776573499839287	0.004183769226074219
0.047922155004926026	0.004183769226074219
0.04807769499893766	0.004183769226074219
0.04823369700170588	0.004183769226074219
0.04839020300278207	0.004183769226074219
0.04854793599952245	0.004183769226074219
0.048705036999308504	0.004183769226074219
0.0488623400015058	0.004183769226074219
0.04901828500442207	0.004183769226074219
0.04917423499864526	0.004183769226074219
0.04933574900496751	0.004183769226074219
0.049492130005091894	0.004183769226074219
0.04964730400388362	0.004183769226074219
0.049805722999735735	0.004183769226074219
0.04996278299950063	0.004183769226074219
0.05011849500442622	0.004183769226074219
0.05029515600472223	0.004183769226074219
0.05045289100235095	0.004183769226074219
0.050609701000212226	0.004183769226074219
0.05076547199860215	0.004183769226074219
0.05092177600454306	0.004183769226074219
0.05107767099980265	0.004183769226074219
0.051232846002676524	0.004183769226074219
0.05145581100077834	0.004183769226074219
0.05162977200234309	0.004183769226074219
0.051786779004032724	0.004183769226074219
0.051942253005108796	0.004183769226074219
0.05209851000108756	0.004183769226074219
0.052259691001381725	0.004183769226074219
0.05241871600446757	0.004183769226074219
0.05257507000351325	0.004183769226074219
0.05273202500393381	0.004183769226074219
0.05288732500048354	0.004183769226074219
0.05304249699838692	0.004183769226074219
0.053200271002424415	0.004183769226074219
0.053356702002929524	0.004183769226074219
0.05351337599859107	0.004183769226074219
0.053669098000682425	0.004183769226074219
0.05382468400057405	0.004183769226074219
0.05397963600262301	0.004664421081542969
0.05413471700012451	0.004664421081542969
0.054308881000906695	0.004664421081542969
0.05446548100007931	0.004664421081542969
0.054620920003799256	0.004664421081542969
0.05477743600204121	0.004664421081542969
0.0549322070000926	0.004664421081542969
0.05508711100264918	0.004664421081542969
0.0552432980039157	0.004664421081542969
0.05539930300437845	0.004664421081542969
0.0555553950034664	0.004664421081542969
0.05571138799859909	0.004664421081542969
0.05586823000339791	0.004664421081542969
0.056024353005341254	0.004664421081542969
0.05618098600098165	0.004664421081542969
0.05634175500017591	0.004664421081542969
0.05651113299973076	0.004664421081542969
0.05667084100423381	0.004664421081542969
0.056833088005078025	0.004664421081542969
0.056990778000908904	0.004664421081542969
0.057147439001710154	0.004664421081542969
0.057311308999487665	0.004664421081542969
0.05746918500517495	0.004664421081542969
0.05763014100375585	0.004664421081542969
0.057786212004430126	0.004664421081542969
0.05794145400432171	0.004664421081542969
0.05809732500347309	0.004664421081542969
0.058271242000046186	0.004664421081542969
0.05842857900279341	0.004664421081542969
0.058585045000654645	0.004664421081542969
0.058740193002449814	0.004664421081542969
0.05889558300259523	0.004664421081542969
0.05905177500244463	0.004664421081542969
0.05920737799897324	0.004664421081542969
0.05936318300518906	0.004664421081542969
0.059517731999221724	0.004664421081542969
0.05967322600190528	0.004664421081542969
0.05982892500469461	0.004664421081542969
0.05998445400473429	0.004664421081542969
0.06014382200373802	0.004664421081542969
0.060305680002784356	0.004664421081542969
0.06046169299952453	0.004664421081542969
0.06061831600527512	0.004664421081542969
0.06077469600131735	0.004664421081542969
0.06093057399993995	0.004664421081542969
0.06108644600317348	0.004664421081542969
0.06124175299919443	0.004664421081542969
0.06140898600278888	0.004664421081542969
0.06157235000137007	0.004664421081542969
0.0617280920050689	0.004664421081542969
0.06188337200001115	0.004664421081542969
0.062038724005105905	0.004664421081542969
0.062189119002141524	0.004664421081542969
0.06236470500152791	0.004664421081542969
0.06252223200135631	0.004664421081542969
0.06267802200454753	0.004664421081542969
0.06283565099874977	0.004664421081542969
0.06299124900397146	0.004664421081542969
0.06314743999973871	0.004664421081542969
0.0633191140004783	0.004664421081542969
0.06347663400083547	0.004664421081542969
0.0636330449997331	0.004664421081542969
0.06378978000429925	0.004664421081542969
0.06394710500171641	0.004664421081542969
0.06410372700338485	0.004664421081542969
0.06425980700441869	0.004664421081542969
0.06441589599853614	0.004664421081542969
0.06457264700293308	0.004664421081542969
0.06473730500147212	0.004664421081542969
0.06489358500402886	0.004664421081542969
0.06504885599861154	0.004664421081542969
0.06520527900283923	0.004664421081542969
0.0653628030049731	0.004664421081542969
0.06552066199947149	0.004664421081542969
0.06567688500217628	0.004664421081542969
0.0658329850048176	0.004664421081542969
0.065989091002848	0.004664421081542969
0.0661450390034588	0.004664421081542969
0.0663196820023586	0.004664421081542969
0.06648578499880387	0.004664421081542969
0.06664369800273562	0.004664421081542969
0.06680018499901053	0.004664421081542969
0.06695619600213831	0.004664421081542969
0.06711211299989372	0.004664421081542969
0.0672714700049255	0.004664421081542969
0.06742791100259637	0.004664421081542969
0.06758808200538624	0.004664421081542969
0.06774457600113237	0.004664421081542969
0.06790037100290647	0.004664421081542969
0.06806068299920298	0.004664421081542969
0.06821727200440364	0.004664421081542969
0.06838275599875487	0.004664421081542969
0.06853849600156536	0.004664421081542969
0.06869348200416425	0.004664421081542969
0.06884942200122168	0.004664421081542969
0.0690054639999289	0.004664421081542969
0.06916119800007436	0.004664421081542969
0.06932075600343524	0.004664421081542969
0.06947638600104256	0.004664421081542969
0.06963528300548205	0.004664421081542969
0.06979213099839399	0.004664421081542969
0.06994697500340408	0.004664421081542969
0.07010134300071513	0.004664421081542969
0.07027550999919185	0.004664421081542969
0.07043251200229861	0.004664421081542969
0.07058729900018079	0.004664421081542969
0.07074271400051657	0.004664421081542969
0.0708985430028406	0.004664421081542969
0.07105405499896733	0.004664421081542969
0.07120943200425245	0.004664421081542969
0.07136513500154251	0.004664421081542969
0.07152919000509428	0.004664421081542969
0.07168543500301894	0.004664421081542969
0.07184194499859586	0.004664421081542969
0.07199792900064494	0.004664421081542969
0.07215406699833693	0.004664421081542969
0.07231490700360155	0.004664421081542969
0.07247195699892472	0.004664421081542969
0.07262782999896444	0.004664421081542969
0.07278337300522253	0.004664421081542969
0.07294032200297806	0.004664421081542969
0.07309636900026817	0.004664421081542969
0.07325138099986361	0.004664421081542969
0.07340760000079172	0.004664421081542969
0.07356263800465968	0.004664421081542969
0.07371707499987679	0.004664421081542969
0.07387185400148155	0.004664421081542969
0.07402772299974458	0.004664421081542969
0.07417888400232187	0.004664421081542969
0.07433967100223526	0.004664421081542969
0.07449552899925038	0.004664421081542969
0.0746506639989093	0.004664421081542969
0.07480583299911814	0.004664421081542969
0.07496139900467824	0.004664421081542969
0.07511901899852091	0.004664421081542969
0.07529209600033937	0.004664421081542969
0.07545443499839166	0.004664421081542969
0.07561250700382516	0.004664421081542969
0.07576840700494358	0.004664421081542969
0.07592903800104978	0.004664421081542969
0.07608634500502376	0.004664421081542969
0.07624331000261009	0.004664421081542969
0.07644124200305669	0.004664421081542969
0.07661299800383858	0.004664421081542969
0.0767721740048728	0.004664421081542969
0.07692962900182465	0.004664421081542969
0.07708614200237207	0.004664421081542969
0.07724335999955656	0.004664421081542969
0.07740410399856046	0.004664421081542969
0.07756783199874917	0.004664421081542969
0.0777312130012433	0.004664421081542969
0.07788665599946398	0.004664421081542969
0.07804250000481261	0.004664421081542969
0.07819414700497873	0.004664421081542969
0.07835854899894912	0.004664421081542969
0.07851560899871401	0.004664421081542969
0.07867208300012862	0.004664421081542969
0.07882863100530813	0.004664421081542969
0.07898471000225982	0.004664421081542969
0.07914011899993056	0.005145072937011719
0.07930854699952761	0.005145072937011719
0.07946565900056157	0.005145072937011719
0.07962445999874035	0.005145072937011719
0.07978164299856871	0.005145072937011719
0.07993820900446735	0.005145072937011719
0.08009383600438014	0.005145072937011719
0.08025086400448345	0.005145072937011719
0.08040853700367734	0.005145072937011719
0.08056531400507083	0.005145072937011719
0.08072091600479325	0.005145072937011719
0.0808780330044101	0.005145072937011719
0.0810335540008964	0.005145072937011719
0.0811892900019302	0.005145072937011719
0.08134947300277418	0.005145072937011719
0.08151448499847902	0.005145072937011719
0.0816713400054141	0.005145072937011719
0.08182716300507309	0.005145072937011719
0.08198314000037499	0.005145072937011719
0.08213872600026662	0.005145072937011719
0.08231459699891275	0.005145072937011719
0.08247205299994675	0.005145072937011719
0.08262783100508386	0.005145072937011719
0.0827832440045313	0.005145072937011719
0.08293923300516326	0.005145072937011719
0.08309466300124768	0.005145072937011719
0.0832651460004854	0.005145072937011719
0.08342322300450178	0.005145072937011719
0.08358043900079792	0.005145072937011719
0.08373741700052051	0.005145072937011719
0.08389753500523511	0.005145072937011719
0.084054612001637	0.005145072937011719
0.08421128200279782	0.005145072937011719
0.0843676750009763	0.005145072937011719
0.08452367399877403	0.005145072937011719
0.08468008400086546	0.005145072937011719
0.08484283299912931	0.005145072937011719
0.08499967600073433	0.005145072937011719
0.08515515800536377	0.005145072937011719
0.08532046500477009	0.005145072937011719
0.08547742199880304	0.005145072937011719
0.08563504400081001	0.005145072937011719
0.08579197500512237	0.005145072937011719
0.08594928700040327	0.005145072937011719
0.08610556300118333	0.005145072937011719
0.08628063800279051	0.005145072937011719
0.08644638700206997	0.005145072937011719
0.08660560000134865	0.005145072937011719
0.08676170900434954	0.005145072937011719
0.08691825799905928	0.005145072937011719
0.08707483200123534	0.005145072937011719
0.0872306050005136	0.005145072937011719
0.08738735200313386	0.005145072937011719
0.08754970099835191	0.005145072937011719
0.08770574300433509	0.005145072937011719
0.08786108500498813	0.005145072937011719
0.08801603499887278	0.005145072937011719
0.08817247299884912	0.005145072937011719
0.08833388800121611	0.005145072937011719
0.08848963700438617	0.005145072937011719
0.0886460200053989	0.005145072937011719
0.0888022639992414	0.005145072937011719
0.08895839899923885	0.005145072937011719
0.08911351000278955	0.005145072937011719
0.08927377600048203	0.005145072937011719
0.08942970100179082	0.005145072937011719
0.08958517399878474	0.005145072937011719
0.08974030800163746	0.005145072937011719
0.08989572800055612	0.005145072937011719
0.09005052599968622	0.005145072937011719
0.09017859400046291	0.005145072937011719
0.09033931299927644	0.005145072937011719
0.09049509900069097	0.005145072937011719
0.09064974699867889	0.005145072937011719
0.09080470500339288	0.005145072937011719
0.09096049700019648	0.005145072937011719
0.09111532300448744	0.005145072937011719
0.09127512499981094	0.005145072937011719
0.09146685599989723	0.005145072937011719
0.09163628100213828	0.005145072937011719
0.09180031400319422	0.005145072937011719
0.09195770000224002	0.005145072937011719
0.09211349199904362	0.005145072937011719
0.09228396300022723	0.005145072937011719
0.09244213100464549	0.005145072937011719
0.09259770200151252	0.005145072937011719
0.09274968100362457	0.005145072937011719
0.09292118799930904	0.005145072937011719
0.09309095900243847	0.005145072937011719
0.09324695200484712	0.005145072937011719
0.09340331400017021	0.005145072937011719
0.09355836000031559	0.005145072937011719
0.09371290800481802	0.005145072937011719
0.09386846800043713	0.005145072937011719
0.09402452200447442	0.005145072937011719
0.09418974300206173	0.005145072937011719
0.09435280899924692	0.005145072937011719
0.09452034599962644	0.005145072937011719
0.09467259899975033	0.005145072937011719
0.09482551000110107	0.005145072937011719
0.09497728700080188	0.005145072937011719
0.09512922500289278	0.005145072937011719
0.0952853960043285	0.005145072937011719
0.09543838100216817	0.005145072937011719
0.0956115779990796	0.005145072937011719
0.09576654600095935	0.005145072937011719
0.09593524600495584	0.005145072937011719
0.09608873600518564	0.005145072937011719
0.09624661700217985	0.005145072937011719
0.09648766100144712	0.005145072937011719
0.09665673899871763	0.005145072937011719
0.09681483900203602	0.005145072937011719
0.09697127300023567	0.005145072937011719
0.09713136500067776	0.005145072937011719
0.09730047300399747	0.005145072937011719
0.09745900500274729	0.005145072937011719
0.09762048900302034	0.005145072937011719
0.09777843000483699	0.005145072937011719
0.09793424000235973	0.005145072937011719
0.09808911599975545	0.005145072937011719
0.09826166400307557	0.005145072937011719
0.09842162700078916	0.005145072937011719
0.09857870700216154	0.005145072937011719
0.09873377899930347	0.005145072937011719
0.09888833600416547	0.005145072937011719
0.09904259600443766	0.005145072937011719
0.09920214600424515	0.005145072937011719
0.09935819200472906	0.005145072937011719
0.09951298800297081	0.005145072937011719
0.09966738500224892	0.005145072937011719
0.09982644700357923	0.005145072937011719
0.09998271000222303	0.005145072937011719
0.10013781800080324	0.005145072937011719
0.11031756200100062	0.005145072937011719
0.12056586800463265	0.005145072937011719
0.1307950400005211	0.005625724792480469
0.14102393299981486	0.005625724792480469
0.15123263499845052	0.005625724792480469
0.16148375999910058	0.005625724792480469
0.17169999800535152	0.005625724792480469
0.1819194449999486	0.005625724792480469
0.1921375320016523	0.005625724792480469
0.2023494050008594	0.005625724792480469
0.2125604469983955	0.006106376647949219
0.22276881099969614	0.006106376647949219
0.2329740760033019	0.006106376647949219
0.24317987600079505	0.006106376647949219
0.2533876599991345	0.006106376647949219
0.2636222120054299	0.006106376647949219
0.2738722870053607	0.006106376647949219
0.28413067500514444	0.006106376647949219
0.2943956029994297	0.006106376647949219
0.3046657349987072	0.006106376647949219
0.3148932469994179	0.006106376647949219
0.3251336860048468	0.006106376647949219
0.33540136200463166	0.006106376647949219
0.3456689910017303	0.006106376647949219
0.35589533999882406	0.006106376647949219
0.36613988599856384	0.006106376647949219
0.37637580500449985	0.006587028503417969
0.3866202950011939	0.006587028503417969
0.3968296189996181	0.006587028503417969
0.4070529599994188	0.006587028503417969
0.41731226900446927	0.006587028503417969
0.42756617499981076	0.006587028503417969
0.43780008899921086	0.006587028503417969
0.4480387459989288	0.006587028503417969
0.45826788100384874	0.006587028503417969
0.46849346499948297	0.006587028503417969
0.47872440300125163	0.006587028503417969
0.48894848200143315	0.006587028503417969
0.49917744200502057	0.006587028503417969
0.5094162480017985	0.006587028503417969
0.5196300780007732	0.006587028503417969
0.5298593600018648	0.007067680358886719
0.5400678170044557	0.007067680358886719
0.5502964800034533	0.007067680358886719
0.5605085720017087	0.007067680358886719
0.5707161559985252	0.007067680358886719
0.5809644730034051	0.007067680358886719
0.5912279090043739	0.007067680358886719
0.6014550860054442	0.008990287780761719
0.6117403090029256	0.011263847351074219
0.6221063800039701	0.015044212341308594
0.6324638700025389	0.017104148864746094
0.6427995490012108	0.02482891082763672
0.6531619640009012	0.031233787536621094
0.6635404539993033	0.04005718231201172
0.6739220739982557	0.05353832244873047
0.684338648999983	0.06386470794677734
0.6947293090051971	0.08021831512451172
0.705118042002141	0.09434795379638672
0.7155680220021168	0.11155223846435547
0.72601312900224	0.12822246551513672
0.7364811240040581	0.1473379135131836
0.7469628780017956	0.16355037689208984
0.75738592199923	0.18361949920654297
0.7678578880004352	0.20852184295654297
0.7782545920053963	0.2320699691772461
0.788697449999745	0.25457286834716797
0.7991321770023205	0.2768850326538086
0.8095338040002389	0.3047361373901367
0.8199440440002945	0.33284664154052734
0.8303104799997527	0.3560171127319336
0.8406855120047112	0.37900829315185547
0.8510900230030529	0.4054708480834961
0.8615283949984587	0.4231901168823242
0.8719480799991288	0.44739818572998047
0.8823427009992884	0.4684896469116211
0.8927489560010144	0.48945140838623047
0.9031485630039242	0.5094022750854492
0.9135567400007858	0.5263242721557617
0.9239666950015817	0.5436277389526367
0.9343749789986759	0.5643186569213867
0.9448153019984602	0.584986686706543
0.9552147229987895	0.6089544296264648
0.9656231970002409	0.6301794052124023
0.9760387420028565	0.6470098495483398
0.9864217120048124	0.6737699508666992
0.9968309140022029	0.691554069519043
1.0072381069985568	0.7099599838256836
1.1076987410051515	0.849665641784668
1.2080879240020295	0.8743391036987305
1.308483127002546	0.8868284225463867
1.408861636002257	0.8988447189331055
1.509253677999368	0.9226522445678711
1.6096365070043248	0.9467916488647461
1.7100375779991737	0.9780874252319336
1.8104860910025309	1.0168142318725586
1.9108710720029194	1.0481023788452148
2.0112496060028207	1.0991888046264648
2.1116793230030453	1.1817350387573242
2.212076789001003	1.2021474838256836
2.3124663480048184	1.2348623275756836
2.412861802004045	1.270686149597168
2.5132446230054484	1.2865972518920898
2.613643996999599	1.3159399032592773
2.7140277450016583	1.3501768112182617
2.814430597005412	1.377009391784668
2.914817866003432	1.414576530456543
3.0152079629988293	1.4521284103393555
3.1156134010016103	1.4807424545288086
3.216003866000392	1.5190000534057617
3.316369690001011	1.5561933517456055
3.416750424003112	1.5857152938842773
3.517139153002063	1.621516227722168
3.617548447000445	1.6585569381713867
3.7179257040043012	1.6882925033569336
3.8182542330032447	1.7202329635620117
3.918640010000672	1.7670278549194336
4.019048189999012	1.7950506210327148
4.119444367999677	1.824610710144043
4.219894235000538	1.8636960983276367
4.320284749999701	1.8898000717163086
4.420710316000623	1.9264860153198242
4.521113104005053	1.9641942977905273
4.621496700005082	1.9847402572631836
4.721867628999462	2.020888328552246
4.822231038000609	2.057101249694824
4.922612169000786	2.0842580795288086
5.02298030500242	2.1239919662475586
5.123351146001369	2.1590261459350586
5.223717180000676	2.1871519088745117
5.32409944000392	2.225039482116699
5.424506534000102	2.2593679428100586
5.525040931002877	2.288966178894043
5.625524292998307	2.3260908126831055
5.726066251998418	2.360297203063965
5.826563827002246	2.3892736434936523
5.927089197000896	2.4269933700561523
6.027573710998695	2.463496208190918
6.128193893004209	2.486170768737793
6.228593350002484	2.5156469345092773
6.3289915150016895	2.5341176986694336
6.42937752600119	2.5490522384643555
6.529783572004817	2.565951347351074
6.630196194004384	2.569796562194824
6.730641107998963	2.5722150802612305
0	0
