# Supplementary material for: GRAPE for fast and scalable graph processing and random-walk-based embedding
Source: Nat Comput Sci. 2023 Jun 26;3(6):552–68. doi: 10.1038/s43588-023-00465-8 (PMC10768636; doi:10.1038/s43588-023-00465-8)
Supplement: Supplementary file 4 — CSVs with time series data with time and memory requirements for the different libraries on the 44 considered graphs and on the different tasks considered (loading graphs, first- and second-order RWs). [file 43588_2023_465_MOESM4_ESM.zip › bio-celegans/GraphEmbedding/second_order_walk_only_q.csv]

delta	ram
0	0.0016649246215934
0.00020806491374969482	0.0016649246215934
0.0003526589134708047	0.0016649246215934
0.00044846395030617714	0.0016649246215934
0.0005363739328458905	0.0016649246215934
0.0006219589849933982	0.0016649246215934
0.0007063029333949089	0.0016649246215934
0.0007900999626144767	0.00214557647706215
0.0008731259731575847	0.00214557647706215
0.0009553759591653943	0.00214557647706215
0.0010372329270467162	0.00214557647706215
0.0011279979953542352	0.00214557647706215
0.0012230270076543093	0.00214557647706215
0.0013148789294064045	0.00214557647706215
0.001397944986820221	0.00214557647706215
0.0014803910162299871	0.00214557647706215
0.0015621029306203127	0.00214557647706215
0.0016440399922430515	0.00214557647706215
0.0017259289743378758	0.00214557647706215
0.0018075259868055582	0.00214557647706215
0.0018891759682446718	0.00214557647706215
0.00197139591909945	0.00214557647706215
0.0020533340284600854	0.00214557647706215
0.002134319976903498	0.00214557647706215
0.0022155779879540205	0.00214557647706215
0.00230297795496881	0.00214557647706215
0.002385773928835988	0.00214557647706215
0.0024674750166013837	0.00214557647706215
0.0025494209257885814	0.00214557647706215
0.0026310409884899855	0.00214557647706215
0.002712507965043187	0.00214557647706215
0.002794747008010745	0.00214557647706215
0.0028758009430021048	0.00214557647706215
0.002957112970761955	0.00214557647706215
0.0030388280283659697	0.00214557647706215
0.0031205349368974566	0.00214557647706215
0.0032017979538068175	0.00214557647706215
0.00328964798245579	0.00214557647706215
0.0033729849383234978	0.00214557647706215
0.003454830963164568	0.00214557647706215
0.0035365589428693056	0.00214557647706215
0.0036185060162097216	0.00214557647706215
0.003699761931784451	0.00214557647706215
0.0038095879135653377	0.00214557647706215
0.003893475979566574	0.00214557647706215
0.003975908970460296	0.00214557647706215
0.004064782988280058	0.0026262283325309
0.0041484159883111715	0.0026262283325309
0.00423118902835995	0.0026262283325309
0.004319534986279905	0.0026262283325309
0.004403606988489628	0.0026262283325309
0.004485948011279106	0.0026262283325309
0.004568794975057244	0.0026262283325309
0.00465155194979161	0.0026262283325309
0.0047346060164272785	0.0026262283325309
0.004817507928237319	0.0026262283325309
0.004899648018181324	0.0026262283325309
0.0049819269916042686	0.0026262283325309
0.005064610973931849	0.0026262283325309
0.005154707934707403	0.0026262283325309
0.005241413949988782	0.0026262283325309
0.0053290840005502105	0.0026262283325309
0.005412318976595998	0.0026262283325309
0.005495078978128731	0.0026262283325309
0.005577058997005224	0.0026262283325309
0.005658432957716286	0.0026262283325309
0.005740195978432894	0.0026262283325309
0.005821730010211468	0.0026262283325309
0.005903173936530948	0.0026262283325309
0.005984999006614089	0.0026262283325309
0.006067960988730192	0.0026262283325309
0.006150573957711458	0.0026262283325309
0.006232987972907722	0.0026262283325309
0.006327235023491085	0.0026262283325309
0.006420035962946713	0.0026262283325309
0.006503509008325636	0.0026262283325309
0.0065851479303091764	0.0026262283325309
0.006667015026323497	0.0026262283325309
0.006749046966433525	0.0026262283325309
0.006831105914898217	0.0026262283325309
0.006913259974680841	0.0026262283325309
0.006995519972406328	0.0026262283325309
0.007077510003000498	0.0026262283325309
0.007159582921303809	0.0026262283325309
0.00724215991795063	0.0026262283325309
0.0073366479482501745	0.0026262283325309
0.007420544978231192	0.0026262283325309
0.007503280998207629	0.0026262283325309
0.007586041931062937	0.0026262283325309
0.0076692369766533375	0.0026262283325309
0.007767649949528277	0.0026262283325309
0.007853094954043627	0.0026262283325309
0.007936312002129853	0.0026262283325309
0.00801838596817106	0.0026262283325309
0.008101164014078677	0.0026262283325309
0.008184068952687085	0.0026262283325309
0.008284257957711816	0.0026262283325309
0.008369261980988085	0.0026262283325309
0.008452554931864142	0.0026262283325309
0.008534783963114023	0.0026262283325309
0.00861656793858856	0.0026262283325309
0.008699791971594095	0.0026262283325309
0.008782097953371704	0.0026262283325309
0.00886445795185864	0.0026262283325309
0.008947259979322553	0.0026262283325309
0.009029168984852731	0.0026262283325309
0.009110850980505347	0.0026262283325309
0.0091937689576298	0.0026262283325309
0.009282614919357002	0.0026262283325309
0.009372467990033329	0.0026262283325309
0.009455899009481072	0.0026262283325309
0.009538593934848905	0.0026262283325309
0.009621222969144583	0.0026262283325309
0.009703940013423562	0.0026262283325309
0.009786661015823483	0.0026262283325309
0.009869127999991179	0.0026262283325309
0.009951176005415618	0.0026262283325309
0.010033456957899034	0.0026262283325309
0.010210106964223087	0.0026262283325309
0.010420587961561978	0.0026262283325309
0.01059725892264396	0.0026262283325309
0.010768164996989071	0.0026262283325309
0.010929782991297543	0.0026262283325309
0.011094028013758361	0.0026262283325309
0.011252138996496797	0.0026262283325309
0.011418657028116286	0.0026262283325309
0.011575041920877993	0.0026262283325309
0.011727178003638983	0.0026262283325309
0.011886132997460663	0.0026262283325309
0.012042801943607628	0.0026262283325309
0.0121992559870705	0.0026262283325309
0.012367023970000446	0.0026262283325309
0.012524427962489426	0.0026262283325309
0.012680422980338335	0.0026262283325309
0.012837111949920654	0.0026262283325309
0.012993398937396705	0.00310688018799965
0.013148659956641495	0.00310688018799965
0.013304586987942457	0.00310688018799965
0.013461453025229275	0.00310688018799965
0.013618082972243428	0.00310688018799965
0.01378776493947953	0.00310688018799965
0.013947346014901996	0.00310688018799965
0.014103538007475436	0.00310688018799965
0.014260201016440988	0.00310688018799965
0.014422509004361928	0.00310688018799965
0.014579191920347512	0.00310688018799965
0.014735097996890545	0.00310688018799965
0.014891028986312449	0.00310688018799965
0.01504668896086514	0.00310688018799965
0.015202721930108964	0.00310688018799965
0.015363023965619504	0.00310688018799965
0.015521392924711108	0.00310688018799965
0.01567853894084692	0.00310688018799965
0.015850147930905223	0.00310688018799965
0.016126197995617986	0.00310688018799965
0.01629300694912672	0.00310688018799965
0.016452527954243124	0.00310688018799965
0.016609743935987353	0.00310688018799965
0.01676754094660282	0.00310688018799965
0.016924777999520302	0.00310688018799965
0.017083348939195275	0.00310688018799965
0.017239774926565588	0.00310688018799965
0.017399798962287605	0.00310688018799965
0.017555524013005197	0.00310688018799965
0.01771028700750321	0.00310688018799965
0.01786688598804176	0.00310688018799965
0.018022408010438085	0.00310688018799965
0.01817808102350682	0.00310688018799965
0.018336848937906325	0.00310688018799965
0.018492599949240685	0.00310688018799965
0.018648101948201656	0.00310688018799965
0.01880357100162655	0.00310688018799965
0.01896449492778629	0.00310688018799965
0.01912604202516377	0.00310688018799965
0.019282541936263442	0.00310688018799965
0.019441755022853613	0.00310688018799965
0.01959790091495961	0.00310688018799965
0.0197268029442057	0.00310688018799965
0.019885208923369646	0.00310688018799965
0.020041325013153255	0.00310688018799965
0.02019810292404145	0.00310688018799965
0.020360418944619596	0.00310688018799965
0.020517611992545426	0.00310688018799965
0.020673658000305295	0.00310688018799965
0.02082953799981624	0.00310688018799965
0.0209863749332726	0.00310688018799965
0.021144034923054278	0.00310688018799965
0.02131039393134415	0.00310688018799965
0.021467376966029406	0.00310688018799965
0.021622994914650917	0.00310688018799965
0.02178008994087577	0.00310688018799965
0.0219353549182415	0.00310688018799965
0.022091494989581406	0.00310688018799965
0.02224632794968784	0.00310688018799965
0.02240691799670458	0.00310688018799965
0.022562002995982766	0.00310688018799965
0.02271725400350988	0.00310688018799965
0.022872624918818474	0.00310688018799965
0.023027966963127255	0.00310688018799965
0.02318262297194451	0.00310688018799965
0.023342693923041224	0.00310688018799965
0.023500325973145664	0.00310688018799965
0.023657375015318394	0.00310688018799965
0.023839290952309966	0.00310688018799965
0.024000786943361163	0.00310688018799965
0.024158124928362668	0.00310688018799965
0.02431396092288196	0.00310688018799965
0.0244705619988963	0.00310688018799965
0.02462624292820692	0.00310688018799965
0.02478148799855262	0.00310688018799965
0.02493880793917924	0.00310688018799965
0.025094010983593762	0.00310688018799965
0.025249883998185396	0.00310688018799965
0.025409854017198086	0.00310688018799965
0.025564861949533224	0.00310688018799965
0.025719514931552112	0.00310688018799965
0.02587381098419428	0.00310688018799965
0.026029258966445923	0.00310688018799965
0.02618383802473545	0.00310688018799965
0.026343337958678603	0.00310688018799965
0.026498483959585428	0.00310688018799965
0.026653078966774046	0.00310688018799965
0.026810292969457805	0.00310688018799965
0.02697104401886463	0.00310688018799965
0.0271280329907313	0.00310688018799965
0.0272845639847219	0.00310688018799965
0.02744299394544214	0.00310688018799965
0.027600017958320677	0.00310688018799965
0.027724984916858375	0.00310688018799965
0.027881784946657717	0.00310688018799965
0.028037010924890637	0.00310688018799965
0.02819261502008885	0.00310688018799965
0.028363941935822368	0.00310688018799965
0.028522216947749257	0.00310688018799965
0.02867870102636516	0.00310688018799965
0.02883948292583227	0.00310688018799965
0.028997745946981013	0.00310688018799965
0.029153869953006506	0.00310688018799965
0.029310012934729457	0.00310688018799965
0.029467912972904742	0.00310688018799965
0.029624953982420266	0.00310688018799965
0.029780571931041777	0.00310688018799965
0.029936117003671825	0.00310688018799965
0.030091973021626472	0.00310688018799965
0.030248396913520992	0.00310688018799965
0.030409010010771453	0.00310688018799965
0.03056581993587315	0.00310688018799965
0.030721650924533606	0.00310688018799965
0.03088101593311876	0.00310688018799965
0.031037868931889534	0.00310688018799965
0.031194224022328854	0.00310688018799965
0.03135735995601863	0.00310688018799965
0.03151541796978563	0.00310688018799965
0.03167085291352123	0.00310688018799965
0.0318449130281806	0.00310688018799965
0.032004620996303856	0.00310688018799965
0.03216011601034552	0.00310688018799965
0.03231559891719371	0.00310688018799965
0.03247182699851692	0.00310688018799965
0.03262751596048474	0.00310688018799965
0.032783927978016436	0.00310688018799965
0.03293911996297538	0.00310688018799965
0.033094218000769615	0.00310688018799965
0.03324999799951911	0.00310688018799965
0.0334104779176414	0.00310688018799965
0.03356666397303343	0.00310688018799965
0.03373650799039751	0.00310688018799965
0.03389987093396485	0.00310688018799965
0.03405606793239713	0.00310688018799965
0.03421260300092399	0.00310688018799965
0.03439215896651149	0.00310688018799965
0.03455094899982214	0.00310688018799965
0.03470666392240673	0.00310688018799965
0.03486734698526561	0.00310688018799965
0.03502433095127344	0.00310688018799965
0.035180045990273356	0.00310688018799965
0.03533984592650086	0.00310688018799965
0.03549666400067508	0.00310688018799965
0.03565225494094193	0.00310688018799965
0.035838710027746856	0.00310688018799965
0.035996631952002645	0.00310688018799965
0.03615222102962434	0.00310688018799965
0.03630734095349908	0.00310688018799965
0.036464456003159285	0.00310688018799965
0.036619291990064085	0.00310688018799965
0.03677507792599499	0.00310688018799965
0.036930984002538025	0.00310688018799965
0.037085877964273095	0.00310688018799965
0.0372403139481321	0.00310688018799965
0.037401446024887264	0.00310688018799965
0.03755867597647011	0.00310688018799965
0.03771480196155608	0.00310688018799965
0.03787039394956082	0.00310688018799965
0.03802530898246914	0.00310688018799965
0.03818054695148021	0.0035875320434684
0.03834016993641853	0.0035875320434684
0.03849656297825277	0.0035875320434684
0.03865237394347787	0.0035875320434684
0.03881599800661206	0.0035875320434684
0.038973824004642665	0.0035875320434684
0.03912963892798871	0.0035875320434684
0.039286570972763	0.0035875320434684
0.039444103953428566	0.0035875320434684
0.039600648917257786	0.0035875320434684
0.03972559701651335	0.0035875320434684
0.03988301195204258	0.0035875320434684
0.0400389030110091	0.0035875320434684
0.04019969701766968	0.0035875320434684
0.04035939194727689	0.0035875320434684
0.04051538393832743	0.0035875320434684
0.040672036935575306	0.0035875320434684
0.040831133956089616	0.0035875320434684
0.04098667798098177	0.0035875320434684
0.04114141396712512	0.0035875320434684
0.041296558920294046	0.0035875320434684
0.04145183099899441	0.0035875320434684
0.04160692996811122	0.0035875320434684
0.041761956992559135	0.0035875320434684
0.04191663092933595	0.0035875320434684
0.0420717999804765	0.0035875320434684
0.042226334917359054	0.0035875320434684
0.04238642891868949	0.0035875320434684
0.04254260892048478	0.0035875320434684
0.04270383599214256	0.0035875320434684
0.042871088022366166	0.0035875320434684
0.04302698699757457	0.0035875320434684
0.04318191995844245	0.0035875320434684
0.043342322926037014	0.0035875320434684
0.04349869291763753	0.0035875320434684
0.04365373193286359	0.0035875320434684
0.043856733944267035	0.0035875320434684
0.044018485001288354	0.0035875320434684
0.044174827984534204	0.0035875320434684
0.04434596502687782	0.0035875320434684
0.044503181939944625	0.0035875320434684
0.04465958394575864	0.0035875320434684
0.044815195025876164	0.0035875320434684
0.044970226008445024	0.0035875320434684
0.045125389005988836	0.0035875320434684
0.04528030601795763	0.0035875320434684
0.045440303976647556	0.0035875320434684
0.045597902964800596	0.0035875320434684
0.04575455794110894	0.0035875320434684
0.04591017100028694	0.0035875320434684
0.046066676964983344	0.0035875320434684
0.04622617596760392	0.0035875320434684
0.046386295929551125	0.0035875320434684
0.046542002935893834	0.0035875320434684
0.04669768293388188	0.0035875320434684
0.04685274395160377	0.0035875320434684
0.047008091933093965	0.0035875320434684
0.04716429393738508	0.0035875320434684
0.04732149199116975	0.0035875320434684
0.047477841028012335	0.0035875320434684
0.047635274939239025	0.0035875320434684
0.04780502000357956	0.0035875320434684
0.04796296497806907	0.0035875320434684
0.04811842495109886	0.0035875320434684
0.04827383894007653	0.0035875320434684
0.04843317996710539	0.0035875320434684
0.048589912010356784	0.0035875320434684
0.048767374944873154	0.0035875320434684
0.04892601992469281	0.0035875320434684
0.04908248095307499	0.0035875320434684
0.04923839797265828	0.0035875320434684
0.04940030793659389	0.0035875320434684
0.04955798701848835	0.0035875320434684
0.04972011595964432	0.0035875320434684
0.049875344964675605	0.0035875320434684
0.050030900980345905	0.0035875320434684
0.05018661299254745	0.0035875320434684
0.05034655297640711	0.0035875320434684
0.0505036209942773	0.0035875320434684
0.05067111901007593	0.0035875320434684
0.050828982959501445	0.0035875320434684
0.05098504992201924	0.0035875320434684
0.05114036798477173	0.0035875320434684
0.051295524928718805	0.0035875320434684
0.051451702951453626	0.0035875320434684
0.05160824698396027	0.0035875320434684
0.05174072296358645	0.0035875320434684
0.05189935793168843	0.0035875320434684
0.052054298925213516	0.0035875320434684
0.05220901791471988	0.0035875320434684
0.05236903391778469	0.0035875320434684
0.05252524500247091	0.0035875320434684
0.05268028401769698	0.0035875320434684
0.05283529299777001	0.0035875320434684
0.052990515949204564	0.0035875320434684
0.05314662400633097	0.0035875320434684
0.05330234800931066	0.0035875320434684
0.05346099892631173	0.0035875320434684
0.05361701897345483	0.0035875320434684
0.05377454892732203	0.0035875320434684
0.05393405491486192	0.0035875320434684
0.05409017996862531	0.0035875320434684
0.05424590897746384	0.0035875320434684
0.054404913913458586	0.0035875320434684
0.05456167797092348	0.0035875320434684
0.05471705493982881	0.0035875320434684
0.05487224902026355	0.0035875320434684
0.0550275529967621	0.0035875320434684
0.055182987940497696	0.0035875320434684
0.055343199986964464	0.0035875320434684
0.05549951398279518	0.0035875320434684
0.055655347998254	0.0035875320434684
0.05582527199294418	0.0035875320434684
0.05599091399926692	0.0035875320434684
0.05614693695679307	0.0035875320434684
0.05630294792354107	0.0035875320434684
0.05646508897189051	0.0035875320434684
0.056639174930751324	0.0035875320434684
0.05680076393764466	0.0035875320434684
0.056957251974381506	0.0035875320434684
0.057112733949907124	0.0035875320434684
0.05726914096157998	0.0035875320434684
0.057425117935054004	0.0035875320434684
0.05758609401527792	0.0035875320434684
0.0577415389707312	0.0035875320434684
0.057896491955034435	0.0035875320434684
0.058052913984283805	0.0035875320434684
0.05820792098529637	0.0035875320434684
0.058371520950458944	0.0035875320434684
0.05853357899468392	0.0035875320434684
0.058697819942608476	0.0035875320434684
0.05885626596864313	0.0035875320434684
0.059012265992350876	0.0035875320434684
0.059167600935325027	0.0035875320434684
0.059323597932234406	0.0035875320434684
0.05948058096691966	0.0035875320434684
0.05963685002643615	0.0035875320434684
0.05981028592213988	0.0035875320434684
0.05996857793070376	0.0035875320434684
0.06012575200293213	0.0035875320434684
0.0602814219892025	0.0035875320434684
0.06043815100565553	0.0035875320434684
0.06059487897437066	0.0035875320434684
0.060751368990167975	0.0035875320434684
0.06090719695203006	0.0035875320434684
0.061062062974087894	0.0035875320434684
0.061217122012749314	0.0035875320434684
0.06137764302548021	0.0035875320434684
0.06153407192323357	0.0035875320434684
0.06168974295724183	0.0035875320434684
0.06184479396324605	0.0035875320434684
0.06199971295427531	0.0035875320434684
0.06215507001616061	0.0035875320434684
0.06231034896336496	0.0035875320434684
0.06246523791924119	0.0035875320434684
0.06262067891657352	0.0035875320434684
0.0627755270106718	0.0035875320434684
0.0629321140004322	0.0035875320434684
0.06308749399613589	0.0035875320434684
0.06324256397783756	0.0035875320434684
0.06340264494065195	0.0035875320434684
0.06355778593569994	0.0035875320434684
0.06372623494826257	0.0035875320434684
0.06388676096685231	0.0035875320434684
0.06404261197894812	0.0035875320434684
0.06419885193463415	0.0035875320434684
0.06435787002556026	0.0035875320434684
0.06451375596225262	0.0035875320434684
0.06466842198278755	0.0035875320434684
0.06482336297631264	0.0035875320434684
0.06497865496203303	0.0035875320434684
0.06513324601110071	0.0035875320434684
0.06528717093169689	0.0035875320434684
0.06544517795555294	0.0035875320434684
0.06560004793573171	0.0035875320434684
0.06575495097786188	0.0035875320434684
0.06590920791495591	0.0035875320434684
0.06606374902185053	0.0035875320434684
0.06621937092859298	0.0035875320434684
0.066383361001499	0.0035875320434684
0.06654030992649496	0.0035875320434684
0.06669581902679056	0.0035875320434684
0.0668510600226	0.0035875320434684
0.06700636202003807	0.0035875320434684
0.06716086692176759	0.0035875320434684
0.06731590197887272	0.0035875320434684
0.06747240200638771	0.0035875320434684
0.06762795499525964	0.0035875320434684
0.0677937800064683	0.0035875320434684
0.06795079493895173	0.0035875320434684
0.06810569996014237	0.0035875320434684
0.06826528301462531	0.0035875320434684
0.06842380797024816	0.0035875320434684
0.0685835899785161	0.0035875320434684
0.06874050700571388	0.0035875320434684
0.068896300974302	0.0035875320434684
0.06905183696653694	0.0035875320434684
0.06920736096799374	0.0035875320434684
0.06936897500418127	0.0035875320434684
0.06952541298232973	0.0035875320434684
0.06968105700798333	0.0035875320434684
0.06983678799588233	0.0035875320434684
0.06999257195275277	0.0035875320434684
0.07014803192578256	0.0035875320434684
0.07030290295369923	0.0035875320434684
0.07046023395378143	0.0035875320434684
0.07061770895961672	0.0035875320434684
0.07077492098324001	0.0035875320434684
0.07093121693469584	0.0035875320434684
0.07108586991671473	0.0035875320434684
0.07124106993433088	0.0035875320434684
0.07140054402407259	0.0035875320434684
0.07155585591681302	0.0035875320434684
0.07171036396175623	0.0035875320434684
0.07187837897799909	0.0035875320434684
0.07203425199259073	0.0035875320434684
0.07219028996769339	0.0035875320434684
0.07235376501921564	0.0035875320434684
0.07251056900713593	0.0035875320434684
0.07266738393809646	0.0035875320434684
0.07282287697307765	0.0035875320434684
0.07297877501696348	0.0035875320434684
0.07313395501114428	0.0035875320434684
0.07328899297863245	0.00406818389893715
0.07344457798171788	0.00406818389893715
0.07359860197175294	0.00406818389893715
0.07376551197376102	0.00406818389893715
0.0739282569848001	0.00406818389893715
0.07408534595742822	0.00406818389893715
0.0742453399579972	0.00406818389893715
0.07441971893422306	0.00406818389893715
0.07457582198549062	0.00406818389893715
0.07473084598314017	0.00406818389893715
0.07488653797190636	0.00406818389893715
0.0750424419529736	0.00406818389893715
0.07519743195734918	0.00406818389893715
0.07535919500514865	0.00406818389893715
0.07551545999012887	0.00406818389893715
0.07567110098898411	0.00406818389893715
0.07584885600954294	0.00406818389893715
0.07600706396624446	0.00406818389893715
0.07616297900676727	0.00406818389893715
0.07631791301537305	0.00406818389893715
0.0764745909254998	0.00406818389893715
0.07662998593878001	0.00406818389893715
0.07678619492799044	0.00406818389893715
0.07694179099053144	0.00406818389893715
0.07709759497083724	0.00406818389893715
0.07725412491708994	0.00406818389893715
0.07741481496486813	0.00406818389893715
0.07757120695896447	0.00406818389893715
0.07772677694447339	0.00406818389893715
0.07788291992619634	0.00406818389893715
0.07803898293059319	0.00406818389893715
0.07819521694909781	0.00406818389893715
0.07835660700220615	0.00406818389893715
0.07851362694054842	0.00406818389893715
0.0786708069499582	0.00406818389893715
0.07882745994720608	0.00406818389893715
0.07898967596702278	0.00406818389893715
0.0791477559832856	0.00406818389893715
0.07930364494677633	0.00406818389893715
0.07946028793230653	0.00406818389893715
0.07961612800136209	0.00406818389893715
0.0797258639940992	0.00406818389893715
0.07988357392605394	0.00406818389893715
0.08004127198364586	0.00406818389893715
0.0801977749215439	0.00406818389893715
0.08036729297600687	0.00406818389893715
0.08052503492217511	0.00406818389893715
0.08068041992373765	0.00406818389893715
0.08083664695732296	0.00406818389893715
0.08099239598959684	0.00406818389893715
0.08114804199431092	0.00406818389893715
0.08130285900551826	0.00406818389893715
0.08145881700329483	0.00406818389893715
0.08161379094235599	0.00406818389893715
0.08176860795356333	0.00406818389893715
0.08192347898148	0.00406818389893715
0.08208238799124956	0.00406818389893715
0.08223839092534035	0.00406818389893715
0.08239840692840517	0.00406818389893715
0.08255476201884449	0.00406818389893715
0.08271058392710984	0.00406818389893715
0.08286646695341915	0.00406818389893715
0.083022068021819	0.00406818389893715
0.0831828109221533	0.00406818389893715
0.08334365196060389	0.00406818389893715
0.08350001799408346	0.00406818389893715
0.08365584199782461	0.00406818389893715
0.08382887195330113	0.00406818389893715
0.08398733800277114	0.00406818389893715
0.08414259098935872	0.00406818389893715
0.08429782302118838	0.00406818389893715
0.08445490791928023	0.00406818389893715
0.08461795398034155	0.00406818389893715
0.08477786101866513	0.00406818389893715
0.08493325195740908	0.00406818389893715
0.08508885698392987	0.00406818389893715
0.08524509996641427	0.00406818389893715
0.08540578093379736	0.00406818389893715
0.08556137199047953	0.00406818389893715
0.08571789797861129	0.00406818389893715
0.0858739799587056	0.00406818389893715
0.08603066601790488	0.00406818389893715
0.08618607302196324	0.00406818389893715
0.08634791197255254	0.00406818389893715
0.08650564297568053	0.00406818389893715
0.08666283602360636	0.00406818389893715
0.0868198029929772	0.00406818389893715
0.08697800291702151	0.00406818389893715
0.08713390096090734	0.00406818389893715
0.08728989795781672	0.00406818389893715
0.08744657901115716	0.00406818389893715
0.0876019150018692	0.00406818389893715
0.08772500697523355	0.00406818389893715
0.08788146695587784	0.00406818389893715
0.08803629002068192	0.00406818389893715
0.08819181798025966	0.00406818389893715
0.08836891292594373	0.00406818389893715
0.08852852997370064	0.00406818389893715
0.08868573291692883	0.00406818389893715
0.08884210197720677	0.00406818389893715
0.08899749699048698	0.00406818389893715
0.08915228093974292	0.00406818389893715
0.0893079040106386	0.00406818389893715
0.08946428599301726	0.00406818389893715
0.08962000196333975	0.00406818389893715
0.089775281958282	0.00406818389893715
0.08993483695667237	0.00406818389893715
0.09009088599123061	0.00406818389893715
0.09024567797314376	0.00406818389893715
0.09040658001322299	0.00406818389893715
0.09056357899680734	0.00406818389893715
0.09073218202684075	0.00406818389893715
0.090887859929353	0.00406818389893715
0.09104283398482949	0.00406818389893715
0.0911974220070988	0.00406818389893715
0.0913575489539653	0.00406818389893715
0.09151369298342615	0.00406818389893715
0.0916687089484185	0.00406818389893715
0.09184807492420077	0.00406818389893715
0.09200580499600619	0.00406818389893715
0.09216164599638432	0.00406818389893715
0.09231706091668457	0.00406818389893715
0.09247285802848637	0.00406818389893715
0.09262814000248909	0.00406818389893715
0.09278709895443171	0.00406818389893715
0.09294395498000085	0.00406818389893715
0.09309930994641036	0.00406818389893715
0.09325430693570524	0.00406818389893715
0.09341465693432838	0.00406818389893715
0.09357003297191113	0.00406818389893715
0.09384107799269259	0.00406818389893715
0.0940184019273147	0.00406818389893715
0.09417674201540649	0.00406818389893715
0.09434428694657981	0.00406818389893715
0.09450305497739464	0.00406818389893715
0.09465932194143534	0.00406818389893715
0.0948156010126695	0.00406818389893715
0.09497125796042383	0.00406818389893715
0.0951270490186289	0.00406818389893715
0.0952827159781009	0.00406818389893715
0.09543894801754504	0.00406818389893715
0.09559385594911873	0.00406818389893715
0.09572582400869578	0.00406818389893715
0.09588264091871679	0.00406818389893715
0.09603822894860059	0.00406818389893715
0.09619322197977453	0.00406818389893715
0.09635335498023778	0.00406818389893715
0.09650940995197743	0.00406818389893715
0.09666491101961583	0.00406818389893715
0.09682052000425756	0.00406818389893715
0.09697586600668728	0.00406818389893715
0.0971312680048868	0.00406818389893715
0.09728698199614882	0.00406818389893715
0.09744281892199069	0.00406818389893715
0.09759831498377025	0.00406818389893715
0.09775337902829051	0.00406818389893715
0.0979135949164629	0.00406818389893715
0.09806988493073732	0.00406818389893715
0.0982255470007658	0.00406818389893715
0.09838968701660633	0.00406818389893715
0.09854742500465363	0.00406818389893715
0.09870375401806086	0.00406818389893715
0.09885957394726574	0.00406818389893715
0.09901624196209013	0.00406818389893715
0.09917204699013382	0.00406818389893715
0.0993316009407863	0.00406818389893715
0.09948912891559303	0.00406818389893715
0.09964609600137919	0.00406818389893715
0.0998162099858746	0.00406818389893715
0.09997478895820677	0.00406818389893715
0.10013085592072457	0.00406818389893715
0.11031954502686858	0.0045488357544059
0.1206314149312675	0.0045488357544059
0.13089738693088293	0.0045488357544059
0.14115528296679258	0.0045488357544059
0.15142765501514077	0.00502948760987465
0.16167225502431393	0.00502948760987465
0.17191599495708942	0.00502948760987465
0.18224683695007116	0.0055101394653434
0.19250943593215197	0.0055101394653434
0.20283732493408024	0.0055101394653434
0.2130844509229064	0.0055101394653434
0.22332339396234602	0.00599079132081215
0.23358243994880468	0.00599079132081215
0.24386197002604604	0.00599079132081215
0.2541220400016755	0.0064714431762809
0.2643798489589244	0.0064714431762809
0.2746280439896509	0.00695209503174965
0.28486739192157984	0.00695209503174965
0.2951206979341805	0.00695209503174965
0.30539419001434	0.0074327468872184
0.3156420399900526	0.0074327468872184
0.32589674391783774	0.0074327468872184
0.3361429489450529	0.00791339874268715
0.3463873789878562	0.00791339874268715
0.35661778796929866	0.00791339874268715
0.36685095098800957	0.0083940505981559
0.377082951948978	0.0083940505981559
0.38731977192219347	0.0083940505981559
0.3975537149235606	0.00887470245362465
0.40775329095777124	0.00887470245362465
0.4179918939480558	0.00887470245362465
0.4282249369425699	0.00887470245362465
0.43849777698051184	0.0093553543090934
0.4487425859551877	0.0093553543090934
0.45899532991461456	0.0093553543090934
0.4692617160035297	0.00983600616456215
0.47950448899064213	0.00983600616456215
0.4897797149606049	0.00983600616456215
0.5000234219478443	0.0103166580200309
0.5102773610269651	0.0103166580200309
0.5205315880011767	0.0103166580200309
0.5308073919732124	0.01079730987549965
0.5410809710156173	0.01079730987549965
0.5513721579918638	0.01079730987549965
0.5616350970230997	0.0112779617309684
0.5718919379869476	0.0112779617309684
0.5821870189392939	0.0112779617309684
0.5924469829769805	0.01175861358643715
0.6026964579941705	0.01175861358643715
0.6129562970018014	0.0122392654419059
0.6232180609367788	0.01368122100831215
0.6335503129521385	0.0173967361450309
0.6440952079137787	0.01763324737549965
0.6544973429990932	0.018827247619640275
0.6648899399442598	0.02111225128174965
0.6752999490126967	0.024343299865734025
0.6857149229617789	0.028608131408702775
0.6961520939366892	0.036680030822765275
0.7066002539359033	0.043309974670421525
0.7171106439782307	0.050252723693859025
0.7275756259914488	0.05733661651612465
0.7380317649804056	0.06538181304932777
0.7484552299138159	0.07630710601807777
0.7588927849428728	0.0862749099731559
0.7693180500064045	0.0995653152465934
0.7797897279961035	0.11387042999268715
0.7902651529293507	0.1281297683715934
0.8007613560184836	0.14719562530518715
0.8112699179910123	0.1669939041137809
0.8217374519445002	0.18346195220948402
0.8322089739376679	0.20253543853760902
0.842678821994923	0.2206895828247184
0.8531474639894441	0.24075870513917152
0.8636158219305798	0.2597368240356559
0.8740147749194875	0.2750604629516715
0.8843665089225397	0.2912424087524528
0.8947447169339284	0.3093698501587028
0.9051017359597608	0.3274515151977653
0.9154770189197734	0.341878700256359
0.9258919149870053	0.35618000030518715
0.9362698009936139	0.37081317901612465
0.9466391879832372	0.39147357940674965
0.9571269300067797	0.405080604553234
0.9675895589170977	0.42217426300049965
0.9781080739339814	0.439657020568859
0.9884720540139824	0.4532487869262809
0.9988217320060357	0.4683664321899528
1.0091958049451932	0.4870279312133903
1.1096413260092959	0.6482484817504996
1.2101792709436268	0.831929969787609
1.310705050942488	0.9272478103637809
1.4111614919966087	0.9337862014770621
1.5116896069375798	0.9381120681762809
1.612211795989424	0.9433992385864371
1.7127289859345183	0.9462831497192496
1.81323256297037	0.9491670608520621
1.913729498977773	0.9568574905395621
2.01423311594408	0.9597414016723746
2.114757966948673	0.9626253128051871
2.2152502809185535	0.9659898757934684
2.3157614219235256	0.9688737869262809
2.416252891998738	0.9765642166137809
2.516766791930422	0.9789674758911246
2.617259677965194	0.9818513870239371
2.717767936992459	0.9852159500122184
2.8182610479416326	0.9880998611450309
2.9187585749896243	0.9909837722778434
3.019238366978243	0.9938676834106559
3.119742934941314	0.9967515945434684
3.2202318080235273	0.9996355056762809
3.320728844963014	1.0025194168090934
3.42122895992361	1.0049226760864371
3.521751818014309	1.0174196243286246
3.6222626729868352	1.0198228836059684
3.7227661960059777	1.0229471206665153
3.8232574199791998	1.025350379943859
3.9237585340160877	1.0282342910766715
4.0242666020058095	1.031118202209484
4.12477349396795	1.0340021133422965
4.2252802880248055	1.036886024475109
4.325776488985866	1.0402505874633903
4.426267639966682	0.942678260803234
4.526727185933851	0.9527719497680778
4.6271756229689345	0.9629877090454215
4.727650931919925	0.974813270568859
4.828133570961654	0.9868295669555778
4.928608163027093	0.9993417739868278
5.029057862935588	1.0104120254516715
5.129527514916845	1.021474647521984
5.229991317959502	1.0253656387329215
5.330469129025005	1.0337465286254996
5.430953525938094	1.036470222473156
5.531434757984243	1.0648363113403434
5.63190290494822	1.0763795852661246
5.732364438008517	1.0845506668090934
5.832823453936726	1.0960939407348746
5.933283647987992	1.1085908889770621
6.033736881916411	1.1134202957153434
6.134220454026945	1.1235216140747184
6.234684859984554	1.1393831253051871
6.33513226301875	1.1480501174926871
6.435599286924116	1.1538331985473746
6.536066810018383	1.1605623245239371
6.636550280964002	1.1879671096801871
6.736989703029394	1.1929185867309684
6.8374654749641195	1.1948411941528434
6.937924408935942	1.197725105285656
7.03840823401697	1.2006090164184684
7.138891258975491	1.203492927551281
7.239390168921091	1.2068574905395621
7.339867886970751	1.209260749816906
7.440375319914892	1.2121446609497184
7.540864498936571	1.1359689712524528
7.641315922955982	1.1465738296508903
7.741781334974803	1.1544549942016715
7.842227682936937	1.1645486831665153
7.942706343019381	1.1799371719360465
8.043153452919796	1.1891000747680778
8.143612375017256	1.1972787857055778
8.244075492955744	1.2054574966430778
8.34459353692364	1.210511970520031
8.445059948018752	1.2177217483520621
8.545556472963654	1.2210863113403434
8.646022100001574	1.2422426223754996
8.746502154972404	1.2518556594848746
8.84698158397805	1.2624376296997184
8.947431574924849	1.2734201431274528
9.047874682000838	1.2854593276977653
9.148329551913776	1.2912347793579215
9.248788701952435	1.301809120178234
9.34923369192984	1.315755653381359
9.449689782923087	1.323732185363781
9.55015561892651	1.3299806594848746
9.650619913940318	1.3352525711059684
9.751081786933355	1.3621767044067496
9.851570083992556	1.348958778381359
9.952066615922377	1.350557136535656
10.052554387017153	1.3534410476684684
11.054004668956622	1.3303316116333121
12.055414304020815	1.4263170242309684
13.056845822953619	1.510164070129406
14.058297996991314	1.476949501037609
15.059753443929367	1.570211219787609
16.061167052946985	1.6831338882446403
17.062571785994805	1.6223886489868278
18.06398357998114	1.7141969680786246
19.06541720801033	1.811025428771984
20.066840425948612	1.7727640151977653
21.068298560916446	1.8501565933227653
22.069787955959328	1.956605720520031
23.07125861896202	1.996980476379406
24.072687087929808	2.0006158828735465
25.074086003005505	2.1068552017212028
26.075486310990527	2.152749824523937
27.076912567019463	2.1555765151977653
28.078278239932843	2.2577684402465934
29.079687459976412	2.3048074722290153
30.081164709990844	2.2976816177368278
31.0826542689465	2.3929269790649528
32.08418323798105	2.460359382629406
33.08556169900112	2.451619911193859
34.0869427069556	2.5447366714477653
35.08833721699193	2.611989784240734
36.08974153094459	2.5872133255004996
37.09112499502953	2.6853273391723746
38.09253224194981	2.767984199523937
39.09389580099378	2.7379892349243278
40.09527723991778	2.8350465774536246
41.09668142593	2.920827674865734
42.098094517947175	2.8811624526977653
43.09949016291648	2.9751260757446403
44.10087482992094	3.0679300308227653
45.10229528602213	3.032083320617687
46.10369754896965	3.1227396011352653
47.1051177829504	3.220937538146984
48.1065023469273	3.2559793472290153
49.10788408794906	3.2638833999633903
50.10931095597334	3.3685243606567496
51.110703587997705	3.410562324523937
52.1121502679307	3.414663124084484
53.113556334981695	3.5201585769653434
54.114943744963966	3.5621469497680778
55.11635594593827	3.5582445144653434
56.11774812499061	3.6527574539184684
57.11914245598018	3.7171075820922965
58.12054074299522	3.709005165100109
59.121960576972924	3.8046091079712028
60.12336911493912	3.872426795959484
90.15391207300127	5.340196418762218
120.18669038196094	6.000963020324718
0	0
