# Supplementary material for: GRAPE for fast and scalable graph processing and random-walk-based embedding
Source: Nat Comput Sci. 2023 Jun 26;3(6):552–68. doi: 10.1038/s43588-023-00465-8 (PMC10768636; doi:10.1038/s43588-023-00465-8)
Supplement: Supplementary file 4 — CSVs with time series data with time and memory requirements for the different libraries on the 44 considered graphs and on the different tasks considered (loading graphs, first- and second-order RWs). [file 43588_2023_465_MOESM4_ESM.zip › bio-celegans/GraphEmbedding/second_order_walk_only_p.csv]

delta	ram
0	0.002005195617670097
0.00018840597476810217	0.002485847473138847
0.00032083597034215927	0.002485847473138847
0.0004231509519740939	0.002485847473138847
0.0005108499899506569	0.002485847473138847
0.0005961910355836153	0.002485847473138847
0.0006861620349809527	0.002485847473138847
0.0007709859637543559	0.002485847473138847
0.0008541060378775001	0.002485847473138847
0.0009368549799546599	0.002485847473138847
0.0010195559589192271	0.002485847473138847
0.0011110929772257805	0.002485847473138847
0.0012041509617120028	0.002485847473138847
0.001290971995331347	0.002485847473138847
0.0013793980469927192	0.002485847473138847
0.0014631409430876374	0.002485847473138847
0.001548407948575914	0.002485847473138847
0.0016310319770127535	0.002485847473138847
0.0017130649648606777	0.002485847473138847
0.0017954159993678331	0.002485847473138847
0.0018778620287775993	0.002485847473138847
0.0019597409991547465	0.002485847473138847
0.002041522995568812	0.002485847473138847
0.00212383596226573	0.002485847473138847
0.0022056460147723556	0.002485847473138847
0.002287904964759946	0.002485847473138847
0.0023757489398121834	0.002485847473138847
0.0024597359588369727	0.002485847473138847
0.0025418150471523404	0.002485847473138847
0.0026242509484291077	0.002485847473138847
0.002706242958083749	0.002485847473138847
0.002794089028611779	0.002485847473138847
0.002878100029192865	0.002485847473138847
0.002960638958029449	0.002966499328607597
0.0030428669415414333	0.002966499328607597
0.003125188988633454	0.002966499328607597
0.003207262954674661	0.002966499328607597
0.0033168760128319263	0.002966499328607597
0.0034089640248566866	0.002966499328607597
0.0034929600078612566	0.002966499328607597
0.003575730021111667	0.002966499328607597
0.0036580980522558093	0.002966499328607597
0.003740109968930483	0.002966499328607597
0.0038226949982345104	0.002966499328607597
0.0039057680405676365	0.002966499328607597
0.003989671939052641	0.002966499328607597
0.004078087047673762	0.002966499328607597
0.004163554054684937	0.002966499328607597
0.004247859003953636	0.002966499328607597
0.004333758028224111	0.002966499328607597
0.004422649974003434	0.002966499328607597
0.004506538040004671	0.002966499328607597
0.004590281052514911	0.002966499328607597
0.004673458985053003	0.002966499328607597
0.004756213049404323	0.002966499328607597
0.004838933004066348	0.002966499328607597
0.0049218760104849935	0.002966499328607597
0.0050043349619954824	0.002966499328607597
0.005086945951916277	0.002966499328607597
0.00517041003331542	0.002966499328607597
0.005254474002867937	0.002966499328607597
0.005341481999494135	0.002966499328607597
0.0054301549680531025	0.002966499328607597
0.005512685980647802	0.002966499328607597
0.005595764028839767	0.002966499328607597
0.005678114946931601	0.002966499328607597
0.005760570988059044	0.002966499328607597
0.005842576967552304	0.002966499328607597
0.005924533004872501	0.002966499328607597
0.006007415940985084	0.002966499328607597
0.00609098793938756	0.002966499328607597
0.006174825015477836	0.002966499328607597
0.006258283043280244	0.002966499328607597
0.006349483039230108	0.002966499328607597
0.00645058904774487	0.002966499328607597
0.006536350003443658	0.002966499328607597
0.006619562045671046	0.002966499328607597
0.006703244987875223	0.002966499328607597
0.006796392961405218	0.002966499328607597
0.006884139962494373	0.002966499328607597
0.0069683319889009	0.002966499328607597
0.007050586980767548	0.002966499328607597
0.0071328249759972095	0.002966499328607597
0.0072148379404097795	0.002966499328607597
0.007317562005482614	0.002966499328607597
0.007406688993796706	0.002966499328607597
0.007492556003853679	0.003447151184076347
0.007574766990728676	0.003447151184076347
0.007657452952116728	0.003447151184076347
0.007740295957773924	0.003447151184076347
0.007824799977242947	0.003447151184076347
0.007907778024673462	0.003447151184076347
0.007990411017090082	0.003447151184076347
0.008073176955804229	0.003447151184076347
0.008155700052157044	0.003447151184076347
0.008237418020144105	0.003447151184076347
0.008320454973727465	0.003447151184076347
0.008408954949118197	0.003447151184076347
0.008491741959005594	0.003447151184076347
0.008574064006097615	0.003447151184076347
0.008656274992972612	0.003447151184076347
0.008740148972719908	0.003447151184076347
0.008822700008749962	0.003447151184076347
0.008905643015168607	0.003447151184076347
0.008988743997178972	0.003447151184076347
0.009084307006560266	0.003447151184076347
0.009168857941403985	0.003447151184076347
0.009251964977011085	0.003447151184076347
0.009335082024335861	0.003447151184076347
0.009429818019270897	0.003447151184076347
0.009514563018456101	0.003447151184076347
0.009598177974112332	0.003447151184076347
0.009686563978902996	0.003447151184076347
0.009777529980055988	0.003447151184076347
0.0098730189492926	0.003447151184076347
0.009963497053831816	0.003447151184076347
0.010057252016849816	0.003447151184076347
0.010241662035696208	0.003447151184076347
0.010452021029777825	0.003447151184076347
0.010631844983436167	0.003447151184076347
0.010826534009538591	0.003447151184076347
0.010998119949363172	0.003447151184076347
0.011158798006363213	0.003447151184076347
0.011337216012179852	0.003447151184076347
0.011508004972711205	0.003447151184076347
0.011666179983876646	0.003447151184076347
0.011824524030089378	0.003447151184076347
0.011981952004134655	0.003447151184076347
0.012138957972638309	0.003447151184076347
0.012298715999349952	0.003447151184076347
0.012459708959795535	0.003447151184076347
0.01261664996854961	0.003447151184076347
0.012772854999639094	0.003447151184076347
0.012929948046803474	0.003447151184076347
0.013088425039313734	0.003447151184076347
0.013244724948890507	0.003447151184076347
0.013400402036495507	0.003447151184076347
0.013557040016166866	0.003447151184076347
0.013712886022403836	0.003447151184076347
0.013869620044715703	0.003447151184076347
0.014030224992893636	0.003447151184076347
0.014185979031026363	0.003447151184076347
0.014341540052555501	0.003447151184076347
0.014503087964840233	0.003447151184076347
0.014659594977274537	0.003447151184076347
0.014816535054706037	0.003447151184076347
0.014972910983487964	0.003447151184076347
0.015128327999264002	0.003447151184076347
0.015265051973983645	0.003447151184076347
0.01542363699991256	0.003447151184076347
0.015580847975797951	0.003447151184076347
0.015738022048026323	0.003447151184076347
0.015906429034657776	0.003447151184076347
0.01606338203419	0.003447151184076347
0.01634311501402408	0.003447151184076347
0.016512259026058018	0.003447151184076347
0.016677043051458895	0.003447151184076347
0.01686844800133258	0.003447151184076347
0.017045293003320694	0.003447151184076347
0.017204290023073554	0.003447151184076347
0.017369696986861527	0.003447151184076347
0.01753009797539562	0.003447151184076347
0.017687147948890924	0.003447151184076347
0.017843364970758557	0.003447151184076347
0.017998712020926178	0.003447151184076347
0.01815447595436126	0.003447151184076347
0.018310228013433516	0.003447151184076347
0.018469478003680706	0.003447151184076347
0.018626532051712275	0.003447151184076347
0.018783117993734777	0.003447151184076347
0.01893909799400717	0.003447151184076347
0.019096115953288972	0.003447151184076347
0.019253965001553297	0.003447151184076347
0.019420697004534304	0.003447151184076347
0.019578295992687345	0.003447151184076347
0.019740234944038093	0.003447151184076347
0.019897009944543242	0.003447151184076347
0.02005324000492692	0.003447151184076347
0.02020983095280826	0.003447151184076347
0.020366366021335125	0.003447151184076347
0.020524056046269834	0.003447151184076347
0.020681523019447923	0.003447151184076347
0.02083837299142033	0.003447151184076347
0.02099543495569378	0.003447151184076347
0.02115198504179716	0.003447151184076347
0.021308762952685356	0.003447151184076347
0.02147080295253545	0.003447151184076347
0.02163431595545262	0.003447151184076347
0.021789498976431787	0.003447151184076347
0.021945719025097787	0.003447151184076347
0.022101894952356815	0.003447151184076347
0.022257667966187	0.003447151184076347
0.022413623984903097	0.003447151184076347
0.022569698048755527	0.003447151184076347
0.022726731025613844	0.003447151184076347
0.02288262196816504	0.003447151184076347
0.02304034400731325	0.003447151184076347
0.023196915979497135	0.003447151184076347
0.023383307037875056	0.003447151184076347
0.023543801973573864	0.003447151184076347
0.02370028104633093	0.003447151184076347
0.023856658954173326	0.003447151184076347
0.02401323802769184	0.003447151184076347
0.024170211050659418	0.003447151184076347
0.02432654902804643	0.003447151184076347
0.02448693895712495	0.003447151184076347
0.024642630014568567	0.003447151184076347
0.024797805002890527	0.003447151184076347
0.0249535950133577	0.003447151184076347
0.025108356960117817	0.003447151184076347
0.02526312996633351	0.003447151184076347
0.025418146047741175	0.003447151184076347
0.025573240942321718	0.003447151184076347
0.025727445958182216	0.003447151184076347
0.025882554007694125	0.003447151184076347
0.026038566953502595	0.003447151184076347
0.026194220990873873	0.003447151184076347
0.026348822051659226	0.003447151184076347
0.02650791802443564	0.003447151184076347
0.02666326705366373	0.003447151184076347
0.02686993102543056	0.003447151184076347
0.027038975968025625	0.003447151184076347
0.02719687402714044	0.003447151184076347
0.02738080604467541	0.003447151184076347
0.027541929972358048	0.003447151184076347
0.02769786596763879	0.003447151184076347
0.027853748993948102	0.003447151184076347
0.028009800938889384	0.003447151184076347
0.028164922958239913	0.003447151184076347
0.02831976697780192	0.003447151184076347
0.02848022000398487	0.003447151184076347
0.028637076960876584	0.003447151184076347
0.028792893048375845	0.003447151184076347
0.028947992948815227	0.003447151184076347
0.029103638022206724	0.003927803039545097
0.02926395705435425	0.003927803039545097
0.02942244801670313	0.003927803039545097
0.029585081967525184	0.003927803039545097
0.029741688980720937	0.003927803039545097
0.029897939995862544	0.003927803039545097
0.030054203001782298	0.003927803039545097
0.030209952034056187	0.003927803039545097
0.030366771039552987	0.003927803039545097
0.030524265952408314	0.003927803039545097
0.03068011801224202	0.003927803039545097
0.030836381018161774	0.003927803039545097
0.0309921579901129	0.003927803039545097
0.03114790702238679	0.003927803039545097
0.031303602969273925	0.003927803039545097
0.03146573295816779	0.003927803039545097
0.03162130597047508	0.003927803039545097
0.031778143951669335	0.003927803039545097
0.03193376399576664	0.003927803039545097
0.03208840196020901	0.003927803039545097
0.03224365902133286	0.003927803039545097
0.03239888302050531	0.003927803039545097
0.03255495894700289	0.003927803039545097
0.032709694001823664	0.003927803039545097
0.03286465595010668	0.003927803039545097
0.03301955095957965	0.003927803039545097
0.03317445295397192	0.003927803039545097
0.03332908696029335	0.003927803039545097
0.033489377005025744	0.003927803039545097
0.033645036979578435	0.003927803039545097
0.03380009497050196	0.003927803039545097
0.03395520395133644	0.003927803039545097
0.03411016694735736	0.003927803039545097
0.034264795016497374	0.003927803039545097
0.03442058002110571	0.003927803039545097
0.034577019046992064	0.003927803039545097
0.034732326050288975	0.003927803039545097
0.03488809196278453	0.003927803039545097
0.03504355496261269	0.003927803039545097
0.03520306502468884	0.003927803039545097
0.0353733409428969	0.003927803039545097
0.035530774970538914	0.003927803039545097
0.03568613203242421	0.003927803039545097
0.03585371596273035	0.003927803039545097
0.036011134972795844	0.003927803039545097
0.036166829988360405	0.003927803039545097
0.03632159694097936	0.003927803039545097
0.03648130805231631	0.003927803039545097
0.036637727986089885	0.003927803039545097
0.03680099395569414	0.003927803039545097
0.03695954696740955	0.003927803039545097
0.037115036975592375	0.003927803039545097
0.03727038099896163	0.003927803039545097
0.03742768394295126	0.003927803039545097
0.03758278104942292	0.003927803039545097
0.037739924038760364	0.003927803039545097
0.03789495397359133	0.003927803039545097
0.03805107495281845	0.003927803039545097
0.03820588602684438	0.003927803039545097
0.03836452402174473	0.003927803039545097
0.0385204900521785	0.003927803039545097
0.038675692048855126	0.003927803039545097
0.038831096957437694	0.003927803039545097
0.038987491047009826	0.003927803039545097
0.03914798004552722	0.003927803039545097
0.039332748972810805	0.003927803039545097
0.03949701995588839	0.003927803039545097
0.03965513000730425	0.003927803039545097
0.039813439012505114	0.003927803039545097
0.03997151704970747	0.003927803039545097
0.04012734105344862	0.003927803039545097
0.04028327704872936	0.003927803039545097
0.04044430598150939	0.003927803039545097
0.04060129099525511	0.003927803039545097
0.040761691983789206	0.003927803039545097
0.04091856104787439	0.003927803039545097
0.041074233944527805	0.003927803039545097
0.04123143700417131	0.003927803039545097
0.041387771954759955	0.003927803039545097
0.041543600033037364	0.003927803039545097
0.04169845697470009	0.003927803039545097
0.04185345699079335	0.003927803039545097
0.04200914001557976	0.003927803039545097
0.04216400603763759	0.003927803039545097
0.04231924994383007	0.003927803039545097
0.04247849399689585	0.003927803039545097
0.042634229990653694	0.003927803039545097
0.04278865200467408	0.003927803039545097
0.042943408945575356	0.003927803039545097
0.04310192901175469	0.003927803039545097
0.043253227951936424	0.003927803039545097
0.0434096809476614	0.003927803039545097
0.04356473300140351	0.003927803039545097
0.04371984803583473	0.003927803039545097
0.04387486295308918	0.003927803039545097
0.04402930801734328	0.003927803039545097
0.04418413597159088	0.003927803039545097
0.044338722014799714	0.003927803039545097
0.044497965020127594	0.003927803039545097
0.044652948970906436	0.003927803039545097
0.04481823497917503	0.003927803039545097
0.04497367097064853	0.003927803039545097
0.0451290620258078	0.003927803039545097
0.04528393701184541	0.003927803039545097
0.04544847900979221	0.003927803039545097
0.045604479033499956	0.003927803039545097
0.045758688007481396	0.003927803039545097
0.045913286972790956	0.003927803039545097
0.04606958501972258	0.003927803039545097
0.04622407699935138	0.003927803039545097
0.04637866199482232	0.003927803039545097
0.046534114982932806	0.003927803039545097
0.04668995598331094	0.003927803039545097
0.04686481994576752	0.003927803039545097
0.04703426803462207	0.003927803039545097
0.04719128995202482	0.003927803039545097
0.04737078899051994	0.003927803039545097
0.047530933981761336	0.003927803039545097
0.04768798197619617	0.003927803039545097
0.047844053944572806	0.003927803039545097
0.04801108094397932	0.003927803039545097
0.048168465960770845	0.003927803039545097
0.048324604984372854	0.003927803039545097
0.04848498199135065	0.003927803039545097
0.04864052694756538	0.003927803039545097
0.04879530204925686	0.003927803039545097
0.04895365494303405	0.003927803039545097
0.0491145639680326	0.003927803039545097
0.04927216004580259	0.003927803039545097
0.049438590998761356	0.003927803039545097
0.04959631396923214	0.003927803039545097
0.04975233902223408	0.003927803039545097
0.049908390967175364	0.003927803039545097
0.050064438953995705	0.003927803039545097
0.05022064794320613	0.003927803039545097
0.05037630000151694	0.003927803039545097
0.05053317605052143	0.003927803039545097
0.050689002964645624	0.003927803039545097
0.05084495397750288	0.003927803039545097
0.05100550304632634	0.003927803039545097
0.0511624290375039	0.003927803039545097
0.05135235202033073	0.003927803039545097
0.05151647503953427	0.003927803039545097
0.051672255038283765	0.003927803039545097
0.05183055903762579	0.003927803039545097
0.0519872639561072	0.003927803039545097
0.05214348202571273	0.003927803039545097
0.05230107996612787	0.003927803039545097
0.05246133194305003	0.003927803039545097
0.05261703999713063	0.003927803039545097
0.05277201603166759	0.003927803039545097
0.052926664939150214	0.003927803039545097
0.05308198498096317	0.003927803039545097
0.053237264044582844	0.003927803039545097
0.053392578032799065	0.003927803039545097
0.05354914697818458	0.003927803039545097
0.05370509694330394	0.003927803039545097
0.05386171804275364	0.003927803039545097
0.05401673598680645	0.003927803039545097
0.05417193495668471	0.003927803039545097
0.054327299003489316	0.003927803039545097
0.05448770197108388	0.003927803039545097
0.05464368697721511	0.003927803039545097
0.054799741017632186	0.003927803039545097
0.05495497595984489	0.003927803039545097
0.05511116294655949	0.003927803039545097
0.05526582698803395	0.003927803039545097
0.05542815395165235	0.003927803039545097
0.05558412498794496	0.003927803039545097
0.05573997902683914	0.003927803039545097
0.05590719694737345	0.003927803039545097
0.056065176031552255	0.003927803039545097
0.056220956961624324	0.003927803039545097
0.05637652496807277	0.003927803039545097
0.05653274699579924	0.003927803039545097
0.05668804096058011	0.003927803039545097
0.056860939017497	0.003927803039545097
0.0570288950111717	0.003927803039545097
0.05718597094528377	0.003927803039545097
0.05734207294881344	0.003927803039545097
0.05750812403857708	0.003927803039545097
0.05766365095041692	0.003927803039545097
0.0578185860067606	0.003927803039545097
0.05797379603609443	0.003927803039545097
0.05812828498892486	0.003927803039545097
0.058282901998609304	0.003927803039545097
0.058450720040127635	0.003927803039545097
0.05860648595262319	0.003927803039545097
0.05876682803500444	0.003927803039545097
0.05892917304299772	0.003927803039545097
0.05909134796820581	0.003927803039545097
0.05925544898491353	0.003927803039545097
0.05941287404857576	0.003927803039545097
0.059569917037151754	0.003927803039545097
0.05972580995876342	0.003927803039545097
0.05988203501328826	0.003927803039545097
0.060037362040020525	0.003927803039545097
0.06019393901806325	0.003927803039545097
0.060351031948812306	0.003927803039545097
0.06051130499690771	0.003927803039545097
0.060668598976917565	0.003927803039545097
0.060824646963737905	0.003927803039545097
0.0609806269640103	0.003927803039545097
0.06113802897743881	0.003927803039545097
0.061293747974559665	0.003927803039545097
0.06145436002407223	0.003927803039545097
0.0616099409526214	0.003927803039545097
0.061765250051394105	0.003927803039545097
0.06192047498188913	0.003927803039545097
0.06207530095707625	0.003927803039545097
0.06222997803706676	0.003927803039545097
0.06238531705457717	0.003927803039545097
0.06254085898399353	0.003927803039545097
0.0626957940403372	0.003927803039545097
0.06285114400088787	0.003927803039545097
0.06300634704530239	0.003927803039545097
0.06316103902645409	0.003927803039545097
0.06332988198846579	0.003927803039545097
0.06349055399186909	0.003927803039545097
0.06364627194125205	0.003927803039545097
0.06380276498384774	0.003927803039545097
0.06395787198562175	0.003927803039545097
0.06411266594659537	0.003927803039545097
0.06426735199056566	0.003927803039545097
0.06442293396685272	0.004408454895013847
0.06457793700974435	0.004408454895013847
0.06473336403723806	0.004408454895013847
0.06488825101405382	0.004408454895013847
0.0650455659488216	0.004408454895013847
0.06520047097001225	0.004408454895013847
0.06535585399251431	0.004408454895013847
0.06551499501802027	0.004408454895013847
0.06566974404267967	0.004408454895013847
0.06582464696839452	0.004408454895013847
0.065979819977656	0.004408454895013847
0.06613515096250921	0.004408454895013847
0.06629016797523946	0.004408454895013847
0.06645310600288212	0.004408454895013847
0.06660869205370545	0.004408454895013847
0.06676792597863823	0.004408454895013847
0.06693403399549425	0.004408454895013847
0.06709117803256959	0.004408454895013847
0.06725112302228808	0.004408454895013847
0.06740670104045421	0.004408454895013847
0.06756184704136103	0.004408454895013847
0.06771706300787628	0.004408454895013847
0.06787174905184656	0.004408454895013847
0.06802585802506655	0.004408454895013847
0.06818019901402295	0.004408454895013847
0.06833447294775397	0.004408454895013847
0.06849317403975874	0.004408454895013847
0.06864953297190368	0.004408454895013847
0.06880528701003641	0.004408454895013847
0.06896465201862156	0.004408454895013847
0.06912104599177837	0.004408454895013847
0.06927794695366174	0.004408454895013847
0.06943912093993276	0.004408454895013847
0.06959476496558636	0.004408454895013847
0.06975043297279626	0.004408454895013847
0.06990605499595404	0.004408454895013847
0.07006101100705564	0.004408454895013847
0.07021688704844564	0.004408454895013847
0.07037242804653943	0.004408454895013847
0.0705282719573006	0.004408454895013847
0.07068381295539439	0.004408454895013847
0.07083893299568444	0.004408454895013847
0.07099561498034745	0.004408454895013847
0.07115323399193585	0.004408454895013847
0.07130927499383688	0.004408454895013847
0.07147421000991017	0.004408454895013847
0.07163075602147728	0.004408454895013847
0.07178592798300087	0.004408454895013847
0.07194083801005036	0.004408454895013847
0.07209625199902803	0.004408454895013847
0.07225067401304841	0.004408454895013847
0.07240688800811768	0.004408454895013847
0.07256205298472196	0.004408454895013847
0.07272662594914436	0.004408454895013847
0.07291669794358313	0.004408454895013847
0.07307440997101367	0.004408454895013847
0.07322975900024176	0.004408454895013847
0.07338504702784121	0.004408454895013847
0.07354165194556117	0.004408454895013847
0.07369758794084191	0.004408454895013847
0.07385334104765207	0.004408454895013847
0.07400821999181062	0.004408454895013847
0.07416277704760432	0.004408454895013847
0.074318045983091	0.004408454895013847
0.07447982195299119	0.004408454895013847
0.07464035204611719	0.004408454895013847
0.07479655696079135	0.004408454895013847
0.07495276001282036	0.004408454895013847
0.07510764803737402	0.004408454895013847
0.07525345904286951	0.004408454895013847
0.07541013299487531	0.004408454895013847
0.07556764699984342	0.004408454895013847
0.07572333002462983	0.004408454895013847
0.07589003804605454	0.004408454895013847
0.07604679802898318	0.004408454895013847
0.07620230398606509	0.004408454895013847
0.07636084198020399	0.004408454895013847
0.07651651394553483	0.004408454895013847
0.07667212805245072	0.004408454895013847
0.07688465795945376	0.004408454895013847
0.07710220396984369	0.004408454895013847
0.07726123195607215	0.004408454895013847
0.07741721195634454	0.004408454895013847
0.07757250894792378	0.004408454895013847
0.07772807497531176	0.004408454895013847
0.0778848830377683	0.004408454895013847
0.07804108003620058	0.004408454895013847
0.0781965299975127	0.004408454895013847
0.07835338695440441	0.004408454895013847
0.07850913295987993	0.004408454895013847
0.07866531005129218	0.004408454895013847
0.07881997094955295	0.004408454895013847
0.07898057100828737	0.004408454895013847
0.07913945196196437	0.004408454895013847
0.07925297901965678	0.004408454895013847
0.07941858796402812	0.004408454895013847
0.07957592199090868	0.004408454895013847
0.07973173202481121	0.004408454895013847
0.07988757803104818	0.004408454895013847
0.08004452602472156	0.004408454895013847
0.0802009180188179	0.004408454895013847
0.08035687694791704	0.004408454895013847
0.08051296405028552	0.004408454895013847
0.08066922996658832	0.004408454895013847
0.08083499304484576	0.004408454895013847
0.08100662101060152	0.004408454895013847
0.08116382197476923	0.004408454895013847
0.0813193409703672	0.004408454895013847
0.08147467102389783	0.004408454895013847
0.08162954996805638	0.004408454895013847
0.0817848319420591	0.004408454895013847
0.08194387494586408	0.004408454895013847
0.08209933200851083	0.004408454895013847
0.08225460001267493	0.004408454895013847
0.08240964903961867	0.004408454895013847
0.0825731890508905	0.004408454895013847
0.08272931596729904	0.004408454895013847
0.08288476604502648	0.004408454895013847
0.08304087305441499	0.004408454895013847
0.08319700905121863	0.004408454895013847
0.08336460194550455	0.004408454895013847
0.08352232596371323	0.004408454895013847
0.08367813704535365	0.004408454895013847
0.08383434801362455	0.004408454895013847
0.08399485202971846	0.004408454895013847
0.08415101794525981	0.004408454895013847
0.08430707198567688	0.004408454895013847
0.08446387096773833	0.004408454895013847
0.08461921301204711	0.004408454895013847
0.0847744339844212	0.004408454895013847
0.08493386895861477	0.004408454895013847
0.08509011100977659	0.004408454895013847
0.08524637296795845	0.004408454895013847
0.08540183503646404	0.004408454895013847
0.08555721305310726	0.004408454895013847
0.08571287605445832	0.004408454895013847
0.08588252100162208	0.004408454895013847
0.08604411000851542	0.004408454895013847
0.08620951697230339	0.004408454895013847
0.08637248596642166	0.004408454895013847
0.08652917202562094	0.004408454895013847
0.08668516995385289	0.004408454895013847
0.08687332400586456	0.004408454895013847
0.08704968495294452	0.004408454895013847
0.08720866404473782	0.004408454895013847
0.0873911710223183	0.004408454895013847
0.08755022194236517	0.004408454895013847
0.08770712395198643	0.004408454895013847
0.08786568499635905	0.004408454895013847
0.0880242419661954	0.004408454895013847
0.08818061894271523	0.004408454895013847
0.08833674795459956	0.004408454895013847
0.08849288197234273	0.004408454895013847
0.08864958304911852	0.004408454895013847
0.08880457899067551	0.004408454895013847
0.08896983694285154	0.004408454895013847
0.08912656304892153	0.004408454895013847
0.08928222104441375	0.004408454895013847
0.08943779999390244	0.004408454895013847
0.08959335798863322	0.004408454895013847
0.08975013194140047	0.004408454895013847
0.08991147996857762	0.004408454895013847
0.09007911896333098	0.004408454895013847
0.0902369359973818	0.004408454895013847
0.09039367805235088	0.004408454895013847
0.0905539890518412	0.004408454895013847
0.09071195998694748	0.004408454895013847
0.090868458035402	0.004408454895013847
0.09102692501619458	0.004408454895013847
0.09118350897915661	0.004408454895013847
0.0913535279687494	0.004408454895013847
0.09151216899044812	0.004408454895013847
0.09167108894325793	0.004408454895013847
0.09182841004803777	0.004408454895013847
0.09198845003265887	0.004408454895013847
0.09214435797184706	0.004408454895013847
0.09230009093880653	0.004408454895013847
0.09245559305418283	0.004408454895013847
0.09261628903914243	0.004408454895013847
0.09277380094863474	0.004408454895013847
0.092936109052971	0.004408454895013847
0.09309256298001856	0.004408454895013847
0.09324833401478827	0.004408454895013847
0.09340449096634984	0.004408454895013847
0.0935602990211919	0.004408454895013847
0.09371600300073624	0.004408454895013847
0.09387101500760764	0.004408454895013847
0.09402706299442798	0.004408454895013847
0.09418292599730194	0.004408454895013847
0.09433897701092064	0.004408454895013847
0.09449412801768631	0.004408454895013847
0.0946494119707495	0.004408454895013847
0.09480495494790375	0.004408454895013847
0.09496690495871007	0.004408454895013847
0.09512316097971052	0.004408454895013847
0.09527118399273604	0.004408454895013847
0.09542950103059411	0.004408454895013847
0.0955855370266363	0.004408454895013847
0.09574387304019183	0.004408454895013847
0.09591411903966218	0.004408454895013847
0.09607087098993361	0.004408454895013847
0.09622746496461332	0.004408454895013847
0.09638262900989503	0.004408454895013847
0.09653840598184615	0.004408454895013847
0.09669353498611599	0.004408454895013847
0.09687170397955924	0.004408454895013847
0.09704253601375967	0.004408454895013847
0.09719996398780495	0.004408454895013847
0.09735572594217956	0.004408454895013847
0.09751155297271907	0.004408454895013847
0.09766730794217438	0.004408454895013847
0.09782281098887324	0.004408454895013847
0.09798260196112096	0.004408454895013847
0.09813811304047704	0.004408454895013847
0.09829394100233912	0.004408454895013847
0.09847311105113477	0.004889106750482597
0.0986316850176081	0.004889106750482597
0.09878831694368273	0.005369758605951347
0.09895288001280278	0.005369758605951347
0.09911059401929379	0.005369758605951347
0.09925290895625949	0.005369758605951347
0.09941093495581299	0.005369758605951347
0.09956809598952532	0.005369758605951347
0.09972996194846928	0.005369758605951347
0.09988753602374345	0.005369758605951347
0.10004437598399818	0.005369758605951347
0.11021537601482123	0.005369758605951347
0.12047163804527372	0.005369758605951347
0.13069902104325593	0.005369758605951347
0.14099332795012742	0.005850410461420097
0.15125700097996742	0.005850410461420097
0.1614920380525291	0.005850410461420097
0.17172480304725468	0.006331062316888847
0.18196235701907426	0.006331062316888847
0.19219584402162582	0.006331062316888847
0.20242334704380482	0.006331062316888847
0.21265768096782267	0.006811714172357597
0.22293797100428492	0.006811714172357597
0.23318689002189785	0.006811714172357597
0.24340131296776235	0.007292366027826347
0.2536397009389475	0.007292366027826347
0.2639206280000508	0.007292366027826347
0.2741684770444408	0.007773017883295097
0.2844043920049444	0.007773017883295097
0.29464628000278026	0.008253669738763847
0.3048679359490052	0.008253669738763847
0.3150956940371543	0.008253669738763847
0.3253127089701593	0.008253669738763847
0.33553613105323166	0.008734321594232597
0.34576247504446656	0.008734321594232597
0.35599623795133084	0.008734321594232597
0.36625497497152537	0.009214973449701347
0.3765117230359465	0.009214973449701347
0.3867543359519914	0.009214973449701347
0.39700793102383614	0.009695625305170097
0.4072679600212723	0.009695625305170097
0.41751968197058886	0.009695625305170097
0.4277528279926628	0.010176277160638847
0.43800027400720865	0.010176277160638847
0.4482547329971567	0.010176277160638847
0.4584959479980171	0.010656929016107597
0.46873848501127213	0.010656929016107597
0.4789815100375563	0.010656929016107597
0.4892335139447823	0.011137580871576347
0.4994631620356813	0.011137580871576347
0.5097197969444096	0.011137580871576347
0.5199543270282447	0.011618232727045097
0.5301818050211295	0.011618232727045097
0.5404044359456748	0.011618232727045097
0.55063735996373	0.011618232727045097
0.5608605890301988	0.012098884582513847
0.5711099760374054	0.012098884582513847
0.5813375749858096	0.012579536437982597
0.5915483960416168	0.012579536437982597
0.6017616660101339	0.012579536437982597
0.6119858779711649	0.013060188293451347
0.6222560129826888	0.014982795715326347
0.6324971970170736	0.015608406066888847
0.6427643339848146	0.019426918029779472
0.6531210800167173	0.021223640441888847
0.6634588530287147	0.022539710998529472
0.6738638039678335	0.025786018371576347
0.6844301009550691	0.029505348205560722
0.6948397170053795	0.03419361114501385
0.7052689819829538	0.04129276275634197
0.7156871920451522	0.04936084747313885
0.7261872889939696	0.05789051055907635
0.736629368038848	0.06737766265868572
0.7470932429423556	0.07633838653563885
0.7576430119806901	0.08725223541259197
0.768126426031813	0.09962711334227947
0.7785426629707217	0.11265811920165447
0.7889657709747553	0.12753543853759197
0.7994491419522092	0.14666614532470135
0.8098817110294476	0.16367969512938885
0.8203609560150653	0.18257007598876385
0.8308260010089725	0.20147571563720135
0.8413214739412069	0.2185274124145451
0.8518014729488641	0.23867282867431072
0.8622896149754524	0.25850162506102947
0.872753695002757	0.2728334426879826
0.8832192859845236	0.2890230178832951
0.8937054360285401	0.30787525177001385
0.9041698339860886	0.32319889068602947
0.9145538780139759	0.3401094436645451
0.9250190199818462	0.3558717727661076
0.9353698899503797	0.3725038528442326
0.9457206219667569	0.39146671295165447
0.956082075019367	0.4063020706176701
0.96647149103228	0.4213930130004826
0.9769226160133258	0.4394289016723576
0.9873634659452364	0.45450077056884197
0.9978163669584319	0.4695344924926701
1.0082541729789227	0.4871469497680607
1.1086786319501698	0.6514459609985295
1.2092171349795535	0.8427110671997013
1.3097450400236994	0.9173685073852482
1.4102592240087688	0.9344964981079045
1.5108716050162911	0.9388223648071232
1.611482462962158	0.9445901870727482
1.7120402680011466	0.9474740982055607
1.812625264050439	0.9551645278930607
1.913201060029678	0.958529090881342
2.013803730951622	0.9614130020141545
2.1143794589443132	0.9645372390747013
2.2149614120135084	0.9674211502075138
2.315600492991507	0.9703050613403263
2.4161887370282784	0.9779954910278263
2.51676208502613	0.9808794021606388
2.6173332990147173	0.9837633132934513
2.71790211298503	0.9871278762817326
2.8184704480227083	0.9900117874145451
2.919037102954462	0.9928956985473576
3.0196442779852077	0.9962602615356388
3.120217212010175	0.9991441726684513
3.2207923339447007	1.0022684097289982
3.321369591052644	1.0051523208618107
3.4219425870105624	1.0178972244262638
3.522535430965945	1.0203004837036076
3.6230971720069647	1.02318439483642
3.723766844952479	1.0260683059692326
3.8242724239826202	1.0294328689575138
3.924748225021176	1.0323167800903263
4.025235773995519	1.0352006912231388
4.125700735952705	1.0383249282836857
4.226201548008248	1.0412088394164982
4.326691478025168	0.9575754165649357
4.427201153011993	0.9530092239379826
4.5276534400181845	0.962954139709467
4.628084923024289	0.975039100646967
4.728536688955501	0.9875360488891545
4.82897730905097	1.0000711441039982
4.929428298957646	1.0116220474243107
5.029893995029852	1.02226886749267
5.130355261033401	1.0261598587036076
5.2308287780033424	1.035036659240717
5.3313102460233495	1.0384012222289982
5.431791458977386	1.0672403335571232
5.532245769049041	1.0787836074829045
5.6327255689539015	1.087923622131342
5.733175716013648	1.0999399185180607
5.833623738959432	1.1124444961547795
5.934093198971823	1.1172739028930607
6.034538373001851	1.1284929275512638
6.13501491502393	1.1434007644653263
6.23548638203647	1.1510988235473576
6.335948102991097	1.1578432083129826
6.4364031760487705	1.1823564529418888
6.53689651703462	1.199667549133295
6.637378492974676	1.1965433120727482
6.737874777987599	1.1977067947387638
6.838389705051668	1.201071357727045
6.938896607956849	1.2039552688598576
7.039389682002366	1.2068315505981388
7.1398834199644625	1.2099557876586857
7.240367355989292	1.2128396987914982
7.340878542046994	1.1815973281860295
7.441368552972563	1.142904853820795
7.541851234040223	1.1506029129028263
7.642283446970396	1.1594835281372013
7.742749006021768	1.1724687576293888
7.843211728031747	1.1845155715942326
7.943695364054292	1.192709541320795
8.044179024989717	1.2042528152465763
8.144656131975353	1.2086320877075138
8.245128681999631	1.2174936294555607
8.34560215298552	1.220858192443842
8.446104643051513	1.238161659240717
8.546574978041463	1.2511468887329045
8.647043209988624	1.2588373184204045
8.747557305032387	1.2703805923461857
8.848026662948541	1.2823968887329045
8.948482202016748	1.289156532287592
9.048950135940686	1.2981821060180607
9.149397394037805	1.3094850540161076
9.249840041971765	1.3229509353637638
9.350292594986968	1.3292070388793888
9.450750519987196	1.3368974685668888
9.551230372977443	1.3417116165161076
9.651696981978603	1.3498826980590763
9.752181879943237	1.351290321350092
9.852654797956347	1.3541742324829045
9.953149345004931	1.3575387954711857
10.053631537011825	1.3604227066039982
11.055105322040617	1.3519388198852482
12.0565616680542	1.4483781814575138
13.057969924993813	1.5170961380004826
14.05936935194768	1.5039773941039982
15.060792046948336	1.6013780593872013
16.062232965952717	1.669649696350092
17.063623238005675	1.64513263702392
18.064988357946277	1.743044471740717
19.06634583498817	1.826326942443842
20.067715139943175	1.7944169998168888
21.069077042047866	1.8887315750122013
22.070484083960764	1.97917804718017
23.071295005036518	1.939901924133295
24.07282397605013	2.0359560012817326
25.07429639203474	2.129194831848139
26.075848098029383	2.0966669082641545
27.077426495030522	2.1873842239379826
28.078909761970863	2.279726600646967
29.080421305960044	2.2890573501586857
30.081927969004028	2.322939491271967
31.08339809102472	2.433718299865717
32.084828192018904	2.4713312149047795
33.08628997800406	2.4776865005493107
34.087768350029364	2.583204841613764
35.08924098603893	2.6232553482055607
36.090739130973816	2.626730537414545
37.09214089694433	2.732748603820795
38.09362714004237	2.7795396804809513
39.095102500054054	2.7817064285278263
40.0965534390416	2.879313087463373
41.0980193290161	2.9318910598754826
42.09950764803216	2.927687263488764
43.10096886800602	3.022543525695795
44.10248270700686	3.087565040588373
45.10392796702217	3.0820184707641545
46.105385364964604	3.173891639709467
47.10684829996899	3.239698982238764
48.10834002599586	3.2263551712036076
49.109763209940866	3.321871376037592
50.11127801903058	3.3956361770629826
51.1127773510525	3.381571388244623
52.11424103600439	3.476576423645014
53.11565828905441	3.5482164382934513
54.11714709200896	3.520826911926264
55.11859683902003	3.616282081603998
56.120064193964936	3.7057062149047795
57.12151603202801	3.6759820938110295
58.12301228696015	3.7706781387329045
59.1245358439628	3.8578973770141545
60.12602317694109	3.820406532287592
90.15661865693983	5.422827339172358
120.19171241600998	5.993254280090326
0	0
