# Supplementary material for: GRAPE for fast and scalable graph processing and random-walk-based embedding
Source: Nat Comput Sci. 2023 Jun 26;3(6):552–68. doi: 10.1038/s43588-023-00465-8 (PMC10768636; doi:10.1038/s43588-023-00465-8)
Supplement: Supplementary file 4 — CSVs with time series data with time and memory requirements for the different libraries on the 44 considered graphs and on the different tasks considered (loading graphs, first- and second-order RWs). [file 43588_2023_465_MOESM4_ESM.zip › bio-celegans/GraphEmbedding/second_order_walk.csv]

delta	ram
0	0.0017873764038085493
0.00019789300858974457	0.0017873764038085493
0.0003841599973384291	0.0017873764038085493
0.0005166310002095997	0.0022680282592772993
0.0006431379879359156	0.0022680282592772993
0.0007685119926463813	0.0022680282592772993
0.0008919629908632487	0.0022680282592772993
0.0010147230059374124	0.0022680282592772993
0.0011507220042403787	0.0022680282592772993
0.0012712900061160326	0.0022680282592772993
0.0013987389975227416	0.0022680282592772993
0.0015290570154320449	0.0022680282592772993
0.0016558509960304946	0.0022680282592772993
0.001780165999662131	0.0022680282592772993
0.0019155860063619912	0.0022680282592772993
0.0020496479992289096	0.0022680282592772993
0.0021854600054211915	0.0022680282592772993
0.0023227439960464835	0.0022680282592772993
0.0024663459917064756	0.0022680282592772993
0.002566971001215279	0.0022680282592772993
0.0026628950145095587	0.0022680282592772993
0.002756375994067639	0.0022680282592772993
0.0028528539987746626	0.0022680282592772993
0.0029453840106725693	0.0022680282592772993
0.0030447600001934916	0.0022680282592772993
0.00313883600756526	0.0022680282592772993
0.003243573009967804	0.0022680282592772993
0.003368334990227595	0.0022680282592772993
0.003495033015497029	0.0022680282592772993
0.0036090190114919096	0.0022680282592772993
0.0037015409907326102	0.0027486801147460493
0.0037946160009596497	0.0027486801147460493
0.00388648800435476	0.0027486801147460493
0.003978082007961348	0.0027486801147460493
0.004077056015376002	0.0027486801147460493
0.004166958999121562	0.0027486801147460493
0.004258758999640122	0.0027486801147460493
0.004350523988250643	0.0027486801147460493
0.004441614990355447	0.0027486801147460493
0.0045326820109039545	0.0027486801147460493
0.0046206820115912706	0.0027486801147460493
0.004715210001450032	0.0027486801147460493
0.004806173004908487	0.0027486801147460493
0.004894076002528891	0.0027486801147460493
0.004985381994629279	0.0027486801147460493
0.005084787990199402	0.0027486801147460493
0.005179085012059659	0.0027486801147460493
0.0052691849996335804	0.0027486801147460493
0.005363142001442611	0.0027486801147460493
0.005453769990708679	0.0027486801147460493
0.005543492996366695	0.0027486801147460493
0.005633477005176246	0.0027486801147460493
0.005723020993173122	0.0027486801147460493
0.005812028015498072	0.0027486801147460493
0.005901122000068426	0.0027486801147460493
0.005989527009660378	0.0027486801147460493
0.00608458201168105	0.0027486801147460493
0.006174437003210187	0.0027486801147460493
0.00626598100643605	0.0027486801147460493
0.006354851997457445	0.0027486801147460493
0.006463864992838353	0.0027486801147460493
0.00655488800839521	0.0027486801147460493
0.006643105007242411	0.0027486801147460493
0.006731948989909142	0.0027486801147460493
0.006823533010901883	0.0027486801147460493
0.006914550991496071	0.0027486801147460493
0.007003448001341894	0.0027486801147460493
0.0071016680158209056	0.0027486801147460493
0.007202879001852125	0.0027486801147460493
0.007294019014807418	0.0027486801147460493
0.007386434997897595	0.0027486801147460493
0.007478136016288772	0.0027486801147460493
0.0075699189910665154	0.0027486801147460493
0.007665945013286546	0.0027486801147460493
0.007766163005726412	0.0027486801147460493
0.007883325015427545	0.0027486801147460493
0.007976305001648143	0.0027486801147460493
0.008078356011537835	0.0027486801147460493
0.008177773997886106	0.0027486801147460493
0.008271859987871721	0.0027486801147460493
0.008364620996871963	0.0027486801147460493
0.008457031013676897	0.0027486801147460493
0.00854903701110743	0.0027486801147460493
0.008641991997137666	0.0027486801147460493
0.008734238013857976	0.0027486801147460493
0.008833363011945039	0.0027486801147460493
0.008926929003791884	0.0027486801147460493
0.009020247991429642	0.0027486801147460493
0.009307180007454008	0.0027486801147460493
0.009418286004802212	0.0027486801147460493
0.009523506014375016	0.0027486801147460493
0.009614661015802994	0.0027486801147460493
0.009702579001896083	0.0027486801147460493
0.009787602990400046	0.0027486801147460493
0.009872024995274842	0.0027486801147460493
0.009958292997907847	0.0027486801147460493
0.010049751988844946	0.0027486801147460493
0.010222520999377593	0.0027486801147460493
0.010411955008748919	0.0027486801147460493
0.01059325601090677	0.0027486801147460493
0.010767827014205977	0.0027486801147460493
0.01093173900153488	0.0027486801147460493
0.011092667002230883	0.0027486801147460493
0.011257067002588883	0.0027486801147460493
0.011415954009862617	0.0027486801147460493
0.011575798009289429	0.0027486801147460493
0.0117345440085046	0.0027486801147460493
0.011895317991729826	0.0027486801147460493
0.012056066014338285	0.0027486801147460493
0.012230586988152936	0.0027486801147460493
0.012409901013597846	0.0027486801147460493
0.012584234995301813	0.0027486801147460493
0.012751458009006456	0.0027486801147460493
0.012911931989947334	0.0027486801147460493
0.01309193400084041	0.0032293319702147993
0.013256128993816674	0.0032293319702147993
0.013413465989287943	0.0032293319702147993
0.01357146300142631	0.0032293319702147993
0.013738111010752618	0.0032293319702147993
0.013896426011342555	0.0032293319702147993
0.014054200990358368	0.0032293319702147993
0.014215717994375154	0.0032293319702147993
0.014378736988874152	0.0032293319702147993
0.014556423993781209	0.0032293319702147993
0.01471617299830541	0.0032293319702147993
0.014873305015498772	0.0032293319702147993
0.015029727015644312	0.0032293319702147993
0.015222270012600347	0.0032293319702147993
0.015384347003418952	0.0032293319702147993
0.015541906002908945	0.0032293319702147993
0.01570041201193817	0.0032293319702147993
0.01586028200108558	0.0032293319702147993
0.01602276400080882	0.0032293319702147993
0.01618639301159419	0.0032293319702147993
0.016344375995686278	0.0032293319702147993
0.016501642006915063	0.0032293319702147993
0.016662551992340013	0.0032293319702147993
0.01682551798876375	0.0032293319702147993
0.016983384994091466	0.0032293319702147993
0.017144596989965066	0.0032293319702147993
0.0173125019937288	0.0032293319702147993
0.017479939997429028	0.0032293319702147993
0.017642479011556134	0.0032293319702147993
0.017801267007598653	0.0032293319702147993
0.017959805991267785	0.0032293319702147993
0.01812251500086859	0.0032293319702147993
0.01828257300076075	0.0032293319702147993
0.018410052987746894	0.0032293319702147993
0.0185713870159816	0.0032293319702147993
0.018729781993897632	0.0032293319702147993
0.018889992992626503	0.0032293319702147993
0.019051679992116988	0.0032293319702147993
0.01921112899435684	0.0032293319702147993
0.019368531997315586	0.0032293319702147993
0.01952609501313418	0.0032293319702147993
0.01968340401072055	0.0032293319702147993
0.019849645992508158	0.0032293319702147993
0.020007957005873322	0.0032293319702147993
0.020169811992673203	0.0032293319702147993
0.020351059996755794	0.0032293319702147993
0.020528869004920125	0.0032293319702147993
0.02069369499804452	0.0032293319702147993
0.02085242999601178	0.0032293319702147993
0.021009196992963552	0.0032293319702147993
0.02121124300174415	0.0032293319702147993
0.02137445900007151	0.0032293319702147993
0.02153172201360576	0.0032293319702147993
0.02168912600609474	0.0032293319702147993
0.021853351005120203	0.0032293319702147993
0.02201526501448825	0.0032293319702147993
0.022183665016200393	0.0032293319702147993
0.022343894990626723	0.0032293319702147993
0.02251778799109161	0.0032293319702147993
0.022676655993564054	0.0032293319702147993
0.022833768016425893	0.0032293319702147993
0.02299164599389769	0.0032293319702147993
0.02315294201252982	0.0032293319702147993
0.023311272991122678	0.0032293319702147993
0.023471219989005476	0.0032293319702147993
0.023630685987882316	0.0032293319702147993
0.023788063001120463	0.0032293319702147993
0.02394544199341908	0.0032293319702147993
0.02410193398827687	0.0032293319702147993
0.024260272999526933	0.0032293319702147993
0.024416613014182076	0.0032293319702147993
0.024573392001911998	0.0032293319702147993
0.024730825010919943	0.0032293319702147993
0.024886958999559283	0.0032293319702147993
0.02504642299027182	0.0032293319702147993
0.025203727011103183	0.0032293319702147993
0.025360867992276326	0.0032293319702147993
0.02551674100686796	0.0032293319702147993
0.02567284001270309	0.0032293319702147993
0.02582942199660465	0.0032293319702147993
0.025986330991145223	0.0032293319702147993
0.026149386016186327	0.0032293319702147993
0.02630927399150096	0.0032293319702147993
0.026493065000977367	0.0032293319702147993
0.02665399099350907	0.0032293319702147993
0.02681171998847276	0.0032293319702147993
0.026973856991389766	0.0032293319702147993
0.02721088199177757	0.0032293319702147993
0.027490381005918607	0.0032293319702147993
0.027679710008669645	0.0032293319702147993
0.027947727998252958	0.0032293319702147993
0.028200189000926912	0.0032293319702147993
0.02836715299054049	0.0032293319702147993
0.028526031994260848	0.0032293319702147993
0.02868372100056149	0.0032293319702147993
0.02884180098772049	0.0032293319702147993
0.028999355010455474	0.0032293319702147993
0.029162652004742995	0.0032293319702147993
0.029320214001927525	0.0032293319702147993
0.029479569988325238	0.0032293319702147993
0.029636134015163407	0.0032293319702147993
0.029793424997478724	0.0032293319702147993
0.029952981014503166	0.0032293319702147993
0.03011131499079056	0.0032293319702147993
0.03027903800830245	0.0032293319702147993
0.0304014089924749	0.0032293319702147993
0.030559526989236474	0.0032293319702147993
0.030716131994267926	0.0032293319702147993
0.030873401003191248	0.0032293319702147993
0.031029328994918615	0.0032293319702147993
0.031189964996883646	0.0032293319702147993
0.031346684001618996	0.0032293319702147993
0.031502817990258336	0.0032293319702147993
0.03165850500226952	0.0032293319702147993
0.03181404099450447	0.0032293319702147993
0.0319762300059665	0.0032293319702147993
0.032137155008967966	0.0032293319702147993
0.0323035049950704	0.0032293319702147993
0.03246183900046162	0.0032293319702147993
0.0326178059913218	0.0032293319702147993
0.0327746249968186	0.0032293319702147993
0.03293230300187133	0.0032293319702147993
0.033089372009271756	0.0032293319702147993
0.03324903899920173	0.0032293319702147993
0.033405246009351686	0.0032293319702147993
0.03357134299585596	0.0032293319702147993
0.03372974001104012	0.0032293319702147993
0.03388594600255601	0.0032293319702147993
0.03404238598886877	0.0032293319702147993
0.03420332001405768	0.0032293319702147993
0.03435935400193557	0.0032293319702147993
0.03453182801604271	0.0032293319702147993
0.034692059009103104	0.0032293319702147993
0.034850005991756916	0.0032293319702147993
0.03500694700051099	0.0032293319702147993
0.03517108300002292	0.0032293319702147993
0.03532957399147563	0.0032293319702147993
0.035486139997374266	0.0032293319702147993
0.03564307698979974	0.0032293319702147993
0.03579970300779678	0.0032293319702147993
0.03595618199324235	0.0032293319702147993
0.03611633999389596	0.0032293319702147993
0.036273890000302345	0.0032293319702147993
0.03642987099010497	0.0032293319702147993
0.03658787501626648	0.0032293319702147993
0.036743770993780345	0.0032293319702147993
0.03689930000109598	0.0032293319702147993
0.03705826398800127	0.0032293319702147993
0.037252137990435585	0.0032293319702147993
0.03743479901459068	0.0032293319702147993
0.0375952479953412	0.0032293319702147993
0.0377575570018962	0.0032293319702147993
0.03791688199271448	0.0032293319702147993
0.038088127999799326	0.0032293319702147993
0.03825892900931649	0.0032293319702147993
0.03840039999340661	0.0032293319702147993
0.038560971996048465	0.0032293319702147993
0.038721310993423685	0.0032293319702147993
0.038879205007106066	0.0032293319702147993
0.03903660801006481	0.0032293319702147993
0.03920046301209368	0.0032293319702147993
0.03936114101088606	0.0032293319702147993
0.03951925999717787	0.0032293319702147993
0.03967685598763637	0.0032293319702147993
0.03983678901568055	0.0032293319702147993
0.039993785991100594	0.0032293319702147993
0.04017751099308953	0.0032293319702147993
0.040369038993958384	0.0032293319702147993
0.04059438200783916	0.0032293319702147993
0.040763696015346795	0.0032293319702147993
0.04092370701255277	0.0032293319702147993
0.04109331901418045	0.0032293319702147993
0.04125127600855194	0.0032293319702147993
0.04140887799439952	0.0032293319702147993
0.0415652210067492	0.0032293319702147993
0.04172367800492793	0.0037099838256835493
0.04188126701046713	0.0037099838256835493
0.04204119899077341	0.0037099838256835493
0.04223209898918867	0.0037099838256835493
0.04241445899242535	0.0037099838256835493
0.042577815998811275	0.0037099838256835493
0.042742571007693186	0.0037099838256835493
0.04290268899057992	0.0037099838256835493
0.0430604130087886	0.0037099838256835493
0.04321793999406509	0.0037099838256835493
0.04337674501584843	0.0037099838256835493
0.04353403899585828	0.0037099838256835493
0.04369606601539999	0.0037099838256835493
0.04385329099022783	0.0037099838256835493
0.044011440011672676	0.0037099838256835493
0.044169709988636896	0.0037099838256835493
0.04432698601158336	0.0037099838256835493
0.04448442900320515	0.0037099838256835493
0.044660843996098265	0.0037099838256835493
0.04482208701665513	0.0037099838256835493
0.0449779549962841	0.0037099838256835493
0.04513404698809609	0.0037099838256835493
0.04530235001584515	0.0037099838256835493
0.04546199899050407	0.0037099838256835493
0.04562528501264751	0.0037099838256835493
0.045785861992044374	0.0037099838256835493
0.04594441599329002	0.0037099838256835493
0.04610119201242924	0.0037099838256835493
0.046256820001872256	0.0037099838256835493
0.04640127200400457	0.0037099838256835493
0.046561196009861305	0.0037099838256835493
0.04672109699458815	0.0037099838256835493
0.046879853005521	0.0037099838256835493
0.04703747501480393	0.0037099838256835493
0.047205760987708345	0.0037099838256835493
0.047372339002322406	0.0037099838256835493
0.04753028700361028	0.0037099838256835493
0.047717309003928676	0.0037099838256835493
0.04789013401023112	0.0037099838256835493
0.04807522299233824	0.0037099838256835493
0.048248227016301826	0.0037099838256835493
0.048420312989037484	0.0037099838256835493
0.048580481990939006	0.0037099838256835493
0.048738957004388794	0.0037099838256835493
0.0488963870157022	0.0037099838256835493
0.04905415201210417	0.0037099838256835493
0.04921126601402648	0.0037099838256835493
0.049370135995559394	0.0037099838256835493
0.04952928199782036	0.0037099838256835493
0.04969260800862685	0.0037099838256835493
0.04985080100595951	0.0037099838256835493
0.050008234014967456	0.0037099838256835493
0.050165246007964015	0.0037099838256835493
0.05032270899391733	0.0037099838256835493
0.05049451801460236	0.0037099838256835493
0.05065901199122891	0.0037099838256835493
0.050818804011214525	0.0037099838256835493
0.05097736601601355	0.0037099838256835493
0.05113456101389602	0.0037099838256835493
0.051291072013555095	0.0037099838256835493
0.05144793799263425	0.0037099838256835493
0.05160580298979767	0.0037099838256835493
0.051762830989900976	0.0037099838256835493
0.0519198999973014	0.0037099838256835493
0.052075592015171424	0.0037099838256835493
0.05224978498881683	0.0037099838256835493
0.05242493099649437	0.0037099838256835493
0.052584932011086494	0.0037099838256835493
0.052747920010006055	0.0037099838256835493
0.05290579699794762	0.0037099838256835493
0.05306207700050436	0.0037099838256835493
0.05321859801188111	0.0037099838256835493
0.05337446500197984	0.0037099838256835493
0.05353244300931692	0.0037099838256835493
0.05369380800402723	0.0037099838256835493
0.05385038099484518	0.0037099838256835493
0.05400774299050681	0.0037099838256835493
0.054164470988325775	0.0037099838256835493
0.054322212003171444	0.0037099838256835493
0.054498623008839786	0.0037099838256835493
0.05468320701038465	0.0037099838256835493
0.05484777700621635	0.0037099838256835493
0.05500851001124829	0.0037099838256835493
0.055165680998470634	0.0037099838256835493
0.05532322500948794	0.0037099838256835493
0.055484511016402394	0.0037099838256835493
0.05564689700258896	0.0037099838256835493
0.055803739989642054	0.0037099838256835493
0.05596094598877244	0.0037099838256835493
0.05611861799843609	0.0037099838256835493
0.05627619501319714	0.0037099838256835493
0.05643337400397286	0.0037099838256835493
0.05658999501611106	0.0037099838256835493
0.05674654000904411	0.0037099838256835493
0.05690301800495945	0.0037099838256835493
0.05706337600713596	0.0037099838256835493
0.05723865999607369	0.0037099838256835493
0.05741383001441136	0.0037099838256835493
0.05757445300696418	0.0037099838256835493
0.057736093003768474	0.0037099838256835493
0.05789528400055133	0.0037099838256835493
0.058052437991136685	0.0037099838256835493
0.05821330699836835	0.0037099838256835493
0.05837269700714387	0.0037099838256835493
0.0585641729994677	0.0037099838256835493
0.058730167016619816	0.0037099838256835493
0.05889203099650331	0.0037099838256835493
0.059051035990705714	0.0037099838256835493
0.05921071898774244	0.0037099838256835493
0.05936996699892916	0.0037099838256835493
0.05952845100546256	0.0037099838256835493
0.05971437701373361	0.0037099838256835493
0.059878580999793485	0.0037099838256835493
0.060038986994186416	0.0037099838256835493
0.06019756701425649	0.0037099838256835493
0.06035588699160144	0.0037099838256835493
0.06051319598918781	0.0037099838256835493
0.060676243010675535	0.0037099838256835493
0.06083366900566034	0.0037099838256835493
0.06099074499798007	0.0037099838256835493
0.06114765998790972	0.0037099838256835493
0.06130433001089841	0.0037099838256835493
0.06146193601307459	0.0037099838256835493
0.06162416300503537	0.0037099838256835493
0.06178326701046899	0.0037099838256835493
0.06193998199887574	0.0037099838256835493
0.062099149014102295	0.0037099838256835493
0.06226473199785687	0.0037099838256835493
0.06240173400146887	0.0037099838256835493
0.06256732699694112	0.0037099838256835493
0.06272737300605513	0.0037099838256835493
0.06288455901085399	0.0037099838256835493
0.06304286301019602	0.0037099838256835493
0.06319991499185562	0.0037099838256835493
0.06335794800543226	0.0037099838256835493
0.06351547301164828	0.0037099838256835493
0.06367678099195473	0.0037099838256835493
0.06383366300724447	0.0037099838256835493
0.06399160501314327	0.0037099838256835493
0.0641498810146004	0.0037099838256835493
0.06430703299702145	0.0037099838256835493
0.0644632079929579	0.0037099838256835493
0.06462439300958067	0.0037099838256835493
0.06478257200797088	0.0037099838256835493
0.06494119198760018	0.0037099838256835493
0.06509858099161647	0.0037099838256835493
0.06525538000278175	0.0037099838256835493
0.0654121290135663	0.0037099838256835493
0.06557021499611437	0.0037099838256835493
0.06572796500404365	0.0037099838256835493
0.06588810301036574	0.0037099838256835493
0.06604515400249511	0.0037099838256835493
0.06620160900638439	0.0037099838256835493
0.06636715700733475	0.0037099838256835493
0.06655228300951421	0.0037099838256835493
0.06671114399796352	0.0037099838256835493
0.06686993699986488	0.0037099838256835493
0.06702735600993037	0.0037099838256835493
0.0672418889880646	0.0037099838256835493
0.0674164230003953	0.0037099838256835493
0.06757679200381972	0.0037099838256835493
0.06773848598822951	0.0037099838256835493
0.0679092229984235	0.0037099838256835493
0.068068023014348	0.0037099838256835493
0.06822556900442578	0.0037099838256835493
0.06838261999655515	0.0037099838256835493
0.06854020300670527	0.0037099838256835493
0.06872748798923567	0.0037099838256835493
0.06888776301639155	0.0037099838256835493
0.06904685500194319	0.0037099838256835493
0.06920398998772725	0.0037099838256835493
0.06936107500223443	0.0037099838256835493
0.06952058200840838	0.0037099838256835493
0.06968379399040714	0.0037099838256835493
0.06984288999228738	0.0037099838256835493
0.07000482399598695	0.0037099838256835493
0.07016462500905618	0.0037099838256835493
0.07032414100831375	0.0037099838256835493
0.07049869999173097	0.0037099838256835493
0.07067154100514017	0.0037099838256835493
0.07084556898917072	0.0037099838256835493
0.07100659600109793	0.0037099838256835493
0.07116544901509769	0.0037099838256835493
0.07132289299624972	0.0037099838256835493
0.07147919500130229	0.0037099838256835493
0.07164136299979873	0.0037099838256835493
0.0717994809965603	0.0037099838256835493
0.0719573539972771	0.0037099838256835493
0.07211500199628063	0.0037099838256835493
0.07228343898896128	0.0037099838256835493
0.07244142499985173	0.0037099838256835493
0.0726000269933138	0.0037099838256835493
0.07275722498889081	0.0037099838256835493
0.07291381200775504	0.0037099838256835493
0.07306964200688526	0.0037099838256835493
0.0732265220140107	0.0037099838256835493
0.07338278001407161	0.0037099838256835493
0.07353982800850645	0.0037099838256835493
0.07370138401165605	0.0037099838256835493
0.07385777399758808	0.0037099838256835493
0.07401620401651599	0.0037099838256835493
0.07417442699079402	0.0037099838256835493
0.07434844301315024	0.0037099838256835493
0.07452045599347912	0.0037099838256835493
0.07468436201452278	0.0037099838256835493
0.07484328199643642	0.0037099838256835493
0.07500267899013124	0.0037099838256835493
0.07516163299442269	0.0037099838256835493
0.07531905101495795	0.0037099838256835493
0.07547737398999743	0.0037099838256835493
0.0756407729932107	0.0037099838256835493
0.07579919398995116	0.0037099838256835493
0.07595641500665806	0.004190635681152299
0.07611410701065324	0.004190635681152299
0.07626984399394132	0.004190635681152299
0.076426638988778	0.004190635681152299
0.07658587099285796	0.004190635681152299
0.07674312801100314	0.004190635681152299
0.07689982998999767	0.004190635681152299
0.07705600900226273	0.004190635681152299
0.0772267610009294	0.004190635681152299
0.07739309000317007	0.004190635681152299
0.07759284801431932	0.004190635681152299
0.07775971898809075	0.004190635681152299
0.07791747301234864	0.004190635681152299
0.07807585698901676	0.004190635681152299
0.07823318699956872	0.004190635681152299
0.07840185301029123	0.004190635681152299
0.07856034999713302	0.004190635681152299
0.07872453599702567	0.004190635681152299
0.07889174099545926	0.004190635681152299
0.07905071700224653	0.004190635681152299
0.07920794701203704	0.004190635681152299
0.07940526099991985	0.004190635681152299
0.07957381999585778	0.004190635681152299
0.0797375190013554	0.004190635681152299
0.07991274000960402	0.004190635681152299
0.08008234601584263	0.004190635681152299
0.0802420620166231	0.004190635681152299
0.08040044401423074	0.004190635681152299
0.08055755600798875	0.004190635681152299
0.08071598099195398	0.004190635681152299
0.0808730199933052	0.004190635681152299
0.08103057299740613	0.004190635681152299
0.08118911398923956	0.004190635681152299
0.08134633401641622	0.004190635681152299
0.08150299498811364	0.004190635681152299
0.081687025987776	0.004190635681152299
0.08185058599337935	0.004190635681152299
0.08200934599153697	0.004190635681152299
0.08216644401545636	0.004190635681152299
0.08233228800236247	0.004190635681152299
0.08253674101433717	0.004190635681152299
0.08270293701207265	0.004190635681152299
0.0828623799898196	0.004190635681152299
0.08302144400659017	0.004190635681152299
0.08317994399112649	0.004190635681152299
0.08333850599592552	0.004190635681152299
0.08349612200981937	0.004190635681152299
0.08365774599951692	0.004190635681152299
0.08381760600605048	0.004190635681152299
0.08397685800446197	0.004190635681152299
0.08413418900454417	0.004190635681152299
0.0842916090041399	0.004190635681152299
0.08444781400612555	0.004190635681152299
0.0846039800089784	0.004190635681152299
0.0847608899930492	0.004190635681152299
0.08491921098902822	0.004190635681152299
0.0850777070154436	0.004190635681152299
0.08523530000820756	0.004190635681152299
0.0853925500123296	0.004190635681152299
0.08555185500881635	0.004190635681152299
0.08571021500392817	0.004190635681152299
0.08586739999009296	0.004190635681152299
0.08602480299305171	0.004190635681152299
0.08618200599448755	0.004190635681152299
0.08633996601565741	0.004190635681152299
0.08651379600632936	0.004190635681152299
0.08667741098906845	0.004190635681152299
0.08684231201186776	0.004190635681152299
0.087003241002094	0.004190635681152299
0.0871613229974173	0.004190635681152299
0.0873263209941797	0.004190635681152299
0.08748409998952411	0.004190635681152299
0.08764566501486115	0.004190635681152299
0.08780720600043423	0.004190635681152299
0.08796663899556734	0.004190635681152299
0.08812517201295123	0.004190635681152299
0.08828498900402337	0.004190635681152299
0.08844360199873336	0.004190635681152299
0.08860006500617601	0.004190635681152299
0.08875694600283168	0.004190635681152299
0.08891426300397143	0.004190635681152299
0.08908888799487613	0.004190635681152299
0.0892487220116891	0.004190635681152299
0.08940658200299367	0.004190635681152299
0.0895675279898569	0.004190635681152299
0.0897258740151301	0.004190635681152299
0.08988306901301257	0.004190635681152299
0.09004125400679186	0.004190635681152299
0.0901987969991751	0.004190635681152299
0.09035686799325049	0.004190635681152299
0.090537245006999	0.004190635681152299
0.09070315299322829	0.004190635681152299
0.09086167698842473	0.004190635681152299
0.09101940799155273	0.004190635681152299
0.09117888999753632	0.004190635681152299
0.09133906799252145	0.004190635681152299
0.09149785499903373	0.004190635681152299
0.0916595869930461	0.004190635681152299
0.0918183870089706	0.004190635681152299
0.0919771530025173	0.004190635681152299
0.09213630901649594	0.004190635681152299
0.09230415499769151	0.004190635681152299
0.09246343199629337	0.004190635681152299
0.09262525400845334	0.004190635681152299
0.09278231300413609	0.004190635681152299
0.09293922400684096	0.004190635681152299
0.09309620200656354	0.004190635681152299
0.0932514329906553	0.004190635681152299
0.0934071009978652	0.004190635681152299
0.09356276300968602	0.004190635681152299
0.09371926501626149	0.004190635681152299
0.0938752840156667	0.004190635681152299
0.0940321100060828	0.004190635681152299
0.09418796299723908	0.004190635681152299
0.09434445798979141	0.004190635681152299
0.09451458300463855	0.004190635681152299
0.09467755901277997	0.004190635681152299
0.0948411579884123	0.004190635681152299
0.09499840100761503	0.004190635681152299
0.09515482900314964	0.004190635681152299
0.09531438301200978	0.004190635681152299
0.09547131799627095	0.004190635681152299
0.09563131799222901	0.004190635681152299
0.09578915798920207	0.004190635681152299
0.09594614000525326	0.004190635681152299
0.09610212699044496	0.004190635681152299
0.09625797800254077	0.004190635681152299
0.09641478600678965	0.004190635681152299
0.09657140698982403	0.004190635681152299
0.09674149999045767	0.004190635681152299
0.09690023498842493	0.004190635681152299
0.09705659199971706	0.004190635681152299
0.09722831801627763	0.004190635681152299
0.09739401799743064	0.004190635681152299
0.0975946499966085	0.004190635681152299
0.09776228599366732	0.004190635681152299
0.0979200919973664	0.004190635681152299
0.09807725899736397	0.004190635681152299
0.09823544099344872	0.004190635681152299
0.0983997930015903	0.004190635681152299
0.09855853600311093	0.004190635681152299
0.09871613600989804	0.004190635681152299
0.0988772569980938	0.004190635681152299
0.09903412600397132	0.004190635681152299
0.09919108700705692	0.004190635681152299
0.0993509069958236	0.004190635681152299
0.09950911000487395	0.004190635681152299
0.0997078400105238	0.004671287536621049
0.09987206099322066	0.004671287536621049
0.10002953899675049	0.004671287536621049
0.11021292398800142	0.004671287536621049
0.12052552300156094	0.005151939392089799
0.13081677400623448	0.005151939392089799
0.14112424600170925	0.005151939392089799
0.15139178399113007	0.005632591247558549
0.16165142500540242	0.005632591247558549
0.1719189430004917	0.005632591247558549
0.18216938900877722	0.006113243103027299
0.19240738899679855	0.006113243103027299
0.20265347498934716	0.006113243103027299
0.21291842000209726	0.006113243103027299
0.22316417400725186	0.006593894958496049
0.2334461040154565	0.006593894958496049
0.24371583299944177	0.006593894958496049
0.2539754569879733	0.007074546813964799
0.26422082199133	0.007074546813964799
0.27443105800193734	0.007074546813964799
0.2846823529980611	0.007555198669433549
0.29492231001495384	0.007795524597167924
0.30520460300613195	0.007795524597167924
0.31545349198859185	0.007795524597167924
0.3257066539954394	0.008276176452636674
0.33596834100899287	0.008276176452636674
0.34626498800935224	0.008276176452636674
0.3565480929974001	0.008756828308105424
0.3668086699908599	0.008756828308105424
0.37706365599296987	0.008756828308105424
0.3873268009920139	0.009237480163574174
0.3975918499927502	0.009237480163574174
0.40785002399934456	0.009237480163574174
0.4181107020121999	0.009718132019042924
0.4283674010075629	0.009718132019042924
0.4386115210072603	0.009718132019042924
0.4488837539975066	0.009718132019042924
0.45913315200596116	0.010198783874511674
0.46942412201315165	0.010198783874511674
0.47971895401133224	0.010198783874511674
0.48999226398882456	0.010679435729980424
0.500314962991979	0.010679435729980424
0.5106132120126858	0.010679435729980424
0.5208806119917426	0.011160087585449174
0.5311249179940205	0.011160087585449174
0.5413874090008903	0.011160087585449174
0.5516364340146538	0.011640739440917924
0.5618868579913396	0.011640739440917924
0.57215099100722	0.012121391296386674
0.5824303959961981	0.012121391296386674
0.5927123680012301	0.012121391296386674
0.6029865790042095	0.012602043151855424
0.6132614219968673	0.014043998718261674
0.6235495129949413	0.018720817565917924
0.633876127016265	0.02003688812255855
0.6443302190164104	0.020681571960449174
0.654716938995989	0.025633049011230424
0.6651313469919842	0.031439018249511674
0.6755410729965661	0.03724880218505855
0.6859444059955422	0.046056938171386674
0.6964569709962234	0.055189323425292924
0.7068581400089897	0.06631298065185542
0.7172742229886353	0.07772655487060542
0.7276824460132048	0.09184093475341792
0.7381050779949874	0.1057683944702148
0.7485732499917503	0.12103862762451167
0.7590676010004245	0.13855190277099605
0.7694794489943888	0.15801830291748042
0.7799022060062271	0.1790105819702148
0.7903150320053101	0.19574184417724605
0.8008198000025004	0.21632595062255855
0.8112263010116294	0.2399236679077148
0.8216753939923365	0.2598859786987304
0.8321872699889354	0.28396816253662105
0.8425944359914865	0.3074438095092773
0.8531365079979878	0.3275548934936523
0.8636355680064298	0.35133571624755855
0.8740863680141047	0.3752080917358398
0.8845655409968458	0.3981611251831054
0.8949619579943828	0.4188062667846679
0.9053939649893437	0.43757839202880855
0.9158015580032952	0.4571134567260742
0.926248880015919	0.4775831222534179
0.9366986120003276	0.4978925704956054
0.9471291030058637	0.5145246505737304
0.9574729170126375	0.533662986755371
0.9678319270024076	0.5521146774291992
0.9782478240085766	0.5713941574096679
0.9887387510098051	0.6004278182983398
0.9991273269988596	0.6263906478881835
1.0095485589990858	0.6554204940795898
1.1101463219965808	0.8490888595581054
1.2105820399883669	0.9203092575073242
1.310996182000963	0.9270383834838867
1.4114710389985703	0.9299222946166992
1.511904846993275	0.9356901168823242
1.6124177160090767	0.9385740280151367
1.7128993459919002	0.9462644577026367
1.8133601880108472	0.9491483688354492
1.9138043420098256	0.9520322799682617
2.0142860620107967	0.9553968429565429
2.11473885999294	0.9582807540893554
2.215176005003741	0.9611646652221679
2.3156080530025065	0.9683744430541992
2.416069492988754	0.9717390060424804
2.5165516390115954	0.9746229171752929
2.6170000380079728	0.9775068283081054
2.7174746209930163	0.9803907394409179
2.817936573002953	0.9832746505737304
2.9184451480105054	0.9861585617065429
3.018888455000706	0.9890424728393554
3.1193354800052475	0.9919263839721679
3.2198363750067074	0.9948102951049804
3.3202790500072297	1.0082685470581054
3.420751547004329	1.0097105026245117
3.5212238839885686	1.013075065612793
3.6217412519908976	1.0159589767456054
3.722177035000641	1.018842887878418
3.822654991003219	1.0217267990112304
3.9231339379912242	1.024610710144043
4.023584244016092	1.0362340927124023
4.124040641007014	1.0391180038452148
4.224596629006555	1.0415212631225585
4.325096121989191	0.9461118698120117
4.42552020799485	0.9576475143432617
4.525980230013374	0.9694616317749023
4.626427892013453	0.9805242538452148
4.72689951400389	0.9949743270874023
4.827314630994806	1.0074941635131835
4.927744637010619	1.0171148300170898
5.0281775100156665	1.0228826522827148
5.128611363994423	1.0322782516479492
5.229058288008673	1.0356428146362304
5.32955083399429	1.0587141036987304
5.430003999994369	1.0730230331420898
5.530428060010308	1.0811941146850585
5.630854188988451	1.0927373886108398
5.731305296008941	1.1047536849975585
5.831785034999484	1.1129552841186523
5.9322370259906165	1.1220876693725585
6.0326789829996414	1.1326696395874023
6.1331273580144625	1.146608543395996
6.233562775014434	1.1526243209838867
6.333976908004843	1.159773063659668
6.434387426998001	1.183332633972168
6.534812218014849	1.192945671081543
6.635257168003591	1.1941396713256835
6.735698789008893	1.197023582458496
6.836152003001189	1.1999074935913085
6.936637192993658	1.202791404724121
7.037079628003994	1.2056753158569335
7.137603084993316	1.208559226989746
7.238102233008249	1.2114431381225585
7.3385528340004385	1.1734716415405273
7.43899421999231	1.141786766052246
7.5394399570068344	1.1490118026733398
7.639838149014395	1.159273338317871
7.7402915690036025	1.1717779159545898
7.840718605992151	1.1838247299194335
7.941159995010821	1.192018699645996
8.041669422993436	1.2030813217163085
8.142090183013352	1.2079412460327148
8.242558111000108	1.2167951583862304
8.343032025004504	1.2195989608764648
8.44351464000647	1.2388250350952148
8.543959067988908	1.250368309020996
8.644392685993807	1.2590276718139648
8.744808368996019	1.2710439682006835
8.845232212013798	1.2840215682983398
8.945643051003572	1.2883779525756835
9.046066881011939	1.2999212265014648
9.146469453000464	1.3153020858764648
9.246879432990681	1.3230154037475585
9.347333295998396	1.3294126510620117
9.44775247600046	1.3346845626831054
9.548307509016013	1.3616086959838867
9.648804266005754	1.3491117477416992
9.749285430007149	1.350324821472168
9.849751563015161	1.3527280807495117
9.950216600991553	1.356092643737793
10.050722610991215	1.3589765548706054
11.052147042006254	1.3501836776733398
12.05353177600773	1.446638298034668
13.054880701994989	1.5158788681030273
14.05629845301155	1.500856590270996
15.057698210992385	1.5979063034057617
16.05904971700511	1.6678640365600585
17.06051331301569	1.641634178161621
18.06192266198923	1.7407323837280273
19.063314269005787	1.8237478256225585
20.064702402014518	1.7939855575561523
21.066105692007113	1.8911993026733398
22.067502886988223	1.9783117294311523
23.068920980003895	1.9388219833374023
24.0703075590136	2.0366079330444338
25.071729932009475	2.1393224716186525
26.073073187988484	2.0902273178100588
27.074501802999293	2.181501579284668
28.075899107992882	2.2774679183959963
29.077388016012264	2.3120748519897463
30.07882991898805	2.31936092376709
31.080272868013708	2.4259016036987306
32.081609218992526	2.467718315124512
33.08304389601108	2.470434379577637
34.08449969399953	2.5764486312866213
35.0859097870125	2.6204511642456056
36.08727484798874	2.612859916687012
37.08871593300137	2.709539604187012
38.090110348013695	2.7719213485717775
39.091564228001516	2.7629796981811525
40.09293760498986	2.856031608581543
41.09432392401504	2.923517417907715
42.09568958100863	2.8967763900756838
43.097066427988466	2.9944669723510744
44.09846252200077	3.0786344528198244
45.099879159010015	3.049188804626465
46.10130816700985	3.1455404281616213
47.10274149000179	3.232038688659668
48.10411773700616	3.1933385848999025
49.10550676099956	3.2870389938354494
50.106895306991646	3.3806020736694338
51.10833210000419	3.343816947937012
52.109684102004394	3.4361555099487306
53.111107687989715	3.5308401107788088
54.11254574099439	3.565923881530762
55.1139818020165	3.5729848861694338
56.11540015900391	3.6798803329467775
57.11682435599505	3.7201749801635744
58.11819625200587	3.72591609954834
59.11960839800304	3.8319379806518556
60.120967932016356	3.870855522155762
90.15134510601638	5.364198875427246
120.18411517998902	5.990774345397949
0	0
