# Supplementary material for: GRAPE for fast and scalable graph processing and random-walk-based embedding
Source: Nat Comput Sci. 2023 Jun 26;3(6):552–68. doi: 10.1038/s43588-023-00465-8 (PMC10768636; doi:10.1038/s43588-023-00465-8)
Supplement: Supplementary file 4 — CSVs with time series data with time and memory requirements for the different libraries on the 44 considered graphs and on the different tasks considered (loading graphs, first- and second-order RWs). [file 43588_2023_465_MOESM4_ESM.zip › bio-celegans/GraphEmbedding/first_order_walk.csv]

delta	ram
0	0.001307106018066384
0.00017222799942828715	0.001787757873535134
0.0005080369883216918	0.001787757873535134
0.0006435609830077738	0.001787757873535134
0.0007594119815621525	0.001787757873535134
0.0008713860006537288	0.001787757873535134
0.0009863399900496006	0.001787757873535134
0.0011426999990362674	0.001787757873535134
0.0012643089867196977	0.001787757873535134
0.0013747549965046346	0.001787757873535134
0.0014859229850117117	0.001787757873535134
0.0016047729877755046	0.001787757873535134
0.0017266939976252615	0.001787757873535134
0.0018474019889254123	0.001787757873535134
0.0019579149957280606	0.001787757873535134
0.00207686799694784	0.001787757873535134
0.0021931389928795397	0.001787757873535134
0.002323180000530556	0.001787757873535134
0.002460635994793847	0.002028083801269509
0.002552150981500745	0.002028083801269509
0.002646533976076171	0.002028083801269509
0.0027395459765102714	0.002028083801269509
0.002834006998455152	0.002028083801269509
0.0029195129754953086	0.002028083801269509
0.003013144974829629	0.002028083801269509
0.0031165620021056384	0.002028083801269509
0.003226355998776853	0.002028083801269509
0.0033451859781052917	0.002028083801269509
0.003463107976131141	0.002028083801269509
0.0035732069809455425	0.002028083801269509
0.0036591509997379035	0.002028083801269509
0.003756051999516785	0.002028083801269509
0.003872677974868566	0.002028083801269509
0.0039652079867664725	0.002028083801269509
0.004054587974678725	0.002028083801269509
0.004143768979702145	0.002028083801269509
0.00424062498495914	0.002028083801269509
0.004330879979534075	0.002028083801269509
0.0044242079893592745	0.002028083801269509
0.004516325978329405	0.002028083801269509
0.004605410998919979	0.002028083801269509
0.004693716997280717	0.002028083801269509
0.00478230498265475	0.002028083801269509
0.004870034987106919	0.002028083801269509
0.004958876001182944	0.002028083801269509
0.005046961974585429	0.002028083801269509
0.005135895975399762	0.002028083801269509
0.005237331002717838	0.002028083801269509
0.005335110996384174	0.002028083801269509
0.005431461991975084	0.002028083801269509
0.005522052990272641	0.002028083801269509
0.005611187982140109	0.002028083801269509
0.005705118994228542	0.002028083801269509
0.005794027994852513	0.002028083801269509
0.005877527000848204	0.002028083801269509
0.005965272983303294	0.002508735656738259
0.0060489320021588355	0.002508735656738259
0.006137153977761045	0.002508735656738259
0.006237848981982097	0.002508735656738259
0.0063289959798567	0.002508735656738259
0.006431107991375029	0.002508735656738259
0.006524412980070338	0.002508735656738259
0.006613839999772608	0.002508735656738259
0.006703652994474396	0.002508735656738259
0.006792482978198677	0.002508735656738259
0.006880334985908121	0.002508735656738259
0.006968981993850321	0.002508735656738259
0.007057497976347804	0.002508735656738259
0.007147291995352134	0.002508735656738259
0.007241745974170044	0.002508735656738259
0.007327377999899909	0.002508735656738259
0.007419946981826797	0.002508735656738259
0.007509303977712989	0.002508735656738259
0.0075977979868184775	0.002989387512207009
0.007712872000411153	0.002989387512207009
0.007801239989930764	0.002989387512207009
0.007885803002864122	0.002989387512207009
0.007969744998263195	0.002989387512207009
0.008057906990870833	0.002989387512207009
0.008147582993842661	0.002989387512207009
0.008240540977567434	0.002989387512207009
0.00832651398377493	0.002989387512207009
0.00841618498088792	0.002989387512207009
0.00850584197905846	0.002989387512207009
0.008590284996898845	0.002989387512207009
0.008674390002852306	0.002989387512207009
0.008764286001678556	0.002989387512207009
0.008861816982971504	0.002989387512207009
0.008947895985329524	0.002989387512207009
0.009032811998622492	0.002989387512207009
0.009116497996728867	0.002989387512207009
0.009205399983329698	0.002989387512207009
0.009291030000895262	0.002989387512207009
0.00938084998051636	0.002989387512207009
0.009470930992392823	0.002989387512207009
0.009560788981616497	0.002989387512207009
0.0096552099857945	0.002989387512207009
0.009740945999510586	0.002989387512207009
0.0098245209956076	0.002989387512207009
0.00990796199766919	0.002989387512207009
0.009992131992476061	0.002989387512207009
0.010075334983412176	0.002989387512207009
0.010246641002595425	0.002989387512207009
0.01042478799354285	0.002989387512207009
0.010600673995213583	0.002989387512207009
0.01077308799722232	0.002989387512207009
0.010975120996590704	0.002989387512207009
0.011293465999187902	0.002989387512207009
0.011482570000225678	0.002989387512207009
0.011657483992166817	0.002989387512207009
0.011834526987513527	0.002989387512207009
0.012007315002847463	0.002989387512207009
0.012228667997987941	0.002989387512207009
0.012507765990449116	0.002989387512207009
0.012691409996477887	0.002989387512207009
0.012863888987340033	0.002989387512207009
0.013028185989242047	0.002989387512207009
0.013193091988796368	0.002989387512207009
0.013426328980131075	0.002989387512207009
0.013679518975550309	0.002989387512207009
0.013923108985181898	0.002989387512207009
0.014208385982783511	0.002989387512207009
0.014424650988075882	0.002989387512207009
0.014616430999012664	0.002989387512207009
0.014790802990319207	0.002989387512207009
0.01495261798845604	0.002989387512207009
0.015115639980649576	0.002989387512207009
0.015297190984711051	0.002989387512207009
0.015486190997762606	0.002989387512207009
0.015647639986127615	0.002989387512207009
0.01580851199105382	0.002989387512207009
0.015991897002095357	0.002989387512207009
0.016196176991797984	0.002989387512207009
0.016359513974748552	0.002989387512207009
0.016522900987183675	0.002989387512207009
0.016681187000358477	0.002989387512207009
0.016838307987200096	0.002989387512207009
0.016995625977870077	0.002989387512207009
0.017160910996608436	0.002989387512207009
0.017318874975899234	0.002989387512207009
0.017476833978435025	0.002989387512207009
0.01764163898769766	0.002989387512207009
0.017800448986236006	0.002989387512207009
0.017957764997845516	0.002989387512207009
0.01812090998282656	0.002989387512207009
0.018281070981174707	0.002989387512207009
0.018413360987324268	0.002989387512207009
0.0185738249856513	0.002989387512207009
0.018732922995695844	0.002989387512207009
0.01890125498175621	0.002989387512207009
0.01910665800096467	0.002989387512207009
0.019306208996567875	0.002989387512207009
0.019484203978208825	0.002989387512207009
0.019645378983113915	0.002989387512207009
0.019803932984359562	0.002989387512207009
0.01996267697541043	0.002989387512207009
0.02012608398217708	0.002989387512207009
0.02028393797809258	0.002989387512207009
0.02044198798830621	0.002989387512207009
0.020598631992470473	0.002989387512207009
0.020755426987307146	0.002989387512207009
0.020911672996589914	0.002989387512207009
0.02109094799379818	0.002989387512207009
0.02125255999271758	0.002989387512207009
0.021415882976725698	0.002989387512207009
0.021572017983999103	0.002989387512207009
0.021728344989242032	0.002989387512207009
0.021884961985051632	0.002989387512207009
0.022042033000616357	0.002989387512207009
0.02221230199211277	0.002989387512207009
0.022369915997842327	0.002989387512207009
0.022558280994417146	0.002989387512207009
0.022717907995684072	0.002989387512207009
0.022874888993101195	0.002989387512207009
0.023031575983623043	0.002989387512207009
0.023211741994600743	0.002989387512207009
0.023369616974378005	0.002989387512207009
0.02352707600221038	0.002989387512207009
0.02368308699806221	0.002989387512207009
0.02385548298479989	0.002989387512207009
0.0240298559947405	0.002989387512207009
0.024219826998887584	0.002989387512207009
0.024379465001402423	0.002989387512207009
0.02453612198587507	0.002989387512207009
0.024693176994333044	0.002989387512207009
0.024851003981893882	0.002989387512207009
0.025008532975334674	0.002989387512207009
0.025170298002194613	0.002989387512207009
0.025327262992504984	0.002989387512207009
0.025483663979684934	0.002989387512207009
0.025641603977419436	0.002989387512207009
0.025798346992814913	0.002989387512207009
0.02595457699499093	0.002989387512207009
0.026111682993359864	0.002989387512207009
0.026269197987858206	0.002989387512207009
0.026413273997604847	0.002989387512207009
0.02657217299565673	0.002989387512207009
0.02673137598321773	0.002989387512207009
0.026889006985584274	0.002989387512207009
0.027049640979385003	0.002989387512207009
0.027210436994209886	0.002989387512207009
0.027367322996724397	0.002989387512207009
0.027523765980731696	0.002989387512207009
0.027680692001013085	0.002989387512207009
0.02784338698256761	0.002989387512207009
0.02800186097738333	0.002989387512207009
0.0281643969938159	0.002989387512207009
0.028322586993454024	0.002989387512207009
0.02848041499964893	0.002989387512207009
0.02863645297475159	0.002989387512207009
0.028793442994356155	0.002989387512207009
0.028959851973922923	0.002989387512207009
0.029123754997272044	0.002989387512207009
0.029284341988386586	0.002989387512207009
0.029459269979270175	0.002989387512207009
0.029635558981681243	0.002989387512207009
0.029796941991662607	0.002989387512207009
0.02995615199324675	0.002989387512207009
0.030114757973933592	0.002989387512207009
0.030284126987680793	0.002989387512207009
0.030420925992075354	0.002989387512207009
0.030580959981307387	0.002989387512207009
0.030737730994587764	0.002989387512207009
0.0308941769762896	0.002989387512207009
0.031054713996127248	0.002989387512207009
0.031212533998768777	0.002989387512207009
0.03136826099944301	0.002989387512207009
0.03152449999470264	0.002989387512207009
0.03168064699275419	0.002989387512207009
0.031836837995797396	0.002989387512207009
0.03199317699181847	0.003470039367675759
0.03215589199680835	0.003470039367675759
0.032313591975253075	0.003470039367675759
0.03247191000264138	0.003470039367675759
0.03265799497603439	0.003470039367675759
0.03286485298303887	0.003470039367675759
0.03302741699735634	0.003470039367675759
0.03318638799828477	0.003470039367675759
0.03334447997622192	0.003470039367675759
0.03350254299584776	0.003470039367675759
0.03370123298373073	0.003470039367675759
0.03389953399891965	0.003470039367675759
0.03416732998448424	0.003470039367675759
0.03435026798979379	0.003470039367675759
0.03454322298057377	0.003470039367675759
0.03475260399864055	0.003470039367675759
0.03491866900003515	0.003470039367675759
0.0350875599833671	0.003470039367675759
0.03524870297405869	0.003470039367675759
0.035407196992309764	0.003470039367675759
0.03556885098805651	0.003470039367675759
0.035727556998608634	0.003470039367675759
0.03588573797605932	0.003470039367675759
0.03605179098667577	0.003470039367675759
0.036213683983078226	0.003470039367675759
0.036374866002006456	0.003470039367675759
0.03653236597892828	0.003470039367675759
0.036694192996947095	0.003470039367675759
0.03685321399825625	0.003470039367675759
0.037010858999565244	0.003470039367675759
0.03717017997405492	0.003470039367675759
0.037328134989365935	0.003470039367675759
0.037484925996977836	0.003470039367675759
0.037646518991095945	0.003470039367675759
0.03780339998775162	0.003470039367675759
0.03795957498368807	0.003470039367675759
0.038122130994452164	0.003470039367675759
0.038289504998829216	0.003470039367675759
0.038412188994698226	0.003470039367675759
0.03857579399482347	0.003470039367675759
0.038734431989723817	0.003470039367675759
0.038900155981536955	0.003470039367675759
0.03906396697857417	0.003470039367675759
0.039223002997459844	0.003470039367675759
0.03938040797947906	0.003470039367675759
0.03954188697389327	0.003470039367675759
0.0397057669761125	0.003470039367675759
0.039879392978036776	0.003470039367675759
0.04004230597638525	0.003470039367675759
0.04020208597648889	0.003470039367675759
0.04036102199461311	0.003470039367675759
0.04052300099283457	0.003470039367675759
0.040687062981305644	0.003470039367675759
0.040844849980203435	0.003470039367675759
0.04100511598517187	0.003470039367675759
0.04116705700289458	0.003470039367675759
0.04132428698358126	0.003470039367675759
0.041495312994811684	0.003470039367675759
0.04165958598605357	0.003470039367675759
0.04181830497691408	0.003470039367675759
0.04197470299550332	0.003470039367675759
0.04213990198331885	0.003470039367675759
0.042298012995161116	0.003470039367675759
0.04241218598326668	0.003470039367675759
0.04257104700081982	0.003470039367675759
0.04272896199836396	0.003470039367675759
0.04288724999059923	0.003470039367675759
0.04304563099867664	0.003470039367675759
0.04320697300136089	0.003470039367675759
0.043365871999412775	0.003470039367675759
0.04352451200247742	0.003470039367675759
0.04368697199970484	0.003470039367675759
0.04387814097572118	0.003470039367675759
0.044057402992621064	0.003470039367675759
0.044220311974640936	0.003470039367675759
0.04437810799572617	0.003470039367675759
0.04453475697664544	0.003470039367675759
0.044720456993673	0.003470039367675759
0.04488081799354404	0.003470039367675759
0.04503919297712855	0.003470039367675759
0.045198854990303516	0.003470039367675759
0.04535578200011514	0.003470039367675759
0.04551581299165264	0.003470039367675759
0.04568656597984955	0.003470039367675759
0.045844398002373055	0.003470039367675759
0.046001397975487635	0.003470039367675759
0.0461657089763321	0.003470039367675759
0.04632728997967206	0.003470039367675759
0.046512785978848115	0.003470039367675759
0.04668642897740938	0.003470039367675759
0.046845360979205	0.003470039367675759
0.04700408398639411	0.003470039367675759
0.047165832977043465	0.003470039367675759
0.047322797996457666	0.003470039367675759
0.0474806809797883	0.003470039367675759
0.047645198996178806	0.003470039367675759
0.047801750974031165	0.003470039367675759
0.04795749898767099	0.003470039367675759
0.048114991979673505	0.003470039367675759
0.048274501983541995	0.003470039367675759
0.048435943986987695	0.003470039367675759
0.048594188992865384	0.003470039367675759
0.04875240498222411	0.003470039367675759
0.04892191299586557	0.003470039367675759
0.049082166980952024	0.003470039367675759
0.04924022700288333	0.003470039367675759
0.04939972597640008	0.003470039367675759
0.04956174499238841	0.003470039367675759
0.049721899995347485	0.003470039367675759
0.04988296297960915	0.003470039367675759
0.05004120999365114	0.003470039367675759
0.05019897999591194	0.003470039367675759
0.050356812978861853	0.003470039367675759
0.05053479099296965	0.003470039367675759
0.05070084298495203	0.003470039367675759
0.05086001299787313	0.003470039367675759
0.05102314299438149	0.003470039367675759
0.05118825598037802	0.003470039367675759
0.05134657199960202	0.003470039367675759
0.05150400797720067	0.003470039367675759
0.05166638398077339	0.003470039367675759
0.05182498297654092	0.003470039367675759
0.05198140398715623	0.003470039367675759
0.052138808998279274	0.003470039367675759
0.05229565498302691	0.003470039367675759
0.05245255699264817	0.003470039367675759
0.05260863699368201	0.003470039367675759
0.05276947998208925	0.003470039367675759
0.05292673999792896	0.003470039367675759
0.05308539100224152	0.003470039367675759
0.0532425649871584	0.003470039367675759
0.05339988399646245	0.003470039367675759
0.05355990698444657	0.003470039367675759
0.05371783798909746	0.003470039367675759
0.05387538697686978	0.003470039367675759
0.05403653500252403	0.003470039367675759
0.054193557996768504	0.003470039367675759
0.054350530001102015	0.003470039367675759
0.054522557999007404	0.003470039367675759
0.05469139397609979	0.003470039367675759
0.05484965699724853	0.003470039367675759
0.05500629899324849	0.003470039367675759
0.05516359399189241	0.003470039367675759
0.05532045097788796	0.003470039367675759
0.05547683298937045	0.003470039367675759
0.055639493977651	0.003470039367675759
0.05579635998583399	0.003470039367675759
0.055953778995899484	0.003470039367675759
0.056110223988071084	0.003470039367675759
0.056267128995386884	0.003470039367675759
0.056423993984935805	0.003470039367675759
0.05658007800229825	0.003470039367675759
0.056737429986242205	0.003470039367675759
0.0568946189887356	0.003470039367675759
0.05705065498477779	0.003470039367675759
0.057209042977774516	0.003470039367675759
0.05736750998767093	0.003470039367675759
0.05753568699583411	0.003470039367675759
0.05770179399405606	0.003470039367675759
0.05785961798392236	0.003470039367675759
0.05801919198711403	0.003470039367675759
0.05817782098893076	0.003470039367675759
0.05833479997818358	0.003470039367675759
0.05851521500153467	0.003470039367675759
0.058682695002062246	0.003470039367675759
0.05892117597977631	0.003470039367675759
0.059173754998482764	0.003470039367675759
0.05934219798655249	0.003470039367675759
0.05950475897407159	0.003470039367675759
0.05966290697688237	0.003470039367675759
0.05982065197895281	0.003470039367675759
0.05997926398413256	0.003470039367675759
0.06014172898721881	0.003470039367675759
0.06030133998137899	0.003470039367675759
0.060459726984845474	0.003470039367675759
0.06062085399753414	0.003470039367675759
0.06077951198676601	0.003470039367675759
0.06093978899298236	0.003470039367675759
0.061100555991288275	0.003470039367675759
0.061259652982698753	0.003470039367675759
0.06141738098813221	0.003470039367675759
0.06157434100168757	0.003470039367675759
0.061732053000014275	0.003470039367675759
0.06188828498125076	0.003470039367675759
0.06204485899070278	0.003470039367675759
0.0622068090015091	0.003470039367675759
0.06236392099526711	0.003470039367675759
0.06254553498001769	0.003470039367675759
0.06270359197515063	0.003470039367675759
0.062868085980881	0.003470039367675759
0.06302667397540063	0.003470039367675759
0.06319235899718478	0.003470039367675759
0.06335168299847282	0.003470039367675759
0.06350966898025945	0.003470039367675759
0.06366650099516846	0.003470039367675759
0.06388980598421767	0.003470039367675759
0.06409115297719836	0.003470039367675759
0.06425630097510293	0.003470039367675759
0.06441483099479228	0.003470039367675759
0.06457193999085575	0.003470039367675759
0.06472914598998614	0.003470039367675759
0.06488688799436204	0.003470039367675759
0.06504441797733307	0.003470039367675759
0.0652060909778811	0.003470039367675759
0.06536230898927897	0.003470039367675759
0.06551887898240238	0.003470039367675759
0.06567743798950687	0.003470039367675759
0.06583365699043497	0.003470039367675759
0.06598964898148552	0.003470039367675759
0.06616959298844449	0.003470039367675759
0.06632940299459733	0.003470039367675759
0.06650375999743119	0.003470039367675759
0.06666289397981018	0.003470039367675759
0.06682004197500646	0.003470039367675759
0.06697722699027508	0.003470039367675759
0.06713780798600055	0.003470039367675759
0.06729531299788505	0.003470039367675759
0.06745423999382183	0.003470039367675759
0.06761153397383168	0.003470039367675759
0.06776918799732812	0.003470039367675759
0.06792696297634393	0.003470039367675759
0.06808472698321566	0.003470039367675759
0.06824144098209217	0.003470039367675759
0.06839753198437393	0.003470039367675759
0.06855313898995519	0.003470039367675759
0.06871067697647959	0.003470039367675759
0.0688749179826118	0.003470039367675759
0.0690371859818697	0.003470039367675759
0.06919996198848821	0.003470039367675759
0.06935800798237324	0.003470039367675759
0.06951472797663882	0.003470039367675759
0.06967266797437333	0.003470039367675759
0.06982972199330106	0.003470039367675759
0.06998752398067154	0.003470039367675759
0.07015049297478981	0.003470039367675759
0.07030834999750368	0.003470039367675759
0.0704656709858682	0.003470039367675759
0.07062530898838304	0.003470039367675759
0.07078496197937056	0.003470039367675759
0.07094671198865399	0.003470039367675759
0.0711057769949548	0.003470039367675759
0.07126694099861197	0.003470039367675759
0.07142822799505666	0.003470039367675759
0.07158489097491838	0.003470039367675759
0.07174074498470873	0.003470039367675759
0.0718964189873077	0.003470039367675759
0.07205187799991108	0.003470039367675759
0.07221266397391446	0.003470039367675759
0.07237090700073168	0.003470039367675759
0.07252670597517863	0.003470039367675759
0.07268320198636502	0.003470039367675759
0.07283840698073618	0.003470039367675759
0.07299654197413474	0.003470039367675759
0.07316263599204831	0.003470039367675759
0.07331966300262138	0.003470039367675759
0.07347540798946284	0.003470039367675759
0.07363378198351711	0.003470039367675759
0.0737909059971571	0.003470039367675759
0.07395632797852159	0.003470039367675759
0.07411362999118865	0.003470039367675759
0.07427126899710856	0.003470039367675759
0.0744116299902089	0.003470039367675759
0.07457058600266464	0.003470039367675759
0.0747266819817014	0.003470039367675759
0.0748827179777436	0.003470039367675759
0.0750384829880204	0.003470039367675759
0.07519974099704996	0.003470039367675759
0.07535729999653995	0.003470039367675759
0.07551356698968448	0.003470039367675759
0.0756697759788949	0.003470039367675759
0.07582914299564436	0.003470039367675759
0.07598652399610728	0.003470039367675759
0.07614932599244639	0.003470039367675759
0.07631078199483454	0.003470039367675759
0.07646921699051745	0.003470039367675759
0.07662729799631052	0.003470039367675759
0.07678500798647292	0.003470039367675759
0.07694088597781956	0.003470039367675759
0.0770973099861294	0.003470039367675759
0.07725444799871184	0.003470039367675759
0.07741060698754154	0.003470039367675759
0.07756677098223008	0.003470039367675759
0.07780492198071443	0.003470039367675759
0.07810120299109258	0.003470039367675759
0.07829099000082351	0.003470039367675759
0.07843815299565904	0.003470039367675759
0.07860399299534038	0.003470039367675759
0.0787639299815055	0.003470039367675759
0.07893636499647982	0.003470039367675759
0.07910932900267653	0.003470039367675759
0.07927522898535244	0.003470039367675759
0.07945071900030598	0.003470039367675759
0.07962123898323625	0.003470039367675759
0.07978921997710131	0.003470039367675759
0.07995764000224881	0.003470039367675759
0.08015041498583741	0.003470039367675759
0.08031765298801474	0.003470039367675759
0.08055083398357965	0.003470039367675759
0.08074671399663202	0.003470039367675759
0.08090999600244686	0.003470039367675759
0.0811151499801781	0.003470039367675759
0.08130449100281112	0.003470039367675759
0.08146775199566036	0.003470039367675759
0.08163220298592933	0.003470039367675759
0.0817903769784607	0.003470039367675759
0.0819478909834288	0.003470039367675759
0.08210627798689529	0.003470039367675759
0.08227137199719436	0.003470039367675759
0.08241297298809513	0.003470039367675759
0.08257079499890096	0.003470039367675759
0.08272807198227383	0.003470039367675759
0.08288508598343469	0.003470039367675759
0.08304092899197713	0.003470039367675759
0.08322329897782765	0.003470039367675759
0.08338067898876034	0.003470039367675759
0.08353819299372844	0.003470039367675759
0.08369542198488489	0.003470039367675759
0.08388537698192522	0.003470039367675759
0.08407932199770585	0.003470039367675759
0.0842605349898804	0.003470039367675759
0.0844440079818014	0.003470039367675759
0.08460391699918546	0.003470039367675759
0.08476119698025286	0.003470039367675759
0.08491863799281418	0.003470039367675759
0.08507529998314567	0.003470039367675759
0.08525907999137416	0.003470039367675759
0.08542894799029455	0.003470039367675759
0.08558943498064764	0.003470039367675759
0.08574585997848772	0.003470039367675759
0.08590261099743657	0.003470039367675759
0.0860888619790785	0.003470039367675759
0.08625082499929704	0.003470039367675759
0.0864135570009239	0.003470039367675759
0.08658979498432018	0.003470039367675759
0.08676469899364747	0.003470039367675759
0.08692403900204226	0.003470039367675759
0.08708127698628232	0.003470039367675759
0.08723918499890715	0.003470039367675759
0.08739605799200945	0.003470039367675759
0.08756143698701635	0.003470039367675759
0.08772099699126557	0.003470039367675759
0.08787892799591646	0.003470039367675759
0.08803629598696716	0.003470039367675759
0.08823965297779068	0.003470039367675759
0.08839927398366854	0.003470039367675759
0.0885582459741272	0.003470039367675759
0.08871556899975985	0.003470039367675759
0.0888750459998846	0.003470039367675759
0.08903394098160788	0.003470039367675759
0.08919589497963898	0.003470039367675759
0.08935340397874825	0.003470039367675759
0.08951065197470598	0.003470039367675759
0.08967361898976378	0.003470039367675759
0.0898334739904385	0.003470039367675759
0.08999135898193344	0.003470039367675759
0.09015455900225788	0.003470039367675759
0.09031257897731848	0.003470039367675759
0.09048539999639615	0.003950691223144509
0.09064570398186333	0.003950691223144509
0.09080294397426769	0.003950691223144509
0.0909603479958605	0.003950691223144509
0.09112214998458512	0.003950691223144509
0.09127974900184199	0.003950691223144509
0.09143725398462266	0.003950691223144509
0.0915932179777883	0.003950691223144509
0.09175025398144498	0.003950691223144509
0.09190968499751762	0.003950691223144509
0.09206833297503181	0.003950691223144509
0.09222588298143819	0.003950691223144509
0.09238314599497244	0.003950691223144509
0.09257593000074849	0.003950691223144509
0.09273611498065293	0.003950691223144509
0.09289280697703362	0.003950691223144509
0.09305347097688355	0.003950691223144509
0.09321101597743109	0.003950691223144509
0.09336795099079609	0.003950691223144509
0.09352457197383046	0.003950691223144509
0.09368104397435673	0.003950691223144509
0.09384945599595085	0.003950691223144509
0.09401326699298806	0.003950691223144509
0.09420504199806601	0.003950691223144509
0.09436648298287764	0.003950691223144509
0.09456169698387384	0.003950691223144509
0.09474517498165369	0.003950691223144509
0.09492677298840135	0.003950691223144509
0.09508786699734628	0.003950691223144509
0.09525333798956126	0.003950691223144509
0.09543765097623691	0.003950691223144509
0.09562111599370837	0.003950691223144509
0.0958021069818642	0.003950691223144509
0.09597719297744334	0.003950691223144509
0.09614135898300447	0.003950691223144509
0.0962996739835944	0.003950691223144509
0.09645580698270351	0.003950691223144509
0.09661245497409254	0.003950691223144509
0.09676853998098522	0.003950691223144509
0.09692516998620704	0.003950691223144509
0.09709133199066855	0.003950691223144509
0.09725423698546365	0.003950691223144509
0.0974114999989979	0.003950691223144509
0.09756801597541198	0.003950691223144509
0.09773274898179807	0.003950691223144509
0.09790816597524099	0.003950691223144509
0.09809550599311478	0.003950691223144509
0.09826079697813839	0.003950691223144509
0.09841380099533126	0.003950691223144509
0.0985735789872706	0.003950691223144509
0.09873041798709892	0.003950691223144509
0.09889650598051958	0.003950691223144509
0.09912197999074124	0.003950691223144509
0.09936657498474233	0.003950691223144509
0.09954059598385356	0.003950691223144509
0.0997235509858001	0.003950691223144509
0.09988764498848468	0.003950691223144509
0.10004855299484916	0.003950691223144509
0.11029419000260532	0.003950691223144509
0.12058177799917758	0.003950691223144509
0.13083126698620617	0.003950691223144509
0.1410812099929899	0.003950691223144509
0.15134454099461436	0.004431343078613259
0.16158897097921	0.004431343078613259
0.17183641099836677	0.004431343078613259
0.18209735897835344	0.004911994934082009
0.19234220898943022	0.004911994934082009
0.20265439499053173	0.004911994934082009
0.21292414498748258	0.004911994934082009
0.22316611499991268	0.004911994934082009
0.2334307299752254	0.005392646789550759
0.24366820199065842	0.005392646789550759
0.2539319039788097	0.005392646789550759
0.26418151799589396	0.005392646789550759
0.2744463939743582	0.005873298645019509
0.28473015999770723	0.005873298645019509
0.2949926799919922	0.005873298645019509
0.30527695498312823	0.005873298645019509
0.31554410699754953	0.005873298645019509
0.32581068997387774	0.006353950500488259
0.33610255899839103	0.006353950500488259
0.34638308599824086	0.006353950500488259
0.35667017797823064	0.006834602355957009
0.366918176994659	0.006834602355957009
0.3772086899843998	0.006834602355957009
0.3874571909836959	0.007315254211425759
0.3977064169885125	0.008276557922363259
0.4079694239771925	0.012465095520019509
0.41833087199484	0.016207313537597634
0.42869816298480146	0.01572284698486326
0.43907987198326737	0.021540260314941384
0.4494821519765537	0.026354408264160134
0.45987170599983074	0.035006141662597634
0.4702896789822262	0.04411182403564451
0.4807143049838487	0.05483875274658201
0.4911006079928484	0.06582508087158201
0.5015956769930199	0.07880649566650388
0.5120093360019382	0.09188709259033201
0.5224483759957366	0.10716495513916013
0.5328887959767599	0.12344989776611326
0.5433067669800948	0.14017734527587888
0.5537436609738506	0.15973529815673826
0.564163898001425	0.17869052886962888
0.5745579429785721	0.20007572174072263
0.5849831029772758	0.22072086334228513
0.5953911149990745	0.2437578201293945
0.605912337981863	0.2628885269165039
0.6163543889997527	0.284758186340332
0.6267539089894854	0.3043466567993164
0.6371516399958637	0.3307748794555664
0.64759309697547	0.35089359283447263
0.6580237989837769	0.37085208892822263
0.6684519219852518	0.3947092056274414
0.6788126209867187	0.4153085708618164
0.6891811149835121	0.43599567413330076
0.6996891140006483	0.45515689849853513
0.7101302739756647	0.47278461456298826
0.720583207992604	0.49320087432861326
0.7310051579843275	0.5117631912231445
0.7413455219939351	0.5304475784301758
0.7516865599900484	0.5443750381469726
0.7621031949820463	0.5669961929321289
0.7725669560022652	0.591063117980957
0.7830642019980587	0.616789436340332
0.7934791309817228	0.640837287902832
0.8040228039899375	0.6687227249145508
0.8143858329858631	0.6924768447875976
0.8248274689831305	0.7183938980102539
0.8351821029791608	0.7431741714477539
0.8456333189969882	0.7652994155883789
0.856142574979458	0.7854524612426758
0.8665999269869644	0.8117319107055664
0.8770249729859643	0.8280740737915039
0.8874486039858311	0.8456827163696289
0.8978802399942651	0.8601022720336914
0.9083085939928424	0.8716455459594726
0.9186916609760374	0.8858247756958008
0.929107744974317	0.8947015762329101
0.9395194699754938	0.9043298721313476
0.9500302519882098	0.9101091384887695
0.9603705089830328	0.9139200210571289
0.9707640889973845	0.914885139465332
0.9810710769961588	0.9157510757446289
0.9913512579805683	0.9174905776977539
1.0016275819798466	0.9184289932250976
1.1020246239786502	0.9192682266235351
1.202528290974442	0.9192682266235351
1.3029771169822197	0.9207101821899414
1.4034633629780728	0.9211908340454101
1.5039236659940798	0.9221521377563476
1.6044138979923446	0.928160285949707
1.7048821059870534	0.9372926712036133
1.8053038759971969	0.945555305480957
1.9057392209942918	0.9538713455200195
2.006156345974887	0.9654375076293945
2.1066046719788574	0.9707475662231445
2.207079428975703	0.9868799209594726
2.3075176290003583	0.9984842300415039
2.407937131996732	1.0189386367797852
2.5083513309946284	1.0285593032836915
2.6087649519904517	1.0526300430297852
2.709173748997273	1.0665918350219727
2.8096065409772564	1.0920969009399415
2.9100106050027534	1.1084123611450196
3.0104189139965456	1.1323610305786134
3.1108168629871216	1.1453691482543946
3.211228083993774	1.1790681838989259
3.311630576994503	1.2055192947387696
3.412033075990621	1.2358461380004884
3.5124706869828515	1.2582078933715821
3.612874379992718	1.2842050552368165
3.7132831339840777	1.3049341201782227
3.813697884994326	1.3376642227172852
3.9140997649810743	1.3576570510864259
4.014544021978509	1.3807931900024415
4.114934890996665	1.4049020767211915
4.215384087001439	1.4291902542114259
4.315807063976536	1.4484315872192384
4.4162168039765675	1.4874025344848634
4.5166249639878515	1.5087762832641602
4.617048785992665	1.5323663711547852
4.717488428985234	1.5593133926391602
4.817904893978266	1.5786996841430665
4.918310566979926	1.603495216369629
5.018741084000794	1.6239381790161134
5.119173618993955	1.6594186782836915
5.219618745002663	1.679148292541504
5.320051071001217	1.7058359146118165
5.420506010996178	1.7266794204711915
5.520928401994752	1.7528749465942384
5.621340525976848	1.7720857620239259
5.721758648985997	1.8019166946411134
5.822216295986436	1.831492042541504
5.92264076997526	1.8550592422485352
6.023075142002199	1.8828187942504884
6.123485419986537	1.9003129959106446
6.223891289002495	1.9342638015747071
6.32434906999697	1.957621192932129
6.424819476989796	1.990793800354004
6.525281844980782	2.0129648208618165
6.625702078978065	2.0404687881469727
6.726118644990493	2.0544382095336915
6.826531328988494	2.0905405044555665
6.926990585983731	2.112364387512207
7.0274380529881455	2.1364198684692384
7.127902765991166	2.1592889785766602
7.228364098002203	2.1861902236938477
7.32880172500154	2.203653907775879
7.429216249001911	2.2368341445922852
7.529625859984662	2.2649980545043946
7.630033237976022	2.2828126907348634
7.730466021981556	2.3082948684692384
7.830877354979748	2.331125831604004
7.93133382499218	2.3564821243286134
8.031750561989611	2.3721261978149415
8.132168210984673	2.401426887512207
8.232576951995725	2.426962471008301
8.332993928983342	2.4570184707641602
8.433421953988727	2.477469062805176
8.533859451999888	2.5075555801391602
8.634262118983315	2.520292854309082
8.734696196974255	2.5506425857543946
8.835133095999481	2.573721504211426
8.935535412980244	2.599691963195801
9.035924561001593	2.621805763244629
9.13634014397394	2.6480775833129884
9.23674732199288	2.670450782775879
9.337169613980222	2.703196144104004
9.437612015986815	2.721445655822754
9.538034303986933	2.7527032852172852
9.638460639980622	2.7758432388305665
9.738872780988459	2.8008981704711915
9.839283667999553	2.8143869400024415
9.939684827986639	2.8583208084106446
10.040104607993271	2.8838029861450196
11.041467321978416	3.124613380432129
12.042479487980017	3.382139778137207
13.043869500979781	3.6323190689086915
14.045244173990795	3.882650947570801
15.046600201982073	4.137476539611816
16.04795182700036	4.382265663146972
17.049334638984874	4.616266822814941
18.050721682986477	4.872053718566894
19.0521374779928	5.119734382629394
20.05354202099261	5.366507148742675
21.05508719399222	5.6206766128540036
22.056489732000045	5.773687934875488
23.057946021988755	5.808710670471191
0	0
