# Supplementary material for: GRAPE for fast and scalable graph processing and random-walk-based embedding
Source: Nat Comput Sci. 2023 Jun 26;3(6):552–68. doi: 10.1038/s43588-023-00465-8 (PMC10768636; doi:10.1038/s43588-023-00465-8)
Supplement: Supplementary file 4 — CSVs with time series data with time and memory requirements for the different libraries on the 44 considered graphs and on the different tasks considered (loading graphs, first- and second-order RWs). [file 43588_2023_465_MOESM4_ESM.zip › bio-celegans-dir/Networkx/load_graph.csv]

delta	ram
0	0.0015392303466796875
0.00018426299902785104	0.0017642974853515625
0.00031269499959307723	0.0017642974853515625
0.0004066580004291609	0.0017642974853515625
0.0004950439997628564	0.0017642974853515625
0.0005911110001761699	0.0017642974853515625
0.0006769400006305659	0.0017642974853515625
0.0007728090004093247	0.0017642974853515625
0.0008608810003352119	0.0017642974853515625
0.0009519039995211642	0.0017642974853515625
0.0010457230000611162	0.0017642974853515625
0.0011336400002619484	0.0017642974853515625
0.0012179650002508424	0.0017642974853515625
0.0013359690001379931	0.0020046234130859375
0.0014253680001274915	0.0020046234130859375
0.0015154079992498737	0.0020046234130859375
0.00160439100000076	0.0020046234130859375
0.0016896599991014227	0.0020046234130859375
0.0017737100006343098	0.0020046234130859375
0.001857438999650185	0.0020046234130859375
0.0019413310001255013	0.0020046234130859375
0.0020251170008123154	0.0020046234130859375
0.0021085139997012448	0.0020046234130859375
0.0022020659998815972	0.0020046234130859375
0.002289062000272679	0.0020046234130859375
0.002376230999288964	0.0020046234130859375
0.002462099999320344	0.0020046234130859375
0.002552067999204155	0.0024852752685546875
0.0026370049999968614	0.0024852752685546875
0.0027228859999013366	0.0024852752685546875
0.0028102590003982186	0.0024852752685546875
0.002893938999477541	0.0024852752685546875
0.002981952999107307	0.0024852752685546875
0.0030661719993076986	0.0024852752685546875
0.003149584999846411	0.0024852752685546875
0.0032329030000255443	0.0024852752685546875
0.003316346999781672	0.0024852752685546875
0.0033997299997281516	0.0024852752685546875
0.0034830370004783617	0.0024852752685546875
0.0035718939998332644	0.0024852752685546875
0.003668000999823562	0.0024852752685546875
0.003764143999433145	0.0024852752685546875
0.003854732000036165	0.0024852752685546875
0.003938931999073247	0.0024852752685546875
0.004021979999379255	0.0024852752685546875
0.0041056129994103685	0.0024852752685546875
0.004193910999674699	0.0024852752685546875
0.004277219999494264	0.0024852752685546875
0.004360898999948404	0.0024852752685546875
0.004444487000000663	0.0024852752685546875
0.00453376099903835	0.0024852752685546875
0.004617726999640581	0.0024852752685546875
0.004700812000010046	0.0024852752685546875
0.004784045999258524	0.0024852752685546875
0.004867435000051046	0.0024852752685546875
0.004950882999764872	0.0024852752685546875
0.005034154999520979	0.0029659271240234375
0.005117954999150243	0.0029659271240234375
0.005201449999731267	0.0029659271240234375
0.005299869999362272	0.0029659271240234375
0.005387621999034309	0.0029659271240234375
0.005471876000228804	0.0029659271240234375
0.00556170799973188	0.0029659271240234375
0.005647601999953622	0.0029659271240234375
0.005733015999794588	0.0029659271240234375
0.005816385000798618	0.0029659271240234375
0.005899439000131679	0.0029659271240234375
0.005982183000014629	0.0029659271240234375
0.006064945000616717	0.0029659271240234375
0.006147632999272901	0.0029659271240234375
0.006230327000594116	0.0029659271240234375
0.006312989999059937	0.0029659271240234375
0.006395672000508057	0.0029659271240234375
0.006479667999883532	0.0029659271240234375
0.006577146999916295	0.0029659271240234375
0.006664464999630582	0.0029659271240234375
0.006747901999915484	0.0029659271240234375
0.006831296999735059	0.0029659271240234375
0.006918906999999308	0.0029659271240234375
0.007003618999078753	0.0029659271240234375
0.007087321999279084	0.0029659271240234375
0.007180692999099847	0.0029659271240234375
0.0072700860000622924	0.0029659271240234375
0.007354665000093519	0.0029659271240234375
0.007439156999680563	0.0029659271240234375
0	0
