# Supplementary material for: GRAPE for fast and scalable graph processing and random-walk-based embedding
Source: Nat Comput Sci. 2023 Jun 26;3(6):552–68. doi: 10.1038/s43588-023-00465-8 (PMC10768636; doi:10.1038/s43588-023-00465-8)
Supplement: Supplementary file 4 — CSVs with time series data with time and memory requirements for the different libraries on the 44 considered graphs and on the different tasks considered (loading graphs, first- and second-order RWs). [file 43588_2023_465_MOESM4_ESM.zip › bio-celegans-dir/CSRgraph/second_order_walk_only_q.csv]

delta	ram
0	0.002288818359375
0.0002912619966082275	0.00276947021484375
0.0004390210087876767	0.00276947021484375
0.0005321509961504489	0.00276947021484375
0.0006155020091682673	0.00276947021484375
0.0006973560084588826	0.00276947021484375
0.0007778510043863207	0.0032501220703125
0.0008579760033171624	0.0032501220703125
0.0009370360057801008	0.0032501220703125
0.001024707016767934	0.0032501220703125
0.0011051390029024333	0.0032501220703125
0.001183840009616688	0.0032501220703125
0.0012630860146600753	0.0032501220703125
0.0013419180177152157	0.0032501220703125
0.001420262997271493	0.0032501220703125
0.001498978992458433	0.00373077392578125
0.0015768840094096959	0.00373077392578125
0.00165546900825575	0.00373077392578125
0.0017338829929940403	0.00373077392578125
0.001812775997677818	0.00373077392578125
0.001890576008008793	0.00373077392578125
0.001968636002857238	0.00373077392578125
0.0020526020089164376	0.00373077392578125
0.0021322600077837706	0.00373077392578125
0.0022111709986347705	0.00373077392578125
0.0022997439955361187	0.00373077392578125
0.0023812639992684126	0.00421142578125
0.002460768009768799	0.00421142578125
0.0025395209959242493	0.00421142578125
0.0026183410082012415	0.00421142578125
0.0027742760139517486	0.00421142578125
0.002920883009210229	0.00421142578125
0.0030233940051402897	0.00421142578125
0.0031113479926716536	0.00469207763671875
0.0031976870086509734	0.00469207763671875
0.0032902710081543773	0.00469207763671875
0.0033694879966787994	0.00469207763671875
0.003449148003710434	0.00469207763671875
0.0035284679906908423	0.00469207763671875
0.0036078620178159326	0.00469207763671875
0.0036969899956602603	0.00469207763671875
0.003780708007980138	0.00469207763671875
0.003859668009681627	0.00469207763671875
0.00393920301576145	0.0051727294921875
0.004076914017787203	0.0051727294921875
0.004157368995947763	0.0051727294921875
0.004235658008838072	0.0051727294921875
0.004314958991017193	0.0051727294921875
0.004401484999107197	0.0051727294921875
0.004483791009988636	0.0051727294921875
0.0045623109908774495	0.0051727294921875
0.004640414990717545	0.0051727294921875
0.00471848199958913	0.0051727294921875
0.00479754401021637	0.0051727294921875
0.004876524006249383	0.00565338134765625
0.004955281998263672	0.00565338134765625
0.005198553000809625	0.00565338134765625
0.005363058007787913	0.00565338134765625
0.005457441991893575	0.00565338134765625
0.005543725012103096	0.00565338134765625
0.005633969005430117	0.00565338134765625
0.005715706996852532	0.00565338134765625
0.005797491001430899	0.006134033203125
0.005877215997315943	0.006134033203125
0.005957151006441563	0.006134033203125
0.0060455650091171265	0.006134033203125
0.006125796993728727	0.006134033203125
0.00620620499830693	0.006134033203125
0.006286026007728651	0.006134033203125
0.006365672015817836	0.006134033203125
0.006444880011258647	0.006134033203125
0.006524357013404369	0.006134033203125
0.006603268004255369	0.006134033203125
0.006747967010596767	0.006134033203125
0.006876605009892955	0.006134033203125
0.006965036009205505	0.006134033203125
0.007060691015794873	0.006134033203125
0.007141583017073572	0.006134033203125
0.007222365995403379	0.006134033203125
0.0073018599941860884	0.006134033203125
0.007380877999821678	0.00661468505859375
0.007459668006049469	0.00661468505859375
0.007538808014942333	0.00661468505859375
0.007617199997184798	0.00661468505859375
0.007696792017668486	0.00661468505859375
0.007775611011311412	0.00661468505859375
0.007854494993807748	0.00661468505859375
0.007934070017654449	0.00661468505859375
0.008012858015717939	0.00661468505859375
0.0081118369998876	0.00661468505859375
0.008196462993510067	0.00661468505859375
0.00827576799201779	0.00661468505859375
0.00835812499281019	0.00661468505859375
0.008439224009634927	0.00661468505859375
0.008520467003108934	0.0070953369140625
0.00860073501826264	0.0070953369140625
0.008680616010678932	0.0070953369140625
0.008758836018387228	0.0070953369140625
0.008839181013172492	0.0070953369140625
0.008918270992580801	0.0070953369140625
0.008996604999992996	0.0070953369140625
0.009087247017305344	0.0070953369140625
0.009175364015391096	0.0070953369140625
0.009257639001589268	0.0070953369140625
0.009337452007457614	0.0070953369140625
0.00941673299530521	0.0070953369140625
0.009496143000433221	0.0070953369140625
0.009576404991094023	0.0070953369140625
0.009663500008173287	0.0070953369140625
0.009744019014760852	0.0070953369140625
0.009823696018429473	0.0070953369140625
0.009903789992677048	0.0070953369140625
0.009983891010051593	0.0070953369140625
0.01007080200361088	0.0070953369140625
0.010288309014867991	0.0070953369140625
0.01049119999515824	0.0070953369140625
0.010694771015550941	0.0070953369140625
0.010979372018482536	0.00757598876953125
0.011167474003741518	0.00757598876953125
0.011325991014018655	0.00757598876953125
0.01148131099762395	0.00757598876953125
0.011635472998023033	0.00757598876953125
0.011788210016675293	0.00757598876953125
0.011941305012442172	0.00757598876953125
0.012100851017748937	0.00757598876953125
0.012287688994547352	0.00757598876953125
0.012453781993826851	0.00757598876953125
0.012629962991923094	0.00757598876953125
0.012790387991117314	0.00757598876953125
0.012943528010509908	0.00757598876953125
0.013105110003380105	0.00757598876953125
0.013261097017675638	0.00757598876953125
0.013413829990895465	0.00757598876953125
0.013566906010964885	0.00757598876953125
0.013721073017222807	0.008056640625
0.013873841991880909	0.008056640625
0.014026474993443117	0.008056640625
0.014181281992932782	0.008056640625
0.014334384992253035	0.008056640625
0.014493098016828299	0.008056640625
0.014646799012552947	0.008056640625
0.01487831599661149	0.008056640625
0.01504936401033774	0.008056640625
0.015208799013635144	0.008056640625
0.015364391001639888	0.008056640625
0.015518065018113703	0.008056640625
0.01567121600965038	0.008056640625
0.015824530011741444	0.008056640625
0.01597771601518616	0.008056640625
0.016153077012859285	0.008056640625
0.016314261010847986	0.008056640625
0.016468962014187127	0.008056640625
0.016622889990685508	0.008056640625
0.01677806000225246	0.008056640625
0.01693157700356096	0.008056640625
0.017084698018152267	0.008056640625
0.017238778003957123	0.008056640625
0.0173921910172794	0.008056640625
0.017544244998134673	0.008056640625
0.017695977992843837	0.008056640625
0.01784907199908048	0.008056640625
0.0180018300015945	0.008056640625
0.018160667998017743	0.008056640625
0.01832292100880295	0.008056640625
0.018481144012184814	0.008056640625
0.018635297019500285	0.008056640625
0.01885281500290148	0.008056640625
0.019026479014428332	0.008056640625
0.019183413009159267	0.008056640625
0.019336522003868595	0.008056640625
0.019489041005726904	0.008056640625
0.019645065010990947	0.008056640625
0.01986687901080586	0.008056640625
0.020031702995765954	0.008056640625
0.02019712800392881	0.008056640625
0.020351949002360925	0.008056640625
0.02050580899231136	0.00853729248046875
0.020659193018218502	0.00853729248046875
0.020811252004932612	0.00853729248046875
0.020963349990779534	0.00853729248046875
0.02112100800150074	0.00853729248046875
0.021275345992762595	0.00853729248046875
0.021428364008897915	0.00853729248046875
0.0215807450003922	0.00853729248046875
0.021734323003329337	0.00853729248046875
0.0218878930027131	0.00853729248046875
0.02204151201294735	0.00853729248046875
0.02219681499991566	0.00853729248046875
0.022363582014804706	0.00853729248046875
0.022520555998198688	0.00853729248046875
0.022700444009387866	0.00853729248046875
0.022899828996742144	0.00853729248046875
0.02306638000300154	0.00853729248046875
0.02322286699200049	0.00853729248046875
0.023377384000923485	0.00853729248046875
0.023530616017524153	0.00853729248046875
0.023684165003942326	0.00853729248046875
0.02383776500937529	0.00853729248046875
0.023990064015379176	0.00853729248046875
0.02414704399416223	0.00853729248046875
0.024301144003402442	0.00853729248046875
0.02445622900268063	0.00853729248046875
0.02461299899732694	0.00853729248046875
0.024768833012785763	0.00853729248046875
0.024921717995312065	0.0090179443359375
0.025074025994399562	0.0090179443359375
0.025228047015843913	0.0090179443359375
0.025381423998624086	0.0090179443359375
0.025533994019497186	0.0090179443359375
0.02568916601012461	0.0090179443359375
0.025842635019216686	0.00949859619140625
0.02599764699698426	0.00949859619140625
0.02615589101333171	0.00949859619140625
0.026310763991205022	0.00949859619140625
0.026462765992619097	0.00949859619140625
0.026615081005729735	0.00949859619140625
0.026817930018296465	0.00949859619140625
0.026993973995558918	0.00949859619140625
0.027155771997058764	0.00949859619140625
0.027309502998832613	0.00949859619140625
0.027461345016490668	0.00949859619140625
0.027613854996161535	0.009979248046875
0.027765587001340464	0.009979248046875
0.027917922008782625	0.009979248046875
0.028072493005311117	0.009979248046875
0.028249151015188545	0.009979248046875
0.02841287001501769	0.009979248046875
0.028568536014063284	0.009979248046875
0.028726780990837142	0.009979248046875
0.02888096499373205	0.009979248046875
0.029033861006610096	0.01045989990234375
0.02918840799247846	0.01045989990234375
0.029341999004827812	0.01045989990234375
0.029498935997253284	0.01045989990234375
0.02966248500160873	0.01045989990234375
0.0298196240037214	0.01045989990234375
0.029972446005558595	0.01045989990234375
0.03013149500475265	0.01045989990234375
0.03028650299529545	0.01045989990234375
0.030438838992267847	0.01045989990234375
0.03059153800131753	0.01045989990234375
0.030775883002206683	0.01045989990234375
0.03094834799412638	0.01045989990234375
0.031109656003536656	0.01045989990234375
0.03126385499490425	0.0109405517578125
0.03141682400018908	0.0109405517578125
0.031570498016662896	0.0109405517578125
0.03172400701441802	0.0109405517578125
0.03187635901849717	0.0109405517578125
0.03202810400398448	0.0109405517578125
0.03218125901184976	0.0109405517578125
0.0323440270149149	0.0109405517578125
0.0324992050009314	0.0109405517578125
0.03265701900818385	0.0109405517578125
0.03281004400923848	0.0109405517578125
0.03296114201657474	0.0109405517578125
0.03312144399387762	0.0109405517578125
0.033274089015321806	0.0109405517578125
0.03342590999091044	0.0109405517578125
0.03357716201571748	0.0109405517578125
0.03372848199796863	0.0109405517578125
0.033879541006172076	0.0109405517578125
0.034031064016744494	0.0109405517578125
0.034183201991254464	0.0109405517578125
0.03433581301942468	0.0109405517578125
0.03448917000787333	0.0109405517578125
0.03464141799486242	0.0109405517578125
0.034854599012760445	0.0109405517578125
0.035024142009206116	0.0109405517578125
0.03517904900945723	0.0109405517578125
0.035332917992491275	0.0109405517578125
0.0355024230084382	0.0109405517578125
0.03565633899415843	0.0109405517578125
0.035808899003313854	0.0109405517578125
0.035961954010417685	0.0109405517578125
0.03611835799529217	0.0109405517578125
0.0362700940167997	0.0109405517578125
0.036423553014174104	0.0109405517578125
0.03657722400384955	0.0109405517578125
0.03672952399938367	0.0109405517578125
0.03689133300213143	0.0109405517578125
0.03704956200090237	0.0109405517578125
0.03720327201881446	0.0109405517578125
0.03736370400292799	0.0109405517578125
0.0375206739990972	0.0109405517578125
0.03767459001392126	0.0109405517578125
0.03782689801300876	0.0109405517578125
0.03797990901512094	0.0109405517578125
0.03813963499851525	0.0109405517578125
0.03829315901384689	0.0109405517578125
0.038445882993983105	0.0109405517578125
0.03860187000827864	0.0109405517578125
0.038814102998003364	0.0109405517578125
0.038990895001916215	0.0109405517578125
0.03915437901741825	0.0109405517578125
0.03931029501836747	0.0109405517578125
0.03946558901225217	0.0109405517578125
0.03962078399490565	0.0109405517578125
0.039814249001210555	0.0109405517578125
0.03998480099835433	0.0109405517578125
0.04014863699558191	0.0109405517578125
0.04030417199828662	0.0109405517578125
0.04045732301892713	0.0109405517578125
0.04061327499221079	0.0109405517578125
0.04076718000578694	0.0109405517578125
0.040920624014688656	0.0109405517578125
0.041073489002883434	0.0109405517578125
0.04122670300421305	0.0109405517578125
0.04138018799130805	0.0109405517578125
0.041532442992320284	0.0109405517578125
0.04169199799071066	0.0109405517578125
0.04184568699565716	0.01142120361328125
0.04199745901860297	0.01142120361328125
0.042154294991632923	0.01142120361328125
0.04231717000948265	0.01142120361328125
0.042471390013815835	0.01142120361328125
0.04262321500573307	0.01142120361328125
0.04283242599922232	0.01142120361328125
0.043001414014725015	0.01142120361328125
0.04316099701100029	0.01142120361328125
0.04331353501765989	0.01142120361328125
0.04346598099800758	0.01142120361328125
0.04361827901448123	0.01142120361328125
0.04376990400487557	0.01142120361328125
0.0439229269977659	0.01142120361328125
0.04407469800207764	0.01142120361328125
0.0442271429928951	0.01142120361328125
0.04437809900264256	0.01142120361328125
0.04452988601406105	0.01142120361328125
0.044680801016511396	0.01142120361328125
0.04483266200986691	0.01142120361328125
0.044983795000007376	0.01142120361328125
0.04513867601053789	0.01142120361328125
0.04529105901019648	0.01142120361328125
0.045446236996212974	0.01142120361328125
0.04559937899466604	0.01142120361328125
0.04575117799686268	0.01142120361328125
0.04590296000242233	0.01142120361328125
0.0460559920175001	0.01142120361328125
0.04620819500996731	0.01142120361328125
0.04635942500317469	0.01142120361328125
0.046510940010193735	0.01142120361328125
0.046720034995814785	0.01142120361328125
0.0469079370086547	0.01142120361328125
0.04706664400873706	0.01142120361328125
0.04722127900458872	0.01142120361328125
0.04737371901865117	0.01142120361328125
0.04754088100162335	0.01142120361328125
0.04769463001866825	0.01190185546875
0.04784693900728598	0.01190185546875
0.04808445501839742	0.01190185546875
0.04836495500057936	0.01190185546875
0.04853517501032911	0.01190185546875
0.04869795200647786	0.01190185546875
0.04885677600395866	0.01190185546875
0.049033571005566046	0.01190185546875
0.04921471400302835	0.01190185546875
0.04937715001869947	0.01190185546875
0.04960755500360392	0.01190185546875
0.049794477003160864	0.01190185546875
0.04995244700694457	0.01190185546875
0.05011175901745446	0.01190185546875
0.050269867992028594	0.01190185546875
0.050450887996703386	0.01190185546875
0.050626039010239765	0.01190185546875
0.050844871992012486	0.01190185546875
0.05101962899789214	0.01190185546875
0.05118252499960363	0.01190185546875
0.05134811901370995	0.01190185546875
0.05150262199458666	0.01190185546875
0.051656416995683685	0.01190185546875
0.05180992899113335	0.01190185546875
0.051962597004603595	0.01190185546875
0.052116316015599295	0.01190185546875
0.05234563600970432	0.01190185546875
0.05251654901076108	0.01238250732421875
0.05267593200551346	0.01238250732421875
0.05283023201627657	0.01238250732421875
0.05298237199895084	0.01238250732421875
0.05313400400336832	0.01238250732421875
0.053287160000763834	0.01238250732421875
0.05344170401804149	0.01238250732421875
0.05362869199598208	0.01238250732421875
0.053803196002263576	0.01238250732421875
0.053961138997692615	0.01238250732421875
0.05411535801249556	0.01238250732421875
0.05427022400544956	0.01238250732421875
0.0544238860020414	0.01238250732421875
0.054577286005951464	0.01238250732421875
0.0547976270026993	0.01238250732421875
0.05497295601526275	0.01238250732421875
0.055129671993199736	0.01238250732421875
0.05528352901455946	0.01238250732421875
0.05544800701318309	0.0128631591796875
0.055674689006991684	0.0128631591796875
0.05594484900939278	0.0128631591796875
0.056137625011615455	0.0128631591796875
0.056306237005628645	0.0128631591796875
0.056470562994945794	0.01334381103515625
0.05663195200031623	0.01334381103515625
0.05679246500949375	0.01334381103515625
0.056952682993141934	0.01334381103515625
0.057116904004942626	0.01334381103515625
0.057276247011031955	0.01334381103515625
0.0574492420128081	0.01334381103515625
0.05761146900476888	0.01334381103515625
0.05778644699603319	0.013824462890625
0.057947585999500006	0.013824462890625
0.05811144199105911	0.013824462890625
0.05827040600706823	0.013824462890625
0.05842963300528936	0.013824462890625
0.05858806599280797	0.013824462890625
0.05884830400464125	0.013824462890625
0.0590574009984266	0.01430511474609375
0.05922464100876823	0.01430511474609375
0.05938523099757731	0.01430511474609375
0.059545615018578246	0.01430511474609375
0.05974396600504406	0.01430511474609375
0.059921363019384444	0.01430511474609375
0.06008955801371485	0.01430511474609375
0.06025146000320092	0.01430511474609375
0.06041131101665087	0.01430511474609375
0.06057077200966887	0.01430511474609375
0.06073055599699728	0.0147857666015625
0.06089119499665685	0.0147857666015625
0.06120307499077171	0.0147857666015625
0.061422494996804744	0.0147857666015625
0.06159040500642732	0.0147857666015625
0.06175183801678941	0.0147857666015625
0.061909403011668473	0.0147857666015625
0.062197446008212864	0.0147857666015625
0.06237176200374961	0.0147857666015625
0.06253021699376404	0.0147857666015625
0.06268339700181969	0.0147857666015625
0.06291321801836602	0.0147857666015625
0.06309471500571817	0.0147857666015625
0.0632571300084237	0.01526641845703125
0.06342469999799505	0.01526641845703125
0.0635780930169858	0.01526641845703125
0.06373068000539206	0.01526641845703125
0.0638843420019839	0.01526641845703125
0.0640407350147143	0.01526641845703125
0.0641944459930528	0.01526641845703125
0.06434701100806706	0.01526641845703125
0.06449839699780568	0.01526641845703125
0.06464991901884787	0.01526641845703125
0.06480174901662394	0.01526641845703125
0.06495370500488207	0.01526641845703125
0.06510878799599595	0.01526641845703125
0.06525988999055699	0.0157470703125
0.06541092900442891	0.0157470703125
0.06556232401635498	0.0157470703125
0.06571408899617381	0.0157470703125
0.06586592699750327	0.0157470703125
0.066017542994814	0.0157470703125
0.0661694270092994	0.0157470703125
0.06632079801056534	0.0157470703125
0.06647178999264725	0.01622772216796875
0.06662287100334652	0.01622772216796875
0.06682918599108234	0.01622772216796875
0.06700114801060408	0.01622772216796875
0.06715659401379526	0.01622772216796875
0.06730946601601318	0.01622772216796875
0.06748418099596165	0.01622772216796875
0.06764878000831231	0.01622772216796875
0.06780140101909637	0.01622772216796875
0.06795312400208786	0.01622772216796875
0.06810974099789746	0.01622772216796875
0.06826190001447685	0.01622772216796875
0.0684991370071657	0.01622772216796875
0.06872766200103797	0.0167083740234375
0.06889393000165	0.0167083740234375
0.06912344100419432	0.0167083740234375
0.06936601400957443	0.0167083740234375
0.06953679700382054	0.0167083740234375
0.06970001800800674	0.0167083740234375
0.06985998700838536	0.0167083740234375
0.07002104300772771	0.0167083740234375
0.07018119099666364	0.0167083740234375
0.0703389770060312	0.0167083740234375
0.0704964800097514	0.0167083740234375
0.07065434701507911	0.0167083740234375
0.07089840900152922	0.0167083740234375
0.0710772990132682	0.0167083740234375
0.07123837299877778	0.0167083740234375
0.07139705700683407	0.01718902587890625
0.07155563801643439	0.01718902587890625
0.07171411599847488	0.01718902587890625
0.07187191399862058	0.01718902587890625
0.07204294300754555	0.01718902587890625
0.07220156901166774	0.01718902587890625
0.07236949799698777	0.01718902587890625
0.07253028501872905	0.01718902587890625
0.07268908299738541	0.01718902587890625
0.07284655500552617	0.01718902587890625
0.07300431100884452	0.01718902587890625
0.07316303401603363	0.01718902587890625
0.07332512701395899	0.01718902587890625
0.07348279500729404	0.01718902587890625
0.07364035199861974	0.01718902587890625
0.07379768800456077	0.01718902587890625
0.07395456099766307	0.01718902587890625
0.07411601801868528	0.01718902587890625
0.07427388700307347	0.01718902587890625
0.07443182999850251	0.01718902587890625
0.07458888599649072	0.01718902587890625
0.07478553499095142	0.01718902587890625
0.0749686710187234	0.01718902587890625
0.07513042000937276	0.01718902587890625
0.07528838701546192	0.01718902587890625
0.07544623001012951	0.01718902587890625
0.07560456599458121	0.01718902587890625
0.07576260599307716	0.01718902587890625
0.07592078499146737	0.01718902587890625
0.07608654600335285	0.01718902587890625
0.07624564500292763	0.01718902587890625
0.07640310499118641	0.01718902587890625
0.07656018299167044	0.01718902587890625
0.07671928300987929	0.01718902587890625
0.07687654899200425	0.01718902587890625
0.07703794600092806	0.01718902587890625
0.07719733301200904	0.01718902587890625
0.07735484099248424	0.01718902587890625
0.07751250601722859	0.01718902587890625
0.07766911300132051	0.01718902587890625
0.07782619100180455	0.01718902587890625
0.07798245499725454	0.01718902587890625
0.07815304701216519	0.01718902587890625
0.07831135101150721	0.01718902587890625
0.07846836300450377	0.01718902587890625
0.07862491000560112	0.01718902587890625
0.0788597319915425	0.01718902587890625
0.07903913699556142	0.01718902587890625
0.07920117501635104	0.01718902587890625
0.07935903401812539	0.01718902587890625
0.07951660099206492	0.01718902587890625
0.07967430999269709	0.01718902587890625
0.07987943099578843	0.01718902587890625
0.08005072100786492	0.01718902587890625
0.08020950900390744	0.01718902587890625
0.08036733500193805	0.01718902587890625
0.0805242630012799	0.01718902587890625
0.08068166000884958	0.01718902587890625
0.08083913300652057	0.01718902587890625
0.08099599101115018	0.01718902587890625
0.08115501501015387	0.01718902587890625
0.08131294301711023	0.01718902587890625
0.08147098700283095	0.01718902587890625
0.08162913299747743	0.01718902587890625
0.08178679100819863	0.01718902587890625
0.08194368699332699	0.01718902587890625
0.08211164799286053	0.01718902587890625
0.08234605699544773	0.01718902587890625
0.08252542500849813	0.01718902587890625
0.0826724490034394	0.01718902587890625
0.08287574001587927	0.01718902587890625
0.08305432001361623	0.017669677734375
0.0832148969930131	0.017669677734375
0.08337594001204707	0.017669677734375
0.08353493301547132	0.017669677734375
0.08369978499831632	0.017669677734375
0.08385808000457473	0.017669677734375
0.08401652099564672	0.017669677734375
0.08417406500666402	0.017669677734375
0.08433128800243139	0.017669677734375
0.08448878000490367	0.017669677734375
0.08464628300862387	0.017669677734375
0.08480307101854123	0.017669677734375
0.08496128299157135	0.017669677734375
0.0851231970009394	0.017669677734375
0.08528049301821738	0.017669677734375
0.08543818301404826	0.017669677734375
0.08559630901436321	0.017669677734375
0.08575406100135297	0.017669677734375
0.08591121999779716	0.017669677734375
0.08607344300253317	0.017669677734375
0.08623127400642261	0.017669677734375
0.08638846900430508	0.017669677734375
0.08654625600320287	0.017669677734375
0.08668982100789435	0.017669677734375
0.08688717501354404	0.017669677734375
0.08706000601523556	0.017669677734375
0.08722073401440866	0.017669677734375
0.08737912299693562	0.017669677734375
0.08753688601427712	0.017669677734375
0.08769539100467227	0.017669677734375
0.08785361400805414	0.017669677734375
0.08801242301706225	0.017669677734375
0.08817049299250357	0.017669677734375
0.08832784101832658	0.017669677734375
0.08848441499867477	0.017669677734375
0.08864165699924342	0.017669677734375
0.08879924300708808	0.017669677734375
0.08895764901535586	0.017669677734375
0.08912018401315436	0.017669677734375
0.08927802499965765	0.017669677734375
0.0894349460140802	0.017669677734375
0.08959193699411117	0.017669677734375
0.08975101099349558	0.017669677734375
0.08991962700383738	0.017669677734375
0.09008603100664914	0.017669677734375
0.0902447980188299	0.017669677734375
0.09040330300922506	0.017669677734375
0.0905615410010796	0.017669677734375
0.0906708330148831	0.017669677734375
0.09087131099659018	0.017669677734375
0.09104340200428851	0.017669677734375
0.09120410299510695	0.017669677734375
0.09136205501272343	0.017669677734375
0.09151963901240379	0.017669677734375
0.09168037099880166	0.017669677734375
0.09184071901836433	0.017669677734375
0.0920020510093309	0.017669677734375
0.09216281399130821	0.017669677734375
0.09233158000279218	0.017669677734375
0.09249189399997704	0.017669677734375
0.09265031100949273	0.017669677734375
0.09280963899800554	0.017669677734375
0.09297097401577048	0.017669677734375
0.09313077901606448	0.017669677734375
0.09328941500280052	0.017669677734375
0.09344871301436797	0.017669677734375
0.09360650600865483	0.017669677734375
0.09376888899714686	0.017669677734375
0.09392816401668824	0.017669677734375
0.09409073801361956	0.017669677734375
0.09434648699243553	0.017669677734375
0.09459933600737713	0.01815032958984375
0.09483212599297985	0.01815032958984375
0.09501301101408899	0.01815032958984375
0.09518573799869046	0.01815032958984375
0.09534046301268972	0.01815032958984375
0.09549335899646394	0.01815032958984375
0.09564591301023029	0.01815032958984375
0.09579871699679643	0.01815032958984375
0.09606099399388768	0.01815032958984375
0.09630457201274112	0.01815032958984375
0.09647366500576027	0.01815032958984375
0.09663479099981487	0.01815032958984375
0.09679998000501655	0.01815032958984375
0.09695923700928688	0.01815032958984375
0.09712982500786893	0.01815032958984375
0.09728845101199113	0.01815032958984375
0.09744610299821943	0.01815032958984375
0.09760329101118259	0.01815032958984375
0.0977603149949573	0.01815032958984375
0.09791794000193477	0.01815032958984375
0.0980808800086379	0.01815032958984375
0.09823930900893174	0.01815032958984375
0.09839705101330765	0.01815032958984375
0.09855408500880003	0.01815032958984375
0.09867281300830655	0.01815032958984375
0.09890654400805943	0.01815032958984375
0.09909370800596662	0.01815032958984375
0.09926134199486114	0.01815032958984375
0.09943619300611317	0.01815032958984375
0.09959383599925786	0.01815032958984375
0.09976371499942616	0.01815032958984375
0.09993659201427363	0.01815032958984375
0.10010242700809613	0.01815032958984375
0.11029044701717794	0.01815032958984375
0.12059093100833707	0.0186309814453125
0.13088615401647985	0.0186309814453125
0.14124158400227316	0.0186309814453125
0.15154785200138576	0.0186309814453125
0.1618651430180762	0.0186309814453125
0.17216501300572418	0.0186309814453125
0.18249940499663353	0.01911163330078125
0.19287510501453653	0.01911163330078125
0.20318517801933922	0.01911163330078125
0.21348319301614538	0.01911163330078125
0.22377612101263367	0.01911163330078125
0.23409759500646032	0.01911163330078125
0.24441222700988874	0.01959228515625
0.25471552801900543	0.01959228515625
0.26504086001659743	0.01959228515625
0.2753165290050674	0.01959228515625
0.28559285201481543	0.02007293701171875
0.29587397901923396	0.02007293701171875
0.30616996000753716	0.02007293701171875
0.31647562500438653	0.02007293701171875
0.32683532501687296	0.02007293701171875
0.3371739269932732	0.02007293701171875
0.3474935250123963	0.02007293701171875
0.3578087000059895	0.02007293701171875
0.36808924400247633	0.02007293701171875
0.37838118700892664	0.02007293701171875
0.3886236940161325	0.0205535888671875
0.3988621640019119	0.0205535888671875
0.409092960995622	0.02103424072265625
0.41934760901494883	0.021514892578125
0.42959593900013715	0.021514892578125
0.4398405760002788	0.02199554443359375
0.4501060589973349	0.0224761962890625
0.4603623390139546	0.02295684814453125
0.47060920600779355	0.02391815185546875
0.4808943800162524	0.02391815185546875
0.4911296640057117	0.02391815185546875
0.5013688460167032	0.0243988037109375
0.5116103420150466	0.02487945556640625
0.5218564539973158	0.02487945556640625
0.5321129740041215	0.02487945556640625
0.5423759359982796	0.02487945556640625
0.5526170980010647	0.02487945556640625
0.5628470999945421	0.02487945556640625
0.5730893489962909	0.02487945556640625
0.5833452420192771	0.025360107421875
0.5936085970024578	0.02584075927734375
0.6038536379928701	0.02584075927734375
0.6140956720046233	0.0263214111328125
0.6243615359999239	0.0263214111328125
0.634632353001507	0.0263214111328125
0.6449126880033873	0.0268096923828125
0.6551765119947959	0.0268096923828125
0.6654410219925921	0.0268096923828125
0.6756931990094017	0.0268096923828125
0.6859518550045323	0.0268096923828125
0.6962062189995777	0.0268096923828125
0.7064556470140815	0.0268096923828125
0.7167026420065667	0.0268096923828125
0.726943289017072	0.0268096923828125
0.7371897370030638	0.0268096923828125
0.7474646170157939	0.0268096923828125
0.7577139850181993	0.0268096923828125
0.7679563449928537	0.02729034423828125
0.778216725011589	0.02777099609375
0.7884559300146066	0.02777099609375
0.7987031980010215	0.02777099609375
0.8089452990097925	0.02777099609375
0.819230143999448	0.02777099609375
0.8294957310135942	0.02777099609375
0.8397658480098471	0.02777099609375
0.8500165420118719	0.02777099609375
0.8602650990069378	0.02777099609375
0.8705275540123694	0.02777099609375
0.8808079900045414	0.02777099609375
0.89105591000407	0.02777099609375
0.9013143990014214	0.02777099609375
0.9115768240008038	0.02777099609375
0.9218623579945415	0.02825164794921875
0.932149133994244	0.0287322998046875
0.9424523960042279	0.0287322998046875
0.9527173380192835	0.0287322998046875
0.9630152439931408	0.0287322998046875
0.97331067599589	0.0287322998046875
0.9835629239969421	0.0287322998046875
0.993818093003938	0.0287322998046875
1.0041018270130735	0.0287322998046875
1.104470726015279	0.03017425537109375
1.2048801310011186	0.03113555908203125
1.3052968310075812	0.032329559326171875
1.405767627991736	0.033771514892578125
1.5062422589980997	0.034732818603515625
1.6067016040033195	0.035694122314453125
1.707139989011921	0.037616729736328125
1.8075847669970244	0.038578033447265625
1.9080160470039118	0.09865951538085938
2.0084765240026172	0.10586929321289062
2.10893672099337	0.10586929321289062
2.2093698639946524	0.10586929321289062
2.309806417004438	0.10779190063476562
2.410270488006063	0.10779190063476562
2.510748511995189	0.10827255249023438
2.6112215670000296	0.10875320434570312
2.711681952991057	0.11019515991210938
2.8121424540004227	0.11211776733398438
2.9125857150065713	0.11211776733398438
3.0130676859989762	0.11307907104492188
3.113499030994717	0.11548233032226562
3.213943904003827	0.11644363403320312
3.314426385011757	0.11692428588867188
3.4149662230047397	0.11692428588867188
3.5154559960064944	0.11692428588867188
3.615923734003445	0.11788558959960938
3.7164161120017525	0.11932754516601562
3.816886090004118	0.12028884887695312
3.9173378370178398	0.12028884887695312
4.01779774701572	0.12028884887695312
4.118265892000636	0.12028884887695312
4.218722173012793	0.12173080444335938
4.3191880639933515	0.12221145629882812
4.419651342002908	0.12413406372070312
4.520138674997725	0.12413406372070312
4.620604324998567	0.12413406372070312
4.721077622991288	0.12413406372070312
4.8215326229983475	0.12413406372070312
4.921999056008644	0.12509536743164062
5.02246042600018	0.12509536743164062
5.1230242580058984	0.12509536743164062
5.22350689501036	0.12557601928710938
5.323983237991342	0.12553787231445312
5.424445568001829	0.12553787231445312
5.524906670005294	0.12649917602539062
5.625383350998163	0.12649917602539062
5.725854065996828	0.12649917602539062
5.826349256996764	0.12697982788085938
5.926813043013681	0.12697982788085938
6.02729685101076	0.12697982788085938
6.127754804998403	0.12890243530273438
6.228331304009771	0.12890243530273438
6.32884467500844	0.12913131713867188
6.429352448991267	0.12913131713867188
6.529847443016479	0.12913131713867188
6.630337851995137	0.12913131713867188
6.730854913010262	0.12913131713867188
6.831317944015609	0.12913131713867188
6.931774530996336	0.12913131713867188
7.032234887999948	0.12913131713867188
7.132716912019532	0.12913131713867188
7.233256503008306	0.12913131713867188
7.333697644993663	0.12913131713867188
0	0
