# Supplementary material for: GRAPE for fast and scalable graph processing and random-walk-based embedding
Source: Nat Comput Sci. 2023 Jun 26;3(6):552–68. doi: 10.1038/s43588-023-00465-8 (PMC10768636; doi:10.1038/s43588-023-00465-8)
Supplement: Supplementary file 4 — CSVs with time series data with time and memory requirements for the different libraries on the 44 considered graphs and on the different tasks considered (loading graphs, first- and second-order RWs). [file 43588_2023_465_MOESM4_ESM.zip › bio-celegans-dir/CSRgraph/second_order_walk_only_p.csv]

delta	ram
0	0.0024879455566404474
0.00026924299891106784	0.0029685974121091974
0.00042110998765565455	0.0029685974121091974
0.0005136169784236699	0.0029685974121091974
0.000597391976043582	0.0029685974121091974
0.0006792159983888268	0.0029685974121091974
0.0007753969985060394	0.0034492492675779474
0.0008564159797970206	0.0034492492675779474
0.0009363349818158895	0.0034492492675779474
0.0010218059760518372	0.0034492492675779474
0.0011026829888578504	0.0034492492675779474
0.0011823980021290481	0.0034492492675779474
0.0012606929813046008	0.0034492492675779474
0.0013391649990808219	0.0034492492675779474
0.0014183469756972045	0.0034492492675779474
0.0014969479816500098	0.0034492492675779474
0.0015764510026201606	0.003929901123046697
0.0016556759946979582	0.003929901123046697
0.0017347849789075553	0.003929901123046697
0.0018132329860236496	0.003929901123046697
0.0018919439753517509	0.003929901123046697
0.001970483979675919	0.003929901123046697
0.002056133991573006	0.003929901123046697
0.0021359829988796264	0.003929901123046697
0.0022144799877423793	0.003929901123046697
0.002293656987603754	0.003929901123046697
0.0023720549943391234	0.004410552978515447
0.002451131003908813	0.004410552978515447
0.002529548975871876	0.004410552978515447
0.002607987989904359	0.004410552978515447
0.0026860619836952537	0.004410552978515447
0.002764982986263931	0.004410552978515447
0.0028447569929994643	0.004410552978515447
0.0029231130029074848	0.004410552978515447
0.0030074259848333895	0.004410552978515447
0.003087466990109533	0.004891204833984197
0.003166779992170632	0.004891204833984197
0.0032455759937874973	0.004891204833984197
0.003324491990497336	0.004891204833984197
0.003404167975531891	0.004891204833984197
0.003492002986604348	0.004891204833984197
0.003574895003112033	0.004891204833984197
0.003683363989694044	0.004891204833984197
0.0037667269934900105	0.004891204833984197
0.0038544659910257906	0.004891204833984197
0.003937405999749899	0.005371856689452947
0.0040232430037576705	0.005371856689452947
0.004104079998796806	0.005371856689452947
0.004184268997050822	0.005371856689452947
0.004263637994881719	0.005371856689452947
0.004342578002251685	0.005371856689452947
0.004433490976225585	0.005371856689452947
0.004513311985647306	0.005371856689452947
0.004592394980136305	0.005371856689452947
0.004670801979955286	0.005371856689452947
0.00474911998026073	0.005371856689452947
0.004828071978408843	0.005371856689452947
0.004906599991954863	0.005371856689452947
0.00499020898132585	0.005852508544921697
0.0050706609908957034	0.005852508544921697
0.00515444899792783	0.005852508544921697
0.005233636999037117	0.005852508544921697
0.005312998982844874	0.005852508544921697
0.005391850980231538	0.005852508544921697
0.005471076990943402	0.005852508544921697
0.005550976988160983	0.005852508544921697
0.0056315230031032115	0.005852508544921697
0.0057109969784505665	0.005852508544921697
0.005789708986412734	0.005852508544921697
0.005868367996299639	0.005852508544921697
0.005947137979092076	0.006333160400390447
0.006030491000274196	0.006333160400390447
0.006110579997766763	0.006333160400390447
0.006204413977684453	0.006333160400390447
0.0062879569886717945	0.006333160400390447
0.006366944988258183	0.006333160400390447
0.006446282990509644	0.006333160400390447
0.006524804979562759	0.006333160400390447
0.00660344900097698	0.006333160400390447
0.00668212998425588	0.006333160400390447
0.0067608940007630736	0.006333160400390447
0.006839850975666195	0.006333160400390447
0.006919084989931434	0.006333160400390447
0.007002796977758408	0.006333160400390447
0.007082736992742866	0.006333160400390447
0.007163453003158793	0.006333160400390447
0.007241918996442109	0.006333160400390447
0.007320604985579848	0.006333160400390447
0.007402831979561597	0.006333160400390447
0.007488901988836005	0.006813812255859197
0.007576934003736824	0.006813812255859197
0.007672013976844028	0.006813812255859197
0.007753588986815885	0.006813812255859197
0.007833687996026129	0.006813812255859197
0.007913492998341098	0.006813812255859197
0.007996867992915213	0.006813812255859197
0.008076468977378681	0.006813812255859197
0.008155564981279895	0.006813812255859197
0.008234544977312908	0.006813812255859197
0.008313519996590912	0.006813812255859197
0.008392799994908273	0.006813812255859197
0.008478111994918436	0.006813812255859197
0.00857050798367709	0.007294464111327947
0.00865337997674942	0.007294464111327947
0.008733391994610429	0.007294464111327947
0.008812991000013426	0.007775115966796697
0.00889229099266231	0.007775115966796697
0.00897293200250715	0.007775115966796697
0.009058096999069676	0.007775115966796697
0.009137685992754996	0.007775115966796697
0.009216227976139635	0.007775115966796697
0.009296045987866819	0.007775115966796697
0.009375349996844307	0.007775115966796697
0.009455050982069224	0.007775115966796697
0.009534903976600617	0.007775115966796697
0.009614123991923407	0.007775115966796697
0.00969346400233917	0.007775115966796697
0.009772472985787317	0.007775115966796697
0.009851505979895592	0.007775115966796697
0.009929912979714572	0.007775115966796697
0.010012486978666857	0.007775115966796697
0.010192530986387283	0.007775115966796697
0.010377967992099002	0.007775115966796697
0.010547359997872263	0.007775115966796697
0.010724633990321308	0.007775115966796697
0.010884450981393456	0.007775115966796697
0.01103896799031645	0.008255767822265447
0.011215983977308497	0.008255767822265447
0.011374261986929923	0.008255767822265447
0.01152757098316215	0.008255767822265447
0.011646143975667655	0.008255767822265447
0.011801660002674907	0.008255767822265447
0.0119545079942327	0.008255767822265447
0.012111179996281862	0.008255767822265447
0.012264138989849016	0.008255767822265447
0.012421478983014822	0.008255767822265447
0.012573835992952809	0.008255767822265447
0.012727859982987866	0.008255767822265447
0.012880258989753202	0.008255767822265447
0.013032324990490451	0.008255767822265447
0.013185446994611993	0.008255767822265447
0.013338079996174201	0.008255767822265447
0.013489634002326056	0.008255767822265447
0.013642789999721572	0.008255767822265447
0.013795052975183353	0.008736419677734197
0.01394711498869583	0.008736419677734197
0.014102803979767486	0.008736419677734197
0.01425423298496753	0.008736419677734197
0.014417064987355843	0.008736419677734197
0.014590224978746846	0.008736419677734197
0.014748358982615173	0.008736419677734197
0.01490024698432535	0.008736419677734197
0.015058757999213412	0.008736419677734197
0.015218907996313646	0.008736419677734197
0.015371933986898512	0.008736419677734197
0.015524073998676613	0.008736419677734197
0.01564419097849168	0.008736419677734197
0.015799282991793007	0.008736419677734197
0.015952052985085174	0.008736419677734197
0.016114878992084414	0.008736419677734197
0.01626721999491565	0.008736419677734197
0.01641875397763215	0.008736419677734197
0.016571287997066975	0.008736419677734197
0.016735099983634427	0.008736419677734197
0.016892724990611896	0.008736419677734197
0.017045032000169158	0.008736419677734197
0.017197971988935024	0.008736419677734197
0.017351629998302087	0.008736419677734197
0.017504417977761477	0.008736419677734197
0.01765641098609194	0.008736419677734197
0.017807656986406073	0.008736419677734197
0.017959238000912592	0.008736419677734197
0.018115591985406354	0.008736419677734197
0.018267768988152966	0.008736419677734197
0.018419456988340244	0.008736419677734197
0.018583964003482834	0.008736419677734197
0.018737910984782502	0.008736419677734197
0.01888947599218227	0.008736419677734197
0.01904068299336359	0.008736419677734197
0.019192763982573524	0.008736419677734197
0.019344329979503527	0.008736419677734197
0.019495999993523583	0.008736419677734197
0.019643442996311933	0.008736419677734197
0.019796031003352255	0.008736419677734197
0.0199502739997115	0.008736419677734197
0.02011323199258186	0.008736419677734197
0.02026581298559904	0.008736419677734197
0.020417478983290493	0.008736419677734197
0.020569230982800946	0.008736419677734197
0.02072161200339906	0.008736419677734197
0.02087564198882319	0.008736419677734197
0.02102871998795308	0.008736419677734197
0.0211811899789609	0.008736419677734197
0.021332578995497897	0.008736419677734197
0.021484709985088557	0.008736419677734197
0.021636195975588635	0.009217071533202947
0.02178937999997288	0.009217071533202947
0.021944537991657853	0.009217071533202947
0.022101854003267363	0.009217071533202947
0.02225479399203323	0.009217071533202947
0.022408671997254714	0.009217071533202947
0.022561707999557257	0.009217071533202947
0.022714967984938994	0.009217071533202947
0.02286655700299889	0.009217071533202947
0.023018751991912723	0.009217071533202947
0.023171834996901453	0.009217071533202947
0.02332403400214389	0.009217071533202947
0.023476991977076977	0.009217071533202947
0.023630044976016507	0.009217071533202947
0.023808704980183393	0.009217071533202947
0.02396266200230457	0.009217071533202947
0.024118549976265058	0.009217071533202947
0.02427051099948585	0.009217071533202947
0.02443233598023653	0.009217071533202947
0.024587186984717846	0.009697723388671697
0.024739685002714396	0.009697723388671697
0.024892166984500363	0.009697723388671697
0.025044617999810725	0.009697723388671697
0.025197793991537765	0.009697723388671697
0.02535198998521082	0.009697723388671697
0.025506373000098392	0.010178375244140447
0.025661074003437534	0.010178375244140447
0.02581896400079131	0.010178375244140447
0.025974817981477827	0.010178375244140447
0.026133584993658587	0.010178375244140447
0.026308698987122625	0.010178375244140447
0.0264668469899334	0.010178375244140447
0.02662009297637269	0.010178375244140447
0.026773921999847516	0.010178375244140447
0.02692735899472609	0.010178375244140447
0.02708537399303168	0.010178375244140447
0.02723822699044831	0.010178375244140447
0.027390518982429057	0.010178375244140447
0.027543332980712876	0.010659027099609197
0.027727499982574955	0.010659027099609197
0.02788660698570311	0.010659027099609197
0.0280400269839447	0.010659027099609197
0.028194023994728923	0.010659027099609197
0.02834624599199742	0.010659027099609197
0.028499945998191833	0.010659027099609197
0.028651872999034822	0.010659027099609197
0.02880484299384989	0.011139678955077947
0.028957231988897547	0.011139678955077947
0.029114837991073728	0.011139678955077947
0.029268757003592327	0.011139678955077947
0.029421199986245483	0.011139678955077947
0.02957472699927166	0.011139678955077947
0.029729329980909824	0.011139678955077947
0.029883520997827873	0.011139678955077947
0.030036424985155463	0.011139678955077947
0.030191173980711028	0.011139678955077947
0.030343461985467002	0.011139678955077947
0.030495298997266218	0.011139678955077947
0.03065146697917953	0.011139678955077947
0.030805021000560373	0.011139678955077947
0.030958644987549633	0.011620330810546697
0.031114067998714745	0.011620330810546697
0.031266138976207	0.011620330810546697
0.031418631988344714	0.011620330810546697
0.031578308989992365	0.011620330810546697
0.03174689397565089	0.011620330810546697
0.03190204600105062	0.011620330810546697
0.03205946498201229	0.011620330810546697
0.03221278797718696	0.011620330810546697
0.032365006976760924	0.011620330810546697
0.03251762498985045	0.011620330810546697
0.0326693189854268	0.011620330810546697
0.032821515982504934	0.011620330810546697
0.032974094996461645	0.011620330810546697
0.03313100998639129	0.011620330810546697
0.033294298977125436	0.011620330810546697
0.033452003001002595	0.011620330810546697
0.033603966992814094	0.011620330810546697
0.033754550997400656	0.011620330810546697
0.03390841599320993	0.011620330810546697
0.03406544600147754	0.011620330810546697
0.0342172909877263	0.011620330810546697
0.03443541200249456	0.011620330810546697
0.034599662001710385	0.011620330810546697
0.034752918989397585	0.011620330810546697
0.03491371899144724	0.011620330810546697
0.03507799899671227	0.011620330810546697
0.035231769987149164	0.011620330810546697
0.03539126500254497	0.011620330810546697
0.03554662800161168	0.011620330810546697
0.03569785499712452	0.011620330810546697
0.03585144999669865	0.011620330810546697
0.03600365199963562	0.011620330810546697
0.036156689980998635	0.011620330810546697
0.03630822600098327	0.011620330810546697
0.03645927598699927	0.011620330810546697
0.036619653983507305	0.011620330810546697
0.03677267499733716	0.011620330810546697
0.03692597398185171	0.011620330810546697
0.03708258899860084	0.011620330810546697
0.037235354975564405	0.011620330810546697
0.03738962498027831	0.011620330810546697
0.03754182800184935	0.011620330810546697
0.037693328980822116	0.011620330810546697
0.03784712799824774	0.011620330810546697
0.037999292981112376	0.011620330810546697
0.03815185697749257	0.011620330810546697
0.03830287599703297	0.011620330810546697
0.03845495198038407	0.011620330810546697
0.038606200978392735	0.011620330810546697
0.038757955975597724	0.011620330810546697
0.0389104200003203	0.011620330810546697
0.0390664329752326	0.011620330810546697
0.03921855997759849	0.011620330810546697
0.039370438986225054	0.011620330810546697
0.03952624698285945	0.011620330810546697
0.03966544597642496	0.011620330810546697
0.03982278498006053	0.011620330810546697
0.03997540200361982	0.011620330810546697
0.04013178197783418	0.011620330810546697
0.04028480997658335	0.011620330810546697
0.04043662900221534	0.011620330810546697
0.04058840998914093	0.011620330810546697
0.04074044700246304	0.011620330810546697
0.040895641985116526	0.011620330810546697
0.04104668399668299	0.011620330810546697
0.041199671977665275	0.011620330810546697
0.041351686988491565	0.011620330810546697
0.04150357798789628	0.012100982666015447
0.041654931992525235	0.012100982666015447
0.041807014000369236	0.012100982666015447
0.04195864699431695	0.012100982666015447
0.04211416598991491	0.012100982666015447
0.04226567898876965	0.012100982666015447
0.04241779597941786	0.012100982666015447
0.04256962597719394	0.012100982666015447
0.04272125399438664	0.012100982666015447
0.042875560000538826	0.012100982666015447
0.043027718988014385	0.012100982666015447
0.043182930996408686	0.012100982666015447
0.04333512898301706	0.012100982666015447
0.04348608199506998	0.012100982666015447
0.0436443539801985	0.012100982666015447
0.04379793300176971	0.012100982666015447
0.043949850980425254	0.012100982666015447
0.044104556000093	0.012100982666015447
0.044256220979150385	0.012100982666015447
0.04442268097773194	0.012100982666015447
0.04458565899403766	0.012100982666015447
0.04473841597791761	0.012100982666015447
0.04489412097609602	0.012100982666015447
0.045046647981507704	0.012100982666015447
0.04519850198994391	0.012100982666015447
0.04535074200248346	0.012100982666015447
0.04550224100239575	0.012100982666015447
0.0456534189870581	0.012100982666015447
0.04580478198477067	0.012100982666015447
0.045955971989315	0.012100982666015447
0.04611279198434204	0.012100982666015447
0.046264663978945464	0.012100982666015447
0.046436314994934946	0.012100982666015447
0.0465953919920139	0.012100982666015447
0.046748220978770405	0.012100982666015447
0.04690822298289277	0.012581634521484197
0.04706824698951095	0.012581634521484197
0.04722168398438953	0.012581634521484197
0.04737458599265665	0.012581634521484197
0.04752658199868165	0.012581634521484197
0.04764400699059479	0.012581634521484197
0.04779681097716093	0.012581634521484197
0.047950052976375446	0.012581634521484197
0.048110665986314416	0.012581634521484197
0.04826357698766515	0.012581634521484197
0.04841617599595338	0.012581634521484197
0.04856910798116587	0.012581634521484197
0.048720712977228686	0.012581634521484197
0.04887322898139246	0.012581634521484197
0.04902581300120801	0.012581634521484197
0.04917921498417854	0.012581634521484197
0.04933238899684511	0.012581634521484197
0.04948431998491287	0.012581634521484197
0.04963731797761284	0.012581634521484197
0.049791383993579075	0.012581634521484197
0.04994901697500609	0.012581634521484197
0.050109275995055214	0.012581634521484197
0.050268838996998966	0.012581634521484197
0.05042283399961889	0.012581634521484197
0.05057672498514876	0.012581634521484197
0.05073089199140668	0.012581634521484197
0.050884776981547475	0.012581634521484197
0.05103920598048717	0.012581634521484197
0.051193626975873485	0.012581634521484197
0.05134628197993152	0.012581634521484197
0.05149877199437469	0.012581634521484197
0.05164351299754344	0.012581634521484197
0.05179661599686369	0.012581634521484197
0.05194906299584545	0.012581634521484197
0.052108929987298325	0.012581634521484197
0.052263858990045264	0.012581634521484197
0.05241823798860423	0.012581634521484197
0.0525709779758472	0.012581634521484197
0.052722164982696995	0.012581634521484197
0.052873986976919696	0.012581634521484197
0.05302744498476386	0.012581634521484197
0.053181000985205173	0.012581634521484197
0.053334006981458515	0.013062286376952947
0.053487502998905256	0.013062286376952947
0.053640755999367684	0.013062286376952947
0.05379346199333668	0.013062286376952947
0.05394978099502623	0.013062286376952947
0.05411011399701238	0.013062286376952947
0.054278063995298	0.013062286376952947
0.05444195898598991	0.013542938232421697
0.05460154797765426	0.013542938232421697
0.05475624799146317	0.013542938232421697
0.054910025995923206	0.013542938232421697
0.05507602999568917	0.013542938232421697
0.05523055497906171	0.013542938232421697
0.05538588998024352	0.013542938232421697
0.05554279900388792	0.013542938232421697
0.05569633899722248	0.014023590087890447
0.055851785000413656	0.014023590087890447
0.05600575197604485	0.014023590087890447
0.05616243198164739	0.014023590087890447
0.05631602997891605	0.014023590087890447
0.056469612987712026	0.014023590087890447
0.05662263897829689	0.014023590087890447
0.056776129989884794	0.014023590087890447
0.056929690996184945	0.014504241943359197
0.05708744897856377	0.014504241943359197
0.05724071298027411	0.014504241943359197
0.057394673000089824	0.014504241943359197
0.05754943398642354	0.014504241943359197
0.05770445999223739	0.014504241943359197
0.0578580419823993	0.014504241943359197
0.05812193299061619	0.014984893798827947
0.058285162987886	0.014984893798827947
0.05844400098430924	0.014984893798827947
0.05860169598599896	0.014984893798827947
0.05875856097554788	0.014984893798827947
0.058912199980113655	0.014984893798827947
0.05906978397979401	0.014984893798827947
0.05922422799631022	0.014984893798827947
0.05937728798016906	0.014984893798827947
0.05952948099002242	0.014984893798827947
0.05964532698271796	0.014984893798827947
0.0598001139878761	0.015465545654296697
0.05995251197600737	0.015465545654296697
0.06010891997721046	0.015465545654296697
0.06026133897830732	0.015465545654296697
0.0604133709857706	0.015465545654296697
0.0605655690014828	0.015465545654296697
0.06071821297518909	0.015465545654296697
0.06087307198322378	0.015465545654296697
0.06102553597884253	0.015465545654296697
0.061178523988928646	0.015465545654296697
0.06133066400070675	0.015465545654296697
0.061482697987230495	0.015465545654296697
0.061634106998099014	0.015465545654296697
0.06178762199124321	0.015465545654296697
0.06193981098476797	0.015465545654296697
0.062096900976030156	0.015465545654296697
0.06224984998698346	0.015465545654296697
0.062402365991147235	0.015946197509765447
0.06255432800389826	0.015946197509765447
0.0627053439966403	0.015946197509765447
0.06285781800397672	0.015946197509765447
0.06301132598309778	0.015946197509765447
0.06317001697607338	0.015946197509765447
0.06333286999142729	0.015946197509765447
0.06352795497514307	0.015946197509765447
0.06364357998245396	0.015946197509765447
0.0637953769764863	0.015946197509765447
0.06394725700374693	0.015946197509765447
0.06410381599562243	0.015946197509765447
0.06425550498533994	0.015946197509765447
0.06442002698895521	0.016426849365234197
0.06458015998941846	0.016426849365234197
0.06473327000276186	0.016426849365234197
0.06488450398319401	0.016426849365234197
0.0650362869782839	0.016426849365234197
0.06519114199909382	0.016426849365234197
0.06534374598413706	0.016426849365234197
0.06549541497952305	0.016426849365234197
0.06564665600308217	0.016907501220702947
0.06580288297845982	0.016907501220702947
0.06595510899205692	0.016907501220702947
0.06611161099863239	0.016907501220702947
0.06626372400205582	0.016907501220702947
0.06641652298276313	0.016907501220702947
0.06657022697618231	0.016907501220702947
0.06672409799648449	0.016907501220702947
0.06687594999675639	0.016907501220702947
0.06702778598992154	0.016907501220702947
0.06718055999954231	0.016907501220702947
0.06733236598665826	0.016907501220702947
0.06748487398726866	0.016907501220702947
0.0676446239813231	0.016907501220702947
0.06780071198591031	0.016907501220702947
0.06795328398584388	0.017388153076171697
0.06810903298901394	0.017388153076171697
0.06826210598228499	0.017388153076171697
0.06841865598107688	0.017388153076171697
0.06857066598604433	0.017388153076171697
0.06872226699488238	0.017388153076171697
0.06887363598798402	0.017388153076171697
0.06902560900198296	0.017388153076171697
0.06917736100149341	0.017388153076171697
0.06932887699804269	0.017388153076171697
0.0694798239856027	0.017388153076171697
0.06963135799742304	0.017388153076171697
0.06978260900359601	0.017868804931640447
0.06993420398794115	0.017868804931640447
0.07008896398474462	0.017868804931640447
0.07024106098106131	0.017868804931640447
0.07039257098222151	0.017868804931640447
0.07054481498198584	0.017868804931640447
0.07069814798887819	0.017868804931640447
0.07084985097753815	0.017868804931640447
0.07100230199284852	0.017868804931640447
0.07115558098303154	0.017868804931640447
0.0713068749755621	0.017868804931640447
0.07145858599687926	0.017868804931640447
0.07160964497597888	0.017868804931640447
0.071793674986111	0.017868804931640447
0.07194634599727578	0.017868804931640447
0.0721023439837154	0.017868804931640447
0.07225703497533686	0.017868804931640447
0.07240818400168791	0.017868804931640447
0.0725588159984909	0.017868804931640447
0.0727114149776753	0.017868804931640447
0.07286258897511289	0.017868804931640447
0.0730271759966854	0.017868804931640447
0.07318092399509624	0.017868804931640447
0.07333310699323192	0.017868804931640447
0.07348490197909996	0.017868804931640447
0.07363745098700747	0.017868804931640447
0.07378979297936894	0.017868804931640447
0.07394090798334219	0.017868804931640447
0.07409656298113987	0.017868804931640447
0.07424878497840837	0.017868804931640447
0.07441978697897866	0.017868804931640447
0.07458404198405333	0.017868804931640447
0.0747386250004638	0.017868804931640447
0.07489141100086272	0.017868804931640447
0.07504344399785623	0.017868804931640447
0.07519590799347498	0.017868804931640447
0.07534726499579847	0.017868804931640447
0.07549966598162428	0.017868804931640447
0.07564497599378228	0.017868804931640447
0.07579904899466783	0.017868804931640447
0.07595274699269794	0.017868804931640447
0.0761107959842775	0.017868804931640447
0.07626435300335288	0.017868804931640447
0.07641886299825273	0.017868804931640447
0.0765730440034531	0.017868804931640447
0.076728905987693	0.017868804931640447
0.07688308399519883	0.017868804931640447
0.07703827798832208	0.017868804931640447
0.0771950240014121	0.017868804931640447
0.07734882598742843	0.017868804931640447
0.07750126498285681	0.017868804931640447
0.07765511400066316	0.017868804931640447
0.07780785599607043	0.017868804931640447
0.07796294300351292	0.017868804931640447
0.07812575798016042	0.017868804931640447
0.07827989498036914	0.017868804931640447
0.07843327298178338	0.017868804931640447
0.07858662298531272	0.017868804931640447
0.07874091097619385	0.017868804931640447
0.07889421499567106	0.017868804931640447
0.07904684398090467	0.017868804931640447
0.0792002389789559	0.017868804931640447
0.07935259799705818	0.017868804931640447
0.07950531097594649	0.017868804931640447
0.0796440469857771	0.017868804931640447
0.07979772999533452	0.017868804931640447
0.07994935297756456	0.017868804931640447
0.08010630597709678	0.017868804931640447
0.08025940100196749	0.017868804931640447
0.08041163597954437	0.017868804931640447
0.08056307098013349	0.017868804931640447
0.08071540397941135	0.017868804931640447
0.08086927799740806	0.017868804931640447
0.0810223659791518	0.017868804931640447
0.08117468599812128	0.017868804931640447
0.08132610999746248	0.017868804931640447
0.08147740899585187	0.017868804931640447
0.08162879999144934	0.017868804931640447
0.08178349799709395	0.017868804931640447
0.08193547997507267	0.017868804931640447
0.08209123800043017	0.017868804931640447
0.08224518998758867	0.018349456787109197
0.08239751198561862	0.018349456787109197
0.0825491159921512	0.018349456787109197
0.08270105498377234	0.018349456787109197
0.08285302098374814	0.018349456787109197
0.08300466599757783	0.018349456787109197
0.08315774297807366	0.018349456787109197
0.08330991197726689	0.018349456787109197
0.08346123198862188	0.018349456787109197
0.08361460198648274	0.018349456787109197
0.08378090499900281	0.018349456787109197
0.08393329498358071	0.018349456787109197
0.08409975399263203	0.018349456787109197
0.08425388199975714	0.018349456787109197
0.08441952799330465	0.018349456787109197
0.08458401198731735	0.018349456787109197
0.08473705197684467	0.018349456787109197
0.08488890097942203	0.018349456787109197
0.085040840000147	0.018349456787109197
0.08519444498233497	0.018349456787109197
0.08534720999887213	0.018349456787109197
0.08550315198954195	0.018349456787109197
0.08565536999958567	0.018349456787109197
0.08580817398615181	0.018349456787109197
0.08596101400326006	0.018349456787109197
0.08611836199997924	0.018349456787109197
0.08627061799052171	0.018349456787109197
0.08642281399806961	0.018349456787109197
0.08657529699848965	0.018349456787109197
0.08672721998300403	0.018349456787109197
0.0868795829883311	0.018349456787109197
0.0870316950022243	0.018349456787109197
0.08718455798225477	0.018349456787109197
0.08733681897865608	0.018349456787109197
0.08748909799032845	0.018349456787109197
0.08767312299460173	0.018349456787109197
0.08783309897989966	0.018349456787109197
0.08798827699501999	0.018349456787109197
0.08814093199907802	0.018349456787109197
0.08829245198285207	0.018349456787109197
0.08844378698267974	0.018349456787109197
0.08859493999625556	0.018349456787109197
0.08874652598751709	0.018349456787109197
0.0889005119970534	0.018349456787109197
0.08905755198793486	0.018349456787109197
0.08920970498002134	0.018349456787109197
0.08936074798111804	0.018349456787109197
0.08951261997572146	0.018349456787109197
0.08966376498574391	0.018349456787109197
0.0898155759787187	0.018349456787109197
0.0899670019862242	0.018349456787109197
0.0901211489981506	0.018349456787109197
0.09027242299634963	0.018349456787109197
0.09042371198302135	0.018349456787109197
0.09057483897777274	0.018349456787109197
0.09072691499022767	0.018349456787109197
0.09087757297675125	0.018349456787109197
0.09102778800297529	0.018349456787109197
0.0911790749814827	0.018349456787109197
0.09133034199476242	0.018349456787109197
0.09148165199439973	0.018349456787109197
0.09164492099080235	0.018349456787109197
0.091800523980055	0.018349456787109197
0.09195322298910469	0.018349456787109197
0.09211085198330693	0.018349456787109197
0.09227189398370683	0.018349456787109197
0.09242650898522697	0.018349456787109197
0.09257947298465297	0.018349456787109197
0.09273104497697204	0.018349456787109197
0.0928829689801205	0.018349456787109197
0.09303724599885754	0.018349456787109197
0.09319004497956485	0.018349456787109197
0.09334190498339012	0.018349456787109197
0.09349334798753262	0.018349456787109197
0.09364570598700084	0.018830108642577947
0.09379709800123237	0.018830108642577947
0.0939488519798033	0.018830108642577947
0.09410496399505064	0.018830108642577947
0.09425645499140956	0.018830108642577947
0.09441964898724109	0.018830108642577947
0.0945798629836645	0.018830108642577947
0.09473189699929208	0.018830108642577947
0.09488410499761812	0.018830108642577947
0.09503617099835537	0.018830108642577947
0.09518974198726937	0.018830108642577947
0.09534151200205088	0.018830108642577947
0.09549414899083786	0.018830108642577947
0.09564409300219268	0.018830108642577947
0.09579935600049794	0.018830108642577947
0.09595346899004653	0.018830108642577947
0.09611096599837765	0.018830108642577947
0.09626430098433048	0.018830108642577947
0.09641700398060493	0.018830108642577947
0.09658049998688512	0.018830108642577947
0.0967337409965694	0.018830108642577947
0.09688567998819053	0.018830108642577947
0.0970371829753276	0.018830108642577947
0.09719080600189045	0.018830108642577947
0.09734260899131186	0.018830108642577947
0.09749761398416013	0.018830108642577947
0.09764945899951272	0.018830108642577947
0.09780090997810476	0.018830108642577947
0.0979528339812532	0.018830108642577947
0.0981087279797066	0.018830108642577947
0.09826099997735582	0.018830108642577947
0.09841331100324169	0.018830108642577947
0.09856539699831046	0.018830108642577947
0.09871796699007973	0.018830108642577947
0.09887002798495814	0.018830108642577947
0.09902181499637663	0.018830108642577947
0.09917736498755403	0.018830108642577947
0.09932996798306704	0.018830108642577947
0.0994813540019095	0.018830108642577947
0.09964451700216159	0.018830108642577947
0.09979857297730632	0.018830108642577947
0.0999505489889998	0.018830108642577947
0.10010653399513103	0.018830108642577947
0.11026322699035518	0.018830108642577947
0.12045568498433568	0.019310760498046697
0.13064491099794395	0.019310760498046697
0.1408327279787045	0.019310760498046697
0.15102093099267222	0.019310760498046697
0.1612076299788896	0.019310760498046697
0.17139670299366117	0.019310760498046697
0.1815846590034198	0.019791412353515447
0.19176747900201008	0.019791412353515447
0.20195233199046925	0.019791412353515447
0.21213987199007533	0.019791412353515447
0.2223200110020116	0.019791412353515447
0.23249937299988233	0.019791412353515447
0.24268501298502088	0.020272064208984197
0.25287645499338396	0.020272064208984197
0.2631142009922769	0.020272064208984197
0.2733282849949319	0.020272064208984197
0.283544574980624	0.020752716064452947
0.29377062898129225	0.020752716064452947
0.30401572698610835	0.020752716064452947
0.3142175439861603	0.020752716064452947
0.32444141097948886	0.020752716064452947
0.33464869399904273	0.020752716064452947
0.3448573600035161	0.020752716064452947
0.35506166898994707	0.020752716064452947
0.3652582189824898	0.020752716064452947
0.37545354099711403	0.020752716064452947
0.38566299897502176	0.021233367919921697
0.3958843179862015	0.021233367919921697
0.4060923439974431	0.021714019775390447
0.4162906839919742	0.022194671630859197
0.42649725699448027	0.022675323486327947
0.4367570549948141	0.023155975341796697
0.447062619990902	0.023636627197265447
0.4573404679831583	0.024117279052734197
0.467593847977696	0.024597930908202947
0.4779166459920816	0.025078582763671697
0.48816698597511277	0.025078582763671697
0.4984238379984163	0.025559234619140447
0.5086619399953634	0.025559234619140447
0.5189083639997989	0.025559234619140447
0.5291588319814764	0.025559234619140447
0.5394031329778954	0.025559234619140447
0.5496710749866907	0.025559234619140447
0.559960599988699	0.025559234619140447
0.5702055099827703	0.025559234619140447
0.5804837059986312	0.026039886474609197
0.5907431059749797	0.026520538330077947
0.6010121099825483	0.026520538330077947
0.6112476059934124	0.027001190185546697
0.6215038779773749	0.027001190185546697
0.631805822980823	0.027451324462890447
0.6421055139799137	0.027451324462890447
0.6523808509809896	0.027451324462890447
0.6626240469922777	0.027451324462890447
0.6728831819782499	0.027451324462890447
0.6831578789860941	0.027451324462890447
0.693385981983738	0.027451324462890447
0.7036288609961048	0.027451324462890447
0.7139190449961461	0.027451324462890447
0.7242204409849364	0.027451324462890447
0.734509256988531	0.027451324462890447
0.7447453609784134	0.027451324462890447
0.7550938259810209	0.027931976318359197
0.7653889219800476	0.028412628173827947
0.7756651959789451	0.028412628173827947
0.7859249609755352	0.028412628173827947
0.7961550460022409	0.028412628173827947
0.8064261589897797	0.028412628173827947
0.8166897229966708	0.028412628173827947
0.8269148349936586	0.028412628173827947
0.8371550999872852	0.028412628173827947
0.8473989109916147	0.028412628173827947
0.8576294719823636	0.028412628173827947
0.8678529149910901	0.028412628173827947
0.8780931060027797	0.028412628173827947
0.8883510849846061	0.028412628173827947
0.8986176219768822	0.028412628173827947
0.908871575986268	0.028412628173827947
0.9191075889975764	0.028893280029296697
0.9294010659796186	0.029373931884765447
0.9396612609853037	0.029373931884765447
0.949960583995562	0.029373931884765447
0.9602336770039983	0.029373931884765447
0.9704679510032292	0.029373931884765447
0.9807183739903849	0.029373931884765447
0.9909620029793587	0.029373931884765447
1.0012480609875638	0.029373931884765447
1.101589948986657	0.030770111083984197
1.2019979739852715	0.03173904418945295
1.302409996977076	0.03270034790039045
1.402860136993695	0.0341423034667967
1.5032892509771045	0.0351036071777342
1.6037340149923693	0.0360649108886717
1.7041419390006922	0.0379875183105467
1.8045649709820282	0.04231338500976545
1.9049660569871776	0.1062400817871092
2.00541502298438	0.1062400817871092
2.1058475079771597	0.10620574951171857
2.206274055002723	0.10620574951171857
2.306705642986344	0.10764770507812482
2.407124591001775	0.10764770507812482
2.507552997994935	0.10908966064453107
2.6079926480015274	0.11101226806640607
2.708440446993336	0.11245422363281232
2.808892464992823	0.11245422363281232
2.9093211389845237	0.11293487548828107
3.009734044986544	0.11485748291015607
3.1101472529990133	0.11702041625976545
3.210561540996423	0.1175010681152342
3.3109980349836405	0.1175010681152342
3.411454816989135	0.1175010681152342
3.5119096690032165	0.11798171997070295
3.6123500999819953	0.11990432739257795
3.712770907994127	0.1203849792480467
3.813193506997777	0.12182693481445295
3.9136384799785446	0.12182693481445295
4.014107044000411	0.12182693481445295
4.114555626001675	0.1223075866699217
4.214999538991833	0.1223075866699217
4.31544510598178	0.1242301940917967
4.415885704976972	0.1242301940917967
4.5163155409973115	0.1242301940917967
4.616754759976175	0.1242301940917967
4.717186797002796	0.1242301940917967
4.817644296999788	0.12567214965820295
4.918090903986013	0.12567214965820295
5.0185379259928595	0.12567214965820295
5.11899321898818	0.12567214965820295
5.219412613980239	0.12567214965820295
5.3198881419957615	0.12567214965820295
5.420340448996285	0.1271141052246092
5.520770453993464	0.1271141052246092
5.621228780975798	0.1271141052246092
5.721684168995125	0.1271141052246092
5.822127105988329	0.12759475708007795
5.922605998988729	0.12759475708007795
6.023021342989523	0.1299980163574217
6.123602499981644	0.12997894287109357
6.2240821959858295	0.12997894287109357
6.32456335198367	0.12997894287109357
6.425047898985213	0.12997894287109357
6.52549888700014	0.12997894287109357
6.6259509199880995	0.12997894287109357
6.726521566975862	0.12997894287109357
6.826983467995888	0.12997894287109357
6.927554292982677	0.12997894287109357
7.028037273994414	0.12997894287109357
7.128524849977111	0.12997894287109357
7.229013716976624	0.12997894287109357
7.329449803975876	0.12997894287109357
0	0
