# Supplementary material for: GRAPE for fast and scalable graph processing and random-walk-based embedding
Source: Nat Comput Sci. 2023 Jun 26;3(6):552–68. doi: 10.1038/s43588-023-00465-8 (PMC10768636; doi:10.1038/s43588-023-00465-8)
Supplement: Supplementary file 4 — CSVs with time series data with time and memory requirements for the different libraries on the 44 considered graphs and on the different tasks considered (loading graphs, first- and second-order RWs). [file 43588_2023_465_MOESM4_ESM.zip › bio-celegans-dir/CSRgraph/second_order_walk.csv]

delta	ram
0	0.0022735595703125
0.00016931500431383029	0.00323486328125
0.00029175500094424933	0.00323486328125
0.00037201800296315923	0.00323486328125
0.0004445079975994304	0.00323486328125
0.0005162939996807836	0.00371551513671875
0.0005862250036443584	0.00371551513671875
0.0006560940018971451	0.00371551513671875
0.0007255279997480102	0.00371551513671875
0.0007947260019136593	0.00371551513671875
0.000863528999616392	0.00371551513671875
0.0009325729988631792	0.00371551513671875
0.0010015029984060675	0.00371551513671875
0.0010699810009100474	0.0041961669921875
0.0011384590034140274	0.0041961669921875
0.0012070450029568747	0.0041961669921875
0.0012817809983971529	0.0041961669921875
0.0013521860018954612	0.0041961669921875
0.0014211099987733178	0.0041961669921875
0.0014899860034347512	0.0041961669921875
0.001558663003379479	0.0041961669921875
0.0016274970039376058	0.0041961669921875
0.0016958310006884858	0.0041961669921875
0.0017642919992795214	0.0041961669921875
0.001833627997257281	0.00467681884765625
0.0019023229979211465	0.00467681884765625
0.001970851997612044	0.00467681884765625
0.0020394180028233677	0.00467681884765625
0.00210789200355066	0.00467681884765625
0.0021760770032415166	0.00467681884765625
0.002244511997560039	0.00467681884765625
0.0023175949972937815	0.00467681884765625
0.0023869849974289536	0.005157470703125
0.0024564970008214004	0.005157470703125
0.002525463998608757	0.005157470703125
0.002594800003862474	0.005157470703125
0.002662990002136212	0.005157470703125
0.0027317580024828203	0.005157470703125
0.002800342997943517	0.005157470703125
0.0028691640036413446	0.005157470703125
0.0029380069972830825	0.005157470703125
0.003016112998011522	0.00563812255859375
0.003092782004387118	0.00563812255859375
0.0031637049978598952	0.00563812255859375
0.0032326720029232092	0.00563812255859375
0.0033061040012398735	0.00563812255859375
0.0033755250042304397	0.00563812255859375
0.0034440939998603426	0.00563812255859375
0.003518313002132345	0.00563812255859375
0.003589539002859965	0.00563812255859375
0.0037430200027301908	0.00563812255859375
0.0038280520020634867	0.0061187744140625
0.003911015999619849	0.0061187744140625
0.003993466998508666	0.0061187744140625
0.00407546399947023	0.0061187744140625
0.004157563002081588	0.0061187744140625
0.004239399000653066	0.0061187744140625
0.004325866997533012	0.0061187744140625
0.004408408000017516	0.0061187744140625
0.004489851002290379	0.0061187744140625
0.004575584003760014	0.0061187744140625
0.0046573189974878915	0.0061187744140625
0.004739378004160244	0.0061187744140625
0.004820724003366195	0.00659942626953125
0.004925950001052115	0.00659942626953125
0.004999062999559101	0.00659942626953125
0.005072257001302205	0.00659942626953125
0.005145916002220474	0.00659942626953125
0.0052287049984443	0.00659942626953125
0.005302527002641	0.00659942626953125
0.0053720979994977824	0.00659942626953125
0.005460396001581103	0.00659942626953125
0.005534281001018826	0.00659942626953125
0.005613628003629856	0.00659942626953125
0.00568992300395621	0.00659942626953125
0.005763266002759337	0.00659942626953125
0.005836361997353379	0.00659942626953125
0.00590917299996363	0.00659942626953125
0.005990268997265957	0.00659942626953125
0.006059437000658363	0.007080078125
0.006127986001956742	0.007080078125
0.006196447000547778	0.007080078125
0.006264868003199808	0.007080078125
0.006337867002002895	0.007080078125
0.006406787004380021	0.007080078125
0.006475371999840718	0.007080078125
0.006543743998918217	0.007080078125
0.006611844997678418	0.007080078125
0.006680243997834623	0.007080078125
0.006760534000932239	0.007080078125
0.006837248998635914	0.007080078125
0.0069090300021343865	0.007080078125
0.006997397002123762	0.007080078125
0.007071093998092692	0.007080078125
0.0071474900032626465	0.00756072998046875
0.007224455999676138	0.00756072998046875
0.0073036680041695945	0.00756072998046875
0.007377579997410066	0.00756072998046875
0.007450432000041474	0.00756072998046875
0.007523218002461363	0.00756072998046875
0.007596504001412541	0.00756072998046875
0.007689256002777256	0.00756072998046875
0.007763795998471323	0.00756072998046875
0.007842026003345381	0.00756072998046875
0.007952435997140128	0.00756072998046875
0.008029966003959998	0.00756072998046875
0.008104733999061864	0.00756072998046875
0.008190849002858158	0.00756072998046875
0.008272036000562366	0.00756072998046875
0.008347192997462116	0.00756072998046875
0.00842228600231465	0.00756072998046875
0.008524269003828522	0.00756072998046875
0.008616341001470573	0.00756072998046875
0.008691424001881387	0.00756072998046875
0.00876578200404765	0.00756072998046875
0.00883996499760542	0.00756072998046875
0.008914192003430799	0.00756072998046875
0.008992998002213426	0.00756072998046875
0.009076788002857938	0.00756072998046875
0.009157997999864165	0.0080413818359375
0.009234030003426597	0.0080413818359375
0.009314677998190746	0.0080413818359375
0.00938912700075889	0.0080413818359375
0.009463226997468155	0.0080413818359375
0.009539719998429064	0.0080413818359375
0.009614005000912584	0.0080413818359375
0.00968781499977922	0.0080413818359375
0.009779822001291905	0.0080413818359375
0.009858434998022858	0.0080413818359375
0.009932205997756682	0.0080413818359375
0.010005531999922823	0.0080413818359375
0.010174863004067447	0.0080413818359375
0.010367445000156295	0.0080413818359375
0.010528684004384559	0.0080413818359375
0.010698570004024077	0.0080413818359375
0.010849803002201952	0.0080413818359375
0.010997106997820083	0.0080413818359375
0.011144276999402791	0.0080413818359375
0.011298112003714778	0.0080413818359375
0.01144728300278075	0.0080413818359375
0.011594226001761854	0.0080413818359375
0.011762408998038154	0.0080413818359375
0.0119320890007657	0.0080413818359375
0.012095220998162404	0.00852203369140625
0.012249434003024362	0.00852203369140625
0.012410543997248169	0.00852203369140625
0.012564650001877453	0.00852203369140625
0.012717547004285734	0.00852203369140625
0.012870053004007787	0.00852203369140625
0.013057012001809198	0.00852203369140625
0.013218537002103403	0.00852203369140625
0.013371642002312	0.00852203369140625
0.013518266998289619	0.00852203369140625
0.01367791600205237	0.00852203369140625
0.013858728001650888	0.00852203369140625
0.014014678003150038	0.00852203369140625
0.014170244998240378	0.00852203369140625
0.014325755000754725	0.00852203369140625
0.014482357000815682	0.00852203369140625
0.014637402004154865	0.00852203369140625
0.014799114003835712	0.00852203369140625
0.014965733003919013	0.00852203369140625
0.015117750997887924	0.00852203369140625
0.015275272002327256	0.00852203369140625
0.015428806000272743	0.00852203369140625
0.015589250004268251	0.00852203369140625
0.01576149700122187	0.00852203369140625
0.015914488001726568	0.00852203369140625
0.01606659800017951	0.00852203369140625
0.01621859700389905	0.00852203369140625
0.016385269002057612	0.00852203369140625
0.016527760999451857	0.00852203369140625
0.016668803997163195	0.00852203369140625
0.016808706997835543	0.00852203369140625
0.01695476999884704	0.00852203369140625
0.017104357000789605	0.00852203369140625
0.017246116003661882	0.00852203369140625
0.017394558002706617	0.00852203369140625
0.017535571998450905	0.00852203369140625
0.017675290997431148	0.00852203369140625
0.017840786000306252	0.00852203369140625
0.01798111400421476	0.009002685546875
0.01813653400313342	0.009002685546875
0.018299570001545362	0.009002685546875
0.018445651003275998	0.009002685546875
0.018587152000691276	0.009002685546875
0.01873516399791697	0.009002685546875
0.01888066100218566	0.009002685546875
0.019020728999748826	0.009002685546875
0.01916023399826372	0.009002685546875
0.019302129003335722	0.009002685546875
0.01944436399935512	0.009002685546875
0.019591750999097712	0.009002685546875
0.019753421998757403	0.009002685546875
0.019895855999493506	0.009002685546875
0.020037677000800613	0.009002685546875
0.02017802699992899	0.009002685546875
0.020317859001806937	0.009002685546875
0.02045920000091428	0.009002685546875
0.020604641998943407	0.009002685546875
0.0207497390001663	0.009002685546875
0.020903281001665164	0.009002685546875
0.021056858997326344	0.009002685546875
0.021203078002145048	0.009002685546875
0.021348485999624245	0.009002685546875
0.021489450002263766	0.009002685546875
0.021629768998536747	0.009002685546875
0.02177863100223476	0.009002685546875
0.021919519000221044	0.009002685546875
0.022060515002522152	0.009002685546875
0.02220042199769523	0.009002685546875
0.022344336997775827	0.00948333740234375
0.022485168003186118	0.00948333740234375
0.022625728001003154	0.00948333740234375
0.022766269998101052	0.00948333740234375
0.02290587800234789	0.00948333740234375
0.023046335998515133	0.0099639892578125
0.023186634003650397	0.0099639892578125
0.023327367001911625	0.0099639892578125
0.023469104002288077	0.0099639892578125
0.023618958999577444	0.0099639892578125
0.0237920919971657	0.0099639892578125
0.023949276997882407	0.0099639892578125
0.024104734999127686	0.01044464111328125
0.024260580001282506	0.01044464111328125
0.024420264999207575	0.01044464111328125
0.0245853119995445	0.01044464111328125
0.024744651003857143	0.01044464111328125
0.02489682000305038	0.01044464111328125
0.025042289998964407	0.01044464111328125
0.02518865700403694	0.01044464111328125
0.025340257001516875	0.01044464111328125
0.025486373997409828	0.01044464111328125
0.02563181000004988	0.01044464111328125
0.025780413001484703	0.01092529296875
0.02593485900433734	0.01092529296875
0.02608070200221846	0.01092529296875
0.02622670299751917	0.01092529296875
0.0263868000038201	0.01092529296875
0.02652727199892979	0.01092529296875
0.026667156998883	0.01092529296875
0.02683011499902932	0.01092529296875
0.026971653998771217	0.01092529296875
0.02711144999921089	0.01092529296875
0.027251523002632894	0.01092529296875
0.02739541800110601	0.01092529296875
0.02753558899712516	0.01140594482421875
0.027689093003573362	0.01140594482421875
0.02783048000128474	0.01140594482421875
0.02797782699781237	0.01140594482421875
0.02812112699757563	0.01140594482421875
0.028261339000891894	0.01140594482421875
0.02840559700416634	0.01140594482421875
0.028545685003336985	0.01140594482421875
0.028685965000477154	0.01140594482421875
0.028825492001487873	0.01140594482421875
0.028968627004360314	0.01140594482421875
0.029109695999068208	0.01140594482421875
0.02924932000314584	0.01140594482421875
0.029394379998848308	0.01140594482421875
0.029534239998611156	0.01140594482421875
0.029674240002350416	0.01140594482421875
0.029813528999511618	0.01140594482421875
0.029955905003589578	0.01140594482421875
0.030096241003775503	0.01140594482421875
0.03023605199996382	0.01140594482421875
0.03038028399896575	0.01140594482421875
0.0305206979974173	0.01140594482421875
0.030660668002383318	0.01140594482421875
0.030801450004219078	0.01140594482421875
0.03094268600398209	0.01140594482421875
0.031084166002983693	0.01140594482421875
0.031224749000102747	0.01140594482421875
0.03137309799785726	0.01140594482421875
0.03151387599791633	0.01140594482421875
0.031612557999324054	0.01140594482421875
0.03175434400327504	0.01140594482421875
0.03189605099760229	0.01140594482421875
0.03203720800229348	0.01140594482421875
0.032179246001760475	0.01140594482421875
0.03231901700200979	0.01140594482421875
0.03245950600103242	0.01140594482421875
0.03259978999994928	0.01140594482421875
0.032761146998382173	0.01140594482421875
0.032906972999626305	0.01140594482421875
0.03306774699740345	0.01140594482421875
0.033214297000085935	0.01140594482421875
0.033363556998665445	0.01140594482421875
0.033508881999296136	0.01140594482421875
0.03371539000363555	0.01140594482421875
0.03388216200255556	0.01140594482421875
0.034038935002172366	0.01140594482421875
0.034195400003227405	0.01140594482421875
0.0343588039977476	0.0118865966796875
0.03451524700358277	0.0118865966796875
0.03467070100305136	0.0118865966796875
0.03483532300015213	0.0118865966796875
0.03498762500385055	0.0118865966796875
0.035127877999912016	0.0118865966796875
0.035271423002996016	0.0118865966796875
0.03541806399880443	0.0118865966796875
0.035559067997382954	0.0118865966796875
0.03572702399833361	0.0118865966796875
0.03587058300036006	0.0118865966796875
0.03604407799866749	0.0118865966796875
0.036184057003993075	0.0118865966796875
0.03632699300214881	0.0118865966796875
0.0364680650018272	0.0118865966796875
0.0366088619994116	0.0118865966796875
0.03674917200260097	0.0118865966796875
0.036893078002322	0.0118865966796875
0.03704465200280538	0.0118865966796875
0.0371866690038587	0.0118865966796875
0.03732722799759358	0.0118865966796875
0.037468583999725524	0.0118865966796875
0.03760905499802902	0.0118865966796875
0.03774982399772853	0.0118865966796875
0.0378899770003045	0.0118865966796875
0.038062858999182936	0.0118865966796875
0.03821572699962417	0.0118865966796875
0.03836510000110138	0.0118865966796875
0.03850864899868611	0.0118865966796875
0.03864944299857598	0.0118865966796875
0.038790901002357714	0.0118865966796875
0.038965758998529054	0.0118865966796875
0.03911657199932961	0.0118865966796875
0.0392745030039805	0.0118865966796875
0.039416111998434644	0.0118865966796875
0.03955738699733047	0.0118865966796875
0.03973021900310414	0.0118865966796875
0.039877825998701155	0.0118865966796875
0.040042941000137944	0.0118865966796875
0.04020778700214578	0.0118865966796875
0.04035856900009094	0.0118865966796875
0.04050514799746452	0.0118865966796875
0.04065118300059112	0.0118865966796875
0.040797756002575625	0.0118865966796875
0.04095337800390553	0.0118865966796875
0.041099521004070994	0.0118865966796875
0.041244936001021415	0.0118865966796875
0.04139544899953762	0.0118865966796875
0.04154156900040107	0.0118865966796875
0.04168896299961489	0.0118865966796875
0.041859507000481244	0.01236724853515625
0.0420192110032076	0.01236724853515625
0.042202254000585526	0.01236724853515625
0.04237770500185434	0.01236724853515625
0.04253591100132326	0.01236724853515625
0.0426955610018922	0.01236724853515625
0.04285809800057905	0.01236724853515625
0.04302166299748933	0.01236724853515625
0.04317858300055377	0.01236724853515625
0.04333501400105888	0.01236724853515625
0.043491725002240855	0.01236724853515625
0.04361985900322907	0.01236724853515625
0.04378716200153576	0.01236724853515625
0.043953676999080926	0.01236724853515625
0.044110891001764685	0.01236724853515625
0.04426649000379257	0.01236724853515625
0.04442973500408698	0.012847900390625
0.044586365002032835	0.012847900390625
0.0447460659997887	0.012847900390625
0.044892167003126815	0.012847900390625
0.04505991000041831	0.012847900390625
0.04521295300219208	0.012847900390625
0.04536988700419897	0.012847900390625
0.045522945998527575	0.012847900390625
0.04567624600167619	0.012847900390625
0.045828132999304216	0.012847900390625
0.045983251999132335	0.012847900390625
0.04613750600401545	0.012847900390625
0.04628963799768826	0.012847900390625
0.04646949299785774	0.012847900390625
0.04662125000322703	0.012847900390625
0.04677330000413349	0.012847900390625
0.04692953499761643	0.012847900390625
0.04708141399896704	0.012847900390625
0.04723298200406134	0.012847900390625
0.04739874500228325	0.012847900390625
0.0475450189987896	0.012847900390625
0.04770913800166454	0.012847900390625
0.047857083001872525	0.012847900390625
0.048002960000303574	0.012847900390625
0.04814855400036322	0.012847900390625
0.04830354399746284	0.012847900390625
0.04844432100071572	0.012847900390625
0.0485852240017266	0.012847900390625
0.04872639600216644	0.012847900390625
0.04886788500152761	0.01332855224609375
0.04901160499866819	0.01332855224609375
0.04915229600010207	0.01332855224609375
0.049292365001747385	0.01332855224609375
0.0494332009984646	0.01332855224609375
0.049573402997339144	0.01332855224609375
0.049715439999999944	0.0138092041015625
0.04985732599743642	0.0138092041015625
0.05000278000079561	0.0138092041015625
0.05014471300091827	0.0138092041015625
0.05028537900216179	0.0138092041015625
0.050425820001692045	0.0138092041015625
0.050568315004056785	0.01428985595703125
0.050709791998087894	0.01428985595703125
0.050850241001171526	0.01428985595703125
0.050989706003747415	0.01428985595703125
0.051129690000379924	0.01428985595703125
0.05127253600221593	0.01428985595703125
0.05142049300047802	0.01428985595703125
0.05156197900214465	0.01428985595703125
0.05172553400188917	0.0147705078125
0.05186719699850073	0.0147705078125
0.052008657999977004	0.0147705078125
0.05216839499917114	0.0147705078125
0.052313872998638544	0.0147705078125
0.052459785001701675	0.0147705078125
0.052604830998461694	0.0147705078125
0.05274966199795017	0.01525115966796875
0.052894879001541995	0.01525115966796875
0.05304159100342076	0.01525115966796875
0.05318701799842529	0.01525115966796875
0.05333190799865406	0.01525115966796875
0.053477510999073274	0.01525115966796875
0.053700871001638006	0.01525115966796875
0.053867594004259445	0.01525115966796875
0.05402366400085157	0.01525115966796875
0.05417889999807812	0.01525115966796875
0.05433865800296189	0.01525115966796875
0.05449452099855989	0.01525115966796875
0.05464862500230083	0.01525115966796875
0.054803999002615456	0.01525115966796875
0.054959968001639936	0.01525115966796875
0.05517939600395039	0.01525115966796875
0.05532508900068933	0.01525115966796875
0.055469197999627795	0.0157318115234375
0.05561335600214079	0.0157318115234375
0.05575653800042346	0.0157318115234375
0.05589746800251305	0.0157318115234375
0.056037793001451064	0.0157318115234375
0.05619909300003201	0.0157318115234375
0.05636930600303458	0.0157318115234375
0.056510143003833946	0.01621246337890625
0.05665235799824586	0.01621246337890625
0.056792515999404714	0.01621246337890625
0.05695564900088357	0.01621246337890625
0.057101300997601356	0.01621246337890625
0.057242367998696864	0.01621246337890625
0.057385722000617534	0.01621246337890625
0.05752629099879414	0.01621246337890625
0.057666833003167994	0.01621246337890625
0.05780676800350193	0.01621246337890625
0.05795007899723714	0.01621246337890625
0.058090648002689704	0.016693115234375
0.058231397000781726	0.016693115234375
0.058374945998366456	0.016693115234375
0.05851531500229612	0.016693115234375
0.05865598100353964	0.016693115234375
0.05879651899886085	0.016693115234375
0.0589368340006331	0.016693115234375
0.05907672399916919	0.016693115234375
0.059217226997134276	0.016693115234375
0.05936182499863207	0.016693115234375
0.059502918004000094	0.01717376708984375
0.05961205300263828	0.01717376708984375
0.05975399399903836	0.01717376708984375
0.05990274500072701	0.01717376708984375
0.06004529100027867	0.01717376708984375
0.06018496899923775	0.01717376708984375
0.060324735000904184	0.01717376708984375
0.060465012000349816	0.01717376708984375
0.06060513400007039	0.01717376708984375
0.06074494100175798	0.01717376708984375
0.0608846379982424	0.01717376708984375
0.06102999400172848	0.0176544189453125
0.06116979099897435	0.0176544189453125
0.0613103920040885	0.0176544189453125
0.06145185200148262	0.0176544189453125
0.06159177500376245	0.0176544189453125
0.06173173500428675	0.0176544189453125
0.061871413003245834	0.0176544189453125
0.06201205500110518	0.0176544189453125
0.0621519240012276	0.0176544189453125
0.062291476999234874	0.0176544189453125
0.06243113899836317	0.0176544189453125
0.0625707750004949	0.0176544189453125
0.06271046199981356	0.0176544189453125
0.06285010000283364	0.0176544189453125
0.06299158900219481	0.0176544189453125
0.06313181300356518	0.0176544189453125
0.06327435500134015	0.0176544189453125
0.06341479800175875	0.01813507080078125
0.06355519899807405	0.01813507080078125
0.06375969500368228	0.01813507080078125
0.06391936900035944	0.01813507080078125
0.06407517800107598	0.01813507080078125
0.06423002899828134	0.01813507080078125
0.06438967600115575	0.01813507080078125
0.064544640998065	0.01813507080078125
0.06470107399945846	0.01813507080078125
0.0648518910020357	0.01813507080078125
0.06499126199923921	0.01813507080078125
0.06513048199849436	0.01813507080078125
0.06527310799719999	0.01813507080078125
0.0654134319993318	0.01813507080078125
0.06555343099898892	0.01813507080078125
0.06571044099837309	0.01813507080078125
0.06585500499932095	0.01813507080078125
0.06599507499777246	0.01813507080078125
0.0661347380009829	0.01813507080078125
0.06627633499738295	0.01813507080078125
0.06641693200072041	0.01813507080078125
0.06655691900232341	0.01813507080078125
0.0666977639994002	0.01813507080078125
0.06683734000398545	0.01813507080078125
0.06697966100182384	0.01813507080078125
0.06712035200325772	0.01813507080078125
0.0672607140004402	0.01813507080078125
0.06740513000113424	0.01813507080078125
0.06754573700163746	0.01813507080078125
0.067698090999329	0.01813507080078125
0.06783974800055148	0.01813507080078125
0.06797948400344467	0.01813507080078125
0.06811953600117704	0.01813507080078125
0.06826037700375309	0.01813507080078125
0.06840418399951886	0.01813507080078125
0.06854506100353319	0.01813507080078125
0.06868867100274656	0.01813507080078125
0.06882887199753895	0.01813507080078125
0.06896915600373177	0.01813507080078125
0.06911999200383434	0.01813507080078125
0.06926086699968437	0.01813507080078125
0.06941007400018862	0.01813507080078125
0.06955030799872475	0.01813507080078125
0.06969051600026432	0.01813507080078125
0.06983028900140198	0.01813507080078125
0.06997064600000158	0.01813507080078125
0.07011226699978579	0.01813507080078125
0.07025257599889301	0.01813507080078125
0.07039711999823339	0.01813507080078125
0.07054708200303139	0.01813507080078125
0.07070531600038521	0.01813507080078125
0.0708506419978221	0.01813507080078125
0.07099757600371959	0.01813507080078125
0.07114837699919008	0.01813507080078125
0.07129548599914415	0.01813507080078125
0.0714418459974695	0.01813507080078125
0.07158771900139982	0.01813507080078125
0.07181577200390166	0.01813507080078125
0.0720007460040506	0.01813507080078125
0.07215919200098142	0.01813507080078125
0.07231770500220591	0.01813507080078125
0.07247223100421252	0.01813507080078125
0.07262464700033888	0.01813507080078125
0.07277740700374125	0.01813507080078125
0.0729296540012001	0.01813507080078125
0.07308225100132404	0.01813507080078125
0.07323331999941729	0.01813507080078125
0.07339045499975327	0.01813507080078125
0.07355289100087248	0.01813507080078125
0.07388029299909249	0.01813507080078125
0.07411236900225049	0.01813507080078125
0.07428516400250373	0.01813507080078125
0.07444796500203665	0.01861572265625
0.07461758999852464	0.01861572265625
0.07479134199820692	0.01861572265625
0.07494532599957893	0.01861572265625
0.07509921999735525	0.01861572265625
0.07525300399720436	0.01861572265625
0.07540593900193926	0.01861572265625
0.07556309700157726	0.01861572265625
0.07575543200073298	0.01861572265625
0.07591119500284549	0.01861572265625
0.07606402000237722	0.01861572265625
0.07621718200243777	0.01861572265625
0.0763733060011873	0.01861572265625
0.07652923600107897	0.01861572265625
0.07669922099739779	0.01861572265625
0.07685981199756498	0.01861572265625
0.07701655699929688	0.01861572265625
0.07717590399988694	0.01861572265625
0.07733248599834042	0.01861572265625
0.07750119199772598	0.01861572265625
0.07766743499814766	0.01861572265625
0.0778205690003233	0.01861572265625
0.0779907030009781	0.01861572265625
0.07815514200046891	0.01861572265625
0.07830213000124786	0.01861572265625
0.07845024400012335	0.01861572265625
0.07860731099935947	0.01861572265625
0.07876055999804521	0.01861572265625
0.07891281699994579	0.01861572265625
0.07906509000167716	0.01861572265625
0.07923502100311453	0.01861572265625
0.07939889700355707	0.01861572265625
0.07954529699782142	0.01861572265625
0.07970545400166884	0.01861572265625
0.0798544880017289	0.01861572265625
0.08000226000149269	0.01861572265625
0.08015382200392196	0.01861572265625
0.08030532299744664	0.01861572265625
0.08045674199820496	0.01861572265625
0.08062273300311062	0.01861572265625
0.0807971410031314	0.01861572265625
0.0809657080026227	0.01861572265625
0.08112932299991371	0.01861572265625
0.08127618000435177	0.01861572265625
0.0814223609995679	0.01861572265625
0.0815675249978085	0.01861572265625
0.08172683900193078	0.01861572265625
0.08187370499945246	0.01861572265625
0.08202845699997852	0.01861572265625
0.08216929100308334	0.01861572265625
0.08231019900267711	0.01861572265625
0.0824506589997327	0.01861572265625
0.082593988001463	0.01861572265625
0.08273549000296043	0.01861572265625
0.0828769950021524	0.01861572265625
0.08301713500259211	0.01861572265625
0.08315733200288378	0.01861572265625
0.08329680300084874	0.01861572265625
0.08343726299790433	0.01861572265625
0.08358123600191902	0.01861572265625
0.0837835290003568	0.01861572265625
0.08394250400306191	0.01861572265625
0.08409830799791962	0.01861572265625
0.08425463100138586	0.01861572265625
0.08441178299835883	0.01861572265625
0.08457213699875865	0.01861572265625
0.08472803299810039	0.01861572265625
0.08489383000414819	0.01861572265625
0.0850497040009941	0.01861572265625
0.0852022079998278	0.01861572265625
0.08535356300126296	0.01861572265625
0.08550503799779108	0.01861572265625
0.08565233900299063	0.01861572265625
0.08579840300080832	0.01861572265625
0.0859436460013967	0.01861572265625
0.08608890500181587	0.01861572265625
0.08623465900018346	0.01861572265625
0.08638041400263319	0.01909637451171875
0.08652876000269316	0.01909637451171875
0.08667627000249922	0.01909637451171875
0.08682245600357419	0.01909637451171875
0.08699135499773547	0.01909637451171875
0.08714438400056679	0.01909637451171875
0.0872966289971373	0.01909637451171875
0.08744886099884752	0.01909637451171875
0.0876172080024844	0.01909637451171875
0.08777374400233384	0.01909637451171875
0.0879261790032615	0.01909637451171875
0.08807949900074163	0.01909637451171875
0.08823195600416511	0.01909637451171875
0.088386684001307	0.01909637451171875
0.0885676739999326	0.01909637451171875
0.08872111800155835	0.01909637451171875
0.08887320099893259	0.01909637451171875
0.08902508999744896	0.01909637451171875
0.08917735899740364	0.01909637451171875
0.08933118200366152	0.01909637451171875
0.08948566699837102	0.01909637451171875
0.08964023400039878	0.01909637451171875
0.08979214599821717	0.01909637451171875
0.08994362699741032	0.01909637451171875
0.09009540500119328	0.01909637451171875
0.090247594001994	0.01909637451171875
0.09039868700347142	0.01909637451171875
0.09055421099765226	0.01909637451171875
0.09070607199828373	0.01909637451171875
0.09085663699806901	0.01909637451171875
0.09100749400386121	0.01909637451171875
0.09115331000066362	0.01909637451171875
0.09129901000414975	0.01909637451171875
0.09144429200387094	0.01909637451171875
0.09159332799754338	0.01909637451171875
0.09176242600369733	0.01909637451171875
0.09190903499984415	0.01909637451171875
0.09205501500400715	0.01909637451171875
0.09220317399740452	0.01909637451171875
0.09235835100116674	0.01909637451171875
0.09251000900258077	0.01909637451171875
0.09266905300319195	0.01909637451171875
0.09281348600052297	0.01909637451171875
0.09296232100314228	0.01909637451171875
0.09312165900337277	0.01909637451171875
0.09326948200032348	0.01909637451171875
0.09341599499748554	0.01909637451171875
0.0935660100003588	0.01909637451171875
0.09372240299853729	0.01909637451171875
0.09387925799819641	0.01909637451171875
0.09403390099760145	0.01909637451171875
0.09418924299825449	0.01909637451171875
0.09434472599969013	0.01909637451171875
0.09450081000250066	0.01909637451171875
0.09465740899759112	0.01909637451171875
0.09482548900268739	0.01909637451171875
0.0949845950017334	0.01909637451171875
0.0951525530035724	0.01909637451171875
0.09530480799730867	0.01909637451171875
0.09545775700098602	0.01909637451171875
0.09561539700371213	0.01909637451171875
0.0957701739971526	0.01909637451171875
0.09592240599886281	0.01909637451171875
0.09607525799947325	0.01909637451171875
0.09623169599944958	0.01909637451171875
0.09638572100084275	0.01909637451171875
0.09654176000185544	0.01909637451171875
0.09670769399963319	0.01909637451171875
0.09686397299810778	0.01909637451171875
0.09701884999958565	0.01909637451171875
0.09717473600176163	0.01909637451171875
0.09733111799869221	0.01909637451171875
0.09749026600184152	0.01909637451171875
0.09764695099875098	0.01909637451171875
0.09781525099970168	0.01909637451171875
0.09796844400261762	0.01909637451171875
0.09812121900176862	0.01909637451171875
0.09827260999736609	0.01909637451171875
0.09842452700104332	0.01909637451171875
0.09858165700279642	0.01909637451171875
0.09873410699947271	0.01909637451171875
0.09888644400052726	0.01909637451171875
0.09903864999796497	0.01909637451171875
0.09919127500324976	0.01909637451171875
0.09934423300001072	0.01909637451171875
0.09949670700007118	0.01909637451171875
0.09962422600074206	0.01909637451171875
0.09977961699769367	0.01909637451171875
0.09993851200124482	0.01909637451171875
0.10008439300145255	0.01909637451171875
0.11033808699721703	0.01909637451171875
0.12060736500279745	0.01909637451171875
0.13097935100086033	0.01909637451171875
0.14130130500416271	0.01909637451171875
0.1515611840004567	0.0195770263671875
0.16180365400214214	0.0195770263671875
0.17205886800365988	0.0195770263671875
0.18230721799773164	0.0195770263671875
0.19256284499715548	0.0195770263671875
0.20282097900053486	0.0195770263671875
0.21306555800401838	0.0195770263671875
0.223284772997431	0.0195770263671875
0.23346562100050505	0.02005767822265625
0.24372452300303848	0.020538330078125
0.25396660099795554	0.020538330078125
0.26421464000304695	0.020538330078125
0.27445906300272327	0.020538330078125
0.2846958660011296	0.020538330078125
0.2950292530003935	0.020538330078125
0.3053547450035694	0.020538330078125
0.3155877750032232	0.020538330078125
0.32585900500271237	0.020538330078125
0.3361171020005713	0.020538330078125
0.34636161800153786	0.020538330078125
0.35659069800021825	0.02101898193359375
0.3668370680024964	0.02101898193359375
0.3770723720008391	0.0214996337890625
0.38735147200350184	0.02198028564453125
0.3976202120029484	0.0224609375
0.40786416100309	0.02294158935546875
0.4181745360037894	0.0234222412109375
0.4284017430036329	0.02390289306640625
0.43871875000331784	0.024383544921875
0.44897336899884976	0.02486419677734375
0.45930146599857835	0.02486419677734375
0.46952445300121326	0.0253448486328125
0.4797351989982417	0.0253448486328125
0.4900541189999785	0.0253448486328125
0.5002933499999926	0.0253448486328125
0.510628132004058	0.0253448486328125
0.5208581960032461	0.02582550048828125
0.5311046069982694	0.02582550048828125
0.5413183339987881	0.02582550048828125
0.5516254600006505	0.02630615234375
0.5619657269999152	0.02630615234375
0.5722010520039476	0.02678680419921875
0.5824538340020808	0.02678680419921875
0.5926936929972726	0.02727508544921875
0.6030216100043617	0.02727508544921875
0.6133484750025673	0.02727508544921875
0.6237059330014745	0.02727508544921875
0.6339913830015576	0.02727508544921875
0.6442313080042368	0.02727508544921875
0.6544931280004676	0.02727508544921875
0.6647378920024494	0.02727508544921875
0.6750055070006056	0.02727508544921875
0.6853326300042681	0.02727508544921875
0.6955857150023803	0.0277557373046875
0.7059389380010543	0.0277557373046875
0.7161708569983603	0.02823638916015625
0.7264145009976346	0.02823638916015625
0.7366513369997847	0.02823638916015625
0.7470086260000244	0.02823638916015625
0.7572411000001011	0.02823638916015625
0.7675326500029769	0.02823638916015625
0.7777884919996723	0.02823638916015625
0.7880060340030468	0.02823638916015625
0.7982287940030801	0.02823638916015625
0.8084396370031754	0.02823638916015625
0.8187955780012999	0.02823638916015625
0.8290384540014202	0.02823638916015625
0.839267502000439	0.02823638916015625
0.8494974659988657	0.02823638916015625
0.8597147109976504	0.028717041015625
0.8700916899979347	0.02919769287109375
0.8803397950032377	0.02919769287109375
0.890690578999056	0.02919769287109375
0.9010233270018944	0.02919769287109375
0.9113338079987443	0.02919769287109375
0.9216689099994255	0.02919769287109375
0.9319091119978111	0.02919769287109375
0.9422869490008452	0.02919769287109375
0.9525302550027845	0.02919769287109375
0.9628200810038834	0.02919769287109375
0.9730378919994109	0.02919769287109375
0.9833343440041062	0.02919769287109375
0.9935790689996793	0.02919769287109375
1.0038611859999946	0.02919769287109375
1.1041965410040575	0.03112030029296875
1.2046068140043644	0.032562255859375
1.3050179990023025	0.03400421142578125
1.4054789709989564	0.03496551513671875
1.505885678998311	0.03592681884765625
1.6063407929977984	0.03784942626953125
1.7068204559982405	0.0662078857421875
1.8072833539990825	0.10610198974609375
1.9077849029999925	0.10610198974609375
2.0082509130006656	0.10610198974609375
2.108654994000972	0.10802459716796875
2.209145091997925	0.10802459716796875
2.309651223004039	0.1085052490234375
2.410141845997714	0.1104278564453125
2.510657685001206	0.1123504638671875
2.61107817300217	0.1123504638671875
2.7115381480034557	0.11283111572265625
2.811953162003192	0.11571502685546875
2.912420036002004	0.11667633056640625
3.012930826000229	0.117156982421875
3.113455578997673	0.117156982421875
3.2139775340037886	0.11763763427734375
3.3144169020015397	0.11956024169921875
3.4148531169994385	0.1200408935546875
3.515290119998099	0.12052154541015625
3.6157522830035305	0.12052154541015625
3.716224511998007	0.12052154541015625
3.816754020001099	0.1219635009765625
3.91721988000063	0.1219635009765625
4.0176440450013615	0.1238861083984375
4.118033576000016	0.1238861083984375
4.218497726003989	0.1238861083984375
4.3189139969981625	0.1238861083984375
4.419437017000746	0.1238861083984375
4.5199621680003474	0.12532806396484375
4.620371857999999	0.12532806396484375
4.720887802002835	0.12532806396484375
4.821393657999579	0.1258087158203125
4.9218634010030655	0.1258087158203125
5.02233248900302	0.12677001953125
5.1227966400037985	0.12689590454101562
5.223278746001597	0.12689590454101562
5.323764453001786	0.12737655639648438
5.424186850003025	0.12736892700195312
5.524628044004203	0.12929153442382812
5.625008041002729	0.12929153442382812
5.725498610001523	0.12929153442382812
5.825936134002404	0.12929153442382812
5.926339096004085	0.12929153442382812
6.026771673001349	0.12928390502929688
6.127245641000627	0.12928390502929688
6.2276469990029	0.12928390502929688
6.328099933001795	0.12928390502929688
6.428553757003101	0.12928390502929688
6.528985859004024	0.12928390502929688
6.629423058999237	0.12928390502929688
6.729987254999287	0.12928390502929688
6.830461101002584	0.12928390502929688
0	0
