# Supplementary material for: GRAPE for fast and scalable graph processing and random-walk-based embedding
Source: Nat Comput Sci. 2023 Jun 26;3(6):552–68. doi: 10.1038/s43588-023-00465-8 (PMC10768636; doi:10.1038/s43588-023-00465-8)
Supplement: Supplementary file 4 — CSVs with time series data with time and memory requirements for the different libraries on the 44 considered graphs and on the different tasks considered (loading graphs, first- and second-order RWs). [file 43588_2023_465_MOESM4_ESM.zip › bio-celegans-dir/CSRgraph/first_order_walk.csv]

delta	ram
0	0.002376556396484375
0.00017453399777878076	0.002857208251953125
0.0002903780041378923	0.002857208251953125
0.00037456500285770744	0.002857208251953125
0.000449507002485916	0.002857208251953125
0.0005202530010137707	0.002857208251953125
0.0005903589990339242	0.002857208251953125
0.000660135003272444	0.002857208251953125
0.0007293989983736537	0.002857208251953125
0.0007986950004124083	0.003337860107421875
0.0008759150005062111	0.003337860107421875
0.0009548410016577691	0.003337860107421875
0.0010695119999581948	0.003337860107421875
0.001151130003563594	0.003337860107421875
0.0012325520001468249	0.003337860107421875
0.0013138920039637014	0.003337860107421875
0.0013952579975011759	0.003337860107421875
0.0014767320026294328	0.003818511962890625
0.0015585069995722733	0.003818511962890625
0.0016397040017182007	0.003818511962890625
0.0017210439982591197	0.003818511962890625
0.001802819999284111	0.003818511962890625
0.0018901189978350885	0.003818511962890625
0.0019725259990082122	0.003818511962890625
0.002054322001640685	0.003818511962890625
0.0021483059972524643	0.003818511962890625
0.00223680300405249	0.004299163818359375
0.0023100320031517185	0.004299163818359375
0.002401341997028794	0.004299163818359375
0.0024793729971861467	0.004299163818359375
0.0025575039981049486	0.004299163818359375
0.00263595500291558	0.004299163818359375
0.002714089998335112	0.004299163818359375
0.002792742001474835	0.004299163818359375
0.0028763189984601922	0.004299163818359375
0.002955595999083016	0.004779815673828125
0.0030351020031957887	0.004779815673828125
0.0031139709972194396	0.004779815673828125
0.0031925889998092316	0.004779815673828125
0.0033044130032067187	0.004779815673828125
0.0033836669972515665	0.004779815673828125
0.0034746050005196594	0.004779815673828125
0.003556985000614077	0.004779815673828125
0.0036363850013003685	0.005260467529296875
0.003717232000781223	0.005260467529296875
0.0037978719992679544	0.005260467529296875
0.0038814189974800684	0.005260467529296875
0.003960458001529332	0.005260467529296875
0.0040473830013070256	0.005260467529296875
0.004120564000913873	0.005260467529296875
0.004196144000161439	0.005260467529296875
0.004290499004127923	0.005260467529296875
0.0043687919969670475	0.005260467529296875
0.004447229002835229	0.005260467529296875
0.004525311000179499	0.005260467529296875
0.004609789000824094	0.005741119384765625
0.004690670997661073	0.005741119384765625
0.004769118000695016	0.005741119384765625
0.0048611500023980625	0.005741119384765625
0.004935372999170795	0.005741119384765625
0.005012658999476116	0.005741119384765625
0.005086076002044138	0.005741119384765625
0.005159291002200916	0.005741119384765625
0.005232326999248471	0.005741119384765625
0.0053052189978188835	0.005741119384765625
0.005378658999688923	0.005741119384765625
0.0054514490038855	0.006221771240234375
0.005524293002963532	0.006221771240234375
0.005597151000984013	0.006221771240234375
0.005669887003023177	0.006221771240234375
0.005742768000345677	0.006221771240234375
0.005815322998387273	0.006221771240234375
0.0058927900026901625	0.006221771240234375
0.005976038999506272	0.006221771240234375
0.006053932003851514	0.006221771240234375
0.006126631000370253	0.006221771240234375
0.006199811999977101	0.006221771240234375
0.0062724629970034584	0.006221771240234375
0.006345328998577315	0.006221771240234375
0.006418206998205278	0.006221771240234375
0.0064908970016404055	0.006221771240234375
0.006565789000887889	0.006221771240234375
0.006638327002292499	0.006221771240234375
0.0067110230011167005	0.006221771240234375
0.0067834990040864795	0.006702423095703125
0.006862897003884427	0.006702423095703125
0.006936402998690028	0.006702423095703125
0.0070094289985718206	0.006702423095703125
0.0070822589987074025	0.006702423095703125
0.00716850900062127	0.006702423095703125
0.007260038997628726	0.006702423095703125
0.007336410999414511	0.006702423095703125
0.007409532998281065	0.006702423095703125
0.007484287998522632	0.006702423095703125
0.007556609998573549	0.006702423095703125
0.00766205599938985	0.006702423095703125
0.007741512003121898	0.006702423095703125
0.007819730999472085	0.006702423095703125
0.007903079000243451	0.006702423095703125
0.007984016003319994	0.007183074951171875
0.008061938999162521	0.007183074951171875
0.008139805002429057	0.007183074951171875
0.008217594004236162	0.007183074951171875
0.00830594699800713	0.007183074951171875
0.008386064000660554	0.007183074951171875
0.008483397999953013	0.007183074951171875
0.008571594997192733	0.007183074951171875
0.008654247001686599	0.007663726806640625
0.008730066001589876	0.007663726806640625
0.008803108001302462	0.007663726806640625
0.008881615001882892	0.007663726806640625
0.008957956997619476	0.007663726806640625
0.009030665998579934	0.007663726806640625
0.00910345000011148	0.007663726806640625
0.009193963000143413	0.007663726806640625
0.00927211999805877	0.007663726806640625
0.009350198997708503	0.007663726806640625
0.009428523997485172	0.007663726806640625
0.009507274997304194	0.007663726806640625
0.009585380998032633	0.007663726806640625
0.00966316599806305	0.007663726806640625
0.009741873996972572	0.007663726806640625
0.009830576003878377	0.007663726806640625
0.009908371001074556	0.007663726806640625
0.009983803000068292	0.007663726806640625
0.010056589002488181	0.007663726806640625
0.01021129800210474	0.008144378662109375
0.010400323997600935	0.008144378662109375
0.010560497998085339	0.008144378662109375
0.010707146000640932	0.008144378662109375
0.010854261003260035	0.008144378662109375
0.011000676000548992	0.008144378662109375
0.011159838999446947	0.008144378662109375
0.011333624002872966	0.008144378662109375
0.01149125899974024	0.008144378662109375
0.011647913001070265	0.008144378662109375
0.011803464003605768	0.008144378662109375
0.011963789998844732	0.008144378662109375
0.012125784000090789	0.008144378662109375
0.012273747997824103	0.008144378662109375
0.012418990998412482	0.008144378662109375
0.012564046002808027	0.008625030517578125
0.012709226000879426	0.008625030517578125
0.012873680003394838	0.008625030517578125
0.013027105000219308	0.008625030517578125
0.01317879999987781	0.008625030517578125
0.01333063199854223	0.008625030517578125
0.01348811400384875	0.008625030517578125
0.013633700997161213	0.008625030517578125
0.013811516000714619	0.008625030517578125
0.01398848799726693	0.008625030517578125
0.01413788199715782	0.008625030517578125
0.014283477998105809	0.008625030517578125
0.014429889000894036	0.008625030517578125
0.01457502900302643	0.008625030517578125
0.014721970001119189	0.008625030517578125
0.014867997997498605	0.008625030517578125
0.015014083001005929	0.008625030517578125
0.015155688997765537	0.008625030517578125
0.015307510002458002	0.008625030517578125
0.015449746999365743	0.008625030517578125
0.01559547500073677	0.008625030517578125
0.01574997100397013	0.008625030517578125
0.015889761998550966	0.008625030517578125
0.016030147002311423	0.008625030517578125
0.016177694997168146	0.008625030517578125
0.01632711500133155	0.008625030517578125
0.016475754004204646	0.008625030517578125
0.016616968001471832	0.008625030517578125
0.016757122000853997	0.008625030517578125
0.016897282002901193	0.008625030517578125
0.017039220001606736	0.008625030517578125
0.017179629001475405	0.008625030517578125
0.01731945400388213	0.008625030517578125
0.017461975003243424	0.008625030517578125
0.017602551997697446	0.008625030517578125
0.017742661999363918	0.008625030517578125
0.017882942003780045	0.008625030517578125
0.018023137003183365	0.008625030517578125
0.018189606002124492	0.008625030517578125
0.01834000099916011	0.008625030517578125
0.018490918002498802	0.008625030517578125
0.01868256099987775	0.008625030517578125
0.018837526004062966	0.008625030517578125
0.01899081000010483	0.008625030517578125
0.01914357300120173	0.008625030517578125
0.019315031997393817	0.008625030517578125
0.019464616001641843	0.008625030517578125
0.01961887499783188	0.008625030517578125
0.019758759000978898	0.009105682373046875
0.019899361999705434	0.009105682373046875
0.020039465998706874	0.009105682373046875
0.02017948400316527	0.009105682373046875
0.02031902899761917	0.009105682373046875
0.02045951000036439	0.009105682373046875
0.020599559000402223	0.009105682373046875
0.020739425999636296	0.009105682373046875
0.020879427996987943	0.009105682373046875
0.02105724799912423	0.009105682373046875
0.021216118002485018	0.009105682373046875
0.021374793999711983	0.009105682373046875
0.02153060799901141	0.009105682373046875
0.02168989399797283	0.009105682373046875
0.021844461000000592	0.009105682373046875
0.021999773001880385	0.009105682373046875
0.022165911002957728	0.009105682373046875
0.022330671999952756	0.009105682373046875
0.022476006000943016	0.009105682373046875
0.02262273499945877	0.009586334228515625
0.022790533002989832	0.009586334228515625
0.02294685900415061	0.009586334228515625
0.02310921499883989	0.009586334228515625
0.023215966997668147	0.009586334228515625
0.02338656599749811	0.009586334228515625
0.023549088997242507	0.010066986083984375
0.023695955002040137	0.010066986083984375
0.023857713997131214	0.010066986083984375
0.024002721002034377	0.010066986083984375
0.024149650998879224	0.010066986083984375
0.024294715003634337	0.010066986083984375
0.024439688997517806	0.010066986083984375
0.024585316998127382	0.010066986083984375
0.024730470002396032	0.010066986083984375
0.02487560699955793	0.010066986083984375
0.025020592998771463	0.010066986083984375
0.02516564299730817	0.010547637939453125
0.02531983699736884	0.010547637939453125
0.025469665000855457	0.010547637939453125
0.02561576400330523	0.010547637939453125
0.02576098700228613	0.010547637939453125
0.02591101999860257	0.010547637939453125
0.02605652600323083	0.010547637939453125
0.026202043001831044	0.011028289794921875
0.026347047998569906	0.011028289794921875
0.026493917997868266	0.011028289794921875
0.026647397004126105	0.011028289794921875
0.02680007000162732	0.011028289794921875
0.026951796004141215	0.011028289794921875
0.027099252001789864	0.011028289794921875
0.02720562100148527	0.011028289794921875
0.027352875003998633	0.011028289794921875
0.027498780997120775	0.011028289794921875
0.027655648002109956	0.011028289794921875
0.027820715004054364	0.011028289794921875
0.027976338998996653	0.011508941650390625
0.028128069003287237	0.011508941650390625
0.028279418002057355	0.011508941650390625
0.028431049999198876	0.011508941650390625
0.028582006998476572	0.011508941650390625
0.028743125003529713	0.011508941650390625
0.028899919998366386	0.011508941650390625
0.02905296700191684	0.011508941650390625
0.02920403100142721	0.011508941650390625
0.029366467002546415	0.011508941650390625
0.02952024799742503	0.011508941650390625
0.029672907003259752	0.011508941650390625
0.02982404600334121	0.011508941650390625
0.029980195002281107	0.011508941650390625
0.030127593003271613	0.011508941650390625
0.03027451800153358	0.011508941650390625
0.030423037998843938	0.011508941650390625
0.030568492999009322	0.011508941650390625
0.030714786000316963	0.011508941650390625
0.030859313999826554	0.011508941650390625
0.03101662699918961	0.011508941650390625
0.031174887997622136	0.011508941650390625
0.03135845700307982	0.011508941650390625
0.03151433399762027	0.011508941650390625
0.03166971199971158	0.011508941650390625
0.03182568999909563	0.011508941650390625
0.03198836599767674	0.011508941650390625
0.03214544000366004	0.011508941650390625
0.03229123399796663	0.011508941650390625
0.03243592500075465	0.011508941650390625
0.032581104002019856	0.011508941650390625
0.03272675000334857	0.011508941650390625
0.03287178099708399	0.011508941650390625
0.03301818999898387	0.011508941650390625
0.03316301800077781	0.011508941650390625
0.033307586003502365	0.011508941650390625
0.03345187199738575	0.011508941650390625
0.03360395199706545	0.011508941650390625
0.03374427399830893	0.011508941650390625
0.033883561998663936	0.011508941650390625
0.0340400060013053	0.011508941650390625
0.03418506400339538	0.011508941650390625
0.034329645000980236	0.011508941650390625
0.0344744649992208	0.011508941650390625
0.034619238002051134	0.011508941650390625
0.034766295000736136	0.011508941650390625
0.0349167349995696	0.011508941650390625
0.03506337100407109	0.011508941650390625
0.03520572800334776	0.011508941650390625
0.03535268300038297	0.011508941650390625
0.035497279997798614	0.011508941650390625
0.03564213400386507	0.011508941650390625
0.035794246003206354	0.011508941650390625
0.03593934299715329	0.011508941650390625
0.03607971900055418	0.011508941650390625
0.03622007900412427	0.011508941650390625
0.03638093100016704	0.011508941650390625
0.03652079900348326	0.011508941650390625
0.036660657002357766	0.011508941650390625
0.03680213799816556	0.011508941650390625
0.03694807200372452	0.011508941650390625
0.03709369600255741	0.011508941650390625
0.03724150200287113	0.011508941650390625
0.03738769100164063	0.011508941650390625
0.0375333909978508	0.011508941650390625
0.03767884000262711	0.011989593505859375
0.03782927700376604	0.011989593505859375
0.03797886800020933	0.011989593505859375
0.038124332000734285	0.011989593505859375
0.03826963400206296	0.011989593505859375
0.03841494800144574	0.011989593505859375
0.03856004100089194	0.011989593505859375
0.038707002997398376	0.011989593505859375
0.03885248999722535	0.011989593505859375
0.03899818000354571	0.011989593505859375
0.0391433920012787	0.011989593505859375
0.03931009900406934	0.011989593505859375
0.03945665700302925	0.011989593505859375
0.03960108300088905	0.011989593505859375
0.039746688002196606	0.011989593505859375
0.039909270002681296	0.011989593505859375
0.040054226003121585	0.011989593505859375
0.04019416499795625	0.011989593505859375
0.040354522003326565	0.011989593505859375
0.04050976700091269	0.011989593505859375
0.04065062500012573	0.011989593505859375
0.04079881199868396	0.011989593505859375
0.040965868000057526	0.011989593505859375
0.041165178998198826	0.011989593505859375
0.041322146003949456	0.011989593505859375
0.04147771600401029	0.011989593505859375
0.041632995002146345	0.011989593505859375
0.041788485999859404	0.011989593505859375
0.0419553640022059	0.011989593505859375
0.04212322900275467	0.011989593505859375
0.0422845180000877	0.011989593505859375
0.042436422998434864	0.011989593505859375
0.04258835800283123	0.011989593505859375
0.042740017001051456	0.012470245361328125
0.04289145000075223	0.012470245361328125
0.04304314999899361	0.012470245361328125
0.04320640899823047	0.012470245361328125
0.04336104800313478	0.012470245361328125
0.04352200100402115	0.012470245361328125
0.043680814997060224	0.012470245361328125
0.04383188600331778	0.012470245361328125
0.043994127998303156	0.012470245361328125
0.04414520299906144	0.012470245361328125
0.04429585600155406	0.012470245361328125
0.0444544970014249	0.012470245361328125
0.044599334003578406	0.012470245361328125
0.04475327300315257	0.012470245361328125
0.044912775003467686	0.012470245361328125
0.04506257599859964	0.012470245361328125
0.045208313000330236	0.012470245361328125
0.04535391300305491	0.012470245361328125
0.045499576001020614	0.012470245361328125
0.04564516100072069	0.012470245361328125
0.04579043199919397	0.012470245361328125
0.04593914900033269	0.012470245361328125
0.04608516900043469	0.012470245361328125
0.0462307729976601	0.012470245361328125
0.04640263700275682	0.012470245361328125
0.04655558599915821	0.012470245361328125
0.04669501099851914	0.012470245361328125
0.04683778800244909	0.012470245361328125
0.04700045200297609	0.012470245361328125
0.04714814400358591	0.012470245361328125
0.04731369700311916	0.012470245361328125
0.04746030000387691	0.012950897216796875
0.04760630099917762	0.012950897216796875
0.04778029300359776	0.012950897216796875
0.04793626999889966	0.012950897216796875
0.04810980299953371	0.012950897216796875
0.04825552499823971	0.012950897216796875
0.04840105200128164	0.012950897216796875
0.04854617799719563	0.012950897216796875
0.048702337000577245	0.012950897216796875
0.04884262399718864	0.012950897216796875
0.04898290900018765	0.012950897216796875
0.04912276499817381	0.012950897216796875
0.049263929002336226	0.012950897216796875
0.04940677699778462	0.012950897216796875
0.04954766100127017	0.013431549072265625
0.049709443002939224	0.013431549072265625
0.049856652003654744	0.013431549072265625
0.050003664997348096	0.013431549072265625
0.05016923999937717	0.013431549072265625
0.05032082500110846	0.013431549072265625
0.05049998599861283	0.013912200927734375
0.05065481700148666	0.013912200927734375
0.050809446001949254	0.013912200927734375
0.05099432499991963	0.013912200927734375
0.051160166003683116	0.013912200927734375
0.05133165200095391	0.013912200927734375
0.05149212999822339	0.013912200927734375
0.05164764499932062	0.014392852783203125
0.05180646900407737	0.014392852783203125
0.051970779000839684	0.014392852783203125
0.0521276770014083	0.014392852783203125
0.0522835399970063	0.014392852783203125
0.052450741997745354	0.014392852783203125
0.05263365700375289	0.014392852783203125
0.05278968300262932	0.014873504638671875
0.052949639000871684	0.014873504638671875
0.05310548999841558	0.014873504638671875
0.05325986199750332	0.014873504638671875
0.053414316003909335	0.014873504638671875
0.05357087500306079	0.014873504638671875
0.053738706999865826	0.014873504638671875
0.05389816500246525	0.014873504638671875
0.054049956997914705	0.014873504638671875
0.05421212699729949	0.015354156494140625
0.05435784300061641	0.015354156494140625
0.054502696002600715	0.015354156494140625
0.054647532997478265	0.015354156494140625
0.05479232400102774	0.015354156494140625
0.054942012997344136	0.015354156494140625
0.05508727700362215	0.015354156494140625
0.0552141459993436	0.015354156494140625
0.055378053002641536	0.015354156494140625
0.05551797200314468	0.015354156494140625
0.05565847900288645	0.015354156494140625
0.05580374500277685	0.015354156494140625
0.055952454000362195	0.015354156494140625
0.05609781000384828	0.015354156494140625
0.05632506599795306	0.015354156494140625
0.05647652700281469	0.015834808349609375
0.05662331900384743	0.015834808349609375
0.05676914899959229	0.015834808349609375
0.05691951199696632	0.015834808349609375
0.05706756700237747	0.015834808349609375
0.057214346998080146	0.015834808349609375
0.05736027799866861	0.015834808349609375
0.05750595700374106	0.015834808349609375
0.05765204100316623	0.015834808349609375
0.05779756799893221	0.015834808349609375
0.057946840999647975	0.015834808349609375
0.0580920709981001	0.015834808349609375
0.05823627600329928	0.016315460205078125
0.05838126000162447	0.016315460205078125
0.058526712004095316	0.016315460205078125
0.0586710130010033	0.016315460205078125
0.058816762000788	0.016315460205078125
0.05896661400038283	0.016315460205078125
0.05914141199900769	0.016315460205078125
0.05931643299845746	0.016796112060546875
0.059465047997946385	0.016796112060546875
0.05961151100200368	0.016796112060546875
0.05975819499872159	0.016796112060546875
0.05991920099768322	0.016796112060546875
0.06006178099778481	0.016796112060546875
0.06020209199778037	0.016796112060546875
0.06034258800355019	0.016796112060546875
0.06048304100113455	0.016796112060546875
0.060623741002928	0.016796112060546875
0.060764624999137595	0.016796112060546875
0.060909348001587205	0.016796112060546875
0.06107874900044408	0.016796112060546875
0.06125473599968245	0.017276763916015625
0.06141806200321298	0.017276763916015625
0.06157334300223738	0.017276763916015625
0.0617279630023404	0.017276763916015625
0.06188290499994764	0.017276763916015625
0.06203739900229266	0.017276763916015625
0.06220807899808278	0.017276763916015625
0.06236636100220494	0.017276763916015625
0.062511750998965	0.017276763916015625
0.06265615900338162	0.017276763916015625
0.06280331000016304	0.017276763916015625
0.06295236900041346	0.017757415771484375
0.06309921100182692	0.017757415771484375
0.06321469999966212	0.017757415771484375
0.06336458599980688	0.017757415771484375
0.06353543700242881	0.017757415771484375
0.06371300000319025	0.017757415771484375
0.06385781700373627	0.017757415771484375
0.06400629800191382	0.017757415771484375
0.06415685400133952	0.017757415771484375
0.06430220299807843	0.017757415771484375
0.0644553750025807	0.017757415771484375
0.06460047000291524	0.017757415771484375
0.06474767500185408	0.017757415771484375
0.06489236500055995	0.017757415771484375
0.06503929100290406	0.017757415771484375
0.06518361499911407	0.017757415771484375
0.06532747500023106	0.017757415771484375
0.06546679999883054	0.017757415771484375
0.06560642200201983	0.017757415771484375
0.06574655500298832	0.017757415771484375
0.06588642000133405	0.017757415771484375
0.06602841799758608	0.017757415771484375
0.06617328200081829	0.017757415771484375
0.06631829900288722	0.017757415771484375
0.06646392100083176	0.017757415771484375
0.06660864600416971	0.017757415771484375
0.06675283100048546	0.017757415771484375
0.06689772300160257	0.017757415771484375
0.06704439500026638	0.017757415771484375
0.0671889139994164	0.017757415771484375
0.06734765700093703	0.017757415771484375
0.06749363300332334	0.017757415771484375
0.06764071799989324	0.017757415771484375
0.06778865199885331	0.017757415771484375
0.06793904100049986	0.017757415771484375
0.0680847800031188	0.017757415771484375
0.06824457200127654	0.017757415771484375
0.06839038200268988	0.017757415771484375
0.06853924300230574	0.017757415771484375
0.06868506599857938	0.017757415771484375
0.06883025499701034	0.017757415771484375
0.06898039500083541	0.017757415771484375
0.06912754999939352	0.017757415771484375
0.06927274000190664	0.017757415771484375
0.06941732200357364	0.017757415771484375
0.06956413500302006	0.017757415771484375
0.0697046049972414	0.017757415771484375
0.06984480100072687	0.017757415771484375
0.07000335900374921	0.017757415771484375
0.0701485399986268	0.017757415771484375
0.07029408300149953	0.017757415771484375
0.07043893400259549	0.017757415771484375
0.07059383500018157	0.017757415771484375
0.07076159000280313	0.017757415771484375
0.07091299400053686	0.017757415771484375
0.07107395600178279	0.017757415771484375
0.07120671200391371	0.017757415771484375
0.07136275299853878	0.017757415771484375
0.07151653300388716	0.017757415771484375
0.07167095300246729	0.017757415771484375
0.07182531199941877	0.017757415771484375
0.07198369599791477	0.017757415771484375
0.07214886399742682	0.017757415771484375
0.07230760600214126	0.017757415771484375
0.0724525719997473	0.017757415771484375
0.07259848999819951	0.017757415771484375
0.072738009999739	0.017757415771484375
0.07289902000047732	0.017757415771484375
0.07304459100123495	0.017757415771484375
0.0731958320029662	0.017757415771484375
0.07334074800019152	0.017757415771484375
0.07348494000325445	0.017757415771484375
0.07362985600047978	0.017757415771484375
0.07377505199838197	0.017757415771484375
0.07392960099969059	0.017757415771484375
0.0740744389986503	0.017757415771484375
0.07421886100200936	0.017757415771484375
0.07437314600247191	0.018238067626953125
0.07451222500094445	0.018238067626953125
0.07465192100062268	0.018238067626953125
0.07479118300398113	0.018238067626953125
0.07493611000245437	0.018238067626953125
0.07507683100266149	0.018238067626953125
0.07520382099755807	0.018238067626953125
0.07534484300413169	0.018238067626953125
0.07548518499970669	0.018238067626953125
0.07562444900395349	0.018238067626953125
0.07576601600158028	0.018238067626953125
0.07591007900191471	0.018238067626953125
0.07604995799920289	0.018238067626953125
0.07618921500397846	0.018238067626953125
0.07632815700344509	0.018238067626953125
0.07646694900176954	0.018238067626953125
0.07660661800036905	0.018238067626953125
0.07674855000368552	0.018238067626953125
0.07688866100215819	0.018238067626953125
0.07702889400388813	0.018238067626953125
0.07717137400322827	0.018238067626953125
0.07731080699886661	0.018238067626953125
0.07745087199873524	0.018238067626953125
0.077592902998731	0.018238067626953125
0.07773568700213218	0.018238067626953125
0.07787623700278345	0.018238067626953125
0.07801640599791426	0.018238067626953125
0.07815608099917881	0.018238067626953125
0.07829634600057034	0.018238067626953125
0.07843623599910643	0.018238067626953125
0.07857578500261297	0.018238067626953125
0.07871519000036642	0.018238067626953125
0.07886812200013082	0.018238067626953125
0.07901309300359571	0.018238067626953125
0.07915440700162435	0.018238067626953125
0.07931085900054313	0.018238067626953125
0.07945160000235774	0.018238067626953125
0.0795915970011265	0.018238067626953125
0.07973157700325828	0.018238067626953125
0.07987097399745835	0.018238067626953125
0.08001188700291095	0.018238067626953125
0.08015204399998765	0.018238067626953125
0.0802996290003648	0.018238067626953125
0.08043953499873169	0.018238067626953125
0.08057923000160372	0.018238067626953125
0.08071962000394706	0.018238067626953125
0.08085951399698388	0.018238067626953125
0.08105600900307763	0.018238067626953125
0.0812283720006235	0.018238067626953125
0.08138966299884487	0.018238067626953125
0.08154500799719244	0.018238067626953125
0.08170012500340817	0.018238067626953125
0.08185490900359582	0.018238067626953125
0.08201428999745985	0.018238067626953125
0.08217719000094803	0.018238067626953125
0.08233826100331498	0.018238067626953125
0.08248371099762153	0.018238067626953125
0.08263386999897193	0.018238067626953125
0.08277832600288093	0.018238067626953125
0.08293079100258183	0.018238067626953125
0.08307653699739603	0.018238067626953125
0.08320534299855353	0.018238067626953125
0.08335144900047453	0.018238067626953125
0.08349618699867278	0.018238067626953125
0.0836417890022858	0.018238067626953125
0.08380889600084629	0.018238067626953125
0.08395403000031365	0.018238067626953125
0.08409887900052126	0.018238067626953125
0.08424342000216711	0.018238067626953125
0.08438301899877843	0.018238067626953125
0.0845237530011218	0.018238067626953125
0.08466595299978508	0.018238067626953125
0.08480596500157844	0.018718719482421875
0.08494960200187052	0.018718719482421875
0.08508925599744543	0.018718719482421875
0.08522861399978865	0.018718719482421875
0.08536783700401429	0.018718719482421875
0.08550861600087956	0.018718719482421875
0.08565888799785171	0.018718719482421875
0.08579824800108327	0.018718719482421875
0.08594249899761053	0.018718719482421875
0.08608231799735222	0.018718719482421875
0.08622189600282582	0.018718719482421875
0.08636167400254635	0.018718719482421875
0.08650169600150548	0.018718719482421875
0.08664202199724969	0.018718719482421875
0.08678233800310409	0.018718719482421875
0.08692966899980092	0.018718719482421875
0.08708887700049672	0.018718719482421875
0.08720459300093353	0.018718719482421875
0.08735098999750335	0.018718719482421875
0.08749659699969925	0.018718719482421875
0.08764191299997037	0.018718719482421875
0.08778947000246262	0.018718719482421875
0.0879392659990117	0.018718719482421875
0.08809330299845897	0.018718719482421875
0.08823271700384794	0.018718719482421875
0.0883731700014323	0.018718719482421875
0.08852307900087908	0.018718719482421875
0.08866861699789297	0.018718719482421875
0.08881070200004615	0.018718719482421875
0.08895617999951355	0.018718719482421875
0.0891022720024921	0.018718719482421875
0.08924721799849067	0.018718719482421875
0.08939203999761958	0.018718719482421875
0.08953651299816556	0.018718719482421875
0.08968123399972683	0.018718719482421875
0.08982531799847493	0.018718719482421875
0.08997507899766788	0.018718719482421875
0.09012791499844752	0.018718719482421875
0.09026854699914111	0.018718719482421875
0.0904076829974656	0.018718719482421875
0.09054802400351036	0.018718719482421875
0.09069005800120067	0.018718719482421875
0.09082955800113268	0.018718719482421875
0.09100513999874238	0.018718719482421875
0.09117045200400753	0.018718719482421875
0.09134454900049604	0.018718719482421875
0.09150105799926678	0.018718719482421875
0.09165690199733945	0.018718719482421875
0.091811955004232	0.018718719482421875
0.09197587700327858	0.018718719482421875
0.09213305300363572	0.018718719482421875
0.09229307100031292	0.018718719482421875
0.09243852199870162	0.018718719482421875
0.09258367199799977	0.018718719482421875
0.09272877799958223	0.018718719482421875
0.09287353100080509	0.018718719482421875
0.09301956600393169	0.018718719482421875
0.0931706600022153	0.018718719482421875
0.09331670199753717	0.018718719482421875
0.09346109299804084	0.018718719482421875
0.09360483100317651	0.018718719482421875
0.09376800600148272	0.018718719482421875
0.0939177429972915	0.019199371337890625
0.09406328800105257	0.019199371337890625
0.09420829299779143	0.019199371337890625
0.09435360899806255	0.019199371337890625
0.09449831300298683	0.019199371337890625
0.09464442799799144	0.019199371337890625
0.09480964300018968	0.019199371337890625
0.09495852499821922	0.019199371337890625
0.0951051189986174	0.019199371337890625
0.09521469099854585	0.019199371337890625
0.09536208699864801	0.019199371337890625
0.09550748099718476	0.019199371337890625
0.09565382399887312	0.019199371337890625
0.09579900799872121	0.019199371337890625
0.09594824299711036	0.019199371337890625
0.09609353900304995	0.019199371337890625
0.0962494039995363	0.019199371337890625
0.09639052599959541	0.019199371337890625
0.09654843500175048	0.019199371337890625
0.09673487100371858	0.019199371337890625
0.09687525699700927	0.019199371337890625
0.09701515800406924	0.019199371337890625
0.09715480200247839	0.019199371337890625
0.09729480800160673	0.019199371337890625
0.09743441200407688	0.019199371337890625
0.09757418400113238	0.019199371337890625
0.09771408700180473	0.019199371337890625
0.09785537100106012	0.019199371337890625
0.09799614099756582	0.019199371337890625
0.09813691100134747	0.019199371337890625
0.09827724500064505	0.019199371337890625
0.09841748100006953	0.019199371337890625
0.09855750700080534	0.019199371337890625
0.0986974370025564	0.019199371337890625
0.09883861200069077	0.019199371337890625
0.09897928300051717	0.019199371337890625
0.09911965000355849	0.019199371337890625
0.09925824100355385	0.019199371337890625
0.0993992400035495	0.019199371337890625
0.09953924999717856	0.019199371337890625
0.09967857599986019	0.019199371337890625
0.09981938599958085	0.019199371337890625
0.0999626859993441	0.019199371337890625
0.10010215500369668	0.019199371337890625
0.11025609799980884	0.019199371337890625
0.12048752800183138	0.019199371337890625
0.1307928520036512	0.019199371337890625
0.14110653899842873	0.019199371337890625
0.15135409600043204	0.019199371337890625
0.16160495700023603	0.019680023193359375
0.17184286900010193	0.019680023193359375
0.18209693099925062	0.019680023193359375
0.19233012400218286	0.019680023193359375
0.20255775500118034	0.019680023193359375
0.21278552500007208	0.019680023193359375
0.22302950300218072	0.020160675048828125
0.2333309699970414	0.020160675048828125
0.24356857599923387	0.020160675048828125
0.25380651999876136	0.020160675048828125
0.26404537099733716	0.020160675048828125
0.2742827080001007	0.020641326904296875
0.28456008699868107	0.020641326904296875
0.2948216709992266	0.020641326904296875
0.30514565799967386	0.020641326904296875
0.31533096200291766	0.020641326904296875
0.32562830799724907	0.020641326904296875
0.33584565199998906	0.020641326904296875
0.34616495500085875	0.020641326904296875
0.3563883149981848	0.020641326904296875
0.3667427519976627	0.021121978759765625
0.37706122700183187	0.021602630615234375
0.38732554000307573	0.022083282470703125
0.39765573800104903	0.022563934326171875
0.40789044099801686	0.023044586181640625
0.41821676999825286	0.023525238037109375
0.4284490790014388	0.024486541748046875
0.4387706289999187	0.024967193603515625
0.44903047799743945	0.024967193603515625
0.45930313700228	0.025447845458984375
0.4695451759980642	0.025447845458984375
0.47977931600325974	0.025447845458984375
0.490015895004035	0.025447845458984375
0.5002423810001346	0.025447845458984375
0.5105580029994599	0.025447845458984375
0.5207836429981398	0.025447845458984375
0.5310041929988074	0.025928497314453125
0.5412703809997765	0.025928497314453125
0.5515205379997496	0.026409149169921875
0.5617825259978417	0.026409149169921875
0.5720217100024456	0.026409149169921875
0.5822830629986129	0.026874542236328125
0.592519842000911	0.027362823486328125
0.6027775140028098	0.027362823486328125
0.613027150000562	0.027362823486328125
0.623228153999662	0.027362823486328125
0.6334991660041851	0.027362823486328125
0.6437385649987846	0.027362823486328125
0.6540847990036127	0.027362823486328125
0.6643202760023996	0.027362823486328125
0.6746194430015748	0.027362823486328125
0.6848403900003177	0.027362823486328125
0.6951805179996882	0.027843475341796875
0.7055186409997987	0.027843475341796875
0.7157736150038545	0.028324127197265625
0.7260871480029891	0.028324127197265625
0.7363181629989413	0.028324127197265625
0.74657476900029	0.028324127197265625
0.7568384019978112	0.028324127197265625
0.7671830670005875	0.028324127197265625
0.7774258959980216	0.028324127197265625
0.7876588159997482	0.028324127197265625
0.7978641470035654	0.028324127197265625
0.8080786840000656	0.028324127197265625
0.8183392389983055	0.028324127197265625
0.8285561599986977	0.028324127197265625
0.8388302059975103	0.028324127197265625
0.8490828599969973	0.028804779052734375
0.859320112002024	0.028804779052734375
0.869559142003709	0.028804779052734375
0.8797917300034896	0.028804779052734375
0.890036994998809	0.028804779052734375
0.9002786959972582	0.028804779052734375
0.910590443003457	0.028804779052734375
0.9208995410008356	0.028804779052734375
0.9311940850020619	0.029285430908203125
0.9414774329998181	0.029285430908203125
0.9517286129994318	0.029285430908203125
0.9620070349992602	0.029285430908203125
0.9722897809988353	0.029285430908203125
0.9826137830023072	0.029285430908203125
0.9928910169983283	0.029285430908203125
1.0032629030029057	0.030246734619140625
1.103640692999761	0.031208038330078125
1.204039089003345	0.032649993896484375
1.3044326570015983	0.032649993896484375
1.404840962997696	0.033130645751953125
1.5052348289973452	0.033611297607421875
1.6056897700036643	0.035533905029296875
1.706159638997633	0.037937164306640625
1.8066449830002966	0.038417816162109375
1.9071264890008024	0.039859771728515625
2.0076737080016755	0.040340423583984375
2.108179378003115	0.040821075439453125
2.2085989199986216	0.041309356689453125
2.309068362999824	0.041309356689453125
2.4095141409998178	0.042186737060546875
2.5100923380014137	0.042186737060546875
0	0
