# Supplementary material for: GRAPE for fast and scalable graph processing and random-walk-based embedding
Source: Nat Comput Sci. 2023 Jun 26;3(6):552–68. doi: 10.1038/s43588-023-00465-8 (PMC10768636; doi:10.1038/s43588-023-00465-8)
Supplement: Supplementary file 4 — CSVs with time series data with time and memory requirements for the different libraries on the 44 considered graphs and on the different tasks considered (loading graphs, first- and second-order RWs). [file 43588_2023_465_MOESM4_ESM.zip › bio-celegans-dir/CSRgraph/load_graph.csv]

delta	ram
0	0.00199127197265625
0.00016230599430855364	0.002471923828125
0.0002927449968410656	0.002471923828125
0.0003896929993061349	0.002471923828125
0.0004774689950863831	0.002471923828125
0.0005699889952666126	0.002471923828125
0.000654194998787716	0.002471923828125
0.0007462119974661618	0.002471923828125
0.0008219129958888516	0.002471923828125
0.0008967829999164678	0.00295257568359375
0.0009927809951477684	0.00295257568359375
0.0010638929961714894	0.00295257568359375
0.0011331389978295192	0.00295257568359375
0.0012030439975205809	0.00295257568359375
0.0012917389976792037	0.00295257568359375
0.0013757749984506518	0.00295257568359375
0.0014449129957938567	0.00295257568359375
0.0015203859948087484	0.00295257568359375
0.0015910910005914047	0.00295257568359375
0.001660743000684306	0.00295257568359375
0.001749394999933429	0.00295257568359375
0.0018231680005555972	0.00295257568359375
0.001897117996122688	0.00295257568359375
0.0019723649966181256	0.00295257568359375
0.0020483689950197004	0.00295257568359375
0.0021236679967842065	0.00295257568359375
0.002206539000326302	0.00295257568359375
0.0022778909988119267	0.00295257568359375
0.0023946219953359105	0.00295257568359375
0.002477994996297639	0.00295257568359375
0.0025623519977671094	0.00295257568359375
0.002637107994814869	0.00295257568359375
0.002710578999540303	0.00295257568359375
0.00278436499502277	0.00295257568359375
0.0028634209957090206	0.00295257568359375
0.002937271994596813	0.00295257568359375
0.0030108009959803894	0.00295257568359375
0.0031035599968163297	0.00295257568359375
0.0031926449955790304	0.00295257568359375
0.003267268999479711	0.00295257568359375
0.0033408089948352426	0.00295257568359375
0.003414380000322126	0.00295257568359375
0.0034878049991675653	0.00295257568359375
0.0035741709943977185	0.00295257568359375
0.0036435309957596473	0.00295257568359375
0.003713702993991319	0.00295257568359375
0.003806365995842498	0.00295257568359375
0.0038805250005680136	0.00295257568359375
0.003952046994527336	0.00295257568359375
0.004021743996418081	0.00295257568359375
0.004090832997462712	0.00295257568359375
0.004189967999991495	0.00295257568359375
0.00427139199746307	0.00295257568359375
0.004350846997112967	0.00295257568359375
0.004431609995663166	0.00295257568359375
0.004510952996497508	0.00295257568359375
0.004597254999680445	0.00295257568359375
0.00467651299550198	0.00295257568359375
0.004755325993755832	0.00295257568359375
0.004834602994378656	0.00295257568359375
0.0049156109962495975	0.00295257568359375
0.004995199997210875	0.00295257568359375
0.005076074994576629	0.0034332275390625
0.005155651000677608	0.0034332275390625
0.0052436799960560165	0.0034332275390625
0.005325900994648691	0.0034332275390625
0.005396076994657051	0.0034332275390625
0.005466228998557199	0.0034332275390625
0.005540605998248793	0.0034332275390625
0.005611724998743739	0.0034332275390625
0.005680858994310256	0.0034332275390625
0.005749850999563932	0.0034332275390625
0.00581883799895877	0.0034332275390625
0.0058891399967251346	0.00391387939453125
0.005964897994999774	0.00391387939453125
0.006038579995220061	0.00391387939453125
0.006107492998125963	0.00391387939453125
0.006177685994771309	0.00391387939453125
0.006249540994758718	0.00391387939453125
0.0063198239949997514	0.00391387939453125
0.006388964000507258	0.00391387939453125
0.00645940299727954	0.00391387939453125
0.006533265994221438	0.00439453125
0.006604484995477833	0.00439453125
0.006676261000393424	0.00439453125
0.006745973994839005	0.00439453125
0.006816723995143548	0.00439453125
0.006887143994390499	0.00439453125
0.00695627700042678	0.00439453125
0.007026797997241374	0.00439453125
0.007096187997376546	0.00439453125
0.007166712995967828	0.00439453125
0.007236261997604743	0.00439453125
0.007306244995561428	0.00487518310546875
0.00737632699747337	0.00487518310546875
0.007446819996403065	0.00487518310546875
0.0075235719996271655	0.00487518310546875
0.007594602000608575	0.00487518310546875
0.007663701995625161	0.00487518310546875
0.007732897996902466	0.00487518310546875
0.007822079998732079	0.00487518310546875
0.007894099995610304	0.00487518310546875
0.007964394993905444	0.00487518310546875
0.008033789999899454	0.00487518310546875
0.008104451997496653	0.00487518310546875
0.008174536997103132	0.00487518310546875
0.008244286997069139	0.0053558349609375
0.008313316000567283	0.0053558349609375
0.008383449996472336	0.0053558349609375
0.008452358000795357	0.0053558349609375
0.008526536999852397	0.0053558349609375
0.008597307998570614	0.0053558349609375
0.008668229995237198	0.0053558349609375
0.008738010998058598	0.0053558349609375
0.008807082995190285	0.0053558349609375
0.008877381995262112	0.0053558349609375
0.008947438000177499	0.00583648681640625
0.009017564996611327	0.00583648681640625
0.009087447993806563	0.00583648681640625
0.00915713599533774	0.00583648681640625
0.009225563997460995	0.00583648681640625
0.009295134994317777	0.00583648681640625
0.009363631994347088	0.00583648681640625
0.009433089995582122	0.00583648681640625
0.009501483000349253	0.00583648681640625
0.009583034996467177	0.00583648681640625
0.009679932998551521	0.006317138671875
0.009763158996065613	0.006317138671875
0.009852680996118579	0.006317138671875
0.009939054994902108	0.006317138671875
0.010022065995144658	0.006317138671875
0.010190666995185893	0.006317138671875
0.010367725000833161	0.00679779052734375
0.010542660995270126	0.00679779052734375
0.010721561993705109	0.00679779052734375
0.010881422000238672	0.00679779052734375
0.011024333995010238	0.00679779052734375
0.011183100999915041	0.00679779052734375
0.011345556995365769	0.0072784423828125
0.011487301999295596	0.0072784423828125
0.011636723000265192	0.0072784423828125
0.01176501699956134	0.0072784423828125
0.011929485997825395	0.0072784423828125
0.012077226994733792	0.0072784423828125
0.012220580996654462	0.0072784423828125
0.012362986999505665	0.0072784423828125
0.012504501995863393	0.00775909423828125
0.012650037999264896	0.00775909423828125
0.012791765999281779	0.00775909423828125
0.012934711994603276	0.00775909423828125
0.013079599993943702	0.00775909423828125
0.013222014000348281	0.00775909423828125
0.013363838996156119	0.00775909423828125
0.013504454000212718	0.00775909423828125
0.013968540995847434	0.00823974609375
0.014129016999504529	0.00823974609375
0.014280569994298276	0.00823974609375
0.014423697000893299	0.00823974609375
0.014566138997906819	0.00823974609375
0.014709846000187099	0.00823974609375
0.014852016996883322	0.00823974609375
0.014996509999036789	0.00823974609375
0.01514143799431622	0.00823974609375
0.015284425993741024	0.00872039794921875
0.015427378995809704	0.00872039794921875
0.015570746996672824	0.00872039794921875
0.015713581000454724	0.00872039794921875
0.015876690995355602	0.00872039794921875
0.016021453993744217	0.00872039794921875
0.016164053995453287	0.00872039794921875
0.01630634100001771	0.00872039794921875
0.016448345995740965	0.00872039794921875
0.01659341000049608	0.00872039794921875
0.01673505999497138	0.00872039794921875
0.016876490000868216	0.00872039794921875
0.017025475994159933	0.0092010498046875
0.017172658997878898	0.0092010498046875
0.017315403994871303	0.0092010498046875
0.017457158995966893	0.0092010498046875
0.017602761996386107	0.0092010498046875
0.017744209995726123	0.0092010498046875
0.01788661699538352	0.0092010498046875
0.018028636994131375	0.0092010498046875
0.018170244999055285	0.0092010498046875
0.01831620499433484	0.0092010498046875
0.0184570299970801	0.0092010498046875
0.01860243199917022	0.0092010498046875
0.018743230000836775	0.0092010498046875
0.018886562997067813	0.0092010498046875
0.01902729099674616	0.0092010498046875
0.01916813499701675	0.0092010498046875
0.019309629999042954	0.0092010498046875
0.019450559993856587	0.0092010498046875
0.019652677998237778	0.0092010498046875
0.01981827099371003	0.0092010498046875
0.019978797994554043	0.0092010498046875
0.02013700299721677	0.0092010498046875
0.020294467998610344	0.0092010498046875
0.020452680997550488	0.0092010498046875
0.020614573993952945	0.0092010498046875
0.020772208998096175	0.00968170166015625
0.02091420099895913	0.00968170166015625
0.021055694996903185	0.00968170166015625
0.02119833499455126	0.00968170166015625
0.021344788998248987	0.00968170166015625
0.021487159996468108	0.00968170166015625
0.02163257599750068	0.00968170166015625
0.021774597000330687	0.00968170166015625
0.021916248995694332	0.00968170166015625
0.022058277994801756	0.00968170166015625
0.022199981998710427	0.00968170166015625
0.022341579999192618	0.00968170166015625
0.02248538199637551	0.00968170166015625
0.022630681000009645	0.010162353515625
0.022773498996684793	0.010162353515625
0.02291507199697662	0.010162353515625
0.023056805999658536	0.010162353515625
0.023198906994366553	0.010162353515625
0.023340387000644114	0.010162353515625
0.023480468997149728	0.010162353515625
0.023625383000762668	0.010162353515625
0.023771158994350117	0.010162353515625
0.023912557000585366	0.010162353515625
0.02405360699776793	0.01064300537109375
0.02420352099579759	0.01064300537109375
0.024347291997401044	0.01064300537109375
0.02448882499447791	0.01064300537109375
0.024633921995700803	0.01064300537109375
0.024775882993708365	0.01064300537109375
0.02491670599556528	0.01064300537109375
0.02505873699556105	0.01064300537109375
0.025205167999956757	0.0111236572265625
0.025357556995004416	0.0111236572265625
0.025499402996501885	0.0111236572265625
0.02566907199798152	0.0111236572265625
0.02581636799732223	0.0111236572265625
0.025969456000893842	0.01160430908203125
0.02611102299852064	0.01160430908203125
0.026252225994539913	0.01160430908203125
0.026394139997137245	0.01160430908203125
0.026536328994552605	0.01160430908203125
0.026679283000703435	0.01160430908203125
0.026821038998605218	0.0120849609375
0.026962776995787863	0.0120849609375
0.027103417996841017	0.0120849609375
0.027244286000495777	0.0120849609375
0.027385900997614954	0.0120849609375
0.027526872996531893	0.0120849609375
0.02766816499934066	0.0120849609375
0.027762739999161568	0.0120849609375
0.027904586000659037	0.0120849609375
0.02805368999543134	0.0120849609375
0.028211254000780173	0.0120849609375
0.028352846995403524	0.0120849609375
0.028494899997895118	0.0120849609375
0.028639286996622104	0.0120849609375
0.0287811399975908	0.0120849609375
0.028926872000738513	0.0120849609375
0.02907323899853509	0.0120849609375
0.029215362999821082	0.0120849609375
0.02935607599647483	0.0120849609375
0.02949742099735886	0.0120849609375
0.029652651996002533	0.0120849609375
0.029811297994456254	0.0120849609375
0.029966943999170326	0.0120849609375
0.030123628996079788	0.0120849609375
0.030279496997536626	0.0120849609375
0.030439571994065773	0.0120849609375
0.03060273499431787	0.0120849609375
0.03076183899975149	0.0120849609375
0.030930143999285065	0.0120849609375
0.031076367995410692	0.0120849609375
0.031222918994899374	0.0120849609375
0.031368443997052964	0.0120849609375
0.031519589996605646	0.0120849609375
0.03167001700057881	0.0120849609375
0.03185255199787207	0.0120849609375
0.03200912199827144	0.0120849609375
0.032164219999685884	0.0120849609375
0.03231778299959842	0.0120849609375
0.032471029000589624	0.0120849609375
0.03263884899934055	0.0120849609375
0.03278688099817373	0.0120849609375
0.03296976999990875	0.0120849609375
0.033124247995147016	0.0120849609375
0.03328390999377007	0.0120849609375
0.033429242997954134	0.0120849609375
0.03357525799947325	0.0120849609375
0.033739768994564656	0.0120849609375
0.033885718999954406	0.0120849609375
0.0340325799988932	0.0120849609375
0.03418594799586572	0.01256561279296875
0.03433257500000764	0.01256561279296875
0.03448215699609136	0.01256561279296875
0.034634472998732235	0.01256561279296875
0.03478270099731162	0.01256561279296875
0.03492903000005754	0.01256561279296875
0.03507549099595053	0.01256561279296875
0.03522132500074804	0.01256561279296875
0.035366640993743204	0.01256561279296875
0.03551544599758927	0.01256561279296875
0.035656569998536725	0.01256561279296875
0.03576248199533438	0.01256561279296875
0.03590565500053344	0.01256561279296875
0.036046851993887685	0.01256561279296875
0.03618724499392556	0.01256561279296875
0.036328124995634425	0.01256561279296875
0.03646858499996597	0.01256561279296875
0.036613557997043245	0.01256561279296875
0.036755132998223417	0.01256561279296875
0.03689708999445429	0.01256561279296875
0.03703947099711513	0.01256561279296875
0.03718130699417088	0.0130462646484375
0.03732231799949659	0.0130462646484375
0.03746319099445827	0.0130462646484375
0.037609776998579036	0.0130462646484375
0.03775136100011878	0.0130462646484375
0.037892536995059345	0.01352691650390625
0.03803337099816417	0.01352691650390625
0.038173985994944815	0.01352691650390625
0.03831477199855726	0.01352691650390625
0.03845625899703009	0.01352691650390625
0.03860079599689925	0.01352691650390625
0.03874330099642975	0.014007568359375
0.03888372299843468	0.014007568359375
0.03902616699633654	0.014007568359375
0.03916788899368839	0.014007568359375
0.03930916600074852	0.014007568359375
0.03944948400021531	0.014007568359375
0.039627747995837126	0.01448822021484375
0.03976487599720713	0.01448822021484375
0.039924831995449495	0.01448822021484375
0.0400840239963145	0.01448822021484375
0.040242773000500165	0.01448822021484375
0.04040404899569694	0.01448822021484375
0.040561745998275	0.01448822021484375
0.040722592995734885	0.0149688720703125
0.04090991599514382	0.0149688720703125
0.04105863400036469	0.0149688720703125
0.041206477995729074	0.0149688720703125
0.04135482099809451	0.0149688720703125
0.041502312997181434	0.0149688720703125
0.04165447400009725	0.0149688720703125
0.04180227299366379	0.0149688720703125
0.04195518000051379	0.01544952392578125
0.0421075699996436	0.01544952392578125
0.04226085899426835	0.01544952392578125
0.04240689499420114	0.01544952392578125
0.04255289700085996	0.01544952392578125
0.042699931997049134	0.01544952392578125
0.04284690399799729	0.01544952392578125
0.04299273899960099	0.01544952392578125
0.043139573994267266	0.01544952392578125
0.043280388999846764	0.01544952392578125
0.043420568996225484	0.01593017578125
0.043561209000472445	0.01593017578125
0.043702672999643255	0.01593017578125
0.043856727999809664	0.01593017578125
0.04399980199377751	0.01593017578125
0.04414277799514821	0.01593017578125
0.04428594299679389	0.01593017578125
0.04442809799365932	0.01593017578125
0.04457108499627793	0.01593017578125
0.04471414999716217	0.01593017578125
0.04485556899453513	0.01593017578125
0.04499751799448859	0.01593017578125
0.04513935299473815	0.01593017578125
0.04528067099454347	0.01593017578125
0.04542191499785986	0.01593017578125
0.045563711995782796	0.01641082763671875
0.04570522699941648	0.01641082763671875
0.045845995999115985	0.01641082763671875
0.04598726100084605	0.01641082763671875
0.04612894899764797	0.01641082763671875
0.04626985699724173	0.01641082763671875
0.046412667994445655	0.01641082763671875
0.046553043997846544	0.01641082763671875
0.046694498996657785	0.01641082763671875
0.04683434899925487	0.01641082763671875
0.04697468899394153	0.01641082763671875
0.04711528699408518	0.01641082763671875
0.04725675499503268	0.01641082763671875
0.047396718997333664	0.01641082763671875
0.04753734499536222	0.01641082763671875
0.047682516000350006	0.01641082763671875
0.0478430049988674	0.01641082763671875
0.04800625499774469	0.01641082763671875
0.048149939997529145	0.01641082763671875
0.048291920000337996	0.01641082763671875
0.0484342529962305	0.01689910888671875
0.04857513999741059	0.01689910888671875
0.04871769400051562	0.01689910888671875
0.04886060200078646	0.01689910888671875
0.049005161999957636	0.01689910888671875
0.049147225996421184	0.01689910888671875
0.04928934599593049	0.01689910888671875
0.04943092099711066	0.01689910888671875
0.04958750499645248	0.01689910888671875
0.04975993799598655	0.01689910888671875
0.049919168995984364	0.01689910888671875
0.05007532099989476	0.01689910888671875
0.05023307499504881	0.01689910888671875
0.05039051699714037	0.01689910888671875
0.05054802000086056	0.01689910888671875
0.05070882099971641	0.0173797607421875
0.050878567999461666	0.0173797607421875
0.05102251899370458	0.0173797607421875
0.0511717339977622	0.0173797607421875
0.05131403099949239	0.0173797607421875
0.05145615099900169	0.0173797607421875
0.051602248997369315	0.0173797607421875
0.051744547999987844	0.0173797607421875
0.05192263099888805	0.0173797607421875
0.05207026299467543	0.0173797607421875
0.052217589000065345	0.0173797607421875
0.052391353994607925	0.0173797607421875
0.052537966999807395	0.0173797607421875
0.05270476399891777	0.0173797607421875
0.0528575610005646	0.0173797607421875
0.05301013499411056	0.0173797607421875
0.05315793299814686	0.0173797607421875
0.053304092994949315	0.0173797607421875
0.05345238399604568	0.0173797607421875
0.05360492899490055	0.0173797607421875
0.053751019993796945	0.0173797607421875
0.05389640099747339	0.0173797607421875
0.05404203699436039	0.0173797607421875
0.05418788399401819	0.01786041259765625
0.05433941099909134	0.01786041259765625
0.05448060100025032	0.01786041259765625
0.05462745399563573	0.01786041259765625
0.05476977299986174	0.01786041259765625
0.05491297599655809	0.01786041259765625
0.05505490399809787	0.01786041259765625
0.05519908199494239	0.01786041259765625
0.055339627993816976	0.01786041259765625
0.05548170700058108	0.01786041259765625
0.055637852994550485	0.01786041259765625
0.055763261996617075	0.01786041259765625
0.05590580699936254	0.01786041259765625
0.056046858997433446	0.01786041259765625
0.05618780999793671	0.01786041259765625
0.056328574995859526	0.01786041259765625
0.05646912099473411	0.01786041259765625
0.056614579996676184	0.01786041259765625
0.05677499499870464	0.01786041259765625
0.056921274997876026	0.01786041259765625
0.05706828399706865	0.018341064453125
0.0572136899936595	0.018341064453125
0.057359497994184494	0.018341064453125
0.05750498699489981	0.018341064453125
0.0576547499949811	0.018341064453125
0.05780152199440636	0.018341064453125
0.0579751719997148	0.018341064453125
0.058115898995311	0.018341064453125
0.05825716799881775	0.018341064453125
0.05840104999515461	0.018341064453125
0.0585430879946216	0.01882171630859375
0.0586872450003284	0.01882171630859375
0.058829114997934084	0.01882171630859375
0.05897030999767594	0.01882171630859375
0.0591189869955997	0.01882171630859375
0.05926125499536283	0.01882171630859375
0.05940213699796004	0.01882171630859375
0.059543162999034394	0.01882171630859375
0.05971426399628399	0.01882171630859375
0.059908896997512784	0.01882171630859375
0.06006829299440142	0.01882171630859375
0.060227720998227596	0.01882171630859375
0.060384242999134585	0.01882171630859375
0.06053971199435182	0.01882171630859375
0.06070784799521789	0.01882171630859375
0.06086188499466516	0.01882171630859375
0.061008734999632	0.01882171630859375
0.06115554300049553	0.01882171630859375
0.061302879999857396	0.0193023681640625
0.0614481429947773	0.0193023681640625
0.06160051099868724	0.0193023681640625
0.06174629800079856	0.01978302001953125
0.06189137199544348	0.01978302001953125
0.06203631399694132	0.01978302001953125
0.06218140499549918	0.01978302001953125
0.06232792199443793	0.020263671875
0.06248064599640202	0.020263671875
0.06262978899758309	0.020263671875
0.06277314399630995	0.020263671875
0.06291498199425405	0.020263671875
0.06305677199998172	0.020263671875
0.06319868999707978	0.02074432373046875
0.06333941999764647	0.02074432373046875
0.0634803259963519	0.02074432373046875
0.06362538899702486	0.02074432373046875
0.06376275799993891	0.02074432373046875
0.06390570599614875	0.0212249755859375
0.0640460919967154	0.0212249755859375
0.06418728699645726	0.0212249755859375
0.06432972799666459	0.0212249755859375
0.06447052099974826	0.0212249755859375
0.06461527399369515	0.0212249755859375
0.06475652099470608	0.02170562744140625
0.06489697600045474	0.02170562744140625
0.06503790299757384	0.02170562744140625
0.06517972599976929	0.02170562744140625
0.06532094599970151	0.02170562744140625
0.0654612329963129	0.02170562744140625
0.06560514999728184	0.02170562744140625
0.06574550799996359	0.02170562744140625
0.06588600100076292	0.02170562744140625
0.06602740699599963	0.022186279296875
0.06616863000090234	0.022186279296875
0.0663092529939604	0.022186279296875
0.06645075299456948	0.022186279296875
0.06659597299585585	0.022186279296875
0.06673733299976448	0.02266693115234375
0.06687811599840643	0.02266693115234375
0.0670195929997135	0.02266693115234375
0.06716001099994173	0.02266693115234375
0.06730643199989572	0.02266693115234375
0.06744771499506896	0.02266693115234375
0.0675948059943039	0.02266693115234375
0.06773756499751471	0.02266693115234375
0.06789060599840013	0.02266693115234375
0.06803307600057451	0.02266693115234375
0.06817506799416151	0.02266693115234375
0.06831727599637816	0.02266693115234375
0.06845852499827743	0.0231475830078125
0.06860336999670835	0.0231475830078125
0.06874603899632348	0.0231475830078125
0.06888712599902647	0.0231475830078125
0.06902764999540523	0.0231475830078125
0.0691683419936453	0.0231475830078125
0.06930907999776537	0.0231475830078125
0.06945021099818405	0.0231475830078125
0.06962161099363584	0.0231475830078125
0.06980325399490539	0.0231475830078125
0.06996104399877368	0.0231475830078125
0.07011610899644438	0.0231475830078125
0.07027233699773205	0.0231475830078125
0.0704282599981525	0.0231475830078125
0.07059230099548586	0.0231475830078125
0.0707498189949547	0.0231475830078125
0.0709206039973651	0.0231475830078125
0.07106140399992	0.0231475830078125
0.07120321999536827	0.02362823486328125
0.07134439199580811	0.02362823486328125
0.0714846970004146	0.02362823486328125
0.07162917399546131	0.02362823486328125
0.0717628380007227	0.02362823486328125
0.07190445399464807	0.02362823486328125
0.07204550399910659	0.02362823486328125
0.07218677099444903	0.02362823486328125
0.07232780900085345	0.02362823486328125
0.0724683769949479	0.02362823486328125
0.07261316199583234	0.02362823486328125
0.07275400000071386	0.02362823486328125
0.07289507699897513	0.02362823486328125
0.07303596999554429	0.02362823486328125
0.07318072799535003	0.02410888671875
0.07332411999959731	0.02410888671875
0.07346704099472845	0.02410888671875
0.07361213999683969	0.02410888671875
0.07375336899713147	0.02410888671875
0.07391266099875793	0.02410888671875
0.07405842099979054	0.02410888671875
0.07420493699464714	0.02410888671875
0.07434733099944424	0.02410888671875
0.07448821499565383	0.02410888671875
0.07463183000072604	0.02410888671875
0.07477229099458782	0.02410888671875
0.07491302999551408	0.02410888671875
0.07505317699542502	0.02458953857421875
0.0751935570006026	0.02458953857421875
0.07534450700040907	0.02458953857421875
0.07548510799824726	0.02458953857421875
0.07563017999927979	0.02458953857421875
0.07578083199769026	0.02458953857421875
0.07593098199868109	0.02458953857421875
0.07607672099402407	0.02458953857421875
0.07624433299497468	0.02458953857421875
0.07639599299727706	0.02458953857421875
0.07654791499953717	0.02458953857421875
0.07670646799670067	0.02458953857421875
0.07686615499551408	0.0250701904296875
0.07701971599453827	0.02555084228515625
0.07717686699470505	0.02555084228515625
0.07733036599529441	0.02555084228515625
0.07748470999649726	0.02555084228515625
0.07766310399892973	0.02555084228515625
0.0778202279980178	0.02555084228515625
0.07797738799854415	0.02555084228515625
0.07813376099511515	0.02555084228515625
0.07828988199617015	0.02555084228515625
0.07845765499951085	0.026031494140625
0.07861437599785859	0.026031494140625
0.07876756900077453	0.026031494140625
0.07892046999768354	0.026031494140625
0.07907302300009178	0.026031494140625
0.07922628699452616	0.026031494140625
0.07937826899433276	0.026031494140625
0.07952994799416047	0.026031494140625
0.07971121499576839	0.026031494140625
0.07988474199373741	0.026031494140625
0.08004346599773271	0.026031494140625
0.08019934999902034	0.026031494140625
0.08035601699521067	0.026031494140625
0.08051876199897379	0.026031494140625
0.08067759499681415	0.026031494140625
0.08084599399444414	0.02651214599609375
0.08099931799370097	0.02651214599609375
0.08115600099699805	0.02651214599609375
0.08131424599559978	0.02651214599609375
0.08147101999929873	0.02651214599609375
0.08163283699832391	0.02651214599609375
0.08178890599810984	0.02651214599609375
0.08194482299586525	0.02651214599609375
0.08210187799704727	0.02651214599609375
0.08226651099539595	0.02651214599609375
0.08241251999425003	0.02651214599609375
0.08255858199845534	0.02651214599609375
0.08270557399373502	0.02651214599609375
0.08285127899580402	0.02651214599609375
0.08299705199897289	0.02651214599609375
0.0831442380003864	0.02651214599609375
0.08329315899754874	0.02651214599609375
0.08345541399467038	0.02651214599609375
0.08363105699390871	0.0269927978515625
0.08377546999690821	0.0269927978515625
0.08393153799988795	0.0269927978515625
0.08408509599394165	0.0269927978515625
0.08425172999704955	0.0269927978515625
0.08441349100030493	0.0269927978515625
0.08456935399590293	0.0269927978515625
0.08473482100089313	0.0269927978515625
0.08489270599966403	0.0269927978515625
0.08505079199676402	0.0269927978515625
0.08520486299676122	0.0269927978515625
0.08535761600069236	0.0269927978515625
0.08550981799635338	0.0269927978515625
0.08567259700066643	0.0269927978515625
0.08581888899789192	0.0269927978515625
0.08596657999441959	0.0269927978515625
0.08611258799646748	0.02747344970703125
0.08625853599369293	0.02747344970703125
0.08640464399650227	0.02747344970703125
0.08655026400083443	0.02747344970703125
0.08670018599514151	0.0279541015625
0.0868473599985009	0.0279541015625
0.08699427999817999	0.0279541015625
0.08714230599434813	0.0279541015625
0.08730972099874634	0.02843475341796875
0.08746341100049904	0.02843475341796875
0.08762169799592812	0.02843475341796875
0.08776357500028098	0.02843475341796875
0.0879194329972961	0.0289154052734375
0.08807277299638372	0.0289154052734375
0.08823636300076032	0.0289154052734375
0.0883892179990653	0.02939605712890625
0.08854235199396499	0.02939605712890625
0.08869723399402574	0.02939605712890625
0.08885068299423438	0.02939605712890625
0.08900376199744642	0.029876708984375
0.08915776499634376	0.029876708984375
0.08931217599456431	0.029876708984375
0.08946525499777636	0.029876708984375
0.08967597599985311	0.03035736083984375
0.08984207299363334	0.03035736083984375
0.09000039699458284	0.03035736083984375
0.0901567869950668	0.03035736083984375
0.09031343799870228	0.0308380126953125
0.0904698369995458	0.0308380126953125
0.09063223900011508	0.0308380126953125
0.09079704900068464	0.03131866455078125
0.09094961399387103	0.03131866455078125
0.0911013179938891	0.03131866455078125
0.09125659900018945	0.03131866455078125
0.09142350599722704	0.03179931640625
0.091575638994982	0.03179931640625
0.09172922499419656	0.03179931640625
0.09190031299658585	0.03179931640625
0.09205454999755602	0.03179931640625
0.09220772099797614	0.03227996826171875
0.09237171499989927	0.03227996826171875
0.09251993699581362	0.03227996826171875
0.09266782999475254	0.0327606201171875
0.09282599099969957	0.0327606201171875
0.09297907300060615	0.0327606201171875
0.09313276099419454	0.0327606201171875
0.09328591499797767	0.03324127197265625
0.0934469049971085	0.03324127197265625
0.09359845499420771	0.03324127197265625
0.09374510799534619	0.033721923828125
0.09389118299441179	0.033721923828125
0.09403777699480997	0.033721923828125
0.09418366699537728	0.033721923828125
0.09432971299975179	0.03420257568359375
0.09447623400046723	0.03420257568359375
0.09462812999845482	0.03420257568359375
0.09477599399542669	0.0346832275390625
0.09492180399684003	0.0346832275390625
0.09506774799956474	0.0346832275390625
0.09521416099596536	0.0346832275390625
0.09536095099610975	0.03516387939453125
0.09550693399796728	0.03516387939453125
0.09565807499893708	0.03516387939453125
0.09576293799909763	0.03516387939453125
0.09591046800051117	0.03564453125
0.09605714599456405	0.03564453125
0.09620597399771214	0.03564453125
0.09636061699711718	0.03612518310546875
0.09650949899514671	0.03612518310546875
0.09667307999916375	0.03612518310546875
0.09681480399740394	0.03612518310546875
0.0969578919975902	0.0366058349609375
0.09710000400082208	0.0366058349609375
0.09724226799880853	0.0366058349609375
0.09738515999924857	0.03708648681640625
0.09752750500047114	0.03708648681640625
0.0976697339938255	0.03708648681640625
0.09781165999447694	0.03708648681640625
0.09795412399398629	0.037567138671875
0.09809606699855067	0.037567138671875
0.0982382929942105	0.037567138671875
0.09837926899490412	0.03804779052734375
0.09852112500084331	0.03804779052734375
0.09866331999364775	0.03804779052734375
0.09880396299558925	0.0385284423828125
0.09894537199579645	0.0385284423828125
0.09908595599699765	0.0385284423828125
0.09922679499868536	0.0385284423828125
0.09936762299912516	0.03900909423828125
0.09951019899745006	0.03900909423828125
0.09968310499971267	0.03900909423828125
0.09987679999903776	0.03948974609375
0.10003670999867609	0.03948974609375
0.11023220700008096	0.049102783203125
0.12053876099525951	0.0587158203125
0.13082956599828321	0.06880950927734375
0.14116755099530565	0.07746124267578125
0.15152777399634942	0.08707427978515625
0.16179596099391347	0.08899688720703125
0.1720380330007174	0.08899688720703125
0.18230806499923347	0.08899688720703125
0.19255748800060246	0.08899688720703125
0.2028040389996022	0.08899688720703125
0.2131131709975307	0.08899688720703125
0.22342110099998536	0.08899688720703125
0.23366464900027495	0.08995819091796875
0.24387831299827667	0.091400146484375
0.2542234379943693	0.09188079833984375
0.264475362993835	0.0923614501953125
0.27478673699806677	0.09332275390625
0.2849996739969356	0.09380340576171875
0.29530736900051124	0.0942840576171875
0.3055242449991056	0.09572601318359375
0.3158325909971609	0.0962066650390625
0.326048256996728	0.09668731689453125
0.3362693210001453	0.09716796875
0.34650092299852986	0.09716796875
0.3567320559959626	0.09764862060546875
0.36706971699459245	0.09764862060546875
0.37736496099387296	0.09764862060546875
0.3875808919983683	0.0981292724609375
0.39790200800052844	0.09860992431640625
0.40812819399434375	0.09860992431640625
0.4184360579965869	0.099090576171875
0.42865427999640815	0.099090576171875
0.43896005299757235	0.099090576171875
0.44928487799916184	0.099090576171875
0.45964414499758277	0.099090576171875
0.46996255299745826	0.099090576171875
0.4802126409995253	0.099090576171875
0.49047609699482564	0.099090576171875
0.5007125869960873	0.099090576171875
0.5109791569993831	0.099090576171875
0.5213184519961942	0.099090576171875
0.5316643069963902	0.099090576171875
0.5419489009946119	0.099090576171875
0	0
