# Supplementary material for: GRAPE for fast and scalable graph processing and random-walk-based embedding
Source: Nat Comput Sci. 2023 Jun 26;3(6):552–68. doi: 10.1038/s43588-023-00465-8 (PMC10768636; doi:10.1038/s43588-023-00465-8)
Supplement: Supplementary file 4 — CSVs with time series data with time and memory requirements for the different libraries on the 44 considered graphs and on the different tasks considered (loading graphs, first- and second-order RWs). [file 43588_2023_465_MOESM4_ESM.zip › bio-celegans-dir/iGraph/first_order_walk.csv]

delta	ram
0	0.000996971130371116
0.00015812699712114409	0.001477622985839866
0.0002888919989345595	0.001477622985839866
0.00038181699710548855	0.001477622985839866
0.0004764969999087043	0.001958274841308616
0.000561347998882411	0.001958274841308616
0.0006441059995268006	0.001958274841308616
0.0007251349998114165	0.001958274841308616
0.0008070749972830527	0.001958274841308616
0.0008881849971658085	0.001958274841308616
0.000978298998234095	0.001958274841308616
0.0010613199992803857	0.001958274841308616
0.0011425039992900565	0.001958274841308616
0.0012235629983479157	0.001958274841308616
0.0013036889977229293	0.001958274841308616
0.0014035519998287782	0.002438926696777366
0.00149258999954327	0.002438926696777366
0.0015871369978412986	0.002438926696777366
0.001672600999881979	0.002438926696777366
0.0017556629973114468	0.002438926696777366
0.001838698997744359	0.002438926696777366
0.0019218519992136862	0.002438926696777366
0.002004906000365736	0.002438926696777366
0.0021163059973332565	0.002438926696777366
0.0022035809997760225	0.002438926696777366
0.002287523999257246	0.002438926696777366
0.0023712399997748435	0.002438926696777366
0.002459881998220226	0.002438926696777366
0.0025450260000070557	0.002438926696777366
0.00263706599798752	0.002438926696777366
0.0027207419989281334	0.002438926696777366
0.0028043259990226943	0.002438926696777366
0.002890127998398384	0.002919578552246116
0.00297363799836603	0.002919578552246116
0.00305622899759328	0.002919578552246116
0.003138317999400897	0.002919578552246116
0.003220450998924207	0.002919578552246116
0.0033029509977495763	0.002919578552246116
0.0033868339996843133	0.002919578552246116
0.0034746329984045587	0.002919578552246116
0.003558123997208895	0.002919578552246116
0.0036409919994184747	0.002919578552246116
0.003723081998032285	0.002919578552246116
0.0038054899996495806	0.002919578552246116
0.003887643997586565	0.002919578552246116
0.003969993998907739	0.002919578552246116
0.004052444997796556	0.002919578552246116
0.00413510499856784	0.002919578552246116
0.00421784900026978	0.002919578552246116
0.004310233998694457	0.002919578552246116
0.004389286998048192	0.002919578552246116
0.004473318997042952	0.002919578552246116
0.004553768998448504	0.002919578552246116
0.004656761997466674	0.002919578552246116
0.00475114599976223	0.002919578552246116
0.004832086997339502	0.002919578552246116
0.004912234999210341	0.002919578552246116
0.004991884998162277	0.002919578552246116
0.005071538998890901	0.002919578552246116
0.0051517079991754144	0.002919578552246116
0.005233940999460174	0.002919578552246116
0.0053485839998757	0.002919578552246116
0.005428893000498647	0.002919578552246116
0.005515896998986136	0.002919578552246116
0.0055965659994399175	0.002919578552246116
0.005677072000253247	0.002919578552246116
0.005756970997026656	0.002919578552246116
0.0058366329976706766	0.002919578552246116
0.005917340000451077	0.002919578552246116
0.005997063999529928	0.002919578552246116
0.006093136998970294	0.002919578552246116
0.006175405000249157	0.002919578552246116
0.006255426997086033	0.002919578552246116
0.006336417998682009	0.002919578552246116
0.00641993499812088	0.002919578552246116
0.006506636000267463	0.002919578552246116
0.006587035997654311	0.002919578552246116
0.006667287998425309	0.002919578552246116
0.006747977000486571	0.002919578552246116
0.00682872999823303	0.002919578552246116
0.006909273997734999	0.002919578552246116
0.00698934200045187	0.002919578552246116
0.007073574997775722	0.002919578552246116
0.007154503000492696	0.002919578552246116
0.0072347049972449895	0.002919578552246116
0.007315101996937301	0.002919578552246116
0.007395374999759952	0.002919578552246116
0.007481728000129806	0.003400230407714866
0.007563180999568431	0.003400230407714866
0.007644531997357262	0.003400230407714866
0.007725129999016644	0.003400230407714866
0.007805780998751288	0.003400230407714866
0.007889557997259544	0.003400230407714866
0.007969618000061018	0.003400230407714866
0.008049680000112858	0.003400230407714866
0.00812945199868409	0.003400230407714866
0.008209054998587817	0.003400230407714866
0.008288763998280047	0.003400230407714866
0.008370657000341453	0.003400230407714866
0.008454642000288004	0.003400230407714866
0.008535368997399928	0.003400230407714866
0.008614877999207238	0.003400230407714866
0.008694435997313121	0.003400230407714866
0.008774627996899653	0.003400230407714866
0.00886322999940603	0.003400230407714866
0.008938226997997845	0.003400230407714866
0.009013942999445135	0.003400230407714866
0.009088717997656204	0.003400230407714866
0.00916391699865926	0.003400230407714866
0.009239142000296852	0.003400230407714866
0.00931632599895238	0.003400230407714866
0.009391576997586526	0.003400230407714866
0.009472624999034451	0.003400230407714866
0.00954843100043945	0.003400230407714866
0.009623650999856181	0.003400230407714866
0.009698910998849897	0.003400230407714866
0.00977308199799154	0.003400230407714866
0.009847150999121368	0.003400230407714866
0.009921355998812942	0.003400230407714866
0.009995450000133133	0.003400230407714866
0.010082916996907443	0.003400230407714866
0.01030904700019164	0.003400230407714866
0.010495283997443039	0.003400230407714866
0.010664610999810975	0.003400230407714866
0.010833770997123793	0.003400230407714866
0.010990807997586671	0.003400230407714866
0.011144911997689633	0.003400230407714866
0.01130239699705271	0.003400230407714866
0.011455846997705521	0.003400230407714866
0.011620323999522952	0.003400230407714866
0.011779925996961538	0.003400230407714866
0.011936877999687567	0.003400230407714866
0.012098188999516424	0.003400230407714866
0.012256414996954845	0.003400230407714866
0.012414042997988872	0.003400230407714866
0.012588846999278758	0.003400230407714866
0.012746589000016684	0.003400230407714866
0.012914003997138934	0.003400230407714866
0.013066919000266353	0.003400230407714866
0.013239047999377362	0.003400230407714866
0.013407561997155426	0.003400230407714866
0.013570019000326283	0.003400230407714866
0.013727645000471966	0.003400230407714866
0.013884449999750359	0.003400230407714866
0.01441821999833337	0.003880882263183616
0.014605339998524869	0.003880882263183616
0	0
