# Supplementary material for: GRAPE for fast and scalable graph processing and random-walk-based embedding
Source: Nat Comput Sci. 2023 Jun 26;3(6):552–68. doi: 10.1038/s43588-023-00465-8 (PMC10768636; doi:10.1038/s43588-023-00465-8)
Supplement: Supplementary file 4 — CSVs with time series data with time and memory requirements for the different libraries on the 44 considered graphs and on the different tasks considered (loading graphs, first- and second-order RWs). [file 43588_2023_465_MOESM4_ESM.zip › bio-celegans-dir/PecanPy/second_order_walk_only_q.csv]

delta	ram
0	0.00206756591796875
0.00022089999401941895	0.0025482177734375
0.0003634469976532273	0.0025482177734375
0.00045603199396282434	0.0025482177734375
0.0005405989941209555	0.0025482177734375
0.0006318890009424649	0.0025482177734375
0.0007136349959182553	0.0025482177734375
0.0007942399970488623	0.0025482177734375
0.0008745800005272031	0.0025482177734375
0.0009548489979351871	0.0025482177734375
0.001034922999679111	0.00302886962890625
0.0011315689989714883	0.00302886962890625
0.0012215599999763072	0.00302886962890625
0.001302559998293873	0.00302886962890625
0.0013972849992569536	0.00302886962890625
0.0014780509955016896	0.00302886962890625
0.00156474099640036	0.00302886962890625
0.0016463509964523837	0.00302886962890625
0.001726369999232702	0.00302886962890625
0.0018057109991787001	0.00302886962890625
0.0018852729990612715	0.00302886962890625
0.0019742229997063987	0.003509521484375
0.0020540919940685853	0.003509521484375
0.002143549994798377	0.003509521484375
0.0022229269961826503	0.003509521484375
0.0023024629990686662	0.003509521484375
0.0023819209964131005	0.003509521484375
0.0024701099973754026	0.003509521484375
0.0025546510005369782	0.003509521484375
0.0026432239974383265	0.003509521484375
0.0027313409955240786	0.003509521484375
0.0028146209951955825	0.003509521484375
0.0028945369995199144	0.003509521484375
0.0029743069972028024	0.003509521484375
0.003083684998273384	0.003749847412109375
0.00316814399411669	0.003749847412109375
0.003248855995479971	0.003749847412109375
0.003328854996652808	0.003749847412109375
0.0034083029968314804	0.003749847412109375
0.0034994019952137023	0.003749847412109375
0.0035905949989682995	0.003749847412109375
0.0036746319965459406	0.003749847412109375
0.0037555909948423505	0.004230499267578125
0.003836089999822434	0.004230499267578125
0.00391614499676507	0.004230499267578125
0.003996352999820374	0.004230499267578125
0.004076050994626712	0.004230499267578125
0.004155609996814746	0.004230499267578125
0.004234643995005172	0.004230499267578125
0.0043140319976373576	0.004230499267578125
0.004393654999148566	0.004230499267578125
0.004482608994294424	0.004230499267578125
0.004571423996821977	0.004230499267578125
0.004652235998946708	0.004230499267578125
0.004731629996967968	0.004711151123046875
0.004811594997590873	0.004711151123046875
0.004893345998425502	0.004711151123046875
0.004973938994226046	0.004711151123046875
0.0050537110000732355	0.004711151123046875
0.005133320999448188	0.004711151123046875
0.005218106998654548	0.004711151123046875
0.005298730997310486	0.004711151123046875
0.005378759997256566	0.004711151123046875
0.005459166997752618	0.004711151123046875
0.005538765995879658	0.004711151123046875
0.005625355996016879	0.004711151123046875
0.005705348994524684	0.004711151123046875
0.005785586996353231	0.004711151123046875
0.0058648909980547614	0.005191802978515625
0.005944427000940777	0.005191802978515625
0.006024057998729404	0.005191802978515625
0.006103638996137306	0.005191802978515625
0.0061835449960199185	0.005191802978515625
0.006264821997319814	0.005191802978515625
0.006348053000692744	0.005191802978515625
0.00642909999442054	0.005191802978515625
0.006509191000077408	0.005191802978515625
0.006594316000700928	0.005191802978515625
0.006674897995253559	0.005191802978515625
0.006755022994184401	0.005191802978515625
0.006835280000814237	0.005191802978515625
0.006915011996170506	0.005191802978515625
0.006994616996962577	0.005191802978515625
0.00709455299511319	0.005191802978515625
0.007176004000939429	0.005191802978515625
0.007256373995915055	0.005191802978515625
0.007336262999160681	0.005191802978515625
0.007415840998874046	0.005191802978515625
0.0074952099967049435	0.005191802978515625
0.0075793989963131025	0.005191802978515625
0.007669955994060729	0.005191802978515625
0.007763053996313829	0.005191802978515625
0.007845706997613888	0.005191802978515625
0.00792602799629094	0.005191802978515625
0.008006478994502686	0.005191802978515625
0.008087372996669728	0.005191802978515625
0.008167811000021175	0.005191802978515625
0.008248239995737094	0.005191802978515625
0.008328871997946408	0.005191802978515625
0.008409554000536446	0.005191802978515625
0.008489642998029012	0.005191802978515625
0.008574287996452767	0.005191802978515625
0.008654931996716186	0.005191802978515625
0.008735461000469513	0.005191802978515625
0.008815465997031424	0.005191802978515625
0.008896053994249087	0.005191802978515625
0.008976560995506588	0.005191802978515625
0.009056987000803929	0.005191802978515625
0.009144359995843843	0.005191802978515625
0.009227243994246237	0.005191802978515625
0.009307750995503739	0.005191802978515625
0.009388020996993873	0.005191802978515625
0.00946774299518438	0.005191802978515625
0.0095529539976269	0.005191802978515625
0.009633826994104311	0.005191802978515625
0.00971390899940161	0.005191802978515625
0.00979385199752869	0.005191802978515625
0.009873978997347876	0.005191802978515625
0.009954355999070685	0.005191802978515625
0.010034389997599646	0.005191802978515625
0.010206728999037296	0.005191802978515625
0.010388990995124914	0.005191802978515625
0.010588182994979434	0.005191802978515625
0.010782808996737003	0.005191802978515625
0.010944770998321474	0.005191802978515625
0.011117486996226944	0.005191802978515625
0.011273059993982315	0.005191802978515625
0.011431268998421729	0.005191802978515625
0.011590447000344284	0.005191802978515625
0.011745810996217187	0.005191802978515625
0.011900130994035862	0.005191802978515625
0.012054122998961248	0.005191802978515625
0.012207330997625832	0.005191802978515625
0.012361114997474942	0.005191802978515625
0.01251443899673177	0.005191802978515625
0.012672484997892752	0.005191802978515625
0.012832879998313729	0.005191802978515625
0.012987482994503807	0.005191802978515625
0.013141429997631349	0.005191802978515625
0.013294837997818831	0.005672454833984375
0.013451619000989012	0.005672454833984375
0.013607004999357741	0.005672454833984375
0.013763910996203776	0.005672454833984375
0.013917315998696722	0.005672454833984375
0.014070271994569339	0.005672454833984375
0.014223075995687395	0.005672454833984375
0.014376734994584695	0.005672454833984375
0.014530508997268043	0.005672454833984375
0.01468828899669461	0.005672454833984375
0.014841949996480253	0.005672454833984375
0.01502281399734784	0.005672454833984375
0.015184945994406007	0.005672454833984375
0.015339842000685167	0.005672454833984375
0.015493422994040884	0.005672454833984375
0.015651687994250096	0.005672454833984375
0.01580692899733549	0.005672454833984375
0.015961168996000197	0.005672454833984375
0.01611529299407266	0.005672454833984375
0.016269217994704377	0.005672454833984375
0.016422998000052758	0.005672454833984375
0.016576835994783323	0.005672454833984375
0.01673443499748828	0.005672454833984375
0.0168891689972952	0.005672454833984375
0.017043497995473444	0.006153106689453125
0.017197512999700848	0.006153106689453125
0.017352448994643055	0.006153106689453125
0.017506708994915243	0.006153106689453125
0.017666155996266752	0.006153106689453125
0.017830436998337973	0.006153106689453125
0.01798709499416873	0.006153106689453125
0.01814155800093431	0.006153106689453125
0.018295996000233572	0.006633758544921875
0.01845098999910988	0.006633758544921875
0.01860558399494039	0.006633758544921875
0.018760598999506328	0.006633758544921875
0.01891469299880555	0.006633758544921875
0.01906744599546073	0.006633758544921875
0.01922297599958256	0.007114410400390625
0.019376504998945165	0.007114410400390625
0.019529147997673135	0.007114410400390625
0.0196940129972063	0.007114410400390625
0.01984818699565949	0.007114410400390625
0.020001953998871613	0.007114410400390625
0.020154772995738313	0.007114410400390625
0.020307656996010337	0.007114410400390625
0.020461125001020264	0.007595062255859375
0.02061893900099676	0.007595062255859375
0.020773254000232555	0.007595062255859375
0.020935824999469332	0.007595062255859375
0.021094313997309655	0.007595062255859375
0.02125137300026836	0.007595062255859375
0.021407104999525473	0.007595062255859375
0.021560895998845808	0.008075714111328125
0.0217147000003024	0.008075714111328125
0.021868536998226773	0.008075714111328125
0.02202193300036015	0.008075714111328125
0.02217477199883433	0.008075714111328125
0.022327999999106396	0.008075714111328125
0.022480280000308994	0.008556365966796875
0.022637766000116244	0.008556365966796875
0.02279813099448802	0.008556365966796875
0.022954022999329027	0.008556365966796875
0.02312382999662077	0.008556365966796875
0.023279597000509966	0.008556365966796875
0.02343359699443681	0.008556365966796875
0.02358821599773364	0.008556365966796875
0.023742377998132724	0.008556365966796875
0.02389566299825674	0.009037017822265625
0.024049572995863855	0.009037017822265625
0.024202742999477778	0.009037017822265625
0.02435626999795204	0.009037017822265625
0.024509565999323968	0.009037017822265625
0.02466670399735449	0.009037017822265625
0.024820102997182403	0.009037017822265625
0.024973437997687142	0.009037017822265625
0.025126612999883946	0.009037017822265625
0.025280581998231355	0.009037017822265625
0.025434749994019512	0.009037017822265625
0.02558925400080625	0.009037017822265625
0.025742853998963255	0.009037017822265625
0.025895881997712422	0.009037017822265625
0.026050848995510023	0.009517669677734375
0.026204588000837248	0.009517669677734375
0.026358283997979015	0.009517669677734375
0.02651136899658013	0.009517669677734375
0.026668435995816253	0.009517669677734375
0.026822095998795703	0.009517669677734375
0.02697462799551431	0.009517669677734375
0.027155698000569828	0.009517669677734375
0.027309883997077122	0.009517669677734375
0.027462216996354982	0.009517669677734375
0.02761913999711396	0.009517669677734375
0.027799244999187067	0.009517669677734375
0.02797035899857292	0.009998321533203125
0.028126502998929936	0.009998321533203125
0.028286927998124156	0.009998321533203125
0.028442748996894807	0.009998321533203125
0.028597472999535967	0.009998321533203125
0.028754460996424314	0.009998321533203125
0.028909155997098424	0.009998321533203125
0.02906641499430407	0.009998321533203125
0.02922079199925065	0.009998321533203125
0.029375004000030458	0.009998321533203125
0.029528758001106326	0.009998321533203125
0.029687561000173446	0.009998321533203125
0.0298407199952635	0.009998321533203125
0.029995332995895296	0.009998321533203125
0.030148465993988793	0.009998321533203125
0.030302426996058784	0.009998321533203125
0.030455649000941776	0.009998321533203125
0.030610551999416202	0.009998321533203125
0.030764441995415837	0.009998321533203125
0.03091832299833186	0.010478973388671875
0.03108601999701932	0.010478973388671875
0.031241065997164696	0.010478973388671875
0.03139490299508907	0.010478973388671875
0.03155704999517184	0.010478973388671875
0.031712130999949295	0.010478973388671875
0.03186553599516628	0.010478973388671875
0.03201862199784955	0.010478973388671875
0.0321718239938491	0.010478973388671875
0.03232489899528446	0.010478973388671875
0.03247798799566226	0.010478973388671875
0.03263613599847304	0.010478973388671875
0.03279567899880931	0.010478973388671875
0.0329517450009007	0.010478973388671875
0.033105452996096574	0.010478973388671875
0.033258888994168956	0.010478973388671875
0.03341332799755037	0.010959625244140625
0.03356867399998009	0.010959625244140625
0.033722978994774166	0.010959625244140625
0.033880035996844526	0.010959625244140625
0.03403468999749748	0.010959625244140625
0.034187798999482766	0.010959625244140625
0.03434123599436134	0.010959625244140625
0.03449457699753111	0.010959625244140625
0.034653214999707416	0.010959625244140625
0.03480780599784339	0.010959625244140625
0.034961272998771165	0.010959625244140625
0.0351326189993415	0.010959625244140625
0.035288312996272	0.010959625244140625
0.03544188799423864	0.010959625244140625
0.03559521499846596	0.010959625244140625
0.03574859199579805	0.010959625244140625
0.03590153899858706	0.010959625244140625
0.0360546890005935	0.010959625244140625
0.03620750299887732	0.011440277099609375
0.03635992799536325	0.011440277099609375
0.03651305499806767	0.011440277099609375
0.036680491000879556	0.011440277099609375
0.03683857199939666	0.011440277099609375
0.036993109999457374	0.011440277099609375
0.03714686899911612	0.011440277099609375
0.037299552001059055	0.011440277099609375
0.03745273499953328	0.011440277099609375
0.03760613199847285	0.011440277099609375
0.03779479399963748	0.011440277099609375
0.037962368995067663	0.011440277099609375
0.038117856995086186	0.011440277099609375
0.03827149599965196	0.011440277099609375
0.03843459799827542	0.011440277099609375
0.03859254999406403	0.011440277099609375
0.03874842899676878	0.011920928955078125
0.03890300799685065	0.011920928955078125
0.03901268099434674	0.011920928955078125
0.03916749299969524	0.011920928955078125
0.03932114099734463	0.011920928955078125
0.039475334000599105	0.011920928955078125
0.03963348099932773	0.011920928955078125
0.039787590998457745	0.011920928955078125
0.039941812996403314	0.011920928955078125
0.04009513799974229	0.011920928955078125
0.04024847199616488	0.011920928955078125
0.04040108999470249	0.011920928955078125
0.04055431099550333	0.011920928955078125
0.04070813799626194	0.011920928955078125
0.04086183599429205	0.011920928955078125
0.041016137998667546	0.011920928955078125
0.04117085300094914	0.011920928955078125
0.041324334997625556	0.011920928955078125
0.04147768099937821	0.011920928955078125
0.041641190997324884	0.011920928955078125
0.04179632700106595	0.011920928955078125
0.04194946099596564	0.012401580810546875
0.04210235399659723	0.012401580810546875
0.04225521699845558	0.012401580810546875
0.04240858399862191	0.012401580810546875
0.042562361995805986	0.012401580810546875
0.04271671599417459	0.012401580810546875
0.042881550994934514	0.012401580810546875
0.04301140399911674	0.012401580810546875
0.043165707000298426	0.012401580810546875
0.04331868099689018	0.012401580810546875
0.0434708979955758	0.012401580810546875
0.04362751599546755	0.012882232666015625
0.04378222499508411	0.012882232666015625
0.04393549499945948	0.012882232666015625
0.04408810599852586	0.012882232666015625
0.0442410719988402	0.012882232666015625
0.044394106000254396	0.012882232666015625
0.04455327300092904	0.012882232666015625
0.044708681998599786	0.012882232666015625
0.044862356000521686	0.012882232666015625
0.04501586799597135	0.012882232666015625
0.04516913800034672	0.012882232666015625
0.045322637000936083	0.012882232666015625
0.045475909995730035	0.012882232666015625
0.045633805995748844	0.012882232666015625
0.0457870649988763	0.012882232666015625
0.04593972199654672	0.012882232666015625
0.046092295000562444	0.012882232666015625
0.046244961995398626	0.012882232666015625
0.04639822399622062	0.012882232666015625
0.046553544998459984	0.012882232666015625
0.046707977999176364	0.013362884521484375
0.04686250699887751	0.013362884521484375
0.04701170799671672	0.013362884521484375
0.047166781994747	0.013362884521484375
0.04732113999489229	0.013843536376953125
0.047477082000114024	0.013843536376953125
0.04763519599509891	0.013843536376953125
0.04778982100106077	0.013843536376953125
0.04794491399661638	0.014324188232421875
0.048098786995979026	0.014324188232421875
0.048252192995278165	0.014324188232421875
0.048406400994281285	0.014324188232421875
0.04856015100085642	0.014324188232421875
0.04871466299664462	0.014324188232421875
0.04887047299416736	0.014804840087890625
0.049025385997083504	0.014804840087890625
0.04917939900042256	0.014804840087890625
0.04933364699536469	0.014804840087890625
0.04948759399849223	0.014804840087890625
0.0496449610000127	0.014804840087890625
0.049799427994003054	0.014804840087890625
0.04995283799507888	0.015285491943359375
0.05010563999530859	0.015285491943359375
0.05025810100050876	0.015285491943359375
0.050410402996931225	0.015285491943359375
0.05056343199976254	0.015285491943359375
0.05071671399491606	0.015285491943359375
0.05086978199688019	0.015285491943359375
0.05102783999609528	0.015766143798828125
0.05118383700028062	0.015766143798828125
0.051336746000743005	0.015766143798828125
0.05148944199754624	0.015766143798828125
0.051647666994540486	0.015766143798828125
0.05180096999538364	0.015766143798828125
0.05195383399404818	0.015766143798828125
0.05210658699797932	0.015766143798828125
0.052262967998103704	0.015766143798828125
0.052416724000067916	0.016246795654296875
0.05257052399974782	0.016246795654296875
0.052728679998836014	0.016246795654296875
0.052885115997924004	0.016246795654296875
0.053038622994790785	0.016246795654296875
0.053191400998912286	0.016246795654296875
0.053344185995229054	0.016246795654296875
0.053496547996473964	0.016246795654296875
0.05365417199936928	0.016727447509765625
0.05380687499564374	0.016727447509765625
0.05395970999961719	0.016727447509765625
0.0541131520003546	0.016727447509765625
0.05426529999385821	0.016727447509765625
0.05441796100058127	0.016727447509765625
0.05457269599719439	0.016727447509765625
0.05472755499795312	0.016727447509765625
0.054880910996871535	0.017208099365234375
0.05501123100111727	0.017208099365234375
0.05516570199688431	0.017208099365234375
0.055318046994216274	0.017208099365234375
0.055471150000812486	0.017208099365234375
0.055629521993978415	0.017208099365234375
0.055783382995286956	0.017208099365234375
0.05593629099894315	0.017208099365234375
0.05608920599479461	0.017208099365234375
0.05624195299606072	0.017208099365234375
0.05639594799868064	0.017208099365234375
0.05655325999396155	0.017208099365234375
0.0567097639941494	0.017208099365234375
0.056863626996346284	0.017208099365234375
0.05701784899429185	0.017208099365234375
0.057171275999280624	0.017208099365234375
0.05732423099834705	0.017208099365234375
0.057477192996884696	0.017208099365234375
0.05763496599684004	0.017208099365234375
0.057789655998931266	0.017208099365234375
0.05794405299820937	0.017208099365234375
0.058096691995160654	0.017208099365234375
0.058249064000847284	0.017688751220703125
0.058401773996592965	0.017688751220703125
0.058554164999804925	0.017688751220703125
0.058707575997686945	0.017688751220703125
0.05886060500051826	0.017688751220703125
0.0590113219950581	0.017688751220703125
0.059165033999306615	0.017688751220703125
0.05931750599847874	0.017688751220703125
0.05946990799566265	0.017688751220703125
0.05962894600088475	0.017688751220703125
0.059782673000881914	0.017688751220703125
0.05993892200058326	0.017688751220703125
0.060093207997852005	0.017688751220703125
0.06024609399901237	0.017688751220703125
0.06039912800042657	0.017688751220703125
0.06055281400040258	0.017688751220703125
0.060706977994414046	0.018169403076171875
0.060860569996293634	0.018169403076171875
0.06101334599952679	0.018169403076171875
0.061165431994595565	0.018169403076171875
0.06131788299535401	0.018169403076171875
0.06147122399852378	0.018169403076171875
0.061627962000784464	0.018169403076171875
0.06178189699858194	0.018169403076171875
0.06193450399587164	0.018169403076171875
0.06208701399737038	0.018169403076171875
0.062239765997219365	0.018169403076171875
0.062392166000790894	0.018169403076171875
0.06254757999704452	0.018650054931640625
0.06270120599947404	0.018650054931640625
0.06286217399610905	0.018650054931640625
0.0630108699988341	0.018650054931640625
0.06316471799800638	0.018650054931640625
0.06331792499986477	0.018650054931640625
0.06347090399503941	0.018650054931640625
0.06362795899622142	0.018650054931640625
0.0637811709966627	0.018650054931640625
0.0639348139957292	0.018650054931640625
0.06408844299585326	0.018650054931640625
0.06424286899709841	0.018650054931640625
0.06439646500075469	0.019130706787109375
0.06455319399537984	0.019130706787109375
0.06470796599751338	0.019130706787109375
0.06486202700034482	0.019130706787109375
0.06501468899659812	0.019130706787109375
0.0651675869958126	0.019130706787109375
0.06532092099951115	0.019130706787109375
0.06547347999730846	0.019130706787109375
0.06562979199952679	0.019130706787109375
0.06578290299512446	0.019130706787109375
0.06593571399571374	0.019130706787109375
0.06608822300040629	0.019130706787109375
0.06624072999693453	0.019130706787109375
0.06639348499447806	0.019130706787109375
0.066549010000017	0.019130706787109375
0.0667025549992104	0.019611358642578125
0.06685587999527343	0.019611358642578125
0.06702228299400304	0.019611358642578125
0.06717746499634814	0.019611358642578125
0.06732979899970815	0.019611358642578125
0.06748277799488278	0.019611358642578125
0.06764268099504989	0.019611358642578125
0.06780378799885511	0.019611358642578125
0.06795857999532018	0.019611358642578125
0.06811228299920913	0.019611358642578125
0.06826572999852942	0.020092010498046875
0.06842028199753258	0.020092010498046875
0.06857474099524552	0.020092010498046875
0.06873551599710481	0.020092010498046875
0.0688897609943524	0.020092010498046875
0.06904323299386306	0.020092010498046875
0.06919620400003623	0.020092010498046875
0.06934937099867966	0.020092010498046875
0.06950225199398119	0.020092010498046875
0.06966034599463455	0.020092010498046875
0.06981353399896761	0.020092010498046875
0.069966058996215	0.020092010498046875
0.07011908300046343	0.020092010498046875
0.07027138799458044	0.020092010498046875
0.070424658995762	0.020092010498046875
0.07057837300089886	0.020092010498046875
0.07073206099448726	0.020092010498046875
0.07088588400074514	0.020092010498046875
0.0710109419960645	0.020092010498046875
0.0711659399967175	0.020092010498046875
0.07131885899434565	0.020092010498046875
0.0714711519976845	0.020572662353515625
0.07162930199410766	0.020572662353515625
0.07178419699630467	0.020572662353515625
0.07193846399604809	0.020572662353515625
0.0720917799990275	0.020572662353515625
0.07224446300097043	0.020572662353515625
0.07239812400075607	0.020572662353515625
0.07255278199590975	0.020572662353515625
0.07270652499573771	0.020572662353515625
0.07286843099427642	0.020572662353515625
0.0730219289980596	0.020572662353515625
0.07317543299723184	0.020572662353515625
0.07332916199811734	0.020572662353515625
0.07348177699896041	0.020572662353515625
0.07363889499538345	0.020572662353515625
0.0737917730002664	0.020572662353515625
0.07394422400102485	0.020572662353515625
0.07409621499391505	0.020572662353515625
0.07424835799611174	0.020572662353515625
0.07440046400006395	0.021053314208984375
0.0745530259955558	0.021053314208984375
0.07470564099639887	0.021053314208984375
0.07485797999834176	0.021053314208984375
0.07501116200000979	0.021053314208984375
0.07516455499717267	0.021053314208984375
0.07532040200021584	0.021053314208984375
0.07547444199735764	0.021053314208984375
0.07563116499659372	0.021053314208984375
0.0757843889950891	0.021053314208984375
0.07593824099603808	0.021053314208984375
0.0760911949982983	0.021053314208984375
0.07624426899565151	0.021533966064453125
0.07639666099566966	0.021533966064453125
0.07655291499395389	0.021533966064453125
0.07670898899959866	0.021533966064453125
0.07686259599722689	0.021533966064453125
0.07701499899849296	0.022014617919921875
0.07716764799988596	0.022014617919921875
0.07732038099493366	0.022014617919921875
0.07747350599674974	0.022014617919921875
0.07763136699941242	0.022014617919921875
0.07780913500027964	0.022495269775390625
0.0779822369950125	0.022495269775390625
0.07813771599467145	0.022495269775390625
0.07829162699636072	0.022495269775390625
0.07844592900073621	0.022975921630859375
0.07859980299690505	0.022975921630859375
0.0787564919955912	0.022975921630859375
0.07891068399476353	0.022975921630859375
0.07906436899793334	0.023456573486328125
0.0792185959944618	0.023456573486328125
0.07951539499481441	0.023456573486328125
0.0796848809986841	0.023937225341796875
0.07984309899620712	0.023937225341796875
0.07999830699554877	0.023937225341796875
0.08015203599643428	0.023937225341796875
0.08030630099528935	0.023937225341796875
0.08045967199723236	0.024417877197265625
0.08062749300006544	0.024417877197265625
0.08078252699488075	0.024417877197265625
0.08093607199407415	0.024417877197265625
0.08108944600098766	0.024898529052734375
0.08124202999897534	0.024898529052734375
0.08139442299579969	0.024898529052734375
0.08154945799469715	0.024898529052734375
0.08170249199611135	0.025379180908203125
0.08185588999913307	0.025379180908203125
0.0820094699956826	0.025379180908203125
0.08216189599625068	0.025379180908203125
0.08231443999829935	0.025379180908203125
0.08246718000009423	0.025859832763671875
0.08262444399588276	0.025859832763671875
0.0827904559992021	0.025859832763671875
0.0829513099961332	0.025859832763671875
0.08313293199898908	0.026340484619140625
0.0832928460004041	0.026340484619140625
0.08344803100044373	0.026340484619140625
0.08360177999566076	0.026340484619140625
0.08375857899955008	0.026340484619140625
0.08391197300079511	0.026821136474609375
0.08406617400032701	0.026821136474609375
0.08421920799446525	0.026821136474609375
0.084372525998333	0.026821136474609375
0.08452569599467097	0.026821136474609375
0.0846829029978835	0.027301788330078125
0.0848420959955547	0.027301788330078125
0.08499578799819574	0.027301788330078125
0.08514878499408951	0.027301788330078125
0.08530151699960697	0.027782440185546875
0.08545598199998494	0.027782440185546875
0.08560930800013011	0.027782440185546875
0.08576385899505112	0.027782440185546875
0.08591673799674027	0.028263092041015625
0.08607031100109452	0.028263092041015625
0.08622348299832083	0.028263092041015625
0.08637671500036959	0.028263092041015625
0.08652939699823037	0.028743743896484375
0.08668736999970861	0.028743743896484375
0.08684180199634284	0.028743743896484375
0.08699580100073945	0.028743743896484375
0.08716457199625438	0.028743743896484375
0.08731943200109527	0.029224395751953125
0.0874744600005215	0.029224395751953125
0.08763463299692376	0.029224395751953125
0.08780449099867838	0.029224395751953125
0.08797469300043304	0.029705047607421875
0.08813181599543896	0.029705047607421875
0.08828669699869351	0.029705047607421875
0.08844001499528531	0.029705047607421875
0.08859465600107796	0.030185699462890625
0.08875045899912948	0.030185699462890625
0.08890410800086102	0.030185699462890625
0.08905784499802394	0.030185699462890625
0.08921063899470028	0.030185699462890625
0.08936386899586068	0.030666351318359375
0.0895185629997286	0.030666351318359375
0.08968163099780213	0.030666351318359375
0.08983668499422492	0.030666351318359375
0.08999098099593539	0.031147003173828125
0.09014467999804765	0.031147003173828125
0.09029866199853132	0.031147003173828125
0.09045305800100323	0.031147003173828125
0.09060813699761638	0.031627655029296875
0.09076289199583698	0.031627655029296875
0.0909177559951786	0.031627655029296875
0.09109013499983121	0.031627655029296875
0.09124831299413927	0.032108306884765625
0.0914022910001222	0.032108306884765625
0.09155622399703134	0.032108306884765625
0.0917108459980227	0.032108306884765625
0.09186517799389549	0.032588958740234375
0.09201853199920151	0.032588958740234375
0.09217182699649129	0.032588958740234375
0.09232569599407725	0.032588958740234375
0.09248450899758609	0.032588958740234375
0.09264688899565954	0.033069610595703125
0.09281004499644041	0.033069610595703125
0.09296742399601499	0.033069610595703125
0.09312227399641415	0.033069610595703125
0.0932777839989285	0.033550262451171875
0.09343710199755151	0.033550262451171875
0.09359303800010821	0.033550262451171875
0.09374819799995748	0.033550262451171875
0.09390293999604182	0.034030914306640625
0.09405659899493912	0.034030914306640625
0.09421257599751698	0.034030914306640625
0.09437027500098338	0.034030914306640625
0.09452462099579861	0.034511566162109375
0.09468266199837672	0.034511566162109375
0.09483688599721063	0.034511566162109375
0.09499216100084595	0.034511566162109375
0.0951623489963822	0.034511566162109375
0.09531980299652787	0.034992218017578125
0.09547531899443129	0.034992218017578125
0.09563568099838449	0.034992218017578125
0.09579033599584363	0.034992218017578125
0.09594547799497377	0.035472869873046875
0.09610038599930704	0.035472869873046875
0.0962563009961741	0.035472869873046875
0.09641051400103606	0.035472869873046875
0.09656499599805102	0.035953521728515625
0.09672162399510853	0.035953521728515625
0.09687662599753821	0.035953521728515625
0.09703074999561068	0.035953521728515625
0.09718367899768054	0.035953521728515625
0.09733733699977165	0.036434173583984375
0.09749085599469254	0.036434173583984375
0.09765030199923785	0.036434173583984375
0.09781280599418096	0.036434173583984375
0.0979687879953417	0.036914825439453125
0.09812217499711551	0.036914825439453125
0.09827581099671079	0.036914825439453125
0.09842922099778662	0.036914825439453125
0.09858438499941258	0.037395477294921875
0.09873904599953676	0.037395477294921875
0.09890004499902716	0.037395477294921875
0.09901153099781368	0.037395477294921875
0.09916716799489222	0.037876129150390625
0.0993211759996484	0.037876129150390625
0.09947425100108376	0.037876129150390625
0.09963406499446137	0.037876129150390625
0.09978947899799095	0.037876129150390625
0.09994314199866494	0.038356781005859375
0.10009608000109438	0.038356781005859375
0.11029031599900918	0.046047210693359375
0.12063255199609557	0.053737640380859375
0.13095178799994756	0.060947418212890625
0.1412652539947885	0.06863784790039062
0.15153034599643433	0.07488632202148438
0.161815512998146	0.08257675170898438
0.17208485899755033	0.08594131469726562
0.18235514299885835	0.08594131469726562
0.19261679500050377	0.08594131469726562
0.2028846059984062	0.08594131469726562
0.21315690499613993	0.08594131469726562
0.22339584499422926	0.08594131469726562
0.23364025399496313	0.08594131469726562
0.24388730200007558	0.08594131469726562
0.2541509180009598	0.08594131469726562
0.264404638997803	0.08594131469726562
0.27467060299386503	0.08594131469726562
0.28491497399954824	0.08738327026367188
0.2951646899964544	0.08882522583007812
0.30540056899917545	0.08930587768554688
0.3156302639981732	0.08930587768554688
0.32586743199499324	0.08978652954101562
0.3361108669996611	0.09026718139648438
0.34635553199768765	0.09026718139648438
0.35660181699495297	0.09074783325195312
0.36686420099431416	0.09074783325195312
0.37714639399928274	0.09074783325195312
0.38737395799398655	0.09074783325195312
0.3976094600002398	0.09074783325195312
0.40785124499961967	0.09074783325195312
0.4180930799993803	0.09122848510742188
0.4283230020009796	0.09122848510742188
0.43855155799974455	0.09122848510742188
0.4487850799996522	0.09122848510742188
0.45901639699877705	0.09122848510742188
0.46923932999925455	0.09170913696289062
0.4794970340008149	0.09218978881835938
0.4897555779971299	0.09267044067382812
0.49999655499414075	0.09315109252929688
0.5102346139974543	0.09363174438476562
0.5204720139954588	0.09411239624023438
0.5307123899983708	0.09459304809570312
0.5409405229947879	0.09459304809570312
0.5511633429996436	0.09507369995117188
0.5613923649943899	0.09651565551757812
0.5716226759977872	0.09699630737304688
0.5818550010008039	0.09747695922851562
0.5920808839946403	0.09795761108398438
0.602316233998863	0.09843826293945312
0.6125453159984318	0.09843826293945312
0.6227846779947868	0.09891891479492188
0.6330034959974	0.09939956665039062
0.643216645999928	0.09988021850585938
0.6534285909947357	0.09988021850585938
0.6636224359972402	0.09988021850585938
0.6738472409997485	0.09988021850585938
0.6840674099948956	0.09988021850585938
0.694292519998271	0.09988021850585938
0.7045067680010106	0.09988021850585938
0.7147410589968786	0.10036087036132812
0.7249656369967852	0.10036087036132812
0.7351879409980029	0.10036087036132812
0.7454075380010181	0.10084152221679688
0.7556410079996567	0.10180282592773438
0.7659212099970318	0.10228347778320312
0.7761778499989305	0.10228347778320312
0.7864177349983947	0.10228347778320312
0.7966476119981962	0.10228347778320312
0.8068853049990139	0.10276412963867188
0.8171229279978434	0.10276412963867188
0.8273448519976228	0.10324478149414062
0.8375644289990305	0.10324478149414062
0.847795595000207	0.10324478149414062
0.8580245429984643	0.10372543334960938
0.8682534809995559	0.10372543334960938
0.8784997479961021	0.10372543334960938
0.8887812249959097	0.10372543334960938
0.8990259380007046	0.10420608520507812
0.9092605499972706	0.10468673706054688
0.9194901209993986	0.10516738891601562
0.9297384120000061	0.10708999633789062
0.939968663995387	0.10708999633789062
0.9501982699948712	0.10708999633789062
0.9604140019946499	0.10708999633789062
0.9706273389965645	0.10757064819335938
0.9808439789994736	0.10805130004882812
0.9910383259993978	0.10853195190429688
1.0012597859968082	0.10853195190429688
1.101564510994649	0.10901260375976562
1.201993942995614	0.10949325561523438
1.3024169790005544	0.11189651489257812
1.40289565299463	0.1121368408203125
1.5033193809940713	0.1121368408203125
1.6037704049958847	0.1121368408203125
1.7042074159980984	0.1121368408203125
1.8046444999999949	0.1121368408203125
1.9050686720001977	0.1121368408203125
2.005482631000632	0.1121368408203125
2.105909449994215	0.1121368408203125
2.206345845996111	0.1121368408203125
2.306787372996041	0.1126251220703125
2.4072314059958444	0.11261367797851562
2.507676431996515	0.11261367797851562
2.6080999039986636	0.11357498168945312
2.7085203169990564	0.11405563354492188
2.8089579439983936	0.11453628540039062
2.9093929679947905	0.11549758911132812
3.0098283659972367	0.11549758911132812
3.110281795998162	0.11597824096679688
3.2107383429975016	0.11645889282226562
3.311212897999212	0.11645889282226562
3.4116665059991647	0.1176605224609375
3.5120914159997483	0.1176605224609375
3.61251107899443	0.1176605224609375
3.71293721699476	0.1176605224609375
3.813356382997881	0.1176605224609375
3.9137794799971743	0.1176605224609375
4.014207673993951	0.12006378173828125
4.114637212995149	0.12006378173828125
4.215120237000519	0.12006378173828125
4.3155719459973625	0.12006378173828125
4.416006003993971	0.12054443359375
4.516449894996185	0.12054443359375
4.616918715000793	0.12054443359375
4.7173405369976535	0.12267303466796875
4.817880094000429	0.12267303466796875
4.918296838994138	0.12363433837890625
5.01871085199673	0.124114990234375
5.119127115998708	0.1250762939453125
5.219548481996753	0.12555694580078125
5.31997568999941	0.12651824951171875
5.4204025189974345	0.12651824951171875
5.520868476000032	0.12651824951171875
5.6213327839941485	0.12651824951171875
5.72179657399829	0.12651443481445312
5.822238260996528	0.12651443481445312
5.922649116997491	0.12651443481445312
6.023066960995493	0.12747573852539062
6.123495429994364	0.14141464233398438
6.223948961996939	0.14574050903320312
6.324387750995811	0.14622116088867188
6.424845176996314	0.14622116088867188
6.525259233996621	0.14646148681640625
6.625677559997712	0.14646148681640625
6.72608383899933	0.14646148681640625
6.826497964000737	0.14646148681640625
6.926922901999205	0.14646148681640625
7.027377148995583	0.146942138671875
7.127833509999618	0.146942138671875
7.228276077999908	0.14838409423828125
7.328747711995675	0.14886474609375
7.4291770689960686	0.15126800537109375
7.529621671994391	0.15126800537109375
7.6300723269960145	0.1536712646484375
7.7305028429982485	0.154632568359375
0	0
