# Supplementary material for: GRAPE for fast and scalable graph processing and random-walk-based embedding
Source: Nat Comput Sci. 2023 Jun 26;3(6):552–68. doi: 10.1038/s43588-023-00465-8 (PMC10768636; doi:10.1038/s43588-023-00465-8)
Supplement: Supplementary file 5 — CSVs with tables containing model performance metrics for the edge prediction task for all the considered holdouts and time requirements of running RWs with and without the approximated RW algorithm. [file 43588_2023_465_MOESM5_ESM.zip]

Archive with 2 entries (2 files):
- figure_3_approximated_walks_raw_data_time_performance.csv
- figure_3_string_approximated_walks_raw_data.csv
