# Supplementary material for: GRAPE for fast and scalable graph processing and random-walk-based embedding
Source: Nat Comput Sci. 2023 Jun 26;3(6):552–68. doi: 10.1038/s43588-023-00465-8 (PMC10768636; doi:10.1038/s43588-023-00465-8)
Supplement: Supplementary file 5 — CSVs with tables containing model performance metrics for the edge prediction task for all the considered holdouts and time requirements of running RWs with and without the approximated RW algorithm. [file 43588_2023_465_MOESM5_ESM.zip › figure_3_approximated_walks_raw_data_time_performance.csv]

	walk_type	speedups	time_ms
0	Exact. RW	disabled	5704.834339504676
1	Exact. RW	disabled	3887.917437676505
2	Exact. RW	disabled	3933.7547947970033
3	Exact. RW	disabled	3756.389155998644
4	Exact. RW	disabled	3701.643614760815
5	Exact. RW	disabled	4369.041712303115
6	Exact. RW	disabled	4709.473055609811
7	Exact. RW	disabled	3010.869340580428
8	Exact. RW	disabled	4202.698347184375
9	Exact. RW	disabled	3811.1334703227726
10	Exact. RW	enabled	136.9139222280152
11	Exact. RW	enabled	138.38094085533348
12	Exact. RW	enabled	128.2602739737388
13	Exact. RW	enabled	120.35432516275033
14	Exact. RW	enabled	115.25961527729775
15	Exact. RW	enabled	130.390576433923
16	Exact. RW	enabled	136.67485564097476
17	Exact. RW	enabled	128.50354813381898
18	Exact. RW	enabled	127.78404577156194
19	Exact. RW	enabled	131.12013075849555
20	Approx. RW	disabled	1.3100530836432533
21	Approx. RW	disabled	1.2910265516491215
22	Approx. RW	disabled	1.2997681455440961
23	Approx. RW	disabled	1.30104503322576
24	Approx. RW	disabled	1.3030768170668845
25	Approx. RW	disabled	1.3142606664121597
26	Approx. RW	disabled	1.2810996601260625
27	Approx. RW	disabled	1.303380894575988
28	Approx. RW	disabled	1.288716067907642
29	Approx. RW	disabled	1.3007544102954727
30	Approx. RW	enabled	0.9274223577239427
31	Approx. RW	enabled	0.8939872216433468
32	Approx. RW	enabled	0.9262401089430197
33	Approx. RW	enabled	0.9152098285174054
34	Approx. RW	enabled	0.9036816625027152
35	Approx. RW	enabled	0.9151801580871811
36	Approx. RW	enabled	0.9002355816042735
37	Approx. RW	enabled	0.9296587559352332
38	Approx. RW	enabled	0.8891523299938064
39	Approx. RW	enabled	0.8521458465987515
