# Supplementary material for: GRAPE for fast and scalable graph processing and random-walk-based embedding
Source: Nat Comput Sci. 2023 Jun 26;3(6):552–68. doi: 10.1038/s43588-023-00465-8 (PMC10768636; doi:10.1038/s43588-023-00465-8)
Supplement: Supplementary file 5 — CSVs with tables containing model performance metrics for the edge prediction task for all the considered holdouts and time requirements of running RWs with and without the approximated RW algorithm. [file 43588_2023_465_MOESM5_ESM.zip › figure_3_string_approximated_walks_raw_data.csv]

run_type	embedding_model	Max Neighbours	loss	accuracy	recall	precision	AUROC	AUPRC	f1_score	balanced_accuracy	specificity	miss_rate	fall_out	mcc
train	SkipGram	10	0.13854342699050903	0.9593597054481506	0.957314670085907	0.9612462520599365	0.9908912181854248	0.9900330901145935	0.9592764377593994	0.9593597054481506	0.9614047408103943	0.04268530383706093	0.038595277816057205	0.9187270402908325
test	SkipGram	10	0.15412721037864685	0.9550790786743164	0.9489089250564575	0.9607648253440857	0.9886144399642944	0.988562285900116	0.9548000693321228	0.9550790786743164	0.9612492322921753	0.05109109729528427	0.038750797510147095	0.9102274775505066
train	SkipGram	3697	0.1289852112531662	0.9599155783653259	0.9795815348625183	0.9425107836723328	0.9921664595603943	0.9914391040802002	0.9606886506080627	0.9599155187606812	0.9402495622634888	0.020418493077158928	0.059750426560640335	0.9205434322357178
test	SkipGram	3697	0.14251209795475006	0.9553438425064087	0.9706524014472961	0.9418164491653442	0.9900648593902588	0.9900732040405273	0.956017017364502	0.9553438425064087	0.9400352835655212	0.029347596690058708	0.059964701533317566	0.9111148118972778
train	SkipGram	10	0.13808919489383698	0.9597482681274414	0.9587475061416626	0.9606702923774719	0.9907562732696533	0.9899559617042542	0.9597079753875732	0.9597482681274414	0.9607489705085754	0.041252490133047104	0.03925101459026337	0.9194982647895813
test	SkipGram	10	0.14944717288017273	0.9567508697509766	0.9524878859519958	0.9606784582138062	0.9889115691184998	0.9887630939483643	0.9565656185150146	0.9567508697509766	0.9610138535499573	0.04751212149858475	0.038986124098300934	0.913534939289093
train	SkipGram	3476	0.134219229221344	0.9598805904388428	0.9555374979972839	0.9639103412628174	0.9917213916778564	0.991060733795166	0.959705650806427	0.9598806500434875	0.9642238020896912	0.044462528079748154	0.035776227712631226	0.9197958707809448
test	SkipGram	3476	0.1477963924407959	0.9563071727752686	0.9479920864105225	0.964023768901825	0.9897042512893677	0.9898591637611389	0.9559407234191895	0.9563071727752686	0.9646222591400146	0.052007902413606644	0.03537775203585625	0.9127406477928162
train	SkipGram	10	0.12722931802272797	0.960363507270813	0.9783117175102234	0.9444108605384827	0.9920415878295898	0.9909648895263672	0.9610624313354492	0.960363507270813	0.9424153566360474	0.021688291803002357	0.05758466199040413	0.9213208556175232
test	SkipGram	10	0.14001427590847015	0.9567435383796692	0.9700787663459778	0.9448782205581665	0.9899391531944275	0.9895123243331909	0.9573127031326294	0.956743597984314	0.9434083700180054	0.029921213164925575	0.05659165605902672	0.9138121604919434
train	SkipGram	3481	0.12209804356098175	0.9648029208183289	0.964394211769104	0.9651832580566406	0.9929233193397522	0.9921152591705322	0.964788556098938	0.9648029804229736	0.9652116894721985	0.035605814307928085	0.034788332879543304	0.9296060800552368
test	SkipGram	3481	0.13748005032539368	0.960378885269165	0.9549392461776733	0.9654423594474792	0.9907388091087341	0.9906263947486877	0.9601621031761169	0.960378885269165	0.9658185243606567	0.045060768723487854	0.03418149799108505	0.9208122491836548
train	SkipGram	10	0.13996851444244385	0.9581897854804993	0.9582216739654541	0.9581606388092041	0.9905546307563782	0.9898455142974854	0.9581911563873291	0.9581897854804993	0.9581578969955444	0.04177830368280411	0.04184209182858467	0.9163796305656433
test	SkipGram	10	0.15092946588993073	0.9552776217460632	0.9518848657608032	0.9583878517150879	0.9888207912445068	0.9887477159500122	0.9551252722740173	0.9552776217460632	0.9586703777313232	0.04811515659093857	0.041329607367515564	0.9105762243270874
train	SkipGram	3410	0.13494274020195007	0.9601190090179443	0.9611780047416687	0.9591465592384338	0.9913401007652283	0.990515947341919	0.9601612091064453	0.9601190090179443	0.95906001329422	0.038821980357170105	0.040939994156360626	0.9202401041984558
test	SkipGram	3410	0.1509682983160019	0.9558733105659485	0.9531301259994507	0.9583879709243774	0.9890311360359192	0.9890083074569702	0.9557518362998962	0.9558732509613037	0.9586164355278015	0.04686986654996872	0.0413835383951664	0.9117602705955505
train	SkipGram	10	0.12993352115154266	0.9593731760978699	0.9766043424606323	0.9440695643424988	0.99187833070755	0.991082489490509	0.9600614309310913	0.9593731760978699	0.9421420097351074	0.023395653814077377	0.05785798653960228	0.9192923903465271
test	SkipGram	10	0.14413399994373322	0.9552408456802368	0.9680882692337036	0.9438363313674927	0.9895310997962952	0.9895810484886169	0.9558085203170776	0.9552408456802368	0.9423934817314148	0.031911712139844894	0.05760651081800461	0.9107824563980103
train	SkipGram	4184	0.12255087494850159	0.9648550152778625	0.9633376598358154	0.9662700891494751	0.9930553436279297	0.9924543499946594	0.9648016095161438	0.9648550152778625	0.9663723707199097	0.03666234388947487	0.03362761810421944	0.9297143220901489
test	SkipGram	4184	0.14371328055858612	0.9587119817733765	0.9512768983840942	0.9656358361244202	0.9901298880577087	0.9903627634048462	0.9584025740623474	0.9587119817733765	0.9661470055580139	0.048723090440034866	0.033853016793727875	0.9175253510475159
train	SkipGram	10	0.14321976900100708	0.9548100233078003	0.9756826162338257	0.9365847110748291	0.9900174140930176	0.9887376427650452	0.9557339549064636	0.9548100233078003	0.9339373707771301	0.024317361414432526	0.06606265157461166	0.9104137420654297
test	SkipGram	10	0.15102119743824005	0.9523261785507202	0.9703190326690674	0.9366141557693481	0.9887906908988953	0.9882194399833679	0.9531687498092651	0.9523262977600098	0.9343335032463074	0.029680980369448662	0.06566651910543442	0.9052388072013855
train	SkipGram	3508	0.1333436667919159	0.9581848978996277	0.9735683798789978	0.9445087909698486	0.9913420677185059	0.9905285835266113	0.9588184356689453	0.9581848978996277	0.9428014159202576	0.026431648060679436	0.057198572903871536	0.9168038368225098
test	SkipGram	3508	0.14304716885089874	0.9546598792076111	0.966990053653717	0.9437174201011658	0.9898731708526611	0.989763617515564	0.9552119970321655	0.9546599388122559	0.9423297643661499	0.03300991654396057	0.05767024680972099	0.9095963835716248
train	SkipGram	10	0.12485148012638092	0.9636422395706177	0.9640129804611206	0.9632986783981323	0.992406964302063	0.9916771054267883	0.9636557102203369	0.9636422395706177	0.96327143907547	0.035986997187137604	0.03672857582569122	0.9272846579551697
test	SkipGram	10	0.14146694540977478	0.9588149189949036	0.9538459181785583	0.9634202122688293	0.9901770353317261	0.9902641773223877	0.9586091637611389	0.9588148593902588	0.963783860206604	0.046154070645570755	0.03621610999107361	0.9176751375198364
train	SkipGram	3343	0.14924614131450653	0.9542940258979797	0.9576701521873474	0.9512470960617065	0.9890835881233215	0.9881749749183655	0.9544478058815002	0.954293966293335	0.9509178400039673	0.04232985898852348	0.04908215254545212	0.908608615398407
test	SkipGram	3343	0.16080719232559204	0.9514584541320801	0.9517377614974976	0.9512061476707458	0.9873246550559998	0.9871619343757629	0.9514718651771545	0.9514584541320801	0.9511790871620178	0.04826223477721214	0.04882090538740158	0.9029169678688049
train	SkipGram	10	0.1248864233493805	0.9611976146697998	0.9781486988067627	0.9460747241973877	0.9923731088638306	0.9914973974227905	0.9618443846702576	0.9611976146697998	0.9442464709281921	0.021851306781172752	0.05575350299477577	0.9229257702827454
test	SkipGram	10	0.1396264135837555	0.9568611979484558	0.969951331615448	0.9452053904533386	0.9900846481323242	0.9898865222930908	0.9574185013771057	0.9568612575531006	0.9437711238861084	0.030048683285713196	0.05622885748744011	0.9140357375144958
train	SkipGram	3630	0.1319989413022995	0.9612221121788025	0.9600614309310913	0.9622953534126282	0.9916009902954102	0.9908114075660706	0.9611771106719971	0.9612221121788025	0.9623827934265137	0.03993856906890869	0.037617191672325134	0.9224467873573303
test	SkipGram	3630	0.14880186319351196	0.9562900066375732	0.9506493806838989	0.961496114730835	0.9892234802246094	0.9891152381896973	0.9560419917106628	0.9562900066375732	0.9619306921958923	0.049350637942552567	0.03806932270526886	0.9126381874084473
train	SkipGram	10	0.12569113075733185	0.9609261155128479	0.9787737727165222	0.9450402855873108	0.9924805760383606	0.9915773272514343	0.961611270904541	0.9609261155128479	0.9430784583091736	0.02122621238231659	0.056921571493148804	0.9224401116371155
test	SkipGram	10	0.139428973197937	0.9569984674453735	0.970725953578949	0.9447866678237915	0.9902937412261963	0.9900424480438232	0.9575806856155396	0.9569984674453735	0.9432710409164429	0.02927405573427677	0.05672892928123474	0.9143416285514832
train	SkipGram	3562	0.1271306574344635	0.9623901844024658	0.960208535194397	0.9644166231155396	0.9922411441802979	0.9913547039031982	0.9623079895973206	0.9623901844024658	0.9645718932151794	0.03979148715734482	0.035428132861852646	0.9247891902923584
test	SkipGram	3562	0.14389348030090332	0.9576529860496521	0.9505905508995056	0.9642096757888794	0.9898781776428223	0.9896661043167114	0.9573516845703125	0.9576529860496521	0.9647154211997986	0.04940946772694588	0.03528460115194321	0.9153972864151001
train	SkipGram	10	0.135884091258049	0.9558401703834534	0.9808794856071472	0.9341010451316833	0.9918027520179749	0.9910312294960022	0.9569189548492432	0.9558401703834534	0.9308008551597595	0.019120505079627037	0.06919915974140167	0.9128257632255554
test	SkipGram	10	0.14762398600578308	0.9527649879455566	0.9739176034927368	0.9343879222869873	0.9898681044578552	0.9897921085357666	0.9537433385848999	0.9527650475502014	0.931612491607666	0.026082394644618034	0.06838750839233398	0.9063413739204407
train	SkipGram	3482	0.12196963280439377	0.9624171257019043	0.9803634881973267	0.9463949203491211	0.9929448962211609	0.9921189546585083	0.9630797505378723	0.9624171257019043	0.9444708228111267	0.01963651366531849	0.05552920326590538	0.9254305958747864
test	SkipGram	3482	0.13598397374153137	0.9582216739654541	0.9711377620697021	0.9466827511787415	0.990845799446106	0.9907534122467041	0.958754301071167	0.9582217335700989	0.9453057050704956	0.028862228617072105	0.054694317281246185	0.9167492985725403
