# Supplementary material for: GRAPE for fast and scalable graph processing and random-walk-based embedding
Source: Nat Comput Sci. 2023 Jun 26;3(6):552–68. doi: 10.1038/s43588-023-00465-8 (PMC10768636; doi:10.1038/s43588-023-00465-8)
Supplement: Supplementary file 6 — CSVs with tables containing edge prediction and node-label prediction model performance metrics across different datasets on all the considered holdouts. [file 43588_2023_465_MOESM6_ESM.zip]

Archive with 2 entries (2 files):
- edge_prediction.csv
- node_label_prediction.csv
