# Supplementary material for: GRAPE for fast and scalable graph processing and random-walk-based embedding
Source: Nat Comput Sci. 2023 Jun 26;3(6):552–68. doi: 10.1038/s43588-023-00465-8 (PMC10768636; doi:10.1038/s43588-023-00465-8)
Supplement: Supplementary file 6 — CSVs with tables containing edge prediction and node-label prediction model performance metrics across different datasets on all the considered holdouts. [file 43588_2023_465_MOESM6_ESM.zip › edge_prediction.csv]

evaluation_mode	validation_unbalance_rate	validation_sample_only_edges_with_heterogeneous_node_types	fall_out	prevalence	markedness	negative_likelyhood_ratio	matthews_correlation_coefficient	miss_rate	positive_likelyhood_ratio	false_discovery_rate	false_omission_rate	diagnostic_odds_ratio	specificity	f1_score	threat_score	balanced_accuracy	fowlkes_mallows_index	accuracy	precision	recall	negative_predictive_value	informedness	prevalence_threshold	auroc	auprc	time_required_for_training	time_required_for_evaluation	task_name	model_name	library_name	graph_name	nodes_number	edges_number	evaluation_schema	automatic_features_names	random_state	embedding_size	clipping_value	number_of_negative_samples	walk_length	iterations	window_size	return_weight	explore_weight	change_edge_type_weight	change_node_type_weight	max_neighbours	normalize_by_degree	stochastic_downsample_by_degree
train	1.0	False	0.3524526129682167	0.5	0.7393974401848418	0.0	0.6919500562682855	0.0	2.837260849276716	0.2606025598151582	0.0	inf	0.6475473870317833	0.8501765302198763	0.7393974401848418	0.8237736935158917	0.8598822246010449	0.8237736935158916	0.7393974401848418	1.0	1.0	0.6475473870317834	0.3725203557198648	0.9999738834122625	0.9997721661070896	42.363898038864136	1.136326551437378	Edge Prediction	Decision Tree Classifier	scikit-learn	MP	27750	60802	Connected Monte Carlo	CBOW	42.0	100.0	6.0	10.0	128.0	10.0	10.0	1.0	1.0	1.0	1.0	100.0	False	False
test	1.0	False	0.3555098684210526	0.5	0.0382236967712747	0.94449406660712	0.0369780652615245	0.6087171052631579	1.100624566273421	0.4760488932936901	0.4857274099350351	1.165305961346231	0.6444901315789474	0.4480015065204086	0.2886610447127343	0.5178865131578947	0.4527837295360964	0.5178865131578947	0.5239511067063098	0.3912828947368421	0.514272590064965	0.0357730263157893	0.488017568911481	0.5754294913759522	0.5202515187258726	42.363898038864136	1.136326551437378	Edge Prediction	Decision Tree Classifier	scikit-learn	MP	27750	60802	Connected Monte Carlo	CBOW	42.0	100.0	6.0	10.0	128.0	10.0	10.0	1.0	1.0	1.0	1.0	100.0	False	False
train	10.0	False	0.3513732987952798	0.0909090909090909	0.2215461133099832	0.0	0.3790787842137589	0.0	2.845976069976304	0.7784538866900167	0.0	inf	0.6486267012047202	0.3627306589510028	0.2215461133099832	0.8243133506023601	0.470686852705685	0.6805697283679275	0.2215461133099832	1.0	1.0	0.6486267012047202	0.3721619725201416	0.9999918345142098	0.9997611592852026	42.363898038864136	1.136326551437378	Edge Prediction	Decision Tree Classifier	scikit-learn	MP	27750	60802	Connected Monte Carlo	CBOW	42.0	100.0	6.0	10.0	128.0	10.0	10.0	1.0	1.0	1.0	1.0	100.0	False	False
test	10.0	False	0.3512088815789473	0.0909090909090909	0.014466746387278	0.9382327963190652	0.0240778027460086	0.6087171052631579	1.1141030744374458	0.8997577162119457	0.0857755374007764	1.1874484443608946	0.6487911184210526	0.1595974842767295	0.0867187927169336	0.5200370065789474	0.1980482036667384	0.6253812799043063	0.1002422837880543	0.3912828947368421	0.9142244625992236	0.0400740131578947	0.4864970761129457	0.4162801300640582	0.2033272819981627	42.363898038864136	1.136326551437378	Edge Prediction	Decision Tree Classifier	scikit-learn	MP	27750	60802	Connected Monte Carlo	CBOW	42.0	100.0	6.0	10.0	128.0	10.0	10.0	1.0	1.0	1.0	1.0	100.0	False	False
train	1.0	False	0.2527856584844373	0.5	0.7982211428008796	0.0	0.7722967600616742	0.0	3.955920624593363	0.2017788571991203	0.0	inf	0.7472143415155627	0.887789742653769	0.7982211428008796	0.8736071707577813	0.8934322261933916	0.8736071707577814	0.7982211428008796	1.0	1.0	0.7472143415155625	0.3345656917315407	0.9999794416348012	0.9997765412841324	22.68023443222046	1.071936845779419	Edge Prediction	Decision Tree Classifier	scikit-learn	MP	27750	60802	Connected Monte Carlo	CBOW	42.0	100.0	6.0	10.0	128.0	10.0	10.0	1.0	1.0	1.0	1.0	100.0	False	False
test	1.0	False	0.2559210526315789	0.5	0.1490625433312324	0.8253757736516357	0.1391701256979688	0.6141447368421052	1.507712082262211	0.398769861609431	0.4521675950593364	1.826697766511581	0.7440789473684211	0.4700460829493088	0.3072289156626506	0.564967105263158	0.4816511323220889	0.5649671052631579	0.6012301383905689	0.3858552631578947	0.5478324049406635	0.1299342105263159	0.4488553400223105	0.677666996245239	0.5821729142679111	22.68023443222046	1.071936845779419	Edge Prediction	Decision Tree Classifier	scikit-learn	MP	27750	60802	Connected Monte Carlo	CBOW	42.0	100.0	6.0	10.0	128.0	10.0	10.0	1.0	1.0	1.0	1.0	100.0	False	False
train	10.0	False	0.2489618025574606	0.0909090909090909	0.2865643152549162	0.0	0.4639189010812212	0.0	4.016680429397193	0.7134356847450838	0.0	inf	0.7510381974425394	0.4454721957652575	0.2865643152549162	0.8755190987212698	0.5353170231320094	0.7736710885841267	0.2865643152549162	1.0	1.0	0.7510381974425395	0.3328711119534251	0.9999942890330596	0.9997633838479292	22.68023443222046	1.071936845779419	Edge Prediction	Decision Tree Classifier	scikit-learn	MP	27750	60802	Connected Monte Carlo	CBOW	42.0	100.0	6.0	10.0	128.0	10.0	10.0	1.0	1.0	1.0	1.0	100.0	False	False
test	10.0	False	0.2483881578947369	0.0909090909090909	0.0589185582884568	0.8171035931550615	0.0899964646760792	0.6141447368421052	1.553436630909813	0.8655433287482805	0.0755381129632626	1.90115016495224	0.7516118421052631	0.1994219653179191	0.1107544141252006	0.5687335526315789	0.2277736031000228	0.7183612440191387	0.1344566712517194	0.3858552631578947	0.9244618870367374	0.1374671052631577	0.4451627630749769	0.4396700990629328	0.1963338947355732	22.68023443222046	1.071936845779419	Edge Prediction	Decision Tree Classifier	scikit-learn	MP	27750	60802	Connected Monte Carlo	CBOW	42.0	100.0	6.0	10.0	128.0	10.0	10.0	1.0	1.0	1.0	1.0	100.0	False	False
train	1.0	False	0.1793511779943258	0.5	0.8455457457047593	0.0021544165539355	0.8321064708776911	0.0017680194070966	5.565795506648327	0.1523044692737429	0.0021497850214978	2583.4351748185354	0.8206488220056741	0.916825588640698	0.8464247115015863	0.9094404012992888	0.919889552379319	0.9094404012992888	0.847695530726257	0.9982319805929032	0.997850214978502	0.8188808025985774	0.2976904733467553	0.9985957400751206	0.9973741746823276	0.3801994323730469	1.0897433757781982	Edge Prediction	Decision Tree Classifier	scikit-learn	MP	27750	60802	Connected Monte Carlo	CBOW	42.0	100.0	6.0	10.0	128.0	10.0	10.0	1.0	1.0	1.0	1.0	100.0	False	False
test	1.0	False	0.1835526315789474	0.5	0.1311730260114905	0.8861804995970991	0.1104065153616011	0.7235197368421052	1.5062724014336917	0.3989989274222381	0.4698280465662715	1.6997354400356546	0.8164473684210526	0.378731553452743	0.2336020011117287	0.5464638157894737	0.4076333336522869	0.5464638157894737	0.6010010725777619	0.2764802631578947	0.5301719534337286	0.0929276315789473	0.4489735101879386	0.7390312554103186	0.6213432744839195	0.3801994323730469	1.0897433757781982	Edge Prediction	Decision Tree Classifier	scikit-learn	MP	27750	60802	Connected Monte Carlo	CBOW	42.0	100.0	6.0	10.0	128.0	10.0	10.0	1.0	1.0	1.0	1.0	100.0	False	False
train	10.0	False	0.181078080671025	0.0909090909090909	0.3551516965210854	0.002158959682683	0.5387147611455216	0.0017680194070966	5.512715712988193	0.6446324541116544	0.0002158493672601	2553.412996641601	0.818921919328975	0.5241420999794902	0.3551440148622752	0.9085769499609392	0.5955999069598339	0.8352228339893321	0.3553675458883457	0.9982319805929032	0.9997841506327398	0.8171538999218781	0.2986931594287827	0.9995624319631254	0.996101509460864	0.3801994323730469	1.0897433757781982	Edge Prediction	Decision Tree Classifier	scikit-learn	MP	27750	60802	Connected Monte Carlo	CBOW	42.0	100.0	6.0	10.0	128.0	10.0	10.0	1.0	1.0	1.0	1.0	100.0	False	False
test	10.0	False	0.1798190789473683	0.0909090909090909	0.0522009771747764	0.8821465097158441	0.0710338529903914	0.7235197368421052	1.53754687642916	0.8667353733946409	0.0810636494305826	1.7429609021798802	0.8201809210526316	0.1798438001497806	0.0988067948039734	0.5483305921052632	0.1919506161320882	0.7707535885167464	0.1332646266053591	0.2764802631578947	0.9189363505694174	0.0966611842105265	0.4464328406378681	0.3530847905124654	0.1185626046422947	0.3801994323730469	1.0897433757781982	Edge Prediction	Decision Tree Classifier	scikit-learn	MP	27750	60802	Connected Monte Carlo	CBOW	42.0	100.0	6.0	10.0	128.0	10.0	10.0	1.0	1.0	1.0	1.0	100.0	False	False
train	1.0	False	0.1212121212121212	0.5	0.4741497297440791	0.5218733916623778	0.4463455809420838	0.4586160108548168	4.466417910447761	0.1829351535836177	0.342915116672303	8.55843195266272	0.8787878787878788	0.6512513601741022	0.4828559903186769	0.710085933966531	0.6650908403693419	0.710085933966531	0.8170648464163822	0.5413839891451832	0.657084883327697	0.4201718679330619	0.3211932822459492	0.7933075377708799	0.7708983704364913	0.6939182281494141	0.0896432399749755	Edge Prediction	Perceptron	Ensmallen	MP	27750	60802	Connected Monte Carlo	CBOW	42.0	100.0	6.0	10.0	128.0	10.0	10.0	1.0	1.0	1.0	1.0	100.0	False	False
test	1.0	False	0.1312499999999999	0.5	0.3777176742281249	0.645399469897766	0.3411149491367277	0.5606907894736842	3.347117794486216	0.2300374747765926	0.3922448509952825	5.186117979019124	0.86875	0.5594303068384124	0.3883396336144228	0.6540296052631579	0.5815940414849035	0.6540296052631579	0.7699625252234074	0.4393092105263158	0.6077551490047175	0.3080592105263158	0.3534177090513042	0.7126435019368941	0.7219080961457319	0.6939182281494141	0.0896432399749755	Edge Prediction	Perceptron	Ensmallen	MP	27750	60802	Connected Monte Carlo	CBOW	42.0	100.0	6.0	10.0	128.0	10.0	10.0	1.0	1.0	1.0	1.0	100.0	False	False
train	10.0	False	0.1143456272357221	0.0909090909090909	0.2720933024742846	0.5178272980501393	0.3408728181817288	0.4586160108548168	4.734627831715212	0.678673402152427	0.0492332953732884	9.143256544302105	0.8856543727642778	0.4032895341358081	0.2525752431374806	0.7135191809547305	0.4170864123430168	0.854357065162542	0.321326597847573	0.5413839891451832	0.9507667046267116	0.4270383619094611	0.3148693925106712	0.7991821694499867	0.291088292687744	0.6939182281494141	0.0896432399749755	Edge Prediction	Perceptron	Ensmallen	MP	27750	60802	Connected Monte Carlo	CBOW	42.0	100.0	6.0	10.0	128.0	10.0	10.0	1.0	1.0	1.0	1.0	100.0	False	False
test	10.0	False	0.1138651315789474	0.0909090909090909	0.2188947372676764	0.632737531785363	0.2669044700946486	0.5606907894736842	3.85815397948866	0.7215968313529288	0.0595084313793946	6.097558285506322	0.8861348684210526	0.3408191910169708	0.2054141351995693	0.6627220394736841	0.3497214266046184	0.8455143540669856	0.2784031686470711	0.4393092105263158	0.9404915686206052	0.3254440789473682	0.33735705680131	0.7231338404605263	0.2583974079023947	0.6939182281494141	0.0896432399749755	Edge Prediction	Perceptron	Ensmallen	MP	27750	60802	Connected Monte Carlo	CBOW	42.0	100.0	6.0	10.0	128.0	10.0	10.0	1.0	1.0	1.0	1.0	100.0	False	False
train	1.0	False	0.7936762468648493	0.5	0.2144126712733274	0.466321243523316	0.1536525585214324	0.0962131491303811	1.1387349116717609	0.4675661273132449	0.3180212014134275	2.441953755029443	0.2063237531351507	0.6701013642252877	0.5038740143040528	0.5550553020023847	0.6936906609518958	0.5550553020023847	0.5324338726867551	0.9037868508696189	0.6819787985865724	0.1101106040047694	0.4837659681651836	0.8613974037384029	0.9155377130205632	0.4569630622863769	0.0865201950073242	Edge Prediction	Perceptron	Ensmallen	MP	27750	60802	Connected Monte Carlo	CBOW	42.0	100.0	6.0	10.0	128.0	10.0	10.0	1.0	1.0	1.0	1.0	100.0	False	False
test	1.0	False	0.7901315789473684	0.5	-0.2748774232706464	2.161442006269593	-0.2588462321962984	0.4536184210526316	0.6915070774354705	0.5911887767659365	0.68368864650471	0.3199285825988615	0.2098684210526315	0.467689708573842	0.3052186696067622	0.378125	0.4726170983386368	0.378125	0.4088112232340635	0.5463815789473684	0.31631135349529	-0.24375	0.5459799631667477	0.4191605687867901	0.5246349979982411	0.4569630622863769	0.0865201950073242	Edge Prediction	Perceptron	Ensmallen	MP	27750	60802	Connected Monte Carlo	CBOW	42.0	100.0	6.0	10.0	128.0	10.0	10.0	1.0	1.0	1.0	1.0	100.0	False	False
train	10.0	False	0.8078656305250607	0.0909090909090909	0.0529290913279525	0.5007596995441802	0.0712532317295558	0.0962131491303811	1.1187341269639304	0.8993829590500865	0.0476879496219609	2.234073804226389	0.1921343694749393	0.1810752812182072	0.0995507287071675	0.5479606101722792	0.3015565595107189	0.2568300496017284	0.1006170409499134	0.9037868508696189	0.9523120503780392	0.0959212203445583	0.4859789516386913	0.8594558699877252	0.8006398176887776	0.4569630622863769	0.0865201950073242	Edge Prediction	Perceptron	Ensmallen	MP	27750	60802	Connected Monte Carlo	CBOW	42.0	100.0	6.0	10.0	128.0	10.0	10.0	1.0	1.0	1.0	1.0	100.0	False	False
test	10.0	False	0.8071052631578948	0.0909090909090909	-0.126986515487947	2.3516371077762623	-0.181957116274892	0.4536184210526316	0.6769644603847407	0.9365957934114592	0.1903907220764876	0.2878694413122639	0.1928947368421052	0.1136231487498717	0.0602335364084711	0.3696381578947368	0.1861260070698127	0.2250299043062201	0.0634042065885406	0.5463815789473684	0.8096092779235123	-0.2607236842105264	0.5486130102436939	0.4084255526640408	0.1382886342209046	0.4569630622863769	0.0865201950073242	Edge Prediction	Perceptron	Ensmallen	MP	27750	60802	Connected Monte Carlo	CBOW	42.0	100.0	6.0	10.0	128.0	10.0	10.0	1.0	1.0	1.0	1.0	100.0	False	False
train	1.0	False	0.0547674848896015	0.5	-0.246282510826874	1.037278698507982	-0.0931572121771075	0.9804695530611406	0.3566066066066065	0.7371333702268954	0.5091491405999786	0.3437905426184381	0.9452325151103984	0.0363594611145131	0.0185163528632128	0.4823814810246289	0.0716512579427634	0.4823814810246289	0.2628666297731046	0.0195304469388594	0.4908508594000214	-0.0352370379507421	0.6261092006840477	0.4737273893928888	0.4703562385021741	0.4846994876861572	0.0797367095947265	Edge Prediction	Feature Perceptron	Ensmallen	MP	27750	60802	Connected Monte Carlo	CBOW	42.0	100.0	6.0	10.0	128.0	10.0	10.0	1.0	1.0	1.0	1.0	100.0	False	False
test	1.0	False	0.0568256578947368	0.5	0.3547580659097018	0.8139332112651496	0.249514942703856	0.7676809210526316	4.088277858176558	0.1965301478953356	0.4487117861949625	5.022866497635452	0.9431743421052632	0.3604235774432253	0.2198272507976033	0.5877467105263158	0.4320432570969416	0.5877467105263158	0.8034698521046644	0.2323190789473684	0.5512882138050375	0.1754934210526315	0.3309122661738268	0.6258260609634695	0.6271523261756128	0.4846994876861572	0.0797367095947265	Edge Prediction	Feature Perceptron	Ensmallen	MP	27750	60802	Connected Monte Carlo	CBOW	42.0	100.0	6.0	10.0	128.0	10.0	10.0	1.0	1.0	1.0	1.0	100.0	False	False
train	10.0	False	0.0452304592738785	0.0909090909090909	-0.0517357156711282	1.026917503375185	-0.0364637975382301	0.9804695530611406	0.4317985546111536	0.9586074680841792	0.0931282475869489	0.4204802753794291	0.9547695407261214	0.0265389074350844	0.0134479000042467	0.4871499938324904	0.0284326335088218	0.8697478049272794	0.0413925319158206	0.0195304469388594	0.9068717524130512	-0.0257000123350191	0.603458854856596	0.4807763105219874	0.0845848083301476	0.4846994876861572	0.0797367095947265	Edge Prediction	Feature Perceptron	Ensmallen	MP	27750	60802	Connected Monte Carlo	CBOW	42.0	100.0	6.0	10.0	128.0	10.0	10.0	1.0	1.0	1.0	1.0	100.0	False	False
test	10.0	False	0.0454111842105263	0.0909090909090909	0.2640108804482675	0.8042006237185342	0.2221389606804843	0.7676809210526316	5.115900036218755	0.6615550497184617	0.0744340698332708	6.361472355695775	0.9545888157894736	0.2755156775735115	0.1597669946838593	0.593453947368421	0.2804054548752482	0.8889279306220096	0.3384449502815382	0.2323190789473684	0.9255659301667292	0.1869078947368421	0.3065758484634075	0.6381611429568473	0.1854054274251111	0.4846994876861572	0.0797367095947265	Edge Prediction	Feature Perceptron	Ensmallen	MP	27750	60802	Connected Monte Carlo	CBOW	42.0	100.0	6.0	10.0	128.0	10.0	10.0	1.0	1.0	1.0	1.0	100.0	False	False
train	1.0	False	0.335512520044406	0.5	0.7487762076290756	0.0	0.7053739541960357	0.0	2.9805147058823533	0.2512237923709245	0.0	inf	0.664487479955594	0.8563430865110383	0.7487762076290755	0.832243739977797	0.8653185584679641	0.832243739977797	0.7487762076290755	1.0	1.0	0.664487479955594	0.3667817876458933	0.9999794416348012	0.9997765412841324	46.15434741973877	1.1943411827087402	Edge Prediction	Decision Tree Classifier	scikit-learn	MP	27750	60802	Connected Monte Carlo	CBOW	42.0	100.0	6.0	10.0	128.0	10.0	10.0	1.0	1.0	1.0	1.0	100.0	False	False
test	1.0	False	0.3370065789473684	0.5	0.0839106575311292	0.8811709253287026	0.0813063619870804	0.5842105263157895	1.2337725719863348	0.4476731483504479	0.4684161941184228	1.4001512493459785	0.6629934210526316	0.4744299521441306	0.31098536105302	0.539391447368421	0.4792198774560841	0.539391447368421	0.5523268516495521	0.4157894736842105	0.5315838058815772	0.078782894736842	0.4737645411041368	0.5953679828168282	0.5314014676386161	46.15434741973877	1.1943411827087402	Edge Prediction	Decision Tree Classifier	scikit-learn	MP	27750	60802	Connected Monte Carlo	CBOW	42.0	100.0	6.0	10.0	128.0	10.0	10.0	1.0	1.0	1.0	1.0	100.0	False	False
train	10.0	False	0.3397537107849183	0.0909090909090909	0.2274000140249175	0.0	0.3874790515981597	0.0	2.943308544562304	0.7725999859750824	0.0	inf	0.6602462892150817	0.3705393700937356	0.2274000140249176	0.8301231446075408	0.4768647754079951	0.6911329901955288	0.2274000140249176	1.0	1.0	0.6602462892150815	0.368241750316382	0.9999921568666036	0.999761372015656	46.15434741973877	1.1943411827087402	Edge Prediction	Decision Tree Classifier	scikit-learn	MP	27750	60802	Connected Monte Carlo	CBOW	42.0	100.0	6.0	10.0	128.0	10.0	10.0	1.0	1.0	1.0	1.0	100.0	False	False
test	10.0	False	0.3389967105263157	0.0909090909090909	0.0280475001833251	0.8838239319216701	0.0464095360755641	0.5842105263157895	1.2265295230702054	0.8907472233026492	0.0812052765140257	1.3877532376877388	0.6610032894736843	0.1730380916526917	0.0947135738638492	0.5383963815789474	0.2131341233156485	0.6387111244019139	0.1092527766973508	0.4157894736842105	0.9187947234859742	0.0767927631578948	0.4744985648822555	0.4411700970340633	0.2160677037410004	46.15434741973877	1.1943411827087402	Edge Prediction	Decision Tree Classifier	scikit-learn	MP	27750	60802	Connected Monte Carlo	CBOW	42.0	100.0	6.0	10.0	128.0	10.0	10.0	1.0	1.0	1.0	1.0	100.0	False	False
train	1.0	False	0.2382714526540849	0.5	0.8075773675122857	0.0	0.7843180063115801	0.0	4.196893874029336	0.1924226324877141	0.0	inf	0.7617285473459151	0.8935466686261183	0.8075773675122858	0.8808642736729575	0.8986530851848703	0.8808642736729575	0.8075773675122858	1.0	1.0	0.761728547345915	0.328015954613602	0.9999794416348012	0.9997765412841324	24.88068962097168	1.1049511432647705	Edge Prediction	Decision Tree Classifier	scikit-learn	MP	27750	60802	Connected Monte Carlo	CBOW	42.0	100.0	6.0	10.0	128.0	10.0	10.0	1.0	1.0	1.0	1.0	100.0	False	False
test	1.0	False	0.2498355263157894	0.5	0.1395028930868247	0.841043630782723	0.1289759753536001	0.6309210526315789	1.4772876892692564	0.4036672867393037	0.4568298201738716	1.7564935220951716	0.7501644736842106	0.4559585492227979	0.2953020134228188	0.5596217105263158	0.4691416098488944	0.5596217105263158	0.5963327132606963	0.369078947368421	0.5431701798261284	0.1192434210526316	0.4513781663667964	0.6831787379890928	0.5797152795978522	24.88068962097168	1.1049511432647705	Edge Prediction	Decision Tree Classifier	scikit-learn	MP	27750	60802	Connected Monte Carlo	CBOW	42.0	100.0	6.0	10.0	128.0	10.0	10.0	1.0	1.0	1.0	1.0	100.0	False	False
train	10.0	False	0.2379137370996258	0.0909090909090909	0.2959335150394238	0.0	0.47489669038999	0.0	4.203204120076733	0.7040664849605762	0.0	inf	0.7620862629003742	0.4567109525374395	0.2959335150394237	0.8810431314501871	0.5439977160240875	0.7837147844548856	0.2959335150394237	1.0	1.0	0.7620862629003742	0.3278503929328112	0.9999945560187776	0.9997637467848594	24.88068962097168	1.1049511432647705	Edge Prediction	Decision Tree Classifier	scikit-learn	MP	27750	60802	Connected Monte Carlo	CBOW	42.0	100.0	6.0	10.0	128.0	10.0	10.0	1.0	1.0	1.0	1.0	100.0	False	False
test	10.0	False	0.2381578947368421	0.0909090909090909	0.0576970481134975	0.8281519861830743	0.0869123597237696	0.6309210526315789	1.549723756906077	0.8658215737861755	0.0764813781003269	1.8713035563057745	0.7618421052631579	0.1968075776179617	0.1091439688715953	0.5654605263157895	0.2225363617626334	0.7261363636363637	0.1341784262138244	0.369078947368421	0.923518621899673	0.1309210526315789	0.4454583049809149	0.427517232540902	0.1810135107211395	24.88068962097168	1.1049511432647705	Edge Prediction	Decision Tree Classifier	scikit-learn	MP	27750	60802	Connected Monte Carlo	CBOW	42.0	100.0	6.0	10.0	128.0	10.0	10.0	1.0	1.0	1.0	1.0	100.0	False	False
train	1.0	False	0.1571481435796226	0.5	0.8618924928044307	0.0020976633006487	0.8514245973313738	0.0017680194070966	6.352171637885922	0.1360142348754448	0.0020932723201246	3028.213172209932	0.8428518564203774	0.9262700062951872	0.8626656717478591	0.9205419185066404	0.9286862880027678	0.9205419185066404	0.8639857651245552	0.9982319805929032	0.9979067276798754	0.8410838370132807	0.2840625439174096	0.998642938264275	0.9973535506567353	0.4922552108764648	1.095400333404541	Edge Prediction	Decision Tree Classifier	scikit-learn	MP	27750	60802	Connected Monte Carlo	CBOW	42.0	100.0	6.0	10.0	128.0	10.0	10.0	1.0	1.0	1.0	1.0	100.0	False	False
test	1.0	False	0.1550986842105263	0.5	0.1323255160146534	0.9009149308935176	0.1052516467956697	0.7611842105263158	1.5397667020148462	0.3937369519832985	0.4739375320020481	1.7091144226988473	0.8449013157894737	0.3426548672566372	0.2067492524562152	0.5418585526315789	0.380506489354427	0.5418585526315789	0.6062630480167015	0.2388157894736842	0.5260624679979519	0.0837171052631577	0.4462545794372372	0.7742557295273546	0.6552610142735534	0.4922552108764648	1.095400333404541	Edge Prediction	Decision Tree Classifier	scikit-learn	MP	27750	60802	Connected Monte Carlo	CBOW	42.0	100.0	6.0	10.0	128.0	10.0	10.0	1.0	1.0	1.0	1.0	100.0	False	False
train	10.0	False	0.1567493112947658	0.0909090909090909	0.3888546546502633	0.0020966711688209	0.5720266189296691	0.0017680194070966	6.368334076541719	0.6109357221839393	0.0002096231657972	3037.354722687784	0.8432506887052341	0.5599040612531999	0.3887963615399398	0.9207413346490688	0.6231985274551551	0.8573398970586587	0.3890642778160606	0.9982319805929032	0.9997903768342028	0.8414826692981374	0.2838042152496161	0.9995965904125872	0.9963174610972586	0.4922552108764648	1.095400333404541	Edge Prediction	Decision Tree Classifier	scikit-learn	MP	27750	60802	Connected Monte Carlo	CBOW	42.0	100.0	6.0	10.0	128.0	10.0	10.0	1.0	1.0	1.0	1.0	100.0	False	False
test	10.0	False	0.156578947368421	0.0909090909090909	0.0495580064858911	0.9024960998439936	0.0638395955064866	0.7611842105263158	1.5252100840336136	0.8676631425446591	0.0827788509694498	1.6899907759127857	0.843421052631579	0.1703026038001407	0.093076923076923	0.5411184210526316	0.1777755075640726	0.788456937799043	0.1323368574553408	0.2388157894736842	0.9172211490305502	0.0822368421052632	0.4474285019961803	0.3463927512551939	0.1060956738349116	0.4922552108764648	1.095400333404541	Edge Prediction	Decision Tree Classifier	scikit-learn	MP	27750	60802	Connected Monte Carlo	CBOW	42.0	100.0	6.0	10.0	128.0	10.0	10.0	1.0	1.0	1.0	1.0	100.0	False	False
train	1.0	False	0.4687718432630237	0.5	0.5206889646079431	0.1630030959752322	0.4811623700995655	0.086591834217343	1.948513288308044	0.3391539742979533	0.1401570610941035	11.953842205574508	0.5312281567369763	0.766867459481851	0.621885672694698	0.7223181612598166	0.7769312429045862	0.7223181612598166	0.6608460257020466	0.9134081657826568	0.8598429389058965	0.4446363225196332	0.4173811580462566	0.8802283468281026	0.8998276393493333	0.6804618835449219	0.0936753749847412	Edge Prediction	Perceptron	Ensmallen	MP	27750	60802	Connected Monte Carlo	CBOW	42.0	100.0	6.0	10.0	128.0	10.0	10.0	1.0	1.0	1.0	1.0	100.0	False	False
test	1.0	False	0.4654605263157895	0.5	0.2538230462758766	0.54	0.2498241006788693	0.2886513157894737	1.528268551236749	0.3955276030747728	0.3506493506493506	2.8301269467347203	0.5345394736842105	0.6535700793350964	0.4854096520763187	0.6229440789473684	0.6557367186564615	0.6229440789473685	0.6044723969252271	0.7113486842105263	0.6493506493506493	0.2458881578947367	0.4471808748179497	0.6879891130864785	0.7081698572846521	0.6804618835449219	0.0936753749847412	Edge Prediction	Perceptron	Ensmallen	MP	27750	60802	Connected Monte Carlo	CBOW	42.0	100.0	6.0	10.0	128.0	10.0	10.0	1.0	1.0	1.0	1.0	100.0	False	False
train	10.0	False	0.4706549895152337	0.0909090909090909	0.146434345242532	0.163582979913315	0.2546257478551051	0.086591834217343	1.940717056295209	0.837470643752332	0.0160950110051357	11.86380794214424	0.5293450104847662	0.2759558768726243	0.1600631173940297	0.7213765881337115	0.385299417565117	0.5642598427845745	0.1625293562476679	0.9134081657826568	0.9839049889948642	0.442753176267423	0.4178686986860852	0.8821823870232711	0.6040967237481897	0.6804618835449219	0.0936753749847412	Edge Prediction	Perceptron	Ensmallen	MP	27750	60802	Connected Monte Carlo	CBOW	42.0	100.0	6.0	10.0	128.0	10.0	10.0	1.0	1.0	1.0	1.0	100.0	False	False
test	10.0	False	0.4707730263157894	0.0909090909090909	0.0795463625048409	0.5454206420735307	0.1383362515493873	0.2886513157894737	1.51102260419942	0.8687325482578608	0.0517210892372981	2.770380304007108	0.5292269736842106	0.2216357486932458	0.1246289946114168	0.6202878289473684	0.3055763882835836	0.5457834928229665	0.1312674517421391	0.7113486842105263	0.948278910762702	0.2405756578947369	0.4485840590722212	0.6856007124036964	0.2313852938009746	0.6804618835449219	0.0936753749847412	Edge Prediction	Perceptron	Ensmallen	MP	27750	60802	Connected Monte Carlo	CBOW	42.0	100.0	6.0	10.0	128.0	10.0	10.0	1.0	1.0	1.0	1.0	100.0	False	False
train	1.0	False	0.7900990913202582	0.5	0.2383794642942693	0.4229187071498533	0.1699260949712729	0.0887710209284158	1.153309741881765	0.4644013727101358	0.2972191629955947	2.727024656001116	0.2099009086797418	0.6746525822310842	0.5090382892711947	0.560564943875663	0.6986078945570862	0.560564943875663	0.5355986272898642	0.9112289790715842	0.7027808370044053	0.121129887751326	0.482178072605031	0.8766161298077951	0.925763568128124	0.4598186016082763	0.0865232944488525	Edge Prediction	Perceptron	Ensmallen	MP	27750	60802	Connected Monte Carlo	CBOW	42.0	100.0	6.0	10.0	128.0	10.0	10.0	1.0	1.0	1.0	1.0	100.0	False	False
test	1.0	False	0.7786184210526316	0.5	-0.2405376515830988	1.9569093610698365	-0.2257343627063004	0.4332236842105262	0.7279256442754543	0.5787286063569682	0.6618090452261306	0.3719771895196513	0.2213815789473684	0.4833099579242637	0.3186609950064731	0.3940789473684211	0.4886375430075903	0.394078947368421	0.4212713936430318	0.5667763157894737	0.3381909547738694	-0.2118421052631578	0.5396113630051236	0.4228327345914127	0.5246005207019826	0.4598186016082763	0.0865232944488525	Edge Prediction	Perceptron	Ensmallen	MP	27750	60802	Connected Monte Carlo	CBOW	42.0	100.0	6.0	10.0	128.0	10.0	10.0	1.0	1.0	1.0	1.0	100.0	False	False
train	10.0	False	0.8057727889478229	0.0909090909090909	0.0578909925312125	0.4570472924340575	0.0781342659453891	0.0887710209284158	1.1308758394056293	0.8984018997496952	0.0437071077190922	2.47430814737578	0.1942272110521771	0.1828133055618568	0.1006023795581339	0.5527280950618807	0.3042681928278041	0.2594091899630323	0.1015981002503048	0.9112289790715842	0.9562928922809076	0.1054561901237614	0.484630791826146	0.8754259169441269	0.8222563892898677	0.4598186016082763	0.0865232944488525	Edge Prediction	Perceptron	Ensmallen	MP	27750	60802	Connected Monte Carlo	CBOW	42.0	100.0	6.0	10.0	128.0	10.0	10.0	1.0	1.0	1.0	1.0	100.0	False	False
test	10.0	False	0.8043421052631579	0.0909090909090909	-0.1154539401074481	2.2141896435776727	-0.1656137265732324	0.4332236842105262	0.7046458367413709	0.934173829990449	0.1812801101169993	0.3182409595245007	0.1956578947368421	0.11795310628102	0.062672777535283	0.3812171052631579	0.1931546378437363	0.229395933014354	0.0658261700095511	0.5667763157894737	0.8187198898830007	-0.2375657894736841	0.543646125337164	0.4072990546820896	0.1360183341136737	0.4598186016082763	0.0865232944488525	Edge Prediction	Perceptron	Ensmallen	MP	27750	60802	Connected Monte Carlo	CBOW	42.0	100.0	6.0	10.0	128.0	10.0	10.0	1.0	1.0	1.0	1.0	100.0	False	False
train	1.0	False	0.0456601291065335	0.5	-0.1761890005984909	1.0242993472781716	-0.0639202160435931	0.9775297068377122	0.492120666366501	0.6701870850935425	0.5060019155049484	0.4804461387915485	0.9543398708934664	0.0420740626684117	0.0214890981656606	0.4884050820278771	0.0860871238145215	0.4884050820278771	0.3298129149064575	0.0224702931622877	0.4939980844950515	-0.0231898359442457	0.5877121866091642	0.4709242363068587	0.4705224363177964	0.483361005783081	0.0868356227874755	Edge Prediction	Feature Perceptron	Ensmallen	MP	27750	60802	Connected Monte Carlo	CBOW	42.0	100.0	6.0	10.0	128.0	10.0	10.0	1.0	1.0	1.0	1.0	100.0	False	False
test	1.0	False	0.0480263157894736	0.5	0.3188189782193191	0.8679163787145819	0.2002207288748164	0.8262335526315789	3.618150684931506	0.2165368928439006	0.4646441289367802	4.168777976387689	0.9519736842105264	0.2844450427407956	0.1658035153797865	0.5628700657894736	0.3689710026204498	0.5628700657894737	0.7834631071560993	0.173766447368421	0.5353558710632198	0.1257401315789472	0.3445728746408002	0.6457463872597818	0.6323310119044688	0.483361005783081	0.0868356227874755	Edge Prediction	Feature Perceptron	Ensmallen	MP	27750	60802	Connected Monte Carlo	CBOW	42.0	100.0	6.0	10.0	128.0	10.0	10.0	1.0	1.0	1.0	1.0	100.0	False	False
train	10.0	False	0.0367645244850129	0.0909090909090909	-0.0345347966486938	1.0148398098762743	-0.0222181991164834	0.9775297068377122	0.6111949896549789	0.9424009274873524	0.0921338691613413	0.6022576013543394	0.963235475514987	0.0323286698808009	0.0164299135663284	0.4928528843386374	0.0359759370306745	0.877711368028378	0.0575990725126475	0.0224702931622877	0.9078661308386586	-0.0142942313227252	0.5612334902259923	0.4769360283166717	0.0844488671136767	0.483361005783081	0.0868356227874755	Edge Prediction	Feature Perceptron	Ensmallen	MP	27750	60802	Connected Monte Carlo	CBOW	42.0	100.0	6.0	10.0	128.0	10.0	10.0	1.0	1.0	1.0	1.0	100.0	False	False
test	10.0	False	0.0377631578947368	0.0909090909090909	0.2360619660360114	0.8586592369752495	0.1791792507533244	0.8262335526315789	4.601480836236935	0.6848620432513051	0.0790759907126834	5.358913801994738	0.9622368421052632	0.2240127219719056	0.1261341929321872	0.5680016447368421	0.2340094083048026	0.8905577153110048	0.315137956748695	0.173766447368421	0.9209240092873164	0.1360032894736842	0.3179542818553328	0.6591560254717798	0.1784300094717984	0.483361005783081	0.0868356227874755	Edge Prediction	Feature Perceptron	Ensmallen	MP	27750	60802	Connected Monte Carlo	CBOW	42.0	100.0	6.0	10.0	128.0	10.0	10.0	1.0	1.0	1.0	1.0	100.0	False	False
train	1.0	False	0.3513013445170839	0.5	0.7400273847558192	0.0	0.6928598483904509	0.0	2.846558988764045	0.2599726152441807	0.0	inf	0.648698655482916	0.8505928024341622	0.7400273847558193	0.824349327741458	0.8602484436230148	0.824349327741458	0.7400273847558193	1.0	1.0	0.6486986554829159	0.3721380461803103	0.9999794416348012	0.9997765412841324	43.28522396087647	1.2243833541870115	Edge Prediction	Decision Tree Classifier	scikit-learn	MP	27750	60802	Connected Monte Carlo	CBOW	42.0	100.0	6.0	10.0	128.0	10.0	10.0	1.0	1.0	1.0	1.0	100.0	False	False
test	1.0	False	0.3574013157894736	0.5	0.0548785791338968	0.91924750447914	0.0533641162278579	0.5907072368421052	1.145190980211689	0.4661589617076048	0.4789624591584984	1.2457917749372325	0.6425986842105263	0.4633431085043988	0.3015267175572519	0.5259457236842106	0.467436919433814	0.5259457236842106	0.5338410382923952	0.4092927631578947	0.5210375408415016	0.0518914473684211	0.4830600586960441	0.5795326025796399	0.5209519248205811	43.28522396087647	1.2243833541870115	Edge Prediction	Decision Tree Classifier	scikit-learn	MP	27750	60802	Connected Monte Carlo	CBOW	42.0	100.0	6.0	10.0	128.0	10.0	10.0	1.0	1.0	1.0	1.0	100.0	False	False
train	10.0	False	0.3517104559845401	0.0909090909090909	0.2213807510433687	0.0	0.3788387864880067	0.0	2.843247856253544	0.7786192489566314	0.0	inf	0.6482895440154599	0.3625089896893387	0.2213807510433686	0.82414477200773	0.4705111593186378	0.6802632218322363	0.2213807510433686	1.0	1.0	0.6482895440154599	0.3722740276188828	0.999991822722376	0.9997611518213848	43.28522396087647	1.2243833541870115	Edge Prediction	Decision Tree Classifier	scikit-learn	MP	27750	60802	Connected Monte Carlo	CBOW	42.0	100.0	6.0	10.0	128.0	10.0	10.0	1.0	1.0	1.0	1.0	100.0	False	False
test	10.0	False	0.35375	0.0909090909090909	0.01995246298116	0.914053751399776	0.0332898622072732	0.5907072368421052	1.157011344615957	0.8962973767007689	0.083750160318071	1.2658023041250224	0.64625	0.1654780310208967	0.0902022618529795	0.5277713815789473	0.2060211960863847	0.6247084330143541	0.1037026232992311	0.4092927631578947	0.916249839681929	0.0555427631578946	0.4817780419837245	0.4331390681808345	0.2116181454017545	43.28522396087647	1.2243833541870115	Edge Prediction	Decision Tree Classifier	scikit-learn	MP	27750	60802	Connected Monte Carlo	CBOW	42.0	100.0	6.0	10.0	128.0	10.0	10.0	1.0	1.0	1.0	1.0	100.0	False	False
train	1.0	False	0.2560749969162452	0.5	0.7961308062457038	0.0	0.7695853510114439	0.0	3.905105973025048	0.2038691937542963	0.0	inf	0.7439250030837548	0.8864953526517223	0.7961308062457036	0.8719625015418774	0.892261624326466	0.8719625015418774	0.7961308062457036	1.0	1.0	0.7439250030837548	0.3360063649999981	0.9999794416348012	0.9997765412841324	25.35103845596313	1.0724890232086182	Edge Prediction	Decision Tree Classifier	scikit-learn	MP	27750	60802	Connected Monte Carlo	CBOW	42.0	100.0	6.0	10.0	128.0	10.0	10.0	1.0	1.0	1.0	1.0	100.0	False	False
test	1.0	False	0.256907894736842	0.5	0.1369424886594501	0.8406374501992031	0.127345489347052	0.624671052631579	1.4609475032010246	0.4063475546305931	0.4567099567099567	1.7379043758457688	0.7430921052631579	0.4598952035469569	0.2986129285527349	0.5592105263157895	0.4720327821488551	0.5592105263157895	0.5936524453694069	0.375328947368421	0.5432900432900433	0.1184210526315789	0.452755708475868	0.6772852374047784	0.5792299742780216	25.35103845596313	1.0724890232086182	Edge Prediction	Decision Tree Classifier	scikit-learn	MP	27750	60802	Connected Monte Carlo	CBOW	42.0	100.0	6.0	10.0	128.0	10.0	10.0	1.0	1.0	1.0	1.0	100.0	False	False
train	10.0	False	0.2564286007976646	0.0909090909090909	0.2805610991267433	0.0	0.456746328982968	0.0	3.899721001827919	0.7194389008732567	0.0	inf	0.7435713992023354	0.438184635341597	0.2805610991267433	0.8717856996011677	0.5296801857033575	0.7668830901839413	0.2805610991267433	1.0	1.0	0.7435713992023354	0.3361603153638751	0.9999943465129671	0.9997634590897808	25.35103845596313	1.0724890232086182	Edge Prediction	Decision Tree Classifier	scikit-learn	MP	27750	60802	Connected Monte Carlo	CBOW	42.0	100.0	6.0	10.0	128.0	10.0	10.0	1.0	1.0	1.0	1.0	100.0	False	False
test	10.0	False	0.2534046052631579	0.0909090909090909	0.0517974817509714	0.836692882162448	0.0794693266939928	0.624671052631579	1.4811449341208542	0.8709932726553224	0.0772092455937061	1.7702372826368598	0.7465953947368421	0.1920148092052673	0.1062037511053195	0.5609621710526316	0.2200453570919475	0.7128438995215312	0.1290067273446775	0.375328947368421	0.922790754406294	0.1219243421052631	0.4510553156059088	0.429958402089465	0.1878285307868019	25.35103845596313	1.0724890232086182	Edge Prediction	Decision Tree Classifier	scikit-learn	MP	27750	60802	Connected Monte Carlo	CBOW	42.0	100.0	6.0	10.0	128.0	10.0	10.0	1.0	1.0	1.0	1.0	100.0	False	False
train	1.0	False	0.1820237654701698	0.5	0.8430652101042146	0.0026641198351261	0.8293190637635908	0.0021791867110727	5.48181612830359	0.1542777487367137	0.0026570411590715	2057.646227480577	0.8179762345298301	0.91549720838992	0.8441630722137192	0.9078985239093786	0.9186290135697188	0.9078985239093788	0.8457222512632863	0.9978208132889272	0.9973429588409284	0.8157970478187573	0.2992822144845234	0.9982161812259392	0.9964838134274794	0.3973007202148437	1.1154699325561523	Edge Prediction	Decision Tree Classifier	scikit-learn	MP	27750	60802	Connected Monte Carlo	CBOW	42.0	100.0	6.0	10.0	128.0	10.0	10.0	1.0	1.0	1.0	1.0	100.0	False	False
test	1.0	False	0.1797697368421053	0.5	0.1062123316812009	0.9123721676358532	0.0873728295271838	0.7483552631578947	1.3998170173833484	0.4166984369043081	0.4770892314144909	1.5342609814704964	0.8202302631578947	0.3516028955532575	0.2132998745294855	0.5359375	0.3831250035494996	0.5359375	0.5833015630956919	0.2516447368421052	0.522910768585509	0.0718749999999999	0.458056115328013	0.7436382160556614	0.6250862098377757	0.3973007202148437	1.1154699325561523	Edge Prediction	Decision Tree Classifier	scikit-learn	MP	27750	60802	Connected Monte Carlo	CBOW	42.0	100.0	6.0	10.0	128.0	10.0	10.0	1.0	1.0	1.0	1.0	100.0	False	False
train	10.0	False	0.1803297561777888	0.0909090909090909	0.3559565032572613	0.0026586139090653	0.5394360556482696	0.0021791867110727	5.533312052533174	0.6437777060153245	0.000265790727414	2081.2770269746848	0.8196702438222112	0.5250143325364803	0.3559453790756685	0.9087455285555692	0.5961929378107697	0.8358657501373673	0.3562222939846755	0.9978208132889272	0.999734209272586	0.8174910571111385	0.2983027191113008	0.999458283653576	0.9950648145817786	0.3973007202148437	1.1154699325561523	Edge Prediction	Decision Tree Classifier	scikit-learn	MP	27750	60802	Connected Monte Carlo	CBOW	42.0	100.0	6.0	10.0	128.0	10.0	10.0	1.0	1.0	1.0	1.0	100.0	False	False
test	10.0	False	0.1791282894736842	0.0909090909090909	0.03962939606699	0.9116592197799996	0.0536076768209012	0.7483552631578947	1.4048296758791663	0.8768215119555591	0.0835490919774509	1.5409592152407323	0.8208717105263158	0.1653964650559429	0.0901537917624182	0.5362582236842105	0.1760602686824933	0.7691238038277513	0.1231784880444408	0.2516447368421052	0.916450908022549	0.072516447368421	0.457612475268881	0.3442750335439751	0.110504967449998	0.3973007202148437	1.1154699325561523	Edge Prediction	Decision Tree Classifier	scikit-learn	MP	27750	60802	Connected Monte Carlo	CBOW	42.0	100.0	6.0	10.0	128.0	10.0	10.0	1.0	1.0	1.0	1.0	100.0	False	False
train	1.0	False	0.6433945972616257	0.5	0.3697787529258602	0.2724547446097083	0.3097383228872871	0.0971588339295259	1.4032464212678937	0.4161038132212945	0.2141174338528452	5.1503835004893945	0.3566054027383742	0.7091575564777883	0.5493757662188196	0.6297232844044242	0.7260616462363164	0.6297232844044242	0.5838961867787055	0.902841166070474	0.7858825661471548	0.2594465688088483	0.4577524210627712	0.8551172923076511	0.8818643453289817	0.7052803039550781	0.0884270668029785	Edge Prediction	Perceptron	Ensmallen	MP	27750	60802	Connected Monte Carlo	CBOW	42.0	100.0	6.0	10.0	128.0	10.0	10.0	1.0	1.0	1.0	1.0	100.0	False	False
test	1.0	False	0.6277960526315789	0.5	0.1748165239384125	0.6062748563853291	0.160058337858258	0.225657894736842	1.2334293948126802	0.447741935483871	0.3774415405777166	2.034439300627621	0.372203947368421	0.6447107155083875	0.4756997069819137	0.5732730263157895	0.6539393491188432	0.5732730263157895	0.552258064516129	0.7743421052631579	0.6225584594222834	0.1465460526315789	0.4737992194152731	0.6552511402246364	0.6716781464046019	0.7052803039550781	0.0884270668029785	Edge Prediction	Perceptron	Ensmallen	MP	27750	60802	Connected Monte Carlo	CBOW	42.0	100.0	6.0	10.0	128.0	10.0	10.0	1.0	1.0	1.0	1.0	100.0	False	False
train	10.0	False	0.6417046996422844	0.0909090909090909	0.0969397868562753	0.2711697134529097	0.1591053531341721	0.0971588339295259	1.4069418013827215	0.8766591584422587	0.0264010547014658	5.188417922737695	0.3582953003577155	0.2170320438057208	0.1217251510615887	0.6305682332140948	0.3337022463456077	0.4077994699679663	0.1233408415577412	0.902841166070474	0.9735989452985342	0.2611364664281896	0.4574260376788832	0.8563459367870024	0.5659381935434987	0.7052803039550781	0.0884270668029785	Edge Prediction	Perceptron	Ensmallen	MP	27750	60802	Connected Monte Carlo	CBOW	42.0	100.0	6.0	10.0	128.0	10.0	10.0	1.0	1.0	1.0	1.0	100.0	False	False
test	10.0	False	0.6395559210526316	0.0909090909090909	0.0490819983503307	0.6260552133242071	0.0813361867256416	0.225657894736842	1.2107496463932108	0.8920010093363613	0.0589169923133078	1.9339342930544616	0.3604440789473684	0.1895597205725444	0.1047036584009785	0.5673930921052632	0.2891853485167914	0.3980711722488038	0.1079989906636386	0.7743421052631579	0.9410830076866922	0.1347861842105264	0.4761132334839578	0.6536096691860717	0.1883091706563744	0.7052803039550781	0.0884270668029785	Edge Prediction	Perceptron	Ensmallen	MP	27750	60802	Connected Monte Carlo	CBOW	42.0	100.0	6.0	10.0	128.0	10.0	10.0	1.0	1.0	1.0	1.0	100.0	False	False
train	1.0	False	0.80958842152872	0.5	0.1336517481040879	0.6316130425394082	0.0968246913607363	0.1202664364129764	1.086642965972575	0.4792386701066057	0.3871095817893065	1.7204251539894002	0.1904115784712799	0.6542419007139909	0.4861511894753584	0.5350725710291517	0.6768539137254311	0.5350725710291517	0.5207613298933943	0.8797335635870236	0.6128904182106936	0.0701451420583034	0.4896148567846339	0.8325183257230189	0.898811394170099	0.4616453647613525	0.096038818359375	Edge Prediction	Perceptron	Ensmallen	MP	27750	60802	Connected Monte Carlo	CBOW	42.0	100.0	6.0	10.0	128.0	10.0	10.0	1.0	1.0	1.0	1.0	100.0	False	False
test	1.0	False	0.8083881578947368	0.5	-0.1926489825974393	1.7871244635193135	-0.1704575484666254	0.3424342105263158	0.8134282807731433	0.551441714349826	0.6412072682476132	0.4551603972625897	0.1916118421052631	0.5333155472553859	0.3636198271941792	0.4245888157894736	0.5430990547114946	0.4245888157894736	0.4485582856501739	0.6575657894736842	0.3587927317523868	-0.1508223684210526	0.5257892836212583	0.4643710031271641	0.5471804485757662	0.4616453647613525	0.096038818359375	Edge Prediction	Perceptron	Ensmallen	MP	27750	60802	Connected Monte Carlo	CBOW	42.0	100.0	6.0	10.0	128.0	10.0	10.0	1.0	1.0	1.0	1.0	100.0	False	False
train	10.0	False	0.8206447103326343	0.0909090909090909	0.0339799907462474	0.6705485889823707	0.0448089130284425	0.1202664364129764	1.072002966095326	0.9031789487974295	0.0628410604563227	1.598695431933136	0.1793552896673656	0.1744433483078277	0.09555625027913	0.5295444266271946	0.2918505240781295	0.24302604184188	0.0968210512025703	0.8797335635870236	0.9371589395436772	0.0590888532543891	0.4913097715169386	0.8311388003322157	0.7726141450686661	0.4616453647613525	0.096038818359375	Edge Prediction	Perceptron	Ensmallen	MP	27750	60802	Connected Monte Carlo	CBOW	42.0	100.0	6.0	10.0	128.0	10.0	10.0	1.0	1.0	1.0	1.0	100.0	False	False
test	10.0	False	0.820296052631579	0.0909090909090909	-0.0858424013405563	1.9055464030752336	-0.1181911864745182	0.3424342105263158	0.8016200826081725	0.9257870507870508	0.1600553505535055	0.4206772825445192	0.179703947368421	0.1333733653589538	0.0714515494870786	0.4186348684210526	0.2209069861692549	0.223145933014354	0.0742129492129492	0.6575657894736842	0.8399446494464945	-0.1627302631578948	0.5276119413336736	0.4566184589248614	0.1449802661084176	0.4616453647613525	0.096038818359375	Edge Prediction	Perceptron	Ensmallen	MP	27750	60802	Connected Monte Carlo	CBOW	42.0	100.0	6.0	10.0	128.0	10.0	10.0	1.0	1.0	1.0	1.0	100.0	False	False
train	1.0	False	0.03801241725258	0.5	-0.0834472174902141	1.010984548971	-0.0296948938910641	0.9725545824596028	0.7220118983234178	0.5807160804020101	0.502731137088204	0.7141670948960553	0.96198758274742	0.051518542816347	0.0264403557069576	0.4947165001439085	0.1072726537442845	0.4947165001439085	0.4192839195979899	0.0274454175403971	0.4972688629117959	-0.0105669997121828	0.5406244592329192	0.480198658286752	0.4805402791345931	0.4903867244720459	0.0848701000213623	Edge Prediction	Feature Perceptron	Ensmallen	MP	27750	60802	Connected Monte Carlo	CBOW	42.0	100.0	6.0	10.0	128.0	10.0	10.0	1.0	1.0	1.0	1.0	100.0	False	False
test	1.0	False	0.0388157894736842	0.5	0.2696349595233331	0.920003422313484	0.143988271393453	0.8842927631578947	2.980932203389828	0.2511974454497073	0.4791675950269596	3.240131646351744	0.9611842105263158	0.2004416268965026	0.111383787207093	0.5384457236842105	0.2943499185108162	0.5384457236842105	0.7488025545502927	0.1157072368421052	0.5208324049730404	0.076891447368421	0.3667655224493558	0.6141748655535838	0.6071457997463936	0.4903867244720459	0.0848701000213623	Edge Prediction	Feature Perceptron	Ensmallen	MP	27750	60802	Connected Monte Carlo	CBOW	42.0	100.0	6.0	10.0	128.0	10.0	10.0	1.0	1.0	1.0	1.0	100.0	False	False
train	10.0	False	0.0309218370955142	0.0909090909090909	-0.0096837300744405	1.003587346911933	-0.0058021296605005	0.9725545824596028	0.88757396449704	0.9184782608695652	0.0912054692048753	0.8844013101880275	0.9690781629044858	0.0410655510781629	0.0209632083915644	0.4982617902224415	0.0473011434222696	0.8834751860532051	0.0815217391304347	0.0274454175403971	0.9087945307951246	-0.003476419555117	0.5149035115312329	0.4896896162501217	0.0881036406489991	0.4903867244720459	0.0848701000213623	Edge Prediction	Feature Perceptron	Ensmallen	MP	27750	60802	Connected Monte Carlo	CBOW	42.0	100.0	6.0	10.0	128.0	10.0	10.0	1.0	1.0	1.0	1.0	100.0	False	False
test	10.0	False	0.0304523026315789	0.0909090909090909	0.1917591000324763	0.9120673129935452	0.1278608988609829	0.8842927631578947	3.799621928166352	0.7246575342465753	0.0835833657209483	4.165944633730387	0.9695476973684212	0.1629415170816444	0.0886969677866734	0.5426274671052631	0.1784912207858436	0.8919258373205742	0.2753424657534246	0.1157072368421052	0.9164166342790516	0.0852549342105262	0.339067887567289	0.6215680604548995	0.1546198267597029	0.4903867244720459	0.0848701000213623	Edge Prediction	Feature Perceptron	Ensmallen	MP	27750	60802	Connected Monte Carlo	CBOW	42.0	100.0	6.0	10.0	128.0	10.0	10.0	1.0	1.0	1.0	1.0	100.0	False	False
train	1.0	False	0.343818099584721	0.5	0.7441483339962671	0.0	0.6987822750989999	0.0	2.908514709399665	0.2558516660037329	0.0	inf	0.656181900415279	0.8533085397515964	0.7441483339962671	0.8280909502076395	0.8626403271330799	0.8280909502076395	0.7441483339962671	1.0	1.0	0.6561819004152789	0.3696260791171993	0.9999794416348012	0.9997765412841324	43.605717420578	1.2088003158569336	Edge Prediction	Decision Tree Classifier	scikit-learn	MP	27750	60802	Connected Monte Carlo	CBOW	42.0	100.0	6.0	10.0	128.0	10.0	10.0	1.0	1.0	1.0	1.0	100.0	False	False
test	1.0	False	0.3452302631578947	0.5	0.0523246587000039	0.9255212258226576	0.0505142327919996	0.6060032894736842	1.1412577417818008	0.4670152408499277	0.4806601004500684	1.233097318505455	0.6547697368421053	0.453071067189938	0.2928842156742878	0.5243832236842105	0.4582512868130204	0.5243832236842105	0.5329847591500723	0.3939967105263158	0.5193398995499315	0.048766447368421	0.483489637657765	0.5837411947065443	0.5198434381418435	43.605717420578	1.2088003158569336	Edge Prediction	Decision Tree Classifier	scikit-learn	MP	27750	60802	Connected Monte Carlo	CBOW	42.0	100.0	6.0	10.0	128.0	10.0	10.0	1.0	1.0	1.0	1.0	100.0	False	False
train	10.0	False	0.3422042679166153	0.0909090909090909	0.2261398345862564	0.0	0.3856861652235948	0.0	2.9222312336667566	0.7738601654137436	0.0	inf	0.6577957320833847	0.3688646730290173	0.2261398345862564	0.8288978660416924	0.4755416223489342	0.6889052109848952	0.2261398345862564	1.0	1.0	0.6577957320833847	0.3690781199152657	0.9999920794800516	0.9997613193663604	43.605717420578	1.2088003158569336	Edge Prediction	Decision Tree Classifier	scikit-learn	MP	27750	60802	Connected Monte Carlo	CBOW	42.0	100.0	6.0	10.0	128.0	10.0	10.0	1.0	1.0	1.0	1.0	100.0	False	False
test	10.0	False	0.3430838815789473	0.0909090909090909	0.0185516526316242	0.9224972146067274	0.0307329972037367	0.6060032894736842	1.1483976125985764	0.8969898946463126	0.084458452722063	1.2448792195954252	0.6569161184210527	0.1633202658939833	0.0889214721876798	0.5254564144736842	0.2014587865056326	0.6330143540669857	0.1030101053536873	0.3939967105263158	0.9155415472779368	0.0509128289473683	0.4827109466773098	0.4212539387119113	0.1961202760917859	43.605717420578	1.2088003158569336	Edge Prediction	Decision Tree Classifier	scikit-learn	MP	27750	60802	Connected Monte Carlo	CBOW	42.0	100.0	6.0	10.0	128.0	10.0	10.0	1.0	1.0	1.0	1.0	100.0	False	False
train	1.0	False	0.2591998684264627	0.5	0.7941551020408162	0.0	0.7670138226144512	0.0	3.8580266497461935	0.2058448979591837	0.0	inf	0.7408001315735373	0.885269173370218	0.7941551020408163	0.8704000657867687	0.8911538038076348	0.8704000657867687	0.7941551020408163	1.0	1.0	0.7408001315735373	0.3373607457109492	0.9999794416348012	0.9997765412841324	26.69013619422913	1.0918023586273191	Edge Prediction	Decision Tree Classifier	scikit-learn	MP	27750	60802	Connected Monte Carlo	CBOW	42.0	100.0	6.0	10.0	128.0	10.0	10.0	1.0	1.0	1.0	1.0	100.0	False	False
test	1.0	False	0.2677631578947368	0.5	0.1301136311074793	0.8441150044923629	0.1218679046440611	0.6180921052631578	1.4262899262899265	0.4121518987341772	0.4577344701583435	1.689686735455762	0.7322368421052632	0.4630109670987039	0.3012454592631032	0.5570723684210527	0.4738183520923185	0.5570723684210527	0.5878481012658228	0.3819078947368421	0.5422655298416565	0.1141447368421053	0.4557316396755144	0.6648644377055921	0.5709449262369656	26.69013619422913	1.0918023586273191	Edge Prediction	Decision Tree Classifier	scikit-learn	MP	27750	60802	Connected Monte Carlo	CBOW	42.0	100.0	6.0	10.0	128.0	10.0	10.0	1.0	1.0	1.0	1.0	100.0	False	False
train	10.0	False	0.256181900415279	0.0909090909090909	0.2807554226742239	0.0	0.4569802675626666	0.0	3.9034763907167846	0.7192445773257761	0.0	inf	0.743818099584721	0.4384216029130764	0.280755422674224	0.8719090497923605	0.5298635887416911	0.7671073632588373	0.280755422674224	1.0	1.0	0.743818099584721	0.3360529268679041	0.9999941083939968	0.9997631569461752	26.69013619422913	1.0918023586273191	Edge Prediction	Decision Tree Classifier	scikit-learn	MP	27750	60802	Connected Monte Carlo	CBOW	42.0	100.0	6.0	10.0	128.0	10.0	10.0	1.0	1.0	1.0	1.0	100.0	False	False
test	10.0	False	0.2557072368421053	0.0909090909090909	0.0532690516222738	0.8304421806289085	0.0819913980863825	0.6180921052631578	1.4935357303659869	0.8700542839554536	0.0766766644222725	1.7984825014968602	0.7442927631578947	0.1939120631341601	0.1073657927590511	0.5631003289473684	0.2227718448203098	0.7113486842105263	0.1299457160445464	0.3819078947368421	0.9233233355777276	0.1262006578947367	0.4500241448097446	0.4369945064977926	0.1922055683692298	26.69013619422913	1.0918023586273191	Edge Prediction	Decision Tree Classifier	scikit-learn	MP	27750	60802	Connected Monte Carlo	CBOW	42.0	100.0	6.0	10.0	128.0	10.0	10.0	1.0	1.0	1.0	1.0	100.0	False	False
train	1.0	False	0.1784466099255787	0.5	0.8459792796689793	0.0023522346228917	0.8326958038518352	0.0019324863286871	5.593087557603687	0.1516740057314601	0.0023467145995606	2377.7762231591323	0.8215533900744213	0.9171247756682724	0.8469348592163567	0.9098104518728672	0.920155756316476	0.909810451872867	0.8483259942685398	0.9980675136713127	0.9976532854004394	0.8196209037457343	0.2971793864396854	0.9984742021916038	0.9968911569107564	0.420443058013916	1.054840326309204	Edge Prediction	Decision Tree Classifier	scikit-learn	MP	27750	60802	Connected Monte Carlo	CBOW	42.0	100.0	6.0	10.0	128.0	10.0	10.0	1.0	1.0	1.0	1.0	100.0	False	False
test	1.0	False	0.1860197368421052	0.5	0.1123913589144431	0.903616892301475	0.093901787826106	0.7355263157894737	1.4217506631299734	0.4129244249726177	0.4746842161129392	1.5733998282267976	0.8139802631578947	0.3646671958271913	0.2229926501178754	0.5392269736842106	0.3940381202847067	0.5392269736842106	0.5870755750273823	0.2644736842105263	0.5253157838870608	0.0784539473684211	0.4561269993543051	0.737341410037223	0.6196165335694164	0.420443058013916	1.054840326309204	Edge Prediction	Decision Tree Classifier	scikit-learn	MP	27750	60802	Connected Monte Carlo	CBOW	42.0	100.0	6.0	10.0	128.0	10.0	10.0	1.0	1.0	1.0	1.0	100.0	False	False
train	10.0	False	0.1818963036059372	0.0909090909090909	0.3540615649760763	0.0023621532786184	0.5375638156760227	0.0019324863286871	5.487013720924977	0.6457022754805657	0.0002361595433578	2322.8863980131123	0.8181036963940628	0.5229549518495379	0.3540548424737456	0.9080856050326878	0.594653721934468	0.8344640434192673	0.3542977245194342	0.9980675136713127	0.999763840456642	0.8161712100653755	0.2991828514817502	0.9995215584657192	0.9955339388763152	0.420443058013916	1.054840326309204	Edge Prediction	Decision Tree Classifier	scikit-learn	MP	27750	60802	Connected Monte Carlo	CBOW	42.0	100.0	6.0	10.0	128.0	10.0	10.0	1.0	1.0	1.0	1.0	100.0	False	False
test	10.0	False	0.1803618421052631	0.0909090909090909	0.0455347578808245	0.8973792992735884	0.0618870936882101	0.7355263157894737	1.4663505380266275	0.8721170669635756	0.0823481751555997	1.6340365096605312	0.8196381578947368	0.1724027018333869	0.0943329813445969	0.5420559210526316	0.1839066895134355	0.7691686602870813	0.1278829330364243	0.2644736842105263	0.9176518248444002	0.0841118421052631	0.4522984323790363	0.3512712557890408	0.1155383905904819	0.420443058013916	1.054840326309204	Edge Prediction	Decision Tree Classifier	scikit-learn	MP	27750	60802	Connected Monte Carlo	CBOW	42.0	100.0	6.0	10.0	128.0	10.0	10.0	1.0	1.0	1.0	1.0	100.0	False	False
train	1.0	False	0.7482833765059003	0.5	0.2723750095377828	0.3791244691277361	0.2063202475275419	0.0954319312528267	1.2088576295400846	0.4527227045448891	0.2749022859173279	3.1885508005361465	0.2517166234940997	0.6819590824550527	0.5174035747883349	0.5781423461206365	0.7035975882697479	0.5781423461206365	0.5472772954551108	0.9045680687471732	0.725097714082672	0.156284692241273	0.4763082790033578	0.8522284383699272	0.8852670819624846	0.6942806243896484	0.098926305770874	Edge Prediction	Perceptron	Ensmallen	MP	27750	60802	Connected Monte Carlo	CBOW	42.0	100.0	6.0	10.0	128.0	10.0	10.0	1.0	1.0	1.0	1.0	100.0	False	False
test	1.0	False	0.7490131578947368	0.5	0.1496399639963996	0.6146788990825687	0.1202986270743253	0.1542763157894736	1.1291172595520422	0.4696782178217822	0.3806818181818182	1.836922108823472	0.2509868421052632	0.6518762677484787	0.4835433515140117	0.5483552631578947	0.6697056752341692	0.5483552631578947	0.5303217821782178	0.8457236842105263	0.6193181818181819	0.0967105263157894	0.4848251441382779	0.6652166900212084	0.6834952410481124	0.6942806243896484	0.098926305770874	Edge Prediction	Perceptron	Ensmallen	MP	27750	60802	Connected Monte Carlo	CBOW	42.0	100.0	6.0	10.0	128.0	10.0	10.0	1.0	1.0	1.0	1.0	100.0	False	False
train	10.0	False	0.7564614941819826	0.0909090909090909	0.069099050347491	0.3918556161469501	0.1011633513317671	0.0954319312528267	1.1957886497915524	0.8931929954024439	0.0377079542500649	3.05160523549347	0.2435385058180173	0.1910551454624403	0.1056168987037926	0.5740532872825953	0.31082825784906	0.3036321024479406	0.106807004597556	0.9045680687471732	0.962292045749935	0.1481065745651906	0.477664134649517	0.8521590179835713	0.586784285343476	0.6942806243896484	0.098926305770874	Edge Prediction	Perceptron	Ensmallen	MP	27750	60802	Connected Monte Carlo	CBOW	42.0	100.0	6.0	10.0	128.0	10.0	10.0	1.0	1.0	1.0	1.0	100.0	False	False
test	10.0	False	0.7552138157894737	0.0909090909090909	0.0414187374872794	0.6302492776993884	0.0612274814126775	0.1542763157894736	1.119846679878912	0.8992929747938659	0.0592882877188546	1.776831357850517	0.2447861842105263	0.1799821487950436	0.0988903205954189	0.5452549342105263	0.2918395387592539	0.2994168660287081	0.100707025206134	0.8457236842105263	0.9407117122811454	0.0905098684210525	0.4858548026279047	0.6672367589216153	0.2120300385406534	0.6942806243896484	0.098926305770874	Edge Prediction	Perceptron	Ensmallen	MP	27750	60802	Connected Monte Carlo	CBOW	42.0	100.0	6.0	10.0	128.0	10.0	10.0	1.0	1.0	1.0	1.0	100.0	False	False
train	1.0	False	0.8069980675136713	0.5	0.1276881108290468	0.6463570515551769	0.0933552101512005	0.1247481600263147	1.0845773679115505	0.4797135454856528	0.3925983436853002	1.6779848928730448	0.1930019324863287	0.6526251245497049	0.4843678893237462	0.534126886230007	0.674819736394148	0.534126886230007	0.5202864545143472	0.8752518399736853	0.6074016563146998	0.068253772460014	0.4898525949573168	0.8282551555111208	0.8969090205226287	0.4594666957855224	0.090367317199707	Edge Prediction	Perceptron	Ensmallen	MP	27750	60802	Connected Monte Carlo	CBOW	42.0	100.0	6.0	10.0	128.0	10.0	10.0	1.0	1.0	1.0	1.0	100.0	False	False
test	1.0	False	0.8064144736842105	0.5	-0.1891649061460382	1.7663551401869158	-0.1675219670118935	0.3419407894736842	0.8160310014276974	0.5506513926325247	0.6385135135135135	0.4619858050410774	0.1935855263157894	0.5340363053924185	0.3642902667759264	0.4258223684210526	0.5437811966364231	0.4258223684210526	0.4493486073674753	0.6580592105263158	0.3614864864864865	-0.1483552631578947	0.5253910065474588	0.469907260376991	0.5536118629220637	0.4594666957855224	0.090367317199707	Edge Prediction	Perceptron	Ensmallen	MP	27750	60802	Connected Monte Carlo	CBOW	42.0	100.0	6.0	10.0	128.0	10.0	10.0	1.0	1.0	1.0	1.0	100.0	False	False
train	10.0	False	0.8215040499979441	0.0909090909090909	0.0309610635761412	0.6988851008937622	0.0407932438341939	0.1247481600263147	1.0654260803411446	0.903715765429586	0.0653231709942729	1.524465293334534	0.1784959500020558	0.1734839408979405	0.0949807914545397	0.5268738949878705	0.290298042480849	0.2418373945449312	0.096284234570414	0.8752518399736853	0.9346768290057272	0.053747789975741	0.4920788134645675	0.8263156473354822	0.7671686350877089	0.4594666957855224	0.090367317199707	Edge Prediction	Perceptron	Ensmallen	MP	27750	60802	Connected Monte Carlo	CBOW	42.0	100.0	6.0	10.0	128.0	10.0	10.0	1.0	1.0	1.0	1.0	100.0	False	False
test	10.0	False	0.8202302631578947	0.0909090909090909	-0.0855424221360628	1.902104300091492	-0.117781597214761	0.3419407894736842	0.8022859434529778	0.9257299845928236	0.1598124375432393	0.421788617697982	0.1797697368421052	0.1334756717986355	0.0715102770330652	0.4189144736842105	0.2210748011525144	0.2232505980861244	0.0742700154071764	0.6580592105263158	0.8401875624567607	-0.1621710526315789	0.5275084692767693	0.4605892513201177	0.1472885280942977	0.4594666957855224	0.090367317199707	Edge Prediction	Perceptron	Ensmallen	MP	27750	60802	Connected Monte Carlo	CBOW	42.0	100.0	6.0	10.0	128.0	10.0	10.0	1.0	1.0	1.0	1.0	100.0	False	False
train	1.0	False	0.0386497265737428	0.5	-0.0808069891571809	1.0108635216628887	-0.0290502990277905	0.9717939229472472	0.7297872340425526	0.5781057810578105	0.5027012080993705	0.7219443756779743	0.9613502734262572	0.0528770185377885	0.0271564862832033	0.4947781752395049	0.1090870333614144	0.4947781752395049	0.4218942189421894	0.0282060770527527	0.4972987919006295	-0.01044364952099	0.5392940851055152	0.4796123936594448	0.4809345586407214	0.4824514389038086	0.0810363292694091	Edge Prediction	Feature Perceptron	Ensmallen	MP	27750	60802	Connected Monte Carlo	CBOW	42.0	100.0	6.0	10.0	128.0	10.0	10.0	1.0	1.0	1.0	1.0	100.0	False	False
test	1.0	False	0.0360197368421052	0.5	0.2784434339050639	0.9204913837229142	0.1460863570531682	0.8873355263157895	3.1278538812785404	0.2422566371681416	0.4792999289267945	3.3980262461860105	0.9639802631578948	0.1961626575028636	0.1087474202254326	0.5383223684210526	0.2921827461729304	0.5383223684210526	0.7577433628318584	0.1126644736842105	0.5207000710732055	0.0766447368421052	0.3611967790844935	0.6054371740283068	0.6030955518854452	0.4824514389038086	0.0810363292694091	Edge Prediction	Feature Perceptron	Ensmallen	MP	27750	60802	Connected Monte Carlo	CBOW	42.0	100.0	6.0	10.0	128.0	10.0	10.0	1.0	1.0	1.0	1.0	100.0	False	False
train	10.0	False	0.0309423954607129	0.0909090909090909	-0.0076010189412916	1.002823690145088	-0.0045605710221759	0.9717939229472472	0.9115673377184236	0.9164586250989466	0.091142393842345	0.9090006016775876	0.969057604539287	0.0421732114039806	0.0215408286624903	0.4986318407960199	0.0485425015584489	0.8835256474950567	0.0835413749010534	0.0282060770527527	0.908857606157655	-0.0027363184079601	0.5115716598417713	0.4879893879698519	0.0881404362769891	0.4824514389038086	0.0810363292694091	Edge Prediction	Feature Perceptron	Ensmallen	MP	27750	60802	Connected Monte Carlo	CBOW	42.0	100.0	6.0	10.0	128.0	10.0	10.0	1.0	1.0	1.0	1.0	100.0	False	False
test	10.0	False	0.0314967105263157	0.0909090909090909	0.1795318558230816	0.9161925787552008	0.1207153641950568	0.8873355263157895	3.5770234986945213	0.7365384615384616	0.0839296826384567	3.904226667666856	0.9685032894736842	0.1578341013824885	0.0856785490931832	0.5405838815789474	0.1722868409565908	0.8906997607655502	0.2634615384615384	0.1126644736842105	0.9160703173615432	0.0811677631578948	0.3458649348066308	0.6169171443527095	0.1513295571278323	0.4824514389038086	0.0810363292694091	Edge Prediction	Feature Perceptron	Ensmallen	MP	27750	60802	Connected Monte Carlo	CBOW	42.0	100.0	6.0	10.0	128.0	10.0	10.0	1.0	1.0	1.0	1.0	100.0	False	False
train	1.0	False	0.3471074380165289	0.5	0.7423312883435584	0.0	0.6961771158887059	0.0	2.8809523809523814	0.2576687116564417	0.0	inf	0.6528925619834711	0.852112676056338	0.7423312883435583	0.8264462809917356	0.8615864949867531	0.8264462809917356	0.7423312883435583	1.0	1.0	0.6528925619834711	0.3707360466137526	0.9999794416348012	0.9997765412841324	44.50025749206543	1.0737652778625488	Edge Prediction	Decision Tree Classifier	scikit-learn	MP	27750	60802	Connected Monte Carlo	CBOW	42.0	100.0	6.0	10.0	128.0	10.0	10.0	1.0	1.0	1.0	1.0	100.0	False	False
test	1.0	False	0.3463815789473684	0.5	0.0622425706366231	0.9106693507800704	0.0602845671967998	0.5952302631578947	1.1685660018993351	0.4611342237792861	0.4766232055840906	1.283194609435744	0.6536184210526316	0.4622898469052315	0.3006352308819936	0.5291940789473684	0.4670295048860137	0.5291940789473685	0.5388657762207139	0.4047697368421052	0.5233767944159093	0.0583881578947367	0.480537668549892	0.5860236796117555	0.527436015941758	44.50025749206543	1.0737652778625488	Edge Prediction	Decision Tree Classifier	scikit-learn	MP	27750	60802	Connected Monte Carlo	CBOW	42.0	100.0	6.0	10.0	128.0	10.0	10.0	1.0	1.0	1.0	1.0	100.0	False	False
train	10.0	False	0.3444697997615229	0.0909090909090909	0.2249871646029815	0.0	0.3840389056635794	0.0	2.903012109312056	0.7750128353970185	0.0	inf	0.6555302002384771	0.3673298318613809	0.2249871646029815	0.8277651001192385	0.4743281191358799	0.6868456365804336	0.2249871646029815	1.0	1.0	0.6555302002384771	0.369846723186803	0.9999920143079798	0.9997612758186166	44.50025749206543	1.0737652778625488	Edge Prediction	Decision Tree Classifier	scikit-learn	MP	27750	60802	Connected Monte Carlo	CBOW	42.0	100.0	6.0	10.0	128.0	10.0	10.0	1.0	1.0	1.0	1.0	100.0	False	False
test	10.0	False	0.3447615131578947	0.0909090909090909	0.0217931467548462	0.9084177366115692	0.0361630754395645	0.5952302631578947	1.1740572001049543	0.894930088590031	0.0832767646551228	1.2924199438071629	0.6552384868421053	0.1668333192102364	0.0910082650740528	0.5300041118421053	0.2062258965102018	0.6324686004784689	0.105069911409969	0.4047697368421052	0.9167232353448772	0.0600082236842105	0.4799525727760603	0.4299111990889023	0.211656226604999	44.50025749206543	1.0737652778625488	Edge Prediction	Decision Tree Classifier	scikit-learn	MP	27750	60802	Connected Monte Carlo	CBOW	42.0	100.0	6.0	10.0	128.0	10.0	10.0	1.0	1.0	1.0	1.0	100.0	False	False
train	1.0	False	0.249126269479051	0.5	0.8005595786701778	0.0	0.7753187456397242	0.0	4.014028717610167	0.1994404213298222	0.0	inf	0.750873730520949	0.889234200471655	0.8005595786701778	0.8754368652604745	0.8947399503040969	0.8754368652604745	0.8005595786701778	1.0	1.0	0.750873730520949	0.332944442049648	0.9999794416348012	0.9997765412841324	26.58680391311645	1.1068453788757324	Edge Prediction	Decision Tree Classifier	scikit-learn	MP	27750	60802	Connected Monte Carlo	CBOW	42.0	100.0	6.0	10.0	128.0	10.0	10.0	1.0	1.0	1.0	1.0	100.0	False	False
test	1.0	False	0.2439144736842105	0.5	0.141879229780931	0.8412007831194256	0.130517591663215	0.6360197368421052	1.4922454484153744	0.4012445887445888	0.4568761814744801	1.773946813127871	0.7560855263157895	0.4527414075286415	0.2926087531402882	0.5600328947368421	0.4668352516209096	0.5600328947368421	0.5987554112554112	0.3639802631578947	0.5431238185255198	0.1200657894736842	0.450131103354318	0.6911370596000692	0.5908643449100376	26.58680391311645	1.1068453788757324	Edge Prediction	Decision Tree Classifier	scikit-learn	MP	27750	60802	Connected Monte Carlo	CBOW	42.0	100.0	6.0	10.0	128.0	10.0	10.0	1.0	1.0	1.0	1.0	100.0	False	False
train	10.0	False	0.2448830229020188	0.0909090909090909	0.289953385233491	0.0	0.4679195697519395	0.0	4.083582390275026	0.7100466147665089	0.0	inf	0.7551169770979812	0.4495563770794824	0.2899533852334911	0.8775584885489907	0.5384731982499139	0.7773790700890738	0.2899533852334911	1.0	1.0	0.7551169770979813	0.3310394981027186	0.9999943846356708	0.9997635098424376	26.58680391311645	1.1068453788757324	Edge Prediction	Decision Tree Classifier	scikit-learn	MP	27750	60802	Connected Monte Carlo	CBOW	42.0	100.0	6.0	10.0	128.0	10.0	10.0	1.0	1.0	1.0	1.0	100.0	False	False
test	10.0	False	0.2419243421052631	0.0909090909090909	0.0533714837423606	0.8389924280228244	0.0807112483246255	0.6360197368421052	1.5045210415391936	0.8692234960406571	0.0774050202169822	1.7932474612253162	0.7580756578947369	0.1924180506042953	0.106450526720862	0.5610279605263158	0.2181743942950021	0.7222488038277513	0.1307765039593428	0.3639802631578947	0.9225949797830176	0.1220559210526315	0.449117423365303	0.4265143420782115	0.1849947488794292	26.58680391311645	1.1068453788757324	Edge Prediction	Decision Tree Classifier	scikit-learn	MP	27750	60802	Connected Monte Carlo	CBOW	42.0	100.0	6.0	10.0	128.0	10.0	10.0	1.0	1.0	1.0	1.0	100.0	False	False
train	1.0	False	0.1883557419514	0.5	0.8393688617434005	0.0019250253292806	0.824595329296442	0.0015624357551087	5.30080768391181	0.1587098115299334	0.0019213267266659	2753.6300968531827	0.8116442580486	0.9131522045689574	0.8401840703065532	0.9050409111467456	0.9165018966697116	0.9050409111467456	0.8412901884700665	0.9984375642448912	0.998078673273334	0.8100818222934913	0.302814818381559	0.9987480753550296	0.9975516612504616	0.4643368721008301	1.0327277183532717	Edge Prediction	Decision Tree Classifier	scikit-learn	MP	27750	60802	Connected Monte Carlo	CBOW	42.0	100.0	6.0	10.0	128.0	10.0	10.0	1.0	1.0	1.0	1.0	100.0	False	False
test	1.0	False	0.1794407894736842	0.5	0.1208323278635778	0.8985768691120465	0.1002801650205122	0.7373355263157895	1.4637946837763518	0.4058779761904761	0.4732896959459459	1.6290144272496585	0.8205592105263158	0.364279197080292	0.2227025519453354	0.5416118421052631	0.3950376547724616	0.5416118421052631	0.5941220238095238	0.2626644736842105	0.5267103040540541	0.0832236842105262	0.4525145221249385	0.7455262278717971	0.625634628658958	0.4643368721008301	1.0327277183532717	Edge Prediction	Decision Tree Classifier	scikit-learn	MP	27750	60802	Connected Monte Carlo	CBOW	42.0	100.0	6.0	10.0	128.0	10.0	10.0	1.0	1.0	1.0	1.0	100.0	False	False
train	10.0	False	0.1837424448007895	0.0909090909090909	0.3518841320759238	0.0019141455355073	0.5354234632625645	0.0015624357551087	5.433897243107768	0.6479244900030448	0.0001913779210314	2838.8109170954185	0.8162575551992105	0.5205805428118166	0.3518816386268458	0.9073475597220508	0.5928957873282942	0.8328193742033634	0.3520755099969552	0.9984375642448912	0.9998086220789686	0.8146951194441017	0.3002036470673827	0.999608864993274	0.9965909146981872	0.4643368721008301	1.0327277183532717	Edge Prediction	Decision Tree Classifier	scikit-learn	MP	27750	60802	Connected Monte Carlo	CBOW	42.0	100.0	6.0	10.0	128.0	10.0	10.0	1.0	1.0	1.0	1.0	100.0	False	False
test	10.0	False	0.1836513157894737	0.0909090909090909	0.042288287217765	0.9032115082403191	0.0578042482438379	0.7373355263157895	1.430234640874082	0.8748726788372639	0.082839033944971	1.583499133730631	0.8163486842105263	0.1695059173167754	0.0926011828829873	0.5395065789473684	0.1812912076100913	0.7660137559808613	0.125127321162736	0.2626644736842105	0.917160966055029	0.0790131578947368	0.4553891294434032	0.3468950817499134	0.1125479438064448	0.4643368721008301	1.0327277183532717	Edge Prediction	Decision Tree Classifier	scikit-learn	MP	27750	60802	Connected Monte Carlo	CBOW	42.0	100.0	6.0	10.0	128.0	10.0	10.0	1.0	1.0	1.0	1.0	100.0	False	False
train	1.0	False	0.8019407096747666	0.5	0.2443283935174234	0.4079302470417273	0.1692665008820773	0.0807943752312816	1.1462264150943398	0.4659340659340659	0.2897375405485107	2.8098588506409325	0.1980592903252333	0.6756017588129524	0.5101197946377638	0.5586324575469759	0.7006542732266506	0.5586324575469759	0.5340659340659341	0.9192056247687184	0.7102624594514892	0.1172649150939517	0.4829472204042856	0.868325101559685	0.8986784731388469	0.6873364448547363	0.1032915115356445	Edge Prediction	Perceptron	Ensmallen	MP	27750	60802	Connected Monte Carlo	CBOW	42.0	100.0	6.0	10.0	128.0	10.0	10.0	1.0	1.0	1.0	1.0	100.0	False	False
test	1.0	False	0.8106907894736842	0.5	0.0896917612806567	0.7393570807993051	0.0665250353351893	0.1399671052631579	1.0608642726719415	0.4852333136444182	0.425074925074925	1.434846977491662	0.1893092105263158	0.6440448331075256	0.4749750204378236	0.524671052631579	0.6653692834663192	0.524671052631579	0.5147666863555818	0.8600328947368421	0.5749250749250749	0.0493421052631579	0.4926150461446116	0.645854255486063	0.6654863326374252	0.6873364448547363	0.1032915115356445	Edge Prediction	Perceptron	Ensmallen	MP	27750	60802	Connected Monte Carlo	CBOW	42.0	100.0	6.0	10.0	128.0	10.0	10.0	1.0	1.0	1.0	1.0	100.0	False	False
train	10.0	False	0.8097364417581514	0.0909090909090909	0.0612115881668282	0.424644508795436	0.081858307748218	0.0807943752312816	1.1351911280822196	0.8980537365704175	0.0407346752627542	2.673274008187105	0.1902635582418486	0.1835370033618895	0.1010408710232896	0.5547345915052835	0.3061202031369797	0.2565310188352004	0.1019462634295824	0.9192056247687184	0.9592653247372458	0.1094691830105669	0.484155178222305	0.8683768743041941	0.6228708989978426	0.6873364448547363	0.1032915115356445	Edge Prediction	Perceptron	Ensmallen	MP	27750	60802	Connected Monte Carlo	CBOW	42.0	100.0	6.0	10.0	128.0	10.0	10.0	1.0	1.0	1.0	1.0	100.0	False	False
test	10.0	False	0.810625	0.0909090909090909	0.0270952629775509	0.739100225812055	0.0365885214385863	0.1399671052631579	1.0609503713021953	0.9040814454737228	0.0688232915487262	1.4354621122413014	0.189375	0.1725884974007756	0.0944442437597081	0.5247039473684211	0.2872161417960484	0.2503438995215311	0.0959185545262771	0.8600328947368421	0.9311767084512738	0.0494078947368421	0.492604903903593	0.6468997954899585	0.1948188248930751	0.6873364448547363	0.1032915115356445	Edge Prediction	Perceptron	Ensmallen	MP	27750	60802	Connected Monte Carlo	CBOW	42.0	100.0	6.0	10.0	128.0	10.0	10.0	1.0	1.0	1.0	1.0	100.0	False	False
train	1.0	False	0.7973356358702356	0.5	0.1795618331858064	0.5345911949685533	0.1301406609869869	0.1083425845976727	1.118296204620462	0.4720775110764886	0.3483606557377049	2.0918717239371003	0.2026643641297644	0.6631905686631294	0.4960995584837462	0.5471608897660458	0.6860947471058949	0.5471608897660458	0.5279224889235113	0.8916574154023272	0.6516393442622951	0.0943217795320916	0.4860278534325418	0.8456932032144434	0.9067360986421964	0.4625983238220215	0.0902302265167236	Edge Prediction	Perceptron	Ensmallen	MP	27750	60802	Connected Monte Carlo	CBOW	42.0	100.0	6.0	10.0	128.0	10.0	10.0	1.0	1.0	1.0	1.0	100.0	False	False
test	1.0	False	0.8049342105263158	0.5	-0.2528141126889622	2.0919055649241143	-0.2320511640824229	0.4080592105263158	0.7353902738046588	0.5762392558577651	0.6765748568311971	0.3515408564015822	0.1950657894736842	0.4939271255060729	0.3279569892473118	0.3935032894736842	0.5008405628895392	0.3935032894736842	0.4237607441422348	0.5919407894736842	0.3234251431688029	-0.2129934210526315	0.5383438091095795	0.434225364114439	0.5331288167115784	0.4625983238220215	0.0902302265167236	Edge Prediction	Perceptron	Ensmallen	MP	27750	60802	Connected Monte Carlo	CBOW	42.0	100.0	6.0	10.0	128.0	10.0	10.0	1.0	1.0	1.0	1.0	100.0	False	False
train	10.0	False	0.8140372517577402	0.0909090909090909	0.0436687436366161	0.5826036968249755	0.0582200569153591	0.1083425845976727	1.0953521027164086	0.9012782926962508	0.0550529636671332	1.8800980987346392	0.1859627482422597	0.1777621122263708	0.0975515400152044	0.5388100818222935	0.2966916621318606	0.250116808893175	0.0987217073037493	0.8916574154023272	0.9449470363328668	0.077620163644587	0.4886174836072912	0.8439740028876317	0.7850877257604854	0.4625983238220215	0.0902302265167236	Edge Prediction	Perceptron	Ensmallen	MP	27750	60802	Connected Monte Carlo	CBOW	42.0	100.0	6.0	10.0	128.0	10.0	10.0	1.0	1.0	1.0	1.0	100.0	False	False
test	10.0	False	0.8154934210526316	0.0909090909090909	-0.1134335646606709	2.211624175432341	-0.1592431219527979	0.4080592105263158	0.7258682586422492	0.9323254545796432	0.1811081100810278	0.3282059703929363	0.1845065789473684	0.1214626820337152	0.0646581150515612	0.3882236842105263	0.2001482546598864	0.2215460526315789	0.0676745454203568	0.5919407894736842	0.8188918899189722	-0.2235526315789473	0.5399629189245415	0.4287535437586565	0.1449667562519662	0.4625983238220215	0.0902302265167236	Edge Prediction	Perceptron	Ensmallen	MP	27750	60802	Connected Monte Carlo	CBOW	42.0	100.0	6.0	10.0	128.0	10.0	10.0	1.0	1.0	1.0	1.0	100.0	False	False
train	1.0	False	0.044673327576991	0.5	-0.1855879808816483	1.0247046418042136	-0.0661820409145765	0.9789276756712306	0.4716981132075474	0.6794871794871795	0.5061008013944689	0.4603259260902938	0.955326672423009	0.0395447530864197	0.0201712092885958	0.4881994983758891	0.0821824196855677	0.4881994983758891	0.3205128205128205	0.0210723243287693	0.4938991986055311	-0.0236010032482216	0.5928375197713359	0.4766415408296664	0.4750398688500787	0.4899466037750244	0.0765016078948974	Edge Prediction	Feature Perceptron	Ensmallen	MP	27750	60802	Connected Monte Carlo	CBOW	42.0	100.0	6.0	10.0	128.0	10.0	10.0	1.0	1.0	1.0	1.0	100.0	False	False
test	1.0	False	0.0420230263157894	0.5	0.3487856669206803	0.8566400549403382	0.2188622012544772	0.820641447368421	4.268101761252447	0.1898216939078751	0.4613926391714444	4.982374728613062	0.9579769736842104	0.2936978184756262	0.1721253255465235	0.5686677631578947	0.381198646842021	0.5686677631578947	0.8101783060921248	0.1793585526315789	0.5386073608285555	0.1373355263157893	0.3261644060473499	0.6219759430185249	0.623135210105257	0.4899466037750244	0.0765016078948974	Edge Prediction	Feature Perceptron	Ensmallen	MP	27750	60802	Connected Monte Carlo	CBOW	42.0	100.0	6.0	10.0	128.0	10.0	10.0	1.0	1.0	1.0	1.0	100.0	False	False
train	10.0	False	0.0367789153406521	0.0909090909090909	-0.0380649294245174	1.0163063197660769	-0.024451386021391	0.9789276756712306	0.5729457797652315	0.9458102035421624	0.0922547258823552	0.5637530423869709	0.963221084659348	0.0303447459182616	0.0154061203631335	0.4921467044940586	0.0337920843729645	0.8775711973565681	0.0541897964578377	0.0210723243287693	0.9077452741176448	-0.0157065910118827	0.5691740503263151	0.4848822019283322	0.0860563914805537	0.4899466037750244	0.0765016078948974	Edge Prediction	Feature Perceptron	Ensmallen	MP	27750	60802	Connected Monte Carlo	CBOW	42.0	100.0	6.0	10.0	128.0	10.0	10.0	1.0	1.0	1.0	1.0	100.0	False	False
test	10.0	False	0.0363569078947368	0.0909090909090909	0.2518772679142831	0.851603102945067	0.1897863630073686	0.820641447368421	4.933273015154937	0.669645561950924	0.0784771701347929	5.792925129199722	0.9636430921052632	0.2324912056283978	0.1315360955310295	0.571500822368421	0.2434171190855337	0.8923444976076556	0.330354438049076	0.1793585526315789	0.9215228298652072	0.143001644736842	0.3104532154434554	0.6260497113595048	0.1712390698462627	0.4899466037750244	0.0765016078948974	Edge Prediction	Feature Perceptron	Ensmallen	MP	27750	60802	Connected Monte Carlo	CBOW	42.0	100.0	6.0	10.0	128.0	10.0	10.0	1.0	1.0	1.0	1.0	100.0	False	False
train	1.0	False	0.3520414456642408	0.5	0.7396222972356536	0.0	0.6922749413862294	0.0	2.8405746320953047	0.2603777027643463	0.0	inf	0.6479585543357592	0.8503251520872667	0.7396222972356536	0.8239792771678796	0.8600129634113974	0.8239792771678797	0.7396222972356536	1.0	1.0	0.6479585543357591	0.3723839418233999	0.9999794416348012	0.9997765412841324	43.75517082214356	1.190307855606079	Edge Prediction	Decision Tree Classifier	scikit-learn	MP	27750	60802	Connected Monte Carlo	CBOW	42.0	100.0	6.0	10.0	128.0	10.0	10.0	1.0	1.0	1.0	1.0	100.0	False	False
test	1.0	False	0.3504934210526316	0.5	0.0682267536493652	0.9007343631299064	0.0663236772917375	0.5850328947368422	1.1839511966213043	0.4578856897292651	0.4738875566213695	1.3144288095185637	0.6495065789473684	0.4700950251537171	0.3072707343807088	0.5322368421052631	0.4742990681571916	0.5322368421052631	0.5421143102707349	0.4149671052631579	0.5261124433786304	0.0644736842105262	0.4789053645059139	0.5823610156791031	0.5195668279806197	43.75517082214356	1.190307855606079	Edge Prediction	Decision Tree Classifier	scikit-learn	MP	27750	60802	Connected Monte Carlo	CBOW	42.0	100.0	6.0	10.0	128.0	10.0	10.0	1.0	1.0	1.0	1.0	100.0	False	False
train	10.0	False	0.3536614448419062	0.0909090909090909	0.2204286944305977	0.0	0.3774540553148919	0.0	2.827562954867812	0.7795713055694022	0.0	inf	0.6463385551580938	0.3612315826996197	0.2204286944305977	0.8231692775790469	0.4694983433736457	0.6784895955982672	0.2204286944305977	1.0	1.0	0.6463385551580938	0.3729206098334354	0.9999917743293654	0.9997611214144227	43.75517082214356	1.190307855606079	Edge Prediction	Decision Tree Classifier	scikit-learn	MP	27750	60802	Connected Monte Carlo	CBOW	42.0	100.0	6.0	10.0	128.0	10.0	10.0	1.0	1.0	1.0	1.0	100.0	False	False
test	10.0	False	0.3537417763157895	0.0909090909090909	0.0219801028301627	0.9052618184131832	0.0366843158049007	0.5850328947368422	1.1730791584331046	0.8950084267909532	0.0830114703788842	1.2958451738187449	0.6462582236842105	0.1675827369190149	0.0914544630720435	0.5306126644736842	0.2087296078940002	0.6252317583732058	0.1049915732090468	0.4149671052631579	0.9169885296211158	0.0612253289473683	0.4800565801093641	0.4378749154637725	0.2094352690945579	43.75517082214356	1.190307855606079	Edge Prediction	Decision Tree Classifier	scikit-learn	MP	27750	60802	Connected Monte Carlo	CBOW	42.0	100.0	6.0	10.0	128.0	10.0	10.0	1.0	1.0	1.0	1.0	100.0	False	False
train	1.0	False	0.2456313473952551	0.5	0.8028057435220335	0.0	0.778210438791505	0.0	4.071141613659189	0.1971942564779666	0.0	inf	0.7543686526047448	0.8906181338801816	0.8028057435220334	0.8771843263023724	0.8959942765007115	0.8771843263023724	0.8028057435220334	1.0	1.0	0.7543686526047448	0.3313774312001362	0.9999794416348012	0.9997765412841324	25.065338611602783	1.0565893650054932	Edge Prediction	Decision Tree Classifier	scikit-learn	MP	27750	60802	Connected Monte Carlo	CBOW	42.0	100.0	6.0	10.0	128.0	10.0	10.0	1.0	1.0	1.0	1.0	100.0	False	False
test	1.0	False	0.2429276315789473	0.5	0.1461050073573642	0.8364110362806865	0.1345173331499656	0.6332236842105263	1.5098171970209884	0.3984353925006744	0.4554596001419614	1.8051139111396388	0.7570723684210526	0.4557065495044446	0.2950906444356226	0.5619243421052631	0.4697229507357964	0.5619243421052632	0.6015646074993256	0.3667763157894737	0.5445403998580386	0.1238486842105262	0.4486827638465054	0.6920502875584315	0.5887791689833395	25.065338611602783	1.0565893650054932	Edge Prediction	Decision Tree Classifier	scikit-learn	MP	27750	60802	Connected Monte Carlo	CBOW	42.0	100.0	6.0	10.0	128.0	10.0	10.0	1.0	1.0	1.0	1.0	100.0	False	False
train	10.0	False	0.2504091114674561	0.0909090909090909	0.2853807070861152	0.0	0.462513543363572	0.0	3.9934649108403657	0.7146192929138848	0.0	inf	0.7495908885325439	0.4440407507485576	0.2853807070861152	0.874795444266272	0.5342103584601438	0.7723553532114036	0.2853807070861152	1.0	1.0	0.749590888532544	0.3335150367876452	0.9999942260587492	0.9997633031335508	25.065338611602783	1.0565893650054932	Edge Prediction	Decision Tree Classifier	scikit-learn	MP	27750	60802	Connected Monte Carlo	CBOW	42.0	100.0	6.0	10.0	128.0	10.0	10.0	1.0	1.0	1.0	1.0	100.0	False	False
test	10.0	False	0.2471710526315789	0.0909090909090909	0.0516288819684953	0.8411255789565673	0.0785817155220588	0.6332236842105263	1.4838967261112592	0.8707845636806119	0.0775865543508927	1.764179764871807	0.7528289473684211	0.191104636215614	0.105647148000758	0.5598026315789474	0.2176997052739266	0.7177332535885167	0.1292154363193881	0.3667763157894737	0.9224134456491072	0.1196052631578947	0.4508255296096881	0.4262730567488313	0.1814243235051369	25.065338611602783	1.0565893650054932	Edge Prediction	Decision Tree Classifier	scikit-learn	MP	27750	60802	Connected Monte Carlo	CBOW	42.0	100.0	6.0	10.0	128.0	10.0	10.0	1.0	1.0	1.0	1.0	100.0	False	False
train	1.0	False	0.1759384893713251	0.5	0.8476889384152164	0.002444865781858	0.8347694121457199	0.0020147197894823	5.672353353587288	0.1498721585933943	0.0024389029913891	2320.108283930573	0.8240615106286748	0.9181419276743834	0.8486713286713287	0.9110233954195964	0.9210944967922312	0.9110233954195962	0.8501278414066057	0.9979852802105176	0.9975610970086108	0.8220467908391926	0.2957118569461702	0.9983948887946456	0.99656530507135	0.4095988273620605	1.0521554946899414	Edge Prediction	Decision Tree Classifier	scikit-learn	MP	27750	60802	Connected Monte Carlo	CBOW	42.0	100.0	6.0	10.0	128.0	10.0	10.0	1.0	1.0	1.0	1.0	100.0	False	False
test	1.0	False	0.1713815789473683	0.5	0.1034056326534811	0.9186184994045256	0.0835049531582512	0.7611842105263158	1.393474088291747	0.4178027265437048	0.478791640802814	1.5169236077817243	0.8286184210526316	0.3386983904828551	0.2038753159224937	0.533717105263158	0.3728778640384697	0.5337171052631579	0.5821972734562951	0.2388157894736842	0.521208359197186	0.0674342105263159	0.4586198679695218	0.7533635950484765	0.6341895931576277	0.4095988273620605	1.0521554946899414	Edge Prediction	Decision Tree Classifier	scikit-learn	MP	27750	60802	Connected Monte Carlo	CBOW	42.0	100.0	6.0	10.0	128.0	10.0	10.0	1.0	1.0	1.0	1.0	100.0	False	False
train	10.0	False	0.1753546317996792	0.0909090909090909	0.3624574796084037	0.0024431347912365	0.5460481951912479	0.0020147197894823	5.691239917463892	0.6372982665869695	0.0002442538046268	2329.4825720947138	0.8246453682003207	0.5320415164235377	0.3624363511475458	0.9113153242054192	0.6016402505260463	0.8404035420194296	0.3627017334130304	0.9979852802105176	0.9997557461953732	0.8226306484108385	0.2953658305302996	0.9995134811016994	0.995403122799442	0.4095988273620605	1.0521554946899414	Edge Prediction	Decision Tree Classifier	scikit-learn	MP	27750	60802	Connected Monte Carlo	CBOW	42.0	100.0	6.0	10.0	128.0	10.0	10.0	1.0	1.0	1.0	1.0	100.0	False	False
test	10.0	False	0.1724506578947368	0.0909090909090909	0.0374058523591245	0.9198052270694624	0.0498241338473232	0.7611842105263158	1.3848354792560804	0.878361397336014	0.0842327503048614	1.5055747004919986	0.8275493421052632	0.1611811067325304	0.08765469363115	0.5331825657894738	0.170438314136451	0.7740281100478469	0.1216386026639859	0.2388157894736842	0.9157672496951386	0.0663651315789475	0.4593919710667522	0.340395447622706	0.1056412541793579	0.4095988273620605	1.0521554946899414	Edge Prediction	Decision Tree Classifier	scikit-learn	MP	27750	60802	Connected Monte Carlo	CBOW	42.0	100.0	6.0	10.0	128.0	10.0	10.0	1.0	1.0	1.0	1.0	100.0	False	False
train	1.0	False	0.7448706878828996	0.5	0.2675659672188009	0.3885576148267525	0.2043023611632152	0.0991324369886106	1.2094281298299845	0.4526058062259531	0.279828226555246	3.112609517044818	0.2551293121171004	0.6809952289928046	0.5162947427952023	0.5779984375642448	0.7022319227661257	0.5779984375642448	0.5473941937740469	0.9008675630113894	0.7201717734447539	0.1559968751284897	0.4762494339896622	0.8526498873923809	0.8881558729047124	0.6888370513916016	0.0894830226898193	Edge Prediction	Perceptron	Ensmallen	MP	27750	60802	Connected Monte Carlo	CBOW	42.0	100.0	6.0	10.0	128.0	10.0	10.0	1.0	1.0	1.0	1.0	100.0	False	False
test	1.0	False	0.749671052631579	0.5	0.1138613667157981	0.6957950065703024	0.0931165554184422	0.1741776315789474	1.101579640193067	0.4758325503706023	0.4103060829135994	1.5831956679639734	0.250328947368421	0.641292547416821	0.471987215642038	0.5380756578947368	0.6579279631556725	0.5380756578947369	0.5241674496293977	0.8258223684210526	0.5896939170864006	0.0761513157894735	0.4879092092406933	0.6503464226973684	0.6729916839249513	0.6888370513916016	0.0894830226898193	Edge Prediction	Perceptron	Ensmallen	MP	27750	60802	Connected Monte Carlo	CBOW	42.0	100.0	6.0	10.0	128.0	10.0	10.0	1.0	1.0	1.0	1.0	100.0	False	False
train	10.0	False	0.7479667776818387	0.0909090909090909	0.0696506879863143	0.393330831851477	0.1031971166838054	0.0991324369886106	1.2044218939822884	0.8925047712966643	0.0378445407170214	3.062109035065632	0.2520332223181613	0.1920716740304369	0.1062385445658814	0.5764503926647753	0.3111895960942878	0.311018162381182	0.1074952287033357	0.9008675630113894	0.9621554592829786	0.1529007853295505	0.4767667809006157	0.8523360713143476	0.5936304275977453	0.6888370513916016	0.0894830226898193	Edge Prediction	Perceptron	Ensmallen	MP	27750	60802	Connected Monte Carlo	CBOW	42.0	100.0	6.0	10.0	128.0	10.0	10.0	1.0	1.0	1.0	1.0	100.0	False	False
test	10.0	False	0.7465625	0.0909090909090909	0.0352927678696546	0.6872606918034916	0.052889508766518	0.1741776315789474	1.106166420656077	0.9004006982464493	0.064306533883896	1.6095295916798384	0.2534375	0.1777596827869433	0.0975500767422432	0.5396299342105263	0.2867949289426164	0.3054724880382775	0.0995993017535507	0.8258223684210526	0.935693466116104	0.0792598684210525	0.4873901291449428	0.6513113523361755	0.1997528858039069	0.6888370513916016	0.0894830226898193	Edge Prediction	Perceptron	Ensmallen	MP	27750	60802	Connected Monte Carlo	CBOW	42.0	100.0	6.0	10.0	128.0	10.0	10.0	1.0	1.0	1.0	1.0	100.0	False	False
train	1.0	False	0.796883351835862	0.5	0.1487083775256672	0.6012145748987854	0.1097514121329505	0.1221166892808683	1.1016459419018627	0.4758175390356476	0.3754740834386852	1.8323673242408087	0.203116648164138	0.6564186125159486	0.4885588760239805	0.5404999794416347	0.6783590747180196	0.5404999794416347	0.5241824609643524	0.8778833107191316	0.6245259165613148	0.0809999588832695	0.4879016903879483	0.8360497407858191	0.9017635054110976	0.4646172523498535	0.0994791984558105	Edge Prediction	Perceptron	Ensmallen	MP	27750	60802	Connected Monte Carlo	CBOW	42.0	100.0	6.0	10.0	128.0	10.0	10.0	1.0	1.0	1.0	1.0	100.0	False	False
test	1.0	False	0.7990131578947368	0.5	-0.1767839487550118	1.694762684124386	-0.157117105846268	0.3406249999999999	0.8252367229312475	0.5478741400699222	0.6289098086850896	0.486933498513754	0.2009868421052631	0.5364287147922661	0.3665203876394222	0.4301809210526316	0.5460041106909316	0.4301809210526315	0.4521258599300778	0.659375	0.3710901913149104	-0.1396381578947367	0.523992185133689	0.459323662839768	0.5402433923801787	0.4646172523498535	0.0994791984558105	Edge Prediction	Perceptron	Ensmallen	MP	27750	60802	Connected Monte Carlo	CBOW	42.0	100.0	6.0	10.0	128.0	10.0	10.0	1.0	1.0	1.0	1.0	100.0	False	False
train	10.0	False	0.8150775050367994	0.0909090909090909	0.0352869950113281	0.660366870483602	0.0470768324316207	0.1221166892808683	1.0770550104673746	0.902767025220187	0.0619459797684847	1.6309949190495008	0.1849224949632005	0.1750749260988819	0.0959354050216574	0.5314029028411661	0.2921629781659066	0.2479189327591942	0.0972329747798129	0.8778833107191316	0.9380540202315152	0.0628058056823321	0.4907222557186294	0.8345337941037689	0.7774871512602667	0.4646172523498535	0.0994791984558105	Edge Prediction	Perceptron	Ensmallen	MP	27750	60802	Connected Monte Carlo	CBOW	42.0	100.0	6.0	10.0	128.0	10.0	10.0	1.0	1.0	1.0	1.0	100.0	False	False
test	10.0	False	0.8127631578947369	0.0909090909090909	-0.0788807002735508	1.8192199578355583	-0.10999711500038	0.3406249999999999	0.81127570017808	0.9249602246139448	0.1539204756596061	0.4459470096971156	0.1872368421052631	0.1347449794134946	0.0722394406804094	0.4233059210526316	0.2224395466080169	0.2301584928229665	0.0750397753860552	0.659375	0.8460795243403939	-0.1533881578947368	0.5261196178845312	0.4532021464086305	0.1414871943362042	0.4646172523498535	0.0994791984558105	Edge Prediction	Perceptron	Ensmallen	MP	27750	60802	Connected Monte Carlo	CBOW	42.0	100.0	6.0	10.0	128.0	10.0	10.0	1.0	1.0	1.0	1.0	100.0	False	False
train	1.0	False	0.0407466798240203	0.5	-0.0733051297463414	1.0105229318474067	-0.0272020865280752	0.96934747748859	0.7522704339051469	0.5706881658508494	0.502616963895492	0.7444367764419452	0.9592533201759796	0.05721961047683	0.0294524336283185	0.4949529213436948	0.1147148231950496	0.4949529213436947	0.4293118341491506	0.0306525225114098	0.4973830361045079	-0.0100941573126104	0.5355224781482328	0.4767926533935991	0.4791642307779534	0.4784159660339355	0.0810081958770752	Edge Prediction	Feature Perceptron	Ensmallen	MP	27750	60802	Connected Monte Carlo	CBOW	42.0	100.0	6.0	10.0	128.0	10.0	10.0	1.0	1.0	1.0	1.0	100.0	False	False
test	1.0	False	0.0400493421052631	0.5	0.236708993251955	0.9345498158142724	0.1219515349581916	0.8971217105263158	2.5687885010266966	0.2802071346375143	0.4830838721105305	2.748690821567937	0.9599506578947368	0.180025903007627	0.0989167391476239	0.5314144736842106	0.2721232418663544	0.5314144736842106	0.7197928653624857	0.1028782894736842	0.5169161278894695	0.0628289473684211	0.3842098875053099	0.6315749504955852	0.6119313575180102	0.4784159660339355	0.0810081958770752	Edge Prediction	Feature Perceptron	Ensmallen	MP	27750	60802	Connected Monte Carlo	CBOW	42.0	100.0	6.0	10.0	128.0	10.0	10.0	1.0	1.0	1.0	1.0	100.0	False	False
train	10.0	False	0.0310205172484684	0.0909090909090909	-0.0010128525934545	1.000379775571732	-0.0006105116082494	0.96934747748859	0.9881370534826684	0.9100723763570568	0.0909404762363978	0.987761925632626	0.9689794827515316	0.0457207690656526	0.0233952079835558	0.4998160026314707	0.0525024619243032	0.8836770318206114	0.0899276236429433	0.0306525225114098	0.9090595237636022	-0.0003679947370585	0.5014917296683579	0.4872386288221457	0.088091173474378	0.4784159660339355	0.0810081958770752	Edge Prediction	Feature Perceptron	Ensmallen	MP	27750	60802	Connected Monte Carlo	CBOW	42.0	100.0	6.0	10.0	128.0	10.0	10.0	1.0	1.0	1.0	1.0	100.0	False	False
test	10.0	False	0.0320230263157894	0.0909090909090909	0.1583296544969057	0.9268006728628956	0.1059173703179833	0.8971217105263158	3.212634822804316	0.7568513119533528	0.0848190335497414	3.466370835576173	0.9679769736842104	0.1445824906096504	0.0779245047963124	0.5354276315789473	0.1581604284073912	0.8893316387559809	0.2431486880466472	0.1028782894736842	0.9151809664502584	0.0708552631578947	0.3581171348587785	0.638682726070161	0.152857858467277	0.4784159660339355	0.0810081958770752	Edge Prediction	Feature Perceptron	Ensmallen	MP	27750	60802	Connected Monte Carlo	CBOW	42.0	100.0	6.0	10.0	128.0	10.0	10.0	1.0	1.0	1.0	1.0	100.0	False	False
train	1.0	False	0.3465729205213601	0.5	0.7426259541984734	0.0	0.6966002500695406	0.0	2.8853956578479063	0.2573740458015267	0.0	inf	0.6534270794786399	0.8523067757705315	0.7426259541984733	0.8267135397393199	0.8617574799202344	0.8267135397393199	0.7426259541984733	1.0	1.0	0.6534270794786399	0.3705563015366689	0.999974045285826	0.9997722670344424	41.69488191604614	1.1921772956848145	Edge Prediction	Decision Tree Classifier	scikit-learn	MP	27750	60802	Connected Monte Carlo	CBOW	42.0	100.0	6.0	10.0	128.0	10.0	10.0	1.0	1.0	1.0	1.0	100.0	False	False
test	1.0	False	0.3434210526315789	0.5	0.0742135433203725	0.8936623246492986	0.07198278433104	0.5867598684210527	1.2033045977011494	0.4538637104662536	0.4719227462133739	1.346486882697404	0.656578947368421	0.4704835915921539	0.3076028403525955	0.5349095394736842	0.4750636085272828	0.5349095394736842	0.5461362895337464	0.4132401315789473	0.5280772537866261	0.0698190789473685	0.4768825432159406	0.5916853277570984	0.5296350469614443	41.69488191604614	1.1921772956848145	Edge Prediction	Decision Tree Classifier	scikit-learn	MP	27750	60802	Connected Monte Carlo	CBOW	42.0	100.0	6.0	10.0	128.0	10.0	10.0	1.0	1.0	1.0	1.0	100.0	False	False
train	10.0	False	0.3467414991159903	0.0909090909090909	0.2238430953871075	0.0	0.3823969206542048	0.0	2.883992837746499	0.7761569046128926	0.0	inf	0.6532585008840097	0.3658035841862633	0.2238430953871074	0.8266292504420049	0.4731205928588476	0.6847804553490997	0.2238430953871074	1.0	1.0	0.6532585008840097	0.3706130164098111	0.9999919734803396	0.9997612488980098	41.69488191604614	1.1921772956848145	Edge Prediction	Decision Tree Classifier	scikit-learn	MP	27750	60802	Connected Monte Carlo	CBOW	42.0	100.0	6.0	10.0	128.0	10.0	10.0	1.0	1.0	1.0	1.0	100.0	False	False
test	10.0	False	0.3463486842105263	0.0909090909090909	0.0242228804899304	0.8976649388556188	0.0402529941172547	0.5867598684210527	1.1931332510209895	0.8934048917078552	0.0823722278022143	1.3291521138633822	0.6536513157894737	0.1694743764860626	0.0925823568428034	0.5334457236842105	0.2098794334286189	0.6317957535885167	0.1065951082921448	0.4132401315789473	0.9176277721977856	0.066891447368421	0.4779414738090733	0.437091954450528	0.2155548985144232	41.69488191604614	1.1921772956848145	Edge Prediction	Decision Tree Classifier	scikit-learn	MP	27750	60802	Connected Monte Carlo	CBOW	42.0	100.0	6.0	10.0	128.0	10.0	10.0	1.0	1.0	1.0	1.0	100.0	False	False
train	1.0	False	0.2519222071460877	0.5	0.7987716763005781	0.0	0.7730092836448706	0.0	3.969479353680432	0.201228323699422	0.0	inf	0.7480777928539123	0.8881301466157863	0.798771676300578	0.8740388964269561	0.893740273401942	0.8740388964269561	0.798771676300578	1.0	1.0	0.7480777928539122	0.3341849225368773	0.9999794416348012	0.9997765412841324	26.17210865020752	1.0579707622528076	Edge Prediction	Decision Tree Classifier	scikit-learn	MP	27750	60802	Connected Monte Carlo	CBOW	42.0	100.0	6.0	10.0	128.0	10.0	10.0	1.0	1.0	1.0	1.0	100.0	False	False
test	1.0	False	0.2447368421052631	0.5	0.1551677280703483	0.8238240418118468	0.1436888840384063	0.6222039473684211	1.5436827956989247	0.3931307793923382	0.4517014925373134	1.8738015854743488	0.7552631578947369	0.4656867714140902	0.303514799154334	0.5665296052631579	0.478824389530418	0.5665296052631579	0.6068692206076618	0.3777960526315789	0.5482985074626865	0.1330592105263157	0.445940760174071	0.6901153479916897	0.5868486479806528	26.17210865020752	1.0579707622528076	Edge Prediction	Decision Tree Classifier	scikit-learn	MP	27750	60802	Connected Monte Carlo	CBOW	42.0	100.0	6.0	10.0	128.0	10.0	10.0	1.0	1.0	1.0	1.0	100.0	False	False
train	10.0	False	0.2454298754163069	0.0909090909090909	0.2894943579488644	0.0	0.4673797104536641	0.0	4.074483590491028	0.7105056420511355	0.0	inf	0.7545701245836931	0.4490044584752568	0.2894943579488644	0.8772850622918466	0.538046799032263	0.776881931439721	0.2894943579488644	1.0	1.0	0.7545701245836931	0.331286533489749	0.9999943464707026	0.9997634590338936	26.17210865020752	1.0579707622528076	Edge Prediction	Decision Tree Classifier	scikit-learn	MP	27750	60802	Connected Monte Carlo	CBOW	42.0	100.0	6.0	10.0	128.0	10.0	10.0	1.0	1.0	1.0	1.0	100.0	False	False
test	10.0	False	0.2447368421052631	0.0909090909090909	0.0576132244745524	0.8238240418118468	0.0875555261788733	0.6222039473684211	1.5436827956989247	0.8662746696163475	0.0761121059091	1.8738015854743488	0.7552631578947369	0.1975319258717805	0.1095896946564885	0.5665296052631579	0.2247685519724627	0.7209479665071771	0.1337253303836525	0.3777960526315789	0.9238878940909	0.1330592105263157	0.445940760174071	0.4352585868518438	0.1869767232655278	26.17210865020752	1.0579707622528076	Edge Prediction	Decision Tree Classifier	scikit-learn	MP	27750	60802	Connected Monte Carlo	CBOW	42.0	100.0	6.0	10.0	128.0	10.0	10.0	1.0	1.0	1.0	1.0	100.0	False	False
train	1.0	False	0.1724024505571316	0.5	0.8508141722499483	0.0019375993640699	0.8383122322886052	0.0016035524855063	5.791080372048654	0.1472519754170325	0.0019338523330192	2988.791428938317	0.8275975494428683	0.9198424123039624	0.851581679175142	0.912996998478681	0.9227028765364488	0.912996998478681	0.8527480245829675	0.9983964475144936	0.9980661476669808	0.825993996957362	0.2935593346519143	0.9987734104696112	0.9977305408810562	0.3608109951019287	1.0244688987731934	Edge Prediction	Decision Tree Classifier	scikit-learn	MP	27750	60802	Connected Monte Carlo	CBOW	42.0	100.0	6.0	10.0	128.0	10.0	10.0	1.0	1.0	1.0	1.0	100.0	False	False
test	1.0	False	0.1728618421052631	0.5	0.0808628303307847	0.9377609862795784	0.0645200727302829	0.7756578947368421	1.2978116079923885	0.4351966873706004	0.4839404822986147	1.3839471112370063	0.8271381578947369	0.3211300765155974	0.191277520684336	0.5257401315789474	0.3559623072951475	0.5257401315789474	0.5648033126293995	0.2243421052631579	0.5160595177013854	0.0514802631578947	0.4674611189406518	0.7493398870325485	0.6315889478916717	0.3608109951019287	1.0244688987731934	Edge Prediction	Decision Tree Classifier	scikit-learn	MP	27750	60802	Connected Monte Carlo	CBOW	42.0	100.0	6.0	10.0	128.0	10.0	10.0	1.0	1.0	1.0	1.0	100.0	False	False
train	10.0	False	0.1719296081575593	0.0909090909090909	0.3671755577504676	0.0019364929615929	0.5508706043193343	0.0016035524855063	5.807007054884611	0.6326308304461625	0.0001936118033698	2998.72355338071	0.8280703918424407	0.5371054436063616	0.3671525341720092	0.9132334196784672	0.6056237064455957	0.8435545787217182	0.3673691695538375	0.9983964475144936	0.99980638819663	0.8264668393569343	0.2932746345359549	0.9996208626137884	0.996521652714384	0.3608109951019287	1.0244688987731934	Edge Prediction	Decision Tree Classifier	scikit-learn	MP	27750	60802	Connected Monte Carlo	CBOW	42.0	100.0	6.0	10.0	128.0	10.0	10.0	1.0	1.0	1.0	1.0	100.0	False	False
test	10.0	False	0.1717269736842105	0.0909090909090909	0.0299155727538762	0.9364761015905796	0.0396738175211911	0.7756578947368421	1.306388276984963	0.8844557390936044	0.0856286881525193	1.3950043944165766	0.8282730263157895	0.1525300531171372	0.082561588281581	0.5263075657894737	0.1610013749718193	0.7733702153110048	0.1155442609063956	0.2243421052631579	0.9143713118474808	0.0526151315789473	0.4666413418279956	0.3262399002878289	0.0983038970276453	0.3608109951019287	1.0244688987731934	Edge Prediction	Decision Tree Classifier	scikit-learn	MP	27750	60802	Connected Monte Carlo	CBOW	42.0	100.0	6.0	10.0	128.0	10.0	10.0	1.0	1.0	1.0	1.0	100.0	False	False
train	1.0	False	0.6913778216356236	0.5	0.3336361690835661	0.3046895816679988	0.2675712807802614	0.0940339624193083	1.310377639012786	0.4328296738654792	0.2335341570509547	4.300697227122858	0.3086221783643764	0.6976096248219091	0.535637884091793	0.607294107972534	0.7168242832113323	0.607294107972534	0.5671703261345208	0.9059660375806916	0.7664658429490452	0.214588215945068	0.466261922628744	0.8633696615140612	0.8958780564764223	0.7056403160095215	0.0944979190826416	Edge Prediction	Perceptron	Ensmallen	MP	27750	60802	Connected Monte Carlo	CBOW	42.0	100.0	6.0	10.0	128.0	10.0	10.0	1.0	1.0	1.0	1.0	100.0	False	False
test	1.0	False	0.6884868421052632	0.5	0.1388613990790039	0.6583949313621965	0.1215601196858794	0.2050986842105263	1.1545628284758718	0.4641312784122408	0.3970073225087552	1.7536022430900569	0.3115131578947368	0.6401748460162925	0.4707773232028053	0.5532072368421053	0.6526582198061501	0.5532072368421053	0.5358687215877592	0.7949013157894737	0.6029926774912449	0.1064144736842105	0.4820425059184921	0.6490600450679536	0.6705858698120953	0.7056403160095215	0.0944979190826416	Edge Prediction	Perceptron	Ensmallen	MP	27750	60802	Connected Monte Carlo	CBOW	42.0	100.0	6.0	10.0	128.0	10.0	10.0	1.0	1.0	1.0	1.0	100.0	False	False
train	10.0	False	0.6974877677727067	0.0909090909090909	0.0848107577465437	0.3108435044988718	0.1329706735942312	0.0940339624193083	1.2988988186469854	0.8850419992695779	0.0301472429838784	4.178626221387552	0.3025122322272933	0.204027019644337	0.1136024995230901	0.6042391349039924	0.3227197614183841	0.3573716690776022	0.114958000730422	0.9059660375806916	0.9698527570161216	0.2084782698079847	0.4673568917345853	0.8617287956083984	0.607666544854035	0.7056403160095215	0.0944979190826416	Edge Prediction	Perceptron	Ensmallen	MP	27750	60802	Connected Monte Carlo	CBOW	42.0	100.0	6.0	10.0	128.0	10.0	10.0	1.0	1.0	1.0	1.0	100.0	False	False
test	10.0	False	0.6973519736842105	0.0909090909090909	0.0388576755779772	0.677680560839085	0.0615673670735677	0.2050986842105263	1.1398853746550626	0.8976753048780488	0.0634670195439739	1.6820393567784924	0.3026480263157894	0.1813100240096038	0.0996926504259576	0.5487746710526316	0.2851982377052771	0.3473983253588517	0.1023246951219512	0.7949013157894737	0.936532980456026	0.0975493421052631	0.4836398786128541	0.6476329579023112	0.2004498144964205	0.7056403160095215	0.0944979190826416	Edge Prediction	Perceptron	Ensmallen	MP	27750	60802	Connected Monte Carlo	CBOW	42.0	100.0	6.0	10.0	128.0	10.0	10.0	1.0	1.0	1.0	1.0	100.0	False	False
train	1.0	False	0.7963899510710908	0.5	0.1725121680049601	0.5496768982229404	0.1257684139751647	0.1119197401422639	1.1151324281067685	0.4727836360085921	0.3547041959864477	2.028705284344128	0.2036100489289091	0.6616428494845993	0.494369420920119	0.5458451543933226	0.6842590485589067	0.5458451543933226	0.5272163639914079	0.8880802598577361	0.6452958040135522	0.0916903087866451	0.4863817230484355	0.8495780419422467	0.9096493548643674	0.4551751613616943	0.0940208435058593	Edge Prediction	Perceptron	Ensmallen	MP	27750	60802	Connected Monte Carlo	CBOW	42.0	100.0	6.0	10.0	128.0	10.0	10.0	1.0	1.0	1.0	1.0	100.0	False	False
test	1.0	False	0.7944078947368421	0.5	-0.1891722698322148	1.7456	-0.1702883368825582	0.3588815789473684	0.80703933747412	0.553391384051329	0.6357808857808858	0.4623277597812328	0.2055921052631578	0.5264721772015127	0.3572868927589367	0.4233552631578947	0.535097197418855	0.4233552631578947	0.4466086159486709	0.6411184210526316	0.3642191142191142	-0.1532894736842105	0.5267722288134298	0.449894478499394	0.5304645229179051	0.4551751613616943	0.0940208435058593	Edge Prediction	Perceptron	Ensmallen	MP	27750	60802	Connected Monte Carlo	CBOW	42.0	100.0	6.0	10.0	128.0	10.0	10.0	1.0	1.0	1.0	1.0	100.0	False	False
train	10.0	False	0.8101517207351672	0.0909090909090909	0.0431194553588831	0.5895220150304292	0.0579675440559507	0.1119197401422639	1.0961900556748223	0.9012102307030864	0.0556703139380304	1.8594556737940324	0.1898482792648328	0.1778010100552772	0.0975749690546535	0.5389642695612845	0.2961979810675434	0.2533239138641877	0.0987897692969135	0.8880802598577361	0.9443296860619697	0.077928539122569	0.4885219441404337	0.8486027134022677	0.7904852672964388	0.4551751613616943	0.0940208435058593	Edge Prediction	Perceptron	Ensmallen	MP	27750	60802	Connected Monte Carlo	CBOW	42.0	100.0	6.0	10.0	128.0	10.0	10.0	1.0	1.0	1.0	1.0	100.0	False	False
test	10.0	False	0.8098848684210527	0.0909090909090909	-0.0854400610332478	1.8877065490094296	-0.1200808709308952	0.3588815789473684	0.7916167421457728	0.9266452134966784	0.1587948475365694	0.4193537086371672	0.1901151315789473	0.131646937638258	0.0704614884040418	0.4156167763157894	0.2168619489437055	0.2311154306220095	0.0733547865033214	0.6411184210526316	0.8412051524634306	-0.168766447368421	0.5291765554198372	0.4382596520083102	0.1287441504511011	0.4551751613616943	0.0940208435058593	Edge Prediction	Perceptron	Ensmallen	MP	27750	60802	Connected Monte Carlo	CBOW	42.0	100.0	6.0	10.0	128.0	10.0	10.0	1.0	1.0	1.0	1.0	100.0	False	False
train	1.0	False	0.0388553102257308	0.5	-0.0754597980306912	1.01028832991102	-0.0273164743560033	0.9710332634348916	0.7455026455026454	0.5729008790542589	0.5025589189764325	0.7379107759943192	0.9611446897742691	0.0542538649621686	0.0278833214596691	0.4950557131696887	0.1112279988295421	0.4950557131696887	0.4270991209457411	0.0289667365651083	0.4974410810235675	-0.0098885736606224	0.5366462435854049	0.4744698738429804	0.4772139532123495	0.4812169075012207	0.0900409221649169	Edge Prediction	Feature Perceptron	Ensmallen	MP	27750	60802	Connected Monte Carlo	CBOW	42.0	100.0	6.0	10.0	128.0	10.0	10.0	1.0	1.0	1.0	1.0	100.0	False	False
test	1.0	False	0.039391447368421	0.5	0.2546222466498054	0.9268898210769626	0.1337242961771353	0.8903782894736842	2.7828810020876835	0.2643487858719646	0.48102896747823	3.002385978145953	0.960608552631579	0.1908101918121958	0.1054672046839148	0.5351151315789474	0.2839777182165464	0.5351151315789474	0.7356512141280354	0.1096217105263158	0.51897103252177	0.0702302631578948	0.3747849299331347	0.6342697422524238	0.6174397217549996	0.4812169075012207	0.0900409221649169	Edge Prediction	Feature Perceptron	Ensmallen	MP	27750	60802	Connected Monte Carlo	CBOW	42.0	100.0	6.0	10.0	128.0	10.0	10.0	1.0	1.0	1.0	1.0	100.0	False	False
train	10.0	False	0.0311233090744623	0.0909090909090909	-0.0059467668586016	1.002225848273111	-0.0035811498051321	0.9710332634348916	0.9307087654402544	0.9148537587623882	0.0910930080962134	0.928641749805112	0.9688766909255376	0.0432274888786623	0.0220912183879211	0.498921713745323	0.0496629513766456	0.8834303314382258	0.0851462412376118	0.0289667365651083	0.9089069919037864	-0.0021565725093539	0.5089751445594312	0.4828427214429628	0.0867074370419994	0.4812169075012207	0.0900409221649169	Edge Prediction	Feature Perceptron	Ensmallen	MP	27750	60802	Connected Monte Carlo	CBOW	42.0	100.0	6.0	10.0	128.0	10.0	10.0	1.0	1.0	1.0	1.0	100.0	False	False
test	10.0	False	0.0313075657894736	0.0909090909090909	0.1751603220538649	0.9191547884848844	0.1171218630891698	0.8903782894736842	3.5014447071184653	0.7406614785992218	0.0841781993469133	3.809417903256723	0.9686924342105264	0.1541040462427745	0.0834846871672825	0.539157072368421	0.1686094075706301	0.8905950956937799	0.2593385214007782	0.1096217105263158	0.9158218006530866	0.078314144736842	0.348284639388668	0.6435066885063192	0.1590360145095972	0.4812169075012207	0.0900409221649169	Edge Prediction	Feature Perceptron	Ensmallen	MP	27750	60802	Connected Monte Carlo	CBOW	42.0	100.0	6.0	10.0	128.0	10.0	10.0	1.0	1.0	1.0	1.0	100.0	False	False
train	1.0	False	0.3468196209037457	0.5	0.7424899255098303	0.0	0.6964049475841341	0.0	2.8833432128037937	0.2575100744901697	0.0	inf	0.6531803790962543	0.8522171803002961	0.7424899255098303	0.8265901895481271	0.8616785511487624	0.8265901895481271	0.7424899255098303	1.0	1.0	0.6531803790962543	0.3706392907724647	0.9999794416348012	0.9997765412841324	42.10653376579285	1.2357141971588137	Edge Prediction	Decision Tree Classifier	scikit-learn	MP	27750	60802	Connected Monte Carlo	CBOW	42.0	100.0	6.0	10.0	128.0	10.0	10.0	1.0	1.0	1.0	1.0	100.0	False	False
test	1.0	False	0.3451480263157894	0.5	0.0543874787015199	0.9225166394574909	0.0525321599171624	0.6041118421052631	1.1470097688825354	0.4657640661413827	0.4798484551570971	1.243348596462242	0.6548519736842106	0.4547730385905247	0.2943082472336003	0.5253700657894738	0.4598887688740207	0.5253700657894737	0.5342359338586172	0.3958881578947368	0.5201515448429028	0.0507401315789475	0.482861921943745	0.5868769477146815	0.5243606574018815	42.10653376579285	1.2357141971588137	Edge Prediction	Decision Tree Classifier	scikit-learn	MP	27750	60802	Connected Monte Carlo	CBOW	42.0	100.0	6.0	10.0	128.0	10.0	10.0	1.0	1.0	1.0	1.0	100.0	False	False
train	10.0	False	0.3501521319024711	0.0909090909090909	0.2221471207464274	0.0	0.3799497767088043	0.0	2.855901503631378	0.7778528792535725	0.0	inf	0.6498478680975289	0.363535808374283	0.2221471207464274	0.8249239340487644	0.4713248569155115	0.6816798800886626	0.2221471207464274	1.0	1.0	0.6498478680975288	0.3717553280135491	0.9999918772860236	0.9997611865401228	42.10653376579285	1.2357141971588137	Edge Prediction	Decision Tree Classifier	scikit-learn	MP	27750	60802	Connected Monte Carlo	CBOW	42.0	100.0	6.0	10.0	128.0	10.0	10.0	1.0	1.0	1.0	1.0	100.0	False	False
test	10.0	False	0.3505180921052632	0.0909090909090909	0.0163829768722711	0.9301442192030592	0.0272634689377996	0.6041118421052631	1.1294371583417404	0.8985180344456859	0.085098988682043	1.214260256661525	0.6494819078947368	0.1615517559608705	0.0878739755033495	0.5226850328947368	0.2004382907601104	0.6264279306220095	0.1014819655543141	0.3958881578947368	0.914901011317957	0.0453700657894735	0.4847897671465344	0.4218927654572801	0.2034637331876254	42.10653376579285	1.2357141971588137	Edge Prediction	Decision Tree Classifier	scikit-learn	MP	27750	60802	Connected Monte Carlo	CBOW	42.0	100.0	6.0	10.0	128.0	10.0	10.0	1.0	1.0	1.0	1.0	100.0	False	False
train	1.0	False	0.2475227169935446	0.5	0.801588609472331	0.0	0.7766448473689003	0.0	4.040033222591362	0.1984113905276688	0.0	inf	0.7524772830064553	0.889868647323552	0.8015886094723311	0.8762386415032277	0.8953148102607993	0.8762386415032276	0.8015886094723311	1.0	1.0	0.7524772830064554	0.3322277470950648	0.9999794416348012	0.9997765412841324	25.24567675590515	1.079761981964111	Edge Prediction	Decision Tree Classifier	scikit-learn	MP	27750	60802	Connected Monte Carlo	CBOW	42.0	100.0	6.0	10.0	128.0	10.0	10.0	1.0	1.0	1.0	1.0	100.0	False	False
test	1.0	False	0.2363486842105263	0.5	0.1587391174974324	0.8242515614904157	0.1459604758358725	0.6294407894736842	1.567849686847599	0.389430894308943	0.4518299881936246	1.9021494894260265	0.7636513157894737	0.461207778915046	0.2997206332313423	0.5671052631578948	0.4756595481819289	0.5671052631578948	0.6105691056910569	0.3705592105263158	0.5481700118063755	0.1342105263157895	0.4440225152576604	0.6976408238292071	0.5917153758056471	25.24567675590515	1.079761981964111	Edge Prediction	Decision Tree Classifier	scikit-learn	MP	27750	60802	Connected Monte Carlo	CBOW	42.0	100.0	6.0	10.0	128.0	10.0	10.0	1.0	1.0	1.0	1.0	100.0	False	False
train	10.0	False	0.2421610953496977	0.0909090909090909	0.2922599949529543	0.0	0.4706229854652764	0.0	4.129482477587612	0.7077400050470457	0.0	inf	0.7578389046503022	0.4523238297160074	0.2922599949529543	0.8789194523251511	0.5406107610406533	0.7798535496820929	0.2922599949529543	1.0	1.0	0.7578389046503022	0.3298030324909036	0.9999889710849876	0.9995581324640904	25.24567675590515	1.079761981964111	Edge Prediction	Decision Tree Classifier	scikit-learn	MP	27750	60802	Connected Monte Carlo	CBOW	42.0	100.0	6.0	10.0	128.0	10.0	10.0	1.0	1.0	1.0	1.0	100.0	False	False
test	10.0	False	0.2426315789473684	0.0909090909090909	0.0557586144131276	0.831089298123697	0.0844574892001603	0.6294407894736842	1.5272505422993492	0.8675095560129373	0.0767318295739348	1.8376491500339804	0.7573684210526316	0.1951916829109811	0.1081509216589861	0.5639638157894737	0.2215751663118567	0.7222039473684211	0.1324904439870626	0.3705592105263158	0.9232681704260652	0.1279276315789475	0.4472632394047853	0.4307231621147853	0.1844557692191828	25.24567675590515	1.079761981964111	Edge Prediction	Decision Tree Classifier	scikit-learn	MP	27750	60802	Connected Monte Carlo	CBOW	42.0	100.0	6.0	10.0	128.0	10.0	10.0	1.0	1.0	1.0	1.0	100.0	False	False
train	1.0	False	0.1670983923358414	0.5	0.8546530085732604	0.0019746260551908	0.8428738003652732	0.001644669215904	5.974655511811023	0.1433762568354206	0.0019707345913189	3025.7149175688	0.8329016076641585	0.9220749629742148	0.8554165932710939	0.9156284692241272	0.9247782871935218	0.9156284692241272	0.8566237431645793	0.998355330784096	0.9980292654086812	0.8312569384482544	0.2903338417219311	0.9986600829146652	0.9974136443475342	0.4431252479553222	1.0787835121154783	Edge Prediction	Decision Tree Classifier	scikit-learn	MP	27750	60802	Connected Monte Carlo	CBOW	42.0	100.0	6.0	10.0	128.0	10.0	10.0	1.0	1.0	1.0	1.0	100.0	False	False
test	1.0	False	0.1682565789473684	0.5	0.1298947746760483	0.8957880166106389	0.1061083004453511	0.7450657894736843	1.5151515151515147	0.3975903614457831	0.4725148638781684	1.691417486119472	0.8317434210526315	0.358257251820178	0.2182176545121779	0.5433388157894736	0.3918862406595344	0.5433388157894737	0.6024096385542169	0.2549342105263157	0.5274851361218316	0.0866776315789472	0.4482465895988118	0.7568221141360804	0.6382988944182371	0.4431252479553222	1.0787835121154783	Edge Prediction	Decision Tree Classifier	scikit-learn	MP	27750	60802	Connected Monte Carlo	CBOW	42.0	100.0	6.0	10.0	128.0	10.0	10.0	1.0	1.0	1.0	1.0	100.0	False	False
train	10.0	False	0.1654989515233749	0.0909090909090909	0.3760658940112862	0.0019708414014653	0.5596506757341456	0.001644669215904	6.032396710640728	0.6237370606830719	0.0001970453056418	3060.8230099872294	0.8345010484766251	0.5465431668035969	0.3760298581428483	0.9164281896303604	0.6128981246859448	0.8493968923227588	0.376262939316928	0.998355330784096	0.999802954694358	0.8328563792607211	0.2893439994532188	0.9996129094232749	0.9962347117842012	0.4431252479553222	1.0787835121154783	Edge Prediction	Decision Tree Classifier	scikit-learn	MP	27750	60802	Connected Monte Carlo	CBOW	42.0	100.0	6.0	10.0	128.0	10.0	10.0	1.0	1.0	1.0	1.0	100.0	False	False
test	10.0	False	0.1666776315789473	0.0909090909090909	0.0505888833516483	0.8940907117198911	0.0668191722291136	0.7450657894736843	1.529504637852773	0.8673399520712085	0.0820711645771432	1.7106817214447814	0.8333223684210527	0.1745102454402161	0.0955963981744171	0.5441282894736842	0.1839010184504416	0.7807416267942584	0.1326600479287915	0.2549342105263157	0.9179288354228567	0.0882565789473683	0.4470809437195319	0.3486284842451523	0.1101774637008637	0.4431252479553222	1.0787835121154783	Edge Prediction	Decision Tree Classifier	scikit-learn	MP	27750	60802	Connected Monte Carlo	CBOW	42.0	100.0	6.0	10.0	128.0	10.0	10.0	1.0	1.0	1.0	1.0	100.0	False	False
train	1.0	False	0.5951646725052424	0.5	0.44281628983099	0.1968312004875077	0.3794498721843753	0.0796842235105464	1.546321243523316	0.392723425036627	0.1644602851323829	7.856077896661795	0.4048353274947576	0.7317216692002158	0.5769409217445097	0.6625755519921055	0.7475869264716126	0.6625755519921056	0.607276574963373	0.9203157764894536	0.8355397148676171	0.325151103984211	0.4457297988377565	0.87835501535465	0.8975791477143364	0.701981782913208	0.0901832580566406	Edge Prediction	Perceptron	Ensmallen	MP	27750	60802	Connected Monte Carlo	CBOW	42.0	100.0	6.0	10.0	128.0	10.0	10.0	1.0	1.0	1.0	1.0	100.0	False	False
test	1.0	False	0.5855263157894737	0.5	0.2110347694558283	0.55515873015873	0.1972550015041909	0.2300986842105262	1.3148876404494385	0.4319864094163329	0.3569788211278387	2.368489531045451	0.4144736842105263	0.6537252985126737	0.4855809128630705	0.5921875000000001	0.6612975206188729	0.5921875	0.5680135905836671	0.7699013157894737	0.6430211788721613	0.1843750000000001	0.4658344219858894	0.6836403869459834	0.695138364208673	0.701981782913208	0.0901832580566406	Edge Prediction	Perceptron	Ensmallen	MP	27750	60802	Connected Monte Carlo	CBOW	42.0	100.0	6.0	10.0	128.0	10.0	10.0	1.0	1.0	1.0	1.0	100.0	False	False
train	10.0	False	0.595411372887628	0.0909090909090909	0.1145605057897254	0.1969512195121952	0.1929279990305561	0.0796842235105464	1.5456805469235548	0.86612477795123	0.0193147162590444	7.848037451871915	0.404588627112372	0.2337479244337228	0.1323412029728435	0.6624522018009128	0.3510092291272578	0.4514729134193794	0.1338752220487699	0.9203157764894536	0.9806852837409556	0.3249044036018256	0.4457809918601711	0.878159140059061	0.5881584040690168	0.701981782913208	0.0901832580566406	Edge Prediction	Perceptron	Ensmallen	MP	27750	60802	Connected Monte Carlo	CBOW	42.0	100.0	6.0	10.0	128.0	10.0	10.0	1.0	1.0	1.0	1.0	100.0	False	False
test	10.0	False	0.5974999999999999	0.0909090909090909	0.0600696829156099	0.5716737495913695	0.1017648877251267	0.2300986842105262	1.2885377670116718	0.8858543246604405	0.0540759924239495	2.253973998163663	0.4025	0.1988150098749177	0.1103801169590643	0.5862006578947369	0.2964471380121674	0.4359001196172248	0.1141456753395596	0.7699013157894737	0.9459240075760504	0.1724013157894737	0.4683538514285063	0.6825304303367382	0.2239536151107974	0.701981782913208	0.0901832580566406	Edge Prediction	Perceptron	Ensmallen	MP	27750	60802	Connected Monte Carlo	CBOW	42.0	100.0	6.0	10.0	128.0	10.0	10.0	1.0	1.0	1.0	1.0	100.0	False	False
train	1.0	False	0.7890300563299206	0.5	0.2216143467520526	0.4542974079126874	0.159730274442272	0.0958430985568027	1.1459093277748829	0.4660029140359397	0.3123827392120075	2.5223769887657337	0.2109699436700793	0.6714401306850277	0.5053894417503619	0.5575634225566383	0.6948504519858654	0.5575634225566383	0.5339970859640603	0.9041569014431972	0.6876172607879925	0.1151268451132765	0.4829817645228632	0.866362629738301	0.9193136385035592	0.4564194679260254	0.0875344276428222	Edge Prediction	Perceptron	Ensmallen	MP	27750	60802	Connected Monte Carlo	CBOW	42.0	100.0	6.0	10.0	128.0	10.0	10.0	1.0	1.0	1.0	1.0	100.0	False	False
test	1.0	False	0.7873355263157895	0.5	-0.2615580466313282	2.084300077339521	-0.2455875009466833	0.4432565789473685	0.7071234593691246	0.5857807146353402	0.675777331995988	0.3392618304134612	0.2126644736842105	0.4750210496772383	0.3114935124689427	0.384703947368421	0.4802227212449416	0.384703947368421	0.4142192853646598	0.5567434210526315	0.324222668004012	-0.230592105263158	0.543210690604887	0.4123422418737015	0.5198244128360101	0.4564194679260254	0.0875344276428222	Edge Prediction	Perceptron	Ensmallen	MP	27750	60802	Connected Monte Carlo	CBOW	42.0	100.0	6.0	10.0	128.0	10.0	10.0	1.0	1.0	1.0	1.0	100.0	False	False
train	10.0	False	0.8022860902101066	0.0909090909090909	0.055048791784112	0.4847564779769578	0.074885680049319	0.0958430985568027	1.126975666755499	0.8987168031541034	0.0462344050617847	2.324828481836334	0.1977139097898935	0.18216083003707	0.1002073412472373	0.5509354056165454	0.3026151044287897	0.2619359999401938	0.1012831968458966	0.9041569014431972	0.9537655949382152	0.1018708112330908	0.4850622411393387	0.8651989223815688	0.811335657241916	0.4564194679260254	0.0875344276428222	Edge Prediction	Perceptron	Ensmallen	MP	27750	60802	Connected Monte Carlo	CBOW	42.0	100.0	6.0	10.0	128.0	10.0	10.0	1.0	1.0	1.0	1.0	100.0	False	False
test	10.0	False	0.8049013157894737	0.0909090909090909	-0.1204399969529422	2.271960883493509	-0.1728818558610296	0.4432565789473685	0.6916915280559074	0.9353056973032892	0.185134299649653	0.3044469352801177	0.1950986842105263	0.1159187028063626	0.0615253189865135	0.3759210526315789	0.1897844235072553	0.2279754784688995	0.0646943026967108	0.5567434210526315	0.8148657003503469	-0.2481578947368421	0.5459469071920621	0.4012819060011253	0.1387615544723506	0.4564194679260254	0.0875344276428222	Edge Prediction	Perceptron	Ensmallen	MP	27750	60802	Connected Monte Carlo	CBOW	42.0	100.0	6.0	10.0	128.0	10.0	10.0	1.0	1.0	1.0	1.0	100.0	False	False
train	1.0	False	0.0512520044406068	0.5	-0.2252520364784952	1.0327201022774055	-0.0836213404450338	0.9797911270095802	0.3943040513437628	0.7172036823935558	0.5080483540849394	0.3818111514186892	0.9487479955593932	0.037722092175448	0.0192236237410775	0.4844784342749065	0.0755975850452053	0.4844784342749064	0.2827963176064442	0.0202088729904198	0.4919516459150606	-0.031043131450187	0.6142746330735892	0.4706085549635581	0.4697146054423071	0.4780726432800293	0.0748250484466552	Edge Prediction	Feature Perceptron	Ensmallen	MP	27750	60802	Connected Monte Carlo	CBOW	42.0	100.0	6.0	10.0	128.0	10.0	10.0	1.0	1.0	1.0	1.0	100.0	False	False
test	1.0	False	0.05	0.5	0.3556866804154648	0.829553324099723	0.239988190796712	0.7880756578947369	4.238486842105259	0.1908948194662481	0.4534185001182872	5.109360325576537	0.95	0.3358748778103617	0.2018327067669172	0.5809621710526316	0.4140882551806746	0.5809621710526316	0.8091051805337519	0.2119243421052631	0.5465814998817128	0.1619243421052631	0.3269300200411003	0.642577516339162	0.6382595753919761	0.4780726432800293	0.0748250484466552	Edge Prediction	Feature Perceptron	Ensmallen	MP	27750	60802	Connected Monte Carlo	CBOW	42.0	100.0	6.0	10.0	128.0	10.0	10.0	1.0	1.0	1.0	1.0	100.0	False	False
train	10.0	False	0.0417005879692446	0.0909090909090909	-0.0465369390660086	1.0224269311960457	-0.0316252846689733	0.9797911270095802	0.4846184184578977	0.9537781539474304	0.0927587851185784	0.4739883151268189	0.9582994120307552	0.0281222732409274	0.0142616719380204	0.4892541425105876	0.0305629091589645	0.8730184539361794	0.0462218460525697	0.0202088729904198	0.9072412148814216	-0.0214917149788248	0.5895720966971258	0.4799795491053226	0.0845763266560262	0.4780726432800293	0.0748250484466552	Edge Prediction	Feature Perceptron	Ensmallen	MP	27750	60802	Connected Monte Carlo	CBOW	42.0	100.0	6.0	10.0	128.0	10.0	10.0	1.0	1.0	1.0	1.0	100.0	False	False
test	10.0	False	0.0418174342105263	0.0909090909090909	0.2603387133247707	0.8224692099729649	0.2104409977380146	0.7880756578947369	5.067846607669617	0.663664839467502	0.0759964472077273	6.161746295446368	0.9581825657894736	0.2600141257188982	0.1494346187300667	0.5850534539473684	0.266978665107753	0.8903409090909091	0.336335160532498	0.2119243421052631	0.9240035527922726	0.1701069078947368	0.3075798923049148	0.6537542565681267	0.1831668895047783	0.4780726432800293	0.0748250484466552	Edge Prediction	Feature Perceptron	Ensmallen	MP	27750	60802	Connected Monte Carlo	CBOW	42.0	100.0	6.0	10.0	128.0	10.0	10.0	1.0	1.0	1.0	1.0	100.0	False	False
train	1.0	False	0.3548373833312774	0.5	0.738095960668872	0.0	0.6900666064502353	0.0	2.81819235225956	0.261904039331128	0.0	inf	0.6451626166687225	0.8493155468640872	0.738095960668872	0.8225813083343613	0.8591251135130854	0.8225813083343613	0.738095960668872	1.0	1.0	0.6451626166687225	0.37330882839222	0.9999794416348012	0.9997765412841324	39.2600793838501	1.2263226509094238	Edge Prediction	Decision Tree Classifier	scikit-learn	MP	27750	60802	Connected Monte Carlo	CBOW	42.0	100.0	6.0	10.0	128.0	10.0	10.0	1.0	1.0	1.0	1.0	100.0	False	False
test	1.0	False	0.3469572368421052	0.5	0.0669497333039386	0.9035385971540107	0.0649414562461945	0.5900493421052632	1.1815596112822946	0.4583876575401999	0.4746626091558613	1.3077024213508992	0.6530427631578948	0.4666729076951881	0.3043531351120337	0.5314967105263158	0.4712051953398907	0.5314967105263158	0.5416123424598001	0.4099506578947368	0.5253373908441387	0.0629934210526315	0.4791576757605983	0.5859369860197369	0.5261374937309395	39.2600793838501	1.2263226509094238	Edge Prediction	Decision Tree Classifier	scikit-learn	MP	27750	60802	Connected Monte Carlo	CBOW	42.0	100.0	6.0	10.0	128.0	10.0	10.0	1.0	1.0	1.0	1.0	100.0	False	False
train	10.0	False	0.353030303030303	0.0909090909090909	0.2207357859531773	0.0	0.3779012629622915	0.0	2.832618025751073	0.7792642140468228	0.0	inf	0.646969696969697	0.3616438356164383	0.2207357859531772	0.8234848484848485	0.4698252717268168	0.6790633608815427	0.2207357859531772	1.0	1.0	0.646969696969697	0.3727117828356925	0.9999943465129671	0.9997634590897808	39.2600793838501	1.2263226509094238	Edge Prediction	Decision Tree Classifier	scikit-learn	MP	27750	60802	Connected Monte Carlo	CBOW	42.0	100.0	6.0	10.0	128.0	10.0	10.0	1.0	1.0	1.0	1.0	100.0	False	False
test	10.0	False	0.3525575657894737	0.0909090909090909	0.0206431986093003	0.9113541388814796	0.0344205897557089	0.5900493421052632	1.1627906976744184	0.8958333333333334	0.0835234680573663	1.2758933635847984	0.6474424342105263	0.1661223673687016	0.0905853064636296	0.5286965460526316	0.2066475103423744	0.6258522727272727	0.1041666666666666	0.4099506578947368	0.9164765319426336	0.0573930921052632	0.4811560682112171	0.4338380265592538	0.2128165898551328	39.2600793838501	1.2263226509094238	Edge Prediction	Decision Tree Classifier	scikit-learn	MP	27750	60802	Connected Monte Carlo	CBOW	42.0	100.0	6.0	10.0	128.0	10.0	10.0	1.0	1.0	1.0	1.0	100.0	False	False
train	1.0	False	0.2473171333415567	0.5	0.8017207278481013	0.0	0.7768149430180926	0.0	4.043391521197007	0.1982792721518987	0.0	inf	0.7526828666584433	0.8899500521433669	0.8017207278481012	0.8763414333292217	0.8953885904165304	0.8763414333292217	0.8017207278481012	1.0	1.0	0.7526828666584433	0.3321355838136828	0.9999794416348012	0.9997765412841324	24.78641128540039	1.0343310832977295	Edge Prediction	Decision Tree Classifier	scikit-learn	MP	27750	60802	Connected Monte Carlo	CBOW	42.0	100.0	6.0	10.0	128.0	10.0	10.0	1.0	1.0	1.0	1.0	100.0	False	False
test	1.0	False	0.2468749999999999	0.5	0.1537433617597354	0.8244158113125136	0.1425851908641093	0.6208881578947368	1.5356429047301805	0.3943772990015765	0.451879339238688	1.8627043339760248	0.753125	0.4663160024276755	0.3040495976784065	0.5661184210526315	0.4791646249424902	0.5661184210526315	0.6056227009984235	0.3791118421052631	0.5481206607613119	0.1322368421052631	0.4465859536200884	0.6854286257249826	0.5865495240197913	24.78641128540039	1.0343310832977295	Edge Prediction	Decision Tree Classifier	scikit-learn	MP	27750	60802	Connected Monte Carlo	CBOW	42.0	100.0	6.0	10.0	128.0	10.0	10.0	1.0	1.0	1.0	1.0	100.0	False	False
train	10.0	False	0.2456683524526129	0.0909090909090909	0.2892946354228618	0.0	0.4671446231791051	0.0	4.070528377043967	0.7107053645771382	0.0	inf	0.754331647547387	0.4487641962893598	0.2892946354228619	0.8771658237736935	0.5378611674241429	0.7766651341339882	0.2892946354228619	1.0	1.0	0.7543316475473869	0.3313941199597154	0.9999943418638572	0.9997634529472196	24.78641128540039	1.0343310832977295	Edge Prediction	Decision Tree Classifier	scikit-learn	MP	27750	60802	Connected Monte Carlo	CBOW	42.0	100.0	6.0	10.0	128.0	10.0	10.0	1.0	1.0	1.0	1.0	100.0	False	False
test	10.0	False	0.2464309210526315	0.0909090909090909	0.0572083285215876	0.8239299823209725	0.087123209996681	0.6208881578947368	1.538410198224655	0.8666705229060621	0.0761211485723503	1.8671613258823585	0.7535690789473685	0.1972783293392673	0.1094336039500546	0.5663404605263158	0.2248261187407155	0.7195275119617225	0.133329477093938	0.3791118421052631	0.9238788514276496	0.1326809210526316	0.446363480113747	0.4360739529681007	0.1906100010473722	24.78641128540039	1.0343310832977295	Edge Prediction	Decision Tree Classifier	scikit-learn	MP	27750	60802	Connected Monte Carlo	CBOW	42.0	100.0	6.0	10.0	128.0	10.0	10.0	1.0	1.0	1.0	1.0	100.0	False	False
train	1.0	False	0.1705110809588421	0.5	0.852034869953437	0.0020818875780708	0.8398107536614938	0.0017269026766991	5.854593682179889	0.1458875677196932	0.0020775623268698	2812.156498673703	0.8294889190411578	0.920583161127647	0.8528523254180133	0.9138810081822292	0.9233837031455556	0.9138810081822294	0.8541124322803068	0.9982730973233008	0.9979224376731302	0.8277620163644586	0.2924295745425745	0.9987254278487762	0.9974966869507408	0.4359807968139648	1.0617213249206543	Edge Prediction	Decision Tree Classifier	scikit-learn	MP	27750	60802	Connected Monte Carlo	CBOW	42.0	100.0	6.0	10.0	128.0	10.0	10.0	1.0	1.0	1.0	1.0	100.0	False	False
test	1.0	False	0.1601973684210526	0.5	0.1132925934760928	0.9150019584802191	0.0899277721583596	0.7684210526315789	1.4455852156057498	0.4089000839630562	0.4778073225608509	1.579871170993784	0.8398026315789474	0.332781848262822	0.1996030620924298	0.5356907894736842	0.3699814810843882	0.5356907894736842	0.5910999160369438	0.231578947368421	0.5221926774391491	0.0713815789473684	0.4540656060667631	0.7651988833102493	0.6462864306060137	0.4359807968139648	1.0617213249206543	Edge Prediction	Decision Tree Classifier	scikit-learn	MP	27750	60802	Connected Monte Carlo	CBOW	42.0	100.0	6.0	10.0	128.0	10.0	10.0	1.0	1.0	1.0	1.0	100.0	False	False
train	10.0	False	0.1694461576415443	0.0909090909090909	0.3705204768752199	0.0020792182139515	0.554163651765355	0.0017269026766991	5.891388221591322	0.6292716445258818	0.0002078785988982	2833.46316517431	0.8305538423584556	0.5406687376824665	0.3704907526094122	0.9144134698408782	0.6083487023777742	0.8458010473552597	0.3707283554741182	0.9982730973233008	0.9997921214011016	0.8288269396817565	0.2917818299768258	0.9996030376295209	0.996492360253453	0.4359807968139648	1.0617213249206543	Edge Prediction	Decision Tree Classifier	scikit-learn	MP	27750	60802	Connected Monte Carlo	CBOW	42.0	100.0	6.0	10.0	128.0	10.0	10.0	1.0	1.0	1.0	1.0	100.0	False	False
test	10.0	False	0.1666447368421052	0.0909090909090909	0.0375868351874248	0.9220809978684772	0.0494031524204497	0.7684210526315789	1.3896565337544415	0.8779896013864819	0.0844235634260932	1.5070872699544102	0.8333552631578948	0.1598183881952327	0.0868492474710091	0.5324671052631579	0.1680923546117431	0.7786483253588516	0.1220103986135182	0.231578947368421	0.9155764365739067	0.0649342105263157	0.4589604578142208	0.3345557188419754	0.1019507552568837	0.4359807968139648	1.0617213249206543	Edge Prediction	Decision Tree Classifier	scikit-learn	MP	27750	60802	Connected Monte Carlo	CBOW	42.0	100.0	6.0	10.0	128.0	10.0	10.0	1.0	1.0	1.0	1.0	100.0	False	False
train	1.0	False	0.6385017063443115	0.5	0.3766193772959643	0.2650136487716106	0.3163327038277563	0.0958019818264052	1.4161246699723098	0.4138859275053305	0.2094946951987052	5.343591458539289	0.3614982936556885	0.7112110088776055	0.5518444165621079	0.6328481559146416	0.7279857023138125	0.6328481559146417	0.5861140724946695	0.9041980181735948	0.7905053048012948	0.2656963118292832	0.4566188433434711	0.8582877660942934	0.8876762267419646	0.6875197887420654	0.0941076278686523	Edge Prediction	Perceptron	Ensmallen	MP	27750	60802	Connected Monte Carlo	CBOW	42.0	100.0	6.0	10.0	128.0	10.0	10.0	1.0	1.0	1.0	1.0	100.0	False	False
test	1.0	False	0.647203947368421	0.5	0.1618926730036922	0.6247086247086249	0.1464062939984611	0.2203947368421053	1.204574332909784	0.4536023054755043	0.3845050215208034	1.9282178687249896	0.3527960526315789	0.6424940698068451	0.473290064902646	0.5662006578947368	0.65266723407004	0.5662006578947368	0.5463976945244957	0.7796052631578947	0.6154949784791965	0.1324013157894736	0.4767509953249803	0.6632990228964681	0.6890632828013078	0.6875197887420654	0.0941076278686523	Edge Prediction	Perceptron	Ensmallen	MP	27750	60802	Connected Monte Carlo	CBOW	42.0	100.0	6.0	10.0	128.0	10.0	10.0	1.0	1.0	1.0	1.0	100.0	False	False
train	10.0	False	0.6434274906459438	0.0909090909090909	0.0970488870788071	0.2686746154378359	0.1590832784409221	0.0958019818264052	1.405283472215122	0.8767866247569742	0.0261644881642186	5.230428896027457	0.3565725093540561	0.2168737672583826	0.1216255827973165	0.6303852637638254	0.3337803015566128	0.4063566465194688	0.1232133752430258	0.9041980181735948	0.9738355118357812	0.2607705275276508	0.4575723939728933	0.8597274044374094	0.5908997748811418	0.6875197887420654	0.0941076278686523	Edge Prediction	Perceptron	Ensmallen	MP	27750	60802	Connected Monte Carlo	CBOW	42.0	100.0	6.0	10.0	128.0	10.0	10.0	1.0	1.0	1.0	1.0	100.0	False	False
test	10.0	False	0.6415131578947368	0.0909090909090909	0.0504393220558492	0.6147917048999818	0.0834582061318037	0.2203947368421053	1.215259973336068	0.8916422823701536	0.0579183955739972	1.9767019685696217	0.3584868421052631	0.1902697495183044	0.1051370774554165	0.5690460526315789	0.2906479777462854	0.3967703349282296	0.1083577176298463	0.7796052631578947	0.9420816044260027	0.1380921052631578	0.4756495258182744	0.6626203173692867	0.2129404847581108	0.6875197887420654	0.0941076278686523	Edge Prediction	Perceptron	Ensmallen	MP	27750	60802	Connected Monte Carlo	CBOW	42.0	100.0	6.0	10.0	128.0	10.0	10.0	1.0	1.0	1.0	1.0	100.0	False	False
train	1.0	False	0.7954853830023436	0.5	0.1672687025945205	0.5611178126256535	0.1225303003760783	0.1147567945396982	1.1128340311159353	0.4732979426083127	0.3594333547971667	1.983244883830405	0.2045146169976563	0.6604497070462284	0.4930383805074654	0.544878911228979	0.682831910215064	0.544878911228979	0.5267020573916873	0.8852432054603018	0.6405666452028332	0.089757822457958	0.4866394384237077	0.8477240951449966	0.909036426092861	0.4638686180114746	0.0885891914367675	Edge Prediction	Perceptron	Ensmallen	MP	27750	60802	Connected Monte Carlo	CBOW	42.0	100.0	6.0	10.0	128.0	10.0	10.0	1.0	1.0	1.0	1.0	100.0	False	False
test	1.0	False	0.7953947368421053	0.5	-0.1943075556237337	1.771704180064309	-0.1751574730396684	0.3625	0.8014888337468982	0.5550964187327824	0.6392111368909513	0.4523829896466158	0.2046052631578947	0.5240670632774472	0.3550751190912422	0.4210526315789473	0.5325655199671222	0.4210526315789473	0.4449035812672176	0.6375	0.3607888631090487	-0.1578947368421053	0.5276323467312258	0.447150270245412	0.5308433699318656	0.4638686180114746	0.0885891914367675	Edge Prediction	Perceptron	Ensmallen	MP	27750	60802	Connected Monte Carlo	CBOW	42.0	100.0	6.0	10.0	128.0	10.0	10.0	1.0	1.0	1.0	1.0	100.0	False	False
train	10.0	False	0.8100037005057358	0.0909090909090909	0.0415623075566078	0.6039948927698069	0.0559207246495303	0.1147567945396982	1.0928878533611504	0.9014785087699227	0.0569591836734693	1.809432275742221	0.1899962994942642	0.1773096371452572	0.0972790775431272	0.537619752477283	0.2953226721795036	0.2532005636729949	0.0985214912300772	0.8852432054603018	0.9430408163265306	0.075239504954566	0.4888988746644641	0.8463201445550025	0.7899606637339988	0.4638686180114746	0.0885891914367675	Edge Prediction	Perceptron	Ensmallen	MP	27750	60802	Connected Monte Carlo	CBOW	42.0	100.0	6.0	10.0	128.0	10.0	10.0	1.0	1.0	1.0	1.0	100.0	False	False
test	10.0	False	0.8123026315789473	0.0909090909090909	-0.0890987896486348	1.9313003855590607	-0.1247986494361235	0.3625	0.7848060257552442	0.9272303995193752	0.1618683901292597	0.4063614503592943	0.1876973684210526	0.1306282016716096	0.069878127929617	0.4125986842105263	0.2153848191177788	0.2285885167464114	0.0727696004806248	0.6375	0.8381316098707403	-0.1748026315789473	0.5302528373729332	0.4376535901521381	0.1313364238017591	0.4638686180114746	0.0885891914367675	Edge Prediction	Perceptron	Ensmallen	MP	27750	60802	Connected Monte Carlo	CBOW	42.0	100.0	6.0	10.0	128.0	10.0	10.0	1.0	1.0	1.0	1.0	100.0	False	False
train	1.0	False	0.0380535339829777	0.5	-0.0683525760266429	1.0092325447201385	-0.0246384625969494	0.9708276797829036	0.7666126418152339	0.5660550458715596	0.5022975301550833	0.759599604497313	0.9619464660170224	0.0546694405917706	0.0281029053532172	0.4955593931170593	0.1125130266166013	0.4955593931170593	0.4339449541284403	0.0291723202170963	0.4977024698449167	-0.0088812137658813	0.5331729023567999	0.4701719680157246	0.4754924777537585	0.4866490364074707	0.0827152729034423	Edge Prediction	Feature Perceptron	Ensmallen	MP	27750	60802	Connected Monte Carlo	CBOW	42.0	100.0	6.0	10.0	128.0	10.0	10.0	1.0	1.0	1.0	1.0	100.0	False	False
test	1.0	False	0.0365131578947368	0.5	0.268214084958299	0.9249743939911234	0.1392414189569804	0.8912006578947369	2.979729729729728	0.2512733446519525	0.4805125703897486	3.2214186134090146	0.9634868421052633	0.1899906656135564	0.1049666772453189	0.5361430921052631	0.2854136778757137	0.5361430921052631	0.7487266553480475	0.1087993421052631	0.5194874296102514	0.0722861842105262	0.3668123763567413	0.642078110121624	0.6242018509671715	0.4866490364074707	0.0827152729034423	Edge Prediction	Feature Perceptron	Ensmallen	MP	27750	60802	Connected Monte Carlo	CBOW	42.0	100.0	6.0	10.0	128.0	10.0	10.0	1.0	1.0	1.0	1.0	100.0	False	False
train	10.0	False	0.0311109740553431	0.0909090909090909	-0.0053446036244744	1.00200090390781	-0.0032189029700342	0.9708276797829036	0.9376858521112796	0.9142701788303528	0.0910744247941216	0.9358133794633304	0.9688890259446568	0.0435316133386508	0.022250098000784	0.4990306730808766	0.0500093770738583	0.8834602345148787	0.0857298211696471	0.0291723202170963	0.9089255752058784	-0.0019386538382467	0.5080418437741693	0.4820004234291207	0.0868500362635176	0.4866490364074707	0.0827152729034423	Edge Prediction	Feature Perceptron	Ensmallen	MP	27750	60802	Connected Monte Carlo	CBOW	42.0	100.0	6.0	10.0	128.0	10.0	10.0	1.0	1.0	1.0	1.0	100.0	False	False
test	10.0	False	0.0311595394736842	0.0909090909090909	0.1745652073000154	0.9198631706716692	0.1164182470281779	0.8912006578947369	3.4916864608076	0.7411971830985915	0.0842376096013929	3.79587592169608	0.9688404605263158	0.1531959240389069	0.0829519092106088	0.5388199013157895	0.1678021937099218	0.8906549043062201	0.2588028169014084	0.1087993421052631	0.9157623903986072	0.0776398026315789	0.3486014389292972	0.6472856418260907	0.1600181959530554	0.4866490364074707	0.0827152729034423	Edge Prediction	Feature Perceptron	Ensmallen	MP	27750	60802	Connected Monte Carlo	CBOW	42.0	100.0	6.0	10.0	128.0	10.0	10.0	1.0	1.0	1.0	1.0	100.0	False	False
train	1.0	False	0.3520414456642408	0.5	0.7396222972356536	0.0	0.6922749413862294	0.0	2.8405746320953047	0.2603777027643463	0.0	inf	0.6479585543357592	0.8503251520872667	0.7396222972356536	0.8239792771678796	0.8600129634113974	0.8239792771678797	0.7396222972356536	1.0	1.0	0.6479585543357591	0.3723839418233999	0.9999794416348012	0.9997765412841324	45.401021003723145	1.1867940425872805	Edge Prediction	Decision Tree Classifier	scikit-learn	MP	27750	60802	Connected Monte Carlo	CBOW	42.0	100.0	6.0	10.0	128.0	10.0	10.0	1.0	1.0	1.0	1.0	100.0	False	False
test	1.0	False	0.358470394736842	0.5	0.0376732459201822	0.9448788616843994	0.0364992516885242	0.6061677631578948	1.0986464785501264	0.4764975951027547	0.485829158977063	1.1627379160452498	0.6415296052631579	0.4495025342594331	0.28990859010836	0.5176809210526316	0.4540618053887638	0.5176809210526315	0.5235024048972453	0.3938322368421053	0.514170841022937	0.0353618421052632	0.488242299440899	0.5760257355328082	0.519473373681558	45.401021003723145	1.1867940425872805	Edge Prediction	Decision Tree Classifier	scikit-learn	MP	27750	60802	Connected Monte Carlo	CBOW	42.0	100.0	6.0	10.0	128.0	10.0	10.0	1.0	1.0	1.0	1.0	100.0	False	False
train	10.0	False	0.3542165207022737	0.0909090909090909	0.2201593192722006	0.0	0.3770613361237408	0.0	2.823132015461584	0.7798406807277994	0.0	inf	0.6457834792977263	0.3608697910097855	0.2201593192722006	0.8228917396488631	0.4692113801605845	0.6779849811797511	0.2201593192722006	1.0	1.0	0.6457834792977262	0.3731040000677179	0.9999917745829532	0.999761121572828	45.401021003723145	1.1867940425872805	Edge Prediction	Decision Tree Classifier	scikit-learn	MP	27750	60802	Connected Monte Carlo	CBOW	42.0	100.0	6.0	10.0	128.0	10.0	10.0	1.0	1.0	1.0	1.0	100.0	False	False
test	10.0	False	0.3538569078947369	0.0909090909090909	0.0143834256306896	0.9381323898130356	0.0239787858528496	0.6061677631578948	1.1129703223407468	0.8998494290852816	0.0857671452840287	1.1863680802690924	0.6461430921052631	0.1596918870252426	0.0867745384043921	0.5199876644736842	0.1986014183342037	0.6232057416267942	0.1001505709147183	0.3938322368421053	0.9142328547159712	0.0399753289473683	0.4866241412796812	0.4208484650926246	0.203822395107856	45.401021003723145	1.1867940425872805	Edge Prediction	Decision Tree Classifier	scikit-learn	MP	27750	60802	Connected Monte Carlo	CBOW	42.0	100.0	6.0	10.0	128.0	10.0	10.0	1.0	1.0	1.0	1.0	100.0	False	False
train	1.0	False	0.2515110398421117	0.5	0.7990341021092056	0.0	0.7733486951035807	0.0	3.9759686120647375	0.2009658978907944	0.0	inf	0.7484889601578882	0.8882923355064921	0.7990341021092056	0.8742444800789442	0.8938870745844832	0.8742444800789442	0.7990341021092056	1.0	1.0	0.7484889601578884	0.334003221076289	0.9999794416348012	0.9997765412841324	23.72117733955384	1.0571062564849854	Edge Prediction	Decision Tree Classifier	scikit-learn	MP	27750	60802	Connected Monte Carlo	CBOW	42.0	100.0	6.0	10.0	128.0	10.0	10.0	1.0	1.0	1.0	1.0	100.0	False	False
test	1.0	False	0.2481907894736842	0.5	0.1515316515892133	0.8265149857799169	0.1405841898153107	0.6213815789473685	1.5255135851557322	0.3959590658619785	0.4525092825488082	1.845717998344852	0.7518092105263158	0.4654736629258922	0.3033337725655554	0.5652138157894737	0.4782269594392336	0.5652138157894737	0.6040409341380215	0.3786184210526316	0.5474907174511918	0.1304276315789474	0.4474039058375577	0.686472709000606	0.5870437697099615	23.72117733955384	1.0571062564849854	Edge Prediction	Decision Tree Classifier	scikit-learn	MP	27750	60802	Connected Monte Carlo	CBOW	42.0	100.0	6.0	10.0	128.0	10.0	10.0	1.0	1.0	1.0	1.0	100.0	False	False
train	10.0	False	0.2511039842111755	0.0909090909090909	0.2848159078133783	0.0	0.4618414214800531	0.0	3.982413911676573	0.7151840921866217	0.0	inf	0.7488960157888245	0.4433567580870088	0.2848159078133783	0.8744480078944122	0.5336814666197228	0.7717236507171131	0.2848159078133783	1.0	1.0	0.7488960157888245	0.3338230924344813	0.9999943464707026	0.9997634590338936	23.72117733955384	1.0571062564849854	Edge Prediction	Decision Tree Classifier	scikit-learn	MP	27750	60802	Connected Monte Carlo	CBOW	42.0	100.0	6.0	10.0	128.0	10.0	10.0	1.0	1.0	1.0	1.0	100.0	False	False
test	10.0	False	0.250953947368421	0.0909090909090909	0.0544916098114309	0.8295639190198059	0.0834064906753766	0.6213815789473685	1.5087167387599951	0.8689066059225512	0.0766017842660178	1.8186865462310136	0.749046052631579	0.1947546531302876	0.1078826506701659	0.5638322368421053	0.222787732777265	0.7153708133971292	0.1310933940774487	0.3786184210526316	0.9233982157339822	0.1276644736842105	0.4487729472473069	0.432101915523286	0.1914489134865638	23.72117733955384	1.0571062564849854	Edge Prediction	Decision Tree Classifier	scikit-learn	MP	27750	60802	Connected Monte Carlo	CBOW	42.0	100.0	6.0	10.0	128.0	10.0	10.0	1.0	1.0	1.0	1.0	100.0	False	False
train	1.0	False	0.1841618354508449	0.5	0.8416951223563767	0.0025199072674125	0.8276210583123522	0.0020558365198799	5.418843491850859	0.155791304347826	0.0025135732957973	2150.4138513060834	0.815838164549155	0.9146614912098886	0.8427430555555555	0.9068911640146377	0.9178633561621534	0.9068911640146377	0.8442086956521739	0.99794416348012	0.9974864267042028	0.8137823280292751	0.3004951302686275	0.9984136897961976	0.9969612026151088	0.3797757625579834	1.0690689086914062	Edge Prediction	Decision Tree Classifier	scikit-learn	MP	27750	60802	Connected Monte Carlo	CBOW	42.0	100.0	6.0	10.0	128.0	10.0	10.0	1.0	1.0	1.0	1.0	100.0	False	False
test	1.0	False	0.1833881578947368	0.5	0.1034586466165414	0.9133937562940584	0.0855393281020882	0.7458881578947368	1.3856502242152466	0.4191729323308271	0.4773684210526315	1.5170349202268356	0.8166118421052632	0.3535469107551487	0.2147324530924253	0.5353618421052632	0.384180993946879	0.5353618421052632	0.5808270676691729	0.2541118421052631	0.5226315789473684	0.0707236842105263	0.4593189368318759	0.740049774930748	0.6224233677445149	0.3797757625579834	1.0690689086914062	Edge Prediction	Decision Tree Classifier	scikit-learn	MP	27750	60802	Connected Monte Carlo	CBOW	42.0	100.0	6.0	10.0	128.0	10.0	10.0	1.0	1.0	1.0	1.0	100.0	False	False
train	10.0	False	0.1789893507668269	0.0909090909090909	0.35771317147597	0.0025040314907	0.54124940956197	0.0020558365198799	5.57543875769549	0.6420364880610003	0.0002503404630297	2226.5849205182285	0.821010649233173	0.5269202379401676	0.3576997332468719	0.9094774063566464	0.5976851993134605	0.8370955141647136	0.3579635119389997	0.99794416348012	0.9997496595369704	0.8189548127132931	0.2975095445468282	0.9995021826650908	0.995539875043166	0.3797757625579834	1.0690689086914062	Edge Prediction	Decision Tree Classifier	scikit-learn	MP	27750	60802	Connected Monte Carlo	CBOW	42.0	100.0	6.0	10.0	128.0	10.0	10.0	1.0	1.0	1.0	1.0	100.0	False	False
test	10.0	False	0.1797861842105262	0.0909090909090909	0.0404799271803539	0.9093825823657984	0.0548515926770667	0.7458881578947368	1.413411398774129	0.8761622314844502	0.0833578413351959	1.5542538709033529	0.8202138157894737	0.1665229575339512	0.0908235847392863	0.5371628289473684	0.1773940345098772	0.76875	0.1238377685155498	0.2541118421052631	0.916642158664804	0.0743256578947368	0.4568567762665999	0.3466638352666205	0.1125884501773753	0.3797757625579834	1.0690689086914062	Edge Prediction	Decision Tree Classifier	scikit-learn	MP	27750	60802	Connected Monte Carlo	CBOW	42.0	100.0	6.0	10.0	128.0	10.0	10.0	1.0	1.0	1.0	1.0	100.0	False	False
train	1.0	False	0.6311418116031413	0.5	0.3960679357160539	0.2416675955857763	0.3328467831795813	0.0891410715019941	1.4431921824104237	0.4093005892861904	0.1946314749977556	5.971806765868964	0.3688581883968587	0.7166472567287785	0.5584179879508961	0.6398585584474323	0.7335147117183023	0.6398585584474322	0.5906994107138096	0.910858928498006	0.8053685250022444	0.2797171168948646	0.4542709634437777	0.8660353518236357	0.8891458446258466	0.7064082622528076	0.0961270332336425	Edge Prediction	Perceptron	Ensmallen	MP	27750	60802	Connected Monte Carlo	CBOW	42.0	100.0	6.0	10.0	128.0	10.0	10.0	1.0	1.0	1.0	1.0	100.0	False	False
test	1.0	False	0.625328947368421	0.5	0.1753329729000903	0.6062335381913958	0.1608333952721468	0.2271381578947368	1.2359284587059445	0.4472415009998823	0.3774255261000273	2.038700238184027	0.3746710526315789	0.6445374117001578	0.4755110301558389	0.5737664473684211	0.6536099385540058	0.5737664473684211	0.5527584990001176	0.7728618421052632	0.6225744738999727	0.1475328947368421	0.4735469133139265	0.6586297218555228	0.6673632464067593	0.7064082622528076	0.0961270332336425	Edge Prediction	Perceptron	Ensmallen	MP	27750	60802	Connected Monte Carlo	CBOW	42.0	100.0	6.0	10.0	128.0	10.0	10.0	1.0	1.0	1.0	1.0	100.0	False	False
train	10.0	False	0.6321779532091608	0.0909090909090909	0.1022758895482907	0.2423483645956761	0.1688263742661432	0.0891410715019941	1.4408267859930275	0.8740627043006168	0.0236614061510924	5.945271338623815	0.3678220467908392	0.2212799536523728	0.1244040365468094	0.6393404876444225	0.3386902865726691	0.4171890360369452	0.1259372956993832	0.910858928498006	0.9763385938489076	0.278680975288845	0.4544742994194824	0.8666017270081693	0.5822909044565814	0.7064082622528076	0.0961270332336425	Edge Prediction	Perceptron	Ensmallen	MP	27750	60802	Connected Monte Carlo	CBOW	42.0	100.0	6.0	10.0	128.0	10.0	10.0	1.0	1.0	1.0	1.0	100.0	False	False
test	10.0	False	0.6300493421052631	0.0909090909090909	0.0514184688732557	0.6139687902903124	0.0856924739166856	0.2271381578947368	1.2266687550578226	0.8907361763474864	0.0578453547792577	1.9979334038751349	0.3699506578947368	0.1914598867294137	0.1058643296460675	0.57140625	0.2905956641513192	0.406578947368421	0.1092638236525136	0.7728618421052632	0.9421546452207422	0.1428125	0.4744844129887037	0.6593824344539907	0.1955886468036266	0.7064082622528076	0.0961270332336425	Edge Prediction	Perceptron	Ensmallen	MP	27750	60802	Connected Monte Carlo	CBOW	42.0	100.0	6.0	10.0	128.0	10.0	10.0	1.0	1.0	1.0	1.0	100.0	False	False
train	1.0	False	0.8003371571892604	0.5	0.1722997110486008	0.548805601317957	0.1245870060640031	0.1095760865096007	1.1125610069355254	0.4733591109165633	0.3543411780348358	2.0272406190164776	0.1996628428107396	0.6618379633874271	0.4945873110126524	0.5450433781505695	0.6847872965101915	0.5450433781505695	0.5266408890834366	0.8904239134903993	0.6456588219651642	0.0900867563011389	0.4866700880027362	0.8434262806093589	0.905504597435962	0.4587917327880859	0.0926663875579834	Edge Prediction	Perceptron	Ensmallen	MP	27750	60802	Connected Monte Carlo	CBOW	42.0	100.0	6.0	10.0	128.0	10.0	10.0	1.0	1.0	1.0	1.0	100.0	False	False
test	1.0	False	0.8	0.5	-0.2256235672383039	1.9358552631578945	-0.2054998797529701	0.3871710526315789	0.7660361842105263	0.5662398137369034	0.6593837535014005	0.3957094307561598	0.2	0.5079754601226993	0.3404605263157895	0.4064144736842106	0.5155781205190381	0.4064144736842105	0.4337601862630966	0.6128289473684211	0.3406162464985994	-0.1871710526315788	0.5332665169251223	0.4502701507314751	0.5417868728933392	0.4587917327880859	0.0926663875579834	Edge Prediction	Perceptron	Ensmallen	MP	27750	60802	Connected Monte Carlo	CBOW	42.0	100.0	6.0	10.0	128.0	10.0	10.0	1.0	1.0	1.0	1.0	100.0	False	False
train	10.0	False	0.8166563874840673	0.0909090909090909	0.0419185166586459	0.5976542351595611	0.055607780640514	0.1095760865096007	1.09032871981029	0.901686528203382	0.0563949551379718	1.82434701482404	0.1833436125159327	0.177075667631523	0.0971382434735803	0.536883763003166	0.2958727197731695	0.2476236398772478	0.0983134717966178	0.8904239134903993	0.943605044862028	0.0737675260063319	0.4891917803531118	0.84154018766659	0.7841861210347078	0.4587917327880859	0.0926663875579834	Edge Prediction	Perceptron	Ensmallen	MP	27750	60802	Connected Monte Carlo	CBOW	42.0	100.0	6.0	10.0	128.0	10.0	10.0	1.0	1.0	1.0	1.0	100.0	False	False
test	10.0	False	0.8144901315789473	0.0909090909090909	-0.1026934851340742	2.0870644560688003	-0.1439072264441348	0.3871710526315789	0.7524080693039318	0.930024226716998	0.1726692584170762	0.3605102214816927	0.1855098684210526	0.1256089133109714	0.0670131832161292	0.3991694078947368	0.207082542678791	0.2243570574162679	0.0699757732830018	0.6128289473684211	0.8273307415829239	-0.2016611842105262	0.5354997255893329	0.4400091880734937	0.1436150735177068	0.4587917327880859	0.0926663875579834	Edge Prediction	Perceptron	Ensmallen	MP	27750	60802	Connected Monte Carlo	CBOW	42.0	100.0	6.0	10.0	128.0	10.0	10.0	1.0	1.0	1.0	1.0	100.0	False	False
train	1.0	False	0.0456601291065335	0.5	-0.1651596807740155	1.0231360806531526	-0.060387694093632	0.9764195551169772	0.5164340387212961	0.6594418052256532	0.5057178755483623	0.5047559640273984	0.9543398708934664	0.0441069025187463	0.0225507736468552	0.4889601578882447	0.0896131337547028	0.4889601578882447	0.3405581947743468	0.0235804448830229	0.4942821244516376	-0.0220796842235105	0.581857637345104	0.477046639354277	0.4761972936292584	0.5041258335113525	0.0741350650787353	Edge Prediction	Feature Perceptron	Ensmallen	MP	27750	60802	Connected Monte Carlo	CBOW	42.0	100.0	6.0	10.0	128.0	10.0	10.0	1.0	1.0	1.0	1.0	100.0	False	False
test	1.0	False	0.0462993421052632	0.5	0.319751636763423	0.8710011209795637	0.198337756966892	0.8306743421052631	3.657193605683832	0.2147215865751335	0.4655267766614434	4.198839149105574	0.9537006578947368	0.2785820592612637	0.1618329010453509	0.5615131578947368	0.3646474790584745	0.5615131578947369	0.7852784134248665	0.1693256578947368	0.5344732233385565	0.1230263157894735	0.3433618993591681	0.6123097190962604	0.6109894810559813	0.5041258335113525	0.0741350650787353	Edge Prediction	Feature Perceptron	Ensmallen	MP	27750	60802	Connected Monte Carlo	CBOW	42.0	100.0	6.0	10.0	128.0	10.0	10.0	1.0	1.0	1.0	1.0	100.0	False	False
train	10.0	False	0.0367480777928539	0.0909090909090909	-0.0317388373390424	1.0136699783371927	-0.0204432228150394	0.9764195551169772	0.6416783216783212	0.9397013983808222	0.0920374389582203	0.6330248852105885	0.963251922207146	0.0339028139039962	0.0172437121337402	0.4934161835450845	0.0377076630408777	0.8778272424504077	0.0602986016191777	0.0235804448830229	0.9079625610417796	-0.013167632909831	0.5552322055119161	0.4855816351955466	0.0865860598147476	0.5041258335113525	0.0741350650787353	Edge Prediction	Feature Perceptron	Ensmallen	MP	27750	60802	Connected Monte Carlo	CBOW	42.0	100.0	6.0	10.0	128.0	10.0	10.0	1.0	1.0	1.0	1.0	100.0	False	False
test	10.0	False	0.0368749999999999	0.0909090909090909	0.2352876864844573	0.8624782267153933	0.1765333081018903	0.8306743421052631	4.5918822479928645	0.6853125477609658	0.0793997657545768	5.32405584947958	0.963125	0.2201785809763139	0.1237082432107666	0.5662253289473684	0.2308347025072119	0.8909614234449761	0.3146874522390341	0.1693256578947368	0.9206002342454233	0.1324506578947368	0.318180743046135	0.6257377124902614	0.1633785159111974	0.5041258335113525	0.0741350650787353	Edge Prediction	Feature Perceptron	Ensmallen	MP	27750	60802	Connected Monte Carlo	CBOW	42.0	100.0	6.0	10.0	128.0	10.0	10.0	1.0	1.0	1.0	1.0	100.0	False	False
train	1.0	False	0.3272480572344887	0.5	0.753438661710037	0.0	0.7119531750193087	0.0	3.055785902751602	0.2465613382899628	0.0	inf	0.6727519427655113	0.8593841098213812	0.7534386617100371	0.8363759713827557	0.8680084456444171	0.8363759713827557	0.7534386617100371	1.0	1.0	0.6727519427655113	0.3638903413713655	0.9999794416348012	0.9997765412841324	256.16277623176575	5.094655275344849	Edge Prediction	Decision Tree Classifier	scikit-learn	MP	27750	60802	Connected Monte Carlo	First Order LINE	42.0	500.0
test	1.0	False	0.3259046052631579	0.5	0.0477791588158014	0.9357081859216786	0.0455048586690919	0.6307565789473684	1.1329800656068634	0.4688276351591151	0.4833932060250835	1.2108262839347406	0.6740953947368421	0.4356474069761801	0.2784841530732494	0.5216694078947368	0.4428678145479358	0.5216694078947368	0.5311723648408849	0.3692434210526316	0.5166067939749165	0.0433388157894736	0.484398642725918	0.5980802769542071	0.5266987638412742	256.16277623176575	5.094655275344849	Edge Prediction	Decision Tree Classifier	scikit-learn	MP	27750	60802	Connected Monte Carlo	First Order LINE	42.0	500.0
train	10.0	False	0.3243925003083755	0.0909090909090909	0.2356309311011322	0.0	0.3989912583143211	0.0	3.082685324258037	0.7643690688988679	0.0	inf	0.6756074996916245	0.3813937077330197	0.2356309311011321	0.8378037498458122	0.4854183052802315	0.7050977269923859	0.2356309311011321	1.0	1.0	0.6756074996916244	0.3628765972204396	0.9999943465129671	0.9997634590897808	256.16277623176575	5.094655275344849	Edge Prediction	Decision Tree Classifier	scikit-learn	MP	27750	60802	Connected Monte Carlo	First Order LINE	42.0	500.0
test	10.0	False	0.3258305921052631	0.0909090909090909	0.0162327792988914	0.9356054599348612	0.026546390923121	0.6307565789473684	1.133237424598067	0.8982113305071298	0.0855558901939787	1.2112343002754231	0.6741694078947369	0.1595848660944358	0.0867113419980301	0.5217064144736843	0.1938679874242858	0.6464488636363637	0.1017886694928702	0.3692434210526316	0.9144441098060212	0.0434128289473685	0.4843702796086889	0.3995216243669927	0.179551730156732	256.16277623176575	5.094655275344849	Edge Prediction	Decision Tree Classifier	scikit-learn	MP	27750	60802	Connected Monte Carlo	First Order LINE	42.0	500.0
train	1.0	False	0.1357674437728712	0.5	0.8804619338956665	0.0	0.8723095022933851	0.0	7.365536038764384	0.1195380661043333	0.0	inf	0.8642325562271288	0.9364315416602494	0.8804619338956666	0.9321162781135643	0.9383293312561782	0.9321162781135643	0.8804619338956666	1.0	1.0	0.8642325562271287	0.2692549530004317	0.9999794416348012	0.9997765412841324	165.69611835479736	4.354951858520508	Edge Prediction	Decision Tree Classifier	scikit-learn	MP	27750	60802	Connected Monte Carlo	First Order LINE	42.0	500.0
test	1.0	False	0.131907894736842	0.5	0.1467021989667387	0.9028040924592649	0.1112564516682901	0.7837171052631579	1.6396508728179555	0.3788379782711384	0.4744598227621229	1.8161757201958388	0.8680921052631579	0.3208490911309015	0.1910781749491427	0.5421875	0.3665333820542235	0.5421875	0.6211620217288616	0.2162828947368421	0.5255401772378772	0.084375	0.4385025345655435	0.8173818656942521	0.693281648200987	165.69611835479736	4.354951858520508	Edge Prediction	Decision Tree Classifier	scikit-learn	MP	27750	60802	Connected Monte Carlo	First Order LINE	42.0	500.0
train	10.0	False	0.1327988158381645	0.0909090909090909	0.4295554495840619	0.0	0.6103367878003653	0.0	7.530187627716886	0.5704445504159381	0.0	inf	0.8672011841618354	0.6009636767976279	0.4295554495840619	0.9336005920809176	0.6554047982613965	0.8792738037834867	0.4295554495840619	1.0	1.0	0.8672011841618354	0.2670855469538506	0.9999962831209436	0.9997673541617133	165.69611835479736	4.354951858520508	Edge Prediction	Decision Tree Classifier	scikit-learn	MP	27750	60802	Connected Monte Carlo	First Order LINE	42.0	500.0
test	10.0	False	0.1329934210526315	0.0909090909090909	0.0569788946233387	0.9039344386690442	0.0688893471030607	0.7837171052631579	1.6262676230521893	0.8601212636953516	0.0828998416813096	1.799099086706676	0.8670065789473684	0.1698856663006265	0.0928278977834251	0.5416447368421052	0.1739349821056729	0.8078498803827752	0.1398787363046484	0.2162828947368421	0.9171001583186904	0.0832894736842104	0.4395117582451515	0.4240102789289733	0.1054101668562885	165.69611835479736	4.354951858520508	Edge Prediction	Decision Tree Classifier	scikit-learn	MP	27750	60802	Connected Monte Carlo	First Order LINE	42.0	500.0
train	1.0	False	0.0015213190247111	0.5	0.9984809918712538	0.0	0.9984798364226029	0.0	657.3243243243055	0.0015190081287461	0.0	inf	0.9984786809752888	0.9992399186507528	0.9984809918712538	0.9992393404876444	0.9992402072931482	0.9992393404876444	0.9984809918712538	1.0	1.0	0.9984786809752888	0.0375398809563263	0.9999794416348012	0.9997765412841324	0.1605627536773681	3.4502456188201904	Edge Prediction	Decision Tree Classifier	scikit-learn	MP	27750	60802	Connected Monte Carlo	First Order LINE	42.0	500.0
test	1.0	False	0.0008223684210526	0.5	0.4956578669802067	0.9520987654320988	0.1540230455731809	0.9513157894736842	59.19999999999832	0.0166112956810631	0.48773083733873	62.17842323651276	0.9991776315789472	0.0927754270490518	0.0486442070665571	0.5239309210526316	0.2188047136381299	0.5239309210526316	0.9833887043189368	0.0486842105263157	0.5122691626612699	0.0478618421052632	0.1150198217297014	0.9987038973229744	0.9939163231661854	0.1605627536773681	3.4502456188201904	Edge Prediction	Decision Tree Classifier	scikit-learn	MP	27750	60802	Connected Monte Carlo	First Order LINE	42.0	500.0
train	10.0	False	0.0014555322560749	0.0909090909090909	0.9856534954407294	0.0	0.992078043797363	0.0	687.0338983050946	0.0143465045592705	0.0	inf	0.998544467743925	0.9927749204016656	0.9856534954407294	0.9992722338719624	0.9928008337228216	0.9986767888581136	0.9856534954407294	1.0	1.0	0.998544467743925	0.0367493961289314	0.999997926539126	0.99977636654403	0.1605627536773681	3.4502456188201904	Edge Prediction	Decision Tree Classifier	scikit-learn	MP	27750	60802	Connected Monte Carlo	First Order LINE	42.0	500.0
test	10.0	False	0.0012499999999999	0.0909090909090909	0.7087319433154131	0.9525064225018116	0.1833525025898153	0.9513157894736842	38.94736842105346	0.2043010752688172	0.0869669814157695	40.889349930844574	0.99875	0.0917544947303161	0.0480831708901884	0.523717105263158	0.1968196483260144	0.9123803827751196	0.7956989247311828	0.0486842105263157	0.9130330185842304	0.0474342105263159	0.1381066170072846	0.9922844623766448	0.9357093430168107	0.1605627536773681	3.4502456188201904	Edge Prediction	Decision Tree Classifier	scikit-learn	MP	27750	60802	Connected Monte Carlo	First Order LINE	42.0	500.0
train	1.0	False	0.0476131738004194	0.5	0.9519941221636148	0.0024608211371583	0.9510181470852058	0.002343653632663	20.95336787564766	0.0455510974746282	0.0024547803617571	8514.787019362022	0.9523868261995806	0.9755744526868102	0.9523136700812432	0.9750215862834588	0.975813509277145	0.9750215862834588	0.9544489025253716	0.9976563463673368	0.9975452196382428	0.9500431725669176	0.1792922832701616	0.9978614465118666	0.9971838602553684	0.9775655269622804	0.1952595710754394	Edge Prediction	Perceptron	Ensmallen	MP	27750	60802	Connected Monte Carlo	First Order LINE	42.0	500.0
test	1.0	False	0.046875	0.5	0.272901900827196	0.9035375323554788	0.158400808744531	0.8611842105263158	2.9614035087719297	0.2524357838795394	0.4746623152932644	3.2775655716832186	0.953125	0.2341517547510057	0.1326001571091908	0.5459703947368421	0.322139281744772	0.5459703947368421	0.7475642161204605	0.1388157894736842	0.5253376847067356	0.0919407894736841	0.3675291128506114	0.5581438617230783	0.595802725490979	0.9775655269622804	0.1952595710754394	Edge Prediction	Perceptron	Ensmallen	MP	27750	60802	Connected Monte Carlo	First Order LINE	42.0	500.0
train	10.0	False	0.0453682003207105	0.0909090909090909	0.6871589423635194	0.0024550341120528	0.808933443036395	0.002343653632663	21.99021207177812	0.3125956144824069	0.0002454431540737	8957.192066626747	0.9546317996792896	0.8139687012529563	0.6862961391599491	0.9761440730233132	0.8281264080636278	0.9585431221054757	0.6874043855175931	0.9976563463673368	0.9997545568459264	0.9522881460466264	0.175766315960689	0.9981841161862608	0.9796812319890292	0.9775655269622804	0.1952595710754394	Edge Prediction	Perceptron	Ensmallen	MP	27750	60802	Connected Monte Carlo	First Order LINE	42.0	500.0
test	10.0	False	0.0441282894736841	0.0909090909090909	0.1566488330240245	0.9009412048109848	0.1217895166956594	0.8611842105263158	3.1457323891166618	0.7607031471505529	0.0826480198254226	3.491606746720646	0.9558717105263158	0.1757052149474341	0.0963140477005591	0.54734375	0.1822585568549911	0.8815938995215311	0.2392968528494471	0.1388157894736842	0.9173519801745772	0.0946875	0.3605394914141328	0.5572519084898719	0.1482531788050776	0.9775655269622804	0.1952595710754394	Edge Prediction	Perceptron	Ensmallen	MP	27750	60802	Connected Monte Carlo	First Order LINE	42.0	500.0
train	1.0	False	0.0035360388141935	0.5	0.9964764206989798	0.0	0.9964701909229194	0.0	282.8023255813942	0.0035235793010202	0.0	inf	0.9964639611858064	0.9982351009686422	0.9964764206989798	0.9982319805929032	0.9982366556578554	0.9982319805929032	0.9964764206989798	1.0	1.0	0.9964639611858064	0.0561270298960727	0.9999860678847412	0.9999651202568928	0.5460941791534424	0.1841824054718017	Edge Prediction	Perceptron	Ensmallen	MP	27750	60802	Connected Monte Carlo	First Order LINE	42.0	500.0
test	1.0	False	0.0029605263157894	0.5	0.5019170442662948	0.8931045859452326	0.2312872461770664	0.8904605263157894	37.00000000000006	0.0263157894736841	0.4717671662600209	41.42851865533808	0.9970394736842104	0.1969248965109402	0.1092161364381764	0.5532894736842106	0.3265836125032587	0.5532894736842106	0.9736842105263158	0.1095394736842105	0.5282328337399791	0.1065789473684211	0.1411878480638393	0.6283858517464508	0.6838365218453113	0.5460941791534424	0.1841824054718017	Edge Prediction	Perceptron	Ensmallen	MP	27750	60802	Connected Monte Carlo	First Order LINE	42.0	500.0
train	10.0	False	0.00325233337445	0.0909090909090909	0.9685011150047786	0.0	0.982522888540138	0.0	307.4715549936775	0.0314988849952213	0.0	inf	0.99674766662555	0.9839985434830985	0.9685011150047786	0.998373833312775	0.9841245424257942	0.9970433332959544	0.9685011150047786	1.0	1.0	0.99674766662555	0.0539523703510045	0.999989442124378	0.9998696514721122	0.5460941791534424	0.1841824054718017	Edge Prediction	Perceptron	Ensmallen	MP	27750	60802	Connected Monte Carlo	First Order LINE	42.0	500.0
test	10.0	False	0.0031907894736842	0.0909090909090909	0.6924131517581	0.8933108933108933	0.2713618020642135	0.8904605263157894	34.32989690721628	0.2255813953488372	0.0820054528930627	38.42995441371906	0.9968092105263158	0.1919308357348703	0.106152374880459	0.5531743421052632	0.2912548821303242	0.9161483253588516	0.7744186046511627	0.1095394736842105	0.9179945471069372	0.1063486842105263	0.1457901908936004	0.6256916010214681	0.2656117593809816	0.5460941791534424	0.1841824054718017	Edge Prediction	Perceptron	Ensmallen	MP	27750	60802	Connected Monte Carlo	First Order LINE	42.0	500.0
train	1.0	False	0.0547674848896015	0.5	-0.246282510826874	1.037278698507982	-0.0931572121771075	0.9804695530611406	0.3566066066066065	0.7371333702268954	0.5091491405999786	0.3437905426184381	0.9452325151103984	0.0363594611145131	0.0185163528632128	0.4823814810246289	0.0716512579427634	0.4823814810246289	0.2628666297731046	0.0195304469388594	0.4908508594000214	-0.0352370379507421	0.6261092006840477	0.4737273893928888	0.4703562385021741	0.4797093868255615	0.0843355655670166	Edge Prediction	Feature Perceptron	Ensmallen	MP	27750	60802	Connected Monte Carlo	First Order LINE	42.0	500.0
test	1.0	False	0.0568256578947368	0.5	0.3547580659097018	0.8139332112651496	0.249514942703856	0.7676809210526316	4.088277858176558	0.1965301478953356	0.4487117861949625	5.022866497635452	0.9431743421052632	0.3604235774432253	0.2198272507976033	0.5877467105263158	0.4320432570969416	0.5877467105263158	0.8034698521046644	0.2323190789473684	0.5512882138050375	0.1754934210526315	0.3309122661738268	0.6258260609634695	0.6271523261756128	0.4797093868255615	0.0843355655670166	Edge Prediction	Feature Perceptron	Ensmallen	MP	27750	60802	Connected Monte Carlo	First Order LINE	42.0	500.0
train	10.0	False	0.0452304592738785	0.0909090909090909	-0.0517357156711282	1.026917503375185	-0.0364637975382301	0.9804695530611406	0.4317985546111536	0.9586074680841792	0.0931282475869489	0.4204802753794291	0.9547695407261214	0.0265389074350844	0.0134479000042467	0.4871499938324904	0.0284326335088218	0.8697478049272794	0.0413925319158206	0.0195304469388594	0.9068717524130512	-0.0257000123350191	0.603458854856596	0.4807763105219874	0.0845848083301476	0.4797093868255615	0.0843355655670166	Edge Prediction	Feature Perceptron	Ensmallen	MP	27750	60802	Connected Monte Carlo	First Order LINE	42.0	500.0
test	10.0	False	0.0454111842105263	0.0909090909090909	0.2640108804482675	0.8042006237185342	0.2221389606804843	0.7676809210526316	5.115900036218755	0.6615550497184617	0.0744340698332708	6.361472355695775	0.9545888157894736	0.2755156775735115	0.1597669946838593	0.593453947368421	0.2804054548752482	0.8889279306220096	0.3384449502815382	0.2323190789473684	0.9255659301667292	0.1869078947368421	0.3065758484634075	0.6381611429568473	0.1854054274251111	0.4797093868255615	0.0843355655670166	Edge Prediction	Feature Perceptron	Ensmallen	MP	27750	60802	Connected Monte Carlo	First Order LINE	42.0	500.0
train	1.0	False	0.32157394843962	0.5	0.7566735112936345	0.0	0.7164823951691129	0.0	3.109704641350211	0.2433264887063655	0.0	inf	0.6784260515603799	0.8614845119812975	0.7566735112936345	0.83921302578019	0.8698698243378916	0.83921302578019	0.7566735112936345	1.0	1.0	0.6784260515603799	0.3618684106963247	0.9999794416348012	0.9997765412841324	233.82107400894165	5.013925075531006	Edge Prediction	Decision Tree Classifier	scikit-learn	MP	27750	60802	Connected Monte Carlo	First Order LINE	42.0	500.0
test	1.0	False	0.3296052631578947	0.5	0.0370499414284013	0.9499509322865554	0.035257949951305	0.6368421052631579	1.1017964071856288	0.4757834757834758	0.4871665827881228	1.1598455980600784	0.6703947368421053	0.4290711232024873	0.2731321128154379	0.5167763157894737	0.436317968138762	0.5167763157894737	0.5242165242165242	0.3631578947368421	0.5128334172118771	0.0335526315789473	0.4878846287813787	0.5909467178302459	0.5180560312927331	233.82107400894165	5.013925075531006	Edge Prediction	Decision Tree Classifier	scikit-learn	MP	27750	60802	Connected Monte Carlo	First Order LINE	42.0	500.0
train	10.0	False	0.3177994325891204	0.0909090909090909	0.2393492958578134	0.0	0.4040844286081744	0.0	3.146638720695545	0.7606507041421865	0.0	inf	0.6822005674108795	0.386249940444995	0.2393492958578134	0.8411002837054398	0.4892333756580937	0.7110914249189814	0.2393492958578134	1.0	1.0	0.6822005674108795	0.3605062843383895	0.9999943465129671	0.9997634590897808	233.82107400894165	5.013925075531006	Edge Prediction	Decision Tree Classifier	scikit-learn	MP	27750	60802	Connected Monte Carlo	First Order LINE	42.0	500.0
test	10.0	False	0.3193832236842105	0.0909090909090909	0.0165345216884222	0.9356838200645216	0.0269034058796146	0.6368421052631579	1.1370600200839405	0.8979030356275866	0.0855624426839913	1.2152182133549478	0.6806167763157894	0.1593849818634616	0.086593329019354	0.5218873355263158	0.1925547159653797	0.6517568779904306	0.1020969643724134	0.3631578947368421	0.9144375573160088	0.0437746710526316	0.4839497661594548	0.3935018794094096	0.1704411830776859	233.82107400894165	5.013925075531006	Edge Prediction	Decision Tree Classifier	scikit-learn	MP	27750	60802	Connected Monte Carlo	First Order LINE	42.0	500.0
train	1.0	False	0.1289009497964721	0.5	0.8858173076923077	0.0	0.8784273535043268	0.0	7.757894736842107	0.1141826923076922	0.0	inf	0.8710990502035278	0.9394518801784576	0.8858173076923077	0.935549525101764	0.9411786800030628	0.935549525101764	0.8858173076923077	1.0	1.0	0.8710990502035278	0.2641798705973367	0.9999794416348012	0.9997765412841324	157.67433953285217	4.381722450256348	Edge Prediction	Decision Tree Classifier	scikit-learn	MP	27750	60802	Connected Monte Carlo	First Order LINE	42.0	500.0
test	1.0	False	0.1430921052631578	0.5	0.1016111474478327	0.9324376199616122	0.0766990915312342	0.7990131578947368	1.4045977011494255	0.4158699808795411	0.4825188716726261	1.506371762657165	0.8569078947368421	0.2990699951052374	0.1758273381294964	0.5289473684210526	0.3426404061430992	0.5289473684210526	0.5841300191204589	0.2009868421052631	0.5174811283273739	0.0578947368421052	0.4576329695144348	0.799409281130973	0.6733453058134623	157.67433953285217	4.381722450256348	Edge Prediction	Decision Tree Classifier	scikit-learn	MP	27750	60802	Connected Monte Carlo	First Order LINE	42.0	500.0
train	10.0	False	0.1286419143949673	0.0909090909090909	0.43736512731981	0.0	0.6173343016970555	0.0	7.773516156870266	0.56263487268019	0.0	inf	0.8713580856050327	0.6085651015276058	0.4373651273198101	0.9356790428025163	0.6613358657443358	0.8830528050954842	0.4373651273198101	1.0	1.0	0.8713580856050327	0.2639844015028586	0.9999963907267118	0.999767693165877	157.67433953285217	4.381722450256348	Edge Prediction	Decision Tree Classifier	scikit-learn	MP	27750	60802	Connected Monte Carlo	First Order LINE	42.0	500.0
test	10.0	False	0.1280756578947368	0.0909090909090909	0.0516968089672897	0.9163790013770208	0.061394426145298	0.7990131578947368	1.5692821368948249	0.8643578643578643	0.0839453266748457	1.712481554615178	0.8719243421052632	0.1619722977003115	0.0881228816614985	0.5364555921052632	0.1651129446746275	0.8109300239234449	0.1356421356421356	0.2009868421052631	0.9160546733251542	0.0729111842105263	0.4439097960734275	0.4371257101043109	0.098490338516807	157.67433953285217	4.381722450256348	Edge Prediction	Decision Tree Classifier	scikit-learn	MP	27750	60802	Connected Monte Carlo	First Order LINE	42.0	500.0
train	1.0	False	0.0014390855639159	0.5	0.998562982427328	0.0	0.9985619484311709	0.0	694.8857142857321	0.001437017572672	0.0	inf	0.998560914436084	0.9992809745875876	0.998562982427328	0.999280457218042	0.9992812329005925	0.999280457218042	0.998562982427328	1.0	1.0	0.998560914436084	0.0365487925310572	0.9999794416348012	0.9997765412841324	0.143629789352417	3.52516770362854	Edge Prediction	Decision Tree Classifier	scikit-learn	MP	27750	60802	Connected Monte Carlo	First Order LINE	42.0	500.0
test	1.0	False	0.0011513157894736	0.5	0.4831185951419798	0.959822163675284	0.1392419191259661	0.958717105263158	35.857142857142534	0.0271317829457364	0.4897496219122836	37.358110923216096	0.9988486842105264	0.079204796465762	0.0412354197470018	0.5200657894736842	0.2004066271296196	0.5200657894736842	0.9728682170542636	0.0412828947368421	0.5102503780877163	0.0401315789473684	0.1431007534027439	0.9981340014175034	0.991823736981194	0.143629789352417	3.52516770362854	Edge Prediction	Decision Tree Classifier	scikit-learn	MP	27750	60802	Connected Monte Carlo	First Order LINE	42.0	500.0
train	10.0	False	0.0015953291394268	0.0909090909090909	0.9842972196365696	0.0	0.9913258503641608	0.0	626.8298969072146	0.0157027803634303	0.0	inf	0.9984046708605732	0.9920864776667346	0.9842972196365696	0.9992023354302866	0.9921175432561252	0.9985497007823392	0.9842972196365696	1.0	1.0	0.9984046708605732	0.0384075150578344	0.9999979228621024	0.999776330461326	0.143629789352417	3.52516770362854	Edge Prediction	Decision Tree Classifier	scikit-learn	MP	27750	60802	Connected Monte Carlo	First Order LINE	42.0	500.0
test	10.0	False	0.001578947368421	0.0909090909090909	0.6357322801092271	0.960233263046916	0.1588744189284829	0.958717105263158	26.14583333333399	0.2766570605187319	0.0876106593720409	27.228626980043	0.998421052631579	0.0781079819511436	0.0406411917098445	0.5198519736842105	0.1728053541683334	0.9114084928229664	0.723342939481268	0.0412828947368421	0.9123893406279592	0.039703947368421	0.1635777823581417	0.990058263044278	0.9221289871016816	0.143629789352417	3.52516770362854	Edge Prediction	Decision Tree Classifier	scikit-learn	MP	27750	60802	Connected Monte Carlo	First Order LINE	42.0	500.0
train	1.0	False	0.0423502323095267	0.5	0.9534782211411574	0.0057103602249796	0.952829511165694	0.0054685251428806	23.48349514563108	0.0408438417003726	0.0056779371584699	4112.43673260821	0.9576497676904732	0.9765235471043016	0.954124097668731	0.9760906212737964	0.9766836687136818	0.9760906212737964	0.9591561582996272	0.9945314748571192	0.99432206284153	0.9521812425475926	0.1710577998549519	0.9975750892196786	0.9971208039812576	0.9665656089782716	0.2038776874542236	Edge Prediction	Perceptron	Ensmallen	MP	27750	60802	Connected Monte Carlo	First Order LINE	42.0	500.0
test	1.0	False	0.0427631578947368	0.5	0.2701915757383206	0.9125429553264603	0.1503983264112453	0.8735197368421053	2.957692307692308	0.2526724975704567	0.4771359266912227	3.2411540634097595	0.9572368421052632	0.2163454775636517	0.1212933753943217	0.5418585526315789	0.3074445952890062	0.5418585526315789	0.7473275024295433	0.1264802631578947	0.5228640733087773	0.0837171052631577	0.3676748692116408	0.5590721777073234	0.5942263768336539	0.9665656089782716	0.2038776874542236	Edge Prediction	Perceptron	Ensmallen	MP	27750	60802	Connected Monte Carlo	First Order LINE	42.0	500.0
train	10.0	False	0.0432301303400353	0.0909090909090909	0.6964491099657586	0.0057156117853336	0.8139612857489923	0.0054685251428806	23.0055164542515	0.3029796553512766	0.0005712346829647	4025.0313209311967	0.9567698696599648	0.819612693356827	0.6943591215731305	0.975650672258542	0.8325915393330108	0.960202742859706	0.6970203446487234	0.9945314748571192	0.9994287653170352	0.951301344517084	0.1725206780234737	0.9976677865595412	0.9762557346008216	0.9665656089782716	0.2038776874542236	Edge Prediction	Perceptron	Ensmallen	MP	27750	60802	Connected Monte Carlo	First Order LINE	42.0	500.0
test	10.0	False	0.0440460526315789	0.0909090909090909	0.1393664080031336	0.9137675923058394	0.1071846995500139	0.8735197368421053	2.87154592979836	0.7769074557586306	0.0837261362382356	3.1425342220248598	0.9559539473684212	0.161435918967146	0.0878054350308289	0.5412171052631579	0.1679785810876275	0.8805472488038277	0.2230925442413693	0.1264802631578947	0.9162738637617645	0.0824342105263158	0.3711176033026189	0.5588477489017053	0.1394739943364713	0.9665656089782716	0.2038776874542236	Edge Prediction	Perceptron	Ensmallen	MP	27750	60802	Connected Monte Carlo	First Order LINE	42.0	500.0
train	1.0	False	0.0048517741869166	0.5	0.9951301388074514	4.131719208366637e-05	0.9951186238784476	4.111673039763897e-05	206.1016949152556	0.0048285457075046	4.1315485043794416e-05	4988279.322029056	0.9951482258130834	0.99755942492668	0.9951307336634068	0.9975535545413428	0.9975622968497304	0.9975535545413428	0.9951714542924952	0.9999588832696024	0.9999586845149562	0.9951071090826856	0.0651200974865092	0.9999862437056352	0.9999653024432468	0.5437047481536865	0.1846132278442382	Edge Prediction	Perceptron	Ensmallen	MP	27750	60802	Connected Monte Carlo	First Order LINE	42.0	500.0
test	1.0	False	0.0054276315789473	0.5	0.4919372938504898	0.8771291549528691	0.2451870289519181	0.8723684210526316	23.515151515151715	0.0407911001236094	0.4672716060259008	26.80922345628251	0.9945723684210528	0.2252866889243721	0.1269425813839358	0.5611019736842106	0.3498933357919124	0.5611019736842106	0.9592088998763906	0.1276315789473684	0.5327283939740992	0.1222039473684211	0.1709623123111435	0.641605938095135	0.6963007815486171	0.5437047481536865	0.1846132278442382	Edge Prediction	Perceptron	Ensmallen	MP	27750	60802	Connected Monte Carlo	First Order LINE	42.0	500.0
train	10.0	False	0.0042555815961514	0.0909090909090909	0.9591755197560914	4.129245380410767e-05	0.9772687613474036	4.111673039763897e-05	234.97584541062824	0.0408203510155787	4.129228329809725e-06	5690527.536226328	0.9957444184038484	0.979144858684274	0.9591418204764158	0.9978516508367254	0.9793570394158564	0.9961275515734626	0.9591796489844212	0.9999588832696024	0.9999958707716702	0.9957033016734508	0.0612410303957915	0.9999914684601804	0.9998936078919736	0.5437047481536865	0.1846132278442382	Edge Prediction	Perceptron	Ensmallen	MP	27750	60802	Connected Monte Carlo	First Order LINE	42.0	500.0
test	10.0	False	0.0044736842105262	0.0909090909090909	0.6598892948880286	0.8762886597938144	0.2850799472389961	0.8723684210526316	28.52941176470601	0.2595419847328244	0.0805687203791469	32.55709342560568	0.9955263157894736	0.217732884399551	0.1221662468513853	0.5615789473684211	0.3074179982251921	0.9166267942583732	0.7404580152671756	0.1276315789473684	0.919431279620853	0.1231578947368421	0.1576965434983225	0.6378055409777528	0.2751936559305044	0.5437047481536865	0.1846132278442382	Edge Prediction	Perceptron	Ensmallen	MP	27750	60802	Connected Monte Carlo	First Order LINE	42.0	500.0
train	1.0	False	0.0456601291065335	0.5	-0.1761890005984909	1.0242993472781716	-0.0639202160435931	0.9775297068377122	0.492120666366501	0.6701870850935425	0.5060019155049484	0.4804461387915485	0.9543398708934664	0.0420740626684117	0.0214890981656606	0.4884050820278771	0.0860871238145215	0.4884050820278771	0.3298129149064575	0.0224702931622877	0.4939980844950515	-0.0231898359442457	0.5877121866091642	0.4709242363068587	0.4705224363177964	0.478766918182373	0.0827085971832275	Edge Prediction	Feature Perceptron	Ensmallen	MP	27750	60802	Connected Monte Carlo	First Order LINE	42.0	500.0
test	1.0	False	0.0480263157894736	0.5	0.3188189782193191	0.8679163787145819	0.2002207288748164	0.8262335526315789	3.618150684931506	0.2165368928439006	0.4646441289367802	4.168777976387689	0.9519736842105264	0.2844450427407956	0.1658035153797865	0.5628700657894736	0.3689710026204498	0.5628700657894737	0.7834631071560993	0.173766447368421	0.5353558710632198	0.1257401315789472	0.3445728746408002	0.6457463872597818	0.6323310119044688	0.478766918182373	0.0827085971832275	Edge Prediction	Feature Perceptron	Ensmallen	MP	27750	60802	Connected Monte Carlo	First Order LINE	42.0	500.0
train	10.0	False	0.0367645244850129	0.0909090909090909	-0.0345347966486938	1.0148398098762743	-0.0222181991164834	0.9775297068377122	0.6111949896549789	0.9424009274873524	0.0921338691613413	0.6022576013543394	0.963235475514987	0.0323286698808009	0.0164299135663284	0.4928528843386374	0.0359759370306745	0.877711368028378	0.0575990725126475	0.0224702931622877	0.9078661308386586	-0.0142942313227252	0.5612334902259923	0.4769360283166717	0.0844488671136767	0.478766918182373	0.0827085971832275	Edge Prediction	Feature Perceptron	Ensmallen	MP	27750	60802	Connected Monte Carlo	First Order LINE	42.0	500.0
test	10.0	False	0.0377631578947368	0.0909090909090909	0.2360619660360114	0.8586592369752495	0.1791792507533244	0.8262335526315789	4.601480836236935	0.6848620432513051	0.0790759907126834	5.358913801994738	0.9622368421052632	0.2240127219719056	0.1261341929321872	0.5680016447368421	0.2340094083048026	0.8905577153110048	0.315137956748695	0.173766447368421	0.9209240092873164	0.1360032894736842	0.3179542818553328	0.6591560254717798	0.1784300094717984	0.478766918182373	0.0827085971832275	Edge Prediction	Feature Perceptron	Ensmallen	MP	27750	60802	Connected Monte Carlo	First Order LINE	42.0	500.0
train	1.0	False	0.3195181119197401	0.5	0.7578524242801943	0.0	0.7181259280658155	0.0	3.129713035645348	0.2421475757198056	0.0	inf	0.6804818880802599	0.8622480633896442	0.7578524242801944	0.84024094404013	0.8705471981921453	0.84024094404013	0.7578524242801944	1.0	1.0	0.6804818880802599	0.3611282297860169	0.999974606560218	0.999772626951958	220.0309658050537	4.968981981277466	Edge Prediction	Decision Tree Classifier	scikit-learn	MP	27750	60802	Connected Monte Carlo	First Order LINE	42.0	500.0
test	1.0	False	0.3166118421052631	0.5	0.0429566136201127	0.9439229843561974	0.0405733801065522	0.6450657894736842	1.121038961038961	0.4714670585353906	0.4855763278444967	1.1876381649966556	0.6833881578947368	0.4246777526320968	0.2695815115552779	0.5191611842105264	0.4331217176682469	0.5191611842105263	0.5285329414646094	0.3549342105263158	0.5144236721555033	0.0383223684210527	0.4857218955733576	0.6033881511318386	0.5271712782029706	220.0309658050537	4.968981981277466	Edge Prediction	Decision Tree Classifier	scikit-learn	MP	27750	60802	Connected Monte Carlo	First Order LINE	42.0	500.0
train	10.0	False	0.3211401669339254	0.0909090909090909	0.2374506348516727	0.0	0.4014918409343332	0.0	3.1139050886952733	0.7625493651483273	0.0	inf	0.6788598330660746	0.3837739109166722	0.2374506348516726	0.8394299165330372	0.4872890670348275	0.7080543936964314	0.2374506348516726	1.0	1.0	0.6788598330660744	0.3617125725858526	0.9999943465129671	0.9997634590897808	220.0309658050537	4.968981981277466	Edge Prediction	Decision Tree Classifier	scikit-learn	MP	27750	60802	Connected Monte Carlo	First Order LINE	42.0	500.0
test	10.0	False	0.3223519736842105	0.0909090909090909	0.0122684889784552	0.9519186427513896	0.0199933692405954	0.6450657894736842	1.1010765855400786	0.90081353127729	0.0869179797442546	1.1566919021121056	0.6776480263157895	0.1550454431152782	0.0840375404026636	0.5162911184210526	0.1876290781595117	0.6483104066985645	0.0991864687227099	0.3549342105263158	0.9130820202557454	0.0325822368421051	0.4879662723767053	0.3884104497597818	0.1667081794587827	220.0309658050537	4.968981981277466	Edge Prediction	Decision Tree Classifier	scikit-learn	MP	27750	60802	Connected Monte Carlo	First Order LINE	42.0	500.0
train	1.0	False	0.1307512026643641	0.5	0.884367841169412	0.0	0.8767757309248608	0.0	7.64811320754717	0.1156321588305879	0.0	inf	0.8692487973356359	0.938636100497858	0.884367841169412	0.934624398667818	0.940408337462728	0.934624398667818	0.884367841169412	1.0	1.0	0.869248797335636	0.2655674137023101	0.9999794416348012	0.9997765412841324	153.62956619262695	4.43521523475647	Edge Prediction	Decision Tree Classifier	scikit-learn	MP	27750	60802	Connected Monte Carlo	First Order LINE	42.0	500.0
test	1.0	False	0.1304276315789473	0.5	0.1307864395112716	0.9163987138263664	0.0975081021127405	0.796875	1.5573770491803285	0.3910256410256411	0.4781879194630872	1.699453551912569	0.8695723684210527	0.3046373951652689	0.179688636694311	0.5363486842105263	0.3517071461694611	0.5363486842105263	0.6089743589743589	0.203125	0.5218120805369127	0.0726973684210525	0.444849922725677	0.8207213848251385	0.6961661540485137	153.62956619262695	4.43521523475647	Edge Prediction	Decision Tree Classifier	scikit-learn	MP	27750	60802	Connected Monte Carlo	First Order LINE	42.0	500.0
train	10.0	False	0.130085111631923	0.0909090909090909	0.4346217766579103	0.0	0.6148853180258098	0.0	7.687274796131233	0.5653782233420898	0.0	inf	0.869914888368077	0.6059043348281017	0.4346217766579102	0.9349574441840384	0.659258505184355	0.8817408076073427	0.4346217766579102	1.0	1.0	0.869914888368077	0.2650696387461747	0.9999963466024296	0.9997675517400968	153.62956619262695	4.43521523475647	Edge Prediction	Decision Tree Classifier	scikit-learn	MP	27750	60802	Connected Monte Carlo	First Order LINE	42.0	500.0
test	10.0	False	0.1326151315789473	0.0909090909090909	0.0486833859249187	0.9187098242220832	0.0585888994252098	0.796875	1.5316879573359796	0.8671757367175736	0.0841408773575075	1.6672162601863274	0.8673848684210527	0.1606190661984653	0.0873223502792901	0.5352549342105264	0.1642556802038908	0.8069976076555024	0.1328242632824263	0.203125	0.9158591226424924	0.0705098684210527	0.4469046414036703	0.4317812283587258	0.1035231102952644	153.62956619262695	4.43521523475647	Edge Prediction	Decision Tree Classifier	scikit-learn	MP	27750	60802	Connected Monte Carlo	First Order LINE	42.0	500.0
train	1.0	False	0.0023847703630607	0.5	0.997620903236392	0.0	0.9976180664326324	0.0	419.3275862068967	0.002379096763608	0.0	inf	0.9976152296369392	0.9988090349075976	0.997620903236392	0.9988076148184696	0.9988097432626456	0.9988076148184696	0.997620903236392	1.0	1.0	0.9976152296369394	0.0465603760928013	0.9999794416348012	0.9997765412841324	0.1432878971099853	3.3017826080322266	Edge Prediction	Decision Tree Classifier	scikit-learn	MP	27750	60802	Connected Monte Carlo	First Order LINE	42.0	500.0
test	1.0	False	0.0018092105263157	0.5	0.4630764808349528	0.9642445213379468	0.1285595783584205	0.9625	20.7272727272729	0.0460251046025104	0.4908984145625367	21.49586776859522	0.9981907894736842	0.0721633169805349	0.037432277130192	0.5178453947368421	0.1891403145218011	0.5178453947368421	0.9539748953974896	0.0375	0.5091015854374633	0.0356907894736842	0.180091871438689	0.9970728688755194	0.987979218141624	0.1432878971099853	3.3017826080322266	Edge Prediction	Decision Tree Classifier	scikit-learn	MP	27750	60802	Connected Monte Carlo	First Order LINE	42.0	500.0
train	10.0	False	0.0019818264051643	0.0909090909090909	0.9805668669112606	0.0	0.9892540389618768	0.0	504.58506224065127	0.0194331330887392	0.0	inf	0.9980181735948356	0.990188095431968	0.9805668669112608	0.9990090867974178	0.9902357632964288	0.9981983396316688	0.9805668669112608	1.0	1.0	0.9980181735948356	0.0426203486210559	0.9999979133102944	0.9997762373234644	0.1432878971099853	3.3017826080322266	Edge Prediction	Decision Tree Classifier	scikit-learn	MP	27750	60802	Connected Monte Carlo	First Order LINE	42.0	500.0
test	10.0	False	0.0019736842105263	0.0909090909090909	0.5672147392906084	0.964403427818062	0.1419543939034016	0.9625	18.999999999999677	0.3448275862068966	0.087957674502495	19.701298701298363	0.9980263157894737	0.0709396390790292	0.036774193548387	0.5177631578947368	0.1567449058733373	0.9107057416267944	0.6551724137931034	0.0375	0.912042325497505	0.0355263157894736	0.186605496863372	0.9855510274194944	0.906520146353626	0.1432878971099853	3.3017826080322266	Edge Prediction	Decision Tree Classifier	scikit-learn	MP	27750	60802	Connected Monte Carlo	First Order LINE	42.0	500.0
train	1.0	False	0.044776119402985	0.5	0.955133585544846	0.0019369834710744	0.9542532008941936	0.0018502528678919	22.292011019283738	0.0429331756357185	0.0019332388194354	11508.62222222202	0.9552238805970148	0.9771766694843618	0.9553719008264464	0.9766868138645616	0.9773924537910744	0.9766868138645616	0.9570668243642816	0.998149747132108	0.9980667611805644	0.9533736277291228	0.1747811243257193	0.9981034348097656	0.9976835440880032	0.9431533813476562	0.1897585391998291	Edge Prediction	Perceptron	Ensmallen	MP	27750	60802	Connected Monte Carlo	First Order LINE	42.0	500.0
test	1.0	False	0.0427631578947368	0.5	0.2716483702940575	0.9116838487972508	0.1515421071908172	0.8726973684210526	2.976923076923077	0.2514506769825918	0.4769009527233507	3.265301980341558	0.9572368421052632	0.2175991003654765	0.1220820189274447	0.5422697368421052	0.3086945070563381	0.5422697368421052	0.7485493230174082	0.1273026315789473	0.5230990472766492	0.0845394736842104	0.3669218198841437	0.5804691490109938	0.6036814768490749	0.9431533813476562	0.1897585391998291	Edge Prediction	Perceptron	Ensmallen	MP	27750	60802	Connected Monte Carlo	First Order LINE	42.0	500.0
train	10.0	False	0.0432589120513137	0.0909090909090909	0.6974529950373074	0.001933911787837	0.8160830061095351	0.0018502528678919	23.073852295409164	0.3023536511768255	0.0001933537858671	11931.181370591934	0.9567410879486864	0.8212727088196489	0.6967453073876356	0.9774454175403972	0.8344791948667685	0.9605055115108156	0.6976463488231744	0.998149747132108	0.9998066462141328	0.9548908350807944	0.1723090711826882	0.9983786165286472	0.9818879107465036	0.9431533813476562	0.1897585391998291	Edge Prediction	Perceptron	Ensmallen	MP	27750	60802	Connected Monte Carlo	First Order LINE	42.0	500.0
test	10.0	False	0.0437335526315789	0.0909090909090909	0.1418299268258107	0.9126090022531432	0.1088696300719611	0.8726973684210526	2.910868747649491	0.7745412175939411	0.083628855580248	3.1896121345097823	0.956266447368421	0.162724692526017	0.0885684860968074	0.5417845394736842	0.1694151596312342	0.8809061004784688	0.2254587824060588	0.1273026315789473	0.916371144419752	0.0835690789473684	0.3695318306062063	0.5755623376904432	0.1459861413215747	0.9431533813476562	0.1897585391998291	Edge Prediction	Perceptron	Ensmallen	MP	27750	60802	Connected Monte Carlo	First Order LINE	42.0	500.0
train	1.0	False	0.0059208091772542	0.5	0.9941140404659718	0.0	0.9940966154916452	0.0	168.89583333333294	0.0058859595340281	0.0	inf	0.9940791908227458	0.99704833353831	0.9941140404659718	0.9970395954113728	0.9970526768761878	0.9970395954113728	0.9941140404659718	1.0	1.0	0.9940791908227458	0.0714490213010727	0.9999653049586948	0.9999405345346428	0.5537893772125244	0.1934103965759277	Edge Prediction	Perceptron	Ensmallen	MP	27750	60802	Connected Monte Carlo	First Order LINE	42.0	500.0
test	1.0	False	0.0057565789473684	0.5	0.4841033406796136	0.8860215053763442	0.2342215556398631	0.8809210526315789	20.68571428571409	0.0461133069828721	0.4697833523375142	23.34674063800256	0.9942434210526316	0.2117268606521421	0.1183973834832379	0.5566611842105262	0.3370279266073121	0.5566611842105263	0.9538866930171278	0.119078947368421	0.5302166476624858	0.1133223684210524	0.1802400964711635	0.6364925986842105	0.6879997891790746	0.5537893772125244	0.1934103965759277	Edge Prediction	Perceptron	Ensmallen	MP	27750	60802	Connected Monte Carlo	First Order LINE	42.0	500.0
train	10.0	False	0.0058262406973397	0.0909090909090909	0.9449452171885926	0.0	0.9692469958207	0.0	171.63726182074876	0.0550547828114073	0.0	inf	0.9941737593026604	0.9716934017858928	0.9449452171885928	0.99708687965133	0.9720829271150648	0.994703417547873	0.9449452171885928	1.0	1.0	0.9941737593026604	0.0709167526310892	0.99998108200993	0.9997810731320236	0.5537893772125244	0.1934103965759277	Edge Prediction	Perceptron	Ensmallen	MP	27750	60802	Connected Monte Carlo	First Order LINE	42.0	500.0
test	10.0	False	0.0055098684210526	0.0909090909090909	0.6022916273668022	0.8858017034648143	0.2615371969295369	0.8809210526315789	21.611940298507545	0.3163361661945231	0.0813722064386745	24.39816971899288	0.9944901315789474	0.2028295279450903	0.1128604832424006	0.5567845394736842	0.2853243236799403	0.9149072966507176	0.6836638338054769	0.119078947368421	0.9186277935613254	0.1135690789473684	0.1770267309491406	0.6290281201307133	0.2519159350427501	0.5537893772125244	0.1934103965759277	Edge Prediction	Perceptron	Ensmallen	MP	27750	60802	Connected Monte Carlo	First Order LINE	42.0	500.0
train	1.0	False	0.03801241725258	0.5	-0.0834472174902141	1.010984548971	-0.0296948938910641	0.9725545824596028	0.7220118983234178	0.5807160804020101	0.502731137088204	0.7141670948960553	0.96198758274742	0.051518542816347	0.0264403557069576	0.4947165001439085	0.1072726537442845	0.4947165001439085	0.4192839195979899	0.0274454175403971	0.4972688629117959	-0.0105669997121828	0.5406244592329192	0.480198658286752	0.4805402791345931	0.4898746013641357	0.0867030620574951	Edge Prediction	Feature Perceptron	Ensmallen	MP	27750	60802	Connected Monte Carlo	First Order LINE	42.0	500.0
test	1.0	False	0.0388157894736842	0.5	0.2696349595233331	0.920003422313484	0.143988271393453	0.8842927631578947	2.980932203389828	0.2511974454497073	0.4791675950269596	3.240131646351744	0.9611842105263158	0.2004416268965026	0.111383787207093	0.5384457236842105	0.2943499185108162	0.5384457236842105	0.7488025545502927	0.1157072368421052	0.5208324049730404	0.076891447368421	0.3667655224493558	0.6141748655535838	0.6071457997463936	0.4898746013641357	0.0867030620574951	Edge Prediction	Feature Perceptron	Ensmallen	MP	27750	60802	Connected Monte Carlo	First Order LINE	42.0	500.0
train	10.0	False	0.0309218370955142	0.0909090909090909	-0.0096837300744405	1.003587346911933	-0.0058021296605005	0.9725545824596028	0.88757396449704	0.9184782608695652	0.0912054692048753	0.8844013101880275	0.9690781629044858	0.0410655510781629	0.0209632083915644	0.4982617902224415	0.0473011434222696	0.8834751860532051	0.0815217391304347	0.0274454175403971	0.9087945307951246	-0.003476419555117	0.5149035115312329	0.4896896162501217	0.0881036406489991	0.4898746013641357	0.0867030620574951	Edge Prediction	Feature Perceptron	Ensmallen	MP	27750	60802	Connected Monte Carlo	First Order LINE	42.0	500.0
test	10.0	False	0.0304523026315789	0.0909090909090909	0.1917591000324763	0.9120673129935452	0.1278608988609829	0.8842927631578947	3.799621928166352	0.7246575342465753	0.0835833657209483	4.165944633730387	0.9695476973684212	0.1629415170816444	0.0886969677866734	0.5426274671052631	0.1784912207858436	0.8919258373205742	0.2753424657534246	0.1157072368421052	0.9164166342790516	0.0852549342105262	0.339067887567289	0.6215680604548995	0.1546198267597029	0.4898746013641357	0.0867030620574951	Edge Prediction	Feature Perceptron	Ensmallen	MP	27750	60802	Connected Monte Carlo	First Order LINE	42.0	500.0
train	1.0	False	0.3133094856297027	0.5	0.7614351460505306	0.0	0.7230977057777609	0.0	3.191732283464567	0.2385648539494693	0.0	inf	0.6866905143702973	0.8645622267249653	0.7614351460505306	0.8433452571851486	0.8726025132043401	0.8433452571851486	0.7614351460505306	1.0	1.0	0.6866905143702973	0.3588677304863562	0.9999794416348012	0.9997765412841324	230.50487661361691	4.910525321960449	Edge Prediction	Decision Tree Classifier	scikit-learn	MP	27750	60802	Connected Monte Carlo	First Order LINE	42.0	500.0
test	1.0	False	0.3142269736842105	0.5	0.0325235753656016	0.9581484590478474	0.0305523814142502	0.6570723684210527	1.091337346244439	0.4781629332999625	0.4893134913344357	1.1390065244471057	0.6857730263157895	0.4138752419234777	0.2609348601464238	0.5143503289473684	0.423027598808339	0.5143503289473684	0.5218370667000375	0.3429276315789473	0.5106865086655643	0.0287006578947368	0.4890762550941359	0.6074019244503116	0.5291197817083481	230.50487661361691	4.910525321960449	Edge Prediction	Decision Tree Classifier	scikit-learn	MP	27750	60802	Connected Monte Carlo	First Order LINE	42.0	500.0
train	10.0	False	0.3139776324986637	0.0909090909090909	0.2415589446135662	0.0	0.4070808753490182	0.0	3.184940252087084	0.7584410553864337	0.0	inf	0.6860223675013363	0.3891219916083021	0.2415589446135662	0.8430111837506682	0.4914864643238573	0.7145657886375785	0.2415589446135662	1.0	1.0	0.6860223675013364	0.3591128359694218	0.9999943465129671	0.9997634590897808	230.50487661361691	4.910525321960449	Edge Prediction	Decision Tree Classifier	scikit-learn	MP	27750	60802	Connected Monte Carlo	First Order LINE	42.0	500.0
test	10.0	False	0.3155756578947368	0.0909090909090909	0.0104218897880783	0.9600365270468364	0.0168836979131724	0.6570723684210527	1.0866732683587843	0.9019838285069576	0.087594281704964	1.1319082532218798	0.6844243421052632	0.1524568587306229	0.0825187002809989	0.5136759868421052	0.1833369944843238	0.6533791866028709	0.0980161714930425	0.3429276315789473	0.912405718295036	0.0273519736842104	0.4896113725575399	0.3808559238930488	0.1617486250980672	230.50487661361691	4.910525321960449	Edge Prediction	Decision Tree Classifier	scikit-learn	MP	27750	60802	Connected Monte Carlo	First Order LINE	42.0	500.0
train	1.0	False	0.1289009497964721	0.5	0.8858173076923077	0.0	0.8784273535043268	0.0	7.757894736842107	0.1141826923076922	0.0	inf	0.8710990502035278	0.9394518801784576	0.8858173076923077	0.935549525101764	0.9411786800030628	0.935549525101764	0.8858173076923077	1.0	1.0	0.8710990502035278	0.2641798705973367	0.9999779970294757	0.9997751915651002	166.55957674980164	4.193726539611816	Edge Prediction	Decision Tree Classifier	scikit-learn	MP	27750	60802	Connected Monte Carlo	First Order LINE	42.0	500.0
test	1.0	False	0.1297697368421052	0.5	0.1272602490961363	0.9194859194859194	0.0944276962630058	0.8001644736842105	1.5399239543726235	0.3937125748502994	0.4790271760535644	1.6747662163587982	0.8702302631578948	0.3005937654626422	0.1768816421604309	0.5350328947368421	0.3480772424382772	0.5350328947368421	0.6062874251497006	0.1998355263157894	0.5209728239464356	0.0700657894736842	0.4462419616932211	0.8201719061093318	0.6951445753232264	166.55957674980164	4.193726539611816	Edge Prediction	Decision Tree Classifier	scikit-learn	MP	27750	60802	Connected Monte Carlo	First Order LINE	42.0	500.0
train	10.0	False	0.1257596315940956	0.0909090909090909	0.4429489864680278	0.0	0.622289229470373	0.0	7.951677237952004	0.5570510135319722	0.0	inf	0.8742403684059044	0.6139496137729086	0.4429489864680277	0.9371201842029522	0.6655441281147537	0.8856730621871858	0.4429489864680277	1.0	1.0	0.8742403684059044	0.2617888871268964	0.9999964130424406	0.9997677660163972	166.55957674980164	4.193726539611816	Edge Prediction	Decision Tree Classifier	scikit-learn	MP	27750	60802	Connected Monte Carlo	First Order LINE	42.0	500.0
test	10.0	False	0.1263486842105263	0.0909090909090909	0.0526589834981088	0.915885387251026	0.062207253642555	0.8001644736842105	1.58161936995574	0.8634371136338092	0.083903902868082	1.7268747727298868	0.8736513157894736	0.1622487814649128	0.0882865862519982	0.5367434210526315	0.1651972041899956	0.8123953349282297	0.1365628863661908	0.1998355263157894	0.916096097131918	0.073486842105263	0.442943457734969	0.4445644673270862	0.1031131753199943	166.55957674980164	4.193726539611816	Edge Prediction	Decision Tree Classifier	scikit-learn	MP	27750	60802	Connected Monte Carlo	First Order LINE	42.0	500.0
train	1.0	False	0.002343653632663	0.5	0.997620518697886	4.1213320145111166e-05	0.9976178741639076	4.111673039763897e-05	426.6666666666741	0.0023382696804364	4.121162167731301e-05	10352639.999990065	0.9976563463673368	0.998808985995318	0.9976208056444336	0.9988076148184696	0.998809646394732	0.9988076148184696	0.9976617303195636	0.9999588832696024	0.9999587883783226	0.9976152296369394	0.0461767686290667	0.9999793452714266	0.9997764451441264	0.1652374267578125	3.4380083084106445	Edge Prediction	Decision Tree Classifier	scikit-learn	MP	27750	60802	Connected Monte Carlo	First Order LINE	42.0	500.0
test	1.0	False	0.0026315789473684	0.5	0.4520411519485983	0.9599274406332452	0.1344127088604674	0.9574013157894736	16.18749999999995	0.0581818181818182	0.4897770298695835	16.863253736471346	0.9973684210526316	0.0815106215578284	0.0424868766404199	0.5199835526315789	0.2003003128080552	0.5199835526315789	0.9418181818181818	0.0425986842105263	0.5102229701304165	0.0399671052631578	0.1990695792498946	0.9954631165058	0.9830711031715992	0.1652374267578125	3.4380083084106445	Edge Prediction	Decision Tree Classifier	scikit-learn	MP	27750	60802	Connected Monte Carlo	First Order LINE	42.0	500.0
train	10.0	False	0.0026561407836849	0.0909090909090909	0.9741206871349364	4.122623307667162e-05	0.985643562750723	4.111673039763897e-05	376.4705882352881	0.0258751902587519	4.122606311710263e-06	9131821.176461516	0.9973438592163152	0.9868728062166494	0.974085793247086	0.9986513712429588	0.986957322742008	0.9975815886757048	0.974124809741248	0.9999588832696024	0.9999958773936884	0.9973027424859175	0.0490127604652068	0.9999988482886156	0.9999642579956944	0.1652374267578125	3.4380083084106445	Edge Prediction	Decision Tree Classifier	scikit-learn	MP	27750	60802	Connected Monte Carlo	First Order LINE	42.0	500.0
test	10.0	False	0.0026973684210526	0.0909090909090909	0.5247026721734893	0.959990764562306	0.1446939080195675	0.9574013157894736	15.792682926829366	0.3877068557919622	0.0875904720345486	16.450869643553094	0.9973026315789474	0.0796555435952637	0.0414798206278026	0.5199506578947368	0.1615019575559022	0.9105113636363636	0.6122931442080378	0.0425986842105263	0.9124095279654514	0.0399013157894736	0.2010454010424657	0.9811600818581198	0.8806880752032674	0.1652374267578125	3.4380083084106445	Edge Prediction	Decision Tree Classifier	scikit-learn	MP	27750	60802	Connected Monte Carlo	First Order LINE	42.0	500.0
train	1.0	False	0.0432959171086715	0.5	0.953482205375554	0.004856455217466	0.952769782712058	0.0046461905349286	22.98955365622032	0.0416848105775701	0.0048329840468756	4733.813579406509	0.9567040828913284	0.9764834012343188	0.9540474501458186	0.9760289461782	0.9766589345620388	0.9760289461782	0.95831518942243	0.9953538094650712	0.9951670159531244	0.9520578923563998	0.1725702282238017	0.9975319687227951	0.9971314897467716	0.9642467498779296	0.1946465969085693	Edge Prediction	Perceptron	Ensmallen	MP	27750	60802	Connected Monte Carlo	First Order LINE	42.0	500.0
test	1.0	False	0.0486842105263157	0.5	0.2110125886849521	0.9349930843706776	0.1142342449587962	0.8894736842105263	2.270270270270271	0.3057851239669421	0.4832022873481058	2.4281145050375827	0.9513157894736842	0.1906923950056753	0.1053952321204517	0.530921052631579	0.2770000227692772	0.530921052631579	0.6942148760330579	0.1105263157894736	0.5167977126518942	0.0618421052631579	0.3989242438099025	0.5536064913002078	0.5728500223269385	0.9642467498779296	0.1946465969085693	Edge Prediction	Perceptron	Ensmallen	MP	27750	60802	Connected Monte Carlo	First Order LINE	42.0	500.0
train	10.0	False	0.0436947493935282	0.0909090909090909	0.6944476446528423	0.0048584806284208	0.8129436590436147	0.0046461905349286	22.779712054201557	0.3050667432180278	0.0004856121291298	4688.649352833958	0.9563052506064718	0.8184461424031375	0.6926862767540346	0.9758295300357716	0.8316877205188884	0.9598551195936172	0.6949332567819722	0.9953538094650712	0.99951438787087	0.9516590600715432	0.1732258741983965	0.9975839177108444	0.9765643778470926	0.9642467498779296	0.1946465969085693	Edge Prediction	Perceptron	Ensmallen	MP	27750	60802	Connected Monte Carlo	First Order LINE	42.0	500.0
test	10.0	False	0.0416447368421052	0.0909090909090909	0.1248078698034267	0.9281252145259834	0.0927198098418974	0.8894736842105263	2.654028436018959	0.7902621722846441	0.0849299579119291	2.8595585967077053	0.9583552631578948	0.1447651874192158	0.0780306549001393	0.5344407894736842	0.1522548829399755	0.88127990430622	0.2097378277153558	0.1105263157894736	0.9150700420880707	0.0688815789473684	0.3803555611985706	0.5562760797643265	0.1347371326459433	0.9642467498779296	0.1946465969085693	Edge Prediction	Perceptron	Ensmallen	MP	27750	60802	Connected Monte Carlo	First Order LINE	42.0	500.0
train	1.0	False	0.0057974589860614	0.5	0.9942359578121168	0.0	0.9942192492726308	0.0	172.48936170212755	0.0057640421878832	0.0	inf	0.9942025410139386	0.997109648853084	0.9942359578121168	0.9971012705069692	0.9971138138708724	0.9971012705069692	0.9942359578121168	1.0	1.0	0.9942025410139386	0.0707537798077321	0.9999790468830826	0.999958142133381	0.5471465587615967	0.1913278102874755	Edge Prediction	Perceptron	Ensmallen	MP	27750	60802	Connected Monte Carlo	First Order LINE	42.0	500.0
test	1.0	False	0.0077302631578947	0.5	0.4720832180786414	0.8833084700812199	0.2337996307877202	0.8764802631578947	15.978723404255373	0.0588972431077694	0.4690195388135891	18.08963000523037	0.9922697368421052	0.2183774353009595	0.1225722213154888	0.5578947368421052	0.340946865175071	0.5578947368421052	0.9411027568922306	0.1235197368421052	0.5309804611864108	0.1157894736842104	0.2001064750234311	0.6260187900363573	0.67729055404584	0.5471465587615967	0.1913278102874755	Edge Prediction	Perceptron	Ensmallen	MP	27750	60802	Connected Monte Carlo	First Order LINE	42.0	500.0
train	10.0	False	0.006385428230747	0.0909090909090909	0.9399783566514648	0.0	0.9664244369409392	0.0	156.60656793303363	0.0600216433485352	0.0	inf	0.9936145717692528	0.9690606634126904	0.9399783566514648	0.9968072858846264	0.9695248097142564	0.9941950652447754	0.9399783566514648	1.0	1.0	0.9936145717692528	0.0739959420899483	0.9999660369399596	0.999623438571952	0.5471465587615967	0.1913278102874755	Edge Prediction	Perceptron	Ensmallen	MP	27750	60802	Connected Monte Carlo	First Order LINE	42.0	500.0
test	10.0	False	0.0061513157894736	0.0909090909090909	0.5865122888838195	0.8819051401714494	0.2623700083360498	0.8764802631578947	20.080213903743267	0.3324444444444444	0.0810432666717359	22.76913126942373	0.9938486842105264	0.2084663428174878	0.1163619460799504	0.5586842105263158	0.2871520268946531	0.9147278708133972	0.6675555555555556	0.1235197368421052	0.918956733328264	0.1173684210526315	0.1824452904699	0.6298855447108725	0.2540255539229559	0.5471465587615967	0.1913278102874755	Edge Prediction	Perceptron	Ensmallen	MP	27750	60802	Connected Monte Carlo	First Order LINE	42.0	500.0
train	1.0	False	0.0386497265737428	0.5	-0.0808069891571809	1.0108635216628887	-0.0290502990277905	0.9717939229472472	0.7297872340425526	0.5781057810578105	0.5027012080993705	0.7219443756779743	0.9613502734262572	0.0528770185377885	0.0271564862832033	0.4947781752395049	0.1090870333614144	0.4947781752395049	0.4218942189421894	0.0282060770527527	0.4972987919006295	-0.01044364952099	0.5392940851055152	0.4796123936594448	0.4809345586407214	0.4741194248199463	0.0815033912658691	Edge Prediction	Feature Perceptron	Ensmallen	MP	27750	60802	Connected Monte Carlo	First Order LINE	42.0	500.0
test	1.0	False	0.0360197368421052	0.5	0.2784434339050639	0.9204913837229142	0.1460863570531682	0.8873355263157895	3.1278538812785404	0.2422566371681416	0.4792999289267945	3.3980262461860105	0.9639802631578948	0.1961626575028636	0.1087474202254326	0.5383223684210526	0.2921827461729304	0.5383223684210526	0.7577433628318584	0.1126644736842105	0.5207000710732055	0.0766447368421052	0.3611967790844935	0.6054371740283068	0.6030955518854452	0.4741194248199463	0.0815033912658691	Edge Prediction	Feature Perceptron	Ensmallen	MP	27750	60802	Connected Monte Carlo	First Order LINE	42.0	500.0
train	10.0	False	0.0309423954607129	0.0909090909090909	-0.0076010189412916	1.002823690145088	-0.0045605710221759	0.9717939229472472	0.9115673377184236	0.9164586250989466	0.091142393842345	0.9090006016775876	0.969057604539287	0.0421732114039806	0.0215408286624903	0.4986318407960199	0.0485425015584489	0.8835256474950567	0.0835413749010534	0.0282060770527527	0.908857606157655	-0.0027363184079601	0.5115716598417713	0.4879893879698519	0.0881404362769891	0.4741194248199463	0.0815033912658691	Edge Prediction	Feature Perceptron	Ensmallen	MP	27750	60802	Connected Monte Carlo	First Order LINE	42.0	500.0
test	10.0	False	0.0314967105263157	0.0909090909090909	0.1795318558230816	0.9161925787552008	0.1207153641950568	0.8873355263157895	3.5770234986945213	0.7365384615384616	0.0839296826384567	3.904226667666856	0.9685032894736842	0.1578341013824885	0.0856785490931832	0.5405838815789474	0.1722868409565908	0.8906997607655502	0.2634615384615384	0.1126644736842105	0.9160703173615432	0.0811677631578948	0.3458649348066308	0.6169171443527095	0.1513295571278323	0.4741194248199463	0.0815033912658691	Edge Prediction	Feature Perceptron	Ensmallen	MP	27750	60802	Connected Monte Carlo	First Order LINE	42.0	500.0
train	1.0	False	0.3180379096254265	0.5	0.7587035188420264	0.0	0.719310112318778	0.0	3.1442792501616035	0.2412964811579735	0.0	inf	0.6819620903745734	0.8627986590276177	0.7587035188420265	0.8409810451872868	0.8710358883777559	0.8409810451872867	0.7587035188420265	1.0	1.0	0.6819620903745736	0.3605927557191887	0.9999794412121548	0.9997765408615076	255.5498707294464	5.08910608291626	Edge Prediction	Decision Tree Classifier	scikit-learn	MP	27750	60802	Connected Monte Carlo	First Order LINE	42.0	500.0
test	1.0	False	0.3122532894736842	0.5	0.0579610235956531	0.9245486069592252	0.0548423322382778	0.6358552631578948	1.1661838293389517	0.4616413373860182	0.4803976390183286	1.2613548066168718	0.6877467105263158	0.4344370860927152	0.2774957698815566	0.5259457236842104	0.4427645802503133	0.5259457236842106	0.5383586626139818	0.3641447368421052	0.5196023609816713	0.0518914473684208	0.4807923651218319	0.6098392797242902	0.5320529360043674	255.5498707294464	5.08910608291626	Edge Prediction	Decision Tree Classifier	scikit-learn	MP	27750	60802	Connected Monte Carlo	First Order LINE	42.0	500.0
train	10.0	False	0.3203137206529337	0.0909090909090909	0.2379175246638525	0.0	0.4021309203856846	0.0	3.121939322366774	0.7620824753361474	0.0	inf	0.6796862793470663	0.3843834826208755	0.2379175246638526	0.8398431396735331	0.4877679004033092	0.708805708497333	0.2379175246638526	1.0	1.0	0.6796862793470662	0.3614151651025497	0.9999926175088928	0.999761708249594	255.5498707294464	5.08910608291626	Edge Prediction	Decision Tree Classifier	scikit-learn	MP	27750	60802	Connected Monte Carlo	First Order LINE	42.0	500.0
test	10.0	False	0.3199753289473684	0.0909090909090909	0.0166667519381287	0.9350473449347572	0.0271322790166178	0.6358552631578948	1.138040042149631	0.8978240302743614	0.0855092177875098	1.2170934961897977	0.6800246710526315	0.1595761933077463	0.0867062209951242	0.5220847039473684	0.1928907504452444	0.6513083133971291	0.1021759697256386	0.3641447368421052	0.91449078221249	0.0441694078947367	0.4838421878704004	0.3954651311731735	0.1736264011685006	255.5498707294464	5.08910608291626	Edge Prediction	Decision Tree Classifier	scikit-learn	MP	27750	60802	Connected Monte Carlo	First Order LINE	42.0	500.0
train	1.0	False	0.1300933349780025	0.5	0.8848826632708751	0.0	0.8773627109364461	0.0	7.68678887484197	0.1151173367291249	0.0	inf	0.8699066650219974	0.9389259931282092	0.8848826632708751	0.9349533325109988	0.9406820202761798	0.9349533325109988	0.8848826632708751	1.0	1.0	0.8699066650219973	0.2650757959942525	0.9999794416348012	0.9997765412841324	168.12075185775757	4.401046276092529	Edge Prediction	Decision Tree Classifier	scikit-learn	MP	27750	60802	Connected Monte Carlo	First Order LINE	42.0	500.0
test	1.0	False	0.1366776315789474	0.5	0.1123252076306235	0.9272242331872738	0.0840075863144003	0.8004934210526315	1.4596871239470512	0.4065557729941291	0.4811190193752471	1.574254718224383	0.8633223684210526	0.2986213687838503	0.1755172912747793	0.5314144736842105	0.3440872382492655	0.5314144736842106	0.5934442270058709	0.1995065789473684	0.5188809806247529	0.0628289473684209	0.4528626331820435	0.8127477249610457	0.6871763661621167	168.12075185775757	4.401046276092529	Edge Prediction	Decision Tree Classifier	scikit-learn	MP	27750	60802	Connected Monte Carlo	First Order LINE	42.0	500.0
train	10.0	False	0.1321121664405247	0.0909090909090909	0.4308261886204207	0.0	0.6114808316557953	0.0	7.569325573433752	0.5691738113795791	0.0	inf	0.8678878335594753	0.6022061827590903	0.4308261886204209	0.9339439167797376	0.6563735130399618	0.8798980305086139	0.4308261886204209	1.0	1.0	0.8678878335594753	0.2665784659142369	0.9999963427986124	0.9997675397079946	168.12075185775757	4.401046276092529	Edge Prediction	Decision Tree Classifier	scikit-learn	MP	27750	60802	Connected Monte Carlo	First Order LINE	42.0	500.0
test	10.0	False	0.1328618421052632	0.0909090909090909	0.046043785131228	0.9231440385417852	0.0553947284792075	0.8004934210526315	1.5016093092349587	0.8694435475191045	0.0845126673496674	1.6266251489929218	0.8671381578947368	0.1578296792661505	0.0856759429297923	0.5333223684210526	0.1613904309244142	0.8064443779904307	0.1305564524808954	0.1995065789473684	0.9154873326503326	0.0666447368421052	0.4493570770348659	0.4269759551917417	0.1010227789940053	168.12075185775757	4.401046276092529	Edge Prediction	Decision Tree Classifier	scikit-learn	MP	27750	60802	Connected Monte Carlo	First Order LINE	42.0	500.0
train	1.0	False	0.0011512684511327	0.5	0.9988500554437554	0.0	0.998849393496092	0.0	868.6071428571316	0.0011499445562446	0.0	inf	0.9988487315488672	0.9994246969385658	0.9988500554437554	0.9994243657744336	0.999424862330208	0.9994243657744336	0.9988500554437554	1.0	1.0	0.9988487315488672	0.0328168596169469	0.9999794416348012	0.9997765412841324	0.1465137004852295	3.259730815887451	Edge Prediction	Decision Tree Classifier	scikit-learn	MP	27750	60802	Connected Monte Carlo	First Order LINE	42.0	500.0
test	1.0	False	0.0009868421052631	0.5	0.493638638536376	0.950279881461969	0.1565871986968325	0.949342105263158	51.33333333333534	0.019108280254777	0.4872530812088468	54.019173019175135	0.9990131578947368	0.0963403190491085	0.050607952678278	0.5248355263157894	0.2229123358791377	0.5248355263157894	0.9808917197452228	0.0506578947368421	0.5127469187911531	0.0496710526315788	0.1224780480808235	0.998385148405038	0.99285678274241	0.1465137004852295	3.259730815887451	Edge Prediction	Decision Tree Classifier	scikit-learn	MP	27750	60802	Connected Monte Carlo	First Order LINE	42.0	500.0
train	10.0	False	0.0017556843879774	0.0909090909090909	0.9827460804913528	0.0	0.9904648850618016	0.0	569.5784543325543	0.0172539195086471	0.0	inf	0.9982443156120224	0.9912979681672748	0.9827460804913528	0.9991221578060112	0.9913355034958412	0.9984039232836568	0.9827460804913528	1.0	1.0	0.9982443156120224	0.0402158095563027	0.9999979199458424	0.9997763019347182	0.1465137004852295	3.259730815887451	Edge Prediction	Decision Tree Classifier	scikit-learn	MP	27750	60802	Connected Monte Carlo	First Order LINE	42.0	500.0
test	10.0	False	0.0017434210526315	0.0909090909090909	0.6571199600653039	0.9510000988565592	0.1792837889882511	0.949342105263158	29.056603773584744	0.2560386473429952	0.086841392591701	30.55373370467693	0.9982565789473684	0.0948567908838928	0.0497898480439702	0.5244572368421052	0.1941327275118165	0.9121112440191388	0.7439613526570048	0.0506578947368421	0.913158607408299	0.0489144736842104	0.1564842918621662	0.988542608287526	0.9160936922872424	0.1465137004852295	3.259730815887451	Edge Prediction	Decision Tree Classifier	scikit-learn	MP	27750	60802	Connected Monte Carlo	First Order LINE	42.0	500.0
train	1.0	False	0.0435426174910571	0.5	0.9537844451283856	0.0043418450692115	0.9530442317010138	0.0041527897701574	22.870632672332373	0.0418924799240476	0.0043230749475666	5267.491655681207	0.9564573825089429	0.9766129032258064	0.9542947202521672	0.9761522963693928	0.9767951171908416	0.9761522963693928	0.9581075200759523	0.9958472102298426	0.9956769250524332	0.9523045927387854	0.1729408144954837	0.9975726868976568	0.9970645874940935	0.9524743556976318	0.2008092403411865	Edge Prediction	Perceptron	Ensmallen	MP	27750	60802	Connected Monte Carlo	First Order LINE	42.0	500.0
test	1.0	False	0.0465460526315789	0.5	0.2327853275295097	0.9270312230464032	0.1272612532151811	0.8838815789473684	2.494699646643109	0.2861476238624874	0.4810670486080028	2.6910632399683854	0.953453947368421	0.1997453670957702	0.1109539525381109	0.5347861842105263	0.2879086847973802	0.5347861842105263	0.7138523761375126	0.1161184210526315	0.5189329513919971	0.0695723684210525	0.3876777673288201	0.563853350610284	0.5905407538207994	0.9524743556976318	0.2008092403411865	Edge Prediction	Perceptron	Ensmallen	MP	27750	60802	Connected Monte Carlo	First Order LINE	42.0	500.0
train	10.0	False	0.0420870852349821	0.0909090909090909	0.7024921332561276	0.0043352477100448	0.8185407655225672	0.0041527897701574	23.661586557248896	0.297074529835152	0.0004333369087203	5457.954917414426	0.9579129147650178	0.824131888323664	0.7008710246838556	0.9768800624974302	0.836663832410105	0.961361487080002	0.702925470164848	0.9958472102298426	0.9995666630912796	0.9537601249948604	0.1705228218222364	0.997553789405936	0.9742483003569128	0.9524743556976318	0.2008092403411865	Edge Prediction	Perceptron	Ensmallen	MP	27750	60802	Connected Monte Carlo	First Order LINE	42.0	500.0
test	10.0	False	0.0430263157894736	0.0909090909090909	0.1279698847316597	0.923621614189468	0.0967139508308944	0.8838815789473684	2.6987767584097857	0.7874774232390127	0.0845526920293275	2.921950631025586	0.9569736842105264	0.1501808125930653	0.0811867525298988	0.536546052631579	0.1570916485734443	0.8805322966507177	0.2125225767609873	0.1161184210526315	0.9154473079706724	0.0730921052631579	0.3783872169209853	0.5603435788986756	0.1391478120230384	0.9524743556976318	0.2008092403411865	Edge Prediction	Perceptron	Ensmallen	MP	27750	60802	Connected Monte Carlo	First Order LINE	42.0	500.0
train	1.0	False	0.0038238559269766	0.5	0.9961907102482184	0.0	0.9961834271339975	0.0	261.5161290322606	0.0038092897517817	0.0	inf	0.9961761440730234	0.9980917205293935	0.9961907102482184	0.9980880720365116	0.9980935378250968	0.9980880720365116	0.9961907102482184	1.0	1.0	0.9961761440730236	0.0582361651887883	0.9999951074455092	0.9999745319171144	0.5439403057098389	0.1877820491790771	Edge Prediction	Perceptron	Ensmallen	MP	27750	60802	Connected Monte Carlo	First Order LINE	42.0	500.0
test	1.0	False	0.0026315789473684	0.5	0.5118385267419292	0.8778034300791557	0.2497605261979414	0.8754934210526316	47.31249999999986	0.0206985769728331	0.4674628962852376	53.89874131129046	0.9973684210526316	0.2209251422734569	0.1241797900262467	0.5609375	0.3491840058470636	0.5609375	0.9793014230271668	0.1245065789473684	0.5325371037147624	0.1218749999999999	0.1269291928982199	0.6305213450592971	0.6931977377463562	0.5439403057098389	0.1877820491790771	Edge Prediction	Perceptron	Ensmallen	MP	27750	60802	Connected Monte Carlo	First Order LINE	42.0	500.0
train	10.0	False	0.0039184244068911	0.0909090909090909	0.9622932658067578	0.0	0.9790416704039892	0.0	255.2046169989507	0.0377067341932421	0.0	inf	0.9960815755931088	0.9807843532614174	0.962293265806758	0.9980407877965544	0.9809654763582448	0.9964377959937352	0.962293265806758	1.0	1.0	0.996081575593109	0.0589097283971332	0.9999809392822476	0.9997730343983058	0.5439403057098389	0.1877820491790771	Edge Prediction	Perceptron	Ensmallen	MP	27750	60802	Connected Monte Carlo	First Order LINE	42.0	500.0
test	10.0	False	0.0038157894736842	0.0909090909090909	0.6846346830816388	0.8788469158631621	0.2874527794302719	0.8754934210526316	32.62931034482753	0.2345803842264914	0.0807849326918699	37.12741065124016	0.9961842105263158	0.2141745650021219	0.1199302915082382	0.5603453947368421	0.3087066209512986	0.9169407894736842	0.7654196157735086	0.1245065789473684	0.91921506730813	0.1206907894736841	0.1489822915169116	0.6244137060952649	0.2734032323141921	0.5439403057098389	0.1877820491790771	Edge Prediction	Perceptron	Ensmallen	MP	27750	60802	Connected Monte Carlo	First Order LINE	42.0	500.0
train	1.0	False	0.044673327576991	0.5	-0.1855879808816483	1.0247046418042136	-0.0661820409145765	0.9789276756712306	0.4716981132075474	0.6794871794871795	0.5061008013944689	0.4603259260902938	0.955326672423009	0.0395447530864197	0.0201712092885958	0.4881994983758891	0.0821824196855677	0.4881994983758891	0.3205128205128205	0.0210723243287693	0.4938991986055311	-0.0236010032482216	0.5928375197713359	0.4766415408296664	0.4750398688500787	0.4862546920776367	0.0724544525146484	Edge Prediction	Feature Perceptron	Ensmallen	MP	27750	60802	Connected Monte Carlo	First Order LINE	42.0	500.0
test	1.0	False	0.0420230263157894	0.5	0.3487856669206803	0.8566400549403382	0.2188622012544772	0.820641447368421	4.268101761252447	0.1898216939078751	0.4613926391714444	4.982374728613062	0.9579769736842104	0.2936978184756262	0.1721253255465235	0.5686677631578947	0.381198646842021	0.5686677631578947	0.8101783060921248	0.1793585526315789	0.5386073608285555	0.1373355263157893	0.3261644060473499	0.6219759430185249	0.623135210105257	0.4862546920776367	0.0724544525146484	Edge Prediction	Feature Perceptron	Ensmallen	MP	27750	60802	Connected Monte Carlo	First Order LINE	42.0	500.0
train	10.0	False	0.0367789153406521	0.0909090909090909	-0.0380649294245174	1.0163063197660769	-0.024451386021391	0.9789276756712306	0.5729457797652315	0.9458102035421624	0.0922547258823552	0.5637530423869709	0.963221084659348	0.0303447459182616	0.0154061203631335	0.4921467044940586	0.0337920843729645	0.8775711973565681	0.0541897964578377	0.0210723243287693	0.9077452741176448	-0.0157065910118827	0.5691740503263151	0.4848822019283322	0.0860563914805537	0.4862546920776367	0.0724544525146484	Edge Prediction	Feature Perceptron	Ensmallen	MP	27750	60802	Connected Monte Carlo	First Order LINE	42.0	500.0
test	10.0	False	0.0363569078947368	0.0909090909090909	0.2518772679142831	0.851603102945067	0.1897863630073686	0.820641447368421	4.933273015154937	0.669645561950924	0.0784771701347929	5.792925129199722	0.9636430921052632	0.2324912056283978	0.1315360955310295	0.571500822368421	0.2434171190855337	0.8923444976076556	0.330354438049076	0.1793585526315789	0.9215228298652072	0.143001644736842	0.3104532154434554	0.6260497113595048	0.1712390698462627	0.4862546920776367	0.0724544525146484	Edge Prediction	Feature Perceptron	Ensmallen	MP	27750	60802	Connected Monte Carlo	First Order LINE	42.0	500.0
train	1.0	False	0.3078615188520208	0.5	0.7646069446845969	0.0	0.7274708855818175	0.0	3.248213689482472	0.2353930553154031	0.0	inf	0.6921384811479792	0.8666031231348934	0.7646069446845969	0.8460692405739896	0.8744180605892109	0.8460692405739896	0.7646069446845969	1.0	1.0	0.6921384811479792	0.3568522600820493	0.9999794416348012	0.9997765412841324	235.04288053512573	5.177298307418823	Edge Prediction	Decision Tree Classifier	scikit-learn	MP	27750	60802	Connected Monte Carlo	First Order LINE	42.0	500.0
test	1.0	False	0.3192434210526316	0.5	0.0327279770648702	0.9572360473544334	0.0308670001901249	0.6516447368421052	1.0911901081916535	0.4781966001478196	0.4890754227873102	1.1399383790523108	0.6807565789473684	0.4177926817240359	0.2640568507667373	0.5145559210526316	0.4263484029197136	0.5145559210526316	0.5218033998521804	0.3483552631578947	0.5109245772126898	0.0291118421052631	0.4890931126006113	0.6038351313625346	0.5289181506435674	235.04288053512573	5.177298307418823	Edge Prediction	Decision Tree Classifier	scikit-learn	MP	27750	60802	Connected Monte Carlo	First Order LINE	42.0	500.0
train	10.0	False	0.3098597919493442	0.0909090909090909	0.2439858750827632	0.0	0.4103467589625139	0.0	3.2272660925412344	0.7560141249172369	0.0	inf	0.6901402080506558	0.3922647032733079	0.2439858750827631	0.8450701040253279	0.4939492636726602	0.7183092800460508	0.2439858750827631	1.0	1.0	0.6901402080506558	0.3575950461490393	0.9999928812402336	0.9997619203417614	235.04288053512573	5.177298307418823	Edge Prediction	Decision Tree Classifier	scikit-learn	MP	27750	60802	Connected Monte Carlo	First Order LINE	42.0	500.0
test	10.0	False	0.3105921052631579	0.0909090909090909	0.014488063199991	0.9452237808951236	0.0233904899095805	0.6516447368421052	1.1215844100826091	0.8991524616703171	0.0863594751296917	1.1865808211262658	0.689407894736842	0.1564138542205154	0.0848421727287293	0.5188815789473684	0.1874320430280334	0.6584031100478469	0.1008475383296828	0.3483552631578947	0.9136405248703082	0.0377631578947368	0.4856611405692165	0.3862900735532808	0.1676255154235967	235.04288053512573	5.177298307418823	Edge Prediction	Decision Tree Classifier	scikit-learn	MP	27750	60802	Connected Monte Carlo	First Order LINE	42.0	500.0
train	1.0	False	0.1353562764688951	0.5	0.8807807916561039	0.0	0.8726749585683137	0.0	7.38791008505468	0.1192192083438959	0.0	inf	0.8646437235311049	0.9366118535063734	0.880780791656104	0.9323218617655524	0.9384992230450188	0.9323218617655524	0.880780791656104	1.0	1.0	0.8646437235311049	0.2689566696989762	0.9999794416348012	0.9997765412841324	175.7356812953949	4.393314599990845	Edge Prediction	Decision Tree Classifier	scikit-learn	MP	27750	60802	Connected Monte Carlo	First Order LINE	42.0	500.0
test	1.0	False	0.1259868421052631	0.5	0.1417279254707411	0.9106134738426798	0.1052259197032824	0.7958881578947369	1.620104438642298	0.3816641753861485	0.4766078991431104	1.7791351491930505	0.8740131578947369	0.3069123284283417	0.1812737364884604	0.5390625	0.3552599952170384	0.5390625	0.6183358246138515	0.2041118421052631	0.5233921008568896	0.078125	0.4399794870769893	0.8256659561114958	0.7007807971155139	175.7356812953949	4.393314599990845	Edge Prediction	Decision Tree Classifier	scikit-learn	MP	27750	60802	Connected Monte Carlo	First Order LINE	42.0	500.0
train	10.0	False	0.1290448583528638	0.0909090909090909	0.4365956988475208	0.0	0.6166484158191546	0.0	7.749243269077581	0.5634043011524791	0.0	inf	0.8709551416471362	0.607819860796981	0.4365956988475209	0.935477570823568	0.660753886744165	0.8826864924064874	0.4365956988475209	1.0	1.0	0.8709551416471362	0.2642883348691378	0.9999963415729378	0.9997675358363136	175.7356812953949	4.393314599990845	Edge Prediction	Decision Tree Classifier	scikit-learn	MP	27750	60802	Connected Monte Carlo	First Order LINE	42.0	500.0
test	10.0	False	0.1295230263157895	0.0909090909090909	0.0523623699634643	0.9143127066603683	0.062495177153962	0.7958881578947369	1.5758730158730156	0.8638657305835893	0.0837718994529464	1.723560226598044	0.8704769736842105	0.1633324559094498	0.0889286993908993	0.5372944078947368	0.1666931807370588	0.8098983253588516	0.1361342694164107	0.2041118421052631	0.9162281005470536	0.0745888157894736	0.4433925577814452	0.4360448982048563	0.1024898248123922	175.7356812953949	4.393314599990845	Edge Prediction	Decision Tree Classifier	scikit-learn	MP	27750	60802	Connected Monte Carlo	First Order LINE	42.0	500.0
train	1.0	False	0.0020147197894823	0.5	0.9979893311448502	0.0	0.9979873056756284	0.0	496.3469387755175	0.0020106688551497	0.0	inf	0.9979852802105176	0.9989936538580024	0.9979893311448502	0.9989926401052588	0.9989941597150858	0.9989926401052588	0.9979893311448502	1.0	1.0	0.9979852802105178	0.0429574575504427	0.9999794416348012	0.9997765412841324	0.1430916786193847	3.3986942768096924	Edge Prediction	Decision Tree Classifier	scikit-learn	MP	27750	60802	Connected Monte Carlo	First Order LINE	42.0	500.0
test	1.0	False	0.0026315789473684	0.5	0.4410862811337588	0.9661939313984168	0.121951435297506	0.9636513157894736	13.812499999999956	0.0675105485232067	0.4914031703430345	14.295784263526157	0.9973684210526316	0.0699699224315339	0.036253280839895	0.516858552631579	0.1841053084551797	0.516858552631579	0.9324894514767932	0.0363486842105263	0.5085968296569655	0.0337171052631579	0.212020853606215	0.9956820518092104	0.9834655449213436	0.1430916786193847	3.3986942768096924	Edge Prediction	Decision Tree Classifier	scikit-learn	MP	27750	60802	Connected Monte Carlo	First Order LINE	42.0	500.0
train	10.0	False	0.0022203034414702	0.0909090909090909	0.9782792325328828	0.0	0.9879813539668504	0.0	450.3888888888992	0.0217207674671171	0.0	inf	0.9977796965585296	0.9890203733073076	0.9782792325328828	0.9988898482792647	0.989079992989891	0.997981542325936	0.9782792325328828	1.0	1.0	0.9977796965585296	0.0449997055003181	0.9999979086611842	0.999776192298698	0.1430916786193847	3.3986942768096924	Edge Prediction	Decision Tree Classifier	scikit-learn	MP	27750	60802	Connected Monte Carlo	First Order LINE	42.0	500.0
test	10.0	False	0.0020394736842105	0.0909090909090909	0.5525207937851169	0.9656206737425012	0.1376827957086167	0.9636513157894736	17.82258064516121	0.3594202898550724	0.0880589163598106	18.45712413766516	0.9979605263157896	0.0687937743190661	0.0356221792392005	0.5171546052631579	0.1525917088040121	0.9105412679425836	0.6405797101449275	0.0363486842105263	0.9119410836401892	0.0343092105263158	0.1915092520487726	0.9856602860976454	0.9040600345680696	0.1430916786193847	3.3986942768096924	Edge Prediction	Decision Tree Classifier	scikit-learn	MP	27750	60802	Connected Monte Carlo	First Order LINE	42.0	500.0
train	1.0	False	0.0436659676822499	0.5	0.953493089053119	0.0045143815297304	0.952754646392253	0.0043172566917478	22.802259887005626	0.0420128174697365	0.0044940934771443	5051.02631154156	0.95633403231775	0.9764712998245932	0.9540243470039004	0.976008387813001	0.976653114445388	0.9760083878130013	0.9579871825302636	0.995682743308252	0.9955059065228556	0.952016775626002	0.1731550402964412	0.9977000678673722	0.9968962019859864	0.9537553787231444	0.2050940990447998	Edge Prediction	Perceptron	Ensmallen	MP	27750	60802	Connected Monte Carlo	First Order LINE	42.0	500.0
test	1.0	False	0.0396381578947367	0.5	0.2873144289523455	0.9082034594964892	0.1591509823531001	0.8722039473684211	3.224066390041498	0.2367387033398821	0.4759468677077724	3.54993845963649	0.9603618421052632	0.2189349112426035	0.1229235880398671	0.5440789473684211	0.3123167956412584	0.5440789473684211	0.7632612966601179	0.1277960526315789	0.5240531322922276	0.0881578947368422	0.3577089900943127	0.5817559188885042	0.6112671668871655	0.9537553787231444	0.2050940990447998	Edge Prediction	Perceptron	Ensmallen	MP	27750	60802	Connected Monte Carlo	First Order LINE	42.0	500.0
train	10.0	False	0.0428888614777352	0.0909090909090909	0.6984841044814938	0.0045107161728506	0.8157888092550883	0.0043172566917478	23.2154155881507	0.3010650272750887	0.0004508682434173	5146.724976375363	0.9571111385222648	0.8213268213268213	0.6968232044198895	0.9763969409152584	0.8342166930940773	0.9606176480482636	0.6989349727249112	0.995682743308252	0.9995491317565828	0.9527938818305168	0.1718733459777949	0.9976605279883524	0.9735103868776316	0.9537553787231444	0.2050940990447998	Edge Prediction	Perceptron	Ensmallen	MP	27750	60802	Connected Monte Carlo	First Order LINE	42.0	500.0
test	10.0	False	0.0438486842105263	0.0909090909090909	0.1420805356384622	0.9122028417105308	0.1092121196145486	0.8722039473684211	2.914478619654912	0.7743247168167295	0.0835947475448082	3.194989629926808	0.9561513157894737	0.1631838706290034	0.0888406128515893	0.5419736842105263	0.1698246459361411	0.8808462918660287	0.2256752831832704	0.1277960526315789	0.9164052524551918	0.0839473684210525	0.3693874695917395	0.578727058220438	0.1466828060440667	0.9537553787231444	0.2050940990447998	Edge Prediction	Perceptron	Ensmallen	MP	27750	60802	Connected Monte Carlo	First Order LINE	42.0	500.0
train	1.0	False	0.0076065951235557	0.5	0.9924090901325298	4.143188597949028e-05	0.9923806887328837	4.111673039763897e-05	131.45945945945954	0.0075494796980207	4.143016944939305e-05	3172905.5135104144	0.9923934048764442	0.9961905542129194	0.99241002203542	0.9961761440730232	0.9961976279742404	0.9961761440730234	0.9924505203019792	0.9999588832696024	0.9999585698305506	0.9923522881460464	0.080220914579244	0.9999692055621324	0.999946226526646	0.5406315326690674	0.1923191547393798	Edge Prediction	Perceptron	Ensmallen	MP	27750	60802	Connected Monte Carlo	First Order LINE	42.0	500.0
test	1.0	False	0.0070723684210526	0.5	0.4793679548570084	0.8792446579426867	0.2397432971631622	0.8730263157894737	17.95348837209302	0.052760736196319	0.4678713089466725	20.419218029827725	0.9929276315789474	0.2239303843364757	0.1260819859545974	0.5599506578947369	0.3468060829253432	0.5599506578947369	0.947239263803681	0.1269736842105263	0.5321286910533274	0.1199013157894737	0.1909433399537062	0.6531132055055402	0.6976407748590661	0.5406315326690674	0.1923191547393798	Edge Prediction	Perceptron	Ensmallen	MP	27750	60802	Connected Monte Carlo	First Order LINE	42.0	500.0
train	10.0	False	0.0068253772460014	0.0909090909090909	0.9361005560074562	4.1399296212004856e-05	0.9641954299717082	4.111673039763897e-05	146.50602409638535	0.0638953040800616	4.1399124822501256e-06	3538853.0120447297	0.9931746227539986	0.9669787876980576	0.9360686655632964	0.9965667530118004	0.9675051453896936	0.9937913737099626	0.9361046959199384	0.9999588832696024	0.9999958600875176	0.9931335060236012	0.0763127668179878	0.9999696106686874	0.9996660547450152	0.5406315326690674	0.1923191547393798	Edge Prediction	Perceptron	Ensmallen	MP	27750	60802	Connected Monte Carlo	First Order LINE	42.0	500.0
test	10.0	False	0.0067763157894736	0.0909090909090909	0.571230631508274	0.8789825793203947	0.2620313314639884	0.8730263157894737	18.7378640776699	0.347972972972973	0.080796395518753	21.317674000043898	0.9932236842105264	0.2125550660792951	0.1189155884165126	0.5600986842105263	0.2877329905076198	0.9144736842105264	0.652027027027027	0.1269736842105263	0.9192036044812468	0.1201973684210526	0.1876621357517972	0.6500530332951004	0.2635823940859073	0.5406315326690674	0.1923191547393798	Edge Prediction	Perceptron	Ensmallen	MP	27750	60802	Connected Monte Carlo	First Order LINE	42.0	500.0
train	1.0	False	0.0407466798240203	0.5	-0.0733051297463414	1.0105229318474067	-0.0272020865280752	0.96934747748859	0.7522704339051469	0.5706881658508494	0.502616963895492	0.7444367764419452	0.9592533201759796	0.05721961047683	0.0294524336283185	0.4949529213436948	0.1147148231950496	0.4949529213436947	0.4293118341491506	0.0306525225114098	0.4973830361045079	-0.0100941573126104	0.5355224781482328	0.4767926533935991	0.4791642307779534	0.4771203994750976	0.0816791057586669	Edge Prediction	Feature Perceptron	Ensmallen	MP	27750	60802	Connected Monte Carlo	First Order LINE	42.0	500.0
test	1.0	False	0.0400493421052631	0.5	0.236708993251955	0.9345498158142724	0.1219515349581916	0.8971217105263158	2.5687885010266966	0.2802071346375143	0.4830838721105305	2.748690821567937	0.9599506578947368	0.180025903007627	0.0989167391476239	0.5314144736842106	0.2721232418663544	0.5314144736842106	0.7197928653624857	0.1028782894736842	0.5169161278894695	0.0628289473684211	0.3842098875053099	0.6315749504955852	0.6119313575180102	0.4771203994750976	0.0816791057586669	Edge Prediction	Feature Perceptron	Ensmallen	MP	27750	60802	Connected Monte Carlo	First Order LINE	42.0	500.0
train	10.0	False	0.0310205172484684	0.0909090909090909	-0.0010128525934545	1.000379775571732	-0.0006105116082494	0.96934747748859	0.9881370534826684	0.9100723763570568	0.0909404762363978	0.987761925632626	0.9689794827515316	0.0457207690656526	0.0233952079835558	0.4998160026314707	0.0525024619243032	0.8836770318206114	0.0899276236429433	0.0306525225114098	0.9090595237636022	-0.0003679947370585	0.5014917296683579	0.4872386288221457	0.088091173474378	0.4771203994750976	0.0816791057586669	Edge Prediction	Feature Perceptron	Ensmallen	MP	27750	60802	Connected Monte Carlo	First Order LINE	42.0	500.0
test	10.0	False	0.0320230263157894	0.0909090909090909	0.1583296544969057	0.9268006728628956	0.1059173703179833	0.8971217105263158	3.212634822804316	0.7568513119533528	0.0848190335497414	3.466370835576173	0.9679769736842104	0.1445824906096504	0.0779245047963124	0.5354276315789473	0.1581604284073912	0.8893316387559809	0.2431486880466472	0.1028782894736842	0.9151809664502584	0.0708552631578947	0.3581171348587785	0.638682726070161	0.152857858467277	0.4771203994750976	0.0816791057586669	Edge Prediction	Feature Perceptron	Ensmallen	MP	27750	60802	Connected Monte Carlo	First Order LINE	42.0	500.0
train	1.0	False	0.3145224291764319	0.5	0.7607325503198261	0.0	0.7221254050645581	0.0	3.1794234917314856	0.2392674496801738	0.0	inf	0.6854775708235681	0.8641091461410693	0.7607325503198261	0.842738785411784	0.8721998339370549	0.842738785411784	0.7607325503198261	1.0	1.0	0.6854775708235681	0.3593123597891805	0.9999794412121548	0.9997765408615076	236.7431447505951	5.135605573654175	Edge Prediction	Decision Tree Classifier	scikit-learn	MP	27750	60802	Connected Monte Carlo	First Order LINE	42.0	500.0
test	1.0	False	0.3133223684210526	0.5	0.0441567037700307	0.942874251497006	0.0416189122487418	0.6474506578947368	1.1251968503937009	0.4705446461652464	0.4852986500647229	1.193368944593853	0.6866776315789473	0.4232610949301476	0.2684408265497808	0.5196134868421053	0.4320406655264661	0.5196134868421053	0.5294553538347536	0.3525493421052632	0.514701349935277	0.0392269736842105	0.4852595228659069	0.6091178340330679	0.529783562503954	236.7431447505951	5.135605573654175	Edge Prediction	Decision Tree Classifier	scikit-learn	MP	27750	60802	Connected Monte Carlo	First Order LINE	42.0	500.0
train	10.0	False	0.316660499157107	0.0909090909090909	0.240003552538091	0.0	0.4049739593997374	0.0	3.157956242290463	0.7599964474619089	0.0	inf	0.683339500842893	0.3871013950675251	0.2400035525380911	0.8416697504214465	0.4899015743372245	0.7121268189480845	0.2400035525380911	1.0	1.0	0.6833395008428931	0.3600925373226326	0.9999927253259844	0.9997617930975388	236.7431447505951	5.135605573654175	Edge Prediction	Decision Tree Classifier	scikit-learn	MP	27750	60802	Connected Monte Carlo	First Order LINE	42.0	500.0
test	10.0	False	0.3154769736842105	0.0909090909090909	0.0141071023211536	0.9458420432975324	0.0228688367566717	0.6474506578947368	1.1175121213701058	0.899481816689723	0.0864110809891231	1.1814997327398054	0.6845230263157894	0.1564341622726194	0.0848541229563358	0.5185361842105263	0.1882488230923486	0.6543436004784688	0.1005181833102769	0.3525493421052632	0.9135889190108768	0.0370723684210525	0.4861154587548124	0.3893542595438019	0.1666611869076604	236.7431447505951	5.135605573654175	Edge Prediction	Decision Tree Classifier	scikit-learn	MP	27750	60802	Connected Monte Carlo	First Order LINE	42.0	500.0
train	1.0	False	0.1252004440606883	0.5	0.8887305415479063	0.0	0.8817375363994732	0.0	7.9871921182266	0.1112694584520938	0.0	inf	0.8747995559393117	0.941087700969296	0.8887305415479062	0.937399777969656	0.9427250614828834	0.937399777969656	0.8887305415479062	1.0	1.0	0.8747995559393118	0.2613585045172931	0.9999794416348012	0.9997765412841324	155.0941731929779	4.510486602783203	Edge Prediction	Decision Tree Classifier	scikit-learn	MP	27750	60802	Connected Monte Carlo	First Order LINE	42.0	500.0
test	1.0	False	0.1169407894736842	0.5	0.1517994710361909	0.9089215868876884	0.1104937642148997	0.8026315789473684	1.6877637130801684	0.3720565149136577	0.4761440140501512	1.8568859376080789	0.8830592105263158	0.3003378801151295	0.1767044617876601	0.5402138157894737	0.3520457557786744	0.5402138157894737	0.6279434850863422	0.1973684210526315	0.5238559859498488	0.0804276315789473	0.4349453151338225	0.8359857397528566	0.7126765235795628	155.0941731929779	4.510486602783203	Edge Prediction	Decision Tree Classifier	scikit-learn	MP	27750	60802	Connected Monte Carlo	First Order LINE	42.0	500.0
train	10.0	False	0.1269643517947453	0.0909090909090909	0.4405978260869565	0.0	0.620207714153615	0.0	7.876226561740988	0.5594021739130435	0.0	inf	0.8730356482052547	0.6116874787791904	0.4405978260869565	0.9365178241026272	0.6637754334765309	0.8845778620047771	0.4405978260869565	1.0	1.0	0.8730356482052546	0.2627111769748783	0.9999963868806296	0.9997676807011128	155.0941731929779	4.510486602783203	Edge Prediction	Decision Tree Classifier	scikit-learn	MP	27750	60802	Connected Monte Carlo	First Order LINE	42.0	500.0
test	10.0	False	0.1263322368421052	0.0909090909090909	0.0509805372145708	0.9186919934486718	0.0601785911493933	0.8026315789473684	1.5622965759666712	0.8648800810719514	0.0841393817134778	1.700566225794541	0.8736677631578947	0.1604170844194906	0.0872029649008066	0.5355180921052631	0.1633046387938461	0.8121860047846889	0.1351199189280486	0.1973684210526315	0.9158606182865222	0.0710361842105262	0.4444605185589887	0.4395643043412396	0.1001205323538847	155.0941731929779	4.510486602783203	Edge Prediction	Decision Tree Classifier	scikit-learn	MP	27750	60802	Connected Monte Carlo	First Order LINE	42.0	500.0
train	1.0	False	0.0023847703630607	0.5	0.997620903236392	0.0	0.9976180664326324	0.0	419.3275862068967	0.002379096763608	0.0	inf	0.9976152296369392	0.9988090349075976	0.997620903236392	0.9988076148184696	0.9988097432626456	0.9988076148184696	0.997620903236392	1.0	1.0	0.9976152296369394	0.0465603760928013	0.9999794416348012	0.9997765412841324	0.1660287380218505	3.303271532058716	Edge Prediction	Decision Tree Classifier	scikit-learn	MP	27750	60802	Connected Monte Carlo	First Order LINE	42.0	500.0
test	1.0	False	0.0024671052631578	0.5	0.4486665655668451	0.964056059356966	0.1268347656541694	0.9616776315789474	15.53333333333359	0.0604838709677418	0.490849563465413	16.11247933413173	0.997532894736842	0.0736409608091024	0.038228055783429	0.5179276315789474	0.1897484736020172	0.5179276315789474	0.939516129032258	0.0383223684210526	0.5091504365345869	0.0358552631578947	0.2023785551166491	0.9958905857751904	0.9842830528408888	0.1660287380218505	3.303271532058716	Edge Prediction	Decision Tree Classifier	scikit-learn	MP	27750	60802	Connected Monte Carlo	First Order LINE	42.0	500.0
train	10.0	False	0.0023559886517824	0.0909090909090909	0.9769824053988914	0.0	0.9872591584476592	0.0	424.4502617801	0.0230175946011087	0.0	inf	0.9976440113482176	0.9883572081682414	0.9769824053988913	0.9988220056741088	0.9884242031632426	0.9978581921347432	0.9769824053988913	1.0	1.0	0.9976440113482176	0.046291601334751	0.999997909633271	0.9997762016964076	0.1660287380218505	3.303271532058716	Edge Prediction	Decision Tree Classifier	scikit-learn	MP	27750	60802	Connected Monte Carlo	First Order LINE	42.0	500.0
test	10.0	False	0.0025328947368421	0.0909090909090909	0.5141331152147468	0.9641196451538436	0.1356486402333593	0.9616776315789474	15.12987012986986	0.3979328165374677	0.0879340682477854	15.692938325570164	0.9974671052631578	0.0720581413329209	0.0373756817452678	0.5178947368421052	0.151896808455203	0.9102721291866028	0.6020671834625323	0.0383223684210526	0.9120659317522144	0.0357894736842103	0.204510964869635	0.983531873539214	0.8867672308910486	0.1660287380218505	3.303271532058716	Edge Prediction	Decision Tree Classifier	scikit-learn	MP	27750	60802	Connected Monte Carlo	First Order LINE	42.0	500.0
train	1.0	False	0.0439126680646354	0.5	0.9537076768025226	0.0040854943448157	0.9529441540431444	0.0039060893877719	22.68352059925096	0.0422234522021032	0.0040688709953743	5552.2095209934405	0.9560873319353644	0.976559508213242	0.9541927606443736	0.9760906212737964	0.9767473506432902	0.9760906212737964	0.9577765477978968	0.996093910612228	0.9959311290046255	0.9521812425475926	0.1735291073480482	0.997387580885409	0.9966915079581844	0.9580457210540771	0.1971352100372314	Edge Prediction	Perceptron	Ensmallen	MP	27750	60802	Connected Monte Carlo	First Order LINE	42.0	500.0
test	1.0	False	0.0416118421052631	0.5	0.2942675053661852	0.8997769006349751	0.1681224799918027	0.8623355263157895	3.3083003952569183	0.2321100917431192	0.4736224028906955	3.676800763525093	0.9583881578947367	0.2334728033472803	0.13216485078162	0.5480263157894737	0.3251325269295587	0.5480263157894737	0.7678899082568807	0.1376644736842105	0.5263775971093044	0.0960526315789473	0.354751655350367	0.5858237277635907	0.619263044021761	0.9580457210540771	0.1971352100372314	Edge Prediction	Perceptron	Ensmallen	MP	27750	60802	Connected Monte Carlo	First Order LINE	42.0	500.0
train	10.0	False	0.0433987089346654	0.0909090909090909	0.6961215512339893	0.0040832993058391	0.8143658033371509	0.0039060893877719	22.9521553765988	0.3034702855007044	0.0004081632653061	5620.982851728984	0.9566012910653344	0.8198030523501743	0.6946324119738502	0.9763476008387812	0.8329519837140806	0.9601915292059612	0.6965297144992956	0.996093910612228	0.999591836734694	0.9526952016775624	0.1726864954572073	0.9977959960429548	0.9770347820715948	0.9580457210540771	0.1971352100372314	Edge Prediction	Perceptron	Ensmallen	MP	27750	60802	Connected Monte Carlo	First Order LINE	42.0	500.0
test	10.0	False	0.0446874999999999	0.0909090909090909	0.152715488135809	0.9026737599641892	0.1191596572736531	0.8623355263157895	3.080603606919397	0.7644907146876758	0.0827937971765151	3.412754135050531	0.9553125	0.173759601411667	0.0951460725247243	0.5464884868421053	0.1800590508979364	0.8809808612440191	0.2355092853123241	0.1376644736842105	0.9172062028234848	0.0929769736842105	0.3629546901791435	0.5795421430001299	0.1516584295150468	0.9580457210540771	0.1971352100372314	Edge Prediction	Perceptron	Ensmallen	MP	27750	60802	Connected Monte Carlo	First Order LINE	42.0	500.0
train	1.0	False	0.0058796924468565	0.5	0.994113079110094	4.135991397141936e-05	0.9940961348220154	4.111673039763897e-05	170.06993006993085	0.0058455626865061	4.135820339964432e-05	4111950.7692267695	0.9941203075531434	0.997048212528698	0.9941137998691956	0.9970395954113728	0.997052436401176	0.9970395954113728	0.9941544373134938	0.9999588832696024	0.9999586417966004	0.9940791908227458	0.0712195611926121	0.9999840476350466	0.9999633175583054	0.5353734493255615	0.1972489356994629	Edge Prediction	Perceptron	Ensmallen	MP	27750	60802	Connected Monte Carlo	First Order LINE	42.0	500.0
test	1.0	False	0.0057565789473684	0.5	0.4859053401047593	0.8832092638544252	0.2375343362000672	0.878125	21.17142857142838	0.0451030927835051	0.4689915671117358	23.97102186070136	0.9942434210526316	0.2161610268378063	0.1211774325429272	0.5580592105263158	0.3411422878609603	0.5580592105263158	0.9548969072164948	0.121875	0.5310084328882643	0.1161184210526315	0.1785318305832496	0.6402280516901835	0.6883922765625592	0.5353734493255615	0.1972489356994629	Edge Prediction	Perceptron	Ensmallen	MP	27750	60802	Connected Monte Carlo	First Order LINE	42.0	500.0
train	10.0	False	0.0063730932116278	0.0909090909090909	0.940080902559489	4.138045187457492e-05	0.9664631530937864	4.111673039763897e-05	156.90322580645133	0.0599149594124468	4.138028064106331e-06	3791723.3548349966	0.9936269067883722	0.9690980454663186	0.940048703181168	0.9967928950289872	0.9695598936447344	0.9942025410139386	0.9400850405875532	0.9999588832696024	0.999995861971936	0.9935857900579744	0.0739311308057875	0.9999753123374074	0.9997203255616336	0.5353734493255615	0.1972489356994629	Edge Prediction	Perceptron	Ensmallen	MP	27750	60802	Connected Monte Carlo	First Order LINE	42.0	500.0
test	10.0	False	0.0064473684210526	0.0909090909090909	0.5728106609316295	0.8838233346576613	0.2571345521988624	0.878125	18.903061224489758	0.3459841129744042	0.0812052260939662	21.387827728956303	0.9935526315789474	0.2054623596284486	0.1144932014833127	0.5577138157894737	0.2823263824569791	0.9143092105263158	0.6540158870255958	0.121875	0.9187947739060336	0.1154276315789473	0.1869940029745967	0.6330097176084228	0.2519284808882912	0.5353734493255615	0.1972489356994629	Edge Prediction	Perceptron	Ensmallen	MP	27750	60802	Connected Monte Carlo	First Order LINE	42.0	500.0
train	1.0	False	0.0388553102257308	0.5	-0.0754597980306912	1.01028832991102	-0.0273164743560033	0.9710332634348916	0.7455026455026454	0.5729008790542589	0.5025589189764325	0.7379107759943192	0.9611446897742691	0.0542538649621686	0.0278833214596691	0.4950557131696887	0.1112279988295421	0.4950557131696887	0.4270991209457411	0.0289667365651083	0.4974410810235675	-0.0098885736606224	0.5366462435854049	0.4744698738429804	0.4772139532123495	0.482166051864624	0.0889894962310791	Edge Prediction	Feature Perceptron	Ensmallen	MP	27750	60802	Connected Monte Carlo	First Order LINE	42.0	500.0
test	1.0	False	0.039391447368421	0.5	0.2546222466498054	0.9268898210769626	0.1337242961771353	0.8903782894736842	2.7828810020876835	0.2643487858719646	0.48102896747823	3.002385978145953	0.960608552631579	0.1908101918121958	0.1054672046839148	0.5351151315789474	0.2839777182165464	0.5351151315789474	0.7356512141280354	0.1096217105263158	0.51897103252177	0.0702302631578948	0.3747849299331347	0.6342697422524238	0.6174397217549996	0.482166051864624	0.0889894962310791	Edge Prediction	Feature Perceptron	Ensmallen	MP	27750	60802	Connected Monte Carlo	First Order LINE	42.0	500.0
train	10.0	False	0.0311233090744623	0.0909090909090909	-0.0059467668586016	1.002225848273111	-0.0035811498051321	0.9710332634348916	0.9307087654402544	0.9148537587623882	0.0910930080962134	0.928641749805112	0.9688766909255376	0.0432274888786623	0.0220912183879211	0.498921713745323	0.0496629513766456	0.8834303314382258	0.0851462412376118	0.0289667365651083	0.9089069919037864	-0.0021565725093539	0.5089751445594312	0.4828427214429628	0.0867074370419994	0.482166051864624	0.0889894962310791	Edge Prediction	Feature Perceptron	Ensmallen	MP	27750	60802	Connected Monte Carlo	First Order LINE	42.0	500.0
test	10.0	False	0.0313075657894736	0.0909090909090909	0.1751603220538649	0.9191547884848844	0.1171218630891698	0.8903782894736842	3.5014447071184653	0.7406614785992218	0.0841781993469133	3.809417903256723	0.9686924342105264	0.1541040462427745	0.0834846871672825	0.539157072368421	0.1686094075706301	0.8905950956937799	0.2593385214007782	0.1096217105263158	0.9158218006530866	0.078314144736842	0.348284639388668	0.6435066885063192	0.1590360145095972	0.482166051864624	0.0889894962310791	Edge Prediction	Feature Perceptron	Ensmallen	MP	27750	60802	Connected Monte Carlo	First Order LINE	42.0	500.0
train	1.0	False	0.3193536449981498	0.5	0.7579468960359013	0.0	0.71825746920711	0.0	3.1313248358439547	0.2420531039640987	0.0	inf	0.6806463550018502	0.8623092059777695	0.7579468960359013	0.8403231775009251	0.8706014564862049	0.8403231775009251	0.7579468960359013	1.0	1.0	0.6806463550018502	0.3610688382588053	0.9999794416348012	0.9997765412841324	236.54470586776733	5.049773693084717	Edge Prediction	Decision Tree Classifier	scikit-learn	MP	27750	60802	Connected Monte Carlo	First Order LINE	42.0	500.0
test	1.0	False	0.3180921052631579	0.5	0.0402662946997172	0.9472986010612636	0.0380403728395383	0.645970394736842	1.1129782833505688	0.4732656307353481	0.4864680745649347	1.174896998796043	0.6819078947368421	0.423449564746963	0.2685924631894185	0.51796875	0.4318327926747842	0.51796875	0.5267343692646519	0.3540296052631579	0.5135319254350653	0.0359374999999999	0.4866232478053116	0.6039827180899411	0.52582540861765	236.54470586776733	5.049773693084717	Edge Prediction	Decision Tree Classifier	scikit-learn	MP	27750	60802	Connected Monte Carlo	First Order LINE	42.0	500.0
train	10.0	False	0.3163151186217672	0.0909090909090909	0.2402026626634534	0.0	0.4052442830316042	0.0	3.161404375349339	0.7597973373365464	0.0	inf	0.6836848813782328	0.3873603402005208	0.2402026626634535	0.8418424406891164	0.4901047466240799	0.712440801252939	0.2402026626634535	1.0	1.0	0.6836848813782328	0.359966815967786	0.9999870660909608	0.9995560849386744	236.54470586776733	5.049773693084717	Edge Prediction	Decision Tree Classifier	scikit-learn	MP	27750	60802	Connected Monte Carlo	First Order LINE	42.0	500.0
test	10.0	False	0.3153289473684211	0.0909090909090909	0.0147267132926685	0.943475545306044	0.0238732798972708	0.645970394736842	1.122731066138118	0.8990597669347464	0.086213519772585	1.1899948776880351	0.6846710526315789	0.1570909887062344	0.0852407730080785	0.5193503289473684	0.1890392310269561	0.6546127392344497	0.1009402330652535	0.3540296052631579	0.9137864802274148	0.0387006578947368	0.4855335176118101	0.3890745237567088	0.1667882980098077	236.54470586776733	5.049773693084717	Edge Prediction	Decision Tree Classifier	scikit-learn	MP	27750	60802	Connected Monte Carlo	First Order LINE	42.0	500.0
train	1.0	False	0.1349862258953168	0.5	0.8810679611650487	0.0	0.8730039646703198	0.0	7.408163265306121	0.1189320388349514	0.0	inf	0.8650137741046832	0.9367741935483872	0.8810679611650486	0.9325068870523416	0.9386522045811476	0.9325068870523416	0.8810679611650486	1.0	1.0	0.8650137741046833	0.2686876184165718	0.9999794416348012	0.9997765412841324	153.08548831939697	4.371631622314453	Edge Prediction	Decision Tree Classifier	scikit-learn	MP	27750	60802	Connected Monte Carlo	First Order LINE	42.0	500.0
test	1.0	False	0.1452302631578947	0.5	0.1183037567074087	0.9182220511833752	0.0909372764969659	0.7848684210526315	1.4813137032842578	0.4030123231401187	0.4786839201524727	1.6132412648718122	0.8547697368421052	0.3162858179180268	0.1878500646273158	0.5349506578947368	0.3583725736366939	0.5349506578947368	0.5969876768598813	0.2151315789473684	0.5213160798475274	0.0699013157894736	0.4510412097974946	0.8000898045251904	0.6727340721631162	153.08548831939697	4.371631622314453	Edge Prediction	Decision Tree Classifier	scikit-learn	MP	27750	60802	Connected Monte Carlo	First Order LINE	42.0	500.0
train	10.0	False	0.1331441963735044	0.0909090909090909	0.4289191048092693	0.0	0.6097630812784555	0.0	7.5106540670743005	0.5710808951907307	0.0	inf	0.8668558036264956	0.6003406398104265	0.4289191048092693	0.933427901813248	0.6549191589877863	0.8789598214786324	0.4289191048092693	1.0	1.0	0.8668558036264957	0.2673398458759561	0.9999963284286354	0.9997674944783784	153.08548831939697	4.371631622314453	Edge Prediction	Decision Tree Classifier	scikit-learn	MP	27750	60802	Connected Monte Carlo	First Order LINE	42.0	500.0
test	10.0	False	0.1344407894736842	0.0909090909090909	0.0548067957775031	0.9067761182685364	0.0665011550261324	0.7848684210526315	1.600195742598483	0.8620544188989665	0.0831387853235304	1.764708741617514	0.8655592105263158	0.1681017864027759	0.0917637154482952	0.5403453947368421	0.1722685423142531	0.8064294258373206	0.1379455811010335	0.2151315789473684	0.9168612146764696	0.0806907894736841	0.4415033579038392	0.4236975706317088	0.1013707032133767	153.08548831939697	4.371631622314453	Edge Prediction	Decision Tree Classifier	scikit-learn	MP	27750	60802	Connected Monte Carlo	First Order LINE	42.0	500.0
train	1.0	False	0.0007812178775543	0.5	0.9991782126916222	4.114887663570806e-05	0.9991779390417976	4.111673039763897e-05	1280.0000000000225	0.0007806401249024	4.114718347529112e-05	31106559.99997014	0.9992187821224456	0.9995889847924372	0.9991783073130648	0.999588832696024	0.9995890531823912	0.999588832696024	0.9992193598750976	0.9999588832696024	0.9999588528165247	0.999177665392048	0.0271908425645006	0.9999794095136764	0.9997765091874484	0.1343851089477539	3.3598783016204834	Edge Prediction	Decision Tree Classifier	scikit-learn	MP	27750	60802	Connected Monte Carlo	First Order LINE	42.0	500.0
test	1.0	False	0.000657894736842	0.5	0.4928393098557992	0.9621461487820934	0.1365415406153893	0.9615131578947368	58.50000000000229	0.0168067226890756	0.490353967455125	60.801573725626746	0.999342105263158	0.074074074074074	0.0384615384615384	0.5189144736842105	0.1945250740208618	0.5189144736842105	0.9831932773109244	0.0384868421052631	0.5096460325448751	0.037828947368421	0.1156265960067663	0.9989149065096952	0.9949359039499214	0.1343851089477539	3.3598783016204834	Edge Prediction	Decision Tree Classifier	scikit-learn	MP	27750	60802	Connected Monte Carlo	First Order LINE	42.0	500.0
train	10.0	False	0.0011594917972123	0.0909090909090909	0.988533400845938	4.1164460251637415e-05	0.9936531382806856	4.111673039763897e-05	862.4113475177134	0.0114624827249817	4.116429080101594e-06	20950386.38295783	0.9988405082027876	0.994215399709748	0.988497337723042	0.999399695736195	0.9942317998557644	0.9989421786634072	0.9885375172750184	0.9999588832696024	0.99999588357092	0.99879939147239	0.0329306562237005	0.9999978808933172	0.99977591522272	0.1343851089477539	3.3598783016204834	Edge Prediction	Decision Tree Classifier	scikit-learn	MP	27750	60802	Connected Monte Carlo	First Order LINE	42.0	500.0
test	10.0	False	0.0010690789473684	0.0909090909090909	0.6948058690199517	0.96254219148761	0.1612392056780973	0.9615131578947368	36.00000000000048	0.217391304347826	0.0878028266322224	37.40095791994576	0.9989309210526316	0.0733657313058473	0.0380797396257119	0.5187088815789473	0.1735515407588511	0.9116178229665072	0.782608695652174	0.0384868421052631	0.9121971733677776	0.0374177631578946	0.142857142857142	0.993288284766707	0.9432636870817248	0.1343851089477539	3.3598783016204834	Edge Prediction	Decision Tree Classifier	scikit-learn	MP	27750	60802	Connected Monte Carlo	First Order LINE	42.0	500.0
train	1.0	False	0.046009621314913	0.5	0.9530632262243888	0.0028445823635893	0.9521695313392547	0.0027137042062415	21.675603217158177	0.0441002601087727	0.0028365136668385	7619.959785522823	0.953990378685087	0.9761545427105344	0.9534198113207548	0.9756383372394228	0.97637375566242	0.9756383372394228	0.9558997398912272	0.9972862957937584	0.9971634863331614	0.9512766744788456	0.1768125690654158	0.9977312418416886	0.997040643779128	0.9712145328521729	0.1937673091888427	Edge Prediction	Perceptron	Ensmallen	MP	27750	60802	Connected Monte Carlo	First Order LINE	42.0	500.0
test	1.0	False	0.0444078947368421	0.5	0.2880662098210818	0.8982788296041309	0.1673355093758314	0.8583881578947369	3.1888888888888856	0.2387267904509283	0.4732069997279898	3.549998935513398	0.955592105263158	0.23880183053668	0.1355905511811023	0.5486019736842105	0.3283371766182289	0.5486019736842105	0.7612732095490716	0.1416118421052631	0.5267930002720101	0.0972039473684209	0.3589702681814544	0.5757083189058172	0.6139129833520743	0.9712145328521729	0.1937673091888427	Edge Prediction	Perceptron	Ensmallen	MP	27750	60802	Connected Monte Carlo	First Order LINE	42.0	500.0
train	10.0	False	0.0442950536573332	0.0909090909090909	0.6921621758605296	0.0028394790846551	0.8121726982195209	0.0027137042062415	22.51461988304091	0.3075539568345323	0.000283867304938	7929.137426900612	0.9557049463426668	0.8173684476570793	0.691143785262438	0.9764956210682126	0.83100357967071	0.9594850690200388	0.6924460431654677	0.9972862957937584	0.999716132695062	0.9529912421364252	0.1740656972486848	0.9978917788281824	0.9767986717852328	0.9712145328521729	0.1937673091888427	Edge Prediction	Perceptron	Ensmallen	MP	27750	60802	Connected Monte Carlo	First Order LINE	42.0	500.0
test	10.0	False	0.043453947368421	0.0909090909090909	0.163440837393221	0.8973829911620069	0.1266609983876059	0.8583881578947369	3.258894776684333	0.754210676562946	0.0823484860438329	3.631553983951091	0.956546052631579	0.1796932067202337	0.0987158908507223	0.5490789473684211	0.1865654814313932	0.8824611244019138	0.2457893234370539	0.1416118421052631	0.9176515139561672	0.0981578947368422	0.356475621442372	0.5756111171225762	0.1576280349383541	0.9712145328521729	0.1937673091888427	Edge Prediction	Perceptron	Ensmallen	MP	27750	60802	Connected Monte Carlo	First Order LINE	42.0	500.0
train	1.0	False	0.0034126886230007	0.5	0.9965989182101294	0.0	0.996593114776667	0.0	293.0240963855418	0.0034010817898705	0.0	inf	0.9965873113769992	0.9982965623396614	0.9965989182101296	0.9982936556884996	0.9982980107213124	0.9982936556884996	0.9965989182101296	1.0	1.0	0.9965873113769992	0.0551938926156642	0.9999927456975396	0.9999720831962472	0.5445613861083984	0.1891095638275146	Edge Prediction	Perceptron	Ensmallen	MP	27750	60802	Connected Monte Carlo	First Order LINE	42.0	500.0
test	1.0	False	0.0036184210526315	0.5	0.5058559272957401	0.8750412677451304	0.250962927437184	0.871875	35.409090909091205	0.027465667915106	0.4666784047891539	40.46562398175335	0.9963815789473685	0.2264205784043017	0.1276630612913799	0.5622532894736842	0.3529956958638122	0.5622532894736842	0.972534332084894	0.128125	0.5333215952108461	0.1245065789473685	0.1438734270896767	0.6374468841975416	0.698864578262894	0.5445613861083984	0.1891095638275146	Edge Prediction	Perceptron	Ensmallen	MP	27750	60802	Connected Monte Carlo	First Order LINE	42.0	500.0
train	10.0	False	0.0040417745980839	0.0909090909090909	0.9611523869743914	0.0	0.9784005445991076	0.0	247.41607324516733	0.0388476130256085	0.0	inf	0.995958225401916	0.980191435768262	0.9611523869743914	0.997979112700958	0.980383795752659	0.9963256594562871	0.9611523869743914	1.0	1.0	0.995958225401916	0.0597747741656799	0.9999904786223592	0.9998820487222766	0.5445613861083984	0.1891095638275146	Edge Prediction	Perceptron	Ensmallen	MP	27750	60802	Connected Monte Carlo	First Order LINE	42.0	500.0
test	10.0	False	0.00375	0.0909090909090909	0.6931118742210929	0.8751568381430364	0.2936082242653437	0.871875	34.16666666666638	0.2264150943396226	0.0804730314392846	39.040621266427394	0.99625	0.2198391420911528	0.1234939759036144	0.5621875	0.3148262473773999	0.9173295454545456	0.7735849056603774	0.128125	0.9195269685607154	0.1243749999999999	0.1460872152437209	0.6356968240077476	0.2873967531868652	0.5445613861083984	0.1891095638275146	Edge Prediction	Perceptron	Ensmallen	MP	27750	60802	Connected Monte Carlo	First Order LINE	42.0	500.0
train	1.0	False	0.0512520044406068	0.5	-0.2252520364784952	1.0327201022774055	-0.0836213404450338	0.9797911270095802	0.3943040513437628	0.7172036823935558	0.5080483540849394	0.3818111514186892	0.9487479955593932	0.037722092175448	0.0192236237410775	0.4844784342749065	0.0755975850452053	0.4844784342749064	0.2827963176064442	0.0202088729904198	0.4919516459150606	-0.031043131450187	0.6142746330735892	0.4706085549635581	0.4697146054423071	0.4773092269897461	0.0713117122650146	Edge Prediction	Feature Perceptron	Ensmallen	MP	27750	60802	Connected Monte Carlo	First Order LINE	42.0	500.0
test	1.0	False	0.05	0.5	0.3556866804154648	0.829553324099723	0.239988190796712	0.7880756578947369	4.238486842105259	0.1908948194662481	0.4534185001182872	5.109360325576537	0.95	0.3358748778103617	0.2018327067669172	0.5809621710526316	0.4140882551806746	0.5809621710526316	0.8091051805337519	0.2119243421052631	0.5465814998817128	0.1619243421052631	0.3269300200411003	0.642577516339162	0.6382595753919761	0.4773092269897461	0.0713117122650146	Edge Prediction	Feature Perceptron	Ensmallen	MP	27750	60802	Connected Monte Carlo	First Order LINE	42.0	500.0
train	10.0	False	0.0417005879692446	0.0909090909090909	-0.0465369390660086	1.0224269311960457	-0.0316252846689733	0.9797911270095802	0.4846184184578977	0.9537781539474304	0.0927587851185784	0.4739883151268189	0.9582994120307552	0.0281222732409274	0.0142616719380204	0.4892541425105876	0.0305629091589645	0.8730184539361794	0.0462218460525697	0.0202088729904198	0.9072412148814216	-0.0214917149788248	0.5895720966971258	0.4799795491053226	0.0845763266560262	0.4773092269897461	0.0713117122650146	Edge Prediction	Feature Perceptron	Ensmallen	MP	27750	60802	Connected Monte Carlo	First Order LINE	42.0	500.0
test	10.0	False	0.0418174342105263	0.0909090909090909	0.2603387133247707	0.8224692099729649	0.2104409977380146	0.7880756578947369	5.067846607669617	0.663664839467502	0.0759964472077273	6.161746295446368	0.9581825657894736	0.2600141257188982	0.1494346187300667	0.5850534539473684	0.266978665107753	0.8903409090909091	0.336335160532498	0.2119243421052631	0.9240035527922726	0.1701069078947368	0.3075798923049148	0.6537542565681267	0.1831668895047783	0.4773092269897461	0.0713117122650146	Edge Prediction	Feature Perceptron	Ensmallen	MP	27750	60802	Connected Monte Carlo	First Order LINE	42.0	500.0
train	1.0	False	0.3153036470539863	0.5	0.7602807171103017	0.0	0.7214994346640915	0.0	3.171545934667797	0.2397192828896982	0.0	inf	0.6846963529460137	0.8638175828664281	0.7602807171103018	0.8423481764730069	0.8719407761484158	0.8423481764730069	0.7602807171103018	1.0	1.0	0.6846963529460137	0.3595979517632334	0.9999794416348012	0.9997765412841324	263.4938881397248	4.999928951263428	Edge Prediction	Decision Tree Classifier	scikit-learn	MP	27750	60802	Connected Monte Carlo	First Order LINE	42.0	500.0
test	1.0	False	0.3134046052631579	0.5	0.0506814656546377	0.9341238471673254	0.0478783461367147	0.6413651315789474	1.1443190763579112	0.4663485070974058	0.4829700272479564	1.2250185880897808	0.6865953947368421	0.4289789494393075	0.2730574165675286	0.5226151315789473	0.4374768941782184	0.5226151315789473	0.5336514929025942	0.3586348684210526	0.5170299727520435	0.0452302631578946	0.4831551564102351	0.6080798306029259	0.5289206262387834	263.4938881397248	4.999928951263428	Edge Prediction	Decision Tree Classifier	scikit-learn	MP	27750	60802	Connected Monte Carlo	First Order LINE	42.0	500.0
train	10.0	False	0.3147855762509765	0.0909090909090909	0.241088421887391	0.0	0.4064446629937833	0.0	3.176765631735002	0.758911578112609	0.0	inf	0.6852144237490235	0.3885112738716144	0.2410884218873909	0.8426072118745118	0.4910075578719649	0.7138312943172941	0.2410884218873909	1.0	1.0	0.6852144237490236	0.3594086272154608	0.9999927734231422	0.9997618317647996	263.4938881397248	4.999928951263428	Edge Prediction	Decision Tree Classifier	scikit-learn	MP	27750	60802	Connected Monte Carlo	First Order LINE	42.0	500.0
test	10.0	False	0.3154687499999999	0.0909090909090909	0.0164110309230496	0.9369406167781928	0.0266157942627291	0.6413651315789474	1.1368316780063086	0.8979214456252048	0.0856675234517454	1.2133444293571884	0.68453125	0.1589227797820779	0.0863205399734763	0.5215830592105264	0.1913345993719273	0.6549043062200957	0.1020785543747951	0.3586348684210526	0.9143324765482546	0.0431661184210527	0.4839748450971669	0.3920042734753722	0.1688446416158801	263.4938881397248	4.999928951263428	Edge Prediction	Decision Tree Classifier	scikit-learn	MP	27750	60802	Connected Monte Carlo	First Order LINE	42.0	500.0
train	1.0	False	0.1309567863163521	0.5	0.88420708209118	0.0	0.876592359185477	0.0	7.636106750392466	0.1157929179088198	0.0	inf	0.8690432136836479	0.9385455457580024	0.8842070820911802	0.934521606841824	0.9403228605597016	0.934521606841824	0.8842070820911802	1.0	1.0	0.8690432136836479	0.2657206558999072	0.9999794412121548	0.9997765408615076	167.2088177204132	4.397051334381104	Edge Prediction	Decision Tree Classifier	scikit-learn	MP	27750	60802	Connected Monte Carlo	First Order LINE	42.0	500.0
test	1.0	False	0.1233552631578946	0.5	0.1423511654204627	0.9118198874296436	0.1049005228553787	0.7993421052631579	1.6266666666666674	0.3807106598984772	0.4769381746810598	1.7839780521262012	0.8766447368421053	0.3031055900621118	0.178623718887262	0.5386513157894737	0.352512829862602	0.5386513157894737	0.6192893401015228	0.2006578947368421	0.5230618253189401	0.0773026315789473	0.4394815393307436	0.8279076945550554	0.7031985585568824	167.2088177204132	4.397051334381104	Edge Prediction	Decision Tree Classifier	scikit-learn	MP	27750	60802	Connected Monte Carlo	First Order LINE	42.0	500.0
train	10.0	False	0.128234858764031	0.0909090909090909	0.4381451656488138	0.0	0.6180288684306705	0.0	7.798191612158523	0.5618548343511862	0.0	inf	0.8717651412359689	0.6093198045847426	0.4381451656488137	0.9358825706179844	0.6619253474892873	0.8834228556690626	0.4381451656488137	1.0	1.0	0.871765141235969	0.2636766273876054	0.9999963644381068	0.9997676084930912	167.2088177204132	4.397051334381104	Edge Prediction	Decision Tree Classifier	scikit-learn	MP	27750	60802	Connected Monte Carlo	First Order LINE	42.0	500.0
test	10.0	False	0.1276809210526316	0.0909090909090909	0.0518699163327991	0.9163414220261328	0.0615248691117736	0.7993421052631579	1.571557387607883	0.8641879104976066	0.0839421731695942	1.7150347565135655	0.8723190789473684	0.1619863241054238	0.0881311854366828	0.5364884868421053	0.1650810950998382	0.8112589712918661	0.1358120895023934	0.2006578947368421	0.9160578268304056	0.0729769736842105	0.4437309802708442	0.434925627055921	0.0993903246117771	167.2088177204132	4.397051334381104	Edge Prediction	Decision Tree Classifier	scikit-learn	MP	27750	60802	Connected Monte Carlo	First Order LINE	42.0	500.0
train	1.0	False	0.0027959376670366	0.5	0.9972118578047482	0.0	0.9972079600612382	0.0	357.66176470588783	0.0027881421952519	0.0	inf	0.9972040623329632	0.9986039827550812	0.997211857804748	0.9986020311664816	0.9986049558282536	0.9986020311664816	0.997211857804748	1.0	1.0	0.9972040623329632	0.0502211042600681	0.9999794416348012	0.9997765412841324	0.1741549968719482	3.3567159175872803	Edge Prediction	Decision Tree Classifier	scikit-learn	MP	27750	60802	Connected Monte Carlo	First Order LINE	42.0	500.0
test	1.0	False	0.0029605263157894	0.5	0.4478524312622172	0.9585945232596504	0.1359729560516977	0.9557565789473684	14.944444444444468	0.0627177700348432	0.4894297987029394	15.589953918813002	0.9970394736842104	0.0844981938118423	0.0441128238766808	0.5206414473684211	0.2036383371212255	0.5206414473684211	0.9372822299651568	0.0442434210526315	0.5105702012970605	0.0412828947368422	0.2055158606711521	0.9952160272571848	0.9817763521690538	0.1741549968719482	3.3567159175872803	Edge Prediction	Decision Tree Classifier	scikit-learn	MP	27750	60802	Connected Monte Carlo	First Order LINE	42.0	500.0
train	10.0	False	0.0026561407836849	0.0909090909090909	0.9741258461168742	0.0	0.9856664906186888	0.0	376.4860681114491	0.0258741538831257	0.0	inf	0.9973438592163152	0.9868933614672942	0.9741258461168742	0.9986719296081576	0.9869781386215576	0.9975853265602864	0.9741258461168742	1.0	1.0	0.9973438592163152	0.0490118022185091	0.9999979066747462	0.999776173121824	0.1741549968719482	3.3567159175872803	Edge Prediction	Decision Tree Classifier	scikit-learn	MP	27750	60802	Connected Monte Carlo	First Order LINE	42.0	500.0
test	10.0	False	0.0020559210526315	0.0909090909090909	0.5953392577132761	0.957725587144623	0.1584798881081724	0.9557565789473684	21.52000000000055	0.3172588832487309	0.0874018590379929	22.469901910170943	0.9979440789473684	0.0831016373185047	0.0433521353746978	0.52109375	0.1738010434329158	0.911244019138756	0.682741116751269	0.0442434210526315	0.9125981409620072	0.0421875	0.1773374952191638	0.9852434447227753	0.9031761645646336	0.1741549968719482	3.3567159175872803	Edge Prediction	Decision Tree Classifier	scikit-learn	MP	27750	60802	Connected Monte Carlo	First Order LINE	42.0	500.0
train	1.0	False	0.0415278977015747	0.5	0.9560514467208168	0.0039466346360087	0.9553701621688292	0.0037827391965791	23.989108910891115	0.0400174333372954	0.0039311199418877	6078.3708458888905	0.9584721022984252	0.9777643260694108	0.9564959930519916	0.977344681550923	0.9779321055061831	0.977344681550923	0.9599825666627044	0.9962172608034208	0.9960688800581122	0.954689363101846	0.1695528003026516	0.9977647052914436	0.9973494359650672	0.9510889053344728	0.2014305591583252	Edge Prediction	Perceptron	Ensmallen	MP	27750	60802	Connected Monte Carlo	First Order LINE	42.0	500.0
test	1.0	False	0.0421052631578947	0.5	0.2706445613896253	0.9134615384615384	0.1497832089859874	0.875	2.9687499999999987	0.2519685039370078	0.4773869346733668	3.2499999999999987	0.9578947368421052	0.2142051860202931	0.1199494949494949	0.5414473684210526	0.3057841346569079	0.5414473684210527	0.7480314960629921	0.125	0.5226130653266332	0.0828947368421051	0.3672411906089031	0.56208882931527	0.5959631831782539	0.9510889053344728	0.2014305591583252	Edge Prediction	Perceptron	Ensmallen	MP	27750	60802	Connected Monte Carlo	First Order LINE	42.0	500.0
train	10.0	False	0.0427490645943834	0.0909090909090909	0.69933929286109	0.0039516693655423	0.816576863560539	0.0037827391965791	23.303837645474665	0.3002656962975798	0.0003950108413301	5897.213427995485	0.9572509354056166	0.822060495020951	0.6978800622155654	0.9767340981045188	0.8349175955294116	0.9607933286235988	0.6997343037024202	0.9962172608034208	0.9996049891586698	0.9534681962090374	0.1716029733097083	0.9978771668016928	0.9786524068213284	0.9510889053344728	0.2014305591583252	Edge Prediction	Perceptron	Ensmallen	MP	27750	60802	Connected Monte Carlo	First Order LINE	42.0	500.0
test	10.0	False	0.0423519736842105	0.0909090909090909	0.1441658586868341	0.9136968656075568	0.109155960362171	0.875	2.951456310679613	0.7721139430284858	0.0837201982846801	3.230235783633843	0.9576480263157896	0.1614445034519384	0.0878105141536684	0.5413240131578947	0.1687772411240309	0.8819527511961722	0.2278860569715142	0.125	0.91627980171532	0.0826480263157893	0.3679202531579965	0.5639523012789993	0.1457199821639353	0.9510889053344728	0.2014305591583252	Edge Prediction	Perceptron	Ensmallen	MP	27750	60802	Connected Monte Carlo	First Order LINE	42.0	500.0
train	1.0	False	0.006866493976399	0.5	0.9931803332244364	0.0	0.9931569193480316	0.0	145.6347305389211	0.0068196667755635	0.0	inf	0.993133506023601	0.996578499866828	0.9931803332244364	0.9965667530118004	0.9965843332224504	0.9965667530118004	0.9931803332244364	1.0	1.0	0.9931335060236012	0.0765232631805755	0.99998003249444	0.9999592913697876	0.5410027503967285	0.1882553100585937	Edge Prediction	Perceptron	Ensmallen	MP	27750	60802	Connected Monte Carlo	First Order LINE	42.0	500.0
test	1.0	False	0.0077302631578947	0.5	0.4793533679966539	0.8728659041936019	0.2459086377110281	0.8661184210526316	17.31914893617027	0.0545876887340301	0.4660589432693158	19.841706329645884	0.9922697368421052	0.2345483359746434	0.1328545780969479	0.5630756578947369	0.3557714055240654	0.5630756578947368	0.9454123112659698	0.1338815789473684	0.5339410567306841	0.1261513157894738	0.1937373187568281	0.641861399811721	0.690447935820783	0.5410027503967285	0.1882553100585937	Edge Prediction	Perceptron	Ensmallen	MP	27750	60802	Connected Monte Carlo	First Order LINE	42.0	500.0
train	10.0	False	0.0067595904773651	0.0909090909090909	0.936683997689197	0.0	0.9645477683651116	0.0	147.93795620438075	0.063316002310803	0.0	inf	0.9932404095226348	0.9673070039374776	0.936683997689197	0.9966202047613174	0.9678243630376314	0.9938549177478496	0.936683997689197	1.0	1.0	0.9932404095226348	0.075970668827553	0.9999741135432162	0.9997102120872072	0.5410027503967285	0.1882553100585937	Edge Prediction	Perceptron	Ensmallen	MP	27750	60802	Connected Monte Carlo	First Order LINE	42.0	500.0
test	10.0	False	0.0063486842105263	0.0909090909090909	0.5981567194478279	0.8716522660310525	0.2761967739447269	0.8661184210526316	21.088082901554237	0.3216666666666666	0.0801766138855054	24.19322902420238	0.9936513157894736	0.2236263736263736	0.1258892669347355	0.5637664473684211	0.3013574915599382	0.9154904306220096	0.6783333333333333	0.1338815789473684	0.9198233861144944	0.1275328947368421	0.1788212587704324	0.6426921028285145	0.2682187432796309	0.5410027503967285	0.1882553100585937	Edge Prediction	Perceptron	Ensmallen	MP	27750	60802	Connected Monte Carlo	First Order LINE	42.0	500.0
train	1.0	False	0.0380535339829777	0.5	-0.0683525760266429	1.0092325447201385	-0.0246384625969494	0.9708276797829036	0.7666126418152339	0.5660550458715596	0.5022975301550833	0.759599604497313	0.9619464660170224	0.0546694405917706	0.0281029053532172	0.4955593931170593	0.1125130266166013	0.4955593931170593	0.4339449541284403	0.0291723202170963	0.4977024698449167	-0.0088812137658813	0.5331729023567999	0.4701719680157246	0.4754924777537585	0.4779410362243652	0.0794622898101806	Edge Prediction	Feature Perceptron	Ensmallen	MP	27750	60802	Connected Monte Carlo	First Order LINE	42.0	500.0
test	1.0	False	0.0365131578947368	0.5	0.268214084958299	0.9249743939911234	0.1392414189569804	0.8912006578947369	2.979729729729728	0.2512733446519525	0.4805125703897486	3.2214186134090146	0.9634868421052633	0.1899906656135564	0.1049666772453189	0.5361430921052631	0.2854136778757137	0.5361430921052631	0.7487266553480475	0.1087993421052631	0.5194874296102514	0.0722861842105262	0.3668123763567413	0.642078110121624	0.6242018509671715	0.4779410362243652	0.0794622898101806	Edge Prediction	Feature Perceptron	Ensmallen	MP	27750	60802	Connected Monte Carlo	First Order LINE	42.0	500.0
train	10.0	False	0.0311109740553431	0.0909090909090909	-0.0053446036244744	1.00200090390781	-0.0032189029700342	0.9708276797829036	0.9376858521112796	0.9142701788303528	0.0910744247941216	0.9358133794633304	0.9688890259446568	0.0435316133386508	0.022250098000784	0.4990306730808766	0.0500093770738583	0.8834602345148787	0.0857298211696471	0.0291723202170963	0.9089255752058784	-0.0019386538382467	0.5080418437741693	0.4820004234291207	0.0868500362635176	0.4779410362243652	0.0794622898101806	Edge Prediction	Feature Perceptron	Ensmallen	MP	27750	60802	Connected Monte Carlo	First Order LINE	42.0	500.0
test	10.0	False	0.0311595394736842	0.0909090909090909	0.1745652073000154	0.9198631706716692	0.1164182470281779	0.8912006578947369	3.4916864608076	0.7411971830985915	0.0842376096013929	3.79587592169608	0.9688404605263158	0.1531959240389069	0.0829519092106088	0.5388199013157895	0.1678021937099218	0.8906549043062201	0.2588028169014084	0.1087993421052631	0.9157623903986072	0.0776398026315789	0.3486014389292972	0.6472856418260907	0.1600181959530554	0.4779410362243652	0.0794622898101806	Edge Prediction	Feature Perceptron	Ensmallen	MP	27750	60802	Connected Monte Carlo	First Order LINE	42.0	500.0
train	1.0	False	0.3177089757822458	0.5	0.758892910634049	0.0	0.719573360588132	0.0	3.1475346188689013	0.241107089365951	0.0	inf	0.6822910242177542	0.8629211091202611	0.758892910634049	0.8411455121088771	0.8711445980054339	0.8411455121088771	0.758892910634049	1.0	1.0	0.6822910242177542	0.3604734702418057	0.9999794416348012	0.9997765412841324	239.5295023918152	5.11139988899231	Edge Prediction	Decision Tree Classifier	scikit-learn	MP	27750	60802	Connected Monte Carlo	First Order LINE	42.0	500.0
test	1.0	False	0.3205592105263157	0.5	0.0183562344251564	0.976155894456548	0.0172447984667131	0.6632401315789473	1.050538737814264	0.4876767171274865	0.4939670484473571	1.076199758440353	0.6794407894736842	0.4063911080236193	0.2550130775937227	0.5081003289473685	0.4153672126314129	0.5081003289473685	0.5123232828725135	0.3367598684210526	0.5060329515526429	0.0162006578947369	0.4938374225522226	0.6022272320269217	0.5242646558496726	239.5295023918152	5.11139988899231	Edge Prediction	Decision Tree Classifier	scikit-learn	MP	27750	60802	Connected Monte Carlo	First Order LINE	42.0	500.0
train	10.0	False	0.3161670983923358	0.0909090909090909	0.2402880967435978	0.0	0.4053602180998496	0.0	3.1628844528252817	0.7597119032564021	0.0	inf	0.6838329016076642	0.3874714227677895	0.2402880967435978	0.8419164508038322	0.4901918978763295	0.7125753650978766	0.2402880967435978	1.0	1.0	0.6838329016076643	0.3599128992451631	0.9999927058842508	0.9997617776122624	239.5295023918152	5.11139988899231	Edge Prediction	Decision Tree Classifier	scikit-learn	MP	27750	60802	Connected Monte Carlo	First Order LINE	42.0	500.0
test	10.0	False	0.3156496710526315	0.0909090909090909	0.0080502660988717	0.9691529375007508	0.0130362075089149	0.6632401315789473	1.0668785660318372	0.9035971561749612	0.0883525777261672	1.100836126837835	0.6843503289473685	0.1498956770013543	0.0810201214807193	0.5105550986842106	0.1801793800686842	0.6527511961722487	0.0964028438250388	0.3367598684210526	0.9116474222738328	0.0211101973684211	0.4919085618215448	0.3747957625032462	0.1586565553185357	239.5295023918152	5.11139988899231	Edge Prediction	Decision Tree Classifier	scikit-learn	MP	27750	60802	Connected Monte Carlo	First Order LINE	42.0	500.0
train	1.0	False	0.1303811520907857	0.5	0.8846573548668704	0.0	0.8771058714509559	0.0	7.669820245979188	0.1153426451331296	0.0	inf	0.8696188479092143	0.938799143072202	0.8846573548668704	0.9348094239546072	0.9405622546471182	0.9348094239546072	0.8846573548668704	1.0	1.0	0.8696188479092144	0.2652911123046003	0.9999794416348012	0.9997765412841324	175.2281153202057	4.450018644332886	Edge Prediction	Decision Tree Classifier	scikit-learn	MP	27750	60802	Connected Monte Carlo	First Order LINE	42.0	500.0
test	1.0	False	0.1277960526315789	0.5	0.1206759036459992	0.9255138600792004	0.0885435719569542	0.8072368421052631	1.508365508365509	0.3986659825551565	0.4806581137988444	1.6297600429629775	0.8722039473684211	0.29194171129655	0.1709202275047396	0.532483552631579	0.3404629849957213	0.532483552631579	0.6013340174448435	0.1927631578947368	0.5193418862011556	0.0649671052631579	0.4488017454063586	0.8233936764196675	0.6984811449322141	175.2281153202057	4.450018644332886	Edge Prediction	Decision Tree Classifier	scikit-learn	MP	27750	60802	Connected Monte Carlo	First Order LINE	42.0	500.0
train	10.0	False	0.1257472965749764	0.0909090909090909	0.4429731895672446	0.0	0.6223106206099724	0.0	7.952457247490432	0.5570268104327554	0.0	inf	0.8742527034250236	0.6139728621016094	0.4429731895672446	0.9371263517125118	0.6655623108073688	0.8856842758409306	0.4429731895672446	1.0	1.0	0.8742527034250236	0.2617794091294767	0.9999955450958352	0.999765470415028	175.2281153202057	4.450018644332886	Edge Prediction	Decision Tree Classifier	scikit-learn	MP	27750	60802	Connected Monte Carlo	First Order LINE	42.0	500.0
test	10.0	False	0.1279111842105262	0.0909090909090909	0.0462428745581764	0.9256360447353036	0.0547625938385785	0.8072368421052631	1.5070078436415073	0.8690356464409431	0.0847214790008803	1.628078176312218	0.8720888157894737	0.1559651340741233	0.0845781915277477	0.5324259868421053	0.1588870742498792	0.8103319377990431	0.1309643535590569	0.1927631578947368	0.9152785209991195	0.0648519736842105	0.4489131296719794	0.4363035202237708	0.1003426373237601	175.2281153202057	4.450018644332886	Edge Prediction	Decision Tree Classifier	scikit-learn	MP	27750	60802	Connected Monte Carlo	First Order LINE	42.0	500.0
train	1.0	False	0.0018913695982895	0.5	0.998112200927484	0.0	0.9981104156630006	0.0	528.7173913043587	0.0018877990725161	0.0	inf	0.9981086304017104	0.999055208675649	0.998112200927484	0.9990543152008552	0.999055654569596	0.9990543152008552	0.998112200927484	1.0	1.0	0.9981086304017106	0.041677336912445	0.9999794416348012	0.9997765412841324	0.1671223640441894	3.338452816009521	Edge Prediction	Decision Tree Classifier	scikit-learn	MP	27750	60802	Connected Monte Carlo	First Order LINE	42.0	500.0
test	1.0	False	0.0016447368421053	0.5	0.4819779788800855	0.9499176276771004	0.1552382006595163	0.9483552631578948	31.399999999999107	0.0308641975308642	0.4871578235890503	33.05549774540315	0.9983552631578948	0.0980637101811367	0.051559934318555	0.525	0.2237202795519016	0.525	0.9691358024691358	0.0516447368421052	0.5128421764109496	0.05	0.1514332332384478	0.9970997378700658	0.988840943807054	0.1671223640441894	3.338452816009521	Edge Prediction	Decision Tree Classifier	scikit-learn	MP	27750	60802	Connected Monte Carlo	First Order LINE	42.0	500.0
train	10.0	False	0.0021133999424365	0.0909090909090909	0.9793034024562108	0.0	0.9885513353902426	0.0	473.1712062256908	0.020696597543789	0.0	inf	0.9978866000575636	0.9895434941817886	0.979303402456211	0.9989433000287816	0.9895975962259664	0.9980787273250576	0.979303402456211	1.0	1.0	0.9978866000575636	0.0439512163734707	0.99999791500088	0.9997762537458896	0.1671223640441894	3.338452816009521	Edge Prediction	Decision Tree Classifier	scikit-learn	MP	27750	60802	Connected Monte Carlo	First Order LINE	42.0	500.0
test	10.0	False	0.0017927631578947	0.0909090909090909	0.6555539156462677	0.9500584930220296	0.1807779205306302	0.9483552631578948	28.80733944954054	0.2576832151300237	0.0867628692237085	30.321648257580037	0.9982072368421052	0.0965708134707058	0.0507351753110357	0.5249259868421052	0.1957977400484683	0.9121561004784688	0.7423167848699763	0.0516447368421052	0.9132371307762914	0.0498519736842104	0.1570537491801732	0.9873728947097904	0.9136340782474018	0.1671223640441894	3.338452816009521	Edge Prediction	Decision Tree Classifier	scikit-learn	MP	27750	60802	Connected Monte Carlo	First Order LINE	42.0	500.0
train	1.0	False	0.0399243452160684	0.5	0.9582484445295067	0.0032548179871519	0.957599394090937	0.0031248715102174	24.96910401647783	0.0385072969543147	0.0032442585161786	7671.428668220625	0.9600756547839316	0.9788642832630156	0.958603510991618	0.978475391636857	0.9790240864711428	0.978475391636857	0.9614927030456852	0.9968751284897824	0.9967557414838214	0.956950783273714	0.1667525596179134	0.9982073504524828	0.997813905032378	0.9554204940795898	0.2106854915618896	Edge Prediction	Perceptron	Ensmallen	MP	27750	60802	Connected Monte Carlo	First Order LINE	42.0	500.0
test	1.0	False	0.0467105263157894	0.5	0.2180909901873327	0.9340924775707384	0.1170573677476422	0.8904605263157894	2.3450704225352137	0.2989473684210526	0.4829616413916146	2.510533463061341	0.9532894736842106	0.1894736842105263	0.1046511627906976	0.5314144736842106	0.2771153844305448	0.5314144736842106	0.7010526315789474	0.1095394736842105	0.5170383586083853	0.0628289473684211	0.3950442057227301	0.5556538640495152	0.5804121269169673	0.9554204940795898	0.2106854915618896	Edge Prediction	Perceptron	Ensmallen	MP	27750	60802	Connected Monte Carlo	First Order LINE	42.0	500.0
train	10.0	False	0.0421610953496978	0.0909090909090909	0.7024478579827118	0.0032624186541663	0.8189241891440795	0.0031248715102174	23.64443144138872	0.2972260065509144	0.0003261354663737	7247.516014289798	0.9578389046503022	0.8243794627677661	0.7012292118582791	0.9773570165700424	0.8370053255618118	0.9613876522720732	0.7027739934490855	0.9968751284897824	0.9996738645336264	0.9547140331400849	0.1705741216755027	0.9980731161871922	0.980005426113992	0.9554204940795898	0.2106854915618896	Edge Prediction	Perceptron	Ensmallen	MP	27750	60802	Connected Monte Carlo	First Order LINE	42.0	500.0
test	10.0	False	0.0426151315789473	0.0909090909090909	0.1193876399380946	0.93009672043842	0.0893864601511718	0.8904605263157894	2.570436125048244	0.7955173472520725	0.0850950128098329	2.763622393848047	0.9573848684210526	0.1426582414051622	0.0768077499711682	0.5334621710526316	0.1496626946154557	0.880308014354067	0.2044826527479275	0.1095394736842105	0.9149049871901672	0.0669243421052632	0.3841340392399847	0.5661964189101454	0.1339715059887102	0.9554204940795898	0.2106854915618896	Edge Prediction	Perceptron	Ensmallen	MP	27750	60802	Connected Monte Carlo	First Order LINE	42.0	500.0
train	1.0	False	0.0039060893877719	0.5	0.9960676731543208	4.1277965821884645e-05	0.996060233490292	4.111673039763897e-05	255.9999999999972	0.0038910505836575	4.127626202171132e-05	6201855.99999387	0.996093910612228	0.9980302035456337	0.9960681520314548	0.9980263969409152	0.9980320599425764	0.9980263969409152	0.9961089494163424	0.9999588832696024	0.9999587237379784	0.9960527938818304	0.058823529411765	0.9999854812515664	0.9999646845610434	0.5526101589202881	0.1925001144409179	Edge Prediction	Perceptron	Ensmallen	MP	27750	60802	Connected Monte Carlo	First Order LINE	42.0	500.0
test	1.0	False	0.003453947368421	0.5	0.4994168733756816	0.8900808714309293	0.2338928418284453	0.8870065789473685	32.71428571428542	0.0296610169491525	0.4709221096751659	36.7542846547108	0.9965460526315788	0.2024160282852092	0.1126044910670382	0.5547697368421053	0.3311222150138023	0.5547697368421053	0.9703389830508474	0.1129934210526315	0.5290778903248341	0.1095394736842105	0.1488174884609699	0.6195135244438192	0.6772490185956819	0.5526101589202881	0.1925001144409179	Edge Prediction	Perceptron	Ensmallen	MP	27750	60802	Connected Monte Carlo	First Order LINE	42.0	500.0
train	10.0	False	0.0043624850951852	0.0909090909090909	0.958192946881636	4.1296887453632986e-05	0.976715642688028	4.111673039763897e-05	229.21771913289405	0.0418029234466726	4.1296716911005576e-06	5550484.147025691	0.9956375149048148	0.9786326505975614	0.9581593255062644	0.9977981990872086	0.9788552899292432	0.996030366574341	0.9581970765533272	0.9999588832696024	0.999995870328309	0.9955963981744173	0.0619581070995464	0.9999785099953864	0.9997556638566404	0.5526101589202881	0.1925001144409179	Edge Prediction	Perceptron	Ensmallen	MP	27750	60802	Connected Monte Carlo	First Order LINE	42.0	500.0
test	10.0	False	0.0039144736842104	0.0909090909090909	0.6609348306687401	0.8904923879660513	0.2685033996218145	0.8870065789473685	28.865546218487623	0.2572972972972973	0.0817678720339625	32.41526441839509	0.9960855263157896	0.1961456102783726	0.1087369420702754	0.5545394736842105	0.289690385072432	0.9158044258373206	0.7427027027027027	0.1129934210526315	0.9182321279660376	0.109078947368421	0.1569201819806704	0.6237163180618075	0.2594531997846613	0.5526101589202881	0.1925001144409179	Edge Prediction	Perceptron	Ensmallen	MP	27750	60802	Connected Monte Carlo	First Order LINE	42.0	500.0
train	1.0	False	0.0456601291065335	0.5	-0.1651596807740155	1.0231360806531526	-0.060387694093632	0.9764195551169772	0.5164340387212961	0.6594418052256532	0.5057178755483623	0.5047559640273984	0.9543398708934664	0.0441069025187463	0.0225507736468552	0.4889601578882447	0.0896131337547028	0.4889601578882447	0.3405581947743468	0.0235804448830229	0.4942821244516376	-0.0220796842235105	0.581857637345104	0.477046639354277	0.4761972936292584	0.482745885848999	0.0738880634307861	Edge Prediction	Feature Perceptron	Ensmallen	MP	27750	60802	Connected Monte Carlo	First Order LINE	42.0	500.0
test	1.0	False	0.0462993421052632	0.5	0.319751636763423	0.8710011209795637	0.198337756966892	0.8306743421052631	3.657193605683832	0.2147215865751335	0.4655267766614434	4.198839149105574	0.9537006578947368	0.2785820592612637	0.1618329010453509	0.5615131578947368	0.3646474790584745	0.5615131578947369	0.7852784134248665	0.1693256578947368	0.5344732233385565	0.1230263157894735	0.3433618993591681	0.6123097190962604	0.6109894810559813	0.482745885848999	0.0738880634307861	Edge Prediction	Feature Perceptron	Ensmallen	MP	27750	60802	Connected Monte Carlo	First Order LINE	42.0	500.0
train	10.0	False	0.0367480777928539	0.0909090909090909	-0.0317388373390424	1.0136699783371927	-0.0204432228150394	0.9764195551169772	0.6416783216783212	0.9397013983808222	0.0920374389582203	0.6330248852105885	0.963251922207146	0.0339028139039962	0.0172437121337402	0.4934161835450845	0.0377076630408777	0.8778272424504077	0.0602986016191777	0.0235804448830229	0.9079625610417796	-0.013167632909831	0.5552322055119161	0.4855816351955466	0.0865860598147476	0.482745885848999	0.0738880634307861	Edge Prediction	Feature Perceptron	Ensmallen	MP	27750	60802	Connected Monte Carlo	First Order LINE	42.0	500.0
test	10.0	False	0.0368749999999999	0.0909090909090909	0.2352876864844573	0.8624782267153933	0.1765333081018903	0.8306743421052631	4.5918822479928645	0.6853125477609658	0.0793997657545768	5.32405584947958	0.963125	0.2201785809763139	0.1237082432107666	0.5662253289473684	0.2308347025072119	0.8909614234449761	0.3146874522390341	0.1693256578947368	0.9206002342454233	0.1324506578947368	0.318180743046135	0.6257377124902614	0.1633785159111974	0.482745885848999	0.0738880634307861	Edge Prediction	Feature Perceptron	Ensmallen	MP	27750	60802	Connected Monte Carlo	First Order LINE	42.0	500.0
train	1.0	False	0.1976014877564152	0.4999946966295313	0.8349993800298767	0.0	0.8185366578597983	0.0	5.060690642333153	0.1650006199701233	0.0	inf	0.8023985122435847	0.9100813756310714	0.8349993800298766	0.9011992561217924	0.913783004892232	0.9011982081678976	0.8349993800298766	1.0	1.0	0.8023985122435846	0.3077303825016014	0.9999858578287524	0.9998417923442552	161.58724665641785	3.5020909309387207	Edge Prediction	Decision Tree Classifier	scikit-learn	HP	43279	176773	Connected Monte Carlo	GloVe	453650.0	100.0	6.0		128.0	10.0	10.0	1.0	1.0	1.0	1.0	100.0	False
test	1.0	False	0.1928133216476775	0.4998868874247094	0.5515020832202191	0.3196780721550656	0.5503231801591704	0.2580398812049215	3.8480749797508382	0.2063415224494735	0.2421563943303073	12.03734417506203	0.8071866783523225	0.7669390559445671	0.6219798458802608	0.7745733985737004	0.7673740536961813	0.7745807765178294	0.7936584775505264	0.7419601187950785	0.7578436056696927	0.5491467971474009	0.3376494972768282	0.7812868831911528	0.7245936703793615	161.58724665641785	3.5020909309387207	Edge Prediction	Decision Tree Classifier	scikit-learn	HP	43279	176773	Connected Monte Carlo	GloVe	453650.0	100.0	6.0		128.0	10.0	10.0	1.0	1.0	1.0	1.0	100.0	False
train	10.0	False	0.199822252640227	0.0908981639493888	0.3335015564569379	0.0	0.5165854471301827	0.0	5.004447636772793	0.666498443543062	0.0	inf	0.800177747359773	0.5001892271397699	0.333501556456938	0.9000888736798864	0.5774959363120558	0.8183412232410006	0.333501556456938	1.0	1.0	0.8001777473597729	0.3089220762661252	0.9999980554348252	0.999911092648382	161.58724665641785	3.5020909309387207	Edge Prediction	Decision Tree Classifier	scikit-learn	HP	43279	176773	Connected Monte Carlo	GloVe	453650.0	100.0	6.0		128.0	10.0	10.0	1.0	1.0	1.0	1.0	100.0	False
test	10.0	False	0.1977825020071693	0.0908665671173799	0.2415510273312502	0.3216582558352867	0.3625557369368066	0.2580398812049215	3.751394138841381	0.7273010790693806	0.031147893599369	11.66267015003146	0.8022174979928307	0.3988171707880714	0.2490765973204705	0.7720888083939546	0.4498129875503508	0.7967421168016408	0.2726989209306193	0.7419601187950785	0.9688521064006308	0.5441776167879091	0.3405006907332244	0.7438648573879649	0.5687031495507804	161.58724665641785	3.5020909309387207	Edge Prediction	Decision Tree Classifier	scikit-learn	HP	43279	176773	Connected Monte Carlo	GloVe	453650.0	100.0	6.0		128.0	10.0	10.0	1.0	1.0	1.0	1.0	100.0	False
train	1.0	False	0.1321373770514987	0.4999946966295313	0.8832828456325537	0.0	0.8755387868142017	0.0	7.567881414887353	0.1167171543674463	0.0	inf	0.8678626229485012	0.9380246283036452	0.8832828456325537	0.9339313114742508	0.939831285727685	0.9339306107007874	0.8832828456325537	1.0	1.0	0.8678626229485014	0.2665971192934512	0.9999858578287524	0.9998417923442552	133.1587836742401	3.103721857070923	Edge Prediction	Decision Tree Classifier	scikit-learn	HP	43279	176773	Connected Monte Carlo	GloVe	453650.0	100.0	6.0		128.0	10.0	10.0	1.0	1.0	1.0	1.0	100.0	False
test	1.0	False	0.1326510418139154	0.4998868874247094	0.5638433028056236	0.3738123019449913	0.5533863078553287	0.3242257106491303	5.0943760419074176	0.1641477749790092	0.2720089222153671	13.628165834566582	0.8673489581860846	0.747337305869657	0.5965989961794891	0.7715616237684771	0.7515633329040895	0.7715832932726295	0.8358522250209908	0.6757742893508697	0.7279910777846329	0.5431232475369543	0.3070241806195205	0.8301507169646933	0.7475168967225316	133.1587836742401	3.103721857070923	Edge Prediction	Decision Tree Classifier	scikit-learn	HP	43279	176773	Connected Monte Carlo	GloVe	453650.0	100.0	6.0		128.0	10.0	10.0	1.0	1.0	1.0	1.0	100.0	False
train	10.0	False	0.1310734766860369	0.0908981639493888	0.432730321538292	0.0	0.6131972389262703	0.0	7.629308577778255	0.567269678461708	0.0	inf	0.868926523313963	0.6040638842258587	0.432730321538292	0.9344632616569816	0.6578224088143334	0.8808408616871869	0.432730321538292	1.0	1.0	0.8689265233139629	0.2658075550491728	0.9999987074895558	0.999912389701451	133.1587836742401	3.103721857070923	Edge Prediction	Decision Tree Classifier	scikit-learn	HP	43279	176773	Connected Monte Carlo	GloVe	453650.0	100.0	6.0		128.0	10.0	10.0	1.0	1.0	1.0	1.0	100.0	False
test	10.0	False	0.1305564664774462	0.0908665671173799	0.3050211438516341	0.3729117511927757	0.4078026041863261	0.3242257106491303	5.176107377780559	0.6590461512115764	0.0359327049367894	13.8802474344789	0.8694435335225538	0.4532339299433742	0.2930203465911181	0.7726089114367117	0.4800081716663175	0.8518454741484552	0.3409538487884236	0.6757742893508697	0.9640672950632104	0.5452178228734235	0.3053336275328644	0.7016748853855617	0.4859288040625474	133.1587836742401	3.103721857070923	Edge Prediction	Decision Tree Classifier	scikit-learn	HP	43279	176773	Connected Monte Carlo	GloVe	453650.0	100.0	6.0		128.0	10.0	10.0	1.0	1.0	1.0	1.0	100.0	False
train	1.0	False	0.1309777190091995	0.4999946966295313	0.8761757629873044	0.0074046713898782	0.8693550614697835	0.0064348244212193	7.585757204314997	0.1164741465500437	0.0073500904626518	1024.4556179338697	0.8690222809908005	0.9353201375275004	0.8784989464865169	0.9312937282847906	0.936931438106011	0.9312930677876812	0.8835258534499563	0.9935651755787808	0.992649909537348	0.8625874565695812	0.2663665364657143	0.9952344349986766	0.9913296732323283	1.063209056854248	2.7351202964782715	Edge Prediction	Decision Tree Classifier	scikit-learn	HP	43279	176773	Connected Monte Carlo	GloVe	453650.0	100.0	6.0		128.0	10.0	10.0	1.0	1.0	1.0	1.0	100.0	False
test	1.0	False	0.1253852025670747	0.4998868874247094	0.5222468734568633	0.4442790654485808	0.5038191993819309	0.3885730448309998	4.876388462521465	0.1702364501765699	0.3075166763665667	10.975958224810482	0.8746147974329253	0.7040565407852525	0.5432772053279719	0.7430208763009627	0.7122778957533084	0.7430506461555864	0.82976354982343	0.6114269551690001	0.6924833236334333	0.4860417526019254	0.3116959589381108	0.8381820980532593	0.7544876973171589	1.063209056854248	2.7351202964782715	Edge Prediction	Decision Tree Classifier	scikit-learn	HP	43279	176773	Connected Monte Carlo	GloVe	453650.0	100.0	6.0		128.0	10.0	10.0	1.0	1.0	1.0	1.0	100.0	False
train	10.0	False	0.1307206686807597	0.0908981639493888	0.4310678926153222	0.0074024817908113	0.6098725795141445	0.0064348244212193	7.6006739072397345	0.5681925044945374	0.0007396028901405	1026.773739136299	0.8692793313192403	0.6019883765019397	0.4306032699468289	0.9314222534490104	0.6550029695261835	0.8805766863673322	0.4318074955054626	0.9935651755787808	0.9992603971098596	0.8628445068980208	0.2661746358513374	0.9986167776497344	0.987730928418135	1.063209056854248	2.7351202964782715	Edge Prediction	Decision Tree Classifier	scikit-learn	HP	43279	176773	Connected Monte Carlo	GloVe	453650.0	100.0	6.0		128.0	10.0	10.0	1.0	1.0	1.0	1.0	100.0	False
test	10.0	False	0.1299175647100064	0.0908665671173799	0.2771767915648939	0.4465933675600412	0.3653261939086652	0.3885730448309998	4.706268598351482	0.6800941204327172	0.0427290880023887	10.538151571896684	0.8700824352899935	0.4200411938442406	0.2658557882697298	0.7407546952294968	0.4422658452610653	0.8465792997453012	0.3199058795672828	0.6114269551690001	0.9572709119976112	0.4815093904589935	0.3155177695562415	0.669524287901588	0.431584905062825	1.063209056854248	2.7351202964782715	Edge Prediction	Decision Tree Classifier	scikit-learn	HP	43279	176773	Connected Monte Carlo	GloVe	453650.0	100.0	6.0		128.0	10.0	10.0	1.0	1.0	1.0	1.0	100.0	False
train	1.0	False	0.2025371055218108	0.4999946966295313	0.7670275018381765	0.0609528970457102	0.7578868973852296	0.0486076737049031	4.6973729768871575	0.1755225600078437	0.0574499381539798	77.06562287538965	0.7974628944781892	0.8833998128724085	0.7911514103762768	0.8744276103866431	0.8856644452680505	0.8744267940418401	0.8244774399921563	0.9513923262950968	0.94255006184602	0.7488552207732861	0.3157221042555101	0.9475222982526036	0.9397180910529542	2.0361804962158203	0.2506377696990967	Edge Prediction	Perceptron	Ensmallen	HP	43279	176773	Connected Monte Carlo	GloVe	453650.0	100.0	6.0		128.0	10.0	10.0	1.0	1.0	1.0	1.0	100.0	False
test	1.0	False	0.1929546803878884	0.4998868874247094	0.6584684833398526	0.1856090772435042	0.6578591510111326	0.1497949370668929	4.4062422389753735	0.1850395835592668	0.1564919331008805	23.73936827019908	0.8070453196121116	0.8322097481969574	0.7126363205310574	0.8286251912726093	0.8323962230500476	0.8286203093628934	0.8149604164407331	0.850205062933107	0.8435080668991195	0.6572503825452185	0.3226737933497576	0.8978133240266465	0.8706770122196856	2.0361804962158203	0.2506377696990967	Edge Prediction	Perceptron	Ensmallen	HP	43279	176773	Connected Monte Carlo	GloVe	453650.0	100.0	6.0		128.0	10.0	10.0	1.0	1.0	1.0	1.0	100.0	False
train	10.0	False	0.2020062685286068	0.0908981639493888	0.3140949203869527	0.0609123502953803	0.4851580713058973	0.0486076737049031	4.709716848021312	0.6798515187207766	0.0060535608922705	77.31957189605446	0.7979937314713932	0.4790830251765707	0.3149961721166205	0.8746930288832451	0.551893837947193	0.8119373820932841	0.3201484812792233	0.9513923262950968	0.9939464391077294	0.7493860577664901	0.315438685379005	0.9490359913678286	0.7014742375471601	2.0361804962158203	0.2506377696990967	Edge Prediction	Perceptron	Ensmallen	HP	43279	176773	Connected Monte Carlo	GloVe	453650.0	100.0	6.0		128.0	10.0	10.0	1.0	1.0	1.0	1.0	100.0	False
test	10.0	False	0.1998773082446597	0.0908665671173799	0.2799486648579925	0.1872149591686582	0.4266830048702748	0.1497949370668929	4.253634744232266	0.7016831742125007	0.0183681609295066	22.72059221720766	0.8001226917553402	0.4416641565711851	0.2834203926153614	0.8251638773442236	0.5036173901313035	0.8046735048973623	0.2983168257874992	0.850205062933107	0.9816318390704932	0.6503277546884472	0.3265376303388257	0.8965443043640534	0.4506226291199141	2.0361804962158203	0.2506377696990967	Edge Prediction	Perceptron	Ensmallen	HP	43279	176773	Connected Monte Carlo	GloVe	453650.0	100.0	6.0		128.0	10.0	10.0	1.0	1.0	1.0	1.0	100.0	False
train	1.0	False	0.366133742513488	0.4999946966295313	0.7319133398007593	6.69343308074067e-05	0.6811050699516575	4.242741376625503e-05	2.731126516014557	0.268019731768043	6.692843119757273e-05	40803.0749403166	0.6338662574865119	0.8452372769411463	0.7319575355724985	0.8169119150363728	0.8555403042535448	0.8169099735185035	0.7319802682319569	0.9999575725862336	0.9999330715688024	0.6338238300727457	0.376986905487476	0.9690652024275356	0.9643555577790022	1.328203201293945	0.2179245948791504	Edge Prediction	Perceptron	Ensmallen	HP	43279	176773	Connected Monte Carlo	GloVe	453650.0	100.0	6.0		128.0	10.0	10.0	1.0	1.0	1.0	1.0	100.0	False
test	1.0	False	0.3587402109072404	0.4998868874247094	0.6977216457557005	0.0349333578045378	0.657107999700524	0.0224013576580398	2.7250879957662124	0.2685388978244307	0.0337394564198687	78.00818950797287	0.6412597890927596	0.8368055975885821	0.7194030472067272	0.8094292157173599	0.8456212984621369	0.8093911715634986	0.7314611021755693	0.97759864234196	0.9662605435801312	0.6188584314347199	0.3772468746249465	0.9125302886240008	0.8825705374846935	1.328203201293945	0.2179245948791504	Edge Prediction	Perceptron	Ensmallen	HP	43279	176773	Connected Monte Carlo	GloVe	453650.0	100.0	6.0		128.0	10.0	10.0	1.0	1.0	1.0	1.0	100.0	False
train	10.0	False	0.3663101585373527	0.0908981639493888	0.2144134272694768	6.695296498414186e-05	0.3685953251557348	4.242741376625503e-05	2.729811197644599	0.7855798783640557	6.694366467472074e-06	40772.07332477611	0.6336898414626473	0.3531208212483784	0.2144181709286369	0.8168237070244405	0.4630453804377319	0.6669829057356897	0.2144201216359443	0.9999575725862336	0.9999933056335324	0.633647414048881	0.3770434772848028	0.969577349055652	0.8058364313051938	1.328203201293945	0.2179245948791504	Edge Prediction	Perceptron	Ensmallen	HP	43279	176773	Connected Monte Carlo	GloVe	453650.0	100.0	6.0		128.0	10.0	10.0	1.0	1.0	1.0	1.0	100.0	False
test	10.0	False	0.3651464950866757	0.0908665671173799	0.2075870296129782	0.0352858690779352	0.3565629285677563	0.0224013576580398	2.677277902146932	0.7888985933902166	0.0035143769968051	75.8739396848546	0.6348535049133243	0.3472237570448358	0.2100851573374504	0.8062260736276422	0.4542823444711474	0.665997578947639	0.2111014066097833	0.97759864234196	0.9964856230031948	0.6124521472552844	0.3793282850648555	0.9094629119668138	0.4549357837404464	1.328203201293945	0.2179245948791504	Edge Prediction	Perceptron	Ensmallen	HP	43279	176773	Connected Monte Carlo	GloVe	453650.0	100.0	6.0		128.0	10.0	10.0	1.0	1.0	1.0	1.0	100.0	False
train	1.0	False	0.0642266707207557	0.4999946966295313	0.0135331947879513	0.9964394000532306	0.0067150165666849	0.9324414148128244	1.0518774276952074	0.4873638461125718	0.4991029590994769	1.055636125627926	0.9357733292792444	0.1193839617631439	0.0634813057720546	0.50166595723321	0.1860993639764249	0.5016705616976442	0.5126361538874282	0.0675585851871756	0.5008970409005231	0.0033319144664198	0.4936782626500583	0.4947280378051932	0.5004438462194555	1.4120290279388428	0.2302694320678711	Edge Prediction	Feature Perceptron	Ensmallen	HP	43279	176773	Connected Monte Carlo	GloVe	453650.0	100.0	6.0		128.0	10.0	10.0	1.0	1.0	1.0	1.0	100.0	False
test	1.0	False	0.0641485963077097	0.4998868874247094	0.0745367519359296	0.9780570677686	0.0391233478333009	0.9153160797624098	1.3201211735230494	0.4311229336880107	0.4943403143760597	1.3497383915795993	0.9358514036922904	0.1474223250775518	0.079576865830321	0.5102676619649402	0.2194874486355855	0.5103639397109974	0.5688770663119893	0.0846839202375901	0.5056596856239403	0.0205353239298804	0.465340234965294	0.5513023749975615	0.5368709621491482	1.4120290279388428	0.2302694320678711	Edge Prediction	Feature Perceptron	Ensmallen	HP	43279	176773	Connected Monte Carlo	GloVe	453650.0	100.0	6.0		128.0	10.0	10.0	1.0	1.0	1.0	1.0	100.0	False
train	10.0	False	0.0531757316170413	0.0908981639493888	0.0230718037692121	0.9848093737661604	0.0182164314620468	0.9324414148128244	1.270477774969154	0.8872870558255863	0.0896411404052015	1.290074819363798	0.9468242683829586	0.0844806394850165	0.0441032553501855	0.5071914267850671	0.0872624033631007	0.8669006321567568	0.1127129441744136	0.0675585851871756	0.9103588595947985	0.0143828535701342	0.4701115476292518	0.5053511694190171	0.0969174283448471	1.4120290279388428	0.2302694320678711	Edge Prediction	Feature Perceptron	Ensmallen	HP	43279	176773	Connected Monte Carlo	GloVe	453650.0	100.0	6.0		128.0	10.0	10.0	1.0	1.0	1.0	1.0	100.0	False
test	10.0	False	0.0526387208395056	0.0908665671173799	0.0504577159315293	0.966174256745556	0.0402110378900839	0.9153160797624098	1.608776180101141	0.8614786712316091	0.0880636128368614	1.6650994050701724	0.9473612791604944	0.1051097965560216	0.0554701250578971	0.5160225996990423	0.1083075674024092	0.8689727490252822	0.1385213287683908	0.0846839202375901	0.9119363871631384	0.0320451993980845	0.440844137039379	0.5631138190981297	0.1116418433469245	1.4120290279388428	0.2302694320678711	Edge Prediction	Feature Perceptron	Ensmallen	HP	43279	176773	Connected Monte Carlo	GloVe	453650.0	100.0	6.0		128.0	10.0	10.0	1.0	1.0	1.0	1.0	100.0	False
train	1.0	False	0.2039014112390056	0.4999681814646425	0.8306148939544336	0.0	0.8131736252984276	0.0	4.90433094073997	0.1693851060455664	0.0	inf	0.7960985887609944	0.9074709232373466	0.8306148939544336	0.8980492943804972	0.9113807623350592	0.8980428065362343	0.8306148939544336	1.0	1.0	0.7960985887609944	0.3110833646742644	0.9999929293143284	0.9999155924454132	164.19584274291992	3.569641828536988	Edge Prediction	Decision Tree Classifier	scikit-learn	HP	43279	176773	Connected Monte Carlo	GloVe	453650.0	100.0	6.0		128.0	10.0	10.0	1.0	1.0	1.0	1.0	100.0	False
test	1.0	False	0.2070622826609369	0.4998868874247094	0.5335409550467451	0.3290967037838384	0.5327621732783557	0.2609531890821666	3.56920053918278	0.2189340268436314	0.2475250181096236	10.845446028919056	0.792937717339063	0.7594756423671666	0.6122214672321282	0.7659922641284482	0.7597659617129793	0.7659983598676583	0.7810659731563686	0.7390468109178334	0.7524749818903764	0.5319845282568965	0.3461126438342671	0.7723584020734439	0.7236010712049012	164.19584274291992	3.569641828536988	Edge Prediction	Decision Tree Classifier	scikit-learn	HP	43279	176773	Connected Monte Carlo	GloVe	453650.0	100.0	6.0		128.0	10.0	10.0	1.0	1.0	1.0	1.0	100.0	False
train	10.0	False	0.2030729898726516	0.0908969370217109	0.3299210063409559	0.0	0.5127601399889659	0.0	4.924337799069715	0.6700789936590441	0.0	inf	0.7969270101273483	0.4961512823211592	0.3299210063409558	0.8984635050636742	0.57438750538374	0.8153857228986133	0.3299210063409558	1.0	1.0	0.7969270101273485	0.3106472897324677	0.9999983037839616	0.9999114690391424	164.19584274291992	3.569641828536988	Edge Prediction	Decision Tree Classifier	scikit-learn	HP	43279	176773	Connected Monte Carlo	GloVe	453650.0	100.0	6.0		128.0	10.0	10.0	1.0	1.0	1.0	1.0	100.0	False
test	10.0	False	0.2030233550929708	0.0908710045544737	0.2350924265403642	0.3274289036570299	0.3549859925580424	0.2609531890821666	3.640205879660497	0.7332169367272133	0.0316906367324226	11.117545943572171	0.7969766449070291	0.3920447725363101	0.243815726856215	0.7680117279124312	0.4440328502697109	0.791712502698757	0.2667830632727866	0.7390468109178334	0.9683093632675774	0.5360234558248624	0.3438869537398748	0.7411190090787337	0.5722558066572369	164.19584274291992	3.569641828536988	Edge Prediction	Decision Tree Classifier	scikit-learn	HP	43279	176773	Connected Monte Carlo	GloVe	453650.0	100.0	6.0		128.0	10.0	10.0	1.0	1.0	1.0	1.0	100.0	False
train	1.0	False	0.1322011369099804	0.4999681814646425	0.8832221639311499	0.0	0.875476550065939	0.0	7.564231468606269	0.11677783606885	0.0	inf	0.8677988630900195	0.9379904090417664	0.8832221639311499	0.9338994315450098	0.9397990018781408	0.9338952250984608	0.8832221639311499	1.0	1.0	0.8677988630900195	0.2666442831620812	0.9999929293143284	0.9999155924454132	138.65505456924438	3.103837013244629	Edge Prediction	Decision Tree Classifier	scikit-learn	HP	43279	176773	Connected Monte Carlo	GloVe	453650.0	100.0	6.0		128.0	10.0	10.0	1.0	1.0	1.0	1.0	100.0	False
test	1.0	False	0.1299934974979503	0.4998868874247094	0.5693394546563315	0.3696469477779595	0.5587773836274257	0.3215952481968603	5.218759129192877	0.160864849735857	0.2697956956078115	14.118225946579964	0.8700065025020497	0.7502580624980449	0.6003303882061423	0.7742056271525947	0.7545020035389145	0.7742272997200463	0.839135150264143	0.6784047518031396	0.7302043043921884	0.5484112543051893	0.3044640187044375	0.8352715521790615	0.7525718972109116	138.65505456924438	3.103837013244629	Edge Prediction	Decision Tree Classifier	scikit-learn	HP	43279	176773	Connected Monte Carlo	GloVe	453650.0	100.0	6.0		128.0	10.0	10.0	1.0	1.0	1.0	1.0	100.0	False
train	10.0	False	0.1299261588757823	0.0908969370217109	0.4348860952568392	0.0	0.6151284543504962	0.0	7.696679472807811	0.5651139047431608	0.0	inf	0.8700738411242177	0.606161139472184	0.4348860952568392	0.9350369205621089	0.6594589412972116	0.8818837310050225	0.4348860952568392	1.0	1.0	0.8700738411242177	0.2649505639802718	0.9999987098135168	0.9999123966113406	138.65505456924438	3.103837013244629	Edge Prediction	Decision Tree Classifier	scikit-learn	HP	43279	176773	Connected Monte Carlo	GloVe	453650.0	100.0	6.0		128.0	10.0	10.0	1.0	1.0	1.0	1.0	100.0	False
test	10.0	False	0.1306709111624395	0.0908710045544737	0.3059843860237092	0.369934990472811	0.4093873507240457	0.3215952481968603	5.191704456394288	0.6583576668328467	0.035657947143444	14.034099477204933	0.8693290888375604	0.4544334975369458	0.2940239043824701	0.7738669203203501	0.4814268191923962	0.8519796025373456	0.3416423331671533	0.6784047518031396	0.964342052856556	0.5477338406407002	0.3050146352706457	0.7022525589086482	0.4909151837425175	138.65505456924438	3.103837013244629	Edge Prediction	Decision Tree Classifier	scikit-learn	HP	43279	176773	Connected Monte Carlo	GloVe	453650.0	100.0	6.0		128.0	10.0	10.0	1.0	1.0	1.0	1.0	100.0	False
train	1.0	False	0.126672134392941	0.4999681814646425	0.8799107040260985	0.0070766778228537	0.8735058443984564	0.0061802599386217	7.845606650777019	0.1130632336236274	0.0070260623502741	1108.656752104783	0.873327865607059	0.9373411854154022	0.882071623131284	0.9335738028342186	0.9388584912600226	0.933569968959251	0.8869367663763725	0.9938197400613784	0.992973937649726	0.8671476056684373	0.2630885910604382	0.9955360815760428	0.991894234510938	1.0982122421264648	2.7506263256073	Edge Prediction	Decision Tree Classifier	scikit-learn	HP	43279	176773	Connected Monte Carlo	GloVe	453650.0	100.0	6.0		128.0	10.0	10.0	1.0	1.0	1.0	1.0	100.0	False
test	1.0	False	0.129795595261655	0.4998868874247094	0.5251769233031198	0.4334644328310575	0.5088350814780793	0.3772026587469947	4.79829334730125	0.1725291243893273	0.3022939523075528	11.069635669903697	0.8702044047383449	0.7106915194061163	0.5512191458468934	0.746500872995675	0.7178764944575238	0.746528857845771	0.8274708756106727	0.6227973412530052	0.6977060476924473	0.49300174599135	0.3134304273340942	0.8361957596608104	0.7562621512721521	1.0982122421264648	2.7506263256073	Edge Prediction	Decision Tree Classifier	scikit-learn	HP	43279	176773	Connected Monte Carlo	GloVe	453650.0	100.0	6.0		128.0	10.0	10.0	1.0	1.0	1.0	1.0	100.0	False
train	10.0	False	0.1272705933591065	0.0908969370217109	0.4377334011733196	0.0070815305312208	0.6158875751870818	0.0061802599386217	7.808714596444271	0.5615590508931412	0.000707547933539	1102.6874151029197	0.8727294066408935	0.6084524603222706	0.4372487773311597	0.9332745733511358	0.6600994395344101	0.8837361470517532	0.4384409491068587	0.9938197400613784	0.9992924520664608	0.8665491467022717	0.2635457413933227	0.9986916510008474	0.9885361382685424	1.0982122421264648	2.7506263256073	Edge Prediction	Decision Tree Classifier	scikit-learn	HP	43279	176773	Connected Monte Carlo	GloVe	453650.0	100.0	6.0		128.0	10.0	10.0	1.0	1.0	1.0	1.0	100.0	False
test	10.0	False	0.1273603175455807	0.0908710045544737	0.2868924332660243	0.4322547625682806	0.3770107866646522	0.3772026587469947	4.89004230874435	0.6716914176656528	0.0414161490683229	11.312870862751687	0.8726396824544193	0.429962020249358	0.2738545346002686	0.7477185118537122	0.4521832727870136	0.8499362579292051	0.3283085823343472	0.6227973412530052	0.958583850931677	0.4954370237074244	0.3113961003312803	0.6789795630232618	0.4484971869341557	1.0982122421264648	2.7506263256073	Edge Prediction	Decision Tree Classifier	scikit-learn	HP	43279	176773	Connected Monte Carlo	GloVe	453650.0	100.0	6.0		128.0	10.0	10.0	1.0	1.0	1.0	1.0	100.0	False
train	1.0	False	0.199892530897367	0.4999681814646425	0.7685024597729586	0.0613347295849794	0.7597175659360373	0.0490743752563322	4.757184375397757	0.1737142857142857	0.0577832545127556	77.56102305475504	0.800107469102633	0.8842350280108361	0.7924921916435853	0.8755165469231503	0.8864176549877099	0.8755117481103325	0.8262857142857143	0.9509256247436676	0.9422167454872444	0.7510330938463006	0.3143569598288557	0.9485717653108384	0.9417168006232834	2.0440869331359863	0.228346586227417	Edge Prediction	Perceptron	Ensmallen	HP	43279	176773	Connected Monte Carlo	GloVe	453650.0	100.0	6.0		128.0	10.0	10.0	1.0	1.0	1.0	1.0	100.0	False
test	1.0	False	0.1948206157586723	0.4998868874247094	0.6519800907798037	0.1915894740981918	0.6514475726472526	0.1542638947815019	4.341101694628282	0.1872961513372472	0.1607237578829492	22.6583517443313	0.8051793842413276	0.8288910141793837	0.7077829853713961	0.8254577447299128	0.8290554792437719	0.8254531572547578	0.8127038486627528	0.8457361052184981	0.8392762421170508	0.6509154894598257	0.3243035271078824	0.8945337236873679	0.8676696873758999	2.0440869331359863	0.228346586227417	Edge Prediction	Perceptron	Ensmallen	HP	43279	176773	Connected Monte Carlo	GloVe	453650.0	100.0	6.0		128.0	10.0	10.0	1.0	1.0	1.0	1.0	100.0	False
train	10.0	False	0.1980425456098327	0.0908969370217109	0.3182849597960111	0.0611932403492027	0.4895215629297751	0.0490743752563322	4.801622912972973	0.6756338235400532	0.0060812166639356	78.46655750818616	0.8019574543901673	0.4837294628645426	0.3190258275270623	0.8764415395669175	0.5553810484666268	0.815498204789029	0.3243661764599468	0.9509256247436676	0.9939187833360644	0.752883079133835	0.3133557965921359	0.9500249408016238	0.7060884423638039	2.0440869331359863	0.228346586227417	Edge Prediction	Perceptron	Ensmallen	HP	43279	176773	Connected Monte Carlo	GloVe	453650.0	100.0	6.0		128.0	10.0	10.0	1.0	1.0	1.0	1.0	100.0	False
test	10.0	False	0.1971513628280555	0.0908710045544737	0.2812585682194695	0.1921456768300692	0.4271065628314898	0.1542638947815019	4.2897806694651255	0.6998976273636035	0.0188438044169269	22.32566842114769	0.8028486371719444	0.443007311598551	0.2845275478161576	0.8242923711952213	0.50379302476348	0.8067458644761327	0.3001023726363965	0.8457361052184981	0.9811561955830732	0.6485847423904425	0.3256078984524366	0.8942103453942558	0.4349100190015251	2.0440869331359863	0.228346586227417	Edge Prediction	Perceptron	Ensmallen	HP	43279	176773	Connected Monte Carlo	GloVe	453650.0	100.0	6.0		128.0	10.0	10.0	1.0	1.0	1.0	1.0	100.0	False
train	1.0	False	0.3630475974999293	0.4999681814646425	0.7336002606032279	2.2203340783249144e-05	0.6835627795201444	1.4142471255418345e-05	2.754420809874494	0.266377539374572	2.22000222000222e-05	124054.34104549304	0.6369524025000707	0.846341215265933	0.7336148490916448	0.8184691300144076	0.8565115792508974	0.8184575788215829	0.733622460625428	0.9999858575287446	0.9999777999778	0.6369382600288152	0.3759900592452794	0.9700872903551472	0.965555138221786	1.3033838272094729	0.2203009128570556	Edge Prediction	Perceptron	Ensmallen	HP	43279	176773	Connected Monte Carlo	GloVe	453650.0	100.0	6.0		128.0	10.0	10.0	1.0	1.0	1.0	1.0	100.0	False
test	1.0	False	0.3569308190325407	0.4998868874247094	0.7082159862206918	0.0260383325062225	0.6660129035029784	0.0167444491585349	2.75475105653968	0.2664176584789398	0.0253663553003684	105.7959858175004	0.6430691809674592	0.8402644332451084	0.7245310546060859	0.8131623659044622	0.8492931821814312	0.813123886548087	0.7335823415210602	0.9832555508414652	0.9746336446996317	0.6263247318089245	0.3759759949892817	0.9115461183279768	0.8808861529267048	1.3033838272094729	0.2203009128570556	Edge Prediction	Perceptron	Ensmallen	HP	43279	176773	Connected Monte Carlo	GloVe	453650.0	100.0	6.0		128.0	10.0	10.0	1.0	1.0	1.0	1.0	100.0	False
train	10.0	False	0.3619812950901733	0.0908969370217109	0.2164294226168013	2.216623297496763e-05	0.3715951548062284	1.4142471255418345e-05	2.762534614612166	0.78356836109079	2.216292408755241e-06	124628.06006468946	0.6380187049098267	0.3558458813108946	0.2164309764309764	0.8190022812192856	0.465218849608416	0.6709204103853565	0.21643163890921	0.9999858575287446	0.9999977837075912	0.6380045624385713	0.3756450633065042	0.9708056420468544	0.803966799270021	1.3033838272094729	0.2203009128570556	Edge Prediction	Perceptron	Ensmallen	HP	43279	176773	Connected Monte Carlo	GloVe	453650.0	100.0	6.0		128.0	10.0	10.0	1.0	1.0	1.0	1.0	100.0	False
test	10.0	False	0.3605267547418387	0.0908710045544737	0.211597813178971	0.0261847532835795	0.3629986934663185	0.0167444491585349	2.7272748496725074	0.7857917503666367	0.0026104364543923	104.15507146988404	0.6394732452581613	0.3517792360896777	0.2134296835668414	0.8113643980498132	0.4589351266661103	0.6707130887145691	0.2142082496333633	0.9832555508414652	0.9973895635456076	0.6227287960996264	0.3771526519947737	0.9124334874335244	0.4603460814691042	1.3033838272094729	0.2203009128570556	Edge Prediction	Perceptron	Ensmallen	HP	43279	176773	Connected Monte Carlo	GloVe	453650.0	100.0	6.0		128.0	10.0	10.0	1.0	1.0	1.0	1.0	100.0	False
train	1.0	False	0.0649056817217681	0.4999681814646425	0.0197511431885839	0.994690163956068	0.0099029453745638	0.930129120762562	1.0764986574974158	0.4816116678033681	0.498637189008048	1.0822452020797917	0.935094318278232	0.1231438381345845	0.0656117611123653	0.502482598757835	0.1903161804918534	0.5025101289004221	0.5183883321966318	0.0698708792374379	0.501362810991952	0.0049651975156699	0.4907868190918088	0.4976274290105848	0.5029734965416669	1.3770802021026611	0.2337172031402588	Edge Prediction	Feature Perceptron	Ensmallen	HP	43279	176773	Connected Monte Carlo	GloVe	453650.0	100.0	6.0		128.0	10.0	10.0	1.0	1.0	1.0	1.0	100.0	False
test	1.0	False	0.0652511944813547	0.4998868874247094	0.0647036822747446	0.9809960305442432	0.0339026869739253	0.9169848677697638	1.2722392730137286	0.4402059889376311	0.4950903287876242	1.296885240512041	0.9347488055186453	0.1445884033696241	0.0779279398879537	0.5088819688744407	0.2155722010140381	0.508978310663688	0.5597940110623689	0.0830151322302361	0.5049096712123757	0.0177639377488814	0.4699389795104393	0.5520198336767985	0.5356498783532045	1.3770802021026611	0.2337172031402588	Edge Prediction	Feature Perceptron	Ensmallen	HP	43279	176773	Connected Monte Carlo	GloVe	453650.0	100.0	6.0		128.0	10.0	10.0	1.0	1.0	1.0	1.0	100.0	False
train	10.0	False	0.0546964482164724	0.0908969370217109	0.0236898601295847	0.9839475573826676	0.0189599617202331	0.930129120762562	1.2774299157581412	0.8867416297009503	0.0895685101694649	1.2982703256626258	0.9453035517835277	0.0864248822492685	0.0451640917816985	0.5075872155104828	0.0889576411208949	0.8657294032803575	0.1132583702990497	0.0698708792374379	0.910431489830535	0.0151744310209656	0.4694318971382008	0.5060555515559384	0.0971152103134572	1.3770802021026611	0.2337172031402588	Edge Prediction	Feature Perceptron	Ensmallen	HP	43279	176773	Connected Monte Carlo	GloVe	453650.0	100.0	6.0		128.0	10.0	10.0	1.0	1.0	1.0	1.0	100.0	False
test	10.0	False	0.0542586786462471	0.0908710045544737	0.0442912984703627	0.9695937430936966	0.0356883828246334	0.9169848677697638	1.5299880922547688	0.8673566231301125	0.0883520783995247	1.5779681986942429	0.9457413213537528	0.1021189241849622	0.0538068088070838	0.5143782267919945	0.1049352537058864	0.867344525892646	0.1326433768698874	0.0830151322302361	0.9116479216004753	0.028756453583989	0.447041882105758	0.559953228074138	0.1100591910372877	1.3770802021026611	0.2337172031402588	Edge Prediction	Feature Perceptron	Ensmallen	HP	43279	176773	Connected Monte Carlo	GloVe	453650.0	100.0	6.0		128.0	10.0	10.0	1.0	1.0	1.0	1.0	100.0	False
train	1.0	False	0.2045674691554424	0.49997171685746	0.8301575561190946	0.0	0.812609577757698	0.0	4.888362769156326	0.1698424438809054	0.0	inf	0.7954325308445576	0.9071979112874514	0.8301575561190946	0.8977162654222788	0.9111298239653308	0.8977104796113896	0.8301575561190946	1.0	1.0	0.7954325308445576	0.3114329317917582	0.9999929293143344	0.999915593042272	165.38873672485352	3.580197334289551	Edge Prediction	Decision Tree Classifier	scikit-learn	HP	43279	176773	Connected Monte Carlo	GloVe	453650.0	100.0	6.0		128.0	10.0	10.0	1.0	1.0	1.0	1.0	100.0	False
test	1.0	False	0.2050390227349847	0.4999292966430046	0.5282119948655692	0.3382666057523157	0.5271310041941613	0.2689087514849805	3.565620040337215	0.2190766813704755	0.2527113237639553	10.540857358376131	0.7949609772650152	0.7551861158183837	0.606665884285882	0.7630261128900173	0.7555965881416825	0.7630306286942504	0.7809233186295245	0.7310912485150195	0.7472886762360447	0.5260522257800346	0.3462262271267814	0.7704343643537447	0.7154472090508447	165.38873672485352	3.580197334289551	Edge Prediction	Decision Tree Classifier	scikit-learn	HP	43279	176773	Connected Monte Carlo	GloVe	453650.0	100.0	6.0		128.0	10.0	10.0	1.0	1.0	1.0	1.0	100.0	False
train	10.0	False	0.2067246068604903	0.0908940744254325	0.3259854317458854	0.0	0.5085235702757248	0.0	4.83735349742306	0.6740145682541145	0.0	inf	0.7932753931395097	0.4916878028089194	0.3259854317458854	0.8966376965697549	0.5709513392101689	0.8120654349410553	0.3259854317458854	1.0	1.0	0.7932753931395098	0.3125587571493823	0.9999982753509404	0.999911420902556	165.38873672485352	3.580197334289551	Edge Prediction	Decision Tree Classifier	scikit-learn	HP	43279	176773	Connected Monte Carlo	GloVe	453650.0	100.0	6.0		128.0	10.0	10.0	1.0	1.0	1.0	1.0	100.0	False
test	10.0	False	0.2062869535957563	0.0908826833450297	0.2288471758123909	0.3387984520390803	0.3465544412447868	0.2689087514849805	3.544049857596323	0.738393336099837	0.0327594880877721	10.460643595819963	0.7937130464042437	0.3853304014013641	0.2386434981718802	0.7624021474596316	0.4373309302240343	0.7880218093761809	0.2616066639001629	0.7310912485150195	0.9672405119122278	0.5248042949192633	0.3469132884584214	0.7329965348653034	0.5559718843707963	165.38873672485352	3.580197334289551	Edge Prediction	Decision Tree Classifier	scikit-learn	HP	43279	176773	Connected Monte Carlo	GloVe	453650.0	100.0	6.0		128.0	10.0	10.0	1.0	1.0	1.0	1.0	100.0	False
train	1.0	False	0.1315374553681902	0.49997171685746	0.8837417121288813	0.0	0.8760688192788969	0.0	7.60239733390669	0.1162582878711185	0.0	inf	0.8684625446318097	0.9382833181839292	0.8837417121288814	0.9342312723159047	0.9400753757698802	0.9342275520233052	0.8837417121288814	1.0	1.0	0.8684625446318097	0.2661524942332636	0.9999929292643384	0.9999155929922756	133.72656178474426	2.932915687561035	Edge Prediction	Decision Tree Classifier	scikit-learn	HP	43279	176773	Connected Monte Carlo	GloVe	453650.0	100.0	6.0		128.0	10.0	10.0	1.0	1.0	1.0	1.0	100.0	False
test	1.0	False	0.129736455152132	0.4999292966430046	0.573530818370279	0.364055375656921	0.5633955673000676	0.3168241217401143	5.265874402524544	0.1596325806339376	0.2668366009957834	14.464487423163352	0.8702635448478679	0.7536625321787971	0.6047018176355716	0.7767197115538769	0.7577062424095523	0.776732939279957	0.8403674193660624	0.6831758782598857	0.7331633990042166	0.5534394231077537	0.3035132283104374	0.8349721251644547	0.752794118157187	133.72656178474426	2.932915687561035	Edge Prediction	Decision Tree Classifier	scikit-learn	HP	43279	176773	Connected Monte Carlo	GloVe	453650.0	100.0	6.0		128.0	10.0	10.0	1.0	1.0	1.0	1.0	100.0	False
train	10.0	False	0.1302176751762349	0.0908940744254325	0.4343268684448949	0.0	0.6146298344283543	0.0	7.679449035214403	0.5656731315551051	0.0	inf	0.869782324823765	0.6056176984480455	0.4343268684448949	0.9348911624118824	0.6590348006326334	0.8816183398827405	0.4343268684448949	1.0	1.0	0.869782324823765	0.2651688597133533	0.9999987097464756	0.999912396817831	133.72656178474426	2.932915687561035	Edge Prediction	Decision Tree Classifier	scikit-learn	HP	43279	176773	Connected Monte Carlo	GloVe	453650.0	100.0	6.0		128.0	10.0	10.0	1.0	1.0	1.0	1.0	100.0	False
test	10.0	False	0.1301360373021012	0.0908826833450297	0.3090460319482946	0.3642226087369783	0.4134183938304139	0.3168241217401143	5.249705557530873	0.6558225034199726	0.0351314646317328	14.413453288183772	0.8698639626978988	0.4577466123377238	0.2968037651916389	0.7765199204788922	0.4849059326336903	0.8528972486356287	0.3441774965800274	0.6831758782598857	0.9648685353682672	0.5530398409577844	0.3038383663250334	0.7070343872518469	0.4956692077730087	133.72656178474426	2.932915687561035	Edge Prediction	Decision Tree Classifier	scikit-learn	HP	43279	176773	Connected Monte Carlo	GloVe	453650.0	100.0	6.0		128.0	10.0	10.0	1.0	1.0	1.0	1.0	100.0	False
train	1.0	False	0.1275851097677378	0.49997171685746	0.878938831736165	0.0073109818571273	0.8724639066810502	0.0063782094343758	7.787913435779941	0.1138040640254285	0.0072571042384063	1065.2349558476355	0.8724148902322622	0.9368393331577668	0.8811832137661165	0.9330183403989432	0.9383728431146294	0.9330149122869044	0.8861959359745715	0.9936217905656242	0.9927428957615936	0.8660366807978863	0.2638046794042405	0.9955278224890216	0.9922677969042816	1.0559821128845217	2.6864798069000244	Edge Prediction	Decision Tree Classifier	scikit-learn	HP	43279	176773	Connected Monte Carlo	GloVe	453650.0	100.0	6.0		128.0	10.0	10.0	1.0	1.0	1.0	1.0	100.0	False
test	1.0	False	0.1275873769935527	0.4999292966430046	0.5310164392521255	0.4281646364039685	0.5146956032161517	0.3735362335237879	4.910076382461164	0.1692423105776443	0.2997412501702302	11.467729852001517	0.8724126230064473	0.7142903215402974	0.555561129784779	0.7494381947413297	0.7214149923203731	0.7494555841511354	0.8307576894223556	0.626463766476212	0.7002587498297699	0.4988763894826593	0.310957919252915	0.8377177037968527	0.7560865369275526	1.0559821128845217	2.6864798069000244	Edge Prediction	Decision Tree Classifier	scikit-learn	HP	43279	176773	Connected Monte Carlo	GloVe	453650.0	100.0	6.0		128.0	10.0	10.0	1.0	1.0	1.0	1.0	100.0	False
train	10.0	False	0.1293643381477001	0.0908940744254325	0.4336382082727867	0.0073259225573255	0.6121887398122509	0.0063782094343758	7.680801407812786	0.5656298686846205	0.0007319230425927	1048.4415236047453	0.8706356618522999	0.6044846907499221	0.4331623499528357	0.932128726208962	0.6569624248355553	0.8818143721888646	0.4343701313153795	0.9936217905656242	0.9992680769574072	0.8642574524179241	0.2651517043800214	0.998657889111222	0.9887323075843796	1.0559821128845217	2.6864798069000244	Edge Prediction	Decision Tree Classifier	scikit-learn	HP	43279	176773	Connected Monte Carlo	GloVe	453650.0	100.0	6.0		128.0	10.0	10.0	1.0	1.0	1.0	1.0	100.0	False
test	10.0	False	0.1284281484958419	0.0908826833450297	0.2867092808890694	0.4285776701933861	0.3778775382161465	0.3735362335237879	4.877931931694046	0.6722068465375108	0.0410838725734196	11.38167541368403	0.8715718515041581	0.4303883561177991	0.2742005373082589	0.7490178089901851	0.4531561911120998	0.8492957710272566	0.3277931534624891	0.626463766476212	0.9589161274265804	0.4980356179803702	0.3116620120868873	0.6812096087005379	0.4485895271912459	1.0559821128845217	2.6864798069000244	Edge Prediction	Decision Tree Classifier	scikit-learn	HP	43279	176773	Connected Monte Carlo	GloVe	453650.0	100.0	6.0		128.0	10.0	10.0	1.0	1.0	1.0	1.0	100.0	False
train	1.0	False	0.1994555803019054	0.49997171685746	0.7650462246975995	0.0650813301649903	0.7566995430553424	0.0521004956901123	4.752434115280715	0.1738557016165314	0.0610980736858689	73.02300219175947	0.8005444196980945	0.8828437829293994	0.790259920178743	0.874221962003991	0.8849303763156341	0.874217794339129	0.8261442983834686	0.9478995043098876	0.938901926314131	0.7484439240079821	0.3144646350448585	0.9479338622676674	0.9407749241629372	2.003530263900757	0.2299418449401855	Edge Prediction	Perceptron	Ensmallen	HP	43279	176773	Connected Monte Carlo	GloVe	453650.0	100.0	6.0		128.0	10.0	10.0	1.0	1.0	1.0	1.0	100.0	False
test	1.0	False	0.1982241827847528	0.4999292966430046	0.6442166544228316	0.1977705324223227	0.6437122232034656	0.1585676302540023	4.2448522573034895	0.1907067849175689	0.1650765606595995	21.46352242324431	0.8017758172152472	0.825049922343022	0.7021999811160419	0.8216040934806224	0.82520634255086	0.8216012896292316	0.809293215082431	0.8414323697459977	0.8349234393404005	0.6432081869612447	0.3267649308658477	0.8927957131782956	0.8640002301170964	2.003530263900757	0.2299418449401855	Edge Prediction	Perceptron	Ensmallen	HP	43279	176773	Connected Monte Carlo	GloVe	453650.0	100.0	6.0		128.0	10.0	10.0	1.0	1.0	1.0	1.0	100.0	False
train	10.0	False	0.1981120536859988	0.0908940744254325	0.3171295310492876	0.0649722893698553	0.487626642630399	0.0521004956901123	4.784663460267176	0.6764163468269486	0.0064541221237635	73.64160177626549	0.8018879463140012	0.4824677112557564	0.3179291240353099	0.8748937253119444	0.5538273958965176	0.8151595317334526	0.3235836531730514	0.9478995043098876	0.9935458778762364	0.7497874506238889	0.3137365770860033	0.9488505135687204	0.700057084443063	2.003530263900757	0.2299418449401855	Edge Prediction	Perceptron	Ensmallen	HP	43279	176773	Connected Monte Carlo	GloVe	453650.0	100.0	6.0		128.0	10.0	10.0	1.0	1.0	1.0	1.0	100.0	False
test	10.0	False	0.1973092268409995	0.0908826833450297	0.2795280082278468	0.1975451014965044	0.4243235312702971	0.1585676302540023	4.264536348439807	0.7011062324796287	0.0193657592925245	21.58765930480574	0.8026907731590005	0.4410999325331218	0.2829558749393625	0.822061571452499	0.5014966511423335	0.8062117134138974	0.2988937675203713	0.8414323697459977	0.9806342407074756	0.6441231429049981	0.3262562495787264	0.8939649588786411	0.434535698846387	2.003530263900757	0.2299418449401855	Edge Prediction	Perceptron	Ensmallen	HP	43279	176773	Connected Monte Carlo	GloVe	453650.0	100.0	6.0		128.0	10.0	10.0	1.0	1.0	1.0	1.0	100.0	False
train	1.0	False	0.3569342807650157	0.49997171685746	0.7369087039319409	2.199210878203487e-05	0.6883823821598315	1.4142371251413266e-05	2.801596572583286	0.2630693069306931	2.1989137366141125e-05	127390.99284884776	0.6430657192349842	0.8485384871549476	0.736923012787777	0.8215257884318664	0.8584406043063544	0.8215156936087169	0.7369306930693069	0.9999858576287486	0.9999780108626338	0.6430515768637328	0.3739999635001576	0.9703996840474172	0.9651440216963876	1.286705732345581	0.2301559448242187	Edge Prediction	Perceptron	Ensmallen	HP	43279	176773	Connected Monte Carlo	GloVe	453650.0	100.0	6.0		128.0	10.0	10.0	1.0	1.0	1.0	1.0	100.0	False
test	1.0	False	0.3569166383893225	0.4999292966430046	0.707968178621984	0.0263023984851096	0.6658134370862109	0.0169146348362279	2.7543836835407727	0.2664105703068935	0.0256212510711225	104.71986747140524	0.6430833616106775	0.840206933230189	0.724445556111389	0.8130843633872248	0.8492237822683317	0.8130603241041885	0.7335894296931065	0.983085365163772	0.9743787489288774	0.6261687267744496	0.3759916404676085	0.9096553841966948	0.876899581689589	1.286705732345581	0.2301559448242187	Edge Prediction	Perceptron	Ensmallen	HP	43279	176773	Connected Monte Carlo	GloVe	453650.0	100.0	6.0		128.0	10.0	10.0	1.0	1.0	1.0	1.0	100.0	False
train	10.0	False	0.359571620569735	0.0908940744254325	0.2175583910199403	2.208267420003239e-05	0.3732659788955079	1.4142371251413266e-05	2.7810477813690864	0.7824394011187485	2.207861310983889e-06	125937.99809648992	0.640428379430265	0.3573703835204838	0.217559929478442	0.8202071185295068	0.4664306186974568	0.6731100236138587	0.2175605988812514	0.9999858576287486	0.999997792138689	0.6404142370590136	0.374862138000428	0.9704319392785282	0.7989010572898536	1.286705732345581	0.2301559448242187	Edge Prediction	Perceptron	Ensmallen	HP	43279	176773	Connected Monte Carlo	GloVe	453650.0	100.0	6.0		128.0	10.0	10.0	1.0	1.0	1.0	1.0	100.0	False
test	10.0	False	0.3579242930216907	0.0908826833450297	0.2127982473586467	0.0263436766916947	0.3647371388667288	0.0169146348362279	2.746629341261829	0.7845751439533399	0.0026266086880133	104.26142764376348	0.6420757069783093	0.3534071208138654	0.2146293265816531	0.8125805360710407	0.4601967223611918	0.6730675797607755	0.2154248560466601	0.983085365163772	0.9973733913119868	0.6251610721420815	0.3763224263986444	0.9103823698443816	0.4488057612801918	1.286705732345581	0.2301559448242187	Edge Prediction	Perceptron	Ensmallen	HP	43279	176773	Connected Monte Carlo	GloVe	453650.0	100.0	6.0		128.0	10.0	10.0	1.0	1.0	1.0	1.0	100.0	False
train	1.0	False	0.0636900342913705	0.49997171685746	0.0196967158203684	0.9948039532548932	0.0097891110931174	0.931444855358898	1.0763873093155267	0.4816339624659146	0.4986693217137167	1.082009481158274	0.9363099657086296	0.1210951649367357	0.0644498660479834	0.5024325551748657	0.1885116937491786	0.5024570980081597	0.5183660375340854	0.0685551446411019	0.5013306782862832	0.0048651103497314	0.4907997448146067	0.4957978300138436	0.5022797280935217	1.397965908050537	0.2108232975006103	Edge Prediction	Feature Perceptron	Ensmallen	HP	43279	176773	Connected Monte Carlo	GloVe	453650.0	100.0	6.0		128.0	10.0	10.0	1.0	1.0	1.0	1.0	100.0	False
test	1.0	False	0.0624646533197602	0.4999292966430046	0.065569492556293	0.981517179022382	0.0337076802071275	0.9202070487073598	1.2774096557324237	0.4391650099403579	0.4952654975033491	1.3014643890438664	0.9375353466802396	0.139708795562599	0.0751004978303117	0.50866414898644	0.2115435629959875	0.5087247942532311	0.5608349900596421	0.0797929512926401	0.5047345024966509	0.0173282979728799	0.469433872243237	0.5498054468490003	0.5342484670357815	1.397965908050537	0.2108232975006103	Edge Prediction	Feature Perceptron	Ensmallen	HP	43279	176773	Connected Monte Carlo	GloVe	453650.0	100.0	6.0		128.0	10.0	10.0	1.0	1.0	1.0	1.0	100.0	False
train	10.0	False	0.0531988826728749	0.0908940744254325	0.0245848315295571	0.9837809000357132	0.0194301598915862	0.931444855358898	1.288657603255582	0.885863294954204	0.0895518735162387	1.3099030517961885	0.946801117327125	0.0856596321804551	0.0447462915270508	0.5076781309841135	0.0884570987726442	0.8669737625219652	0.1141367050457959	0.0685551446411019	0.9104481264837612	0.015356261968227	0.4683422733370732	0.5061050113248755	0.0974058852699362	1.397965908050537	0.2108232975006103	Edge Prediction	Feature Perceptron	Ensmallen	HP	43279	176773	Connected Monte Carlo	GloVe	453650.0	100.0	6.0		128.0	10.0	10.0	1.0	1.0	1.0	1.0	100.0	False
test	10.0	False	0.0529417253635625	0.0908826833450297	0.0424072456687816	0.9716477574314152	0.0337444296807984	0.9202070487073598	1.507184564626186	0.8690586706275529	0.0885340837036654	1.5511635292716373	0.9470582746364374	0.099159900172238	0.0521663553821402	0.5134256129645388	0.1022164131478366	0.8682388748788582	0.1309413293724471	0.0797929512926401	0.9114659162963346	0.0268512259290776	0.448898625323604	0.5609580636757368	0.1098149487661853	1.397965908050537	0.2108232975006103	Edge Prediction	Feature Perceptron	Ensmallen	HP	43279	176773	Connected Monte Carlo	GloVe	453650.0	100.0	6.0		128.0	10.0	10.0	1.0	1.0	1.0	1.0	100.0	False
train	1.0	False	0.2002941134882142	0.4999575761860991	0.8331055446897753	0.0	0.8162348976697952	0.0	4.992657959759972	0.1668944553102246	0.0	inf	0.7997058865117858	0.9089553485920698	0.8331055446897754	0.8998529432558928	0.9127461556696777	0.8998444460156968	0.8331055446897754	1.0	1.0	0.7997058865117856	0.3091739028758807	0.9999929294142929	0.999915592245431	160.66368293762207	3.680775165557861	Edge Prediction	Decision Tree Classifier	scikit-learn	HP	43279	176773	Connected Monte Carlo	GloVe	453650.0	100.0	6.0		128.0	10.0	10.0	1.0	1.0	1.0	1.0	100.0	False
test	1.0	False	0.2005485959901591	0.4999434373144036	0.5392544257866905	0.3280428012530259	0.538224792907867	0.2622542780370527	3.678638179043389	0.213775433308214	0.2469701409050955	11.21389698232086	0.7994514040098408	0.7612140668320444	0.6144839446839588	0.7685985629863941	0.7615995079955324	0.7686020532254871	0.786224566691786	0.7377457219629473	0.7530298590949045	0.5371971259727881	0.3427031073249314	0.7754805521814876	0.7190517370299538	160.66368293762207	3.680775165557861	Edge Prediction	Decision Tree Classifier	scikit-learn	HP	43279	176773	Connected Monte Carlo	GloVe	453650.0	100.0	6.0		128.0	10.0	10.0	1.0	1.0	1.0	1.0	100.0	False
train	10.0	False	0.2032283287544946	0.0908916791353663	0.329737922029472	0.0	0.5125678835124599	0.0	4.920573849761012	0.670262077970528	0.0	inf	0.7967716712455054	0.4959442256504494	0.3297379220294721	0.8983858356227528	0.574228109752102	0.8152434352938757	0.3297379220294721	1.0	1.0	0.7967716712455055	0.3107291687186475	0.9999980554474462	0.999911092463308	160.66368293762207	3.680775165557861	Edge Prediction	Decision Tree Classifier	scikit-learn	HP	43279	176773	Connected Monte Carlo	GloVe	453650.0	100.0	6.0		128.0	10.0	10.0	1.0	1.0	1.0	1.0	100.0	False
test	10.0	False	0.2037411455314095	0.0908892259441116	0.2339141348529891	0.3293580681273261	0.3534278122948449	0.2622542780370527	3.620995258658804	0.7342076569553565	0.0318782081916543	10.99409915550928	0.7962588544685905	0.3907916816492868	0.2428471672640938	0.7670022882157689	0.442817303198163	0.7909406411475873	0.2657923430446435	0.7377457219629473	0.9681217918083456	0.5340045764315378	0.344484136800869	0.7394767481211062	0.5630318078836369	160.66368293762207	3.680775165557861	Edge Prediction	Decision Tree Classifier	scikit-learn	HP	43279	176773	Connected Monte Carlo	GloVe	453650.0	100.0	6.0		128.0	10.0	10.0	1.0	1.0	1.0	1.0	100.0	False
train	1.0	False	0.1320187780150167	0.4999575761860991	0.88336008894941	0.0	0.8756368936146263	0.0	7.574680019279175	0.11663991105059	0.0	inf	0.8679812219849833	0.9380681837026424	0.88336008894941	0.9339906109924916	0.9398723790756968	0.9339850102524216	0.88336008894941	1.0	1.0	0.8679812219849832	0.2665093438557395	0.9999929294142929	0.999915592245431	133.2115023136139	3.1818666458129883	Edge Prediction	Decision Tree Classifier	scikit-learn	HP	43279	176773	Connected Monte Carlo	GloVe	453650.0	100.0	6.0		128.0	10.0	10.0	1.0	1.0	1.0	1.0	100.0	False
test	1.0	False	0.132794163391115	0.4999434373144036	0.559419483326141	0.3798752874598673	0.548490878207791	0.3294300664686749	5.049694326973646	0.1653288269257851	0.2752516897480739	13.293031933558275	0.867205836608885	0.7436754026882479	0.5919452697810292	0.7688878850701051	0.7481346089099805	0.7688990073248678	0.8346711730742149	0.6705699335313251	0.7247483102519261	0.5377757701402102	0.307962130557025	0.8304953486572558	0.7464924165732744	133.2115023136139	3.1818666458129883	Edge Prediction	Decision Tree Classifier	scikit-learn	HP	43279	176773	Connected Monte Carlo	GloVe	453650.0	100.0	6.0		128.0	10.0	10.0	1.0	1.0	1.0	1.0	100.0	False
train	10.0	False	0.1297072135445018	0.0908916791353663	0.4352849922742132	0.0	0.6154879274434105	0.0	7.709671441341272	0.5647150077257869	0.0	inf	0.8702927864554981	0.606548517705188	0.4352849922742131	0.9351463932277492	0.6597613146238669	0.8820820928905274	0.4352849922742131	1.0	1.0	0.8702927864554981	0.2647863649553277	0.999998711790299	0.9999124023106571	133.2115023136139	3.1818666458129883	Edge Prediction	Decision Tree Classifier	scikit-learn	HP	43279	176773	Connected Monte Carlo	GloVe	453650.0	100.0	6.0		128.0	10.0	10.0	1.0	1.0	1.0	1.0	100.0	False
test	10.0	False	0.1315254429001654	0.0908892259441116	0.3010872930679764	0.3793203425196089	0.4028640546478949	0.3294300664686749	5.0984046793160935	0.6623753916263173	0.0365373153057063	13.440894430945349	0.8684745570998346	0.4491214776225432	0.289591654757106	0.7695222453155799	0.475816047644129	0.8504871590529319	0.3376246083736827	0.6705699335313251	0.9634626846942936	0.5390444906311598	0.3069400947431329	0.6960763883163072	0.4793128547582532	133.2115023136139	3.1818666458129883	Edge Prediction	Decision Tree Classifier	scikit-learn	HP	43279	176773	Connected Monte Carlo	GloVe	453650.0	100.0	6.0		128.0	10.0	10.0	1.0	1.0	1.0	1.0	100.0	False
train	1.0	False	0.1157930459128123	0.4999575761860991	0.889083195907602	0.0066217338290346	0.8837012942715741	0.0058549830997468	8.585533000391107	0.104339738035778	0.0065770660566199	1296.5687268711451	0.8842069540871876	0.9423364366960916	0.890960480620548	0.9391759854937204	0.9436186657052236	0.939171321501803	0.895660261964222	0.9941450169002533	0.99342293394338	0.8783519709874408	0.2544459326001105	0.9957719970217824	0.9922882106008306	1.0532362461090088	2.8223564624786377	Edge Prediction	Decision Tree Classifier	scikit-learn	HP	43279	176773	Connected Monte Carlo	GloVe	453650.0	100.0	6.0		128.0	10.0	10.0	1.0	1.0	1.0	1.0	100.0	False
test	1.0	False	0.1156293300907728	0.4999434373144036	0.526745582884224	0.4526828264793784	0.5049369522618288	0.4003394145099703	5.186059497354836	0.1616844602609727	0.3115699568548032	11.456276213719104	0.8843706699092272	0.699183774424932	0.5374961971402494	0.7420156276996284	0.7090167751085269	0.7420317316666195	0.8383155397390273	0.5996605854900297	0.6884300431451968	0.4840312553992567	0.3051299538917369	0.849357891975435	0.7547083978295406	1.0532362461090088	2.8223564624786377	Edge Prediction	Decision Tree Classifier	scikit-learn	HP	43279	176773	Connected Monte Carlo	GloVe	453650.0	100.0	6.0		128.0	10.0	10.0	1.0	1.0	1.0	1.0	100.0	False
train	10.0	False	0.1180930350277629	0.0908916791353663	0.4563467243762953	0.0066390031287837	0.6322843128774212	0.0058549830997468	8.418320493385034	0.5429899554659818	0.0006633201577227	1268.0097192433857	0.8819069649722371	0.6261691400473891	0.4557832832995092	0.9380259909362452	0.6740432170468426	0.8921084699748569	0.4570100445340181	0.9941450169002533	0.9993366798422773	0.8760519818724903	0.2563159969795009	0.9988311444795184	0.9890951927976714	1.0532362461090088	2.8223564624786377	Edge Prediction	Decision Tree Classifier	scikit-learn	HP	43279	176773	Connected Monte Carlo	GloVe	453650.0	100.0	6.0		128.0	10.0	10.0	1.0	1.0	1.0	1.0	100.0	False
test	10.0	False	0.1195554738642951	0.0908892259441116	0.2904966709503811	0.454701463438101	0.3734554011304924	0.4003394145099703	5.015751818864369	0.6660207939508507	0.043482535098768	11.030867991800886	0.8804445261357049	0.4290180604037031	0.2730891104413015	0.7400525558128672	0.4475200176985697	0.854924291112882	0.3339792060491493	0.5996605854900297	0.956517464901232	0.4801051116257344	0.3086812824809322	0.6706216524893331	0.4093709623417365	1.0532362461090088	2.8223564624786377	Edge Prediction	Decision Tree Classifier	scikit-learn	HP	43279	176773	Connected Monte Carlo	GloVe	453650.0	100.0	6.0		128.0	10.0	10.0	1.0	1.0	1.0	1.0	100.0	False
train	1.0	False	0.1989083864764356	0.4999575761860991	0.7661649844746421	0.0643488295917801	0.7578080687644161	0.051549307726032	4.768279050850024	0.1733862518642689	0.0604487636610889	74.10047830083792	0.8010916135235644	0.8833508956796629	0.7910729451731622	0.8747711528987662	0.8854390897529393	0.8747649013646327	0.8266137481357311	0.948450692273968	0.9395512363389112	0.7495423057975323	0.3141059701329182	0.9479225576819784	0.9412735279092164	2.0263259410858154	0.2178735733032226	Edge Prediction	Perceptron	Ensmallen	HP	43279	176773	Connected Monte Carlo	GloVe	453650.0	100.0	6.0		128.0	10.0	10.0	1.0	1.0	1.0	1.0	100.0	False
test	1.0	False	0.1993326358057857	0.4999434373144036	0.6530727313711571	0.1863810776990088	0.6522549126121651	0.1492292462169424	4.268095639953222	0.1898567119155354	0.1570705567133075	22.89983346295416	0.8006673641942142	0.8299601285818744	0.7093434581643241	0.8257190589886358	0.8302085375831211	0.8257162250063633	0.8101432880844646	0.8507707537830576	0.8429294432866925	0.6514381179772717	0.326164563652254	0.8977919488697247	0.8747362124991309	2.0263259410858154	0.2178735733032226	Edge Prediction	Perceptron	Ensmallen	HP	43279	176773	Connected Monte Carlo	GloVe	453650.0	100.0	6.0		128.0	10.0	10.0	1.0	1.0	1.0	1.0	100.0	False
train	10.0	False	0.1995704422408831	0.0908916791353663	0.3157033208763957	0.0644020541549584	0.4862344926824818	0.051549307726032	4.7524607433057655	0.6778990240528702	0.006397655070734	73.79362049339022	0.8004295577591168	0.4808885797567018	0.3165591235432116	0.8744401250165423	0.5527177341276249	0.8138834472226936	0.3221009759471298	0.948450692273968	0.993602344929266	0.7488802500330847	0.3144640311058394	0.948779192646604	0.7021859670952633	2.0263259410858154	0.2178735733032226	Edge Prediction	Perceptron	Ensmallen	HP	43279	176773	Connected Monte Carlo	GloVe	453650.0	100.0	6.0		128.0	10.0	10.0	1.0	1.0	1.0	1.0	100.0	False
test	10.0	False	0.199445756217569	0.0908892259441116	0.2806710007300705	0.1864074138335327	0.4275605674839722	0.1492292462169424	4.265674887837568	0.701033694463771	0.0182953048061585	22.88361176260372	0.800554243782431	0.4424521016438054	0.2840696598228283	0.8256624987827443	0.5043330141055545	0.8051183835060027	0.298966305536229	0.8507707537830576	0.9817046951938416	0.6513249975654887	0.3262269114913507	0.8992636269507551	0.4741594683141616	2.0263259410858154	0.2178735733032226	Edge Prediction	Perceptron	Ensmallen	HP	43279	176773	Connected Monte Carlo	GloVe	453650.0	100.0	6.0		128.0	10.0	10.0	1.0	1.0	1.0	1.0	100.0	False
train	1.0	False	0.3620423919345031	0.4999575761860991	0.7341085732758592	4.433671164547468e-05	0.6843313417114913	2.828494251083669e-05	2.762029357154378	0.2658470995005763	4.4327223564352046e-05	62296.66690755336	0.6379576080654968	0.8466890192791282	0.7341376553528599	0.818964661561493	0.8568151113436544	0.8189493035423885	0.7341529004994237	0.9999717150574892	0.9999556727764356	0.6379293231229859	0.3756665133857825	0.9737491083512432	0.9697408847572074	1.2948229312896729	0.2502272129058838	Edge Prediction	Perceptron	Ensmallen	HP	43279	176773	Connected Monte Carlo	GloVe	453650.0	100.0	6.0		128.0	10.0	10.0	1.0	1.0	1.0	1.0	100.0	False
test	1.0	False	0.3605746118824761	0.4999434373144036	0.7052670932280694	0.026982930681381	0.6624177752754389	0.0172535709234903	2.7255008996496435	0.2684647128179215	0.0262681939540091	101.00833492969356	0.6394253881175239	0.8387345958407261	0.7222591776493577	0.8110859085970168	0.8478877822103857	0.8110664894369185	0.7315352871820785	0.9827464290765096	0.9737318060459909	0.6221718171940336	0.3772290777778657	0.909437350800148	0.8811730690204321	1.2948229312896729	0.2502272129058838	Edge Prediction	Perceptron	Ensmallen	HP	43279	176773	Connected Monte Carlo	GloVe	453650.0	100.0	6.0		128.0	10.0	10.0	1.0	1.0	1.0	1.0	100.0	False
train	10.0	False	0.3638996152644297	0.0908916791353663	0.2155190233455934	4.446616161471882e-05	0.3702507768051014	2.828494251083669e-05	2.7479328724512504	0.7844765309948152	4.445659591399427e-06	61798.29273911631	0.6361003847355703	0.3546165805707407	0.2155221551301082	0.8180360498965298	0.4642384871337729	0.6691732609377491	0.2155234690051848	0.9999717150574892	0.9999955543404088	0.6360720997930596	0.3762667468349622	0.9732973855456412	0.8143642539277388	1.2948229312896729	0.2502272129058838	Edge Prediction	Perceptron	Ensmallen	HP	43279	176773	Connected Monte Carlo	GloVe	453650.0	100.0	6.0		128.0	10.0	10.0	1.0	1.0	1.0	1.0	100.0	False
test	10.0	False	0.3635358491099579	0.0908892259441116	0.2100598298803397	0.0271084724871976	0.3606539464471177	0.0172535709234903	2.703299912464095	0.7872372997599568	0.0027028703597033	99.72158754945572	0.636464150890042	0.349795378009554	0.2119709115755823	0.8096052899832759	0.4572655507487725	0.6679374791125736	0.2127627002400431	0.9827464290765096	0.9972971296402968	0.6192105799665517	0.3781902955345829	0.9082160650870564	0.4589346157869843	1.2948229312896729	0.2502272129058838	Edge Prediction	Perceptron	Ensmallen	HP	43279	176773	Connected Monte Carlo	GloVe	453650.0	100.0	6.0		128.0	10.0	10.0	1.0	1.0	1.0	1.0	100.0	False
train	1.0	False	0.0690459693726049	0.4999575761860991	-0.0113952251580362	1.003086453545429	-0.0057221000363189	0.9338273769958564	0.9583850238533796	0.5106672244300355	0.5007280007280007	0.955436114669826	0.930954030627395	0.1165800849621905	0.0618980844533813	0.4985633268157693	0.179945639795363	0.4986000141412713	0.4893327755699644	0.0661726230041437	0.4992719992719993	-0.0028733463684612	0.5053130097608457	0.4877382770460381	0.4928458326405396	1.3740730285644531	0.2387733459472656	Edge Prediction	Feature Perceptron	Ensmallen	HP	43279	176773	Connected Monte Carlo	GloVe	453650.0	100.0	6.0		128.0	10.0	10.0	1.0	1.0	1.0	1.0	100.0	False
test	1.0	False	0.0697621808104516	0.4999434373144036	0.1437497214420517	0.947198715969816	0.0840277517739847	0.881120067882902	1.7040741951588718	0.3698650674662669	0.4863852110916812	1.7990672563508576	0.9302378191895484	0.2000237953599048	0.1111257997990587	0.5245588756533232	0.2736976397490894	0.5246047682343957	0.6301349325337331	0.118879932117098	0.5136147889083187	0.0491177513066463	0.4337638429117098	0.5852397151369129	0.5712007876384488	1.3740730285644531	0.2387733459472656	Edge Prediction	Feature Perceptron	Ensmallen	HP	43279	176773	Connected Monte Carlo	GloVe	453650.0	100.0	6.0		128.0	10.0	10.0	1.0	1.0	1.0	1.0	100.0	False
train	10.0	False	0.058201682882307	0.0908916791353663	0.0118772900062065	0.9915364680771238	0.0097300137435237	0.9338273769958564	1.1369537739648377	0.8979309141280281	0.0901917958657654	1.146658555251851	0.9417983171176928	0.0802913758413734	0.0418247721716433	0.5039854700609183	0.0821838131251134	0.8622112274856417	0.1020690858719719	0.0661726230041437	0.9098082041342346	0.0079709401218366	0.4839614345933465	0.4968141304850761	0.0933293451730215	1.3740730285644531	0.2387733459472656	Edge Prediction	Feature Perceptron	Ensmallen	HP	43279	176773	Connected Monte Carlo	GloVe	453650.0	100.0	6.0		128.0	10.0	10.0	1.0	1.0	1.0	1.0	100.0	False
test	10.0	False	0.0591655237745132	0.0908892259441116	0.0816625189192896	0.936530378242354	0.0698314327579673	0.881120067882902	2.0092771014782764	0.8327230756984797	0.0856144053822307	2.1454478660363527	0.9408344762254868	0.1389857971925067	0.0746828245495575	0.5298572041712923	0.1410172663389901	0.8661276639502301	0.1672769243015203	0.118879932117098	0.9143855946177692	0.0597144083425846	0.4136522246325693	0.5971399774542279	0.128900246671054	1.3740730285644531	0.2387733459472656	Edge Prediction	Feature Perceptron	Ensmallen	HP	43279	176773	Connected Monte Carlo	GloVe	453650.0	100.0	6.0		128.0	10.0	10.0	1.0	1.0	1.0	1.0	100.0	False
train	1.0	False	0.1860823575994117	0.4999752519003005	0.8430986788763295	0.0	0.8283796768523917	0.0	5.373964586974695	0.1569013211236705	0.0	inf	0.8139176424005883	0.9148709057621768	0.8430986788763295	0.906958821200294	0.9182040507840996	0.906954216015556	0.8430986788763295	1.0	1.0	0.8139176424005883	0.3013699091502655	0.9999929291643516	0.9999155924954104	206.06430339813232	3.5464928150177	Edge Prediction	Decision Tree Classifier	scikit-learn	HP	43279	176773	Connected Monte Carlo	GloVe	453650.0	100.0	6.0		128.0	10.0	10.0	1.0	1.0	1.0	1.0	100.0	False
test	1.0	False	0.1811704834605597	0.4998939554612937	0.5610462469276918	0.3192431836933372	0.5592320777522319	0.261405741762127	4.07679134111635	0.1970419113803388	0.2419118416919694	12.770175055742106	0.8188295165394402	0.7694324945488833	0.6252663841199148	0.7787118873886566	0.7701040409322228	0.7787203958996112	0.8029580886196611	0.738594258237873	0.7580881583080306	0.5574237747773132	0.3312238163198938	0.7914329119560248	0.7329016508228484	206.06430339813232	3.5464928150177	Edge Prediction	Decision Tree Classifier	scikit-learn	HP	43279	176773	Connected Monte Carlo	GloVe	453650.0	100.0	6.0		128.0	10.0	10.0	1.0	1.0	1.0	1.0	100.0	False
train	10.0	False	0.1875189126666082	0.090896469629403	0.3477685641494772	0.0	0.531559386278278	0.0	5.332795427295966	0.6522314358505228	0.0	inf	0.8124810873333917	0.5160657005959179	0.3477685641494772	0.9062405436666958	0.5897190552707935	0.8295258944835308	0.3477685641494772	1.0	1.0	0.8124810873333916	0.3021801134436881	0.9999983912743468	0.9999116293169688	206.06430339813232	3.5464928150177	Edge Prediction	Decision Tree Classifier	scikit-learn	HP	43279	176773	Connected Monte Carlo	GloVe	453650.0	100.0	6.0		128.0	10.0	10.0	1.0	1.0	1.0	1.0	100.0	False
test	10.0	False	0.1887847560889416	0.0908705374354229	0.2499165849140578	0.3222396814214546	0.3706838452513937	0.261405741762127	3.912361747523201	0.7188795228713841	0.0312038922145579	12.141154466964158	0.8112152439110584	0.4072393250366489	0.2556814287532679	0.7749047510744657	0.4556687067160603	0.8046161359138458	0.2811204771286159	0.738594258237873	0.968796107785442	0.5498095021489313	0.335799320787508	0.7421644996534181	0.5682034583748791	206.06430339813232	3.5464928150177	Edge Prediction	Decision Tree Classifier	scikit-learn	HP	43279	176773	Connected Monte Carlo	GloVe	453650.0	100.0	6.0		128.0	10.0	10.0	1.0	1.0	1.0	1.0	100.0	False
train	1.0	False	0.13277758923016	0.4999752519003005	0.8827755825639683	0.0	0.8749644386372937	0.0	7.531391447893927	0.1172244174360318	0.0	inf	0.86722241076984	0.9377385077002138	0.8827755825639682	0.93361120538492	0.9395613777523892	0.9336079193919038	0.8827755825639682	1.0	1.0	0.8672224107698399	0.2670699015527655	0.9999853201064371	0.9998412915909448	134.21098279953003	3.1443684101104736	Edge Prediction	Decision Tree Classifier	scikit-learn	HP	43279	176773	Connected Monte Carlo	GloVe	453650.0	100.0	6.0		128.0	10.0	10.0	1.0	1.0	1.0	1.0	100.0	False
test	1.0	False	0.1297427198190557	0.4998939554612937	0.5628358675380625	0.3792258328393462	0.5514187549971742	0.3300240418611229	5.163880941244733	0.1622931107653134	0.2748710216966242	13.61690184073599	0.8702572801809443	0.7445113230972324	0.5930052072902063	0.7701166191599107	0.7491618488381181	0.7701378579003181	0.8377068892346866	0.6699759581388771	0.7251289783033759	0.5402332383198214	0.3055844872297202	0.833472686484159	0.749373227789529	134.21098279953003	3.1443684101104736	Edge Prediction	Decision Tree Classifier	scikit-learn	HP	43279	176773	Connected Monte Carlo	GloVe	453650.0	100.0	6.0		128.0	10.0	10.0	1.0	1.0	1.0	1.0	100.0	False
train	10.0	False	0.1316272104841925	0.090896469629403	0.4316907363144897	0.0	0.6122650479176044	0.0	7.597213344577354	0.5683092636855103	0.0	inf	0.8683727895158074	0.6030502612956254	0.4316907363144897	0.9341863947579035	0.6570317620286631	0.8803372382559869	0.4316907363144897	1.0	1.0	0.8683727895158073	0.2662191139297052	0.999998705186302	0.9999123827416176	134.21098279953003	3.1443684101104736	Edge Prediction	Decision Tree Classifier	scikit-learn	HP	43279	176773	Connected Monte Carlo	GloVe	453650.0	100.0	6.0		128.0	10.0	10.0	1.0	1.0	1.0	1.0	100.0	False
test	10.0	False	0.1319650000706783	0.0908705374354229	0.3000197682992391	0.3801966993128094	0.4017635162406768	0.3300240418611229	5.076921591179849	0.6633695729410929	0.036610658759668	13.353407855344836	0.8680349999293216	0.4481082103670072	0.2887496495312862	0.7690054790340994	0.474904509251587	0.8500372683578791	0.3366304270589071	0.6699759581388771	0.963389341240332	0.5380109580681989	0.3073894091099975	0.6969049214262323	0.4794157319947497	134.21098279953003	3.1443684101104736	Edge Prediction	Decision Tree Classifier	scikit-learn	HP	43279	176773	Connected Monte Carlo	GloVe	453650.0	100.0	6.0		128.0	10.0	10.0	1.0	1.0	1.0	1.0	100.0	False
train	1.0	False	0.1258979580293002	0.4999752519003005	0.8805154373668695	0.0070865895655747	0.8741888096069094	0.0061944024098771	7.893738811544777	0.1124485310834364	0.0070360315496939	1113.89812243269	0.8741020419706997	0.9376780555499956	0.8826684419434256	0.9339538197804114	0.939177096163773	0.9339508573448824	0.8875514689165636	0.9938055975901228	0.992963968450306	0.8679076395608227	0.2624961400135216	0.9955452213493982	0.9921451283295872	1.0258188247680664	2.8728926181793213	Edge Prediction	Decision Tree Classifier	scikit-learn	HP	43279	176773	Connected Monte Carlo	GloVe	453650.0	100.0	6.0		128.0	10.0	10.0	1.0	1.0	1.0	1.0	100.0	False
test	1.0	False	0.1229855810008482	0.4998939554612937	0.5261544260755917	0.4421604357241978	0.5073581456321619	0.3877810776410691	4.977973168697788	0.16733987305251	0.306505700871898	11.258296234814754	0.8770144189991518	0.7056234718826406	0.545145447676615	0.7446166706790414	0.71398199249774	0.744644750795334	0.8326601269474899	0.6122189223589308	0.6934942991281019	0.4892333413580827	0.3094885610345874	0.8411359054674132	0.7523136930481362	1.0258188247680664	2.8728926181793213	Edge Prediction	Decision Tree Classifier	scikit-learn	HP	43279	176773	Connected Monte Carlo	GloVe	453650.0	100.0	6.0		128.0	10.0	10.0	1.0	1.0	1.0	1.0	100.0	False
train	10.0	False	0.1263691356593203	0.090896469629403	0.4394784910939828	0.0070904115945491	0.6174298886588276	0.0061944024098771	7.864306362507159	0.5598130782578192	0.0007084306481978	1109.1466634395372	0.8736308643406797	0.6101290221751436	0.438982489676843	0.9337182309654012	0.661407761379729	0.8845543233317094	0.4401869217421807	0.9938055975901228	0.999291569351802	0.8674364619308026	0.2628578865276891	0.9987043916556329	0.988686453321953	1.0258188247680664	2.8728926181793213	Edge Prediction	Decision Tree Classifier	scikit-learn	HP	43279	176773	Connected Monte Carlo	GloVe	453650.0	100.0	6.0		128.0	10.0	10.0	1.0	1.0	1.0	1.0	100.0	False
test	10.0	False	0.1268280960660418	0.0908705374354229	0.2829561638857245	0.4441062245520886	0.3705999543890391	0.3877810776410691	4.82715534923852	0.6745406429495083	0.0425031931647673	10.869371070191676	0.8731719039339582	0.4249909189974573	0.2698339483394834	0.7426954131464445	0.4463769447956318	0.8494589662528594	0.3254593570504916	0.6122189223589308	0.9574968068352327	0.485390826292889	0.3127855319608267	0.6736245344191002	0.4244584923732618	1.0258188247680664	2.8728926181793213	Edge Prediction	Decision Tree Classifier	scikit-learn	HP	43279	176773	Connected Monte Carlo	GloVe	453650.0	100.0	6.0		128.0	10.0	10.0	1.0	1.0	1.0	1.0	100.0	False
train	1.0	False	0.1975224843034108	0.4999752519003005	0.7695543460377938	0.0619642643705952	0.7611071045748286	0.0497249289340819	4.810971644150735	0.1721023644361208	0.0583432895260852	77.64106768664793	0.8024775156965892	0.8848752222295384	0.7935212631529223	0.8763762933812536	0.8869782886129574	0.876372635672618	0.8278976355638792	0.950275071065918	0.9416567104739147	0.7527525867625071	0.3131465767768753	0.948285193251934	0.9410668951612686	2.0105743408203125	0.2315165996551513	Edge Prediction	Perceptron	Ensmallen	HP	43279	176773	Connected Monte Carlo	GloVe	453650.0	100.0	6.0		128.0	10.0	10.0	1.0	1.0	1.0	1.0	100.0	False
test	1.0	False	0.1989821882951653	0.4998939554612937	0.6567861645078272	0.1823447310695276	0.6558706613115227	0.1460613774572196	4.291532975183028	0.1890461736818072	0.1541676618103654	23.53527272223005	0.8010178117048347	0.8318913259120467	0.7121694619394712	0.8274782171238075	0.8321687289197754	0.8274726051608342	0.8109538263181928	0.8539386225427804	0.8458323381896345	0.6549564342476151	0.3255630602649967	0.8971792986097191	0.8714487857629658	2.0105743408203125	0.2315165996551513	Edge Prediction	Perceptron	Ensmallen	HP	43279	176773	Connected Monte Carlo	GloVe	453650.0	100.0	6.0		128.0	10.0	10.0	1.0	1.0	1.0	1.0	100.0	False
train	10.0	False	0.2000847004657818	0.090896469629403	0.315794388141646	0.062162742684177	0.4867298111616183	0.0497249289340819	4.749363988619572	0.6780286785581657	0.0061769333001882	76.40209848444286	0.7999152995342181	0.4809780906688046	0.3166367039963055	0.8750951853000681	0.5531377047032019	0.8135824719407333	0.3219713214418342	0.950275071065918	0.9938230666998118	0.7501903706001363	0.3145342942023466	0.9489142159149282	0.6979487425112186	2.0105743408203125	0.2315165996551513	Edge Prediction	Perceptron	Ensmallen	HP	43279	176773	Connected Monte Carlo	GloVe	453650.0	100.0	6.0		128.0	10.0	10.0	1.0	1.0	1.0	1.0	100.0	False
test	10.0	False	0.2005823897770804	0.0908705374354229	0.280572105236095	0.1827097321717619	0.4281512976696398	0.1460613774572196	4.257296084126902	0.7014929800276843	0.0179349147362206	23.300872008967207	0.7994176102229196	0.4423751785779699	0.2840062462372065	0.82667811638285	0.5048828314119123	0.8043719639139486	0.2985070199723156	0.8539386225427804	0.9820650852637792	0.6533562327657001	0.326443033380758	0.8973617784199864	0.4559349691747245	2.0105743408203125	0.2315165996551513	Edge Prediction	Perceptron	Ensmallen	HP	43279	176773	Connected Monte Carlo	GloVe	453650.0	100.0	6.0		128.0	10.0	10.0	1.0	1.0	1.0	1.0	100.0	False
train	1.0	False	0.3604700492109282	0.4999752519003005	0.7350207900207901	0.0	0.6856149135418078	0.0	2.7741555843238794	0.26497920997921	0.0	inf	0.6395299507890718	0.8472760606078762	0.73502079002079	0.819764975394536	0.8573335348747243	0.8197560544458193	0.73502079002079	1.0	1.0	0.6395299507890719	0.3751529234710739	0.9715610135768435	0.96679026770825	1.3038411140441897	0.2847771644592285	Edge Prediction	Perceptron	Ensmallen	HP	43279	176773	Connected Monte Carlo	GloVe	453650.0	100.0	6.0		128.0	10.0	10.0	1.0	1.0	1.0	1.0	100.0	False
test	1.0	False	0.3556121006502686	0.4998939554612937	0.7134545779420285	0.0218590420117785	0.6705907754131764	0.0140857021637674	2.7724430525097428	0.2651628544323812	0.0213825676255903	126.83277936040577	0.6443878993497314	0.8420582195917381	0.7272025535643503	0.815151098592982	0.8511676969882493	0.8151148815835985	0.7348371455676188	0.9859142978362324	0.9786174323744096	0.6303021971859639	0.3752253021640743	0.9142276854491782	0.8866819136918458	1.3038411140441897	0.2847771644592285	Edge Prediction	Perceptron	Ensmallen	HP	43279	176773	Connected Monte Carlo	GloVe	453650.0	100.0	6.0		128.0	10.0	10.0	1.0	1.0	1.0	1.0	100.0	False
train	10.0	False	0.3603955327927963	0.090896469629403	0.2171785736224583	0.0	0.3727041532779222	0.0	2.7747291767207725	0.7828214263775416	0.0	inf	0.6396044672072037	0.356855729026039	0.2171785736224583	0.8198022336036018	0.4660242199955474	0.6723631488082765	0.2171785736224583	1.0	1.0	0.6396044672072037	0.3751286923139196	0.9717633262480072	0.8063391831808454	1.3038411140441897	0.2847771644592285	Edge Prediction	Perceptron	Ensmallen	HP	43279	176773	Connected Monte Carlo	GloVe	453650.0	100.0	6.0		128.0	10.0	10.0	1.0	1.0	1.0	1.0	100.0	False
test	10.0	False	0.3599366721795796	0.0908705374354229	0.2127436415828032	0.0220067320709232	0.3649284308348051	0.0140857021637674	2.7391326698279306	0.785061539599931	0.0021948188172659	124.467942854953	0.6400633278204204	0.3529340292719476	0.2142804450728468	0.8129888128283265	0.4603378121155538	0.6714909913383196	0.214938460400069	0.9859142978362324	0.997805181182734	0.6259776256566529	0.3766432197458892	0.9118736693017454	0.459100721614971	1.3038411140441897	0.2847771644592285	Edge Prediction	Perceptron	Ensmallen	HP	43279	176773	Connected Monte Carlo	GloVe	453650.0	100.0	6.0		128.0	10.0	10.0	1.0	1.0	1.0	1.0	100.0	False
train	1.0	False	0.0655933593529045	0.4999752519003005	0.0142595044939202	0.9961638342054856	0.00714938787783	0.930822101854078	1.0546478916216495	0.486726128016789	0.4990143674892907	1.0587092759323165	0.9344066406470954	0.1219232542778449	0.0649192076711237	0.5017922693965087	0.1884335629260816	0.501813682163691	0.513273871983211	0.069177898145922	0.5009856325107093	0.0035845387930173	0.4933495223319223	0.4936679603324056	0.4996597066906829	1.387242555618286	0.2323877811431884	Edge Prediction	Feature Perceptron	Ensmallen	HP	43279	176773	Connected Monte Carlo	GloVe	453650.0	100.0	6.0		128.0	10.0	10.0	1.0	1.0	1.0	1.0	100.0	False
test	1.0	False	0.0668080294034492	0.4998939554612937	0.0931238876234932	0.970417905079442	0.0507026325236052	0.9055861971432612	1.4132104134756045	0.4144886861954043	0.4923874261811024	1.4562905384149043	0.9331919705965508	0.1626071706936866	0.0884988599607614	0.5138028867266448	0.2351177359365669	0.5138918345705196	0.5855113138045956	0.0944138028567388	0.5076125738188977	0.0276057734532895	0.4568744200758798	0.5644191394949734	0.5470425330466303	1.387242555618286	0.2323877811431884	Edge Prediction	Feature Perceptron	Ensmallen	HP	43279	176773	Connected Monte Carlo	GloVe	453650.0	100.0	6.0		128.0	10.0	10.0	1.0	1.0	1.0	1.0	100.0	False
train	10.0	False	0.0561914767858506	0.090896469629403	0.0198431337231459	0.9862404067767412	0.016052765980759	0.930822101854078	1.2311101630157082	0.8903988348644409	0.089758031412413	1.2482860715870052	0.9438085232141492	0.0848195319883127	0.0442880101405645	0.5064932106800357	0.0870745556314936	0.8643076871656895	0.109601165135559	0.069177898145922	0.910241968587587	0.0129864213600714	0.474033839396894	0.5022368797639463	0.095796031375535	1.387242555618286	0.2323877811431884	Edge Prediction	Feature Perceptron	Ensmallen	HP	43279	176773	Connected Monte Carlo	GloVe	453650.0	100.0	6.0		128.0	10.0	10.0	1.0	1.0	1.0	1.0	100.0	False
test	10.0	False	0.0554146700026857	0.0908705374354229	0.0580695267050179	0.958712959416632	0.0475884564441943	0.9055861971432612	1.7037691075695824	0.854483630498278	0.0874468427967039	1.7771420432308649	0.9445853299973144	0.1145229354650564	0.0607395006914622	0.5194995664270265	0.1172124303244495	0.8673297864137559	0.1455163695017219	0.0944138028567388	0.912553157203296	0.0389991328540531	0.4337858315556088	0.5756889079195725	0.1168370303573063	1.387242555618286	0.2323877811431884	Edge Prediction	Feature Perceptron	Ensmallen	HP	43279	176773	Connected Monte Carlo	GloVe	453650.0	100.0	6.0		128.0	10.0	10.0	1.0	1.0	1.0	1.0	100.0	False
train	1.0	False	0.2010564052523281	0.4999929289143762	0.8325964216116288	0.0	0.8155964553971793	0.0	4.973728634733066	0.1674035783883711	0.0	inf	0.7989435947476718	0.908652239841682	0.8325964216116288	0.899471797373836	0.9124672167325404	0.8994703756867792	0.8325964216116288	1.0	1.0	0.798943594747672	0.3095797166543738	0.9999858579287502	0.9998417932629682	161.89283323287964	3.7012882232666016	Edge Prediction	Decision Tree Classifier	scikit-learn	HP	43279	176773	Connected Monte Carlo	GloVe	453650.0	100.0	6.0		128.0	10.0	10.0	1.0	1.0	1.0	1.0	100.0	False
test	1.0	False	0.2047664819631346	0.4998727483527981	0.5291437808605788	0.3372970293383609	0.5280726136129745	0.2682299032641285	3.5736810522906604	0.2187292383885969	0.2521269807508242	10.59505640859264	0.7952335180368654	0.7557106969679266	0.6073432401342818	0.7635018073863684	0.7561154546769192	0.763509883211266	0.7812707616114031	0.7317700967358715	0.7478730192491758	0.5270036147727368	0.3459706946736748	0.7721281435601369	0.7170951304768247	161.89283323287964	3.7012882232666016	Edge Prediction	Decision Tree Classifier	scikit-learn	HP	43279	176773	Connected Monte Carlo	GloVe	453650.0	100.0	6.0		128.0	10.0	10.0	1.0	1.0	1.0	1.0	100.0	False
train	10.0	False	0.2043356436686607	0.0908986314330744	0.3285566591159901	0.0	0.5112932844208884	0.0	4.893908776980408	0.6714433408840099	0.0	inf	0.7956643563313393	0.4946069207686012	0.32855665911599	0.8978321781656696	0.5731986209997282	0.8142381866938169	0.32855665911599	1.0	1.0	0.7956643563313393	0.3113113677435423	0.9999982891995288	0.9999114445280384	161.89283323287964	3.7012882232666016	Edge Prediction	Decision Tree Classifier	scikit-learn	HP	43279	176773	Connected Monte Carlo	GloVe	453650.0	100.0	6.0		128.0	10.0	10.0	1.0	1.0	1.0	1.0	100.0	False
test	10.0	False	0.2040120542554575	0.0908637634673904	0.2313082452848875	0.3369773433104374	0.3493920244383545	0.2682299032641285	3.5868963694643834	0.7361098360822955	0.0325819186328169	10.644325028582074	0.7959879457445425	0.3878972344461021	0.2406156994047619	0.7638790212402069	0.4394393368574366	0.790152870301834	0.2638901639177045	0.7317700967358715	0.9674180813671832	0.5277580424804138	0.3455532076340968	0.7347944150339683	0.558263761160688	161.89283323287964	3.7012882232666016	Edge Prediction	Decision Tree Classifier	scikit-learn	HP	43279	176773	Connected Monte Carlo	GloVe	453650.0	100.0	6.0		128.0	10.0	10.0	1.0	1.0	1.0	1.0	100.0	False
train	1.0	False	0.1310607185535591	0.4999929289143762	0.8841229353439113	0.0	0.8764982305447379	0.0	7.630051254383599	0.1158770646560886	0.0	inf	0.8689392814464408	0.93849814017845	0.8841229353439114	0.9344696407232204	0.9402781159550144	0.9344687139816577	0.8841229353439114	1.0	1.0	0.868939281446441	0.2657980569716182	0.9999858579287502	0.9998417932629684	136.63291239738464	3.181905031204224	Edge Prediction	Decision Tree Classifier	scikit-learn	HP	43279	176773	Connected Monte Carlo	GloVe	453650.0	100.0	6.0		128.0	10.0	10.0	1.0	1.0	1.0	1.0	100.0	False
test	1.0	False	0.1349655094424968	0.4998727483527981	0.5597910095681748	0.3764252949715286	0.5495078698206751	0.3256208632686541	4.996677592053032	0.1668297455968689	0.273379244834956	13.274021854538123	0.8650344905575031	0.7454119118336721	0.5941487240829346	0.7697068136444245	0.7495816412603895	0.7697310748522467	0.8331702544031311	0.6743791367313459	0.7266207551650439	0.539413627288849	0.309087964338239	0.8292507390605278	0.7469217104635827	136.63291239738464	3.181905031204224	Edge Prediction	Decision Tree Classifier	scikit-learn	HP	43279	176773	Connected Monte Carlo	GloVe	453650.0	100.0	6.0		128.0	10.0	10.0	1.0	1.0	1.0	1.0	100.0	False
train	10.0	False	0.1318453670859585	0.0908986314330744	0.4312909236742026	0.0	0.6119045787715068	0.0	7.584642692435566	0.5687090763257974	0.0	inf	0.8681546329140415	0.6026600414219844	0.4312909236742026	0.9340773164570207	0.6567274348420374	0.8801391963429465	0.4312909236742026	1.0	1.0	0.8681546329140415	0.2663808931425357	0.9999986987463394	0.999912364275774	136.63291239738464	3.181905031204224	Edge Prediction	Decision Tree Classifier	scikit-learn	HP	43279	176773	Connected Monte Carlo	GloVe	453650.0	100.0	6.0		128.0	10.0	10.0	1.0	1.0	1.0	1.0	100.0	False
test	10.0	False	0.1315282104632293	0.0908637634673904	0.3026993033525644	0.3749354523562996	0.4053647705532057	0.3256208632686541	5.127258512498947	0.6611812187357891	0.0361194779116465	13.675043211508669	0.8684717895367706	0.4510319517224418	0.2911822178798241	0.7714254631340582	0.4780086999389502	0.8508358006415001	0.338818781264211	0.6743791367313459	0.9638805220883534	0.5428509262681165	0.3063401644761241	0.6999134764250549	0.4856632497228662	136.63291239738464	3.181905031204224	Edge Prediction	Decision Tree Classifier	scikit-learn	HP	43279	176773	Connected Monte Carlo	GloVe	453650.0	100.0	6.0		128.0	10.0	10.0	1.0	1.0	1.0	1.0	100.0	False
train	1.0	False	0.1273130961724754	0.4999929289143762	0.8793033264238048	0.0071790586485103	0.8728388168284209	0.0062650704643647	7.805441540667492	0.1135689866151963	0.0071276869609988	1087.2513964330217	0.8726869038275246	0.9370209730061309	0.8815046668004818	0.9332109166815798	0.9385507235222555	0.9332100607406256	0.8864310133848037	0.9937349295356352	0.9928723130390013	0.8664218333631597	0.2635864286305036	0.995653444601402	0.9922978548790278	1.1283831596374512	2.769747257232666	Edge Prediction	Decision Tree Classifier	scikit-learn	HP	43279	176773	Connected Monte Carlo	GloVe	453650.0	100.0	6.0		128.0	10.0	10.0	1.0	1.0	1.0	1.0	100.0	False
test	1.0	False	0.1303290738437181	0.4998727483527981	0.5295966257005231	0.426262035582435	0.5140517885461475	0.3707076992702381	4.828487475360768	0.1716434581875047	0.2987599161119723	11.327510010980053	0.8696709261562818	0.7152317880794702	0.5567010309278351	0.7494816134430218	0.7219961177331456	0.7495122020190594	0.8283565418124953	0.6292923007297618	0.7012400838880277	0.4989632268860435	0.3127558773732867	0.8350184972002309	0.7506563489902507	1.1283831596374512	2.769747257232666	Edge Prediction	Decision Tree Classifier	scikit-learn	HP	43279	176773	Connected Monte Carlo	GloVe	453650.0	100.0	6.0		128.0	10.0	10.0	1.0	1.0	1.0	1.0	100.0	False
train	10.0	False	0.1276152121546782	0.0908986314330744	0.4370417748248258	0.0071815448316547	0.6152483226266854	0.0062650704643647	7.786962954942722	0.5622406768256974	0.0007175483494768	1084.3019346783817	0.8723847878453218	0.6077799185636408	0.436554483495592	0.9330598586904786	0.6595579808994679	0.883415349649181	0.4377593231743025	0.9937349295356352	0.9992824516505232	0.8661197173809572	0.2638165316477261	0.9987229985728991	0.9888875269359968	1.1283831596374512	2.769747257232666	Edge Prediction	Decision Tree Classifier	scikit-learn	HP	43279	176773	Connected Monte Carlo	GloVe	453650.0	100.0	6.0		128.0	10.0	10.0	1.0	1.0	1.0	1.0	100.0	False
test	10.0	False	0.126846726636399	0.0908637634673904	0.2907702522957067	0.4245619991117722	0.3822253606761178	0.3707076992702381	4.961044856392727	0.6685240918978516	0.0407056558064415	11.6850892608659	0.8731532733636009	0.4342259348895308	0.2773234942161947	0.7512227870466814	0.4567222753994905	0.850995147627272	0.3314759081021484	0.6292923007297618	0.9592943441935584	0.5024455740933629	0.3098526662690249	0.6860427889234322	0.447334129786944	1.1283831596374512	2.769747257232666	Edge Prediction	Decision Tree Classifier	scikit-learn	HP	43279	176773	Connected Monte Carlo	GloVe	453650.0	100.0	6.0		128.0	10.0	10.0	1.0	1.0	1.0	1.0	100.0	False
train	1.0	False	0.1972451440006222	0.4999929289143762	0.7674070616630919	0.0643031364828083	0.7592275399765201	0.0516196550675651	4.808130257084773	0.1721764785759255	0.0604164597609825	74.77287298995503	0.8027548559993778	0.8840106382628126	0.7921317788251414	0.8755676004659063	0.886053924313496	0.8755665707356051	0.8278235214240744	0.9483803449324348	0.9395835402390176	0.7511352009318126	0.3132101144915598	0.9476544836254368	0.939833253588228	2.032132863998413	0.2292687892913818	Edge Prediction	Perceptron	Ensmallen	HP	43279	176773	Connected Monte Carlo	GloVe	453650.0	100.0	6.0		128.0	10.0	10.0	1.0	1.0	1.0	1.0	100.0	False
test	1.0	False	0.202250367522334	0.4998727483527981	0.6452571290503224	0.1930247266739577	0.6445102461251496	0.1539854047632517	4.183006466691957	0.1930174832721778	0.1617253876774998	21.67083222326	0.797749632477666	0.82603772542738	0.7036322574574198	0.8218821138572071	0.8262681085777309	0.8218759720611939	0.8069825167278222	0.8460145952367483	0.8382746123225001	0.6437642277144142	0.328381347718402	0.8918747984993204	0.8627035794919037	2.032132863998413	0.2292687892913818	Edge Prediction	Perceptron	Ensmallen	HP	43279	176773	Connected Monte Carlo	GloVe	453650.0	100.0	6.0		128.0	10.0	10.0	1.0	1.0	1.0	1.0	100.0	False
train	10.0	False	0.1974937233494229	0.0908986314330744	0.3180010674913698	0.06432305462209	0.488654015872566	0.0516196550675651	4.802078409623573	0.6756085408564076	0.0063903916522226	74.65563378226797	0.802506276650577	0.4834275601180102	0.318763250211528	0.875443310791506	0.5546588896932384	0.8157660298189727	0.3243914591435924	0.9483803449324348	0.9936096083477772	0.7508866215830119	0.3133455916113908	0.948945904405114	0.7013231227443988	2.032132863998413	0.2292687892913818	Edge Prediction	Perceptron	Ensmallen	HP	43279	176773	Connected Monte Carlo	GloVe	453650.0	100.0	6.0		128.0	10.0	10.0	1.0	1.0	1.0	1.0	100.0	False
test	10.0	False	0.1970831189537901	0.0908637634673904	0.2814186073133102	0.1917824975389818	0.4273422425846999	0.1539854047632517	4.292679148411043	0.6997741530740276	0.018807239612662	22.38305999502645	0.8029168810462098	0.4431800502300357	0.2846700739514033	0.824465738141479	0.5039796110624779	0.8068329015544041	0.3002258469259724	0.8460145952367483	0.981192760387338	0.6489314762829581	0.3255337434911124	0.8949882109979718	0.4347930620788371	2.032132863998413	0.2292687892913818	Edge Prediction	Perceptron	Ensmallen	HP	43279	176773	Connected Monte Carlo	GloVe	453650.0	100.0	6.0		128.0	10.0	10.0	1.0	1.0	1.0	1.0	100.0	False
train	1.0	False	0.3561726169010698	0.4999929289143762	0.737363783304656	0.0	0.6890101559461684	0.0	2.807627404657442	0.2626362166953438	0.0	inf	0.6438273830989302	0.8488306138189544	0.7373637833046561	0.8219136915494651	0.8586988897772351	0.8219111730223941	0.7373637833046561	1.0	1.0	0.6438273830989303	0.3737482759880883	0.9702970887522776	0.9644451130780216	1.3055574893951416	0.2249219417572021	Edge Prediction	Perceptron	Ensmallen	HP	43279	176773	Connected Monte Carlo	GloVe	453650.0	100.0	6.0		128.0	10.0	10.0	1.0	1.0	1.0	1.0	100.0	False
test	1.0	False	0.3618681442949225	0.4998727483527981	0.7093416561235006	0.0225172178438838	0.6651774272464317	0.014368954008033	2.723729793658426	0.2686479452629812	0.0220103986135182	120.9620927657478	0.6381318557050775	0.8396626506024096	0.7236366656975537	0.8118814508485221	0.8490249058177399	0.8118372310041568	0.7313520547370188	0.9856310459919668	0.9779896013864818	0.6237629016970443	0.3773054367701023	0.9104876534111992	0.8790823058361104	1.3055574893951416	0.2249219417572021	Edge Prediction	Perceptron	Ensmallen	HP	43279	176773	Connected Monte Carlo	GloVe	453650.0	100.0	6.0		128.0	10.0	10.0	1.0	1.0	1.0	1.0	100.0	False
train	10.0	False	0.356298108909344	0.0908986314330744	0.2191333155653623	0.0	0.3755749321112755	0.0	2.8066385282287274	0.7808666844346377	0.0	inf	0.643701891090656	0.3594903244256617	0.2191333155653623	0.821850945545328	0.4681167755649891	0.6760889015727078	0.2191333155653623	1.0	1.0	0.643701891090656	0.3737895034727153	0.9706941523832904	0.8027681544657117	1.3055574893951416	0.2249219417572021	Edge Prediction	Perceptron	Ensmallen	HP	43279	176773	Connected Monte Carlo	GloVe	453650.0	100.0	6.0		128.0	10.0	10.0	1.0	1.0	1.0	1.0	100.0	False
test	10.0	False	0.3562337801851108	0.0908637634673904	0.2144000190861881	0.0223201428806947	0.3673455945043912	0.014368954008033	2.7668096087906107	0.7833741560879782	0.0022258248258335	123.9602104511479	0.6437662198148891	0.3551872464477198	0.2159438791319113	0.814698632903428	0.4620748393105803	0.6748293445184637	0.2166258439120217	0.9856310459919668	0.9977741751741664	0.6293972658068561	0.375463750096043	0.9127995882026942	0.4558320149966971	1.3055574893951416	0.2249219417572021	Edge Prediction	Perceptron	Ensmallen	HP	43279	176773	Connected Monte Carlo	GloVe	453650.0	100.0	6.0		128.0	10.0	10.0	1.0	1.0	1.0	1.0	100.0	False
train	1.0	False	0.0640348458171584	0.4999929289143762	0.0212273077837923	0.9943545047078898	0.010590789189066	0.9306811673113232	1.082517366975569	0.4801951322975767	0.4985775599186311	1.0886634111378404	0.9359651541828417	0.1223249603813374	0.0651470343910948	0.5026419934357592	0.1898216706675613	0.5026481215661041	0.5198048677024233	0.0693188326886769	0.5014224400813689	0.0052839868715184	0.4900901448852095	0.4958320199760914	0.5019351823239289	1.389932632446289	0.2223308086395263	Edge Prediction	Feature Perceptron	Ensmallen	HP	43279	176773	Connected Monte Carlo	GloVe	453650.0	100.0	6.0		128.0	10.0	10.0	1.0	1.0	1.0	1.0	100.0	False
test	1.0	False	0.0638358023295261	0.4998727483527981	0.0520228417559818	0.9854020947909088	0.0266635713959502	0.9224981614527352	1.214081059828987	0.451780712284914	0.4961964459591041	1.2320666520265533	0.936164197670474	0.1358049167327517	0.072849090715729	0.5068330181088694	0.2061261815611765	0.506942284308458	0.548219287715086	0.0775018385472648	0.5038035540408958	0.0136660362177387	0.4757705598077533	0.5575119859578803	0.539250539516272	1.389932632446289	0.2223308086395263	Edge Prediction	Feature Perceptron	Ensmallen	HP	43279	176773	Connected Monte Carlo	GloVe	453650.0	100.0	6.0		128.0	10.0	10.0	1.0	1.0	1.0	1.0	100.0	False
train	10.0	False	0.0531014183710191	0.0908986314330744	0.0259732472017204	0.9828731242898702	0.0205236183711655	0.9306811673113232	1.3054045412562592	0.8845456258538653	0.0894811269444142	1.32815162913262	0.9468985816289808	0.0866268717386789	0.0452744268533742	0.5081087071588289	0.0894603959560419	0.8671277834769262	0.1154543741461346	0.0693188326886769	0.9105188730555858	0.0162174143176578	0.4667350867507549	0.505149548652104	0.0970938654770656	1.389932632446289	0.2223308086395263	Edge Prediction	Feature Perceptron	Ensmallen	HP	43279	176773	Connected Monte Carlo	GloVe	453650.0	100.0	6.0		128.0	10.0	10.0	1.0	1.0	1.0	1.0	100.0	False
test	10.0	False	0.0528532739289975	0.0908637634673904	0.0391134671644135	0.9739759807643368	0.0310498119615324	0.9224981614527352	1.4663583310161614	0.8721776450830379	0.0887088877525486	1.50553849373721	0.9471467260710024	0.0964958619475259	0.0506938020351526	0.5123242823091336	0.0995312388826019	0.8681275187104203	0.1278223549169621	0.0775018385472648	0.9112911122474514	0.0246485646182672	0.4522977741089019	0.5647568111482087	0.110736652603546	1.389932632446289	0.2223308086395263	Edge Prediction	Feature Perceptron	Ensmallen	HP	43279	176773	Connected Monte Carlo	GloVe	453650.0	100.0	6.0		128.0	10.0	10.0	1.0	1.0	1.0	1.0	100.0	False
train	1.0	False	0.2102702970227027	0.499968181689623	0.8262434344673666	0.0	0.8077802808244674	0.0	4.755783456624075	0.1737565655326334	0.0	inf	0.7897297029772973	0.904855748005298	0.8262434344673666	0.8948648514886486	0.9089793366558816	0.8948581610430749	0.8262434344673666	1.0	1.0	0.7897297029772972	0.3143887015121828	0.9999858586286546	0.9998417925630052	179.7163062095642	3.654229640960693	Edge Prediction	Decision Tree Classifier	scikit-learn	HP	43279	176773	Connected Monte Carlo	GloVe	453650.0	100.0	6.0		128.0	10.0	10.0	1.0	1.0	1.0	1.0	100.0	False
test	1.0	False	0.2074815505980151	0.499908089534933	0.5204329183096026	0.3462687758076503	0.519262170379024	0.2744243932794026	3.4970608453103527	0.2224310397090027	0.2571360419813946	10.099267071232964	0.7925184494019849	0.7506730656677982	0.6008619881945095	0.7590470280612911	0.7511225400227611	0.7590531808090949	0.7775689602909973	0.7255756067205974	0.7428639580186054	0.5180940561225822	0.3484268346552082	0.7683610801690774	0.7147494577015362	179.7163062095642	3.654229640960693	Edge Prediction	Decision Tree Classifier	scikit-learn	HP	43279	176773	Connected Monte Carlo	GloVe	453650.0	100.0	6.0		128.0	10.0	10.0	1.0	1.0	1.0	1.0	100.0	False
train	10.0	False	0.2098202102613774	0.0908950675804657	0.3227307477264687	0.0	0.5049904101868565	0.0	4.765985120090572	0.6772692522735312	0.0	inf	0.7901797897386226	0.4879764808993571	0.3227307477264688	0.8950898948693113	0.5680939602974747	0.8092514119300781	0.3227307477264688	1.0	1.0	0.7901797897386227	0.3141578078382389	0.999998258927449	0.9999113935937838	179.7163062095642	3.654229640960693	Edge Prediction	Decision Tree Classifier	scikit-learn	HP	43279	176773	Connected Monte Carlo	GloVe	453650.0	100.0	6.0		128.0	10.0	10.0	1.0	1.0	1.0	1.0	100.0	False
test	10.0	False	0.2099023394425374	0.0908777774350432	0.223250258165101	0.3473297124886805	0.3392995579847813	0.2744243932794026	3.4567294897598315	0.7431949463904934	0.0335547954444056	9.952299977424149	0.7900976605574626	0.3793468053799457	0.2340703159931016	0.75783663363903	0.431661305402318	0.784234039709224	0.2568050536095065	0.7255756067205974	0.9664452045555944	0.51567326727806	0.3497447321387667	0.7281805048712765	0.5526227996816296	179.7163062095642	3.654229640960693	Edge Prediction	Decision Tree Classifier	scikit-learn	HP	43279	176773	Connected Monte Carlo	GloVe	453650.0	100.0	6.0		128.0	10.0	10.0	1.0	1.0	1.0	1.0	100.0	False
train	1.0	False	0.1328365279240934	0.499968181689623	0.8827267223030204	0.0	0.8749104922256172	0.0	7.528049819033426	0.1172732776969794	0.0	inf	0.8671634720759066	0.9377109400383256	0.8827267223030205	0.9335817360379532	0.939535375759221	0.9335775094040784	0.8827267223030205	1.0	1.0	0.8671634720759065	0.2671133385014889	0.999992929264332	0.9999155928922844	143.38271641731262	3.0612170696258545	Edge Prediction	Decision Tree Classifier	scikit-learn	HP	43279	176773	Connected Monte Carlo	GloVe	453650.0	100.0	6.0		128.0	10.0	10.0	1.0	1.0	1.0	1.0	100.0	False
test	1.0	False	0.1344190912432493	0.499908089534933	0.5619480897821401	0.3740962838603698	0.5517669701512943	0.3238106013463823	5.030456554939525	0.1658757850662945	0.2721761251515656	13.4469567647914	0.8655809087567506	0.7468991158184147	0.5960406901366311	0.7708851537051842	0.7510166118658383	0.7709025607669575	0.8341242149337055	0.6761893986536177	0.7278238748484345	0.5417703074103684	0.3083690182098237	0.8291908074791331	0.7477885677480737	143.38271641731262	3.0612170696258545	Edge Prediction	Decision Tree Classifier	scikit-learn	HP	43279	176773	Connected Monte Carlo	GloVe	453650.0	100.0	6.0		128.0	10.0	10.0	1.0	1.0	1.0	1.0	100.0	False
train	10.0	False	0.1310471355952575	0.0908950675804657	0.4327704604989351	0.0	0.6132349723232596	0.0	7.630842104695262	0.5672295395010649	0.0	inf	0.8689528644047425	0.6041029912750029	0.432770460498935	0.9344764322023712	0.6578529170710844	0.8808644026508999	0.432770460498935	1.0	1.0	0.8689528644047426	0.2657879440557731	0.9999987051515924	0.9999123831148636	143.38271641731262	3.0612170696258545	Edge Prediction	Decision Tree Classifier	scikit-learn	HP	43279	176773	Connected Monte Carlo	GloVe	453650.0	100.0	6.0		128.0	10.0	10.0	1.0	1.0	1.0	1.0	100.0	False
test	10.0	False	0.1300717610002432	0.0908777774350432	0.3060850672369875	0.3722267962225247	0.4088501606217587	0.3238106013463823	5.198587252557866	0.6580411678038594	0.0358737649591531	13.966182191381098	0.8699282389997568	0.454214681322022	0.2938407266737957	0.7730588188266873	0.4808627008897672	0.8523216837862571	0.3419588321961407	0.6761893986536177	0.9641262350408468	0.5461176376533745	0.3048742319235621	0.7006919847812205	0.489640866060693	143.38271641731262	3.0612170696258545	Edge Prediction	Decision Tree Classifier	scikit-learn	HP	43279	176773	Connected Monte Carlo	GloVe	453650.0	100.0	6.0		128.0	10.0	10.0	1.0	1.0	1.0	1.0	100.0	False
train	1.0	False	0.1126508622213423	0.499968181689623	0.8921812426187774	0.0061041679747849	0.8870421250027931	0.0054165281892815	8.828902435353832	0.1017523916569808	0.0060663657242417	1446.372785254962	0.8873491377786576	0.9439640274492038	0.8938748792516142	0.940966304794688	0.9451889889601308	0.9409628927793648	0.8982476083430192	0.9945834718107184	0.9939336342757584	0.8819326095893762	0.2518037390558612	0.9962125746981124	0.9930348226147092	1.0913550853729248	2.711969375610352	Edge Prediction	Decision Tree Classifier	scikit-learn	HP	43279	176773	Connected Monte Carlo	GloVe	453650.0	100.0	6.0		128.0	10.0	10.0	1.0	1.0	1.0	1.0	100.0	False
test	1.0	False	0.1144287047247434	0.499908089534933	0.5207204952298778	0.4635803619093322	0.4973549396809308	0.4105334615602195	5.151386969359948	0.1626150198899023	0.3166644848802199	11.11217685784426	0.8855712952752566	0.6918875848674491	0.5289205857719347	0.7375189168575185	0.7025741423984828	0.7375461319834279	0.8373849801100977	0.5894665384397805	0.6833355151197801	0.4750378337150369	0.3058415701168263	0.8485658376413276	0.7534123002666409	1.0913550853729248	2.711969375610352	Edge Prediction	Decision Tree Classifier	scikit-learn	HP	43279	176773	Connected Monte Carlo	GloVe	453650.0	100.0	6.0		128.0	10.0	10.0	1.0	1.0	1.0	1.0	100.0	False
train	10.0	False	0.112340660195273	0.0908950675804657	0.4689363593639617	0.0061020348081653	0.6432073788087109	0.0054165281892815	8.85328135050935	0.5304539126893251	0.0006097279467132	1450.8736231170744	0.887659339804727	0.6379254824591242	0.4683484451429656	0.9411214058077229	0.6833760148648691	0.8973782160093943	0.469546087310675	0.9945834718107184	0.9993902720532868	0.8822428116154455	0.2515440774119957	0.998979745873125	0.9901908275556623	1.0913550853729248	2.711969375610352	Edge Prediction	Decision Tree Classifier	scikit-learn	HP	43279	176773	Connected Monte Carlo	GloVe	453650.0	100.0	6.0		128.0	10.0	10.0	1.0	1.0	1.0	1.0	100.0	False
test	10.0	False	0.1120127575111543	0.0908777774350432	0.3005405439966651	0.4623190986500872	0.3788063080963064	0.4105334615602195	5.2624946616556665	0.6552864893476247	0.0441729666557101	11.382819089718508	0.8879872424888456	0.4350276589082559	0.2779778578097905	0.7387268904643131	0.450773867784813	0.8608583443865223	0.3447135106523752	0.5894665384397805	0.95582703334429	0.4774537809286261	0.3035810924277078	0.6672913937529604	0.4004113551521727	1.0913550853729248	2.711969375610352	Edge Prediction	Decision Tree Classifier	scikit-learn	HP	43279	176773	Connected Monte Carlo	GloVe	453650.0	100.0	6.0		128.0	10.0	10.0	1.0	1.0	1.0	1.0	100.0	False
train	1.0	False	0.1932379787467211	0.499968181689623	0.7686029281612607	0.0659646111455518	0.7610363583627604	0.0532177430189719	4.899566136644312	0.1695219074083263	0.061875164430413	74.2756767842283	0.8067620212532789	0.8848246944419663	0.79344	0.8767721391171535	0.8867253931614025	0.876767683909834	0.8304780925916737	0.946782256981028	0.9381248355695868	0.7535442782343069	0.3111875315570479	0.9495959787673756	0.94267906057849	1.9975230693817136	0.2291052341461181	Edge Prediction	Perceptron	Ensmallen	HP	43279	176773	Connected Monte Carlo	GloVe	453650.0	100.0	6.0		128.0	10.0	10.0	1.0	1.0	1.0	1.0	100.0	False
test	1.0	False	0.1950688494924647	0.499908089534933	0.6468051336735567	0.1974872322300703	0.6463861938908207	0.1589636250494993	4.311484776471135	0.1883274643081375	0.1648674020183055	21.83171401910329	0.8049311505075353	0.8260936002333755	0.7037133457979315	0.822983762729018	0.8262240174826467	0.8229804442810481	0.8116725356918625	0.8410363749505007	0.8351325979816944	0.6459675254580359	0.3250540427933714	0.8975255710109422	0.8788562554794463	1.9975230693817136	0.2291052341461181	Edge Prediction	Perceptron	Ensmallen	HP	43279	176773	Connected Monte Carlo	GloVe	453650.0	100.0	6.0		128.0	10.0	10.0	1.0	1.0	1.0	1.0	100.0	False
train	10.0	False	0.1926359028018354	0.0908950675804657	0.3229438458354872	0.0659154193302081	0.4935047354802584	0.0532177430189719	4.914879538083735	0.6705088799915346	0.0065472741729781	74.56342670691787	0.8073640971981646	0.4888550554782742	0.3234997789262338	0.8770731770895963	0.5585305240153142	0.8200365202535722	0.3294911200084653	0.946782256981028	0.9934527258270218	0.7541463541791926	0.3108531814869942	0.9502718303650438	0.7060628954819412	1.9975230693817136	0.2291052341461181	Edge Prediction	Perceptron	Ensmallen	HP	43279	176773	Connected Monte Carlo	GloVe	453650.0	100.0	6.0		128.0	10.0	10.0	1.0	1.0	1.0	1.0	100.0	False
test	10.0	False	0.1916623783484226	0.0908777774350432	0.2856224994178387	0.196654987707622	0.4306690422661428	0.1589636250494993	4.388114048243639	0.695098441345365	0.0192790592367962	22.313769405979645	0.8083376216515774	0.4475518160061411	0.2882877642039945	0.824686998301039	0.5063924383397245	0.8113092116762803	0.304901558654635	0.8410363749505007	0.9807209407632036	0.649373996602078	0.3231244763926856	0.9000943173664774	0.4863122146666662	1.9975230693817136	0.2291052341461181	Edge Prediction	Perceptron	Ensmallen	HP	43279	176773	Connected Monte Carlo	GloVe	453650.0	100.0	6.0		128.0	10.0	10.0	1.0	1.0	1.0	1.0	100.0	False
train	1.0	False	0.3528991706554861	0.499968181689623	0.7391288441034432	0.0	0.6915857777685932	0.0	2.8336705868210688	0.2608711558965567	0.0	inf	0.6471008293445139	0.8499989481624398	0.7391288441034433	0.823550414672257	0.8597260285134115	0.8235391860169132	0.7391288441034433	1.0	1.0	0.647100829344514	0.3726683539587032	0.9754232530119498	0.9706946407282612	1.298880100250244	0.220531940460205	Edge Prediction	Perceptron	Ensmallen	HP	43279	176773	Connected Monte Carlo	GloVe	453650.0	100.0	6.0		128.0	10.0	10.0	1.0	1.0	1.0	1.0	100.0	False
test	1.0	False	0.3536912941442588	0.499908089534933	0.7085299535485412	0.0273965432722702	0.6673705144483573	0.0177066244272218	2.777261956501914	0.2648135995088596	0.0266564469425992	101.37271439324066	0.6463087058557412	0.8409633010860748	0.7255709002778764	0.8143010407142597	0.8498051135487729	0.8142701602070106	0.7351864004911404	0.9822933755727782	0.9733435530574008	0.6286020814285194	0.3750217634834012	0.9053281467706694	0.87705123219763	1.298880100250244	0.220531940460205	Edge Prediction	Perceptron	Ensmallen	HP	43279	176773	Connected Monte Carlo	GloVe	453650.0	100.0	6.0		128.0	10.0	10.0	1.0	1.0	1.0	1.0	100.0	False
train	10.0	False	0.3544226296105145	0.0908950675804657	0.2200303395698004	0.0	0.3768907109831407	0.0	2.821490267421495	0.7799696604301996	0.0	inf	0.6455773703894855	0.3606965047236222	0.2200303395698004	0.8227886851947428	0.4690739169574455	0.6777926392599796	0.2200303395698004	1.0	1.0	0.6455773703894856	0.3731720320402102	0.9761247919661656	0.8273348172846183	1.298880100250244	0.220531940460205	Edge Prediction	Perceptron	Ensmallen	HP	43279	176773	Connected Monte Carlo	GloVe	453650.0	100.0	6.0		128.0	10.0	10.0	1.0	1.0	1.0	1.0	100.0	False
test	10.0	False	0.354320645566256	0.0908777774350432	0.2142592477416647	0.0274232470120566	0.3668091666431975	0.0177066244272218	2.772328928230898	0.7830069606728234	0.0027337915855117	101.09411649948106	0.645679354433744	0.3554627525640238	0.2161475838374785	0.813986365003261	0.4616826020942189	0.6762700885283321	0.2169930393271766	0.9822933755727782	0.9972662084144882	0.6279727300065221	0.3752301273163037	0.9064534172241988	0.4568383795074469	1.298880100250244	0.220531940460205	Edge Prediction	Perceptron	Ensmallen	HP	43279	176773	Connected Monte Carlo	GloVe	453650.0	100.0	6.0		128.0	10.0	10.0	1.0	1.0	1.0	1.0	100.0	False
train	1.0	False	0.0766560376704822	0.499968181689623	-0.0249583564872717	1.0073413392992507	-0.013007007688051	0.9301225436468932	0.911571462296104	0.5231615518239723	0.5017968046632995	0.9049280782323812	0.9233439623295178	0.1218924036190276	0.0649017148186338	0.4966107093413122	0.1825383736366234	0.4966378652034958	0.4768384481760278	0.0698774563531067	0.4982031953367005	-0.0067785813173755	0.5115710945572438	0.4892398543960942	0.4921185799088723	1.3986773490905762	0.2103724479675293	Edge Prediction	Feature Perceptron	Ensmallen	HP	43279	176773	Connected Monte Carlo	GloVe	453650.0	100.0	6.0		128.0	10.0	10.0	1.0	1.0	1.0	1.0	100.0	False
test	1.0	False	0.0777843752650776	0.499908089534933	0.1712754632916229	0.9262357265688614	0.1079411021023868	0.8541890592295073	1.8745530869611104	0.3479635719706552	0.4807609647377219	2.0238401879672536	0.9222156247349224	0.2383263985205732	0.135284083453615	0.5340132827527075	0.3083407935833182	0.5340846424682909	0.6520364280293448	0.1458109407704927	0.5192390352622781	0.068026565505415	0.4220935240784719	0.5893115700803755	0.5795010195825885	1.3986773490905762	0.2103724479675293	Edge Prediction	Feature Perceptron	Ensmallen	HP	43279	176773	Connected Monte Carlo	GloVe	453650.0	100.0	6.0		128.0	10.0	10.0	1.0	1.0	1.0	1.0	100.0	False
train	10.0	False	0.0664500894353202	0.0908950675804657	0.0045456445494507	0.9963286730800356	0.003947099156191	0.9301225436468932	1.0515780632789444	0.9048627624649804	0.0905915929855686	1.055452976203236	0.9335499105646796	0.0805740144318969	0.0419781825596411	0.5017136834588932	0.0815349505635986	0.8550463444717321	0.0951372375350194	0.0698774563531067	0.9094084070144314	0.0034273669177864	0.4937138370694746	0.4963311678834425	0.0921857034700735	1.3986773490905762	0.2103724479675293	Edge Prediction	Feature Perceptron	Ensmallen	HP	43279	176773	Connected Monte Carlo	GloVe	453650.0	100.0	6.0		128.0	10.0	10.0	1.0	1.0	1.0	1.0	100.0	False
test	10.0	False	0.0664849550716196	0.0908777774350432	0.0960084042661115	0.91502441644638	0.0872694752120419	0.8541890592295073	2.193141901253007	0.8201890543792947	0.0838025413545936	2.396812436732965	0.9335150449283804	0.1610358777314402	0.0875687979887205	0.5396629928494365	0.1619209780781568	0.8619302466660498	0.1798109456207053	0.1458109407704927	0.9161974586454064	0.079325985698873	0.4030752987388081	0.5984521870826762	0.1354940988005986	1.3986773490905762	0.2103724479675293	Edge Prediction	Feature Perceptron	Ensmallen	HP	43279	176773	Connected Monte Carlo	GloVe	453650.0	100.0	6.0		128.0	10.0	10.0	1.0	1.0	1.0	1.0	100.0	False
train	1.0	False	0.2054387713976624	0.4999823226609345	0.8295634524912892	0.0	0.8118737315710342	0.0	4.86763035622096	0.1704365475087109	0.0	inf	0.7945612286023376	0.9068430519440962	0.829563452491289	0.8972806143011688	0.910803739831633	0.8972769826903496	0.829563452491289	1.0	1.0	0.7945612286023376	0.311888825610715	0.9999858582287262	0.9998417929629752	158.11679863929749	3.6096463203430176	Edge Prediction	Decision Tree Classifier	scikit-learn	HP	43279	176773	Connected Monte Carlo	GloVe	453650.0	100.0	6.0		128.0	10.0	10.0	1.0	1.0	1.0	1.0	100.0	False
test	1.0	False	0.2085559985297028	0.499908089534933	0.5251165503904551	0.3388763038488436	0.5241786293499334	0.268201617921593	3.5088819656950943	0.2218479307025986	0.2530355189069463	10.35446245677962	0.7914440014702971	0.7542637240896767	0.6054762461970512	0.7616211917743521	0.7546193910328589	0.7616266738309696	0.7781520692974013	0.731798382078407	0.7469644810930537	0.5232423835487041	0.3480438722956019	0.7693703423307339	0.7179050975373845	158.11679863929749	3.6096463203430176	Edge Prediction	Decision Tree Classifier	scikit-learn	HP	43279	176773	Connected Monte Carlo	GloVe	453650.0	100.0	6.0		128.0	10.0	10.0	1.0	1.0	1.0	1.0	100.0	False
train	10.0	False	0.207116894759578	0.0908962944490007	0.3255749170632207	0.0	0.5080776035503625	0.0	4.828191351366112	0.6744250829367793	0.0	inf	0.7928831052404219	0.4912206965782426	0.3255749170632207	0.896441552620211	0.570591725372197	0.8117092634918512	0.3255749170632207	1.0	1.0	0.7928831052404219	0.3127624685782959	0.9999980554513246	0.99991109317253	158.11679863929749	3.6096463203430176	Edge Prediction	Decision Tree Classifier	scikit-learn	HP	43279	176773	Connected Monte Carlo	GloVe	453650.0	100.0	6.0		128.0	10.0	10.0	1.0	1.0	1.0	1.0	100.0	False
test	10.0	False	0.2077762353227233	0.0908733392109436	0.2276518602482498	0.3385427575892635	0.3453905275484734	0.268201617921593	3.5220504449979995	0.7396161471804833	0.0327319925712668	10.40356163599022	0.7922237646772766	0.3840997661730319	0.2377001736446073	0.7620110733778418	0.4365185932038455	0.7867327083874185	0.2603838528195167	0.731798382078407	0.9672680074287332	0.5240221467556836	0.3476190064086529	0.7341915930161815	0.5613605264066505	158.11679863929749	3.6096463203430176	Edge Prediction	Decision Tree Classifier	scikit-learn	HP	43279	176773	Connected Monte Carlo	GloVe	453650.0	100.0	6.0		128.0	10.0	10.0	1.0	1.0	1.0	1.0	100.0	False
train	1.0	False	0.1311824307603107	0.4999823226609345	0.8840234541044683	0.0	0.8763875333126996	0.0	7.622972026087428	0.1159765458955317	0.0	inf	0.8688175692396892	0.9384420901752208	0.8840234541044683	0.9344087846198446	0.9402252145653552	0.9344064656635366	0.8840234541044683	1.0	1.0	0.8688175692396891	0.2658886395230015	0.999992929064365	0.9999155930922692	145.9590630531311	3.178474187850952	Edge Prediction	Decision Tree Classifier	scikit-learn	HP	43279	176773	Connected Monte Carlo	GloVe	453650.0	100.0	6.0		128.0	10.0	10.0	1.0	1.0	1.0	1.0	100.0	False
test	1.0	False	0.1309412729380495	0.499908089534933	0.5661991905794863	0.3727944997421336	0.5555384384692417	0.3239803134015953	5.162770083335301	0.1623146752655007	0.271486134155013	13.848836522283593	0.8690587270619504	0.748219456836503	0.5977241465549581	0.7725392068301775	0.7525236014206459	0.7725569491381626	0.8376853247344993	0.6760196865984047	0.728513865844987	0.545078413660355	0.3056073147539652	0.833366989108055	0.7513829975726467	145.9590630531311	3.178474187850952	Edge Prediction	Decision Tree Classifier	scikit-learn	HP	43279	176773	Connected Monte Carlo	GloVe	453650.0	100.0	6.0		128.0	10.0	10.0	1.0	1.0	1.0	1.0	100.0	False
train	10.0	False	0.1304445885171827	0.0908962944490007	0.4339057624393641	0.0	0.6142516616198338	0.0	7.666090340484115	0.5660942375606359	0.0	inf	0.8695554114828172	0.6052081995977233	0.4339057624393641	0.9347777057414086	0.6587152362283448	0.8814123412099538	0.4339057624393641	1.0	1.0	0.8695554114828172	0.2653385202411755	0.9999987071421236	0.9999123891166584	145.9590630531311	3.178474187850952	Edge Prediction	Decision Tree Classifier	scikit-learn	HP	43279	176773	Connected Monte Carlo	GloVe	453650.0	100.0	6.0		128.0	10.0	10.0	1.0	1.0	1.0	1.0	100.0	False
test	10.0	False	0.1307829106032633	0.0908733392109436	0.3047461678519592	0.3727265804523557	0.4076258309485262	0.3239803134015953	5.169021575373447	0.6593354904001026	0.0359183417479381	13.868132423236672	0.8692170893967367	0.4530333330174105	0.2928526791731506	0.7726183879975708	0.4798915658926732	0.8516605962775706	0.3406645095998973	0.6760196865984047	0.9640816582520618	0.5452367759951415	0.3054789263249236	0.7024775041742894	0.489678945758313	145.9590630531311	3.178474187850952	Edge Prediction	Decision Tree Classifier	scikit-learn	HP	43279	176773	Connected Monte Carlo	GloVe	453650.0	100.0	6.0		128.0	10.0	10.0	1.0	1.0	1.0	1.0	100.0	False
[truncated: 28,584 more rows]
[truncated: 58 more columns]
