# Supplementary material for: GRAPE for fast and scalable graph processing and random-walk-based embedding
Source: Nat Comput Sci. 2023 Jun 26;3(6):552–68. doi: 10.1038/s43588-023-00465-8 (PMC10768636; doi:10.1038/s43588-023-00465-8)
Supplement: Supplementary file 6 — CSVs with tables containing edge prediction and node-label prediction model performance metrics across different datasets on all the considered holdouts. [file 43588_2023_465_MOESM6_ESM.zip › node_label_prediction.csv]

	evaluation_mode	train_size	known_nodes_number	accuracy_score	hamming_loss	balanced_accuracy_score	f1_score	precision_score	recall_score	auroc	time_required_for_training	time_required_for_evaluation	task_name	model_name	library_name	graph_name	nodes_number	edges_number	evaluation_schema	holdout_number	holdouts_kwargs	use_subgraph_as_support	number_of_threads	python_version	platform	number_of_holdouts	number_of_slurm_nodes	time_required_to_compute_constant_node_features	time_required_to_compute_constant_node_type_features	time_required_to_compute_constant_edge_features	time_required_for_setting_up_holdout	time_required_to_compute_node_features	time_required_to_compute_node_type_features	time_required_to_compute_edge_features	features_names	('model_parameters', 'random_state')	('model_parameters', 'criterion')	('model_parameters', 'splitter')	('model_parameters', 'max_depth')	('model_parameters', 'min_samples_split')	('model_parameters', 'min_samples_leaf')	('model_parameters', 'min_weight_fraction_leaf')	('model_parameters', 'max_features')	('model_parameters', 'max_leaf_nodes')	('model_parameters', 'min_impurity_decrease')	('model_parameters', 'class_weight')	('model_parameters', 'ccp_alpha')	('features_parameters', 'random_state')	('features_parameters', 'embedding_size')
0	train	0.7987444608567208	2163	0.8723994452149791	0.1276005547850208	0.8886693382442666	0.878096910904004	0.8704722520330473	0.8886693382442666	0.9890396282014386	0.4333357810974121	0.0329554080963134	Node Label Prediction	Decision Tree Classifier	scikit-learn	Cora	2708	10556	Stratified Monte Carlo	0	{"train_size": 0.8}	False	96	3.7.6	Linux-5.10.0-20-cloud-amd64-x86_64-with-debian-11.6	10		2.1696090698242188e-05	3.0994415283203125e-06	2.384185791015625e-06	12.569746732711792	12.567206144332886	1.5020370483398438e-05	5.0067901611328125e-06	Node2Vec CBOW	42	gini	best	10	2	1	0.0			0.0	balanced	0.0	42	100
1	test	0.7987444608567208	545	0.4532110091743119	0.5467889908256881	0.4469481247641987	0.4428896509842723	0.4433239460265638	0.4469481247641987	0.6805833908123896	0.4333357810974121	0.0329554080963134	Node Label Prediction	Decision Tree Classifier	scikit-learn	Cora	2708	10556	Stratified Monte Carlo	0	{"train_size": 0.8}	False	96	3.7.6	Linux-5.10.0-20-cloud-amd64-x86_64-with-debian-11.6	10		2.1696090698242188e-05	3.0994415283203125e-06	2.384185791015625e-06	12.569746732711792	12.567206144332886	1.5020370483398438e-05	5.0067901611328125e-06	Node2Vec CBOW	42	gini	best	10	2	1	0.0			0.0	balanced	0.0	42	100
0	train	0.7987444608567208	2163	0.9990753582986592	0.0009246417013407	0.9989558001702034	0.9990679944612708	0.999183835370546	0.9989558001702034	0.9999916560975745	2.7458903789520264	0.8844795227050781	Node Label Prediction	Random Forest Classifier	scikit-learn	Cora	2708	10556	Stratified Monte Carlo	0	{"train_size": 0.8}	False	96	3.7.6	Linux-5.10.0-20-cloud-amd64-x86_64-with-debian-11.6	10		2.1696090698242188e-05	3.0994415283203125e-06	2.384185791015625e-06	12.569746732711792	12.567206144332886	1.5020370483398438e-05	5.0067901611328125e-06	Node2Vec CBOW	42	gini		10	2	1	0.0	sqrt		0.0	balanced	0.0	42	100
1	test	0.7987444608567208	545	0.7834862385321101	0.2165137614678899	0.7421111476501103	0.7838864912529182	0.8541997131234835	0.7421111476501103	0.956951892600775	2.7458903789520264	0.8844795227050781	Node Label Prediction	Random Forest Classifier	scikit-learn	Cora	2708	10556	Stratified Monte Carlo	0	{"train_size": 0.8}	False	96	3.7.6	Linux-5.10.0-20-cloud-amd64-x86_64-with-debian-11.6	10		2.1696090698242188e-05	3.0994415283203125e-06	2.384185791015625e-06	12.569746732711792	12.567206144332886	1.5020370483398438e-05	5.0067901611328125e-06	Node2Vec CBOW	42	gini		10	2	1	0.0	sqrt		0.0	balanced	0.0	42	100
0	train	0.7987444608567208	2163	0.8626907073509015	0.1373092926490984	0.8835024652889679	0.8728182913910288	0.8653112019036514	0.8835024652889679	0.9891808149634888	0.4321210384368896	0.0333054065704345	Node Label Prediction	Decision Tree Classifier	scikit-learn	Cora	2708	10556	Stratified Monte Carlo	1	{"train_size": 0.8}	False	96	3.7.6	Linux-5.10.0-20-cloud-amd64-x86_64-with-debian-11.6	10		2.1696090698242188e-05	3.0994415283203125e-06	2.384185791015625e-06	12.644098997116089	12.639419317245483	1.1205673217773438e-05	3.576278686523437e-06	Node2Vec CBOW	84	gini	best	10	2	1	0.0			0.0	balanced	0.0	42	100
1	test	0.7987444608567208	545	0.4440366972477064	0.5559633027522936	0.4319041056124932	0.428179852034813	0.4291983936612959	0.4319041056124932	0.6789480214205217	0.4321210384368896	0.0333054065704345	Node Label Prediction	Decision Tree Classifier	scikit-learn	Cora	2708	10556	Stratified Monte Carlo	1	{"train_size": 0.8}	False	96	3.7.6	Linux-5.10.0-20-cloud-amd64-x86_64-with-debian-11.6	10		2.1696090698242188e-05	3.0994415283203125e-06	2.384185791015625e-06	12.644098997116089	12.639419317245483	1.1205673217773438e-05	3.576278686523437e-06	Node2Vec CBOW	84	gini	best	10	2	1	0.0			0.0	balanced	0.0	42	100
0	train	0.7987444608567208	2163	0.9981507165973186	0.0018492834026814	0.9983096481753726	0.9983807325245742	0.9984570109635492	0.9983096481753726	0.9999831005492736	3.1588234901428223	0.9836676120758056	Node Label Prediction	Random Forest Classifier	scikit-learn	Cora	2708	10556	Stratified Monte Carlo	1	{"train_size": 0.8}	False	96	3.7.6	Linux-5.10.0-20-cloud-amd64-x86_64-with-debian-11.6	10		2.1696090698242188e-05	3.0994415283203125e-06	2.384185791015625e-06	12.644098997116089	12.639419317245483	1.1205673217773438e-05	3.576278686523437e-06	Node2Vec CBOW	84	gini		10	2	1	0.0	sqrt		0.0	balanced	0.0	42	100
1	test	0.7987444608567208	545	0.7669724770642202	0.2330275229357798	0.7196136498436402	0.7595811227937396	0.8313099093424505	0.7196136498436402	0.940882118906954	3.1588234901428223	0.9836676120758056	Node Label Prediction	Random Forest Classifier	scikit-learn	Cora	2708	10556	Stratified Monte Carlo	1	{"train_size": 0.8}	False	96	3.7.6	Linux-5.10.0-20-cloud-amd64-x86_64-with-debian-11.6	10		2.1696090698242188e-05	3.0994415283203125e-06	2.384185791015625e-06	12.644098997116089	12.639419317245483	1.1205673217773438e-05	3.576278686523437e-06	Node2Vec CBOW	84	gini		10	2	1	0.0	sqrt		0.0	balanced	0.0	42	100
0	train	0.7987444608567208	2163	0.8155339805825242	0.1844660194174757	0.846210605733521	0.8198860599856831	0.8073402970148437	0.846210605733521	0.98109930259377	0.4588773250579834	0.0331850051879882	Node Label Prediction	Decision Tree Classifier	scikit-learn	Cora	2708	10556	Stratified Monte Carlo	2	{"train_size": 0.8}	False	96	3.7.6	Linux-5.10.0-20-cloud-amd64-x86_64-with-debian-11.6	10		2.1696090698242188e-05	3.0994415283203125e-06	2.384185791015625e-06	12.59903621673584	12.59423303604126	1.4543533325195312e-05	4.0531158447265625e-06	Node2Vec CBOW	126	gini	best	10	2	1	0.0			0.0	balanced	0.0	42	100
1	test	0.7987444608567208	545	0.4293577981651376	0.5706422018348624	0.4204804440985565	0.4078055086355552	0.4054629318189806	0.4204804440985565	0.6735923013229987	0.4588773250579834	0.0331850051879882	Node Label Prediction	Decision Tree Classifier	scikit-learn	Cora	2708	10556	Stratified Monte Carlo	2	{"train_size": 0.8}	False	96	3.7.6	Linux-5.10.0-20-cloud-amd64-x86_64-with-debian-11.6	10		2.1696090698242188e-05	3.0994415283203125e-06	2.384185791015625e-06	12.59903621673584	12.59423303604126	1.4543533325195312e-05	4.0531158447265625e-06	Node2Vec CBOW	126	gini	best	10	2	1	0.0			0.0	balanced	0.0	42	100
0	train	0.7987444608567208	2163	0.9986130374479888	0.001386962552011	0.9984455960885708	0.9987034683756816	0.9989660663524408	0.9984455960885708	0.9999923981281365	2.7311794757843018	0.8795177936553955	Node Label Prediction	Random Forest Classifier	scikit-learn	Cora	2708	10556	Stratified Monte Carlo	2	{"train_size": 0.8}	False	96	3.7.6	Linux-5.10.0-20-cloud-amd64-x86_64-with-debian-11.6	10		2.1696090698242188e-05	3.0994415283203125e-06	2.384185791015625e-06	12.59903621673584	12.59423303604126	1.4543533325195312e-05	4.0531158447265625e-06	Node2Vec CBOW	126	gini		10	2	1	0.0	sqrt		0.0	balanced	0.0	42	100
1	test	0.7987444608567208	545	0.781651376146789	0.218348623853211	0.740338744502696	0.7867419522519181	0.8683197891399205	0.740338744502696	0.9641718752614772	2.7311794757843018	0.8795177936553955	Node Label Prediction	Random Forest Classifier	scikit-learn	Cora	2708	10556	Stratified Monte Carlo	2	{"train_size": 0.8}	False	96	3.7.6	Linux-5.10.0-20-cloud-amd64-x86_64-with-debian-11.6	10		2.1696090698242188e-05	3.0994415283203125e-06	2.384185791015625e-06	12.59903621673584	12.59423303604126	1.4543533325195312e-05	4.0531158447265625e-06	Node2Vec CBOW	126	gini		10	2	1	0.0	sqrt		0.0	balanced	0.0	42	100
0	train	0.7987444608567208	2163	0.8760980120203421	0.1239019879796578	0.902018608309746	0.8857749945193385	0.8747360801336884	0.902018608309746	0.989627168886453	0.4321284294128418	0.0308685302734375	Node Label Prediction	Decision Tree Classifier	scikit-learn	Cora	2708	10556	Stratified Monte Carlo	3	{"train_size": 0.8}	False	96	3.7.6	Linux-5.10.0-20-cloud-amd64-x86_64-with-debian-11.6	10		2.1696090698242188e-05	3.0994415283203125e-06	2.384185791015625e-06	12.6002459526062	12.597923755645752	3.0994415283203125e-06	1.6689300537109375e-06	Node2Vec CBOW	168	gini	best	10	2	1	0.0			0.0	balanced	0.0	42	100
1	test	0.7987444608567208	545	0.4715596330275229	0.5284403669724771	0.4650551998021957	0.4602049820953879	0.4567646103106255	0.4650551998021957	0.6970554667667083	0.4321284294128418	0.0308685302734375	Node Label Prediction	Decision Tree Classifier	scikit-learn	Cora	2708	10556	Stratified Monte Carlo	3	{"train_size": 0.8}	False	96	3.7.6	Linux-5.10.0-20-cloud-amd64-x86_64-with-debian-11.6	10		2.1696090698242188e-05	3.0994415283203125e-06	2.384185791015625e-06	12.6002459526062	12.597923755645752	3.0994415283203125e-06	1.6689300537109375e-06	Node2Vec CBOW	168	gini	best	10	2	1	0.0			0.0	balanced	0.0	42	100
0	train	0.7987444608567208	2163	0.9990753582986592	0.0009246417013407	0.9989558001702034	0.9991128380133284	0.9992731755930032	0.9989558001702034	0.9999951710890176	2.71485447883606	0.8851308822631836	Node Label Prediction	Random Forest Classifier	scikit-learn	Cora	2708	10556	Stratified Monte Carlo	3	{"train_size": 0.8}	False	96	3.7.6	Linux-5.10.0-20-cloud-amd64-x86_64-with-debian-11.6	10		2.1696090698242188e-05	3.0994415283203125e-06	2.384185791015625e-06	12.6002459526062	12.597923755645752	3.0994415283203125e-06	1.6689300537109375e-06	Node2Vec CBOW	168	gini		10	2	1	0.0	sqrt		0.0	balanced	0.0	42	100
1	test	0.7987444608567208	545	0.7889908256880734	0.2110091743119266	0.7425552069125364	0.7783007408711267	0.8387595465635392	0.7425552069125364	0.9599421553304892	2.71485447883606	0.8851308822631836	Node Label Prediction	Random Forest Classifier	scikit-learn	Cora	2708	10556	Stratified Monte Carlo	3	{"train_size": 0.8}	False	96	3.7.6	Linux-5.10.0-20-cloud-amd64-x86_64-with-debian-11.6	10		2.1696090698242188e-05	3.0994415283203125e-06	2.384185791015625e-06	12.6002459526062	12.597923755645752	3.0994415283203125e-06	1.6689300537109375e-06	Node2Vec CBOW	168	gini		10	2	1	0.0	sqrt		0.0	balanced	0.0	42	100
0	train	0.7987444608567208	2163	0.8737864077669902	0.1262135922330097	0.8894125872445381	0.8921510544200592	0.8963947870714416	0.8894125872445381	0.9876899566321248	0.438779354095459	0.0307345390319824	Node Label Prediction	Decision Tree Classifier	scikit-learn	Cora	2708	10556	Stratified Monte Carlo	4	{"train_size": 0.8}	False	96	3.7.6	Linux-5.10.0-20-cloud-amd64-x86_64-with-debian-11.6	10		2.1696090698242188e-05	3.0994415283203125e-06	2.384185791015625e-06	12.597260236740112	12.594455003738403	2.408027648925781e-05	2.384185791015625e-06	Node2Vec CBOW	210	gini	best	10	2	1	0.0			0.0	balanced	0.0	42	100
1	test	0.7987444608567208	545	0.4568807339449541	0.5431192660550459	0.421977145535341	0.4281641176985141	0.4408433716755061	0.421977145535341	0.6596208550028383	0.438779354095459	0.0307345390319824	Node Label Prediction	Decision Tree Classifier	scikit-learn	Cora	2708	10556	Stratified Monte Carlo	4	{"train_size": 0.8}	False	96	3.7.6	Linux-5.10.0-20-cloud-amd64-x86_64-with-debian-11.6	10		2.1696090698242188e-05	3.0994415283203125e-06	2.384185791015625e-06	12.597260236740112	12.594455003738403	2.408027648925781e-05	2.384185791015625e-06	Node2Vec CBOW	210	gini	best	10	2	1	0.0			0.0	balanced	0.0	42	100
0	train	0.7987444608567208	2163	0.9981507165973186	0.0018492834026814	0.9983096481753726	0.9983807325245742	0.9984570109635492	0.9983096481753726	0.9999876321405942	2.738539695739746	1.0919246673583984	Node Label Prediction	Random Forest Classifier	scikit-learn	Cora	2708	10556	Stratified Monte Carlo	4	{"train_size": 0.8}	False	96	3.7.6	Linux-5.10.0-20-cloud-amd64-x86_64-with-debian-11.6	10		2.1696090698242188e-05	3.0994415283203125e-06	2.384185791015625e-06	12.597260236740112	12.594455003738403	2.408027648925781e-05	2.384185791015625e-06	Node2Vec CBOW	210	gini		10	2	1	0.0	sqrt		0.0	balanced	0.0	42	100
1	test	0.7987444608567208	545	0.7522935779816514	0.2477064220183486	0.7066998614260063	0.7435323290224825	0.8161140138292426	0.7066998614260063	0.9483887384810412	2.738539695739746	1.0919246673583984	Node Label Prediction	Random Forest Classifier	scikit-learn	Cora	2708	10556	Stratified Monte Carlo	4	{"train_size": 0.8}	False	96	3.7.6	Linux-5.10.0-20-cloud-amd64-x86_64-with-debian-11.6	10		2.1696090698242188e-05	3.0994415283203125e-06	2.384185791015625e-06	12.597260236740112	12.594455003738403	2.408027648925781e-05	2.384185791015625e-06	Node2Vec CBOW	210	gini		10	2	1	0.0	sqrt		0.0	balanced	0.0	42	100
0	train	0.7987444608567208	2163	0.8372630605640314	0.1627369394359685	0.8691471262216274	0.8540814483348905	0.8489665998834116	0.8691471262216274	0.9844931579889576	0.4460182189941406	0.0319926738739013	Node Label Prediction	Decision Tree Classifier	scikit-learn	Cora	2708	10556	Stratified Monte Carlo	5	{"train_size": 0.8}	False	96	3.7.6	Linux-5.10.0-20-cloud-amd64-x86_64-with-debian-11.6	10		2.1696090698242188e-05	3.0994415283203125e-06	2.384185791015625e-06	12.617395401000977	12.612802028656006	3.814697265625e-06	2.6226043701171875e-06	Node2Vec CBOW	252	gini	best	10	2	1	0.0			0.0	balanced	0.0	42	100
1	test	0.7987444608567208	545	0.4587155963302752	0.5412844036697247	0.4553679077770877	0.4487634155256989	0.4477342102344085	0.4553679077770877	0.6863937006430881	0.4460182189941406	0.0319926738739013	Node Label Prediction	Decision Tree Classifier	scikit-learn	Cora	2708	10556	Stratified Monte Carlo	5	{"train_size": 0.8}	False	96	3.7.6	Linux-5.10.0-20-cloud-amd64-x86_64-with-debian-11.6	10		2.1696090698242188e-05	3.0994415283203125e-06	2.384185791015625e-06	12.617395401000977	12.612802028656006	3.814697265625e-06	2.6226043701171875e-06	Node2Vec CBOW	252	gini	best	10	2	1	0.0			0.0	balanced	0.0	42	100
0	train	0.7987444608567208	2163	0.9990753582986592	0.0009246417013407	0.9989558001702034	0.9990679944612708	0.999183835370546	0.9989558001702034	0.9999881113161238	2.748665809631348	0.8794126510620117	Node Label Prediction	Random Forest Classifier	scikit-learn	Cora	2708	10556	Stratified Monte Carlo	5	{"train_size": 0.8}	False	96	3.7.6	Linux-5.10.0-20-cloud-amd64-x86_64-with-debian-11.6	10		2.1696090698242188e-05	3.0994415283203125e-06	2.384185791015625e-06	12.617395401000977	12.612802028656006	3.814697265625e-06	2.6226043701171875e-06	Node2Vec CBOW	252	gini		10	2	1	0.0	sqrt		0.0	balanced	0.0	42	100
1	test	0.7987444608567208	545	0.7798165137614679	0.2201834862385321	0.7293654818589452	0.7706662841322619	0.8399840916320844	0.7293654818589452	0.9590964599345873	2.748665809631348	0.8794126510620117	Node Label Prediction	Random Forest Classifier	scikit-learn	Cora	2708	10556	Stratified Monte Carlo	5	{"train_size": 0.8}	False	96	3.7.6	Linux-5.10.0-20-cloud-amd64-x86_64-with-debian-11.6	10		2.1696090698242188e-05	3.0994415283203125e-06	2.384185791015625e-06	12.617395401000977	12.612802028656006	3.814697265625e-06	2.6226043701171875e-06	Node2Vec CBOW	252	gini		10	2	1	0.0	sqrt		0.0	balanced	0.0	42	100
0	train	0.7987444608567208	2163	0.7942672214516875	0.2057327785483125	0.8180762673068446	0.8142394633113241	0.8171341866459214	0.8180762673068446	0.9702651601777552	0.462343692779541	0.033980369567871	Node Label Prediction	Decision Tree Classifier	scikit-learn	Cora	2708	10556	Stratified Monte Carlo	6	{"train_size": 0.8}	False	96	3.7.6	Linux-5.10.0-20-cloud-amd64-x86_64-with-debian-11.6	10		2.1696090698242188e-05	3.0994415283203125e-06	2.384185791015625e-06	12.633793354034424	12.629393815994264	1.2874603271484377e-05	5.0067901611328125e-06	Node2Vec CBOW	294	gini	best	10	2	1	0.0			0.0	balanced	0.0	42	100
1	test	0.7987444608567208	545	0.4385321100917431	0.5614678899082569	0.4136582093038358	0.4172754633279023	0.4338453210757455	0.4136582093038358	0.6662187791648397	0.462343692779541	0.033980369567871	Node Label Prediction	Decision Tree Classifier	scikit-learn	Cora	2708	10556	Stratified Monte Carlo	6	{"train_size": 0.8}	False	96	3.7.6	Linux-5.10.0-20-cloud-amd64-x86_64-with-debian-11.6	10		2.1696090698242188e-05	3.0994415283203125e-06	2.384185791015625e-06	12.633793354034424	12.629393815994264	1.2874603271484377e-05	5.0067901611328125e-06	Node2Vec CBOW	294	gini	best	10	2	1	0.0			0.0	balanced	0.0	42	100
0	train	0.7987444608567208	2163	0.9990753582986592	0.0009246417013407	0.9992713599201148	0.9992713599201148	0.9992713599201148	0.9992713599201148	0.9999984484841336	2.75317120552063	0.998788833618164	Node Label Prediction	Random Forest Classifier	scikit-learn	Cora	2708	10556	Stratified Monte Carlo	6	{"train_size": 0.8}	False	96	3.7.6	Linux-5.10.0-20-cloud-amd64-x86_64-with-debian-11.6	10		2.1696090698242188e-05	3.0994415283203125e-06	2.384185791015625e-06	12.633793354034424	12.629393815994264	1.2874603271484377e-05	5.0067901611328125e-06	Node2Vec CBOW	294	gini		10	2	1	0.0	sqrt		0.0	balanced	0.0	42	100
1	test	0.7987444608567208	545	0.7834862385321101	0.2165137614678899	0.7426720890561221	0.7894667523778035	0.867883537539887	0.7426720890561221	0.9610580932759089	2.75317120552063	0.998788833618164	Node Label Prediction	Random Forest Classifier	scikit-learn	Cora	2708	10556	Stratified Monte Carlo	6	{"train_size": 0.8}	False	96	3.7.6	Linux-5.10.0-20-cloud-amd64-x86_64-with-debian-11.6	10		2.1696090698242188e-05	3.0994415283203125e-06	2.384185791015625e-06	12.633793354034424	12.629393815994264	1.2874603271484377e-05	5.0067901611328125e-06	Node2Vec CBOW	294	gini		10	2	1	0.0	sqrt		0.0	balanced	0.0	42	100
0	train	0.7987444608567208	2163	0.9056865464632456	0.0943134535367545	0.9228874134767394	0.9132096943301776	0.905370583299592	0.9228874134767394	0.9949611186654904	0.4271652698516845	0.0328931808471679	Node Label Prediction	Decision Tree Classifier	scikit-learn	Cora	2708	10556	Stratified Monte Carlo	7	{"train_size": 0.8}	False	96	3.7.6	Linux-5.10.0-20-cloud-amd64-x86_64-with-debian-11.6	10		2.1696090698242188e-05	3.0994415283203125e-06	2.384185791015625e-06	12.606791973114014	12.604083061218262	1.9073486328125e-05	4.529953002929688e-06	Node2Vec CBOW	336	gini	best	10	2	1	0.0			0.0	balanced	0.0	42	100
1	test	0.7987444608567208	545	0.4825688073394495	0.5174311926605505	0.4638357738204693	0.4652062362883812	0.4671207308574501	0.4638357738204693	0.6876728083685423	0.4271652698516845	0.0328931808471679	Node Label Prediction	Decision Tree Classifier	scikit-learn	Cora	2708	10556	Stratified Monte Carlo	7	{"train_size": 0.8}	False	96	3.7.6	Linux-5.10.0-20-cloud-amd64-x86_64-with-debian-11.6	10		2.1696090698242188e-05	3.0994415283203125e-06	2.384185791015625e-06	12.606791973114014	12.604083061218262	1.9073486328125e-05	4.529953002929688e-06	Node2Vec CBOW	336	gini	best	10	2	1	0.0			0.0	balanced	0.0	42	100
0	train	0.7987444608567208	2163	0.9990753582986592	0.0009246417013407	0.9989558001702034	0.9990679944612708	0.999183835370546	0.9989558001702034	0.9999942838865588	2.8041622638702397	1.0881524085998535	Node Label Prediction	Random Forest Classifier	scikit-learn	Cora	2708	10556	Stratified Monte Carlo	7	{"train_size": 0.8}	False	96	3.7.6	Linux-5.10.0-20-cloud-amd64-x86_64-with-debian-11.6	10		2.1696090698242188e-05	3.0994415283203125e-06	2.384185791015625e-06	12.606791973114014	12.604083061218262	1.9073486328125e-05	4.529953002929688e-06	Node2Vec CBOW	336	gini		10	2	1	0.0	sqrt		0.0	balanced	0.0	42	100
1	test	0.7987444608567208	545	0.7779816513761468	0.2220183486238532	0.7306336082809445	0.7729857101459239	0.8489806833134096	0.7306336082809445	0.9565734994334426	2.8041622638702397	1.0881524085998535	Node Label Prediction	Random Forest Classifier	scikit-learn	Cora	2708	10556	Stratified Monte Carlo	7	{"train_size": 0.8}	False	96	3.7.6	Linux-5.10.0-20-cloud-amd64-x86_64-with-debian-11.6	10		2.1696090698242188e-05	3.0994415283203125e-06	2.384185791015625e-06	12.606791973114014	12.604083061218262	1.9073486328125e-05	4.529953002929688e-06	Node2Vec CBOW	336	gini		10	2	1	0.0	sqrt		0.0	balanced	0.0	42	100
0	train	0.7987444608567208	2163	0.8155339805825242	0.1844660194174757	0.8438536971142261	0.8244791191005344	0.8158152141277111	0.8438536971142261	0.978255533776584	0.4407854080200195	0.0320312976837158	Node Label Prediction	Decision Tree Classifier	scikit-learn	Cora	2708	10556	Stratified Monte Carlo	8	{"train_size": 0.8}	False	96	3.7.6	Linux-5.10.0-20-cloud-amd64-x86_64-with-debian-11.6	10		2.1696090698242188e-05	3.0994415283203125e-06	2.384185791015625e-06	12.56654691696167	12.564089298248293	5.245208740234375e-06	2.86102294921875e-06	Node2Vec CBOW	378	gini	best	10	2	1	0.0			0.0	balanced	0.0	42	100
1	test	0.7987444608567208	545	0.4330275229357798	0.5669724770642202	0.4269005638064574	0.4200880909833177	0.4250549450549449	0.4269005638064574	0.6811464221322472	0.4407854080200195	0.0320312976837158	Node Label Prediction	Decision Tree Classifier	scikit-learn	Cora	2708	10556	Stratified Monte Carlo	8	{"train_size": 0.8}	False	96	3.7.6	Linux-5.10.0-20-cloud-amd64-x86_64-with-debian-11.6	10		2.1696090698242188e-05	3.0994415283203125e-06	2.384185791015625e-06	12.56654691696167	12.564089298248293	5.245208740234375e-06	2.86102294921875e-06	Node2Vec CBOW	378	gini	best	10	2	1	0.0			0.0	balanced	0.0	42	100
0	train	0.7987444608567208	2163	0.9995376791493296	0.0004623208506703	0.9997815640017474	0.9996360511235168	0.9994916115912558	0.9997815640017474	0.9999985375810442	2.7285149097442627	1.090836524963379	Node Label Prediction	Random Forest Classifier	scikit-learn	Cora	2708	10556	Stratified Monte Carlo	8	{"train_size": 0.8}	False	96	3.7.6	Linux-5.10.0-20-cloud-amd64-x86_64-with-debian-11.6	10		2.1696090698242188e-05	3.0994415283203125e-06	2.384185791015625e-06	12.56654691696167	12.564089298248293	5.245208740234375e-06	2.86102294921875e-06	Node2Vec CBOW	378	gini		10	2	1	0.0	sqrt		0.0	balanced	0.0	42	100
1	test	0.7987444608567208	545	0.8055045871559633	0.1944954128440367	0.761943481929935	0.799416068382426	0.8578401852568021	0.761943481929935	0.9597130326599068	2.7285149097442627	1.090836524963379	Node Label Prediction	Random Forest Classifier	scikit-learn	Cora	2708	10556	Stratified Monte Carlo	8	{"train_size": 0.8}	False	96	3.7.6	Linux-5.10.0-20-cloud-amd64-x86_64-with-debian-11.6	10		2.1696090698242188e-05	3.0994415283203125e-06	2.384185791015625e-06	12.56654691696167	12.564089298248293	5.245208740234375e-06	2.86102294921875e-06	Node2Vec CBOW	378	gini		10	2	1	0.0	sqrt		0.0	balanced	0.0	42	100
0	train	0.7987444608567208	2163	0.8215441516412391	0.178455848358761	0.8508773640790401	0.838640872017147	0.8318159936516164	0.8508773640790401	0.9759891299049792	0.4593324661254883	0.0384407043457031	Node Label Prediction	Decision Tree Classifier	scikit-learn	Cora	2708	10556	Stratified Monte Carlo	9	{"train_size": 0.8}	False	96	3.7.6	Linux-5.10.0-20-cloud-amd64-x86_64-with-debian-11.6	10		2.1696090698242188e-05	3.0994415283203125e-06	2.384185791015625e-06	12.640583276748655	12.636126041412354	2.9087066650390625e-05	1.0013580322265623e-05	Node2Vec CBOW	420	gini	best	10	2	1	0.0			0.0	balanced	0.0	42	100
1	test	0.7987444608567208	545	0.4477064220183486	0.5522935779816514	0.4431819767337696	0.4371275384167887	0.4397253752478892	0.4431819767337696	0.6974727697878321	0.4593324661254883	0.0384407043457031	Node Label Prediction	Decision Tree Classifier	scikit-learn	Cora	2708	10556	Stratified Monte Carlo	9	{"train_size": 0.8}	False	96	3.7.6	Linux-5.10.0-20-cloud-amd64-x86_64-with-debian-11.6	10		2.1696090698242188e-05	3.0994415283203125e-06	2.384185791015625e-06	12.640583276748655	12.636126041412354	2.9087066650390625e-05	1.0013580322265623e-05	Node2Vec CBOW	420	gini	best	10	2	1	0.0			0.0	balanced	0.0	42	100
0	train	0.7987444608567208	2163	0.9986130374479888	0.001386962552011	0.9984455960885708	0.9987034683756816	0.9989660663524408	0.9984455960885708	0.9999921460384336	2.745239019393921	0.8792924880981445	Node Label Prediction	Random Forest Classifier	scikit-learn	Cora	2708	10556	Stratified Monte Carlo	9	{"train_size": 0.8}	False	96	3.7.6	Linux-5.10.0-20-cloud-amd64-x86_64-with-debian-11.6	10		2.1696090698242188e-05	3.0994415283203125e-06	2.384185791015625e-06	12.640583276748655	12.636126041412354	2.9087066650390625e-05	1.0013580322265623e-05	Node2Vec CBOW	420	gini		10	2	1	0.0	sqrt		0.0	balanced	0.0	42	100
1	test	0.7987444608567208	545	0.7981651376146789	0.2018348623853211	0.7652528057630823	0.7996796447425984	0.8518341438140032	0.7652528057630823	0.958103350744042	2.745239019393921	0.8792924880981445	Node Label Prediction	Random Forest Classifier	scikit-learn	Cora	2708	10556	Stratified Monte Carlo	9	{"train_size": 0.8}	False	96	3.7.6	Linux-5.10.0-20-cloud-amd64-x86_64-with-debian-11.6	10		2.1696090698242188e-05	3.0994415283203125e-06	2.384185791015625e-06	12.640583276748655	12.636126041412354	2.9087066650390625e-05	1.0013580322265623e-05	Node2Vec CBOW	420	gini		10	2	1	0.0	sqrt		0.0	balanced	0.0	42	100
0	train	0.7992149758454107	2647	0.5935020778239516	0.4064979221760483	0.6144547698574235	0.5945721837110015	0.639995815905302	0.6144547698574235	0.8811259240654031	0.588085412979126	0.0342752933502197	Node Label Prediction	Decision Tree Classifier	scikit-learn	CiteSeer	3312	9196	Stratified Monte Carlo	0	{"train_size": 0.8}	False	96	3.7.6	Linux-5.10.0-20-cloud-amd64-x86_64-with-debian-11.6	10		3.457069396972656e-05	1.9073486328125e-06	1.9073486328125e-06	11.17766809463501	11.174880981445312	3.0994415283203125e-06	1.6689300537109375e-06	Node2Vec CBOW	42	gini	best	10	2	1	0.0			0.0	balanced	0.0	42	100
1	test	0.7992149758454107	665	0.3112781954887218	0.6887218045112782	0.3004827511396863	0.2963123827072652	0.3329311425659744	0.3004827511396863	0.6240050128934552	0.588085412979126	0.0342752933502197	Node Label Prediction	Decision Tree Classifier	scikit-learn	CiteSeer	3312	9196	Stratified Monte Carlo	0	{"train_size": 0.8}	False	96	3.7.6	Linux-5.10.0-20-cloud-amd64-x86_64-with-debian-11.6	10		3.457069396972656e-05	1.9073486328125e-06	1.9073486328125e-06	11.17766809463501	11.174880981445312	3.0994415283203125e-06	1.6689300537109375e-06	Node2Vec CBOW	42	gini	best	10	2	1	0.0			0.0	balanced	0.0	42	100
0	train	0.7992149758454107	2647	0.9826218360408008	0.017378163959199	0.9834732024756628	0.9826530267522788	0.9820609884906616	0.9834732024756628	0.9996008509652996	2.77299165725708	1.0865614414215088	Node Label Prediction	Random Forest Classifier	scikit-learn	CiteSeer	3312	9196	Stratified Monte Carlo	0	{"train_size": 0.8}	False	96	3.7.6	Linux-5.10.0-20-cloud-amd64-x86_64-with-debian-11.6	10		3.457069396972656e-05	1.9073486328125e-06	1.9073486328125e-06	11.17766809463501	11.174880981445312	3.0994415283203125e-06	1.6689300537109375e-06	Node2Vec CBOW	42	gini		10	2	1	0.0	sqrt		0.0	balanced	0.0	42	100
1	test	0.7992149758454107	665	0.6165413533834586	0.3834586466165413	0.5665728457688225	0.5718383715910665	0.5957918283370273	0.5665728457688225	0.8468000988979467	2.77299165725708	1.0865614414215088	Node Label Prediction	Random Forest Classifier	scikit-learn	CiteSeer	3312	9196	Stratified Monte Carlo	0	{"train_size": 0.8}	False	96	3.7.6	Linux-5.10.0-20-cloud-amd64-x86_64-with-debian-11.6	10		3.457069396972656e-05	1.9073486328125e-06	1.9073486328125e-06	11.17766809463501	11.174880981445312	3.0994415283203125e-06	1.6689300537109375e-06	Node2Vec CBOW	42	gini		10	2	1	0.0	sqrt		0.0	balanced	0.0	42	100
0	train	0.7992149758454107	2647	0.5519455987910843	0.4480544012089157	0.5860023715467383	0.559825281407623	0.6472899504005115	0.5860023715467383	0.8725717609780057	0.5949816703796387	0.0382988452911376	Node Label Prediction	Decision Tree Classifier	scikit-learn	CiteSeer	3312	9196	Stratified Monte Carlo	1	{"train_size": 0.8}	False	96	3.7.6	Linux-5.10.0-20-cloud-amd64-x86_64-with-debian-11.6	10		3.457069396972656e-05	1.9073486328125e-06	1.9073486328125e-06	11.138075113296509	11.133326292037964	1.0013580322265623e-05	4.291534423828125e-06	Node2Vec CBOW	84	gini	best	10	2	1	0.0			0.0	balanced	0.0	42	100
1	test	0.7992149758454107	665	0.3022556390977444	0.6977443609022557	0.3154879316040798	0.304730500312902	0.348581346872129	0.3154879316040798	0.6279782013726525	0.5949816703796387	0.0382988452911376	Node Label Prediction	Decision Tree Classifier	scikit-learn	CiteSeer	3312	9196	Stratified Monte Carlo	1	{"train_size": 0.8}	False	96	3.7.6	Linux-5.10.0-20-cloud-amd64-x86_64-with-debian-11.6	10		3.457069396972656e-05	1.9073486328125e-06	1.9073486328125e-06	11.138075113296509	11.133326292037964	1.0013580322265623e-05	4.291534423828125e-06	Node2Vec CBOW	84	gini	best	10	2	1	0.0			0.0	balanced	0.0	42	100
0	train	0.7992149758454107	2647	0.9833774083868532	0.0166225916131469	0.9845968189348628	0.9839367258212682	0.9835814503324984	0.9845968189348628	0.9995752099423084	2.7528398036956787	1.088979959487915	Node Label Prediction	Random Forest Classifier	scikit-learn	CiteSeer	3312	9196	Stratified Monte Carlo	1	{"train_size": 0.8}	False	96	3.7.6	Linux-5.10.0-20-cloud-amd64-x86_64-with-debian-11.6	10		3.457069396972656e-05	1.9073486328125e-06	1.9073486328125e-06	11.138075113296509	11.133326292037964	1.0013580322265623e-05	4.291534423828125e-06	Node2Vec CBOW	84	gini		10	2	1	0.0	sqrt		0.0	balanced	0.0	42	100
1	test	0.7992149758454107	665	0.6541353383458647	0.3458646616541353	0.6038497290845083	0.6085808060305499	0.6593226965346531	0.6038497290845083	0.8723629085880247	2.7528398036956787	1.088979959487915	Node Label Prediction	Random Forest Classifier	scikit-learn	CiteSeer	3312	9196	Stratified Monte Carlo	1	{"train_size": 0.8}	False	96	3.7.6	Linux-5.10.0-20-cloud-amd64-x86_64-with-debian-11.6	10		3.457069396972656e-05	1.9073486328125e-06	1.9073486328125e-06	11.138075113296509	11.133326292037964	1.0013580322265623e-05	4.291534423828125e-06	Node2Vec CBOW	84	gini		10	2	1	0.0	sqrt		0.0	balanced	0.0	42	100
0	train	0.7992149758454107	2647	0.6380808462410276	0.3619191537589724	0.6494794866099759	0.6422878713969632	0.6694182371109371	0.6494794866099759	0.904820383020686	0.582103967666626	0.032923936843872	Node Label Prediction	Decision Tree Classifier	scikit-learn	CiteSeer	3312	9196	Stratified Monte Carlo	2	{"train_size": 0.8}	False	96	3.7.6	Linux-5.10.0-20-cloud-amd64-x86_64-with-debian-11.6	10		3.457069396972656e-05	1.9073486328125e-06	1.9073486328125e-06	11.183505773544312	11.180728912353516	3.337860107421875e-06	1.6689300537109375e-06	Node2Vec CBOW	126	gini	best	10	2	1	0.0			0.0	balanced	0.0	42	100
1	test	0.7992149758454107	665	0.3533834586466165	0.6466165413533834	0.3448910535251449	0.3440257199391039	0.3604545769042169	0.3448910535251449	0.6324074132414681	0.582103967666626	0.032923936843872	Node Label Prediction	Decision Tree Classifier	scikit-learn	CiteSeer	3312	9196	Stratified Monte Carlo	2	{"train_size": 0.8}	False	96	3.7.6	Linux-5.10.0-20-cloud-amd64-x86_64-with-debian-11.6	10		3.457069396972656e-05	1.9073486328125e-06	1.9073486328125e-06	11.183505773544312	11.180728912353516	3.337860107421875e-06	1.6689300537109375e-06	Node2Vec CBOW	126	gini	best	10	2	1	0.0			0.0	balanced	0.0	42	100
0	train	0.7992149758454107	2647	0.9814884775217227	0.0185115224782772	0.9828892454719096	0.9793429403358574	0.9763648003449044	0.9828892454719096	0.9996260295930104	3.0848212242126465	1.0903892517089844	Node Label Prediction	Random Forest Classifier	scikit-learn	CiteSeer	3312	9196	Stratified Monte Carlo	2	{"train_size": 0.8}	False	96	3.7.6	Linux-5.10.0-20-cloud-amd64-x86_64-with-debian-11.6	10		3.457069396972656e-05	1.9073486328125e-06	1.9073486328125e-06	11.183505773544312	11.180728912353516	3.337860107421875e-06	1.6689300537109375e-06	Node2Vec CBOW	126	gini		10	2	1	0.0	sqrt		0.0	balanced	0.0	42	100
1	test	0.7992149758454107	665	0.6345864661654136	0.3654135338345864	0.584351421758858	0.586450446760472	0.5982496034050223	0.584351421758858	0.8655363237336156	3.0848212242126465	1.0903892517089844	Node Label Prediction	Random Forest Classifier	scikit-learn	CiteSeer	3312	9196	Stratified Monte Carlo	2	{"train_size": 0.8}	False	96	3.7.6	Linux-5.10.0-20-cloud-amd64-x86_64-with-debian-11.6	10		3.457069396972656e-05	1.9073486328125e-06	1.9073486328125e-06	11.183505773544312	11.180728912353516	3.337860107421875e-06	1.6689300537109375e-06	Node2Vec CBOW	126	gini		10	2	1	0.0	sqrt		0.0	balanced	0.0	42	100
0	train	0.7992149758454107	2647	0.662636947487722	0.337363052512278	0.682081675115423	0.6610148981809366	0.6701868147357327	0.682081675115423	0.9233110706372292	0.5636649131774902	0.0328049659729003	Node Label Prediction	Decision Tree Classifier	scikit-learn	CiteSeer	3312	9196	Stratified Monte Carlo	3	{"train_size": 0.8}	False	96	3.7.6	Linux-5.10.0-20-cloud-amd64-x86_64-with-debian-11.6	10		3.457069396972656e-05	1.9073486328125e-06	1.9073486328125e-06	11.185182809829712	11.182453393936155	3.814697265625e-06	2.1457672119140625e-06	Node2Vec CBOW	168	gini	best	10	2	1	0.0			0.0	balanced	0.0	42	100
1	test	0.7992149758454107	665	0.3157894736842105	0.6842105263157895	0.3091727400628642	0.3090979934275514	0.3295659879894116	0.3091727400628642	0.6244556219801716	0.5636649131774902	0.0328049659729003	Node Label Prediction	Decision Tree Classifier	scikit-learn	CiteSeer	3312	9196	Stratified Monte Carlo	3	{"train_size": 0.8}	False	96	3.7.6	Linux-5.10.0-20-cloud-amd64-x86_64-with-debian-11.6	10		3.457069396972656e-05	1.9073486328125e-06	1.9073486328125e-06	11.185182809829712	11.182453393936155	3.814697265625e-06	2.1457672119140625e-06	Node2Vec CBOW	168	gini	best	10	2	1	0.0			0.0	balanced	0.0	42	100
0	train	0.7992149758454107	2647	0.9795995466565924	0.0204004533434076	0.981684672993518	0.9753082780200034	0.9702985141735264	0.981684672993518	0.9996057458792584	2.815744161605835	0.9920654296875	Node Label Prediction	Random Forest Classifier	scikit-learn	CiteSeer	3312	9196	Stratified Monte Carlo	3	{"train_size": 0.8}	False	96	3.7.6	Linux-5.10.0-20-cloud-amd64-x86_64-with-debian-11.6	10		3.457069396972656e-05	1.9073486328125e-06	1.9073486328125e-06	11.185182809829712	11.182453393936155	3.814697265625e-06	2.1457672119140625e-06	Node2Vec CBOW	168	gini		10	2	1	0.0	sqrt		0.0	balanced	0.0	42	100
1	test	0.7992149758454107	665	0.6165413533834586	0.3834586466165413	0.566363049009705	0.56649497658265	0.5723988965004628	0.566363049009705	0.8510137123062739	2.815744161605835	0.9920654296875	Node Label Prediction	Random Forest Classifier	scikit-learn	CiteSeer	3312	9196	Stratified Monte Carlo	3	{"train_size": 0.8}	False	96	3.7.6	Linux-5.10.0-20-cloud-amd64-x86_64-with-debian-11.6	10		3.457069396972656e-05	1.9073486328125e-06	1.9073486328125e-06	11.185182809829712	11.182453393936155	3.814697265625e-06	2.1457672119140625e-06	Node2Vec CBOW	168	gini		10	2	1	0.0	sqrt		0.0	balanced	0.0	42	100
0	train	0.7992149758454107	2647	0.6637703060068002	0.3362296939931998	0.6780474019259172	0.6563144931379218	0.6671217889873683	0.6780474019259172	0.920488065954532	0.5668253898620605	0.0332121849060058	Node Label Prediction	Decision Tree Classifier	scikit-learn	CiteSeer	3312	9196	Stratified Monte Carlo	4	{"train_size": 0.8}	False	96	3.7.6	Linux-5.10.0-20-cloud-amd64-x86_64-with-debian-11.6	10		3.457069396972656e-05	1.9073486328125e-06	1.9073486328125e-06	11.119625806808472	11.114844560623167	4.291534423828125e-06	2.1457672119140625e-06	Node2Vec CBOW	210	gini	best	10	2	1	0.0			0.0	balanced	0.0	42	100
1	test	0.7992149758454107	665	0.3368421052631579	0.6631578947368421	0.332207407979653	0.325993493377601	0.3343151551149614	0.332207407979653	0.628811936059139	0.5668253898620605	0.0332121849060058	Node Label Prediction	Decision Tree Classifier	scikit-learn	CiteSeer	3312	9196	Stratified Monte Carlo	4	{"train_size": 0.8}	False	96	3.7.6	Linux-5.10.0-20-cloud-amd64-x86_64-with-debian-11.6	10		3.457069396972656e-05	1.9073486328125e-06	1.9073486328125e-06	11.119625806808472	11.114844560623167	4.291534423828125e-06	2.1457672119140625e-06	Node2Vec CBOW	210	gini	best	10	2	1	0.0			0.0	balanced	0.0	42	100
0	train	0.7992149758454107	2647	0.9807329051756706	0.0192670948243294	0.9820676658358676	0.9775804008502073	0.97400117010641	0.9820676658358676	0.9995166933499924	2.770785331726074	1.084242820739746	Node Label Prediction	Random Forest Classifier	scikit-learn	CiteSeer	3312	9196	Stratified Monte Carlo	4	{"train_size": 0.8}	False	96	3.7.6	Linux-5.10.0-20-cloud-amd64-x86_64-with-debian-11.6	10		3.457069396972656e-05	1.9073486328125e-06	1.9073486328125e-06	11.119625806808472	11.114844560623167	4.291534423828125e-06	2.1457672119140625e-06	Node2Vec CBOW	210	gini		10	2	1	0.0	sqrt		0.0	balanced	0.0	42	100
1	test	0.7992149758454107	665	0.6285714285714286	0.3714285714285714	0.5874792508786756	0.5938272054869761	0.6099081630134652	0.5874792508786756	0.867716277301637	2.770785331726074	1.084242820739746	Node Label Prediction	Random Forest Classifier	scikit-learn	CiteSeer	3312	9196	Stratified Monte Carlo	4	{"train_size": 0.8}	False	96	3.7.6	Linux-5.10.0-20-cloud-amd64-x86_64-with-debian-11.6	10		3.457069396972656e-05	1.9073486328125e-06	1.9073486328125e-06	11.119625806808472	11.114844560623167	4.291534423828125e-06	2.1457672119140625e-06	Node2Vec CBOW	210	gini		10	2	1	0.0	sqrt		0.0	balanced	0.0	42	100
0	train	0.7992149758454107	2647	0.6902153381186249	0.3097846618813751	0.6916749456254102	0.6968773355517678	0.7361434984727566	0.6916749456254102	0.9263571116205692	0.5629889965057373	0.0331141948699951	Node Label Prediction	Decision Tree Classifier	scikit-learn	CiteSeer	3312	9196	Stratified Monte Carlo	5	{"train_size": 0.8}	False	96	3.7.6	Linux-5.10.0-20-cloud-amd64-x86_64-with-debian-11.6	10		3.457069396972656e-05	1.9073486328125e-06	1.9073486328125e-06	11.136626482009888	11.13184404373169	4.291534423828125e-06	2.384185791015625e-06	Node2Vec CBOW	252	gini	best	10	2	1	0.0			0.0	balanced	0.0	42	100
1	test	0.7992149758454107	665	0.3458646616541353	0.6541353383458647	0.3336868132239252	0.3287379913865552	0.3476547007520796	0.3336868132239252	0.6241101726178934	0.5629889965057373	0.0331141948699951	Node Label Prediction	Decision Tree Classifier	scikit-learn	CiteSeer	3312	9196	Stratified Monte Carlo	5	{"train_size": 0.8}	False	96	3.7.6	Linux-5.10.0-20-cloud-amd64-x86_64-with-debian-11.6	10		3.457069396972656e-05	1.9073486328125e-06	1.9073486328125e-06	11.136626482009888	11.13184404373169	4.291534423828125e-06	2.384185791015625e-06	Node2Vec CBOW	252	gini	best	10	2	1	0.0			0.0	balanced	0.0	42	100
0	train	0.7992149758454107	2647	0.9803551190026444	0.0196448809973554	0.982138752268151	0.9765572460651352	0.9720525829327096	0.982138752268151	0.9995187155000732	2.865067958831787	1.092954397201538	Node Label Prediction	Random Forest Classifier	scikit-learn	CiteSeer	3312	9196	Stratified Monte Carlo	5	{"train_size": 0.8}	False	96	3.7.6	Linux-5.10.0-20-cloud-amd64-x86_64-with-debian-11.6	10		3.457069396972656e-05	1.9073486328125e-06	1.9073486328125e-06	11.136626482009888	11.13184404373169	4.291534423828125e-06	2.384185791015625e-06	Node2Vec CBOW	252	gini		10	2	1	0.0	sqrt		0.0	balanced	0.0	42	100
1	test	0.7992149758454107	665	0.6406015037593985	0.3593984962406015	0.5951547381425816	0.5981624001243664	0.6102177265674266	0.5951547381425816	0.8610955916446849	2.865067958831787	1.092954397201538	Node Label Prediction	Random Forest Classifier	scikit-learn	CiteSeer	3312	9196	Stratified Monte Carlo	5	{"train_size": 0.8}	False	96	3.7.6	Linux-5.10.0-20-cloud-amd64-x86_64-with-debian-11.6	10		3.457069396972656e-05	1.9073486328125e-06	1.9073486328125e-06	11.136626482009888	11.13184404373169	4.291534423828125e-06	2.384185791015625e-06	Node2Vec CBOW	252	gini		10	2	1	0.0	sqrt		0.0	balanced	0.0	42	100
0	train	0.7992149758454107	2647	0.6558367963732528	0.3441632036267472	0.6683335070516407	0.6530787000111017	0.6612600079923885	0.6683335070516407	0.9140250058871016	0.5831198692321777	0.0330939292907714	Node Label Prediction	Decision Tree Classifier	scikit-learn	CiteSeer	3312	9196	Stratified Monte Carlo	6	{"train_size": 0.8}	False	96	3.7.6	Linux-5.10.0-20-cloud-amd64-x86_64-with-debian-11.6	10		3.457069396972656e-05	1.9073486328125e-06	1.9073486328125e-06	11.089687824249268	11.085186004638672	4.529953002929688e-06	2.86102294921875e-06	Node2Vec CBOW	294	gini	best	10	2	1	0.0			0.0	balanced	0.0	42	100
1	test	0.7992149758454107	665	0.3233082706766917	0.6766917293233082	0.3142778347854006	0.3111477087492161	0.3191282857116939	0.3142778347854006	0.6182237864781497	0.5831198692321777	0.0330939292907714	Node Label Prediction	Decision Tree Classifier	scikit-learn	CiteSeer	3312	9196	Stratified Monte Carlo	6	{"train_size": 0.8}	False	96	3.7.6	Linux-5.10.0-20-cloud-amd64-x86_64-with-debian-11.6	10		3.457069396972656e-05	1.9073486328125e-06	1.9073486328125e-06	11.089687824249268	11.085186004638672	4.529953002929688e-06	2.86102294921875e-06	Node2Vec CBOW	294	gini	best	10	2	1	0.0			0.0	balanced	0.0	42	100
0	train	0.7992149758454107	2647	0.9826218360408008	0.017378163959199	0.9839576160690534	0.9817656854900578	0.9798797383626277	0.9839576160690534	0.999386056882494	3.085458755493164	1.0871660709381104	Node Label Prediction	Random Forest Classifier	scikit-learn	CiteSeer	3312	9196	Stratified Monte Carlo	6	{"train_size": 0.8}	False	96	3.7.6	Linux-5.10.0-20-cloud-amd64-x86_64-with-debian-11.6	10		3.457069396972656e-05	1.9073486328125e-06	1.9073486328125e-06	11.089687824249268	11.085186004638672	4.529953002929688e-06	2.86102294921875e-06	Node2Vec CBOW	294	gini		10	2	1	0.0	sqrt		0.0	balanced	0.0	42	100
1	test	0.7992149758454107	665	0.6421052631578947	0.3578947368421052	0.607213923312452	0.6162475149156422	0.6407770168205876	0.607213923312452	0.8649724659819574	3.085458755493164	1.0871660709381104	Node Label Prediction	Random Forest Classifier	scikit-learn	CiteSeer	3312	9196	Stratified Monte Carlo	6	{"train_size": 0.8}	False	96	3.7.6	Linux-5.10.0-20-cloud-amd64-x86_64-with-debian-11.6	10		3.457069396972656e-05	1.9073486328125e-06	1.9073486328125e-06	11.089687824249268	11.085186004638672	4.529953002929688e-06	2.86102294921875e-06	Node2Vec CBOW	294	gini		10	2	1	0.0	sqrt		0.0	balanced	0.0	42	100
0	train	0.7992149758454107	2647	0.6199471099357764	0.3800528900642236	0.6331501734248894	0.6275510789423739	0.6928174289451139	0.6331501734248894	0.9026756959793104	0.5656139850616455	0.0362722873687744	Node Label Prediction	Decision Tree Classifier	scikit-learn	CiteSeer	3312	9196	Stratified Monte Carlo	7	{"train_size": 0.8}	False	96	3.7.6	Linux-5.10.0-20-cloud-amd64-x86_64-with-debian-11.6	10		3.457069396972656e-05	1.9073486328125e-06	1.9073486328125e-06	11.099661111831663	11.096822261810305	3.814697265625e-06	1.6689300537109375e-06	Node2Vec CBOW	336	gini	best	10	2	1	0.0			0.0	balanced	0.0	42	100
1	test	0.7992149758454107	665	0.2917293233082706	0.7082706766917293	0.2881175852492626	0.2769356596789856	0.3135861183841675	0.2881175852492626	0.6088116447950926	0.5656139850616455	0.0362722873687744	Node Label Prediction	Decision Tree Classifier	scikit-learn	CiteSeer	3312	9196	Stratified Monte Carlo	7	{"train_size": 0.8}	False	96	3.7.6	Linux-5.10.0-20-cloud-amd64-x86_64-with-debian-11.6	10		3.457069396972656e-05	1.9073486328125e-06	1.9073486328125e-06	11.099661111831663	11.096822261810305	3.814697265625e-06	1.6689300537109375e-06	Node2Vec CBOW	336	gini	best	10	2	1	0.0			0.0	balanced	0.0	42	100
0	train	0.7992149758454107	2647	0.9811106913486968	0.0188893086513033	0.9825523218642156	0.9821327358482598	0.9820308924990632	0.9825523218642156	0.9995884202920216	2.722064733505249	0.9879708290100098	Node Label Prediction	Random Forest Classifier	scikit-learn	CiteSeer	3312	9196	Stratified Monte Carlo	7	{"train_size": 0.8}	False	96	3.7.6	Linux-5.10.0-20-cloud-amd64-x86_64-with-debian-11.6	10		3.457069396972656e-05	1.9073486328125e-06	1.9073486328125e-06	11.099661111831663	11.096822261810305	3.814697265625e-06	1.6689300537109375e-06	Node2Vec CBOW	336	gini		10	2	1	0.0	sqrt		0.0	balanced	0.0	42	100
1	test	0.7992149758454107	665	0.6586466165413534	0.3413533834586466	0.6117747881052513	0.6176194289740943	0.6462515111894837	0.6117747881052513	0.8672196698155759	2.722064733505249	0.9879708290100098	Node Label Prediction	Random Forest Classifier	scikit-learn	CiteSeer	3312	9196	Stratified Monte Carlo	7	{"train_size": 0.8}	False	96	3.7.6	Linux-5.10.0-20-cloud-amd64-x86_64-with-debian-11.6	10		3.457069396972656e-05	1.9073486328125e-06	1.9073486328125e-06	11.099661111831663	11.096822261810305	3.814697265625e-06	1.6689300537109375e-06	Node2Vec CBOW	336	gini		10	2	1	0.0	sqrt		0.0	balanced	0.0	42	100
0	train	0.7992149758454107	2647	0.6169248205515678	0.3830751794484321	0.6342967496276212	0.6198385774389188	0.6397748082845649	0.6342967496276212	0.8885455646122109	0.5867910385131836	0.0342295169830322	Node Label Prediction	Decision Tree Classifier	scikit-learn	CiteSeer	3312	9196	Stratified Monte Carlo	8	{"train_size": 0.8}	False	96	3.7.6	Linux-5.10.0-20-cloud-amd64-x86_64-with-debian-11.6	10		3.457069396972656e-05	1.9073486328125e-06	1.9073486328125e-06	11.171384334564207	11.163776874542236	1.0013580322265623e-05	4.0531158447265625e-06	Node2Vec CBOW	378	gini	best	10	2	1	0.0			0.0	balanced	0.0	42	100
1	test	0.7992149758454107	665	0.3067669172932331	0.6932330827067669	0.2893551662151262	0.2925896026888422	0.3068788671735756	0.2893551662151262	0.5965730418775085	0.5867910385131836	0.0342295169830322	Node Label Prediction	Decision Tree Classifier	scikit-learn	CiteSeer	3312	9196	Stratified Monte Carlo	8	{"train_size": 0.8}	False	96	3.7.6	Linux-5.10.0-20-cloud-amd64-x86_64-with-debian-11.6	10		3.457069396972656e-05	1.9073486328125e-06	1.9073486328125e-06	11.171384334564207	11.163776874542236	1.0013580322265623e-05	4.0531158447265625e-06	Node2Vec CBOW	378	gini	best	10	2	1	0.0			0.0	balanced	0.0	42	100
0	train	0.7992149758454107	2647	0.9803551190026444	0.0196448809973554	0.9827372564415938	0.9770774294384816	0.9725520696508392	0.9827372564415938	0.9995771052716048	2.745765447616577	0.9926753044128418	Node Label Prediction	Random Forest Classifier	scikit-learn	CiteSeer	3312	9196	Stratified Monte Carlo	8	{"train_size": 0.8}	False	96	3.7.6	Linux-5.10.0-20-cloud-amd64-x86_64-with-debian-11.6	10		3.457069396972656e-05	1.9073486328125e-06	1.9073486328125e-06	11.171384334564207	11.163776874542236	1.0013580322265623e-05	4.0531158447265625e-06	Node2Vec CBOW	378	gini		10	2	1	0.0	sqrt		0.0	balanced	0.0	42	100
1	test	0.7992149758454107	665	0.6105263157894737	0.3894736842105263	0.5627858162747564	0.5633818235906203	0.57123869226192	0.5627858162747564	0.8400162032556922	2.745765447616577	0.9926753044128418	Node Label Prediction	Random Forest Classifier	scikit-learn	CiteSeer	3312	9196	Stratified Monte Carlo	8	{"train_size": 0.8}	False	96	3.7.6	Linux-5.10.0-20-cloud-amd64-x86_64-with-debian-11.6	10		3.457069396972656e-05	1.9073486328125e-06	1.9073486328125e-06	11.171384334564207	11.163776874542236	1.0013580322265623e-05	4.0531158447265625e-06	Node2Vec CBOW	378	gini		10	2	1	0.0	sqrt		0.0	balanced	0.0	42	100
0	train	0.7992149758454107	2647	0.6343029845107669	0.3656970154892331	0.6271683687760848	0.6413340462923337	0.6851876883003095	0.6271683687760848	0.8973737099525297	0.5824947357177734	0.0328474044799804	Node Label Prediction	Decision Tree Classifier	scikit-learn	CiteSeer	3312	9196	Stratified Monte Carlo	9	{"train_size": 0.8}	False	96	3.7.6	Linux-5.10.0-20-cloud-amd64-x86_64-with-debian-11.6	10		3.457069396972656e-05	1.9073486328125e-06	1.9073486328125e-06	11.114612579345703	11.10967469215393	4.529953002929688e-06	1.6689300537109375e-06	Node2Vec CBOW	420	gini	best	10	2	1	0.0			0.0	balanced	0.0	42	100
1	test	0.7992149758454107	665	0.3037593984962406	0.6962406015037594	0.278290898185089	0.2716241896338698	0.2726057003993832	0.278290898185089	0.5934191076122269	0.5824947357177734	0.0328474044799804	Node Label Prediction	Decision Tree Classifier	scikit-learn	CiteSeer	3312	9196	Stratified Monte Carlo	9	{"train_size": 0.8}	False	96	3.7.6	Linux-5.10.0-20-cloud-amd64-x86_64-with-debian-11.6	10		3.457069396972656e-05	1.9073486328125e-06	1.9073486328125e-06	11.114612579345703	11.10967469215393	4.529953002929688e-06	1.6689300537109375e-06	Node2Vec CBOW	420	gini	best	10	2	1	0.0			0.0	balanced	0.0	42	100
0	train	0.7992149758454107	2647	0.9856441254250096	0.0143558745749905	0.9865101299648548	0.9847496780803046	0.9832173918213788	0.9865101299648548	0.9995538371620531	2.771716356277466	1.090052604675293	Node Label Prediction	Random Forest Classifier	scikit-learn	CiteSeer	3312	9196	Stratified Monte Carlo	9	{"train_size": 0.8}	False	96	3.7.6	Linux-5.10.0-20-cloud-amd64-x86_64-with-debian-11.6	10		3.457069396972656e-05	1.9073486328125e-06	1.9073486328125e-06	11.114612579345703	11.10967469215393	4.529953002929688e-06	1.6689300537109375e-06	Node2Vec CBOW	420	gini		10	2	1	0.0	sqrt		0.0	balanced	0.0	42	100
1	test	0.7992149758454107	665	0.6210526315789474	0.3789473684210526	0.5789244865523396	0.5837199116815074	0.6015308140028844	0.5789244865523396	0.8410015214550226	2.771716356277466	1.090052604675293	Node Label Prediction	Random Forest Classifier	scikit-learn	CiteSeer	3312	9196	Stratified Monte Carlo	9	{"train_size": 0.8}	False	96	3.7.6	Linux-5.10.0-20-cloud-amd64-x86_64-with-debian-11.6	10		3.457069396972656e-05	1.9073486328125e-06	1.9073486328125e-06	11.114612579345703	11.10967469215393	4.529953002929688e-06	1.6689300537109375e-06	Node2Vec CBOW	420	gini		10	2	1	0.0	sqrt		0.0	balanced	0.0	42	100
0	train	0.7999695694071106	15773	0.8178532936029924	0.18214670639700756	0.8315020509999097	0.8129612344266234	0.8074161579855476	0.8315020509999097	0.9387612083911915	3.8356454372406006	0.08375048637390137	Node Label Prediction	Decision Tree Classifier	scikit-learn	PubMedDiabetes	19717	88651	Stratified Monte Carlo	0	{"train_size": 0.8}	False	96	3.7.6	Linux-5.10.0-20-cloud-amd64-x86_64-with-debian-11.7	10		7.081031799316406e-05	4.5299530029296875e-06	1.9073486328125e-06	60.943804025650024	60.93711829185486	9.5367431640625e-06	1.52587890625e-05	Node2Vec CBOW	42	gini	best	10	2	1	0.0			0.0	balanced	0.0	42	100
1	test	0.7999695694071106	3944	0.6217038539553753	0.37829614604462475	0.6251873298835314	0.614079133718704	0.6110922325729402	0.6251873298835314	0.7424513787900678	3.8356454372406006	0.08375048637390137	Node Label Prediction	Decision Tree Classifier	scikit-learn	PubMedDiabetes	19717	88651	Stratified Monte Carlo	0	{"train_size": 0.8}	False	96	3.7.6	Linux-5.10.0-20-cloud-amd64-x86_64-with-debian-11.7	10		7.081031799316406e-05	4.5299530029296875e-06	1.9073486328125e-06	60.943804025650024	60.93711829185486	9.5367431640625e-06	1.52587890625e-05	Node2Vec CBOW	42	gini	best	10	2	1	0.0			0.0	balanced	0.0	42	100
0	train	0.7999695694071106	15773	0.9342547391111393	0.06574526088886071	0.9410289190470896	0.9307421113210225	0.924300102610931	0.9410289190470896	0.9901115215517112	4.3988213539123535	1.3305168151855469	Node Label Prediction	Random Forest Classifier	scikit-learn	PubMedDiabetes	19717	88651	Stratified Monte Carlo	0	{"train_size": 0.8}	False	96	3.7.6	Linux-5.10.0-20-cloud-amd64-x86_64-with-debian-11.7	10		7.081031799316406e-05	4.5299530029296875e-06	1.9073486328125e-06	60.943804025650024	60.93711829185486	9.5367431640625e-06	1.52587890625e-05	Node2Vec CBOW	42	gini		10	2	1	0.0	sqrt		0.0	balanced	0.0	42	100
1	test	0.7999695694071106	3944	0.8065415821501014	0.1934584178498986	0.7956428317391975	0.7942673448008531	0.7943579616472691	0.7956428317391975	0.9153372685965938	4.3988213539123535	1.3305168151855469	Node Label Prediction	Random Forest Classifier	scikit-learn	PubMedDiabetes	19717	88651	Stratified Monte Carlo	0	{"train_size": 0.8}	False	96	3.7.6	Linux-5.10.0-20-cloud-amd64-x86_64-with-debian-11.7	10		7.081031799316406e-05	4.5299530029296875e-06	1.9073486328125e-06	60.943804025650024	60.93711829185486	9.5367431640625e-06	1.52587890625e-05	Node2Vec CBOW	42	gini		10	2	1	0.0	sqrt		0.0	balanced	0.0	42	100
0	train	0.7999695694071106	15773	0.8156977112787676	0.1843022887212325	0.8290573514386904	0.8120004009960122	0.8060457139304193	0.8290573514386904	0.935881068998032	3.8104465007781982	0.08195090293884277	Node Label Prediction	Decision Tree Classifier	scikit-learn	PubMedDiabetes	19717	88651	Stratified Monte Carlo	1	{"train_size": 0.8}	False	96	3.7.6	Linux-5.10.0-20-cloud-amd64-x86_64-with-debian-11.7	10		7.081031799316406e-05	4.5299530029296875e-06	1.9073486328125e-06	60.03164863586426	60.02512526512146	9.059906005859375e-06	1.1920928955078125e-05	Node2Vec CBOW	84	gini	best	10	2	1	0.0			0.0	balanced	0.0	42	100
1	test	0.7999695694071106	3944	0.6146044624746451	0.385395537525355	0.6128989157658108	0.6036747860789182	0.6010979211270011	0.6128989157658108	0.7301283857186235	3.8104465007781982	0.08195090293884277	Node Label Prediction	Decision Tree Classifier	scikit-learn	PubMedDiabetes	19717	88651	Stratified Monte Carlo	1	{"train_size": 0.8}	False	96	3.7.6	Linux-5.10.0-20-cloud-amd64-x86_64-with-debian-11.7	10		7.081031799316406e-05	4.5299530029296875e-06	1.9073486328125e-06	60.03164863586426	60.02512526512146	9.059906005859375e-06	1.1920928955078125e-05	Node2Vec CBOW	84	gini	best	10	2	1	0.0			0.0	balanced	0.0	42	100
0	train	0.7999695694071106	15773	0.9324161541875357	0.06758384581246434	0.9388415310779349	0.9293197617693871	0.9230932908176346	0.9388415310779349	0.9896713346247855	4.830372333526611	1.6035127639770508	Node Label Prediction	Random Forest Classifier	scikit-learn	PubMedDiabetes	19717	88651	Stratified Monte Carlo	1	{"train_size": 0.8}	False	96	3.7.6	Linux-5.10.0-20-cloud-amd64-x86_64-with-debian-11.7	10		7.081031799316406e-05	4.5299530029296875e-06	1.9073486328125e-06	60.03164863586426	60.02512526512146	9.059906005859375e-06	1.1920928955078125e-05	Node2Vec CBOW	84	gini		10	2	1	0.0	sqrt		0.0	balanced	0.0	42	100
1	test	0.7999695694071106	3944	0.8123732251521298	0.1876267748478702	0.7986984843382317	0.7982913613841505	0.7983535259484223	0.7986984843382317	0.9194933455236027	4.830372333526611	1.6035127639770508	Node Label Prediction	Random Forest Classifier	scikit-learn	PubMedDiabetes	19717	88651	Stratified Monte Carlo	1	{"train_size": 0.8}	False	96	3.7.6	Linux-5.10.0-20-cloud-amd64-x86_64-with-debian-11.7	10		7.081031799316406e-05	4.5299530029296875e-06	1.9073486328125e-06	60.03164863586426	60.02512526512146	9.059906005859375e-06	1.1920928955078125e-05	Node2Vec CBOW	84	gini		10	2	1	0.0	sqrt		0.0	balanced	0.0	42	100
0	train	0.7999695694071106	15773	0.8265390223800165	0.17346097761998353	0.8361248461244829	0.8219600808900632	0.8155896495548832	0.8361248461244829	0.9399094080734942	3.8137047290802	0.08211183547973633	Node Label Prediction	Decision Tree Classifier	scikit-learn	PubMedDiabetes	19717	88651	Stratified Monte Carlo	2	{"train_size": 0.8}	False	96	3.7.6	Linux-5.10.0-20-cloud-amd64-x86_64-with-debian-11.7	10		7.081031799316406e-05	4.5299530029296875e-06	1.9073486328125e-06	60.10061717033386	60.095820903778076	9.059906005859375e-06	9.775161743164062e-06	Node2Vec CBOW	126	gini	best	10	2	1	0.0			0.0	balanced	0.0	42	100
1	test	0.7999695694071106	3944	0.6272819472616633	0.3727180527383367	0.6287349891723458	0.6211300240565011	0.6169485178149432	0.6287349891723458	0.7378382787237685	3.8137047290802	0.08211183547973633	Node Label Prediction	Decision Tree Classifier	scikit-learn	PubMedDiabetes	19717	88651	Stratified Monte Carlo	2	{"train_size": 0.8}	False	96	3.7.6	Linux-5.10.0-20-cloud-amd64-x86_64-with-debian-11.7	10		7.081031799316406e-05	4.5299530029296875e-06	1.9073486328125e-06	60.10061717033386	60.095820903778076	9.059906005859375e-06	9.775161743164062e-06	Node2Vec CBOW	126	gini	best	10	2	1	0.0			0.0	balanced	0.0	42	100
0	train	0.7999695694071106	15773	0.9321625562670386	0.06783744373296138	0.9392090815490975	0.9291296000997192	0.9227320387965842	0.9392090815490975	0.9899956494913821	4.432838678359985	1.3408141136169434	Node Label Prediction	Random Forest Classifier	scikit-learn	PubMedDiabetes	19717	88651	Stratified Monte Carlo	2	{"train_size": 0.8}	False	96	3.7.6	Linux-5.10.0-20-cloud-amd64-x86_64-with-debian-11.7	10		7.081031799316406e-05	4.5299530029296875e-06	1.9073486328125e-06	60.10061717033386	60.095820903778076	9.059906005859375e-06	9.775161743164062e-06	Node2Vec CBOW	126	gini		10	2	1	0.0	sqrt		0.0	balanced	0.0	42	100
1	test	0.7999695694071106	3944	0.8067951318458418	0.19320486815415822	0.7951569324189215	0.7951736856763948	0.7956082114070661	0.7951569324189215	0.9142991212654655	4.432838678359985	1.3408141136169434	Node Label Prediction	Random Forest Classifier	scikit-learn	PubMedDiabetes	19717	88651	Stratified Monte Carlo	2	{"train_size": 0.8}	False	96	3.7.6	Linux-5.10.0-20-cloud-amd64-x86_64-with-debian-11.7	10		7.081031799316406e-05	4.5299530029296875e-06	1.9073486328125e-06	60.10061717033386	60.095820903778076	9.059906005859375e-06	9.775161743164062e-06	Node2Vec CBOW	126	gini		10	2	1	0.0	sqrt		0.0	balanced	0.0	42	100
0	train	0.7999695694071106	15773	0.832435174031573	0.16756482596842706	0.8434998219724381	0.8282464768153434	0.8214673476375203	0.8434998219724381	0.9459914184779444	3.785146951675415	0.08009791374206543	Node Label Prediction	Decision Tree Classifier	scikit-learn	PubMedDiabetes	19717	88651	Stratified Monte Carlo	3	{"train_size": 0.8}	False	96	3.7.6	Linux-5.10.0-20-cloud-amd64-x86_64-with-debian-11.7	10		7.081031799316406e-05	4.5299530029296875e-06	1.9073486328125e-06	60.20768880844116	60.20284938812256	8.344650268554688e-06	1.0251998901367188e-05	Node2Vec CBOW	168	gini	best	10	2	1	0.0			0.0	balanced	0.0	42	100
1	test	0.7999695694071106	3944	0.6237322515212982	0.3762677484787018	0.6266860828560968	0.6154720821320997	0.6120573818292645	0.6266860828560968	0.7366195112103228	3.785146951675415	0.08009791374206543	Node Label Prediction	Decision Tree Classifier	scikit-learn	PubMedDiabetes	19717	88651	Stratified Monte Carlo	3	{"train_size": 0.8}	False	96	3.7.6	Linux-5.10.0-20-cloud-amd64-x86_64-with-debian-11.7	10		7.081031799316406e-05	4.5299530029296875e-06	1.9073486328125e-06	60.20768880844116	60.20284938812256	8.344650268554688e-06	1.0251998901367188e-05	Node2Vec CBOW	168	gini	best	10	2	1	0.0			0.0	balanced	0.0	42	100
0	train	0.7999695694071106	15773	0.933937741710518	0.06606225828948202	0.9404042280970576	0.9304998699613481	0.9240879676821239	0.9404042280970576	0.9905012697513508	4.383478403091431	1.336583137512207	Node Label Prediction	Random Forest Classifier	scikit-learn	PubMedDiabetes	19717	88651	Stratified Monte Carlo	3	{"train_size": 0.8}	False	96	3.7.6	Linux-5.10.0-20-cloud-amd64-x86_64-with-debian-11.7	10		7.081031799316406e-05	4.5299530029296875e-06	1.9073486328125e-06	60.20768880844116	60.20284938812256	8.344650268554688e-06	1.0251998901367188e-05	Node2Vec CBOW	168	gini		10	2	1	0.0	sqrt		0.0	balanced	0.0	42	100
1	test	0.7999695694071106	3944	0.8060344827586207	0.1939655172413793	0.7981744120851278	0.7964356577323515	0.7951552966621568	0.7981744120851278	0.9180893020901876	4.383478403091431	1.336583137512207	Node Label Prediction	Random Forest Classifier	scikit-learn	PubMedDiabetes	19717	88651	Stratified Monte Carlo	3	{"train_size": 0.8}	False	96	3.7.6	Linux-5.10.0-20-cloud-amd64-x86_64-with-debian-11.7	10		7.081031799316406e-05	4.5299530029296875e-06	1.9073486328125e-06	60.20768880844116	60.20284938812256	8.344650268554688e-06	1.0251998901367188e-05	Node2Vec CBOW	168	gini		10	2	1	0.0	sqrt		0.0	balanced	0.0	42	100
0	train	0.7999695694071106	15773	0.8248906358967857	0.17510936410321434	0.8357441951352378	0.8210649916237963	0.8164772580629166	0.8357441951352378	0.9414763172576973	3.808805465698242	0.0787193775177002	Node Label Prediction	Decision Tree Classifier	scikit-learn	PubMedDiabetes	19717	88651	Stratified Monte Carlo	4	{"train_size": 0.8}	False	96	3.7.6	Linux-5.10.0-20-cloud-amd64-x86_64-with-debian-11.7	10		7.081031799316406e-05	4.5299530029296875e-06	1.9073486328125e-06	60.05365300178528	60.04837727546692	8.821487426757812e-06	9.775161743164062e-06	Node2Vec CBOW	210	gini	best	10	2	1	0.0			0.0	balanced	0.0	42	100
1	test	0.7999695694071106	3944	0.6298174442190669	0.37018255578093306	0.6344325144662227	0.6218931492548191	0.6193661481959553	0.6344325144662227	0.7522380860399446	3.808805465698242	0.0787193775177002	Node Label Prediction	Decision Tree Classifier	scikit-learn	PubMedDiabetes	19717	88651	Stratified Monte Carlo	4	{"train_size": 0.8}	False	96	3.7.6	Linux-5.10.0-20-cloud-amd64-x86_64-with-debian-11.7	10		7.081031799316406e-05	4.5299530029296875e-06	1.9073486328125e-06	60.05365300178528	60.04837727546692	8.821487426757812e-06	9.775161743164062e-06	Node2Vec CBOW	210	gini	best	10	2	1	0.0			0.0	balanced	0.0	42	100
0	train	0.7999695694071106	15773	0.932986749508654	0.06701325049134597	0.9399511555416084	0.9300111457134209	0.9235464513044044	0.9399511555416084	0.9898604452687491	4.516998529434204	1.3358139991760254	Node Label Prediction	Random Forest Classifier	scikit-learn	PubMedDiabetes	19717	88651	Stratified Monte Carlo	4	{"train_size": 0.8}	False	96	3.7.6	Linux-5.10.0-20-cloud-amd64-x86_64-with-debian-11.7	10		7.081031799316406e-05	4.5299530029296875e-06	1.9073486328125e-06	60.05365300178528	60.04837727546692	8.821487426757812e-06	9.775161743164062e-06	Node2Vec CBOW	210	gini		10	2	1	0.0	sqrt		0.0	balanced	0.0	42	100
1	test	0.7999695694071106	3944	0.8176977687626775	0.1823022312373225	0.8070339945928423	0.8061445452689208	0.8055627453768163	0.8070339945928423	0.923564079405443	4.516998529434204	1.3358139991760254	Node Label Prediction	Random Forest Classifier	scikit-learn	PubMedDiabetes	19717	88651	Stratified Monte Carlo	4	{"train_size": 0.8}	False	96	3.7.6	Linux-5.10.0-20-cloud-amd64-x86_64-with-debian-11.7	10		7.081031799316406e-05	4.5299530029296875e-06	1.9073486328125e-06	60.05365300178528	60.04837727546692	8.821487426757812e-06	9.775161743164062e-06	Node2Vec CBOW	210	gini		10	2	1	0.0	sqrt		0.0	balanced	0.0	42	100
0	train	0.7999695694071106	15773	0.8137323273949154	0.18626767260508464	0.8275542138262452	0.8092308485911546	0.8032101984959001	0.8275542138262452	0.9352190939074694	3.8317432403564453	0.07903385162353516	Node Label Prediction	Decision Tree Classifier	scikit-learn	PubMedDiabetes	19717	88651	Stratified Monte Carlo	5	{"train_size": 0.8}	False	96	3.7.6	Linux-5.10.0-20-cloud-amd64-x86_64-with-debian-11.7	10		7.081031799316406e-05	4.5299530029296875e-06	1.9073486328125e-06	59.8603515625	59.85546064376831	9.298324584960938e-06	1.0013580322265625e-05	Node2Vec CBOW	252	gini	best	10	2	1	0.0			0.0	balanced	0.0	42	100
1	test	0.7999695694071106	3944	0.5991379310344828	0.40086206896551724	0.6010688975725942	0.5898079480218422	0.5881100439005048	0.6010688975725942	0.7208331404248147	3.8317432403564453	0.07903385162353516	Node Label Prediction	Decision Tree Classifier	scikit-learn	PubMedDiabetes	19717	88651	Stratified Monte Carlo	5	{"train_size": 0.8}	False	96	3.7.6	Linux-5.10.0-20-cloud-amd64-x86_64-with-debian-11.7	10		7.081031799316406e-05	4.5299530029296875e-06	1.9073486328125e-06	59.8603515625	59.85546064376831	9.298324584960938e-06	1.0013580322265625e-05	Node2Vec CBOW	252	gini	best	10	2	1	0.0			0.0	balanced	0.0	42	100
0	train	0.7999695694071106	15773	0.9342547391111393	0.06574526088886071	0.9406387552297505	0.9311280726879462	0.924931067673081	0.9406387552297505	0.9902398569859017	4.416673421859741	1.8450119495391846	Node Label Prediction	Random Forest Classifier	scikit-learn	PubMedDiabetes	19717	88651	Stratified Monte Carlo	5	{"train_size": 0.8}	False	96	3.7.6	Linux-5.10.0-20-cloud-amd64-x86_64-with-debian-11.7	10		7.081031799316406e-05	4.5299530029296875e-06	1.9073486328125e-06	59.8603515625	59.85546064376831	9.298324584960938e-06	1.0013580322265625e-05	Node2Vec CBOW	252	gini		10	2	1	0.0	sqrt		0.0	balanced	0.0	42	100
1	test	0.7999695694071106	3944	0.8045131845841785	0.1954868154158215	0.7925374494156184	0.7919582527999193	0.7923246256412991	0.7925374494156184	0.9199180918026663	4.416673421859741	1.8450119495391846	Node Label Prediction	Random Forest Classifier	scikit-learn	PubMedDiabetes	19717	88651	Stratified Monte Carlo	5	{"train_size": 0.8}	False	96	3.7.6	Linux-5.10.0-20-cloud-amd64-x86_64-with-debian-11.7	10		7.081031799316406e-05	4.5299530029296875e-06	1.9073486328125e-06	59.8603515625	59.85546064376831	9.298324584960938e-06	1.0013580322265625e-05	Node2Vec CBOW	252	gini		10	2	1	0.0	sqrt		0.0	balanced	0.0	42	100
0	train	0.7999695694071106	15773	0.8234324478539276	0.1765675521460724	0.8341614571705961	0.8183780764185195	0.811945404585611	0.8341614571705961	0.942168093732955	3.842296838760376	0.0790410041809082	Node Label Prediction	Decision Tree Classifier	scikit-learn	PubMedDiabetes	19717	88651	Stratified Monte Carlo	6	{"train_size": 0.8}	False	96	3.7.6	Linux-5.10.0-20-cloud-amd64-x86_64-with-debian-11.7	10		7.081031799316406e-05	4.5299530029296875e-06	1.9073486328125e-06	59.81854796409607	59.808520793914795	9.059906005859375e-06	1.0013580322265625e-05	Node2Vec CBOW	294	gini	best	10	2	1	0.0			0.0	balanced	0.0	42	100
1	test	0.7999695694071106	3944	0.6255070993914807	0.37449290060851925	0.6323513912138108	0.6192195799152005	0.6157078218681091	0.6323513912138108	0.7443859755604908	3.842296838760376	0.0790410041809082	Node Label Prediction	Decision Tree Classifier	scikit-learn	PubMedDiabetes	19717	88651	Stratified Monte Carlo	6	{"train_size": 0.8}	False	96	3.7.6	Linux-5.10.0-20-cloud-amd64-x86_64-with-debian-11.7	10		7.081031799316406e-05	4.5299530029296875e-06	1.9073486328125e-06	59.81854796409607	59.808520793914795	9.059906005859375e-06	1.0013580322265625e-05	Node2Vec CBOW	294	gini	best	10	2	1	0.0			0.0	balanced	0.0	42	100
0	train	0.7999695694071106	15773	0.933684143790021	0.06631585620997908	0.9400559412344167	0.930366681857499	0.9240908098902391	0.9400559412344167	0.9904115013485063	4.484816074371338	1.3330376148223877	Node Label Prediction	Random Forest Classifier	scikit-learn	PubMedDiabetes	19717	88651	Stratified Monte Carlo	6	{"train_size": 0.8}	False	96	3.7.6	Linux-5.10.0-20-cloud-amd64-x86_64-with-debian-11.7	10		7.081031799316406e-05	4.5299530029296875e-06	1.9073486328125e-06	59.81854796409607	59.808520793914795	9.059906005859375e-06	1.0013580322265625e-05	Node2Vec CBOW	294	gini		10	2	1	0.0	sqrt		0.0	balanced	0.0	42	100
1	test	0.7999695694071106	3944	0.8141480730223124	0.18585192697768763	0.8058646469033688	0.8038854223016788	0.8031823711726315	0.8058646469033688	0.9194811244991853	4.484816074371338	1.3330376148223877	Node Label Prediction	Random Forest Classifier	scikit-learn	PubMedDiabetes	19717	88651	Stratified Monte Carlo	6	{"train_size": 0.8}	False	96	3.7.6	Linux-5.10.0-20-cloud-amd64-x86_64-with-debian-11.7	10		7.081031799316406e-05	4.5299530029296875e-06	1.9073486328125e-06	59.81854796409607	59.808520793914795	9.059906005859375e-06	1.0013580322265625e-05	Node2Vec CBOW	294	gini		10	2	1	0.0	sqrt		0.0	balanced	0.0	42	100
0	train	0.7999695694071106	15773	0.8270462182210105	0.1729537817789894	0.8387710937029683	0.8218444966817172	0.8166485015589441	0.8387710937029683	0.9417481040139855	3.7919440269470215	0.08331847190856934	Node Label Prediction	Decision Tree Classifier	scikit-learn	PubMedDiabetes	19717	88651	Stratified Monte Carlo	7	{"train_size": 0.8}	False	96	3.7.6	Linux-5.10.0-20-cloud-amd64-x86_64-with-debian-11.7	10		7.081031799316406e-05	4.5299530029296875e-06	1.9073486328125e-06	60.01239514350891	60.00704741477966	9.059906005859375e-06	9.5367431640625e-06	Node2Vec CBOW	336	gini	best	10	2	1	0.0			0.0	balanced	0.0	42	100
1	test	0.7999695694071106	3944	0.6123225152129818	0.38767748478701824	0.6131322097871683	0.6019288147985148	0.600565078466374	0.6131322097871683	0.7253565855834067	3.7919440269470215	0.08331847190856934	Node Label Prediction	Decision Tree Classifier	scikit-learn	PubMedDiabetes	19717	88651	Stratified Monte Carlo	7	{"train_size": 0.8}	False	96	3.7.6	Linux-5.10.0-20-cloud-amd64-x86_64-with-debian-11.7	10		7.081031799316406e-05	4.5299530029296875e-06	1.9073486328125e-06	60.01239514350891	60.00704741477966	9.059906005859375e-06	9.5367431640625e-06	Node2Vec CBOW	336	gini	best	10	2	1	0.0			0.0	balanced	0.0	42	100
0	train	0.7999695694071106	15773	0.9334305458695239	0.06656945413047613	0.9397497875900447	0.9302414158486204	0.9240277129636203	0.9397497875900447	0.9905656623731859	4.400964975357056	1.3314740657806396	Node Label Prediction	Random Forest Classifier	scikit-learn	PubMedDiabetes	19717	88651	Stratified Monte Carlo	7	{"train_size": 0.8}	False	96	3.7.6	Linux-5.10.0-20-cloud-amd64-x86_64-with-debian-11.7	10		7.081031799316406e-05	4.5299530029296875e-06	1.9073486328125e-06	60.01239514350891	60.00704741477966	9.059906005859375e-06	9.5367431640625e-06	Node2Vec CBOW	336	gini		10	2	1	0.0	sqrt		0.0	balanced	0.0	42	100
1	test	0.7999695694071106	3944	0.8123732251521298	0.1876267748478702	0.8027543876766323	0.8007752792922865	0.7996581345422161	0.8027543876766323	0.9217010383122745	4.400964975357056	1.3314740657806396	Node Label Prediction	Random Forest Classifier	scikit-learn	PubMedDiabetes	19717	88651	Stratified Monte Carlo	7	{"train_size": 0.8}	False	96	3.7.6	Linux-5.10.0-20-cloud-amd64-x86_64-with-debian-11.7	10		7.081031799316406e-05	4.5299530029296875e-06	1.9073486328125e-06	60.01239514350891	60.00704741477966	9.059906005859375e-06	9.5367431640625e-06	Node2Vec CBOW	336	gini		10	2	1	0.0	sqrt		0.0	balanced	0.0	42	100
0	train	0.7999695694071106	15773	0.8128447346731756	0.18715526532682433	0.8284725816564095	0.8089524365398385	0.8028324978933318	0.8284725816564095	0.9372985003490442	3.796783447265625	0.07932114601135254	Node Label Prediction	Decision Tree Classifier	scikit-learn	PubMedDiabetes	19717	88651	Stratified Monte Carlo	8	{"train_size": 0.8}	False	96	3.7.6	Linux-5.10.0-20-cloud-amd64-x86_64-with-debian-11.7	10		7.081031799316406e-05	4.5299530029296875e-06	1.9073486328125e-06	59.755370140075684	59.75049543380737	8.344650268554688e-06	1.0013580322265625e-05	Node2Vec CBOW	378	gini	best	10	2	1	0.0			0.0	balanced	0.0	42	100
1	test	0.7999695694071106	3944	0.6189148073022313	0.38108519269776875	0.6250588218367161	0.6106423583052635	0.6099900286387814	0.6250588218367161	0.7380240809562326	3.796783447265625	0.07932114601135254	Node Label Prediction	Decision Tree Classifier	scikit-learn	PubMedDiabetes	19717	88651	Stratified Monte Carlo	8	{"train_size": 0.8}	False	96	3.7.6	Linux-5.10.0-20-cloud-amd64-x86_64-with-debian-11.7	10		7.081031799316406e-05	4.5299530029296875e-06	1.9073486328125e-06	59.755370140075684	59.75049543380737	8.344650268554688e-06	1.0013580322265625e-05	Node2Vec CBOW	378	gini	best	10	2	1	0.0			0.0	balanced	0.0	42	100
0	train	0.7999695694071106	15773	0.9334939453496481	0.06650605465035186	0.9397961768271946	0.9302477450344179	0.9239921319555887	0.9397961768271946	0.9908239888480219	4.599460124969482	1.3280322551727295	Node Label Prediction	Random Forest Classifier	scikit-learn	PubMedDiabetes	19717	88651	Stratified Monte Carlo	8	{"train_size": 0.8}	False	96	3.7.6	Linux-5.10.0-20-cloud-amd64-x86_64-with-debian-11.7	10		7.081031799316406e-05	4.5299530029296875e-06	1.9073486328125e-06	59.755370140075684	59.75049543380737	8.344650268554688e-06	1.0013580322265625e-05	Node2Vec CBOW	378	gini		10	2	1	0.0	sqrt		0.0	balanced	0.0	42	100
1	test	0.7999695694071106	3944	0.8073022312373225	0.1926977687626775	0.794238088793509	0.7942712296814644	0.7945544085093722	0.794238088793509	0.9190349006634221	4.599460124969482	1.3280322551727295	Node Label Prediction	Random Forest Classifier	scikit-learn	PubMedDiabetes	19717	88651	Stratified Monte Carlo	8	{"train_size": 0.8}	False	96	3.7.6	Linux-5.10.0-20-cloud-amd64-x86_64-with-debian-11.7	10		7.081031799316406e-05	4.5299530029296875e-06	1.9073486328125e-06	59.755370140075684	59.75049543380737	8.344650268554688e-06	1.0013580322265625e-05	Node2Vec CBOW	378	gini		10	2	1	0.0	sqrt		0.0	balanced	0.0	42	100
0	train	0.7999695694071106	15773	0.8266024218601408	0.17339757813985926	0.8397692666212045	0.8230035085069879	0.816129571702135	0.8397692666212045	0.9415817522959876	3.7966365814208984	0.08347535133361816	Node Label Prediction	Decision Tree Classifier	scikit-learn	PubMedDiabetes	19717	88651	Stratified Monte Carlo	9	{"train_size": 0.8}	False	96	3.7.6	Linux-5.10.0-20-cloud-amd64-x86_64-with-debian-11.7	10		7.081031799316406e-05	4.5299530029296875e-06	1.9073486328125e-06	59.83062982559204	59.82425880432129	9.298324584960938e-06	6.4373016357421875e-06	Node2Vec CBOW	420	gini	best	10	2	1	0.0			0.0	balanced	0.0	42	100
1	test	0.7999695694071106	3944	0.6318458417849898	0.36815415821501013	0.630748481737916	0.6210373776852453	0.6184549832034856	0.630748481737916	0.7450771743574881	3.7966365814208984	0.08347535133361816	Node Label Prediction	Decision Tree Classifier	scikit-learn	PubMedDiabetes	19717	88651	Stratified Monte Carlo	9	{"train_size": 0.8}	False	96	3.7.6	Linux-5.10.0-20-cloud-amd64-x86_64-with-debian-11.7	10		7.081031799316406e-05	4.5299530029296875e-06	1.9073486328125e-06	59.83062982559204	59.82425880432129	9.298324584960938e-06	6.4373016357421875e-06	Node2Vec CBOW	420	gini	best	10	2	1	0.0			0.0	balanced	0.0	42	100
0	train	0.7999695694071106	15773	0.9323527547074114	0.0676472452925886	0.9392414120530214	0.9291868557986417	0.9228154144429235	0.9392414120530214	0.9902515266889163	4.301879405975342	1.332301378250122	Node Label Prediction	Random Forest Classifier	scikit-learn	PubMedDiabetes	19717	88651	Stratified Monte Carlo	9	{"train_size": 0.8}	False	96	3.7.6	Linux-5.10.0-20-cloud-amd64-x86_64-with-debian-11.7	10		7.081031799316406e-05	4.5299530029296875e-06	1.9073486328125e-06	59.83062982559204	59.82425880432129	9.298324584960938e-06	6.4373016357421875e-06	Node2Vec CBOW	420	gini		10	2	1	0.0	sqrt		0.0	balanced	0.0	42	100
1	test	0.7999695694071106	3944	0.8131338742393509	0.1868661257606491	0.799975573519465	0.798762553142759	0.7987746459927226	0.799975573519465	0.921426506323447	4.301879405975342	1.332301378250122	Node Label Prediction	Random Forest Classifier	scikit-learn	PubMedDiabetes	19717	88651	Stratified Monte Carlo	9	{"train_size": 0.8}	False	96	3.7.6	Linux-5.10.0-20-cloud-amd64-x86_64-with-debian-11.7	10		7.081031799316406e-05	4.5299530029296875e-06	1.9073486328125e-06	59.83062982559204	59.82425880432129	9.298324584960938e-06	6.4373016357421875e-06	Node2Vec CBOW	420	gini		10	2	1	0.0	sqrt		0.0	balanced	0.0	42	100
0	train	0.7987444608567208	2163	0.6514100785945446	0.3485899214054553	0.6839765528167969	0.6658482189835155	0.657891568324323	0.6839765528167969	0.9261540347823576	0.4591164588928222	0.0388176441192626	Node Label Prediction	Decision Tree Classifier	scikit-learn	Cora	2708	10556	Stratified Monte Carlo	0	{"train_size": 0.8}	False	96	3.7.6	Linux-5.10.0-20-cloud-amd64-x86_64-with-debian-11.6	10		2.050399780273437e-05	1.6689300537109375e-06	1.6689300537109375e-06	18.47073197364807	18.468454837799072	4.0531158447265625e-06	1.9073486328125e-06	Node2Vec GloVe	42	gini	best	10	2	1	0.0			0.0	balanced	0.0	42	100
1	test	0.7987444608567208	545	0.2844036697247706	0.7155963302752294	0.283116480211301	0.2757795210972155	0.274306245240397	0.283116480211301	0.6240620131481341	0.4591164588928222	0.0388176441192626	Node Label Prediction	Decision Tree Classifier	scikit-learn	Cora	2708	10556	Stratified Monte Carlo	0	{"train_size": 0.8}	False	96	3.7.6	Linux-5.10.0-20-cloud-amd64-x86_64-with-debian-11.6	10		2.050399780273437e-05	1.6689300537109375e-06	1.6689300537109375e-06	18.47073197364807	18.468454837799072	4.0531158447265625e-06	1.9073486328125e-06	Node2Vec GloVe	42	gini	best	10	2	1	0.0			0.0	balanced	0.0	42	100
0	train	0.7987444608567208	2163	0.9995376791493296	0.0004623208506703	0.9997815640017474	0.9994790063826444	0.9991789819376028	0.9997815640017474	0.99999040033153	2.608374118804932	0.8792111873626709	Node Label Prediction	Random Forest Classifier	scikit-learn	Cora	2708	10556	Stratified Monte Carlo	0	{"train_size": 0.8}	False	96	3.7.6	Linux-5.10.0-20-cloud-amd64-x86_64-with-debian-11.6	10		2.050399780273437e-05	1.6689300537109375e-06	1.6689300537109375e-06	18.47073197364807	18.468454837799072	4.0531158447265625e-06	1.9073486328125e-06	Node2Vec GloVe	42	gini		10	2	1	0.0	sqrt		0.0	balanced	0.0	42	100
1	test	0.7987444608567208	545	0.6165137614678899	0.3834862385321101	0.5416357665752504	0.59251320208548	0.7333183334780073	0.5416357665752504	0.9040399548984068	2.608374118804932	0.8792111873626709	Node Label Prediction	Random Forest Classifier	scikit-learn	Cora	2708	10556	Stratified Monte Carlo	0	{"train_size": 0.8}	False	96	3.7.6	Linux-5.10.0-20-cloud-amd64-x86_64-with-debian-11.6	10		2.050399780273437e-05	1.6689300537109375e-06	1.6689300537109375e-06	18.47073197364807	18.468454837799072	4.0531158447265625e-06	1.9073486328125e-06	Node2Vec GloVe	42	gini		10	2	1	0.0	sqrt		0.0	balanced	0.0	42	100
0	train	0.7987444608567208	2163	0.7096625057790107	0.2903374942209893	0.7470145499815608	0.7285807354271219	0.7257747143564808	0.7470145499815608	0.9530977654979076	0.4527986049652099	0.0331859588623046	Node Label Prediction	Decision Tree Classifier	scikit-learn	Cora	2708	10556	Stratified Monte Carlo	1	{"train_size": 0.8}	False	96	3.7.6	Linux-5.10.0-20-cloud-amd64-x86_64-with-debian-11.6	10		2.050399780273437e-05	1.6689300537109375e-06	1.6689300537109375e-06	18.657393217086792	18.653056859970093	1.0013580322265623e-05	6.9141387939453125e-06	Node2Vec GloVe	84	gini	best	10	2	1	0.0			0.0	balanced	0.0	42	100
1	test	0.7987444608567208	545	0.2862385321100917	0.7137614678899082	0.28985578381289	0.2811897534091434	0.2843096364517034	0.28985578381289	0.6054615642794747	0.4527986049652099	0.0331859588623046	Node Label Prediction	Decision Tree Classifier	scikit-learn	Cora	2708	10556	Stratified Monte Carlo	1	{"train_size": 0.8}	False	96	3.7.6	Linux-5.10.0-20-cloud-amd64-x86_64-with-debian-11.6	10		2.050399780273437e-05	1.6689300537109375e-06	1.6689300537109375e-06	18.657393217086792	18.653056859970093	1.0013580322265623e-05	6.9141387939453125e-06	Node2Vec GloVe	84	gini	best	10	2	1	0.0			0.0	balanced	0.0	42	100
0	train	0.7987444608567208	2163	0.9990753582986592	0.0009246417013407	0.999563128003495	0.999155999105791	0.9987525427051932	0.999563128003495	0.9999917692797876	2.9602575302124023	1.083632230758667	Node Label Prediction	Random Forest Classifier	scikit-learn	Cora	2708	10556	Stratified Monte Carlo	1	{"train_size": 0.8}	False	96	3.7.6	Linux-5.10.0-20-cloud-amd64-x86_64-with-debian-11.6	10		2.050399780273437e-05	1.6689300537109375e-06	1.6689300537109375e-06	18.657393217086792	18.653056859970093	1.0013580322265623e-05	6.9141387939453125e-06	Node2Vec GloVe	84	gini		10	2	1	0.0	sqrt		0.0	balanced	0.0	42	100
1	test	0.7987444608567208	545	0.6330275229357798	0.3669724770642202	0.5654406529769314	0.6159833334768603	0.7746356632321544	0.5654406529769314	0.8969731713504941	2.9602575302124023	1.083632230758667	Node Label Prediction	Random Forest Classifier	scikit-learn	Cora	2708	10556	Stratified Monte Carlo	1	{"train_size": 0.8}	False	96	3.7.6	Linux-5.10.0-20-cloud-amd64-x86_64-with-debian-11.6	10		2.050399780273437e-05	1.6689300537109375e-06	1.6689300537109375e-06	18.657393217086792	18.653056859970093	1.0013580322265623e-05	6.9141387939453125e-06	Node2Vec GloVe	84	gini		10	2	1	0.0	sqrt		0.0	balanced	0.0	42	100
0	train	0.7987444608567208	2163	0.5977808599167822	0.4022191400832177	0.6514299746180109	0.6145051018657356	0.6068654174373841	0.6514299746180109	0.9064422582804008	0.4737837314605713	0.0323085784912109	Node Label Prediction	Decision Tree Classifier	scikit-learn	Cora	2708	10556	Stratified Monte Carlo	2	{"train_size": 0.8}	False	96	3.7.6	Linux-5.10.0-20-cloud-amd64-x86_64-with-debian-11.6	10		2.050399780273437e-05	1.6689300537109375e-06	1.6689300537109375e-06	18.36034321784973	18.35455322265625	9.775161743164062e-06	5.7220458984375e-06	Node2Vec GloVe	126	gini	best	10	2	1	0.0			0.0	balanced	0.0	42	100
1	test	0.7987444608567208	545	0.2825688073394495	0.7174311926605504	0.2713699129705663	0.2601519119716987	0.2638940074925675	0.2713699129705663	0.6059076523454007	0.4737837314605713	0.0323085784912109	Node Label Prediction	Decision Tree Classifier	scikit-learn	Cora	2708	10556	Stratified Monte Carlo	2	{"train_size": 0.8}	False	96	3.7.6	Linux-5.10.0-20-cloud-amd64-x86_64-with-debian-11.6	10		2.050399780273437e-05	1.6689300537109375e-06	1.6689300537109375e-06	18.36034321784973	18.35455322265625	9.775161743164062e-06	5.7220458984375e-06	Node2Vec GloVe	126	gini	best	10	2	1	0.0			0.0	balanced	0.0	42	100
0	train	0.7987444608567208	2163	0.9981507165973186	0.0018492834026814	0.9986327558546354	0.99806782036464	0.9975170068027212	0.9986327558546354	0.9999821565009828	2.6217305660247803	0.8785054683685303	Node Label Prediction	Random Forest Classifier	scikit-learn	Cora	2708	10556	Stratified Monte Carlo	2	{"train_size": 0.8}	False	96	3.7.6	Linux-5.10.0-20-cloud-amd64-x86_64-with-debian-11.6	10		2.050399780273437e-05	1.6689300537109375e-06	1.6689300537109375e-06	18.36034321784973	18.35455322265625	9.775161743164062e-06	5.7220458984375e-06	Node2Vec GloVe	126	gini		10	2	1	0.0	sqrt		0.0	balanced	0.0	42	100
1	test	0.7987444608567208	545	0.6201834862385321	0.3798165137614679	0.5390522443345336	0.5937966596584429	0.782686168693537	0.5390522443345336	0.8822398774389587	2.6217305660247803	0.8785054683685303	Node Label Prediction	Random Forest Classifier	scikit-learn	Cora	2708	10556	Stratified Monte Carlo	2	{"train_size": 0.8}	False	96	3.7.6	Linux-5.10.0-20-cloud-amd64-x86_64-with-debian-11.6	10		2.050399780273437e-05	1.6689300537109375e-06	1.6689300537109375e-06	18.36034321784973	18.35455322265625	9.775161743164062e-06	5.7220458984375e-06	Node2Vec GloVe	126	gini		10	2	1	0.0	sqrt		0.0	balanced	0.0	42	100
0	train	0.7987444608567208	2163	0.6689782709200185	0.3310217290799815	0.7324727275787376	0.6838215701458923	0.6792701537304222	0.7324727275787376	0.9426210897277872	0.4538681507110595	0.0318861007690429	Node Label Prediction	Decision Tree Classifier	scikit-learn	Cora	2708	10556	Stratified Monte Carlo	3	{"train_size": 0.8}	False	96	3.7.6	Linux-5.10.0-20-cloud-amd64-x86_64-with-debian-11.6	10		2.050399780273437e-05	1.6689300537109375e-06	1.6689300537109375e-06	18.41623878479004	18.41375231742859	3.576278686523437e-06	1.9073486328125e-06	Node2Vec GloVe	168	gini	best	10	2	1	0.0			0.0	balanced	0.0	42	100
1	test	0.7987444608567208	545	0.2899082568807339	0.710091743119266	0.3168618388900946	0.2948306886314866	0.2972719312030451	0.3168618388900946	0.6173913165655625	0.4538681507110595	0.0318861007690429	Node Label Prediction	Decision Tree Classifier	scikit-learn	Cora	2708	10556	Stratified Monte Carlo	3	{"train_size": 0.8}	False	96	3.7.6	Linux-5.10.0-20-cloud-amd64-x86_64-with-debian-11.6	10		2.050399780273437e-05	1.6689300537109375e-06	1.6689300537109375e-06	18.41623878479004	18.41375231742859	3.576278686523437e-06	1.9073486328125e-06	Node2Vec GloVe	168	gini	best	10	2	1	0.0			0.0	balanced	0.0	42	100
0	train	0.7987444608567208	2163	0.9972260748959778	0.0027739251040221	0.9982859198725362	0.997667342563492	0.997071944432335	0.9982859198725362	0.9999844873511746	2.592071771621704	0.8866114616394043	Node Label Prediction	Random Forest Classifier	scikit-learn	Cora	2708	10556	Stratified Monte Carlo	3	{"train_size": 0.8}	False	96	3.7.6	Linux-5.10.0-20-cloud-amd64-x86_64-with-debian-11.6	10		2.050399780273437e-05	1.6689300537109375e-06	1.6689300537109375e-06	18.41623878479004	18.41375231742859	3.576278686523437e-06	1.9073486328125e-06	Node2Vec GloVe	168	gini		10	2	1	0.0	sqrt		0.0	balanced	0.0	42	100
1	test	0.7987444608567208	545	0.6128440366972477	0.3871559633027523	0.537251624703791	0.5805864139492538	0.728912534459676	0.537251624703791	0.8878975226622444	2.592071771621704	0.8866114616394043	Node Label Prediction	Random Forest Classifier	scikit-learn	Cora	2708	10556	Stratified Monte Carlo	3	{"train_size": 0.8}	False	96	3.7.6	Linux-5.10.0-20-cloud-amd64-x86_64-with-debian-11.6	10		2.050399780273437e-05	1.6689300537109375e-06	1.6689300537109375e-06	18.41623878479004	18.41375231742859	3.576278686523437e-06	1.9073486328125e-06	Node2Vec GloVe	168	gini		10	2	1	0.0	sqrt		0.0	balanced	0.0	42	100
0	train	0.7987444608567208	2163	0.5728155339805825	0.4271844660194174	0.6198626228044981	0.5776103188685605	0.5700620537677523	0.6198626228044981	0.897673526410704	0.4771192073822021	0.0338921546936035	Node Label Prediction	Decision Tree Classifier	scikit-learn	Cora	2708	10556	Stratified Monte Carlo	4	{"train_size": 0.8}	False	96	3.7.6	Linux-5.10.0-20-cloud-amd64-x86_64-with-debian-11.6	10		2.050399780273437e-05	1.6689300537109375e-06	1.6689300537109375e-06	18.30156373977661	18.297356605529785	4.76837158203125e-06	2.384185791015625e-06	Node2Vec GloVe	210	gini	best	10	2	1	0.0			0.0	balanced	0.0	42	100
1	test	0.7987444608567208	545	0.2752293577981651	0.7247706422018348	0.2951135867909339	0.2761944681438348	0.2757940134971167	0.2951135867909339	0.6185914926573889	0.4771192073822021	0.0338921546936035	Node Label Prediction	Decision Tree Classifier	scikit-learn	Cora	2708	10556	Stratified Monte Carlo	4	{"train_size": 0.8}	False	96	3.7.6	Linux-5.10.0-20-cloud-amd64-x86_64-with-debian-11.6	10		2.050399780273437e-05	1.6689300537109375e-06	1.6689300537109375e-06	18.30156373977661	18.297356605529785	4.76837158203125e-06	2.384185791015625e-06	Node2Vec GloVe	210	gini	best	10	2	1	0.0			0.0	balanced	0.0	42	100
0	train	0.7987444608567208	2163	0.9981507165973186	0.0018492834026814	0.9988344879236096	0.9979744976871486	0.9971384958325256	0.9988344879236096	0.9999830075519012	2.618178606033325	0.9815671443939208	Node Label Prediction	Random Forest Classifier	scikit-learn	Cora	2708	10556	Stratified Monte Carlo	4	{"train_size": 0.8}	False	96	3.7.6	Linux-5.10.0-20-cloud-amd64-x86_64-with-debian-11.6	10		2.050399780273437e-05	1.6689300537109375e-06	1.6689300537109375e-06	18.30156373977661	18.297356605529785	4.76837158203125e-06	2.384185791015625e-06	Node2Vec GloVe	210	gini		10	2	1	0.0	sqrt		0.0	balanced	0.0	42	100
1	test	0.7987444608567208	545	0.6238532110091743	0.3761467889908257	0.5508136411027381	0.5909626475255912	0.7626704924508786	0.5508136411027381	0.8814719966361378	2.618178606033325	0.9815671443939208	Node Label Prediction	Random Forest Classifier	scikit-learn	Cora	2708	10556	Stratified Monte Carlo	4	{"train_size": 0.8}	False	96	3.7.6	Linux-5.10.0-20-cloud-amd64-x86_64-with-debian-11.6	10		2.050399780273437e-05	1.6689300537109375e-06	1.6689300537109375e-06	18.30156373977661	18.297356605529785	4.76837158203125e-06	2.384185791015625e-06	Node2Vec GloVe	210	gini		10	2	1	0.0	sqrt		0.0	balanced	0.0	42	100
0	train	0.7987444608567208	2163	0.5963938973647711	0.4036061026352288	0.6664467723413992	0.6318832138383944	0.6600201662998718	0.6664467723413992	0.9152762164614964	0.4605050086975097	0.0319335460662841	Node Label Prediction	Decision Tree Classifier	scikit-learn	Cora	2708	10556	Stratified Monte Carlo	5	{"train_size": 0.8}	False	96	3.7.6	Linux-5.10.0-20-cloud-amd64-x86_64-with-debian-11.6	10		2.050399780273437e-05	1.6689300537109375e-06	1.6689300537109375e-06	18.45962381362915	18.45681357383728	3.337860107421875e-06	1.9073486328125e-06	Node2Vec GloVe	252	gini	best	10	2	1	0.0			0.0	balanced	0.0	42	100
1	test	0.7987444608567208	545	0.2568807339449541	0.7431192660550459	0.276284673424061	0.2598063795935676	0.2818119696558975	0.276284673424061	0.6180541356130258	0.4605050086975097	0.0319335460662841	Node Label Prediction	Decision Tree Classifier	scikit-learn	Cora	2708	10556	Stratified Monte Carlo	5	{"train_size": 0.8}	False	96	3.7.6	Linux-5.10.0-20-cloud-amd64-x86_64-with-debian-11.6	10		2.050399780273437e-05	1.6689300537109375e-06	1.6689300537109375e-06	18.45962381362915	18.45681357383728	3.337860107421875e-06	1.9073486328125e-06	Node2Vec GloVe	252	gini	best	10	2	1	0.0			0.0	balanced	0.0	42	100
0	train	0.7987444608567208	2163	0.9995376791493296	0.0004623208506703	0.9997815640017474	0.9994790063826444	0.9991789819376028	0.9997815640017474	0.9999914230042936	2.835692405700684	0.8813624382019043	Node Label Prediction	Random Forest Classifier	scikit-learn	Cora	2708	10556	Stratified Monte Carlo	5	{"train_size": 0.8}	False	96	3.7.6	Linux-5.10.0-20-cloud-amd64-x86_64-with-debian-11.6	10		2.050399780273437e-05	1.6689300537109375e-06	1.6689300537109375e-06	18.45962381362915	18.45681357383728	3.337860107421875e-06	1.9073486328125e-06	Node2Vec GloVe	252	gini		10	2	1	0.0	sqrt		0.0	balanced	0.0	42	100
1	test	0.7987444608567208	545	0.6385321100917432	0.3614678899082569	0.5710418152540541	0.6303294456433639	0.7813032297858165	0.5710418152540541	0.898096028113651	2.835692405700684	0.8813624382019043	Node Label Prediction	Random Forest Classifier	scikit-learn	Cora	2708	10556	Stratified Monte Carlo	5	{"train_size": 0.8}	False	96	3.7.6	Linux-5.10.0-20-cloud-amd64-x86_64-with-debian-11.6	10		2.050399780273437e-05	1.6689300537109375e-06	1.6689300537109375e-06	18.45962381362915	18.45681357383728	3.337860107421875e-06	1.9073486328125e-06	Node2Vec GloVe	252	gini		10	2	1	0.0	sqrt		0.0	balanced	0.0	42	100
0	train	0.7987444608567208	2163	0.6056403143781784	0.3943596856218215	0.6505453858086209	0.6078941667302088	0.6028200933297286	0.6505453858086209	0.9102032353178636	0.4667553901672363	0.0353782176971435	Node Label Prediction	Decision Tree Classifier	scikit-learn	Cora	2708	10556	Stratified Monte Carlo	6	{"train_size": 0.8}	False	96	3.7.6	Linux-5.10.0-20-cloud-amd64-x86_64-with-debian-11.6	10		2.050399780273437e-05	1.6689300537109375e-06	1.6689300537109375e-06	18.49527621269226	18.4924750328064	1.049041748046875e-05	4.529953002929688e-06	Node2Vec GloVe	294	gini	best	10	2	1	0.0			0.0	balanced	0.0	42	100
1	test	0.7987444608567208	545	0.291743119266055	0.708256880733945	0.2867829847424374	0.2748913659888538	0.2793370777067728	0.2867829847424374	0.6210359448985094	0.4667553901672363	0.0353782176971435	Node Label Prediction	Decision Tree Classifier	scikit-learn	Cora	2708	10556	Stratified Monte Carlo	6	{"train_size": 0.8}	False	96	3.7.6	Linux-5.10.0-20-cloud-amd64-x86_64-with-debian-11.6	10		2.050399780273437e-05	1.6689300537109375e-06	1.6689300537109375e-06	18.49527621269226	18.4924750328064	1.049041748046875e-05	4.529953002929688e-06	Node2Vec GloVe	294	gini	best	10	2	1	0.0			0.0	balanced	0.0	42	100
0	train	0.7987444608567208	2163	0.9967637540453076	0.0032362459546925	0.9976856797764978	0.9967610232008008	0.9958743179897026	0.9976856797764978	0.9999698505245768	2.703857421875	0.8839535713195801	Node Label Prediction	Random Forest Classifier	scikit-learn	Cora	2708	10556	Stratified Monte Carlo	6	{"train_size": 0.8}	False	96	3.7.6	Linux-5.10.0-20-cloud-amd64-x86_64-with-debian-11.6	10		2.050399780273437e-05	1.6689300537109375e-06	1.6689300537109375e-06	18.49527621269226	18.4924750328064	1.049041748046875e-05	4.529953002929688e-06	Node2Vec GloVe	294	gini		10	2	1	0.0	sqrt		0.0	balanced	0.0	42	100
1	test	0.7987444608567208	545	0.6311926605504588	0.3688073394495413	0.5571095558807423	0.6117607577632581	0.7748306447014655	0.5571095558807423	0.905118990672396	2.703857421875	0.8839535713195801	Node Label Prediction	Random Forest Classifier	scikit-learn	Cora	2708	10556	Stratified Monte Carlo	6	{"train_size": 0.8}	False	96	3.7.6	Linux-5.10.0-20-cloud-amd64-x86_64-with-debian-11.6	10		2.050399780273437e-05	1.6689300537109375e-06	1.6689300537109375e-06	18.49527621269226	18.4924750328064	1.049041748046875e-05	4.529953002929688e-06	Node2Vec GloVe	294	gini		10	2	1	0.0	sqrt		0.0	balanced	0.0	42	100
0	train	0.7987444608567208	2163	0.6319926028663893	0.3680073971336107	0.6820887310132372	0.6443404792432741	0.6395182025990087	0.6820887310132372	0.921603991723723	0.4648158550262451	0.0312747955322265	Node Label Prediction	Decision Tree Classifier	scikit-learn	Cora	2708	10556	Stratified Monte Carlo	7	{"train_size": 0.8}	False	96	3.7.6	Linux-5.10.0-20-cloud-amd64-x86_64-with-debian-11.6	10		2.050399780273437e-05	1.6689300537109375e-06	1.6689300537109375e-06	18.54187631607056	18.53938102722168	4.291534423828125e-06	2.1457672119140625e-06	Node2Vec GloVe	336	gini	best	10	2	1	0.0			0.0	balanced	0.0	42	100
1	test	0.7987444608567208	545	0.2844036697247706	0.7155963302752294	0.2866708419476532	0.2708678755212767	0.2665091802067999	0.2866708419476532	0.5975942380949418	0.4648158550262451	0.0312747955322265	Node Label Prediction	Decision Tree Classifier	scikit-learn	Cora	2708	10556	Stratified Monte Carlo	7	{"train_size": 0.8}	False	96	3.7.6	Linux-5.10.0-20-cloud-amd64-x86_64-with-debian-11.6	10		2.050399780273437e-05	1.6689300537109375e-06	1.6689300537109375e-06	18.54187631607056	18.53938102722168	4.291534423828125e-06	2.1457672119140625e-06	Node2Vec GloVe	336	gini	best	10	2	1	0.0			0.0	balanced	0.0	42	100
0	train	0.7987444608567208	2163	0.9986130374479888	0.001386962552011	0.9993446920052425	0.9988334614882884	0.9983286418015485	0.9993446920052425	0.9999861368919586	2.6276230812072754	0.9793670177459716	Node Label Prediction	Random Forest Classifier	scikit-learn	Cora	2708	10556	Stratified Monte Carlo	7	{"train_size": 0.8}	False	96	3.7.6	Linux-5.10.0-20-cloud-amd64-x86_64-with-debian-11.6	10		2.050399780273437e-05	1.6689300537109375e-06	1.6689300537109375e-06	18.54187631607056	18.53938102722168	4.291534423828125e-06	2.1457672119140625e-06	Node2Vec GloVe	336	gini		10	2	1	0.0	sqrt		0.0	balanced	0.0	42	100
1	test	0.7987444608567208	545	0.6110091743119266	0.3889908256880734	0.5425400092283411	0.5945242765670573	0.7684212495412007	0.5425400092283411	0.8938200566026451	2.6276230812072754	0.9793670177459716	Node Label Prediction	Random Forest Classifier	scikit-learn	Cora	2708	10556	Stratified Monte Carlo	7	{"train_size": 0.8}	False	96	3.7.6	Linux-5.10.0-20-cloud-amd64-x86_64-with-debian-11.6	10		2.050399780273437e-05	1.6689300537109375e-06	1.6689300537109375e-06	18.54187631607056	18.53938102722168	4.291534423828125e-06	2.1457672119140625e-06	Node2Vec GloVe	336	gini		10	2	1	0.0	sqrt		0.0	balanced	0.0	42	100
0	train	0.7987444608567208	2163	0.6287563569116967	0.3712436430883032	0.6627670157486628	0.6326013047862141	0.6294681457800284	0.6627670157486628	0.9130578544964192	0.4664170742034912	0.0328671932220459	Node Label Prediction	Decision Tree Classifier	scikit-learn	Cora	2708	10556	Stratified Monte Carlo	8	{"train_size": 0.8}	False	96	3.7.6	Linux-5.10.0-20-cloud-amd64-x86_64-with-debian-11.6	10		2.050399780273437e-05	1.6689300537109375e-06	1.6689300537109375e-06	18.59451389312744	18.58974289894104	1.0728836059570312e-05	3.814697265625e-06	Node2Vec GloVe	378	gini	best	10	2	1	0.0			0.0	balanced	0.0	42	100
1	test	0.7987444608567208	545	0.3100917431192661	0.689908256880734	0.2926746630241564	0.2863064974797403	0.2863932695524634	0.2926746630241564	0.631049590976502	0.4664170742034912	0.0328671932220459	Node Label Prediction	Decision Tree Classifier	scikit-learn	Cora	2708	10556	Stratified Monte Carlo	8	{"train_size": 0.8}	False	96	3.7.6	Linux-5.10.0-20-cloud-amd64-x86_64-with-debian-11.6	10		2.050399780273437e-05	1.6689300537109375e-06	1.6689300537109375e-06	18.59451389312744	18.58974289894104	1.0728836059570312e-05	3.814697265625e-06	Node2Vec GloVe	378	gini	best	10	2	1	0.0			0.0	balanced	0.0	42	100
0	train	0.7987444608567208	2163	0.9990753582986592	0.0009246417013407	0.999563128003495	0.999155999105791	0.9987525427051932	0.999563128003495	0.9999839593489412	2.628783226013184	0.880037784576416	Node Label Prediction	Random Forest Classifier	scikit-learn	Cora	2708	10556	Stratified Monte Carlo	8	{"train_size": 0.8}	False	96	3.7.6	Linux-5.10.0-20-cloud-amd64-x86_64-with-debian-11.6	10		2.050399780273437e-05	1.6689300537109375e-06	1.6689300537109375e-06	18.59451389312744	18.58974289894104	1.0728836059570312e-05	3.814697265625e-06	Node2Vec GloVe	378	gini		10	2	1	0.0	sqrt		0.0	balanced	0.0	42	100
1	test	0.7987444608567208	545	0.6238532110091743	0.3761467889908257	0.5481766854957216	0.6020458390059866	0.7541597066874743	0.5481766854957216	0.8982890429152732	2.628783226013184	0.880037784576416	Node Label Prediction	Random Forest Classifier	scikit-learn	Cora	2708	10556	Stratified Monte Carlo	8	{"train_size": 0.8}	False	96	3.7.6	Linux-5.10.0-20-cloud-amd64-x86_64-with-debian-11.6	10		2.050399780273437e-05	1.6689300537109375e-06	1.6689300537109375e-06	18.59451389312744	18.58974289894104	1.0728836059570312e-05	3.814697265625e-06	Node2Vec GloVe	378	gini		10	2	1	0.0	sqrt		0.0	balanced	0.0	42	100
0	train	0.7987444608567208	2163	0.6435506241331485	0.3564493758668516	0.6762532592644773	0.6618680333054412	0.676854034305107	0.6762532592644773	0.921346514432889	0.4607853889465332	0.0320401191711425	Node Label Prediction	Decision Tree Classifier	scikit-learn	Cora	2708	10556	Stratified Monte Carlo	9	{"train_size": 0.8}	False	96	3.7.6	Linux-5.10.0-20-cloud-amd64-x86_64-with-debian-11.6	10		2.050399780273437e-05	1.6689300537109375e-06	1.6689300537109375e-06	18.39025902748108	18.38575911521912	4.291534423828125e-06	1.6689300537109375e-06	Node2Vec GloVe	420	gini	best	10	2	1	0.0			0.0	balanced	0.0	42	100
1	test	0.7987444608567208	545	0.3082568807339449	0.691743119266055	0.2836131509719264	0.2866523978314275	0.3022016081993249	0.2836131509719264	0.6130704469925762	0.4607853889465332	0.0320401191711425	Node Label Prediction	Decision Tree Classifier	scikit-learn	Cora	2708	10556	Stratified Monte Carlo	9	{"train_size": 0.8}	False	96	3.7.6	Linux-5.10.0-20-cloud-amd64-x86_64-with-debian-11.6	10		2.050399780273437e-05	1.6689300537109375e-06	1.6689300537109375e-06	18.39025902748108	18.38575911521912	4.291534423828125e-06	1.6689300537109375e-06	Node2Vec GloVe	420	gini	best	10	2	1	0.0			0.0	balanced	0.0	42	100
0	train	0.7987444608567208	2163	0.9972260748959778	0.0027739251040221	0.9984876519415106	0.9975270501256934	0.9965872332226976	0.9984876519415106	0.999969575608346	2.891798496246338	0.9871153831481934	Node Label Prediction	Random Forest Classifier	scikit-learn	Cora	2708	10556	Stratified Monte Carlo	9	{"train_size": 0.8}	False	96	3.7.6	Linux-5.10.0-20-cloud-amd64-x86_64-with-debian-11.6	10		2.050399780273437e-05	1.6689300537109375e-06	1.6689300537109375e-06	18.39025902748108	18.38575911521912	4.291534423828125e-06	1.6689300537109375e-06	Node2Vec GloVe	420	gini		10	2	1	0.0	sqrt		0.0	balanced	0.0	42	100
1	test	0.7987444608567208	545	0.5871559633027523	0.4128440366972477	0.5031961034944333	0.5442007091359632	0.7046904347156306	0.5031961034944333	0.8795512405231385	2.891798496246338	0.9871153831481934	Node Label Prediction	Random Forest Classifier	scikit-learn	Cora	2708	10556	Stratified Monte Carlo	9	{"train_size": 0.8}	False	96	3.7.6	Linux-5.10.0-20-cloud-amd64-x86_64-with-debian-11.6	10		2.050399780273437e-05	1.6689300537109375e-06	1.6689300537109375e-06	18.39025902748108	18.38575911521912	4.291534423828125e-06	1.6689300537109375e-06	Node2Vec GloVe	420	gini		10	2	1	0.0	sqrt		0.0	balanced	0.0	42	100
0	train	0.7992149758454107	2647	0.5727238383075179	0.427276161692482	0.5772703422209947	0.6080727680901366	0.750029365692809	0.5772703422209947	0.8495783208255356	0.592247724533081	0.0321390628814697	Node Label Prediction	Decision Tree Classifier	scikit-learn	CiteSeer	3312	9196	Stratified Monte Carlo	0	{"train_size": 0.8}	False	96	3.7.6	Linux-5.10.0-20-cloud-amd64-x86_64-with-debian-11.6	10		2.312660217285156e-05	1.9073486328125e-06	1.9073486328125e-06	13.509583711624146	13.506327390670776	4.291534423828125e-06	2.1457672119140625e-06	Node2Vec GloVe	42	gini	best	10	2	1	0.0			0.0	balanced	0.0	42	100
1	test	0.7992149758454107	665	0.3172932330827068	0.6827067669172933	0.2915375757980636	0.286721494956789	0.3407156362388607	0.2915375757980636	0.6035890994223269	0.592247724533081	0.0321390628814697	Node Label Prediction	Decision Tree Classifier	scikit-learn	CiteSeer	3312	9196	Stratified Monte Carlo	0	{"train_size": 0.8}	False	96	3.7.6	Linux-5.10.0-20-cloud-amd64-x86_64-with-debian-11.6	10		2.312660217285156e-05	1.9073486328125e-06	1.9073486328125e-06	13.509583711624146	13.506327390670776	4.291534423828125e-06	2.1457672119140625e-06	Node2Vec GloVe	42	gini	best	10	2	1	0.0			0.0	balanced	0.0	42	100
0	train	0.7992149758454107	2647	0.9414431431809596	0.0585568568190404	0.9432559539032224	0.9492521286457928	0.9621001863003468	0.9432559539032224	0.9978676888949424	3.1113860607147217	0.9953701496124268	Node Label Prediction	Random Forest Classifier	scikit-learn	CiteSeer	3312	9196	Stratified Monte Carlo	0	{"train_size": 0.8}	False	96	3.7.6	Linux-5.10.0-20-cloud-amd64-x86_64-with-debian-11.6	10		2.312660217285156e-05	1.9073486328125e-06	1.9073486328125e-06	13.509583711624146	13.506327390670776	4.291534423828125e-06	2.1457672119140625e-06	Node2Vec GloVe	42	gini		10	2	1	0.0	sqrt		0.0	balanced	0.0	42	100
1	test	0.7992149758454107	665	0.5578947368421052	0.4421052631578947	0.5149398449969593	0.5253247857633279	0.5698542463098251	0.5149398449969593	0.8015688050854868	3.1113860607147217	0.9953701496124268	Node Label Prediction	Random Forest Classifier	scikit-learn	CiteSeer	3312	9196	Stratified Monte Carlo	0	{"train_size": 0.8}	False	96	3.7.6	Linux-5.10.0-20-cloud-amd64-x86_64-with-debian-11.6	10		2.312660217285156e-05	1.9073486328125e-06	1.9073486328125e-06	13.509583711624146	13.506327390670776	4.291534423828125e-06	2.1457672119140625e-06	Node2Vec GloVe	42	gini		10	2	1	0.0	sqrt		0.0	balanced	0.0	42	100
0	train	0.7992149758454107	2647	0.5364563656970155	0.4635436343029845	0.556157953968285	0.5599060104580218	0.615071038781008	0.556157953968285	0.8501845243086805	0.5874118804931641	0.033233642578125	Node Label Prediction	Decision Tree Classifier	scikit-learn	CiteSeer	3312	9196	Stratified Monte Carlo	1	{"train_size": 0.8}	False	96	3.7.6	Linux-5.10.0-20-cloud-amd64-x86_64-with-debian-11.6	10		2.312660217285156e-05	1.9073486328125e-06	1.9073486328125e-06	13.567404508590698	13.56459641456604	4.291534423828125e-06	2.384185791015625e-06	Node2Vec GloVe	84	gini	best	10	2	1	0.0			0.0	balanced	0.0	42	100
1	test	0.7992149758454107	665	0.2932330827067669	0.706766917293233	0.2819689057452743	0.28091958598125	0.3057607184125805	0.2819689057452743	0.5931384449287006	0.5874118804931641	0.033233642578125	Node Label Prediction	Decision Tree Classifier	scikit-learn	CiteSeer	3312	9196	Stratified Monte Carlo	1	{"train_size": 0.8}	False	96	3.7.6	Linux-5.10.0-20-cloud-amd64-x86_64-with-debian-11.6	10		2.312660217285156e-05	1.9073486328125e-06	1.9073486328125e-06	13.567404508590698	13.56459641456604	4.291534423828125e-06	2.384185791015625e-06	Node2Vec GloVe	84	gini	best	10	2	1	0.0			0.0	balanced	0.0	42	100
0	train	0.7992149758454107	2647	0.9505100113335851	0.0494899886664148	0.9510128081010166	0.9557532181051696	0.9651849718381976	0.9510128081010166	0.9980582068333662	2.7535271644592285	0.8830118179321289	Node Label Prediction	Random Forest Classifier	scikit-learn	CiteSeer	3312	9196	Stratified Monte Carlo	1	{"train_size": 0.8}	False	96	3.7.6	Linux-5.10.0-20-cloud-amd64-x86_64-with-debian-11.6	10		2.312660217285156e-05	1.9073486328125e-06	1.9073486328125e-06	13.567404508590698	13.56459641456604	4.291534423828125e-06	2.384185791015625e-06	Node2Vec GloVe	84	gini		10	2	1	0.0	sqrt		0.0	balanced	0.0	42	100
1	test	0.7992149758454107	665	0.6015037593984962	0.3984962406015037	0.56177086150954	0.5720122262279718	0.6248790844521479	0.56177086150954	0.7981816818489756	2.7535271644592285	0.8830118179321289	Node Label Prediction	Random Forest Classifier	scikit-learn	CiteSeer	3312	9196	Stratified Monte Carlo	1	{"train_size": 0.8}	False	96	3.7.6	Linux-5.10.0-20-cloud-amd64-x86_64-with-debian-11.6	10		2.312660217285156e-05	1.9073486328125e-06	1.9073486328125e-06	13.567404508590698	13.56459641456604	4.291534423828125e-06	2.384185791015625e-06	Node2Vec GloVe	84	gini		10	2	1	0.0	sqrt		0.0	balanced	0.0	42	100
0	train	0.7992149758454107	2647	0.4635436343029845	0.5364563656970155	0.4640894797894774	0.4790026878567439	0.6081458218283772	0.4640894797894774	0.7734395464549152	0.633673906326294	0.0340216159820556	Node Label Prediction	Decision Tree Classifier	scikit-learn	CiteSeer	3312	9196	Stratified Monte Carlo	2	{"train_size": 0.8}	False	96	3.7.6	Linux-5.10.0-20-cloud-amd64-x86_64-with-debian-11.6	10		2.312660217285156e-05	1.9073486328125e-06	1.9073486328125e-06	13.353753328323364	13.351087808609009	1.0251998901367188e-05	4.529953002929688e-06	Node2Vec GloVe	126	gini	best	10	2	1	0.0			0.0	balanced	0.0	42	100
1	test	0.7992149758454107	665	0.3383458646616541	0.6616541353383458	0.3086763854549755	0.2965255064356306	0.3692270092791638	0.3086763854549755	0.6117903564086885	0.633673906326294	0.0340216159820556	Node Label Prediction	Decision Tree Classifier	scikit-learn	CiteSeer	3312	9196	Stratified Monte Carlo	2	{"train_size": 0.8}	False	96	3.7.6	Linux-5.10.0-20-cloud-amd64-x86_64-with-debian-11.6	10		2.312660217285156e-05	1.9073486328125e-06	1.9073486328125e-06	13.353753328323364	13.351087808609009	1.0251998901367188e-05	4.529953002929688e-06	Node2Vec GloVe	126	gini	best	10	2	1	0.0			0.0	balanced	0.0	42	100
0	train	0.7992149758454107	2647	0.9418209293539856	0.0581790706460143	0.9393750198007772	0.9467216468941412	0.9607634763767892	0.9393750198007772	0.9977285102548444	2.7551674842834477	1.0842607021331787	Node Label Prediction	Random Forest Classifier	scikit-learn	CiteSeer	3312	9196	Stratified Monte Carlo	2	{"train_size": 0.8}	False	96	3.7.6	Linux-5.10.0-20-cloud-amd64-x86_64-with-debian-11.6	10		2.312660217285156e-05	1.9073486328125e-06	1.9073486328125e-06	13.353753328323364	13.351087808609009	1.0251998901367188e-05	4.529953002929688e-06	Node2Vec GloVe	126	gini		10	2	1	0.0	sqrt		0.0	balanced	0.0	42	100
1	test	0.7992149758454107	665	0.5774436090225564	0.4225563909774436	0.5344312844959002	0.5404442738514996	0.576847637737382	0.5344312844959002	0.7936627943409936	2.7551674842834477	1.0842607021331787	Node Label Prediction	Random Forest Classifier	scikit-learn	CiteSeer	3312	9196	Stratified Monte Carlo	2	{"train_size": 0.8}	False	96	3.7.6	Linux-5.10.0-20-cloud-amd64-x86_64-with-debian-11.6	10		2.312660217285156e-05	1.9073486328125e-06	1.9073486328125e-06	13.353753328323364	13.351087808609009	1.0251998901367188e-05	4.529953002929688e-06	Node2Vec GloVe	126	gini		10	2	1	0.0	sqrt		0.0	balanced	0.0	42	100
0	train	0.7992149758454107	2647	0.5810351341140915	0.4189648658859086	0.6068605541041413	0.5953508716205166	0.6278648029679604	0.6068605541041413	0.8707490462311739	0.580866813659668	0.0355021953582763	Node Label Prediction	Decision Tree Classifier	scikit-learn	CiteSeer	3312	9196	Stratified Monte Carlo	3	{"train_size": 0.8}	False	96	3.7.6	Linux-5.10.0-20-cloud-amd64-x86_64-with-debian-11.6	10		2.312660217285156e-05	1.9073486328125e-06	1.9073486328125e-06	13.406861543655396	13.402618169784546	3.576278686523437e-06	1.9073486328125e-06	Node2Vec GloVe	168	gini	best	10	2	1	0.0			0.0	balanced	0.0	42	100
1	test	0.7992149758454107	665	0.3172932330827068	0.6827067669172933	0.3188200612868004	0.3123504475682175	0.3264396257391088	0.3188200612868004	0.6028804029151398	0.580866813659668	0.0355021953582763	Node Label Prediction	Decision Tree Classifier	scikit-learn	CiteSeer	3312	9196	Stratified Monte Carlo	3	{"train_size": 0.8}	False	96	3.7.6	Linux-5.10.0-20-cloud-amd64-x86_64-with-debian-11.6	10		2.312660217285156e-05	1.9073486328125e-06	1.9073486328125e-06	13.406861543655396	13.402618169784546	3.576278686523437e-06	1.9073486328125e-06	Node2Vec GloVe	168	gini	best	10	2	1	0.0			0.0	balanced	0.0	42	100
0	train	0.7992149758454107	2647	0.944465432565168	0.0555345674348318	0.9429569129620488	0.9501016486548256	0.9636869430683864	0.9429569129620488	0.9982258210292444	2.793630838394165	0.8806641101837158	Node Label Prediction	Random Forest Classifier	scikit-learn	CiteSeer	3312	9196	Stratified Monte Carlo	3	{"train_size": 0.8}	False	96	3.7.6	Linux-5.10.0-20-cloud-amd64-x86_64-with-debian-11.6	10		2.312660217285156e-05	1.9073486328125e-06	1.9073486328125e-06	13.406861543655396	13.402618169784546	3.576278686523437e-06	1.9073486328125e-06	Node2Vec GloVe	168	gini		10	2	1	0.0	sqrt		0.0	balanced	0.0	42	100
1	test	0.7992149758454107	665	0.562406015037594	0.437593984962406	0.5261015890263651	0.5402013308952589	0.5921904706199073	0.5261015890263651	0.7988730608313118	2.793630838394165	0.8806641101837158	Node Label Prediction	Random Forest Classifier	scikit-learn	CiteSeer	3312	9196	Stratified Monte Carlo	3	{"train_size": 0.8}	False	96	3.7.6	Linux-5.10.0-20-cloud-amd64-x86_64-with-debian-11.6	10		2.312660217285156e-05	1.9073486328125e-06	1.9073486328125e-06	13.406861543655396	13.402618169784546	3.576278686523437e-06	1.9073486328125e-06	Node2Vec GloVe	168	gini		10	2	1	0.0	sqrt		0.0	balanced	0.0	42	100
0	train	0.7992149758454107	2647	0.4601435587457499	0.5398564412542501	0.4933421323374267	0.459208796317734	0.5526282065882292	0.4933421323374267	0.7979139698832606	0.6281833648681641	0.0360975265502929	Node Label Prediction	Decision Tree Classifier	scikit-learn	CiteSeer	3312	9196	Stratified Monte Carlo	4	{"train_size": 0.8}	False	96	3.7.6	Linux-5.10.0-20-cloud-amd64-x86_64-with-debian-11.6	10		2.312660217285156e-05	1.9073486328125e-06	1.9073486328125e-06	13.602295637130736	13.597832202911375	2.2411346435546875e-05	4.76837158203125e-06	Node2Vec GloVe	210	gini	best	10	2	1	0.0			0.0	balanced	0.0	42	100
1	test	0.7992149758454107	665	0.2466165413533834	0.7533834586466165	0.2575935566153591	0.2329253565279003	0.2687780224879557	0.2575935566153591	0.5959460203041312	0.6281833648681641	0.0360975265502929	Node Label Prediction	Decision Tree Classifier	scikit-learn	CiteSeer	3312	9196	Stratified Monte Carlo	4	{"train_size": 0.8}	False	96	3.7.6	Linux-5.10.0-20-cloud-amd64-x86_64-with-debian-11.6	10		2.312660217285156e-05	1.9073486328125e-06	1.9073486328125e-06	13.602295637130736	13.597832202911375	2.2411346435546875e-05	4.76837158203125e-06	Node2Vec GloVe	210	gini	best	10	2	1	0.0			0.0	balanced	0.0	42	100
0	train	0.7992149758454107	2647	0.9251983377408388	0.0748016622591613	0.9239578988319922	0.9333281884932602	0.953212651149538	0.9239578988319922	0.9968789593032694	3.087759494781494	0.9875307083129884	Node Label Prediction	Random Forest Classifier	scikit-learn	CiteSeer	3312	9196	Stratified Monte Carlo	4	{"train_size": 0.8}	False	96	3.7.6	Linux-5.10.0-20-cloud-amd64-x86_64-with-debian-11.6	10		2.312660217285156e-05	1.9073486328125e-06	1.9073486328125e-06	13.602295637130736	13.597832202911375	2.2411346435546875e-05	4.76837158203125e-06	Node2Vec GloVe	210	gini		10	2	1	0.0	sqrt		0.0	balanced	0.0	42	100
1	test	0.7992149758454107	665	0.5654135338345865	0.4345864661654135	0.5333892526049107	0.5472495697057765	0.5940513251951033	0.5333892526049107	0.8038522786766271	3.087759494781494	0.9875307083129884	Node Label Prediction	Random Forest Classifier	scikit-learn	CiteSeer	3312	9196	Stratified Monte Carlo	4	{"train_size": 0.8}	False	96	3.7.6	Linux-5.10.0-20-cloud-amd64-x86_64-with-debian-11.6	10		2.312660217285156e-05	1.9073486328125e-06	1.9073486328125e-06	13.602295637130736	13.597832202911375	2.2411346435546875e-05	4.76837158203125e-06	Node2Vec GloVe	210	gini		10	2	1	0.0	sqrt		0.0	balanced	0.0	42	100
0	train	0.7992149758454107	2647	0.5765017000377786	0.4234982999622214	0.598594124990509	0.5910949251251577	0.6497587519609381	0.598594124990509	0.8692813998122233	0.5906405448913574	0.0342750549316406	Node Label Prediction	Decision Tree Classifier	scikit-learn	CiteSeer	3312	9196	Stratified Monte Carlo	5	{"train_size": 0.8}	False	96	3.7.6	Linux-5.10.0-20-cloud-amd64-x86_64-with-debian-11.6	10		2.312660217285156e-05	1.9073486328125e-06	1.9073486328125e-06	13.525165796279907	13.522278785705566	3.337860107421875e-06	2.6226043701171875e-06	Node2Vec GloVe	252	gini	best	10	2	1	0.0			0.0	balanced	0.0	42	100
1	test	0.7992149758454107	665	0.2646616541353383	0.7353383458646616	0.2558041627912564	0.2520490572588288	0.2805424576337055	0.2558041627912564	0.5804231031633521	0.5906405448913574	0.0342750549316406	Node Label Prediction	Decision Tree Classifier	scikit-learn	CiteSeer	3312	9196	Stratified Monte Carlo	5	{"train_size": 0.8}	False	96	3.7.6	Linux-5.10.0-20-cloud-amd64-x86_64-with-debian-11.6	10		2.312660217285156e-05	1.9073486328125e-06	1.9073486328125e-06	13.525165796279907	13.522278785705566	3.337860107421875e-06	2.6226043701171875e-06	Node2Vec GloVe	252	gini	best	10	2	1	0.0			0.0	balanced	0.0	42	100
0	train	0.7992149758454107	2647	0.9414431431809596	0.0585568568190404	0.9399249374599836	0.9474013771113406	0.9618079078076216	0.9399249374599836	0.9973997668848504	2.741513967514038	1.0825402736663818	Node Label Prediction	Random Forest Classifier	scikit-learn	CiteSeer	3312	9196	Stratified Monte Carlo	5	{"train_size": 0.8}	False	96	3.7.6	Linux-5.10.0-20-cloud-amd64-x86_64-with-debian-11.6	10		2.312660217285156e-05	1.9073486328125e-06	1.9073486328125e-06	13.525165796279907	13.522278785705566	3.337860107421875e-06	2.6226043701171875e-06	Node2Vec GloVe	252	gini		10	2	1	0.0	sqrt		0.0	balanced	0.0	42	100
1	test	0.7992149758454107	665	0.5533834586466165	0.4466165413533834	0.5212537361452215	0.5377605703558831	0.6058417989227959	0.5212537361452215	0.7983551199398099	2.741513967514038	1.0825402736663818	Node Label Prediction	Random Forest Classifier	scikit-learn	CiteSeer	3312	9196	Stratified Monte Carlo	5	{"train_size": 0.8}	False	96	3.7.6	Linux-5.10.0-20-cloud-amd64-x86_64-with-debian-11.6	10		2.312660217285156e-05	1.9073486328125e-06	1.9073486328125e-06	13.525165796279907	13.522278785705566	3.337860107421875e-06	2.6226043701171875e-06	Node2Vec GloVe	252	gini		10	2	1	0.0	sqrt		0.0	balanced	0.0	42	100
0	train	0.7992149758454107	2647	0.5292784284095202	0.4707215715904798	0.5422993631850149	0.5414924615491158	0.5742200432213193	0.5422993631850149	0.8268067502751376	0.6110179424285889	0.032841682434082	Node Label Prediction	Decision Tree Classifier	scikit-learn	CiteSeer	3312	9196	Stratified Monte Carlo	6	{"train_size": 0.8}	False	96	3.7.6	Linux-5.10.0-20-cloud-amd64-x86_64-with-debian-11.6	10		2.312660217285156e-05	1.9073486328125e-06	1.9073486328125e-06	13.32879638671875	13.324541330337524	4.0531158447265625e-06	2.1457672119140625e-06	Node2Vec GloVe	294	gini	best	10	2	1	0.0			0.0	balanced	0.0	42	100
1	test	0.7992149758454107	665	0.2917293233082706	0.7082706766917293	0.2790838899623771	0.2698651678945454	0.2902562128317303	0.2790838899623771	0.5931990418072887	0.6110179424285889	0.032841682434082	Node Label Prediction	Decision Tree Classifier	scikit-learn	CiteSeer	3312	9196	Stratified Monte Carlo	6	{"train_size": 0.8}	False	96	3.7.6	Linux-5.10.0-20-cloud-amd64-x86_64-with-debian-11.6	10		2.312660217285156e-05	1.9073486328125e-06	1.9073486328125e-06	13.32879638671875	13.324541330337524	4.0531158447265625e-06	2.1457672119140625e-06	Node2Vec GloVe	294	gini	best	10	2	1	0.0			0.0	balanced	0.0	42	100
0	train	0.7992149758454107	2647	0.9410653570079336	0.0589346429920664	0.9409494962514808	0.9477062243749996	0.9612508561697636	0.9409494962514808	0.9972738446402196	2.7554197311401367	0.9845073223114014	Node Label Prediction	Random Forest Classifier	scikit-learn	CiteSeer	3312	9196	Stratified Monte Carlo	6	{"train_size": 0.8}	False	96	3.7.6	Linux-5.10.0-20-cloud-amd64-x86_64-with-debian-11.6	10		2.312660217285156e-05	1.9073486328125e-06	1.9073486328125e-06	13.32879638671875	13.324541330337524	4.0531158447265625e-06	2.1457672119140625e-06	Node2Vec GloVe	294	gini		10	2	1	0.0	sqrt		0.0	balanced	0.0	42	100
1	test	0.7992149758454107	665	0.5699248120300752	0.4300751879699248	0.548882007254409	0.5616429674713698	0.6007503342031767	0.548882007254409	0.7971951366543029	2.7554197311401367	0.9845073223114014	Node Label Prediction	Random Forest Classifier	scikit-learn	CiteSeer	3312	9196	Stratified Monte Carlo	6	{"train_size": 0.8}	False	96	3.7.6	Linux-5.10.0-20-cloud-amd64-x86_64-with-debian-11.6	10		2.312660217285156e-05	1.9073486328125e-06	1.9073486328125e-06	13.32879638671875	13.324541330337524	4.0531158447265625e-06	2.1457672119140625e-06	Node2Vec GloVe	294	gini		10	2	1	0.0	sqrt		0.0	balanced	0.0	42	100
0	train	0.7992149758454107	2647	0.5814129202871174	0.4185870797128825	0.5986925880928048	0.605181935397448	0.6775639701598727	0.5986925880928048	0.8641341651463469	0.596820592880249	0.0330994129180908	Node Label Prediction	Decision Tree Classifier	scikit-learn	CiteSeer	3312	9196	Stratified Monte Carlo	7	{"train_size": 0.8}	False	96	3.7.6	Linux-5.10.0-20-cloud-amd64-x86_64-with-debian-11.6	10		2.312660217285156e-05	1.9073486328125e-06	1.9073486328125e-06	13.62059497833252	13.616066455841064	9.775161743164062e-06	1.52587890625e-05	Node2Vec GloVe	336	gini	best	10	2	1	0.0			0.0	balanced	0.0	42	100
1	test	0.7992149758454107	665	0.3323308270676692	0.6676691729323309	0.3123010912395307	0.3074227030187066	0.3398313038278339	0.3123010912395307	0.6124060555328604	0.596820592880249	0.0330994129180908	Node Label Prediction	Decision Tree Classifier	scikit-learn	CiteSeer	3312	9196	Stratified Monte Carlo	7	{"train_size": 0.8}	False	96	3.7.6	Linux-5.10.0-20-cloud-amd64-x86_64-with-debian-11.6	10		2.312660217285156e-05	1.9073486328125e-06	1.9073486328125e-06	13.62059497833252	13.616066455841064	9.775161743164062e-06	1.52587890625e-05	Node2Vec GloVe	336	gini	best	10	2	1	0.0			0.0	balanced	0.0	42	100
0	train	0.7992149758454107	2647	0.9463543634302984	0.0536456365697015	0.9464878989990776	0.9525391150703976	0.9644971047189924	0.9464878989990776	0.9981718331497008	2.739842653274536	0.9868988990783693	Node Label Prediction	Random Forest Classifier	scikit-learn	CiteSeer	3312	9196	Stratified Monte Carlo	7	{"train_size": 0.8}	False	96	3.7.6	Linux-5.10.0-20-cloud-amd64-x86_64-with-debian-11.6	10		2.312660217285156e-05	1.9073486328125e-06	1.9073486328125e-06	13.62059497833252	13.616066455841064	9.775161743164062e-06	1.52587890625e-05	Node2Vec GloVe	336	gini		10	2	1	0.0	sqrt		0.0	balanced	0.0	42	100
1	test	0.7992149758454107	665	0.5984962406015037	0.4015037593984962	0.5586764561648317	0.570952532275338	0.6194385185616461	0.5586764561648317	0.8275049275555421	2.739842653274536	0.9868988990783693	Node Label Prediction	Random Forest Classifier	scikit-learn	CiteSeer	3312	9196	Stratified Monte Carlo	7	{"train_size": 0.8}	False	96	3.7.6	Linux-5.10.0-20-cloud-amd64-x86_64-with-debian-11.6	10		2.312660217285156e-05	1.9073486328125e-06	1.9073486328125e-06	13.62059497833252	13.616066455841064	9.775161743164062e-06	1.52587890625e-05	Node2Vec GloVe	336	gini		10	2	1	0.0	sqrt		0.0	balanced	0.0	42	100
0	train	0.7992149758454107	2647	0.5579901775595013	0.4420098224404987	0.5607522207173887	0.577574077046754	0.6382296982751919	0.5607522207173887	0.8404245863865296	0.606358528137207	0.0346581935882568	Node Label Prediction	Decision Tree Classifier	scikit-learn	CiteSeer	3312	9196	Stratified Monte Carlo	8	{"train_size": 0.8}	False	96	3.7.6	Linux-5.10.0-20-cloud-amd64-x86_64-with-debian-11.6	10		2.312660217285156e-05	1.9073486328125e-06	1.9073486328125e-06	13.39926266670227	13.395591497421265	4.0531158447265625e-06	1.6689300537109375e-06	Node2Vec GloVe	378	gini	best	10	2	1	0.0			0.0	balanced	0.0	42	100
1	test	0.7992149758454107	665	0.3097744360902256	0.6902255639097744	0.3011057461326897	0.2972297729996693	0.3192896428190546	0.3011057461326897	0.5931225827107994	0.606358528137207	0.0346581935882568	Node Label Prediction	Decision Tree Classifier	scikit-learn	CiteSeer	3312	9196	Stratified Monte Carlo	8	{"train_size": 0.8}	False	96	3.7.6	Linux-5.10.0-20-cloud-amd64-x86_64-with-debian-11.6	10		2.312660217285156e-05	1.9073486328125e-06	1.9073486328125e-06	13.39926266670227	13.395591497421265	4.0531158447265625e-06	1.6689300537109375e-06	Node2Vec GloVe	378	gini	best	10	2	1	0.0			0.0	balanced	0.0	42	100
0	train	0.7992149758454107	2647	0.9391764261428032	0.0608235738571968	0.939102310192394	0.9462909690791564	0.9608543470395706	0.939102310192394	0.9979364619362334	2.9900224208831787	0.982257604598999	Node Label Prediction	Random Forest Classifier	scikit-learn	CiteSeer	3312	9196	Stratified Monte Carlo	8	{"train_size": 0.8}	False	96	3.7.6	Linux-5.10.0-20-cloud-amd64-x86_64-with-debian-11.6	10		2.312660217285156e-05	1.9073486328125e-06	1.9073486328125e-06	13.39926266670227	13.395591497421265	4.0531158447265625e-06	1.6689300537109375e-06	Node2Vec GloVe	378	gini		10	2	1	0.0	sqrt		0.0	balanced	0.0	42	100
1	test	0.7992149758454107	665	0.5458646616541354	0.4541353383458646	0.5160764417343925	0.52798084611104	0.5762617386179721	0.5160764417343925	0.7852042430187253	2.9900224208831787	0.982257604598999	Node Label Prediction	Random Forest Classifier	scikit-learn	CiteSeer	3312	9196	Stratified Monte Carlo	8	{"train_size": 0.8}	False	96	3.7.6	Linux-5.10.0-20-cloud-amd64-x86_64-with-debian-11.6	10		2.312660217285156e-05	1.9073486328125e-06	1.9073486328125e-06	13.39926266670227	13.395591497421265	4.0531158447265625e-06	1.6689300537109375e-06	Node2Vec GloVe	378	gini		10	2	1	0.0	sqrt		0.0	balanced	0.0	42	100
0	train	0.7992149758454107	2647	0.5360785795239894	0.4639214204760106	0.548761114017093	0.5501098700206275	0.6285590298855733	0.548761114017093	0.8364959028259239	0.606518030166626	0.0361843109130859	Node Label Prediction	Decision Tree Classifier	scikit-learn	CiteSeer	3312	9196	Stratified Monte Carlo	9	{"train_size": 0.8}	False	96	3.7.6	Linux-5.10.0-20-cloud-amd64-x86_64-with-debian-11.6	10		2.312660217285156e-05	1.9073486328125e-06	1.9073486328125e-06	13.534231185913086	13.531487464904783	4.291534423828125e-06	2.1457672119140625e-06	Node2Vec GloVe	420	gini	best	10	2	1	0.0			0.0	balanced	0.0	42	100
1	test	0.7992149758454107	665	0.3263157894736842	0.6736842105263158	0.3128503948652965	0.3052835808464801	0.3520995910192182	0.3128503948652965	0.6112334991838422	0.606518030166626	0.0361843109130859	Node Label Prediction	Decision Tree Classifier	scikit-learn	CiteSeer	3312	9196	Stratified Monte Carlo	9	{"train_size": 0.8}	False	96	3.7.6	Linux-5.10.0-20-cloud-amd64-x86_64-with-debian-11.6	10		2.312660217285156e-05	1.9073486328125e-06	1.9073486328125e-06	13.534231185913086	13.531487464904783	4.291534423828125e-06	2.1457672119140625e-06	Node2Vec GloVe	420	gini	best	10	2	1	0.0			0.0	balanced	0.0	42	100
0	train	0.7992149758454107	2647	0.9357763505855684	0.0642236494144314	0.9346513009736788	0.9426521020326069	0.9588582269641606	0.9346513009736788	0.996959547353085	2.761205673217773	1.0934782028198242	Node Label Prediction	Random Forest Classifier	scikit-learn	CiteSeer	3312	9196	Stratified Monte Carlo	9	{"train_size": 0.8}	False	96	3.7.6	Linux-5.10.0-20-cloud-amd64-x86_64-with-debian-11.6	10		2.312660217285156e-05	1.9073486328125e-06	1.9073486328125e-06	13.534231185913086	13.531487464904783	4.291534423828125e-06	2.1457672119140625e-06	Node2Vec GloVe	420	gini		10	2	1	0.0	sqrt		0.0	balanced	0.0	42	100
1	test	0.7992149758454107	665	0.5203007518796993	0.4796992481203007	0.4906682629328767	0.5026357863246416	0.5442540140225238	0.4906682629328767	0.7703596680270587	2.761205673217773	1.0934782028198242	Node Label Prediction	Random Forest Classifier	scikit-learn	CiteSeer	3312	9196	Stratified Monte Carlo	9	{"train_size": 0.8}	False	96	3.7.6	Linux-5.10.0-20-cloud-amd64-x86_64-with-debian-11.6	10		2.312660217285156e-05	1.9073486328125e-06	1.9073486328125e-06	13.534231185913086	13.531487464904783	4.291534423828125e-06	2.1457672119140625e-06	Node2Vec GloVe	420	gini		10	2	1	0.0	sqrt		0.0	balanced	0.0	42	100
0	train	0.7999695694071106	15773	0.5362962023711405	0.46370379762885944	0.547771294225072	0.5265094559038053	0.5470079913638779	0.547771294225072	0.7417740987432113	4.166507720947266	0.07935214042663574	Node Label Prediction	Decision Tree Classifier	scikit-learn	PubMedDiabetes	19717	88651	Stratified Monte Carlo	0	{"train_size": 0.8}	False	96	3.7.6	Linux-5.10.0-20-cloud-amd64-x86_64-with-debian-11.7	10		0.0008606910705566406	1.6689300537109375e-06	2.6226043701171875e-06	79.994455575943	79.98957347869873	7.3909759521484375e-06	3.5762786865234375e-06	Node2Vec GloVe	42	gini	best	10	2	1	0.0			0.0	balanced	0.0	42	100
1	test	0.7999695694071106	3944	0.3772819472616633	0.6227180527383367	0.37883995799328773	0.3609363981182276	0.3729558005177238	0.37883995799328773	0.5455833208140778	4.166507720947266	0.07935214042663574	Node Label Prediction	Decision Tree Classifier	scikit-learn	PubMedDiabetes	19717	88651	Stratified Monte Carlo	0	{"train_size": 0.8}	False	96	3.7.6	Linux-5.10.0-20-cloud-amd64-x86_64-with-debian-11.7	10		0.0008606910705566406	1.6689300537109375e-06	2.6226043701171875e-06	79.994455575943	79.98957347869873	7.3909759521484375e-06	3.5762786865234375e-06	Node2Vec GloVe	42	gini	best	10	2	1	0.0			0.0	balanced	0.0	42	100
0	train	0.7999695694071106	15773	0.8698408673048881	0.1301591326951119	0.8618365359084844	0.8754963994443448	0.9162525280550248	0.8618365359084844	0.9869406625432756	4.488198757171631	1.3355200290679932	Node Label Prediction	Random Forest Classifier	scikit-learn	PubMedDiabetes	19717	88651	Stratified Monte Carlo	0	{"train_size": 0.8}	False	96	3.7.6	Linux-5.10.0-20-cloud-amd64-x86_64-with-debian-11.7	10		0.0008606910705566406	1.6689300537109375e-06	2.6226043701171875e-06	79.994455575943	79.98957347869873	7.3909759521484375e-06	3.5762786865234375e-06	Node2Vec GloVe	42	gini		10	2	1	0.0	sqrt		0.0	balanced	0.0	42	100
1	test	0.7999695694071106	3944	0.5083671399594321	0.49163286004056794	0.46000233503845095	0.4626162947901438	0.5444872680011158	0.46000233503845095	0.6787136962772453	4.488198757171631	1.3355200290679932	Node Label Prediction	Random Forest Classifier	scikit-learn	PubMedDiabetes	19717	88651	Stratified Monte Carlo	0	{"train_size": 0.8}	False	96	3.7.6	Linux-5.10.0-20-cloud-amd64-x86_64-with-debian-11.7	10		0.0008606910705566406	1.6689300537109375e-06	2.6226043701171875e-06	79.994455575943	79.98957347869873	7.3909759521484375e-06	3.5762786865234375e-06	Node2Vec GloVe	42	gini		10	2	1	0.0	sqrt		0.0	balanced	0.0	42	100
0	train	0.7999695694071106	15773	0.551829075001585	0.448170924998415	0.5533219393068965	0.5422889880276763	0.552407475796485	0.5533219393068965	0.7426763232975561	4.142107725143433	0.0748438835144043	Node Label Prediction	Decision Tree Classifier	scikit-learn	PubMedDiabetes	19717	88651	Stratified Monte Carlo	1	{"train_size": 0.8}	False	96	3.7.6	Linux-5.10.0-20-cloud-amd64-x86_64-with-debian-11.7	10		0.0008606910705566406	1.6689300537109375e-06	2.6226043701171875e-06	79.60140991210938	79.59358191490173	8.106231689453125e-06	9.775161743164062e-06	Node2Vec GloVe	84	gini	best	10	2	1	0.0			0.0	balanced	0.0	42	100
1	test	0.7999695694071106	3944	0.3919878296146045	0.6080121703853956	0.3826268957762032	0.3724666748832517	0.38060994086306965	0.3826268957762032	0.5405669123460869	4.142107725143433	0.0748438835144043	Node Label Prediction	Decision Tree Classifier	scikit-learn	PubMedDiabetes	19717	88651	Stratified Monte Carlo	1	{"train_size": 0.8}	False	96	3.7.6	Linux-5.10.0-20-cloud-amd64-x86_64-with-debian-11.7	10		0.0008606910705566406	1.6689300537109375e-06	2.6226043701171875e-06	79.60140991210938	79.59358191490173	8.106231689453125e-06	9.775161743164062e-06	Node2Vec GloVe	84	gini	best	10	2	1	0.0			0.0	balanced	0.0	42	100
0	train	0.7999695694071106	15773	0.8787801940024091	0.12121980599759082	0.8724796458846802	0.8851869350245715	0.9218997457889322	0.8724796458846802	0.9905339386741884	4.269406318664551	1.3354647159576416	Node Label Prediction	Random Forest Classifier	scikit-learn	PubMedDiabetes	19717	88651	Stratified Monte Carlo	1	{"train_size": 0.8}	False	96	3.7.6	Linux-5.10.0-20-cloud-amd64-x86_64-with-debian-11.7	10		0.0008606910705566406	1.6689300537109375e-06	2.6226043701171875e-06	79.60140991210938	79.59358191490173	8.106231689453125e-06	9.775161743164062e-06	Node2Vec GloVe	84	gini		10	2	1	0.0	sqrt		0.0	balanced	0.0	42	100
1	test	0.7999695694071106	3944	0.527129817444219	0.47287018255578095	0.47101731840167665	0.4679537487342371	0.5705379981113804	0.47101731840167665	0.6954106131066049	4.269406318664551	1.3354647159576416	Node Label Prediction	Random Forest Classifier	scikit-learn	PubMedDiabetes	19717	88651	Stratified Monte Carlo	1	{"train_size": 0.8}	False	96	3.7.6	Linux-5.10.0-20-cloud-amd64-x86_64-with-debian-11.7	10		0.0008606910705566406	1.6689300537109375e-06	2.6226043701171875e-06	79.60140991210938	79.59358191490173	8.106231689453125e-06	9.775161743164062e-06	Node2Vec GloVe	84	gini		10	2	1	0.0	sqrt		0.0	balanced	0.0	42	100
0	train	0.7999695694071106	15773	0.5553160464084195	0.4446839535915805	0.5570479322541363	0.5454467407258933	0.5589699445749043	0.5570479322541363	0.7464131475173531	4.166401624679565	0.08040857315063477	Node Label Prediction	Decision Tree Classifier	scikit-learn	PubMedDiabetes	19717	88651	Stratified Monte Carlo	2	{"train_size": 0.8}	False	96	3.7.6	Linux-5.10.0-20-cloud-amd64-x86_64-with-debian-11.7	10		0.0008606910705566406	1.6689300537109375e-06	2.6226043701171875e-06	79.69310426712036	79.68812108039856	8.821487426757812e-06	1.0728836059570312e-05	Node2Vec GloVe	126	gini	best	10	2	1	0.0			0.0	balanced	0.0	42	100
1	test	0.7999695694071106	3944	0.3813387423935091	0.6186612576064908	0.37110785434695587	0.36010196673784484	0.3706636949874258	0.37110785434695587	0.5278941661367189	4.166401624679565	0.08040857315063477	Node Label Prediction	Decision Tree Classifier	scikit-learn	PubMedDiabetes	19717	88651	Stratified Monte Carlo	2	{"train_size": 0.8}	False	96	3.7.6	Linux-5.10.0-20-cloud-amd64-x86_64-with-debian-11.7	10		0.0008606910705566406	1.6689300537109375e-06	2.6226043701171875e-06	79.69310426712036	79.68812108039856	8.821487426757812e-06	1.0728836059570312e-05	Node2Vec GloVe	126	gini	best	10	2	1	0.0			0.0	balanced	0.0	42	100
0	train	0.7999695694071106	15773	0.8661636974576808	0.13383630254231915	0.8580446768334121	0.8723104222361991	0.9155702429621687	0.8580446768334121	0.9856302115222121	4.414036750793457	1.5759828090667725	Node Label Prediction	Random Forest Classifier	scikit-learn	PubMedDiabetes	19717	88651	Stratified Monte Carlo	2	{"train_size": 0.8}	False	96	3.7.6	Linux-5.10.0-20-cloud-amd64-x86_64-with-debian-11.7	10		0.0008606910705566406	1.6689300537109375e-06	2.6226043701171875e-06	79.69310426712036	79.68812108039856	8.821487426757812e-06	1.0728836059570312e-05	Node2Vec GloVe	126	gini		10	2	1	0.0	sqrt		0.0	balanced	0.0	42	100
1	test	0.7999695694071106	3944	0.49898580121703856	0.5010141987829615	0.4463442769901145	0.44326310829022836	0.5150332050414992	0.4463442769901145	0.6692563005415102	4.414036750793457	1.5759828090667725	Node Label Prediction	Random Forest Classifier	scikit-learn	PubMedDiabetes	19717	88651	Stratified Monte Carlo	2	{"train_size": 0.8}	False	96	3.7.6	Linux-5.10.0-20-cloud-amd64-x86_64-with-debian-11.7	10		0.0008606910705566406	1.6689300537109375e-06	2.6226043701171875e-06	79.69310426712036	79.68812108039856	8.821487426757812e-06	1.0728836059570312e-05	Node2Vec GloVe	126	gini		10	2	1	0.0	sqrt		0.0	balanced	0.0	42	100
0	train	0.7999695694071106	15773	0.5453623280289102	0.45463767197108984	0.5535372325321437	0.5353424240549745	0.5548990453609652	0.5535372325321437	0.7431069172544035	4.115839958190918	0.07688760757446289	Node Label Prediction	Decision Tree Classifier	scikit-learn	PubMedDiabetes	19717	88651	Stratified Monte Carlo	3	{"train_size": 0.8}	False	96	3.7.6	Linux-5.10.0-20-cloud-amd64-x86_64-with-debian-11.7	10		0.0008606910705566406	1.6689300537109375e-06	2.6226043701171875e-06	80.02499723434448	80.01974272727966	7.152557373046875e-06	9.5367431640625e-06	Node2Vec GloVe	168	gini	best	10	2	1	0.0			0.0	balanced	0.0	42	100
1	test	0.7999695694071106	3944	0.35699797160243407	0.6430020283975659	0.3514534355414734	0.33948437624537825	0.3504514489850588	0.3514534355414734	0.5161955863876383	4.115839958190918	0.07688760757446289	Node Label Prediction	Decision Tree Classifier	scikit-learn	PubMedDiabetes	19717	88651	Stratified Monte Carlo	3	{"train_size": 0.8}	False	96	3.7.6	Linux-5.10.0-20-cloud-amd64-x86_64-with-debian-11.7	10		0.0008606910705566406	1.6689300537109375e-06	2.6226043701171875e-06	80.02499723434448	80.01974272727966	7.152557373046875e-06	9.5367431640625e-06	Node2Vec GloVe	168	gini	best	10	2	1	0.0			0.0	balanced	0.0	42	100
0	train	0.7999695694071106	15773	0.8786533950421607	0.12134660495783935	0.8706548846326232	0.8842134224158356	0.9219443573634946	0.8706548846326232	0.9897017587143196	4.375218152999878	1.3298850059509277	Node Label Prediction	Random Forest Classifier	scikit-learn	PubMedDiabetes	19717	88651	Stratified Monte Carlo	3	{"train_size": 0.8}	False	96	3.7.6	Linux-5.10.0-20-cloud-amd64-x86_64-with-debian-11.7	10		0.0008606910705566406	1.6689300537109375e-06	2.6226043701171875e-06	80.02499723434448	80.01974272727966	7.152557373046875e-06	9.5367431640625e-06	Node2Vec GloVe	168	gini		10	2	1	0.0	sqrt		0.0	balanced	0.0	42	100
1	test	0.7999695694071106	3944	0.5185091277890467	0.4814908722109533	0.46329750742888437	0.4606887584879164	0.5659469569764741	0.46329750742888437	0.6926331461197902	4.375218152999878	1.3298850059509277	Node Label Prediction	Random Forest Classifier	scikit-learn	PubMedDiabetes	19717	88651	Stratified Monte Carlo	3	{"train_size": 0.8}	False	96	3.7.6	Linux-5.10.0-20-cloud-amd64-x86_64-with-debian-11.7	10		0.0008606910705566406	1.6689300537109375e-06	2.6226043701171875e-06	80.02499723434448	80.01974272727966	7.152557373046875e-06	9.5367431640625e-06	Node2Vec GloVe	168	gini		10	2	1	0.0	sqrt		0.0	balanced	0.0	42	100
0	train	0.7999695694071106	15773	0.5537944588854371	0.44620554111456284	0.5547128040243186	0.5487734309837347	0.546328380877675	0.5547128040243186	0.7461229434928978	4.158549785614014	0.07790660858154297	Node Label Prediction	Decision Tree Classifier	scikit-learn	PubMedDiabetes	19717	88651	Stratified Monte Carlo	4	{"train_size": 0.8}	False	96	3.7.6	Linux-5.10.0-20-cloud-amd64-x86_64-with-debian-11.7	10		0.0008606910705566406	1.6689300537109375e-06	2.6226043701171875e-06	80.11056971549988	80.10395407676697	8.58306884765625e-06	1.0013580322265625e-05	Node2Vec GloVe	210	gini	best	10	2	1	0.0			0.0	balanced	0.0	42	100
1	test	0.7999695694071106	3944	0.385395537525355	0.6146044624746451	0.3747144411337256	0.37209434782632855	0.37198678022267834	0.3747144411337256	0.5403591420720558	4.158549785614014	0.07790660858154297	Node Label Prediction	Decision Tree Classifier	scikit-learn	PubMedDiabetes	19717	88651	Stratified Monte Carlo	4	{"train_size": 0.8}	False	96	3.7.6	Linux-5.10.0-20-cloud-amd64-x86_64-with-debian-11.7	10		0.0008606910705566406	1.6689300537109375e-06	2.6226043701171875e-06	80.11056971549988	80.10395407676697	8.58306884765625e-06	1.0013580322265625e-05	Node2Vec GloVe	210	gini	best	10	2	1	0.0			0.0	balanced	0.0	42	100
0	train	0.7999695694071106	15773	0.8600139478856274	0.13998605211437265	0.8498679052380939	0.8648514004134252	0.9109447021976926	0.8498679052380939	0.9853019579445803	4.40429425239563	1.3406827449798584	Node Label Prediction	Random Forest Classifier	scikit-learn	PubMedDiabetes	19717	88651	Stratified Monte Carlo	4	{"train_size": 0.8}	False	96	3.7.6	Linux-5.10.0-20-cloud-amd64-x86_64-with-debian-11.7	10		0.0008606910705566406	1.6689300537109375e-06	2.6226043701171875e-06	80.11056971549988	80.10395407676697	8.58306884765625e-06	1.0013580322265625e-05	Node2Vec GloVe	210	gini		10	2	1	0.0	sqrt		0.0	balanced	0.0	42	100
1	test	0.7999695694071106	3944	0.5119168356997972	0.4880831643002028	0.4604938756197856	0.4601613654530447	0.5370764259847741	0.4604938756197856	0.6815538252781735	4.40429425239563	1.3406827449798584	Node Label Prediction	Random Forest Classifier	scikit-learn	PubMedDiabetes	19717	88651	Stratified Monte Carlo	4	{"train_size": 0.8}	False	96	3.7.6	Linux-5.10.0-20-cloud-amd64-x86_64-with-debian-11.7	10		0.0008606910705566406	1.6689300537109375e-06	2.6226043701171875e-06	80.11056971549988	80.10395407676697	8.58306884765625e-06	1.0013580322265625e-05	Node2Vec GloVe	210	gini		10	2	1	0.0	sqrt		0.0	balanced	0.0	42	100
0	train	0.7999695694071106	15773	0.5551258479680466	0.44487415203195335	0.5622895260789923	0.5503221988916237	0.548621466604943	0.5622895260789923	0.755659335442162	4.097737550735474	0.07838630676269531	Node Label Prediction	Decision Tree Classifier	scikit-learn	PubMedDiabetes	19717	88651	Stratified Monte Carlo	5	{"train_size": 0.8}	False	96	3.7.6	Linux-5.10.0-20-cloud-amd64-x86_64-with-debian-11.7	10		0.0008606910705566406	1.6689300537109375e-06	2.6226043701171875e-06	79.88581466674805	79.87931871414185	7.3909759521484375e-06	1.1682510375976562e-05	Node2Vec GloVe	252	gini	best	10	2	1	0.0			0.0	balanced	0.0	42	100
1	test	0.7999695694071106	3944	0.3737322515212982	0.6262677484787018	0.3593496813002237	0.3576228595746584	0.3594513904666287	0.3593496813002237	0.5190475218323082	4.097737550735474	0.07838630676269531	Node Label Prediction	Decision Tree Classifier	scikit-learn	PubMedDiabetes	19717	88651	Stratified Monte Carlo	5	{"train_size": 0.8}	False	96	3.7.6	Linux-5.10.0-20-cloud-amd64-x86_64-with-debian-11.7	10		0.0008606910705566406	1.6689300537109375e-06	2.6226043701171875e-06	79.88581466674805	79.87931871414185	7.3909759521484375e-06	1.1682510375976562e-05	Node2Vec GloVe	252	gini	best	10	2	1	0.0			0.0	balanced	0.0	42	100
0	train	0.7999695694071106	15773	0.8721866480694859	0.12781335193051416	0.8636808498428702	0.8777208564115999	0.9184767951950091	0.8636808498428702	0.9891105785224834	4.399675369262695	1.3382184505462646	Node Label Prediction	Random Forest Classifier	scikit-learn	PubMedDiabetes	19717	88651	Stratified Monte Carlo	5	{"train_size": 0.8}	False	96	3.7.6	Linux-5.10.0-20-cloud-amd64-x86_64-with-debian-11.7	10		0.0008606910705566406	1.6689300537109375e-06	2.6226043701171875e-06	79.88581466674805	79.87931871414185	7.3909759521484375e-06	1.1682510375976562e-05	Node2Vec GloVe	252	gini		10	2	1	0.0	sqrt		0.0	balanced	0.0	42	100
1	test	0.7999695694071106	3944	0.5337221095334685	0.46627789046653145	0.4782729737883691	0.4760670317619471	0.5655032438656792	0.4782729737883691	0.7068082585370753	4.399675369262695	1.3382184505462646	Node Label Prediction	Random Forest Classifier	scikit-learn	PubMedDiabetes	19717	88651	Stratified Monte Carlo	5	{"train_size": 0.8}	False	96	3.7.6	Linux-5.10.0-20-cloud-amd64-x86_64-with-debian-11.7	10		0.0008606910705566406	1.6689300537109375e-06	2.6226043701171875e-06	79.88581466674805	79.87931871414185	7.3909759521484375e-06	1.1682510375976562e-05	Node2Vec GloVe	252	gini		10	2	1	0.0	sqrt		0.0	balanced	0.0	42	100
0	train	0.7999695694071106	15773	0.5659671590692956	0.4340328409307044	0.5627508834066328	0.5574826001910308	0.5650418077021987	0.5627508834066328	0.7480246931971143	4.130917549133301	0.07592463493347168	Node Label Prediction	Decision Tree Classifier	scikit-learn	PubMedDiabetes	19717	88651	Stratified Monte Carlo	6	{"train_size": 0.8}	False	96	3.7.6	Linux-5.10.0-20-cloud-amd64-x86_64-with-debian-11.7	10		0.0008606910705566406	1.6689300537109375e-06	2.6226043701171875e-06	78.92844247817993	78.92172622680664	7.62939453125e-06	9.775161743164062e-06	Node2Vec GloVe	294	gini	best	10	2	1	0.0			0.0	balanced	0.0	42	100
1	test	0.7999695694071106	3944	0.38995943204868155	0.6100405679513184	0.3710296275613671	0.366262124744529	0.37042412483361487	0.3710296275613671	0.5331847939352866	4.130917549133301	0.07592463493347168	Node Label Prediction	Decision Tree Classifier	scikit-learn	PubMedDiabetes	19717	88651	Stratified Monte Carlo	6	{"train_size": 0.8}	False	96	3.7.6	Linux-5.10.0-20-cloud-amd64-x86_64-with-debian-11.7	10		0.0008606910705566406	1.6689300537109375e-06	2.6226043701171875e-06	78.92844247817993	78.92172622680664	7.62939453125e-06	9.775161743164062e-06	Node2Vec GloVe	294	gini	best	10	2	1	0.0			0.0	balanced	0.0	42	100
0	train	0.7999695694071106	15773	0.8692068725036455	0.13079312749635452	0.8605317654702488	0.8749335092696238	0.9172021951343402	0.8605317654702488	0.9871070051976822	4.406886100769043	1.6570067405700684	Node Label Prediction	Random Forest Classifier	scikit-learn	PubMedDiabetes	19717	88651	Stratified Monte Carlo	6	{"train_size": 0.8}	False	96	3.7.6	Linux-5.10.0-20-cloud-amd64-x86_64-with-debian-11.7	10		0.0008606910705566406	1.6689300537109375e-06	2.6226043701171875e-06	78.92844247817993	78.92172622680664	7.62939453125e-06	9.775161743164062e-06	Node2Vec GloVe	294	gini		10	2	1	0.0	sqrt		0.0	balanced	0.0	42	100
1	test	0.7999695694071106	3944	0.5129310344827587	0.4870689655172414	0.45878411190679275	0.45700947563674627	0.5639445202262139	0.45878411190679275	0.6828083176438183	4.406886100769043	1.6570067405700684	Node Label Prediction	Random Forest Classifier	scikit-learn	PubMedDiabetes	19717	88651	Stratified Monte Carlo	6	{"train_size": 0.8}	False	96	3.7.6	Linux-5.10.0-20-cloud-amd64-x86_64-with-debian-11.7	10		0.0008606910705566406	1.6689300537109375e-06	2.6226043701171875e-06	78.92844247817993	78.92172622680664	7.62939453125e-06	9.775161743164062e-06	Node2Vec GloVe	294	gini		10	2	1	0.0	sqrt		0.0	balanced	0.0	42	100
0	train	0.7999695694071106	15773	0.5616559944208458	0.43834400557915426	0.5708427191272224	0.5547744507401876	0.5623488323654399	0.5708427191272224	0.7597397409390357	4.112944602966309	0.07866573333740234	Node Label Prediction	Decision Tree Classifier	scikit-learn	PubMedDiabetes	19717	88651	Stratified Monte Carlo	7	{"train_size": 0.8}	False	96	3.7.6	Linux-5.10.0-20-cloud-amd64-x86_64-with-debian-11.7	10		0.0008606910705566406	1.6689300537109375e-06	2.6226043701171875e-06	79.84041357040405	79.8340494632721	1.5497207641601562e-05	1.430511474609375e-05	Node2Vec GloVe	336	gini	best	10	2	1	0.0			0.0	balanced	0.0	42	100
1	test	0.7999695694071106	3944	0.3856490872210953	0.6143509127789046	0.3784147846601462	0.37001594659010834	0.37598084824876726	0.3784147846601462	0.5320118662715859	4.112944602966309	0.07866573333740234	Node Label Prediction	Decision Tree Classifier	scikit-learn	PubMedDiabetes	19717	88651	Stratified Monte Carlo	7	{"train_size": 0.8}	False	96	3.7.6	Linux-5.10.0-20-cloud-amd64-x86_64-with-debian-11.7	10		0.0008606910705566406	1.6689300537109375e-06	2.6226043701171875e-06	79.84041357040405	79.8340494632721	1.5497207641601562e-05	1.430511474609375e-05	Node2Vec GloVe	336	gini	best	10	2	1	0.0			0.0	balanced	0.0	42	100
0	train	0.7999695694071106	15773	0.8748494262347049	0.12515057376529512	0.8658954060158409	0.8801479955458203	0.9202708535794537	0.8658954060158409	0.9889074616732039	4.487412214279175	1.3336501121520996	Node Label Prediction	Random Forest Classifier	scikit-learn	PubMedDiabetes	19717	88651	Stratified Monte Carlo	7	{"train_size": 0.8}	False	96	3.7.6	Linux-5.10.0-20-cloud-amd64-x86_64-with-debian-11.7	10		0.0008606910705566406	1.6689300537109375e-06	2.6226043701171875e-06	79.84041357040405	79.8340494632721	1.5497207641601562e-05	1.430511474609375e-05	Node2Vec GloVe	336	gini		10	2	1	0.0	sqrt		0.0	balanced	0.0	42	100
1	test	0.7999695694071106	3944	0.53473630831643	0.46526369168356996	0.480194737410838	0.4804886996103391	0.5949073383552893	0.480194737410838	0.6973384725804831	4.487412214279175	1.3336501121520996	Node Label Prediction	Random Forest Classifier	scikit-learn	PubMedDiabetes	19717	88651	Stratified Monte Carlo	7	{"train_size": 0.8}	False	96	3.7.6	Linux-5.10.0-20-cloud-amd64-x86_64-with-debian-11.7	10		0.0008606910705566406	1.6689300537109375e-06	2.6226043701171875e-06	79.84041357040405	79.8340494632721	1.5497207641601562e-05	1.430511474609375e-05	Node2Vec GloVe	336	gini		10	2	1	0.0	sqrt		0.0	balanced	0.0	42	100
0	train	0.7999695694071106	15773	0.5717999112407278	0.4282000887592722	0.5709439271918479	0.5664352700761096	0.5693688578080224	0.5709439271918479	0.757619251088162	4.1095850467681885	0.08081603050231934	Node Label Prediction	Decision Tree Classifier	scikit-learn	PubMedDiabetes	19717	88651	Stratified Monte Carlo	8	{"train_size": 0.8}	False	96	3.7.6	Linux-5.10.0-20-cloud-amd64-x86_64-with-debian-11.7	10		0.0008606910705566406	1.6689300537109375e-06	2.6226043701171875e-06	79.49009609222412	79.48353362083435	1.0728836059570312e-05	1.0967254638671875e-05	Node2Vec GloVe	378	gini	best	10	2	1	0.0			0.0	balanced	0.0	42	100
1	test	0.7999695694071106	3944	0.38894523326572006	0.6110547667342799	0.36983251869267225	0.3677177742677844	0.3700659189195284	0.36983251869267225	0.5321428130415412	4.1095850467681885	0.08081603050231934	Node Label Prediction	Decision Tree Classifier	scikit-learn	PubMedDiabetes	19717	88651	Stratified Monte Carlo	8	{"train_size": 0.8}	False	96	3.7.6	Linux-5.10.0-20-cloud-amd64-x86_64-with-debian-11.7	10		0.0008606910705566406	1.6689300537109375e-06	2.6226043701171875e-06	79.49009609222412	79.48353362083435	1.0728836059570312e-05	1.0967254638671875e-05	Node2Vec GloVe	378	gini	best	10	2	1	0.0			0.0	balanced	0.0	42	100
0	train	0.7999695694071106	15773	0.8835351550117289	0.1164648449882711	0.8753256350581801	0.8885848335865827	0.9241607732141315	0.8753256350581801	0.9911706270154245	4.640383005142212	1.3275330066680908	Node Label Prediction	Random Forest Classifier	scikit-learn	PubMedDiabetes	19717	88651	Stratified Monte Carlo	8	{"train_size": 0.8}	False	96	3.7.6	Linux-5.10.0-20-cloud-amd64-x86_64-with-debian-11.7	10		0.0008606910705566406	1.6689300537109375e-06	2.6226043701171875e-06	79.49009609222412	79.48353362083435	1.0728836059570312e-05	1.0967254638671875e-05	Node2Vec GloVe	378	gini		10	2	1	0.0	sqrt		0.0	balanced	0.0	42	100
1	test	0.7999695694071106	3944	0.540314401622718	0.45968559837728196	0.4850525735855595	0.4838629213123624	0.5722842491763259	0.4850525735855595	0.7023136165632996	4.640383005142212	1.3275330066680908	Node Label Prediction	Random Forest Classifier	scikit-learn	PubMedDiabetes	19717	88651	Stratified Monte Carlo	8	{"train_size": 0.8}	False	96	3.7.6	Linux-5.10.0-20-cloud-amd64-x86_64-with-debian-11.7	10		0.0008606910705566406	1.6689300537109375e-06	2.6226043701171875e-06	79.49009609222412	79.48353362083435	1.0728836059570312e-05	1.0967254638671875e-05	Node2Vec GloVe	378	gini		10	2	1	0.0	sqrt		0.0	balanced	0.0	42	100
0	train	0.7999695694071106	15773	0.566537754390414	0.433462245609586	0.5784070723945821	0.5652493375327103	0.5601428633441506	0.5784070723945821	0.7638431987513873	4.109832286834717	0.08011579513549805	Node Label Prediction	Decision Tree Classifier	scikit-learn	PubMedDiabetes	19717	88651	Stratified Monte Carlo	9	{"train_size": 0.8}	False	96	3.7.6	Linux-5.10.0-20-cloud-amd64-x86_64-with-debian-11.7	10		0.0008606910705566406	1.6689300537109375e-06	2.6226043701171875e-06	79.87594819068909	79.86933612823486	1.2874603271484375e-05	1.0728836059570312e-05	Node2Vec GloVe	420	gini	best	10	2	1	0.0			0.0	balanced	0.0	42	100
1	test	0.7999695694071106	3944	0.39122718052738337	0.6087728194726166	0.38436514006408923	0.3800185750623794	0.3811240979072497	0.38436514006408923	0.541691103809011	4.109832286834717	0.08011579513549805	Node Label Prediction	Decision Tree Classifier	scikit-learn	PubMedDiabetes	19717	88651	Stratified Monte Carlo	9	{"train_size": 0.8}	False	96	3.7.6	Linux-5.10.0-20-cloud-amd64-x86_64-with-debian-11.7	10		0.0008606910705566406	1.6689300537109375e-06	2.6226043701171875e-06	79.87594819068909	79.86933612823486	1.2874603271484375e-05	1.0728836059570312e-05	Node2Vec GloVe	420	gini	best	10	2	1	0.0			0.0	balanced	0.0	42	100
0	train	0.7999695694071106	15773	0.8776390033601724	0.12236099663982755	0.869747559665622	0.8830561335661323	0.9206350677485197	0.869747559665622	0.98855808745407	4.386005640029907	1.3280048370361328	Node Label Prediction	Random Forest Classifier	scikit-learn	PubMedDiabetes	19717	88651	Stratified Monte Carlo	9	{"train_size": 0.8}	False	96	3.7.6	Linux-5.10.0-20-cloud-amd64-x86_64-with-debian-11.7	10		0.0008606910705566406	1.6689300537109375e-06	2.6226043701171875e-06	79.87594819068909	79.86933612823486	1.2874603271484375e-05	1.0728836059570312e-05	Node2Vec GloVe	420	gini		10	2	1	0.0	sqrt		0.0	balanced	0.0	42	100
1	test	0.7999695694071106	3944	0.5360040567951319	0.46399594320486814	0.48297272576172395	0.4834842845386446	0.5679136112884341	0.48297272576172395	0.6954745104003086	4.386005640029907	1.3280048370361328	Node Label Prediction	Random Forest Classifier	scikit-learn	PubMedDiabetes	19717	88651	Stratified Monte Carlo	9	{"train_size": 0.8}	False	96	3.7.6	Linux-5.10.0-20-cloud-amd64-x86_64-with-debian-11.7	10		0.0008606910705566406	1.6689300537109375e-06	2.6226043701171875e-06	79.87594819068909	79.86933612823486	1.2874603271484375e-05	1.0728836059570312e-05	Node2Vec GloVe	420	gini		10	2	1	0.0	sqrt		0.0	balanced	0.0	42	100
0	train	0.7987444608567208	2163	0.9306518723994452	0.0693481276005547	0.9376172558227712	0.934239257682962	0.9331800359972002	0.9376172558227712	0.9954715682171084	0.4336168766021728	0.0349235534667968	Node Label Prediction	Decision Tree Classifier	scikit-learn	Cora	2708	10556	Stratified Monte Carlo	0	{"train_size": 0.8}	False	96	3.7.6	Linux-5.10.0-20-cloud-amd64-x86_64-with-debian-11.6	10		2.2411346435546875e-05	1.6689300537109375e-06	1.430511474609375e-06	22.140963792800903	22.13622045516968	9.775161743164062e-06	4.529953002929688e-06	Node2Vec SkipGram	42	gini	best	10	2	1	0.0			0.0	balanced	0.0	42	100
1	test	0.7987444608567208	545	0.6880733944954128	0.3119266055045872	0.67220888969526	0.666734299975699	0.6694455389452375	0.67220888969526	0.8118002289965582	0.4336168766021728	0.0349235534667968	Node Label Prediction	Decision Tree Classifier	scikit-learn	Cora	2708	10556	Stratified Monte Carlo	0	{"train_size": 0.8}	False	96	3.7.6	Linux-5.10.0-20-cloud-amd64-x86_64-with-debian-11.6	10		2.2411346435546875e-05	1.6689300537109375e-06	1.430511474609375e-06	22.140963792800903	22.13622045516968	9.775161743164062e-06	4.529953002929688e-06	Node2Vec SkipGram	42	gini	best	10	2	1	0.0			0.0	balanced	0.0	42	100
0	train	0.7987444608567208	2163	0.9939898289412852	0.0060101710587147	0.993373043721253	0.9939567564939036	0.9945635895498284	0.993373043721253	0.9999363503526698	2.751320600509644	0.8812816143035889	Node Label Prediction	Random Forest Classifier	scikit-learn	Cora	2708	10556	Stratified Monte Carlo	0	{"train_size": 0.8}	False	96	3.7.6	Linux-5.10.0-20-cloud-amd64-x86_64-with-debian-11.6	10		2.2411346435546875e-05	1.6689300537109375e-06	1.430511474609375e-06	22.140963792800903	22.13622045516968	9.775161743164062e-06	4.529953002929688e-06	Node2Vec SkipGram	42	gini		10	2	1	0.0	sqrt		0.0	balanced	0.0	42	100
1	test	0.7987444608567208	545	0.8550458715596331	0.1449541284403669	0.8389175331454647	0.8512881399021744	0.8684913129421139	0.8389175331454647	0.9767055232737408	2.751320600509644	0.8812816143035889	Node Label Prediction	Random Forest Classifier	scikit-learn	Cora	2708	10556	Stratified Monte Carlo	0	{"train_size": 0.8}	False	96	3.7.6	Linux-5.10.0-20-cloud-amd64-x86_64-with-debian-11.6	10		2.2411346435546875e-05	1.6689300537109375e-06	1.430511474609375e-06	22.140963792800903	22.13622045516968	9.775161743164062e-06	4.529953002929688e-06	Node2Vec SkipGram	42	gini		10	2	1	0.0	sqrt		0.0	balanced	0.0	42	100
0	train	0.7987444608567208	2163	0.9422098936662044	0.0577901063337956	0.9518082295462132	0.9453852765729548	0.9410092875797076	0.9518082295462132	0.9969496142481156	0.43941330909729	0.0336506366729736	Node Label Prediction	Decision Tree Classifier	scikit-learn	Cora	2708	10556	Stratified Monte Carlo	1	{"train_size": 0.8}	False	96	3.7.6	Linux-5.10.0-20-cloud-amd64-x86_64-with-debian-11.6	10		2.2411346435546875e-05	1.6689300537109375e-06	1.430511474609375e-06	22.0897376537323	22.08494257926941	9.5367431640625e-06	3.576278686523437e-06	Node2Vec SkipGram	84	gini	best	10	2	1	0.0			0.0	balanced	0.0	42	100
1	test	0.7987444608567208	545	0.6678899082568808	0.3321100917431193	0.6607722035358187	0.6542602208877234	0.6567231351011745	0.6607722035358187	0.8112906843160674	0.43941330909729	0.0336506366729736	Node Label Prediction	Decision Tree Classifier	scikit-learn	Cora	2708	10556	Stratified Monte Carlo	1	{"train_size": 0.8}	False	96	3.7.6	Linux-5.10.0-20-cloud-amd64-x86_64-with-debian-11.6	10		2.2411346435546875e-05	1.6689300537109375e-06	1.430511474609375e-06	22.0897376537323	22.08494257926941	9.5367431640625e-06	3.576278686523437e-06	Node2Vec SkipGram	84	gini	best	10	2	1	0.0			0.0	balanced	0.0	42	100
0	train	0.7987444608567208	2163	0.9958391123439668	0.0041608876560332	0.9959311518666694	0.9962819449887464	0.9966363952743488	0.9959311518666694	0.999936233870469	2.7084240913391118	1.596218824386597	Node Label Prediction	Random Forest Classifier	scikit-learn	Cora	2708	10556	Stratified Monte Carlo	1	{"train_size": 0.8}	False	96	3.7.6	Linux-5.10.0-20-cloud-amd64-x86_64-with-debian-11.6	10		2.2411346435546875e-05	1.6689300537109375e-06	1.430511474609375e-06	22.0897376537323	22.08494257926941	9.5367431640625e-06	3.576278686523437e-06	Node2Vec SkipGram	84	gini		10	2	1	0.0	sqrt		0.0	balanced	0.0	42	100
1	test	0.7987444608567208	545	0.8403669724770643	0.1596330275229358	0.8250487918824655	0.8305641055197551	0.8418590263580129	0.8250487918824655	0.9634931277017398	2.7084240913391118	1.596218824386597	Node Label Prediction	Random Forest Classifier	scikit-learn	Cora	2708	10556	Stratified Monte Carlo	1	{"train_size": 0.8}	False	96	3.7.6	Linux-5.10.0-20-cloud-amd64-x86_64-with-debian-11.6	10		2.2411346435546875e-05	1.6689300537109375e-06	1.430511474609375e-06	22.0897376537323	22.08494257926941	9.5367431640625e-06	3.576278686523437e-06	Node2Vec SkipGram	84	gini		10	2	1	0.0	sqrt		0.0	balanced	0.0	42	100
0	train	0.7987444608567208	2163	0.9459084604715672	0.0540915395284327	0.9506084234137948	0.95068682838373	0.951747304312667	0.9506084234137948	0.9974835887291	0.4359211921691894	0.031970739364624	Node Label Prediction	Decision Tree Classifier	scikit-learn	Cora	2708	10556	Stratified Monte Carlo	2	{"train_size": 0.8}	False	96	3.7.6	Linux-5.10.0-20-cloud-amd64-x86_64-with-debian-11.6	10		2.2411346435546875e-05	1.6689300537109375e-06	1.430511474609375e-06	21.982272148132324	21.97844099998474	4.291534423828125e-06	1.9073486328125e-06	Node2Vec SkipGram	126	gini	best	10	2	1	0.0			0.0	balanced	0.0	42	100
1	test	0.7987444608567208	545	0.728440366972477	0.2715596330275229	0.7055184270609551	0.7062645990880743	0.7078438789698999	0.7055184270609551	0.8440679517219907	0.4359211921691894	0.031970739364624	Node Label Prediction	Decision Tree Classifier	scikit-learn	Cora	2708	10556	Stratified Monte Carlo	2	{"train_size": 0.8}	False	96	3.7.6	Linux-5.10.0-20-cloud-amd64-x86_64-with-debian-11.6	10		2.2411346435546875e-05	1.6689300537109375e-06	1.430511474609375e-06	21.982272148132324	21.97844099998474	4.291534423828125e-06	1.9073486328125e-06	Node2Vec SkipGram	126	gini	best	10	2	1	0.0			0.0	balanced	0.0	42	100
0	train	0.7987444608567208	2163	0.9939898289412852	0.0060101710587147	0.9939565798880132	0.9944528462430162	0.99495665997086	0.9939565798880132	0.9999169254198206	2.657627582550049	0.9828541278839112	Node Label Prediction	Random Forest Classifier	scikit-learn	Cora	2708	10556	Stratified Monte Carlo	2	{"train_size": 0.8}	False	96	3.7.6	Linux-5.10.0-20-cloud-amd64-x86_64-with-debian-11.6	10		2.2411346435546875e-05	1.6689300537109375e-06	1.430511474609375e-06	21.982272148132324	21.97844099998474	4.291534423828125e-06	1.9073486328125e-06	Node2Vec SkipGram	126	gini		10	2	1	0.0	sqrt		0.0	balanced	0.0	42	100
1	test	0.7987444608567208	545	0.8605504587155963	0.1394495412844036	0.8408075976507553	0.8518754495248652	0.8662450777199229	0.8408075976507553	0.9780965031040368	2.657627582550049	0.9828541278839112	Node Label Prediction	Random Forest Classifier	scikit-learn	Cora	2708	10556	Stratified Monte Carlo	2	{"train_size": 0.8}	False	96	3.7.6	Linux-5.10.0-20-cloud-amd64-x86_64-with-debian-11.6	10		2.2411346435546875e-05	1.6689300537109375e-06	1.430511474609375e-06	21.982272148132324	21.97844099998474	4.291534423828125e-06	1.9073486328125e-06	Node2Vec SkipGram	126	gini		10	2	1	0.0	sqrt		0.0	balanced	0.0	42	100
0	train	0.7987444608567208	2163	0.922792417938049	0.077207582061951	0.9310584625031376	0.9292895079551238	0.9282538289376552	0.9310584625031376	0.9932444102363978	0.4476444721221924	0.0319728851318359	Node Label Prediction	Decision Tree Classifier	scikit-learn	Cora	2708	10556	Stratified Monte Carlo	3	{"train_size": 0.8}	False	96	3.7.6	Linux-5.10.0-20-cloud-amd64-x86_64-with-debian-11.6	10		2.2411346435546875e-05	1.6689300537109375e-06	1.430511474609375e-06	22.01644468307495	22.012022733688354	9.775161743164062e-06	4.76837158203125e-06	Node2Vec SkipGram	168	gini	best	10	2	1	0.0			0.0	balanced	0.0	42	100
1	test	0.7987444608567208	545	0.6752293577981652	0.3247706422018349	0.6726939955093904	0.6656846097584115	0.6636022964545286	0.6726939955093904	0.8214312034093834	0.4476444721221924	0.0319728851318359	Node Label Prediction	Decision Tree Classifier	scikit-learn	Cora	2708	10556	Stratified Monte Carlo	3	{"train_size": 0.8}	False	96	3.7.6	Linux-5.10.0-20-cloud-amd64-x86_64-with-debian-11.6	10		2.2411346435546875e-05	1.6689300537109375e-06	1.430511474609375e-06	22.01644468307495	22.012022733688354	9.775161743164062e-06	4.76837158203125e-06	Node2Vec SkipGram	168	gini	best	10	2	1	0.0			0.0	balanced	0.0	42	100
0	train	0.7987444608567208	2163	0.9926028663892742	0.0073971336107258	0.991901127894878	0.9931315419310608	0.9943869654849794	0.991901127894878	0.9999191409641636	2.649888753890991	0.8795139789581299	Node Label Prediction	Random Forest Classifier	scikit-learn	Cora	2708	10556	Stratified Monte Carlo	3	{"train_size": 0.8}	False	96	3.7.6	Linux-5.10.0-20-cloud-amd64-x86_64-with-debian-11.6	10		2.2411346435546875e-05	1.6689300537109375e-06	1.430511474609375e-06	22.01644468307495	22.012022733688354	9.775161743164062e-06	4.76837158203125e-06	Node2Vec SkipGram	168	gini		10	2	1	0.0	sqrt		0.0	balanced	0.0	42	100
1	test	0.7987444608567208	545	0.8862385321100917	0.1137614678899082	0.8697303242351752	0.8761283451097802	0.8845403543518647	0.8697303242351752	0.9798867249638232	2.649888753890991	0.8795139789581299	Node Label Prediction	Random Forest Classifier	scikit-learn	Cora	2708	10556	Stratified Monte Carlo	3	{"train_size": 0.8}	False	96	3.7.6	Linux-5.10.0-20-cloud-amd64-x86_64-with-debian-11.6	10		2.2411346435546875e-05	1.6689300537109375e-06	1.430511474609375e-06	22.01644468307495	22.012022733688354	9.775161743164062e-06	4.76837158203125e-06	Node2Vec SkipGram	168	gini		10	2	1	0.0	sqrt		0.0	balanced	0.0	42	100
0	train	0.7987444608567208	2163	0.9218677762367082	0.0781322237632917	0.9319443822434444	0.9236586531917496	0.9166596898266098	0.9319443822434444	0.9950662643007024	0.4344029426574707	0.0340673923492431	Node Label Prediction	Decision Tree Classifier	scikit-learn	Cora	2708	10556	Stratified Monte Carlo	4	{"train_size": 0.8}	False	96	3.7.6	Linux-5.10.0-20-cloud-amd64-x86_64-with-debian-11.6	10		2.2411346435546875e-05	1.6689300537109375e-06	1.430511474609375e-06	21.83958339691162	21.83541774749756	1.33514404296875e-05	3.337860107421875e-06	Node2Vec SkipGram	210	gini	best	10	2	1	0.0			0.0	balanced	0.0	42	100
1	test	0.7987444608567208	545	0.6678899082568808	0.3321100917431193	0.6570723713103801	0.6445773489426653	0.6360541084298362	0.6570723713103801	0.8193665927285245	0.4344029426574707	0.0340673923492431	Node Label Prediction	Decision Tree Classifier	scikit-learn	Cora	2708	10556	Stratified Monte Carlo	4	{"train_size": 0.8}	False	96	3.7.6	Linux-5.10.0-20-cloud-amd64-x86_64-with-debian-11.6	10		2.2411346435546875e-05	1.6689300537109375e-06	1.430511474609375e-06	21.83958339691162	21.83541774749756	1.33514404296875e-05	3.337860107421875e-06	Node2Vec SkipGram	210	gini	best	10	2	1	0.0			0.0	balanced	0.0	42	100
0	train	0.7987444608567208	2163	0.9944521497919556	0.0055478502080443	0.99424126023414	0.9944165176730416	0.9946035716150596	0.99424126023414	0.999931705381612	2.6646604537963867	1.0820934772491455	Node Label Prediction	Random Forest Classifier	scikit-learn	Cora	2708	10556	Stratified Monte Carlo	4	{"train_size": 0.8}	False	96	3.7.6	Linux-5.10.0-20-cloud-amd64-x86_64-with-debian-11.6	10		2.2411346435546875e-05	1.6689300537109375e-06	1.430511474609375e-06	21.83958339691162	21.83541774749756	1.33514404296875e-05	3.337860107421875e-06	Node2Vec SkipGram	210	gini		10	2	1	0.0	sqrt		0.0	balanced	0.0	42	100
1	test	0.7987444608567208	545	0.8348623853211009	0.1651376146788991	0.8124640957232652	0.8186910312655019	0.8303176681672076	0.8124640957232652	0.970991095867365	2.6646604537963867	1.0820934772491455	Node Label Prediction	Random Forest Classifier	scikit-learn	Cora	2708	10556	Stratified Monte Carlo	4	{"train_size": 0.8}	False	96	3.7.6	Linux-5.10.0-20-cloud-amd64-x86_64-with-debian-11.6	10		2.2411346435546875e-05	1.6689300537109375e-06	1.430511474609375e-06	21.83958339691162	21.83541774749756	1.33514404296875e-05	3.337860107421875e-06	Node2Vec SkipGram	210	gini		10	2	1	0.0	sqrt		0.0	balanced	0.0	42	100
0	train	0.7987444608567208	2163	0.9398982894128524	0.0601017105871474	0.9453072963715048	0.9426272456364184	0.9404807494710804	0.9453072963715048	0.9956236101898625	0.4367244243621826	0.0351107120513916	Node Label Prediction	Decision Tree Classifier	scikit-learn	Cora	2708	10556	Stratified Monte Carlo	5	{"train_size": 0.8}	False	96	3.7.6	Linux-5.10.0-20-cloud-amd64-x86_64-with-debian-11.6	10		2.2411346435546875e-05	1.6689300537109375e-06	1.430511474609375e-06	22.059685468673703	22.05709147453308	9.775161743164062e-06	4.0531158447265625e-06	Node2Vec SkipGram	252	gini	best	10	2	1	0.0			0.0	balanced	0.0	42	100
1	test	0.7987444608567208	545	0.7045871559633028	0.2954128440366972	0.6842011398339727	0.6879434256641591	0.693424981835882	0.6842011398339727	0.8229127530491012	0.4367244243621826	0.0351107120513916	Node Label Prediction	Decision Tree Classifier	scikit-learn	Cora	2708	10556	Stratified Monte Carlo	5	{"train_size": 0.8}	False	96	3.7.6	Linux-5.10.0-20-cloud-amd64-x86_64-with-debian-11.6	10		2.2411346435546875e-05	1.6689300537109375e-06	1.430511474609375e-06	22.059685468673703	22.05709147453308	9.775161743164062e-06	4.0531158447265625e-06	Node2Vec SkipGram	252	gini	best	10	2	1	0.0			0.0	balanced	0.0	42	100
0	train	0.7987444608567208	2163	0.994914470642626	0.005085529357374	0.9946852199678984	0.9954417790753982	0.9962089294349488	0.9946852199678984	0.9999476238721684	2.735041856765747	1.3496549129486084	Node Label Prediction	Random Forest Classifier	scikit-learn	Cora	2708	10556	Stratified Monte Carlo	5	{"train_size": 0.8}	False	96	3.7.6	Linux-5.10.0-20-cloud-amd64-x86_64-with-debian-11.6	10		2.2411346435546875e-05	1.6689300537109375e-06	1.430511474609375e-06	22.059685468673703	22.05709147453308	9.775161743164062e-06	4.0531158447265625e-06	Node2Vec SkipGram	252	gini		10	2	1	0.0	sqrt		0.0	balanced	0.0	42	100
1	test	0.7987444608567208	545	0.8587155963302753	0.1412844036697247	0.8407245683044549	0.8480012538681068	0.8569220475292052	0.8407245683044549	0.9725854080063574	2.735041856765747	1.3496549129486084	Node Label Prediction	Random Forest Classifier	scikit-learn	Cora	2708	10556	Stratified Monte Carlo	5	{"train_size": 0.8}	False	96	3.7.6	Linux-5.10.0-20-cloud-amd64-x86_64-with-debian-11.6	10		2.2411346435546875e-05	1.6689300537109375e-06	1.430511474609375e-06	22.059685468673703	22.05709147453308	9.775161743164062e-06	4.0531158447265625e-06	Node2Vec SkipGram	252	gini		10	2	1	0.0	sqrt		0.0	balanced	0.0	42	100
0	train	0.7987444608567208	2163	0.946833102172908	0.053166897827092	0.953401857477157	0.9506631887309503	0.9484222006552552	0.953401857477157	0.9964638612785716	0.4336016178131103	0.0385510921478271	Node Label Prediction	Decision Tree Classifier	scikit-learn	Cora	2708	10556	Stratified Monte Carlo	6	{"train_size": 0.8}	False	96	3.7.6	Linux-5.10.0-20-cloud-amd64-x86_64-with-debian-11.6	10		2.2411346435546875e-05	1.6689300537109375e-06	1.430511474609375e-06	22.124943017959595	22.12083864212036	4.291534423828125e-06	2.86102294921875e-06	Node2Vec SkipGram	294	gini	best	10	2	1	0.0			0.0	balanced	0.0	42	100
1	test	0.7987444608567208	545	0.689908256880734	0.3100917431192661	0.6840622223040385	0.6768366166756399	0.6768495091002157	0.6840622223040385	0.8231094142973532	0.4336016178131103	0.0385510921478271	Node Label Prediction	Decision Tree Classifier	scikit-learn	Cora	2708	10556	Stratified Monte Carlo	6	{"train_size": 0.8}	False	96	3.7.6	Linux-5.10.0-20-cloud-amd64-x86_64-with-debian-11.6	10		2.2411346435546875e-05	1.6689300537109375e-06	1.430511474609375e-06	22.124943017959595	22.12083864212036	4.291534423828125e-06	2.86102294921875e-06	Node2Vec SkipGram	294	gini	best	10	2	1	0.0			0.0	balanced	0.0	42	100
0	train	0.7987444608567208	2163	0.994914470642626	0.005085529357374	0.9952338513826672	0.995102418541374	0.9950019164258234	0.9952338513826672	0.9999227641480144	2.656216144561768	0.8802423477172852	Node Label Prediction	Random Forest Classifier	scikit-learn	Cora	2708	10556	Stratified Monte Carlo	6	{"train_size": 0.8}	False	96	3.7.6	Linux-5.10.0-20-cloud-amd64-x86_64-with-debian-11.6	10		2.2411346435546875e-05	1.6689300537109375e-06	1.430511474609375e-06	22.124943017959595	22.12083864212036	4.291534423828125e-06	2.86102294921875e-06	Node2Vec SkipGram	294	gini		10	2	1	0.0	sqrt		0.0	balanced	0.0	42	100
1	test	0.7987444608567208	545	0.8752293577981651	0.1247706422018348	0.8562934757705767	0.864876164037545	0.876613194815053	0.8562934757705767	0.9774222716458532	2.656216144561768	0.8802423477172852	Node Label Prediction	Random Forest Classifier	scikit-learn	Cora	2708	10556	Stratified Monte Carlo	6	{"train_size": 0.8}	False	96	3.7.6	Linux-5.10.0-20-cloud-amd64-x86_64-with-debian-11.6	10		2.2411346435546875e-05	1.6689300537109375e-06	1.430511474609375e-06	22.124943017959595	22.12083864212036	4.291534423828125e-06	2.86102294921875e-06	Node2Vec SkipGram	294	gini		10	2	1	0.0	sqrt		0.0	balanced	0.0	42	100
0	train	0.7987444608567208	2163	0.92417938049006	0.0758206195099399	0.9343255140516212	0.928798219836228	0.9237928626786824	0.9343255140516212	0.9944649722318964	0.4458065032958984	0.0336802005767822	Node Label Prediction	Decision Tree Classifier	scikit-learn	Cora	2708	10556	Stratified Monte Carlo	7	{"train_size": 0.8}	False	96	3.7.6	Linux-5.10.0-20-cloud-amd64-x86_64-with-debian-11.6	10		2.2411346435546875e-05	1.6689300537109375e-06	1.430511474609375e-06	21.99102783203125	21.98850727081299	6.67572021484375e-06	1.6689300537109375e-06	Node2Vec SkipGram	336	gini	best	10	2	1	0.0			0.0	balanced	0.0	42	100
1	test	0.7987444608567208	545	0.6385321100917432	0.3614678899082569	0.6362244393606702	0.6343696042232938	0.639300123130125	0.6362244393606702	0.8118988245523766	0.4458065032958984	0.0336802005767822	Node Label Prediction	Decision Tree Classifier	scikit-learn	Cora	2708	10556	Stratified Monte Carlo	7	{"train_size": 0.8}	False	96	3.7.6	Linux-5.10.0-20-cloud-amd64-x86_64-with-debian-11.6	10		2.2411346435546875e-05	1.6689300537109375e-06	1.430511474609375e-06	21.99102783203125	21.98850727081299	6.67572021484375e-06	1.6689300537109375e-06	Node2Vec SkipGram	336	gini	best	10	2	1	0.0			0.0	balanced	0.0	42	100
0	train	0.7987444608567208	2163	0.9930651872399444	0.0069348127600554	0.992710647989242	0.9931155992866094	0.9935293945423798	0.992710647989242	0.9999282479916564	2.638871192932129	0.8807239532470703	Node Label Prediction	Random Forest Classifier	scikit-learn	Cora	2708	10556	Stratified Monte Carlo	7	{"train_size": 0.8}	False	96	3.7.6	Linux-5.10.0-20-cloud-amd64-x86_64-with-debian-11.6	10		2.2411346435546875e-05	1.6689300537109375e-06	1.430511474609375e-06	21.99102783203125	21.98850727081299	6.67572021484375e-06	1.6689300537109375e-06	Node2Vec SkipGram	336	gini		10	2	1	0.0	sqrt		0.0	balanced	0.0	42	100
1	test	0.7987444608567208	545	0.8642201834862385	0.1357798165137614	0.8400658319230444	0.8549836774879903	0.8738067606219787	0.8400658319230444	0.9758610603216616	2.638871192932129	0.8807239532470703	Node Label Prediction	Random Forest Classifier	scikit-learn	Cora	2708	10556	Stratified Monte Carlo	7	{"train_size": 0.8}	False	96	3.7.6	Linux-5.10.0-20-cloud-amd64-x86_64-with-debian-11.6	10		2.2411346435546875e-05	1.6689300537109375e-06	1.430511474609375e-06	21.99102783203125	21.98850727081299	6.67572021484375e-06	1.6689300537109375e-06	Node2Vec SkipGram	336	gini		10	2	1	0.0	sqrt		0.0	balanced	0.0	42	100
0	train	0.7987444608567208	2163	0.934350439204808	0.0656495607951918	0.947470954044607	0.9448838242124358	0.9434312157209428	0.947470954044607	0.99603913932139	0.4319899082183838	0.0320966243743896	Node Label Prediction	Decision Tree Classifier	scikit-learn	Cora	2708	10556	Stratified Monte Carlo	8	{"train_size": 0.8}	False	96	3.7.6	Linux-5.10.0-20-cloud-amd64-x86_64-with-debian-11.6	10		2.2411346435546875e-05	1.6689300537109375e-06	1.430511474609375e-06	21.864307165145878	21.85623836517334	1.1682510375976562e-05	6.67572021484375e-06	Node2Vec SkipGram	378	gini	best	10	2	1	0.0			0.0	balanced	0.0	42	100
1	test	0.7987444608567208	545	0.6642201834862386	0.3357798165137615	0.6475616499187306	0.6504815879212408	0.6559156353596461	0.6475616499187306	0.7979294013641062	0.4319899082183838	0.0320966243743896	Node Label Prediction	Decision Tree Classifier	scikit-learn	Cora	2708	10556	Stratified Monte Carlo	8	{"train_size": 0.8}	False	96	3.7.6	Linux-5.10.0-20-cloud-amd64-x86_64-with-debian-11.6	10		2.2411346435546875e-05	1.6689300537109375e-06	1.430511474609375e-06	21.864307165145878	21.85623836517334	1.1682510375976562e-05	6.67572021484375e-06	Node2Vec SkipGram	378	gini	best	10	2	1	0.0			0.0	balanced	0.0	42	100
0	train	0.7987444608567208	2163	0.9939898289412852	0.0060101710587147	0.994279687567276	0.9939258804140574	0.9935999215624352	0.994279687567276	0.9999283150947648	2.724165201187134	1.0841946601867676	Node Label Prediction	Random Forest Classifier	scikit-learn	Cora	2708	10556	Stratified Monte Carlo	8	{"train_size": 0.8}	False	96	3.7.6	Linux-5.10.0-20-cloud-amd64-x86_64-with-debian-11.6	10		2.2411346435546875e-05	1.6689300537109375e-06	1.430511474609375e-06	21.864307165145878	21.85623836517334	1.1682510375976562e-05	6.67572021484375e-06	Node2Vec SkipGram	378	gini		10	2	1	0.0	sqrt		0.0	balanced	0.0	42	100
1	test	0.7987444608567208	545	0.8623853211009175	0.1376146788990825	0.8504003830786421	0.8570722060620122	0.8662566060262356	0.8504003830786421	0.97693850170047	2.724165201187134	1.0841946601867676	Node Label Prediction	Random Forest Classifier	scikit-learn	Cora	2708	10556	Stratified Monte Carlo	8	{"train_size": 0.8}	False	96	3.7.6	Linux-5.10.0-20-cloud-amd64-x86_64-with-debian-11.6	10		2.2411346435546875e-05	1.6689300537109375e-06	1.430511474609375e-06	21.864307165145878	21.85623836517334	1.1682510375976562e-05	6.67572021484375e-06	Node2Vec SkipGram	378	gini		10	2	1	0.0	sqrt		0.0	balanced	0.0	42	100
0	train	0.7987444608567208	2163	0.9435968562182154	0.0564031437817845	0.9586585871747688	0.945411185178583	0.9346544448288088	0.9586585871747688	0.9975953569426258	0.4328222274780273	0.032275915145874	Node Label Prediction	Decision Tree Classifier	scikit-learn	Cora	2708	10556	Stratified Monte Carlo	9	{"train_size": 0.8}	False	96	3.7.6	Linux-5.10.0-20-cloud-amd64-x86_64-with-debian-11.6	10		2.2411346435546875e-05	1.6689300537109375e-06	1.430511474609375e-06	22.06832838058472	22.06431818008423	1.1682510375976562e-05	4.529953002929688e-06	Node2Vec SkipGram	420	gini	best	10	2	1	0.0			0.0	balanced	0.0	42	100
1	test	0.7987444608567208	545	0.6660550458715596	0.3339449541284404	0.6565954980109219	0.647432031330965	0.6423392436253498	0.6565954980109219	0.8134684262190568	0.4328222274780273	0.032275915145874	Node Label Prediction	Decision Tree Classifier	scikit-learn	Cora	2708	10556	Stratified Monte Carlo	9	{"train_size": 0.8}	False	96	3.7.6	Linux-5.10.0-20-cloud-amd64-x86_64-with-debian-11.6	10		2.2411346435546875e-05	1.6689300537109375e-06	1.430511474609375e-06	22.06832838058472	22.06431818008423	1.1682510375976562e-05	4.529953002929688e-06	Node2Vec SkipGram	420	gini	best	10	2	1	0.0			0.0	balanced	0.0	42	100
0	train	0.7987444608567208	2163	0.994914470642626	0.005085529357374	0.9947752559823042	0.9954358133521092	0.996114355599311	0.9947752559823042	0.9999162635944776	2.7011351585388184	1.3399457931518557	Node Label Prediction	Random Forest Classifier	scikit-learn	Cora	2708	10556	Stratified Monte Carlo	9	{"train_size": 0.8}	False	96	3.7.6	Linux-5.10.0-20-cloud-amd64-x86_64-with-debian-11.6	10		2.2411346435546875e-05	1.6689300537109375e-06	1.430511474609375e-06	22.06832838058472	22.06431818008423	1.1682510375976562e-05	4.529953002929688e-06	Node2Vec SkipGram	420	gini		10	2	1	0.0	sqrt		0.0	balanced	0.0	42	100
1	test	0.7987444608567208	545	0.8623853211009175	0.1376146788990825	0.8435297774637273	0.8512201020569797	0.8630477605406803	0.8435297774637273	0.9742242862718176	2.7011351585388184	1.3399457931518557	Node Label Prediction	Random Forest Classifier	scikit-learn	Cora	2708	10556	Stratified Monte Carlo	9	{"train_size": 0.8}	False	96	3.7.6	Linux-5.10.0-20-cloud-amd64-x86_64-with-debian-11.6	10		2.2411346435546875e-05	1.6689300537109375e-06	1.430511474609375e-06	22.06832838058472	22.06431818008423	1.1682510375976562e-05	4.529953002929688e-06	Node2Vec SkipGram	420	gini		10	2	1	0.0	sqrt		0.0	balanced	0.0	42	100
0	train	0.7992149758454107	2647	0.7684170759350207	0.2315829240649792	0.7796355633349398	0.7599963392020622	0.7608478301902887	0.7796355633349398	0.9598714615424856	0.5585517883300781	0.0346004962921142	Node Label Prediction	Decision Tree Classifier	scikit-learn	CiteSeer	3312	9196	Stratified Monte Carlo	0	{"train_size": 0.8}	False	96	3.7.6	Linux-5.10.0-20-cloud-amd64-x86_64-with-debian-11.6	10		2.09808349609375e-05	1.9073486328125e-06	2.1457672119140625e-06	16.128690242767334	16.125829458236694	3.814697265625e-06	2.6226043701171875e-06	Node2Vec SkipGram	42	gini	best	10	2	1	0.0			0.0	balanced	0.0	42	100
1	test	0.7992149758454107	665	0.4917293233082707	0.5082706766917293	0.4796752265520927	0.4754291756886652	0.4890640838782326	0.4796752265520927	0.7421314253713764	0.5585517883300781	0.0346004962921142	Node Label Prediction	Decision Tree Classifier	scikit-learn	CiteSeer	3312	9196	Stratified Monte Carlo	0	{"train_size": 0.8}	False	96	3.7.6	Linux-5.10.0-20-cloud-amd64-x86_64-with-debian-11.6	10		2.09808349609375e-05	1.9073486328125e-06	2.1457672119140625e-06	16.128690242767334	16.125829458236694	3.814697265625e-06	2.6226043701171875e-06	Node2Vec SkipGram	42	gini	best	10	2	1	0.0			0.0	balanced	0.0	42	100
0	train	0.7992149758454107	2647	0.9675103891197582	0.0324896108802417	0.9670877598543474	0.9681871723195232	0.9695034027963516	0.9670877598543474	0.9980743119431168	2.7542052268981934	1.0877375602722168	Node Label Prediction	Random Forest Classifier	scikit-learn	CiteSeer	3312	9196	Stratified Monte Carlo	0	{"train_size": 0.8}	False	96	3.7.6	Linux-5.10.0-20-cloud-amd64-x86_64-with-debian-11.6	10		2.09808349609375e-05	1.9073486328125e-06	2.1457672119140625e-06	16.128690242767334	16.125829458236694	3.814697265625e-06	2.6226043701171875e-06	Node2Vec SkipGram	42	gini		10	2	1	0.0	sqrt		0.0	balanced	0.0	42	100
1	test	0.7992149758454107	665	0.7052631578947368	0.2947368421052631	0.6693238548529986	0.6745173460876757	0.6858297883099337	0.6693238548529986	0.9034476597680364	2.7542052268981934	1.0877375602722168	Node Label Prediction	Random Forest Classifier	scikit-learn	CiteSeer	3312	9196	Stratified Monte Carlo	0	{"train_size": 0.8}	False	96	3.7.6	Linux-5.10.0-20-cloud-amd64-x86_64-with-debian-11.6	10		2.09808349609375e-05	1.9073486328125e-06	2.1457672119140625e-06	16.128690242767334	16.125829458236694	3.814697265625e-06	2.6226043701171875e-06	Node2Vec SkipGram	42	gini		10	2	1	0.0	sqrt		0.0	balanced	0.0	42	100
0	train	0.7992149758454107	2647	0.6807706837929732	0.3192293162070268	0.6689731794515489	0.6804823922998581	0.7086780978611825	0.6689731794515489	0.9163939431006816	0.6034731864929199	0.0352900028228759	Node Label Prediction	Decision Tree Classifier	scikit-learn	CiteSeer	3312	9196	Stratified Monte Carlo	1	{"train_size": 0.8}	False	96	3.7.6	Linux-5.10.0-20-cloud-amd64-x86_64-with-debian-11.6	10		2.09808349609375e-05	1.9073486328125e-06	2.1457672119140625e-06	16.249176740646362	16.244155883789062	4.529953002929688e-06	2.6226043701171875e-06	Node2Vec SkipGram	84	gini	best	10	2	1	0.0			0.0	balanced	0.0	42	100
1	test	0.7992149758454107	665	0.5203007518796993	0.4796992481203007	0.4931995633015564	0.4992544434136059	0.5161053848687766	0.4931995633015564	0.7674858515391634	0.6034731864929199	0.0352900028228759	Node Label Prediction	Decision Tree Classifier	scikit-learn	CiteSeer	3312	9196	Stratified Monte Carlo	1	{"train_size": 0.8}	False	96	3.7.6	Linux-5.10.0-20-cloud-amd64-x86_64-with-debian-11.6	10		2.09808349609375e-05	1.9073486328125e-06	2.1457672119140625e-06	16.249176740646362	16.244155883789062	4.529953002929688e-06	2.6226043701171875e-06	Node2Vec SkipGram	84	gini	best	10	2	1	0.0			0.0	balanced	0.0	42	100
0	train	0.7992149758454107	2647	0.9705326785039669	0.0294673214960332	0.9729934130295677	0.9721386591397704	0.9714073126492888	0.9729934130295677	0.9982336740819616	2.7365472316741943	1.0911176204681396	Node Label Prediction	Random Forest Classifier	scikit-learn	CiteSeer	3312	9196	Stratified Monte Carlo	1	{"train_size": 0.8}	False	96	3.7.6	Linux-5.10.0-20-cloud-amd64-x86_64-with-debian-11.6	10		2.09808349609375e-05	1.9073486328125e-06	2.1457672119140625e-06	16.249176740646362	16.244155883789062	4.529953002929688e-06	2.6226043701171875e-06	Node2Vec SkipGram	84	gini		10	2	1	0.0	sqrt		0.0	balanced	0.0	42	100
1	test	0.7992149758454107	665	0.7323308270676692	0.2676691729323308	0.6867805949323266	0.6891938301640971	0.7000274994992628	0.6867805949323266	0.9117904627949174	2.7365472316741943	1.0911176204681396	Node Label Prediction	Random Forest Classifier	scikit-learn	CiteSeer	3312	9196	Stratified Monte Carlo	1	{"train_size": 0.8}	False	96	3.7.6	Linux-5.10.0-20-cloud-amd64-x86_64-with-debian-11.6	10		2.09808349609375e-05	1.9073486328125e-06	2.1457672119140625e-06	16.249176740646362	16.244155883789062	4.529953002929688e-06	2.6226043701171875e-06	Node2Vec SkipGram	84	gini		10	2	1	0.0	sqrt		0.0	balanced	0.0	42	100
0	train	0.7992149758454107	2647	0.7922176048356631	0.207782395164337	0.7976760002376926	0.7812519441943211	0.7822456763335633	0.7976760002376926	0.9625493823453112	0.5606670379638672	0.0351412296295166	Node Label Prediction	Decision Tree Classifier	scikit-learn	CiteSeer	3312	9196	Stratified Monte Carlo	2	{"train_size": 0.8}	False	96	3.7.6	Linux-5.10.0-20-cloud-amd64-x86_64-with-debian-11.6	10		2.09808349609375e-05	1.9073486328125e-06	2.1457672119140625e-06	16.138368368148804	16.133441925048828	1.0251998901367188e-05	4.529953002929688e-06	Node2Vec SkipGram	126	gini	best	10	2	1	0.0			0.0	balanced	0.0	42	100
1	test	0.7992149758454107	665	0.5819548872180451	0.4180451127819549	0.5563338483016073	0.5548336178235102	0.556862653031923	0.5563338483016073	0.762704786264711	0.5606670379638672	0.0351412296295166	Node Label Prediction	Decision Tree Classifier	scikit-learn	CiteSeer	3312	9196	Stratified Monte Carlo	2	{"train_size": 0.8}	False	96	3.7.6	Linux-5.10.0-20-cloud-amd64-x86_64-with-debian-11.6	10		2.09808349609375e-05	1.9073486328125e-06	2.1457672119140625e-06	16.138368368148804	16.133441925048828	1.0251998901367188e-05	4.529953002929688e-06	Node2Vec SkipGram	126	gini	best	10	2	1	0.0			0.0	balanced	0.0	42	100
0	train	0.7992149758454107	2647	0.9629769550434454	0.0370230449565545	0.9658666559069554	0.9594824497667984	0.9545640239789988	0.9658666559069554	0.9982683529482844	2.998796939849853	0.8820831775665283	Node Label Prediction	Random Forest Classifier	scikit-learn	CiteSeer	3312	9196	Stratified Monte Carlo	2	{"train_size": 0.8}	False	96	3.7.6	Linux-5.10.0-20-cloud-amd64-x86_64-with-debian-11.6	10		2.09808349609375e-05	1.9073486328125e-06	2.1457672119140625e-06	16.138368368148804	16.133441925048828	1.0251998901367188e-05	4.529953002929688e-06	Node2Vec SkipGram	126	gini		10	2	1	0.0	sqrt		0.0	balanced	0.0	42	100
1	test	0.7992149758454107	665	0.7203007518796992	0.2796992481203007	0.6799041132134452	0.6825733329227045	0.687929367734274	0.6799041132134452	0.901626362299185	2.998796939849853	0.8820831775665283	Node Label Prediction	Random Forest Classifier	scikit-learn	CiteSeer	3312	9196	Stratified Monte Carlo	2	{"train_size": 0.8}	False	96	3.7.6	Linux-5.10.0-20-cloud-amd64-x86_64-with-debian-11.6	10		2.09808349609375e-05	1.9073486328125e-06	2.1457672119140625e-06	16.138368368148804	16.133441925048828	1.0251998901367188e-05	4.529953002929688e-06	Node2Vec SkipGram	126	gini		10	2	1	0.0	sqrt		0.0	balanced	0.0	42	100
0	train	0.7992149758454107	2647	0.6637703060068002	0.3362296939931998	0.6834223734994541	0.6575729127654049	0.69624630706092	0.6834223734994541	0.9212421553973748	0.58831787109375	0.032743215560913	Node Label Prediction	Decision Tree Classifier	scikit-learn	CiteSeer	3312	9196	Stratified Monte Carlo	3	{"train_size": 0.8}	False	96	3.7.6	Linux-5.10.0-20-cloud-amd64-x86_64-with-debian-11.6	10		2.09808349609375e-05	1.9073486328125e-06	2.1457672119140625e-06	16.15606164932251	16.1532199382782	3.814697265625e-06	2.384185791015625e-06	Node2Vec SkipGram	168	gini	best	10	2	1	0.0			0.0	balanced	0.0	42	100
1	test	0.7992149758454107	665	0.4421052631578947	0.5578947368421052	0.4413133109580612	0.4402821945504264	0.4862839613184837	0.4413133109580612	0.7181849956700906	0.58831787109375	0.032743215560913	Node Label Prediction	Decision Tree Classifier	scikit-learn	CiteSeer	3312	9196	Stratified Monte Carlo	3	{"train_size": 0.8}	False	96	3.7.6	Linux-5.10.0-20-cloud-amd64-x86_64-with-debian-11.6	10		2.09808349609375e-05	1.9073486328125e-06	2.1457672119140625e-06	16.15606164932251	16.1532199382782	3.814697265625e-06	2.384185791015625e-06	Node2Vec SkipGram	168	gini	best	10	2	1	0.0			0.0	balanced	0.0	42	100
0	train	0.7992149758454107	2647	0.965621458254628	0.0343785417453721	0.9676487858485224	0.9613879402279948	0.9564816953811563	0.9676487858485224	0.9984423894873384	2.770563125610352	1.1016976833343506	Node Label Prediction	Random Forest Classifier	scikit-learn	CiteSeer	3312	9196	Stratified Monte Carlo	3	{"train_size": 0.8}	False	96	3.7.6	Linux-5.10.0-20-cloud-amd64-x86_64-with-debian-11.6	10		2.09808349609375e-05	1.9073486328125e-06	2.1457672119140625e-06	16.15606164932251	16.1532199382782	3.814697265625e-06	2.384185791015625e-06	Node2Vec SkipGram	168	gini		10	2	1	0.0	sqrt		0.0	balanced	0.0	42	100
1	test	0.7992149758454107	665	0.7037593984962406	0.2962406015037594	0.6672768780388308	0.6670169768371504	0.6672864207072261	0.6672768780388308	0.8941062543679027	2.770563125610352	1.1016976833343506	Node Label Prediction	Random Forest Classifier	scikit-learn	CiteSeer	3312	9196	Stratified Monte Carlo	3	{"train_size": 0.8}	False	96	3.7.6	Linux-5.10.0-20-cloud-amd64-x86_64-with-debian-11.6	10		2.09808349609375e-05	1.9073486328125e-06	2.1457672119140625e-06	16.15606164932251	16.1532199382782	3.814697265625e-06	2.384185791015625e-06	Node2Vec SkipGram	168	gini		10	2	1	0.0	sqrt		0.0	balanced	0.0	42	100
0	train	0.7992149758454107	2647	0.6898375519455988	0.3101624480544012	0.7102721023087177	0.6848001440401688	0.7421800792906206	0.7102721023087177	0.9350765881505072	0.5769851207733154	0.0359680652618408	Node Label Prediction	Decision Tree Classifier	scikit-learn	CiteSeer	3312	9196	Stratified Monte Carlo	4	{"train_size": 0.8}	False	96	3.7.6	Linux-5.10.0-20-cloud-amd64-x86_64-with-debian-11.6	10		2.09808349609375e-05	1.9073486328125e-06	2.1457672119140625e-06	16.228793621063232	16.222909212112427	3.576278686523437e-06	2.384185791015625e-06	Node2Vec SkipGram	210	gini	best	10	2	1	0.0			0.0	balanced	0.0	42	100
1	test	0.7992149758454107	665	0.4601503759398496	0.5398496240601504	0.4512112663456298	0.4549388177135211	0.5019075180033888	0.4512112663456298	0.7307311095630009	0.5769851207733154	0.0359680652618408	Node Label Prediction	Decision Tree Classifier	scikit-learn	CiteSeer	3312	9196	Stratified Monte Carlo	4	{"train_size": 0.8}	False	96	3.7.6	Linux-5.10.0-20-cloud-amd64-x86_64-with-debian-11.6	10		2.09808349609375e-05	1.9073486328125e-06	2.1457672119140625e-06	16.228793621063232	16.222909212112427	3.576278686523437e-06	2.384185791015625e-06	Node2Vec SkipGram	210	gini	best	10	2	1	0.0			0.0	balanced	0.0	42	100
0	train	0.7992149758454107	2647	0.965999244427654	0.034000755572346	0.968586323488509	0.9631289845443748	0.9587810309378254	0.968586323488509	0.9982453681649888	2.7296736240386963	1.0905187129974363	Node Label Prediction	Random Forest Classifier	scikit-learn	CiteSeer	3312	9196	Stratified Monte Carlo	4	{"train_size": 0.8}	False	96	3.7.6	Linux-5.10.0-20-cloud-amd64-x86_64-with-debian-11.6	10		2.09808349609375e-05	1.9073486328125e-06	2.1457672119140625e-06	16.228793621063232	16.222909212112427	3.576278686523437e-06	2.384185791015625e-06	Node2Vec SkipGram	210	gini		10	2	1	0.0	sqrt		0.0	balanced	0.0	42	100
1	test	0.7992149758454107	665	0.718796992481203	0.281203007518797	0.6843477107226712	0.6867960300835992	0.6905172278378612	0.6843477107226712	0.905288800142018	2.7296736240386963	1.0905187129974363	Node Label Prediction	Random Forest Classifier	scikit-learn	CiteSeer	3312	9196	Stratified Monte Carlo	4	{"train_size": 0.8}	False	96	3.7.6	Linux-5.10.0-20-cloud-amd64-x86_64-with-debian-11.6	10		2.09808349609375e-05	1.9073486328125e-06	2.1457672119140625e-06	16.228793621063232	16.222909212112427	3.576278686523437e-06	2.384185791015625e-06	Node2Vec SkipGram	210	gini		10	2	1	0.0	sqrt		0.0	balanced	0.0	42	100
0	train	0.7992149758454107	2647	0.573101624480544	0.426898375519456	0.6123158097512201	0.6074513538118399	0.8045089543452169	0.6123158097512201	0.8834746056068781	0.6069011688232422	0.0333166122436523	Node Label Prediction	Decision Tree Classifier	scikit-learn	CiteSeer	3312	9196	Stratified Monte Carlo	5	{"train_size": 0.8}	False	96	3.7.6	Linux-5.10.0-20-cloud-amd64-x86_64-with-debian-11.6	10		2.09808349609375e-05	1.9073486328125e-06	2.1457672119140625e-06	16.122225284576416	16.1176278591156	1.2636184692382812e-05	4.76837158203125e-06	Node2Vec SkipGram	252	gini	best	10	2	1	0.0			0.0	balanced	0.0	42	100
1	test	0.7992149758454107	665	0.3954887218045113	0.6045112781954888	0.415670023907319	0.414227550297772	0.5511793018642601	0.415670023907319	0.7144391528417353	0.6069011688232422	0.0333166122436523	Node Label Prediction	Decision Tree Classifier	scikit-learn	CiteSeer	3312	9196	Stratified Monte Carlo	5	{"train_size": 0.8}	False	96	3.7.6	Linux-5.10.0-20-cloud-amd64-x86_64-with-debian-11.6	10		2.09808349609375e-05	1.9073486328125e-06	2.1457672119140625e-06	16.122225284576416	16.1176278591156	1.2636184692382812e-05	4.76837158203125e-06	Node2Vec SkipGram	252	gini	best	10	2	1	0.0			0.0	balanced	0.0	42	100
0	train	0.7992149758454107	2647	0.9644880997355496	0.0355119002644503	0.967834829806851	0.9604429707760131	0.95493567514834	0.967834829806851	0.99820829209093	2.7633252143859863	0.9831194877624512	Node Label Prediction	Random Forest Classifier	scikit-learn	CiteSeer	3312	9196	Stratified Monte Carlo	5	{"train_size": 0.8}	False	96	3.7.6	Linux-5.10.0-20-cloud-amd64-x86_64-with-debian-11.6	10		2.09808349609375e-05	1.9073486328125e-06	2.1457672119140625e-06	16.122225284576416	16.1176278591156	1.2636184692382812e-05	4.76837158203125e-06	Node2Vec SkipGram	252	gini		10	2	1	0.0	sqrt		0.0	balanced	0.0	42	100
1	test	0.7992149758454107	665	0.7278195488721805	0.2721804511278195	0.6982014682461911	0.7005000721295044	0.7064617773632683	0.6982014682461911	0.913163832235608	2.7633252143859863	0.9831194877624512	Node Label Prediction	Random Forest Classifier	scikit-learn	CiteSeer	3312	9196	Stratified Monte Carlo	5	{"train_size": 0.8}	False	96	3.7.6	Linux-5.10.0-20-cloud-amd64-x86_64-with-debian-11.6	10		2.09808349609375e-05	1.9073486328125e-06	2.1457672119140625e-06	16.122225284576416	16.1176278591156	1.2636184692382812e-05	4.76837158203125e-06	Node2Vec SkipGram	252	gini		10	2	1	0.0	sqrt		0.0	balanced	0.0	42	100
0	train	0.7992149758454107	2647	0.7956176803928976	0.2043823196071023	0.7912352761650058	0.7860468965248164	0.7876884460872008	0.7912352761650058	0.9635245334847145	0.5610473155975342	0.0336179733276367	Node Label Prediction	Decision Tree Classifier	scikit-learn	CiteSeer	3312	9196	Stratified Monte Carlo	6	{"train_size": 0.8}	False	96	3.7.6	Linux-5.10.0-20-cloud-amd64-x86_64-with-debian-11.6	10		2.09808349609375e-05	1.9073486328125e-06	2.1457672119140625e-06	16.157454013824463	16.15176510810852	4.291534423828125e-06	2.384185791015625e-06	Node2Vec SkipGram	294	gini	best	10	2	1	0.0			0.0	balanced	0.0	42	100
1	test	0.7992149758454107	665	0.5037593984962406	0.4962406015037593	0.4777227825714487	0.4803288494200737	0.4962337391611927	0.4777227825714487	0.7322495570487283	0.5610473155975342	0.0336179733276367	Node Label Prediction	Decision Tree Classifier	scikit-learn	CiteSeer	3312	9196	Stratified Monte Carlo	6	{"train_size": 0.8}	False	96	3.7.6	Linux-5.10.0-20-cloud-amd64-x86_64-with-debian-11.6	10		2.09808349609375e-05	1.9073486328125e-06	2.1457672119140625e-06	16.157454013824463	16.15176510810852	4.291534423828125e-06	2.384185791015625e-06	Node2Vec SkipGram	294	gini	best	10	2	1	0.0			0.0	balanced	0.0	42	100
0	train	0.7992149758454107	2647	0.9675103891197582	0.0324896108802417	0.9696095767450018	0.9647275267480304	0.9607705665272736	0.9696095767450018	0.9982271019684696	2.7417361736297607	0.8813815116882324	Node Label Prediction	Random Forest Classifier	scikit-learn	CiteSeer	3312	9196	Stratified Monte Carlo	6	{"train_size": 0.8}	False	96	3.7.6	Linux-5.10.0-20-cloud-amd64-x86_64-with-debian-11.6	10		2.09808349609375e-05	1.9073486328125e-06	2.1457672119140625e-06	16.157454013824463	16.15176510810852	4.291534423828125e-06	2.384185791015625e-06	Node2Vec SkipGram	294	gini		10	2	1	0.0	sqrt		0.0	balanced	0.0	42	100
1	test	0.7992149758454107	665	0.7263157894736842	0.2736842105263158	0.7037803819760505	0.7073924821467359	0.7130896003980998	0.7037803819760505	0.9207799571912226	2.7417361736297607	0.8813815116882324	Node Label Prediction	Random Forest Classifier	scikit-learn	CiteSeer	3312	9196	Stratified Monte Carlo	6	{"train_size": 0.8}	False	96	3.7.6	Linux-5.10.0-20-cloud-amd64-x86_64-with-debian-11.6	10		2.09808349609375e-05	1.9073486328125e-06	2.1457672119140625e-06	16.157454013824463	16.15176510810852	4.291534423828125e-06	2.384185791015625e-06	Node2Vec SkipGram	294	gini		10	2	1	0.0	sqrt		0.0	balanced	0.0	42	100
0	train	0.7992149758454107	2647	0.791839818662637	0.208160181337363	0.7841524269861364	0.7914790563463509	0.8115585289397104	0.7841524269861364	0.9620332415289335	0.5562138557434082	0.0389354228973388	Node Label Prediction	Decision Tree Classifier	scikit-learn	CiteSeer	3312	9196	Stratified Monte Carlo	7	{"train_size": 0.8}	False	96	3.7.6	Linux-5.10.0-20-cloud-amd64-x86_64-with-debian-11.6	10		2.09808349609375e-05	1.9073486328125e-06	2.1457672119140625e-06	16.300602436065674	16.294645071029663	7.390975952148437e-06	2.86102294921875e-06	Node2Vec SkipGram	336	gini	best	10	2	1	0.0			0.0	balanced	0.0	42	100
1	test	0.7992149758454107	665	0.5503759398496241	0.4496240601503759	0.510778570044779	0.511499869107107	0.519369992682254	0.510778570044779	0.7486291378511446	0.5562138557434082	0.0389354228973388	Node Label Prediction	Decision Tree Classifier	scikit-learn	CiteSeer	3312	9196	Stratified Monte Carlo	7	{"train_size": 0.8}	False	96	3.7.6	Linux-5.10.0-20-cloud-amd64-x86_64-with-debian-11.6	10		2.09808349609375e-05	1.9073486328125e-06	2.1457672119140625e-06	16.300602436065674	16.294645071029663	7.390975952148437e-06	2.86102294921875e-06	Node2Vec SkipGram	336	gini	best	10	2	1	0.0			0.0	balanced	0.0	42	100
0	train	0.7992149758454107	2647	0.9675103891197582	0.0324896108802417	0.969496244207892	0.9659613983597906	0.9630130195256638	0.969496244207892	0.9980713153657342	2.753882646560669	0.9858174324035645	Node Label Prediction	Random Forest Classifier	scikit-learn	CiteSeer	3312	9196	Stratified Monte Carlo	7	{"train_size": 0.8}	False	96	3.7.6	Linux-5.10.0-20-cloud-amd64-x86_64-with-debian-11.6	10		2.09808349609375e-05	1.9073486328125e-06	2.1457672119140625e-06	16.300602436065674	16.294645071029663	7.390975952148437e-06	2.86102294921875e-06	Node2Vec SkipGram	336	gini		10	2	1	0.0	sqrt		0.0	balanced	0.0	42	100
1	test	0.7992149758454107	665	0.7353383458646616	0.2646616541353383	0.6925368750141375	0.6937836850758269	0.6975209018312466	0.6925368750141375	0.9118437487534158	2.753882646560669	0.9858174324035645	Node Label Prediction	Random Forest Classifier	scikit-learn	CiteSeer	3312	9196	Stratified Monte Carlo	7	{"train_size": 0.8}	False	96	3.7.6	Linux-5.10.0-20-cloud-amd64-x86_64-with-debian-11.6	10		2.09808349609375e-05	1.9073486328125e-06	2.1457672119140625e-06	16.300602436065674	16.294645071029663	7.390975952148437e-06	2.86102294921875e-06	Node2Vec SkipGram	336	gini		10	2	1	0.0	sqrt		0.0	balanced	0.0	42	100
0	train	0.7992149758454107	2647	0.741216471477144	0.2587835285228561	0.7585670675461117	0.7371870667449417	0.7870298214640287	0.7585670675461117	0.9529281838695416	0.5610504150390625	0.0351243019104003	Node Label Prediction	Decision Tree Classifier	scikit-learn	CiteSeer	3312	9196	Stratified Monte Carlo	8	{"train_size": 0.8}	False	96	3.7.6	Linux-5.10.0-20-cloud-amd64-x86_64-with-debian-11.6	10		2.09808349609375e-05	1.9073486328125e-06	2.1457672119140625e-06	16.326640367507935	16.321746349334717	4.529953002929688e-06	2.1457672119140625e-06	Node2Vec SkipGram	378	gini	best	10	2	1	0.0			0.0	balanced	0.0	42	100
1	test	0.7992149758454107	665	0.4586466165413533	0.5413533834586466	0.4656391935305195	0.4599946581034448	0.508237467350804	0.4656391935305195	0.7327438998399103	0.5610504150390625	0.0351243019104003	Node Label Prediction	Decision Tree Classifier	scikit-learn	CiteSeer	3312	9196	Stratified Monte Carlo	8	{"train_size": 0.8}	False	96	3.7.6	Linux-5.10.0-20-cloud-amd64-x86_64-with-debian-11.6	10		2.09808349609375e-05	1.9073486328125e-06	2.1457672119140625e-06	16.326640367507935	16.321746349334717	4.529953002929688e-06	2.1457672119140625e-06	Node2Vec SkipGram	378	gini	best	10	2	1	0.0			0.0	balanced	0.0	42	100
0	train	0.7992149758454107	2647	0.966754816773706	0.0332451832262939	0.9694467928083956	0.9637376048898204	0.9593249031231308	0.9694467928083956	0.9984337221456512	2.763643741607666	0.8834764957427979	Node Label Prediction	Random Forest Classifier	scikit-learn	CiteSeer	3312	9196	Stratified Monte Carlo	8	{"train_size": 0.8}	False	96	3.7.6	Linux-5.10.0-20-cloud-amd64-x86_64-with-debian-11.6	10		2.09808349609375e-05	1.9073486328125e-06	2.1457672119140625e-06	16.326640367507935	16.321746349334717	4.529953002929688e-06	2.1457672119140625e-06	Node2Vec SkipGram	378	gini		10	2	1	0.0	sqrt		0.0	balanced	0.0	42	100
1	test	0.7992149758454107	665	0.7097744360902256	0.2902255639097744	0.6699937944185862	0.67357824735597	0.6807150817966233	0.6699937944185862	0.899614181080481	2.763643741607666	0.8834764957427979	Node Label Prediction	Random Forest Classifier	scikit-learn	CiteSeer	3312	9196	Stratified Monte Carlo	8	{"train_size": 0.8}	False	96	3.7.6	Linux-5.10.0-20-cloud-amd64-x86_64-with-debian-11.6	10		2.09808349609375e-05	1.9073486328125e-06	2.1457672119140625e-06	16.326640367507935	16.321746349334717	4.529953002929688e-06	2.1457672119140625e-06	Node2Vec SkipGram	378	gini		10	2	1	0.0	sqrt		0.0	balanced	0.0	42	100
0	train	0.7992149758454107	2647	0.6868152625613902	0.3131847374386097	0.7097299352605427	0.6795784491464554	0.7438726248323455	0.7097299352605427	0.9325306841647272	0.5768890380859375	0.0329630374908447	Node Label Prediction	Decision Tree Classifier	scikit-learn	CiteSeer	3312	9196	Stratified Monte Carlo	9	{"train_size": 0.8}	False	96	3.7.6	Linux-5.10.0-20-cloud-amd64-x86_64-with-debian-11.6	10		2.09808349609375e-05	1.9073486328125e-06	2.1457672119140625e-06	16.085795164108276	16.082854986190796	4.529953002929688e-06	2.384185791015625e-06	Node2Vec SkipGram	420	gini	best	10	2	1	0.0			0.0	balanced	0.0	42	100
1	test	0.7992149758454107	665	0.4721804511278195	0.5278195488721804	0.4748068993858198	0.4644552634788949	0.5066638792955825	0.4748068993858198	0.7324537543379176	0.5768890380859375	0.0329630374908447	Node Label Prediction	Decision Tree Classifier	scikit-learn	CiteSeer	3312	9196	Stratified Monte Carlo	9	{"train_size": 0.8}	False	96	3.7.6	Linux-5.10.0-20-cloud-amd64-x86_64-with-debian-11.6	10		2.09808349609375e-05	1.9073486328125e-06	2.1457672119140625e-06	16.085795164108276	16.082854986190796	4.529953002929688e-06	2.384185791015625e-06	Node2Vec SkipGram	420	gini	best	10	2	1	0.0			0.0	balanced	0.0	42	100
0	train	0.7992149758454107	2647	0.9652436720816018	0.0347563279183981	0.9673663679477484	0.962635382560106	0.958894083419746	0.9673663679477484	0.9981901127759872	2.7542407512664795	0.9874773025512696	Node Label Prediction	Random Forest Classifier	scikit-learn	CiteSeer	3312	9196	Stratified Monte Carlo	9	{"train_size": 0.8}	False	96	3.7.6	Linux-5.10.0-20-cloud-amd64-x86_64-with-debian-11.6	10		2.09808349609375e-05	1.9073486328125e-06	2.1457672119140625e-06	16.085795164108276	16.082854986190796	4.529953002929688e-06	2.384185791015625e-06	Node2Vec SkipGram	420	gini		10	2	1	0.0	sqrt		0.0	balanced	0.0	42	100
1	test	0.7992149758454107	665	0.7097744360902256	0.2902255639097744	0.6782238935604884	0.6810150360205496	0.6876813887470176	0.6782238935604884	0.8909558810037925	2.7542407512664795	0.9874773025512696	Node Label Prediction	Random Forest Classifier	scikit-learn	CiteSeer	3312	9196	Stratified Monte Carlo	9	{"train_size": 0.8}	False	96	3.7.6	Linux-5.10.0-20-cloud-amd64-x86_64-with-debian-11.6	10		2.09808349609375e-05	1.9073486328125e-06	2.1457672119140625e-06	16.085795164108276	16.082854986190796	4.529953002929688e-06	2.384185791015625e-06	Node2Vec SkipGram	420	gini		10	2	1	0.0	sqrt		0.0	balanced	0.0	42	100
0	train	0.7999695694071106	15773	0.882837760730362	0.117162239269638	0.8887576523646487	0.878634181659984	0.8729501877374801	0.8887576523646487	0.956720985033599	3.93418025970459	0.07638239860534668	Node Label Prediction	Decision Tree Classifier	scikit-learn	PubMedDiabetes	19717	88651	Stratified Monte Carlo	0	{"train_size": 0.8}	False	96	3.7.6	Linux-5.10.0-20-cloud-amd64-x86_64-with-debian-11.7	10		1.8358230590820312e-05	1.6689300537109375e-06	2.1457672119140625e-06	94.27693009376526	94.27191662788391	8.106231689453125e-06	4.0531158447265625e-06	Node2Vec SkipGram	42	gini	best	10	2	1	0.0			0.0	balanced	0.0	42	100
1	test	0.7999695694071106	3944	0.7568458417849898	0.24315415821501013	0.7553619257143037	0.7480839848853941	0.7447304250398398	0.7553619257143037	0.8206792008073399	3.93418025970459	0.07638239860534668	Node Label Prediction	Decision Tree Classifier	scikit-learn	PubMedDiabetes	19717	88651	Stratified Monte Carlo	0	{"train_size": 0.8}	False	96	3.7.6	Linux-5.10.0-20-cloud-amd64-x86_64-with-debian-11.7	10		1.8358230590820312e-05	1.6689300537109375e-06	2.1457672119140625e-06	94.27693009376526	94.27191662788391	8.106231689453125e-06	4.0531158447265625e-06	Node2Vec SkipGram	42	gini	best	10	2	1	0.0			0.0	balanced	0.0	42	100
0	train	0.7999695694071106	15773	0.9192924618018132	0.08070753819818678	0.921801592912919	0.9163335158839429	0.9128367752304434	0.921801592912919	0.9872794761807597	4.5574681758880615	1.3289763927459717	Node Label Prediction	Random Forest Classifier	scikit-learn	PubMedDiabetes	19717	88651	Stratified Monte Carlo	0	{"train_size": 0.8}	False	96	3.7.6	Linux-5.10.0-20-cloud-amd64-x86_64-with-debian-11.7	10		1.8358230590820312e-05	1.6689300537109375e-06	2.1457672119140625e-06	94.27693009376526	94.27191662788391	8.106231689453125e-06	4.0531158447265625e-06	Node2Vec SkipGram	42	gini		10	2	1	0.0	sqrt		0.0	balanced	0.0	42	100
1	test	0.7999695694071106	3944	0.8293610547667343	0.17063894523326573	0.8229646790213881	0.8194930378568911	0.8185644723164266	0.8229646790213881	0.936390018487908	4.5574681758880615	1.3289763927459717	Node Label Prediction	Random Forest Classifier	scikit-learn	PubMedDiabetes	19717	88651	Stratified Monte Carlo	0	{"train_size": 0.8}	False	96	3.7.6	Linux-5.10.0-20-cloud-amd64-x86_64-with-debian-11.7	10		1.8358230590820312e-05	1.6689300537109375e-06	2.1457672119140625e-06	94.27693009376526	94.27191662788391	8.106231689453125e-06	4.0531158447265625e-06	Node2Vec SkipGram	42	gini		10	2	1	0.0	sqrt		0.0	balanced	0.0	42	100
0	train	0.7999695694071106	15773	0.8769416090788056	0.12305839092119444	0.8840851590280835	0.8722995297333459	0.8660395544716956	0.8840851590280835	0.957814244084943	3.917811155319214	0.0779721736907959	Node Label Prediction	Decision Tree Classifier	scikit-learn	PubMedDiabetes	19717	88651	Stratified Monte Carlo	1	{"train_size": 0.8}	False	96	3.7.6	Linux-5.10.0-20-cloud-amd64-x86_64-with-debian-11.7	10		1.8358230590820312e-05	1.6689300537109375e-06	2.1457672119140625e-06	94.88300919532776	94.87812781333923	8.58306884765625e-06	9.298324584960938e-06	Node2Vec SkipGram	84	gini	best	10	2	1	0.0			0.0	balanced	0.0	42	100
1	test	0.7999695694071106	3944	0.7383367139959433	0.2616632860040568	0.7334967470576342	0.7251574449080235	0.7217973393499643	0.7334967470576342	0.8187312359732903	3.917811155319214	0.0779721736907959	Node Label Prediction	Decision Tree Classifier	scikit-learn	PubMedDiabetes	19717	88651	Stratified Monte Carlo	1	{"train_size": 0.8}	False	96	3.7.6	Linux-5.10.0-20-cloud-amd64-x86_64-with-debian-11.7	10		1.8358230590820312e-05	1.6689300537109375e-06	2.1457672119140625e-06	94.88300919532776	94.87812781333923	8.58306884765625e-06	9.298324584960938e-06	Node2Vec SkipGram	84	gini	best	10	2	1	0.0			0.0	balanced	0.0	42	100
0	train	0.7999695694071106	15773	0.9172636784378368	0.08273632156216319	0.9196219308795092	0.9148124149877707	0.9118667836379362	0.9196219308795092	0.987018059351649	4.296872615814209	1.330512285232544	Node Label Prediction	Random Forest Classifier	scikit-learn	PubMedDiabetes	19717	88651	Stratified Monte Carlo	1	{"train_size": 0.8}	False	96	3.7.6	Linux-5.10.0-20-cloud-amd64-x86_64-with-debian-11.7	10		1.8358230590820312e-05	1.6689300537109375e-06	2.1457672119140625e-06	94.88300919532776	94.87812781333923	8.58306884765625e-06	9.298324584960938e-06	Node2Vec SkipGram	84	gini		10	2	1	0.0	sqrt		0.0	balanced	0.0	42	100
1	test	0.7999695694071106	3944	0.8324036511156186	0.16759634888438135	0.8218150472695412	0.8199956499502071	0.8196403950208385	0.8218150472695412	0.9391950593460349	4.296872615814209	1.330512285232544	Node Label Prediction	Random Forest Classifier	scikit-learn	PubMedDiabetes	19717	88651	Stratified Monte Carlo	1	{"train_size": 0.8}	False	96	3.7.6	Linux-5.10.0-20-cloud-amd64-x86_64-with-debian-11.7	10		1.8358230590820312e-05	1.6689300537109375e-06	2.1457672119140625e-06	94.88300919532776	94.87812781333923	8.58306884765625e-06	9.298324584960938e-06	Node2Vec SkipGram	84	gini		10	2	1	0.0	sqrt		0.0	balanced	0.0	42	100
0	train	0.7999695694071106	15773	0.885246940975084	0.11475305902491599	0.8893544727530696	0.8804814566196958	0.8747721602858879	0.8893544727530696	0.9585986070620406	3.949977159500122	0.079345703125	Node Label Prediction	Decision Tree Classifier	scikit-learn	PubMedDiabetes	19717	88651	Stratified Monte Carlo	2	{"train_size": 0.8}	False	96	3.7.6	Linux-5.10.0-20-cloud-amd64-x86_64-with-debian-11.7	10		1.8358230590820312e-05	1.6689300537109375e-06	2.1457672119140625e-06	95.11773586273193	95.11110019683838	1.049041748046875e-05	1.430511474609375e-05	Node2Vec SkipGram	126	gini	best	10	2	1	0.0			0.0	balanced	0.0	42	100
1	test	0.7999695694071106	3944	0.7370689655172413	0.2629310344827586	0.7300396761700334	0.7253448616971617	0.7220348265058476	0.7300396761700334	0.8135269601845018	3.949977159500122	0.079345703125	Node Label Prediction	Decision Tree Classifier	scikit-learn	PubMedDiabetes	19717	88651	Stratified Monte Carlo	2	{"train_size": 0.8}	False	96	3.7.6	Linux-5.10.0-20-cloud-amd64-x86_64-with-debian-11.7	10		1.8358230590820312e-05	1.6689300537109375e-06	2.1457672119140625e-06	95.11773586273193	95.11110019683838	1.049041748046875e-05	1.430511474609375e-05	Node2Vec SkipGram	126	gini	best	10	2	1	0.0			0.0	balanced	0.0	42	100
0	train	0.7999695694071106	15773	0.9161224877956001	0.08387751220439993	0.9182570290271834	0.912803304103493	0.9092849593947058	0.9182570290271834	0.9870942949189021	4.2894673347473145	1.3292477130889893	Node Label Prediction	Random Forest Classifier	scikit-learn	PubMedDiabetes	19717	88651	Stratified Monte Carlo	2	{"train_size": 0.8}	False	96	3.7.6	Linux-5.10.0-20-cloud-amd64-x86_64-with-debian-11.7	10		1.8358230590820312e-05	1.6689300537109375e-06	2.1457672119140625e-06	95.11773586273193	95.11110019683838	1.049041748046875e-05	1.430511474609375e-05	Node2Vec SkipGram	126	gini		10	2	1	0.0	sqrt		0.0	balanced	0.0	42	100
1	test	0.7999695694071106	3944	0.8301217038539553	0.16987829614604463	0.8206471548575619	0.8194862890923339	0.8196594979756958	0.8206471548575619	0.93446521407664	4.2894673347473145	1.3292477130889893	Node Label Prediction	Random Forest Classifier	scikit-learn	PubMedDiabetes	19717	88651	Stratified Monte Carlo	2	{"train_size": 0.8}	False	96	3.7.6	Linux-5.10.0-20-cloud-amd64-x86_64-with-debian-11.7	10		1.8358230590820312e-05	1.6689300537109375e-06	2.1457672119140625e-06	95.11773586273193	95.11110019683838	1.049041748046875e-05	1.430511474609375e-05	Node2Vec SkipGram	126	gini		10	2	1	0.0	sqrt		0.0	balanced	0.0	42	100
0	train	0.7999695694071106	15773	0.8839789513725987	0.11602104862740126	0.890538083440628	0.880306498013737	0.8744898636309141	0.890538083440628	0.9574095914658761	3.9208452701568604	0.07872748374938965	Node Label Prediction	Decision Tree Classifier	scikit-learn	PubMedDiabetes	19717	88651	Stratified Monte Carlo	3	{"train_size": 0.8}	False	96	3.7.6	Linux-5.10.0-20-cloud-amd64-x86_64-with-debian-11.7	10		1.8358230590820312e-05	1.6689300537109375e-06	2.1457672119140625e-06	93.72991967201233	93.72334265708923	8.106231689453125e-06	9.775161743164062e-06	Node2Vec SkipGram	168	gini	best	10	2	1	0.0			0.0	balanced	0.0	42	100
1	test	0.7999695694071106	3944	0.7375760649087221	0.26242393509127787	0.7366102030988868	0.7286008057663649	0.7245216452136655	0.7366102030988868	0.8126035940523529	3.9208452701568604	0.07872748374938965	Node Label Prediction	Decision Tree Classifier	scikit-learn	PubMedDiabetes	19717	88651	Stratified Monte Carlo	3	{"train_size": 0.8}	False	96	3.7.6	Linux-5.10.0-20-cloud-amd64-x86_64-with-debian-11.7	10		1.8358230590820312e-05	1.6689300537109375e-06	2.1457672119140625e-06	93.72991967201233	93.72334265708923	8.106231689453125e-06	9.775161743164062e-06	Node2Vec SkipGram	168	gini	best	10	2	1	0.0			0.0	balanced	0.0	42	100
0	train	0.7999695694071106	15773	0.9211944462055411	0.07880555379445889	0.9236966549712391	0.9182436508816587	0.9147631061550608	0.9236966549712391	0.9876964211587017	4.389953851699829	1.5041539669036865	Node Label Prediction	Random Forest Classifier	scikit-learn	PubMedDiabetes	19717	88651	Stratified Monte Carlo	3	{"train_size": 0.8}	False	96	3.7.6	Linux-5.10.0-20-cloud-amd64-x86_64-with-debian-11.7	10		1.8358230590820312e-05	1.6689300537109375e-06	2.1457672119140625e-06	93.72991967201233	93.72334265708923	8.106231689453125e-06	9.775161743164062e-06	Node2Vec SkipGram	168	gini		10	2	1	0.0	sqrt		0.0	balanced	0.0	42	100
1	test	0.7999695694071106	3944	0.827079107505071	0.172920892494929	0.8237404738149717	0.8185003552347011	0.8159148989165247	0.8237404738149717	0.9354308599379163	4.389953851699829	1.5041539669036865	Node Label Prediction	Random Forest Classifier	scikit-learn	PubMedDiabetes	19717	88651	Stratified Monte Carlo	3	{"train_size": 0.8}	False	96	3.7.6	Linux-5.10.0-20-cloud-amd64-x86_64-with-debian-11.7	10		1.8358230590820312e-05	1.6689300537109375e-06	2.1457672119140625e-06	93.72991967201233	93.72334265708923	8.106231689453125e-06	9.775161743164062e-06	Node2Vec SkipGram	168	gini		10	2	1	0.0	sqrt		0.0	balanced	0.0	42	100
0	train	0.7999695694071106	15773	0.8774488049197997	0.12255119508020035	0.8837842182115834	0.8733155876580622	0.8675312766283098	0.8837842182115834	0.9587274430222252	3.9231314659118652	0.07717037200927734	Node Label Prediction	Decision Tree Classifier	scikit-learn	PubMedDiabetes	19717	88651	Stratified Monte Carlo	4	{"train_size": 0.8}	False	96	3.7.6	Linux-5.10.0-20-cloud-amd64-x86_64-with-debian-11.7	10		1.8358230590820312e-05	1.6689300537109375e-06	2.1457672119140625e-06	94.78719592094421	94.77830743789673	1.0728836059570312e-05	1.2159347534179688e-05	Node2Vec SkipGram	210	gini	best	10	2	1	0.0			0.0	balanced	0.0	42	100
1	test	0.7999695694071106	3944	0.7497464503042597	0.2502535496957404	0.7460800519523575	0.7388057701896985	0.7350946881630666	0.7460800519523575	0.8280963276342167	3.9231314659118652	0.07717037200927734	Node Label Prediction	Decision Tree Classifier	scikit-learn	PubMedDiabetes	19717	88651	Stratified Monte Carlo	4	{"train_size": 0.8}	False	96	3.7.6	Linux-5.10.0-20-cloud-amd64-x86_64-with-debian-11.7	10		1.8358230590820312e-05	1.6689300537109375e-06	2.1457672119140625e-06	94.78719592094421	94.77830743789673	1.0728836059570312e-05	1.2159347534179688e-05	Node2Vec SkipGram	210	gini	best	10	2	1	0.0			0.0	balanced	0.0	42	100
0	train	0.7999695694071106	15773	0.9155518924744817	0.08444810752551829	0.9176853935731524	0.9120100159899885	0.9083346915302655	0.9176853935731524	0.9871957321658718	4.297139406204224	1.340151071548462	Node Label Prediction	Random Forest Classifier	scikit-learn	PubMedDiabetes	19717	88651	Stratified Monte Carlo	4	{"train_size": 0.8}	False	96	3.7.6	Linux-5.10.0-20-cloud-amd64-x86_64-with-debian-11.7	10		1.8358230590820312e-05	1.6689300537109375e-06	2.1457672119140625e-06	94.78719592094421	94.77830743789673	1.0728836059570312e-05	1.2159347534179688e-05	Node2Vec SkipGram	210	gini		10	2	1	0.0	sqrt		0.0	balanced	0.0	42	100
1	test	0.7999695694071106	3944	0.8362068965517241	0.16379310344827586	0.82826807890032	0.8259335775291218	0.8247054127678121	0.82826807890032	0.9407736642525614	4.297139406204224	1.340151071548462	Node Label Prediction	Random Forest Classifier	scikit-learn	PubMedDiabetes	19717	88651	Stratified Monte Carlo	4	{"train_size": 0.8}	False	96	3.7.6	Linux-5.10.0-20-cloud-amd64-x86_64-with-debian-11.7	10		1.8358230590820312e-05	1.6689300537109375e-06	2.1457672119140625e-06	94.78719592094421	94.77830743789673	1.0728836059570312e-05	1.2159347534179688e-05	Node2Vec SkipGram	210	gini		10	2	1	0.0	sqrt		0.0	balanced	0.0	42	100
0	train	0.7999695694071106	15773	0.8829645596906105	0.11703544030938946	0.8873507533784157	0.8785107102368861	0.8727356645272292	0.8873507533784157	0.957496473134183	3.9151928424835205	0.07588720321655273	Node Label Prediction	Decision Tree Classifier	scikit-learn	PubMedDiabetes	19717	88651	Stratified Monte Carlo	5	{"train_size": 0.8}	False	96	3.7.6	Linux-5.10.0-20-cloud-amd64-x86_64-with-debian-11.7	10		1.8358230590820312e-05	1.6689300537109375e-06	2.1457672119140625e-06	94.51785063743591	94.51102256774902	8.106231689453125e-06	1.0251998901367188e-05	Node2Vec SkipGram	252	gini	best	10	2	1	0.0			0.0	balanced	0.0	42	100
1	test	0.7999695694071106	3944	0.7403651115618661	0.25963488843813387	0.7365283014004086	0.7299246511741847	0.7261233638113911	0.7365283014004086	0.8133193593629398	3.9151928424835205	0.07588720321655273	Node Label Prediction	Decision Tree Classifier	scikit-learn	PubMedDiabetes	19717	88651	Stratified Monte Carlo	5	{"train_size": 0.8}	False	96	3.7.6	Linux-5.10.0-20-cloud-amd64-x86_64-with-debian-11.7	10		1.8358230590820312e-05	1.6689300537109375e-06	2.1457672119140625e-06	94.51785063743591	94.51102256774902	8.106231689453125e-06	1.0251998901367188e-05	Node2Vec SkipGram	252	gini	best	10	2	1	0.0			0.0	balanced	0.0	42	100
0	train	0.7999695694071106	15773	0.9175806758384581	0.08241932416154188	0.9195973515752124	0.9144900657083171	0.9113434305864168	0.9195973515752124	0.9870180294351719	4.641727685928345	1.3348932266235352	Node Label Prediction	Random Forest Classifier	scikit-learn	PubMedDiabetes	19717	88651	Stratified Monte Carlo	5	{"train_size": 0.8}	False	96	3.7.6	Linux-5.10.0-20-cloud-amd64-x86_64-with-debian-11.7	10		1.8358230590820312e-05	1.6689300537109375e-06	2.1457672119140625e-06	94.51785063743591	94.51102256774902	8.106231689453125e-06	1.0251998901367188e-05	Node2Vec SkipGram	252	gini		10	2	1	0.0	sqrt		0.0	balanced	0.0	42	100
1	test	0.7999695694071106	3944	0.8288539553752535	0.17114604462474645	0.8219361440421974	0.8185258480761285	0.8172284578673411	0.8219361440421974	0.9376739910265179	4.641727685928345	1.3348932266235352	Node Label Prediction	Random Forest Classifier	scikit-learn	PubMedDiabetes	19717	88651	Stratified Monte Carlo	5	{"train_size": 0.8}	False	96	3.7.6	Linux-5.10.0-20-cloud-amd64-x86_64-with-debian-11.7	10		1.8358230590820312e-05	1.6689300537109375e-06	2.1457672119140625e-06	94.51785063743591	94.51102256774902	8.106231689453125e-06	1.0251998901367188e-05	Node2Vec SkipGram	252	gini		10	2	1	0.0	sqrt		0.0	balanced	0.0	42	100
0	train	0.7999695694071106	15773	0.8809991758067584	0.11900082419324162	0.8854349579692199	0.8763833617086378	0.8716719744883714	0.8854349579692199	0.9573012392981194	3.9413909912109375	0.07640242576599121	Node Label Prediction	Decision Tree Classifier	scikit-learn	PubMedDiabetes	19717	88651	Stratified Monte Carlo	6	{"train_size": 0.8}	False	96	3.7.6	Linux-5.10.0-20-cloud-amd64-x86_64-with-debian-11.7	10		1.8358230590820312e-05	1.6689300537109375e-06	2.1457672119140625e-06	94.24815917015076	94.2404932975769	8.344650268554688e-06	9.775161743164062e-06	Node2Vec SkipGram	294	gini	best	10	2	1	0.0			0.0	balanced	0.0	42	100
1	test	0.7999695694071106	3944	0.7421399594320487	0.2578600405679513	0.7410397470604818	0.7333336354473432	0.7293745584808612	0.7410397470604818	0.8150746449013178	3.9413909912109375	0.07640242576599121	Node Label Prediction	Decision Tree Classifier	scikit-learn	PubMedDiabetes	19717	88651	Stratified Monte Carlo	6	{"train_size": 0.8}	False	96	3.7.6	Linux-5.10.0-20-cloud-amd64-x86_64-with-debian-11.7	10		1.8358230590820312e-05	1.6689300537109375e-06	2.1457672119140625e-06	94.24815917015076	94.2404932975769	8.344650268554688e-06	9.775161743164062e-06	Node2Vec SkipGram	294	gini	best	10	2	1	0.0			0.0	balanced	0.0	42	100
0	train	0.7999695694071106	15773	0.9173904773980853	0.08260952260191466	0.9187565333949702	0.9138188025435509	0.9105942645217079	0.9187565333949702	0.9868026501609114	4.388752222061157	1.3352680206298828	Node Label Prediction	Random Forest Classifier	scikit-learn	PubMedDiabetes	19717	88651	Stratified Monte Carlo	6	{"train_size": 0.8}	False	96	3.7.6	Linux-5.10.0-20-cloud-amd64-x86_64-with-debian-11.7	10		1.8358230590820312e-05	1.6689300537109375e-06	2.1457672119140625e-06	94.24815917015076	94.2404932975769	8.344650268554688e-06	9.775161743164062e-06	Node2Vec SkipGram	294	gini		10	2	1	0.0	sqrt		0.0	balanced	0.0	42	100
1	test	0.7999695694071106	3944	0.8336713995943205	0.1663286004056795	0.8300538167912045	0.8257971847683909	0.8244365190716713	0.8300538167912045	0.939311954083002	4.388752222061157	1.3352680206298828	Node Label Prediction	Random Forest Classifier	scikit-learn	PubMedDiabetes	19717	88651	Stratified Monte Carlo	6	{"train_size": 0.8}	False	96	3.7.6	Linux-5.10.0-20-cloud-amd64-x86_64-with-debian-11.7	10		1.8358230590820312e-05	1.6689300537109375e-06	2.1457672119140625e-06	94.24815917015076	94.2404932975769	8.344650268554688e-06	9.775161743164062e-06	Node2Vec SkipGram	294	gini		10	2	1	0.0	sqrt		0.0	balanced	0.0	42	100
0	train	0.7999695694071106	15773	0.8844861472135929	0.11551385278640715	0.886814378741774	0.880672262433181	0.8765634164963266	0.886814378741774	0.9614835767650329	3.8977251052856445	0.07603573799133301	Node Label Prediction	Decision Tree Classifier	scikit-learn	PubMedDiabetes	19717	88651	Stratified Monte Carlo	7	{"train_size": 0.8}	False	96	3.7.6	Linux-5.10.0-20-cloud-amd64-x86_64-with-debian-11.7	10		1.8358230590820312e-05	1.6689300537109375e-06	2.1457672119140625e-06	94.92696142196655	94.92046546936035	9.059906005859375e-06	1.0013580322265625e-05	Node2Vec SkipGram	336	gini	best	10	2	1	0.0			0.0	balanced	0.0	42	100
1	test	0.7999695694071106	3944	0.7538032454361054	0.24619675456389453	0.7471375620909656	0.7424413661656315	0.7400878816335568	0.7471375620909656	0.8185620866160891	3.8977251052856445	0.07603573799133301	Node Label Prediction	Decision Tree Classifier	scikit-learn	PubMedDiabetes	19717	88651	Stratified Monte Carlo	7	{"train_size": 0.8}	False	96	3.7.6	Linux-5.10.0-20-cloud-amd64-x86_64-with-debian-11.7	10		1.8358230590820312e-05	1.6689300537109375e-06	2.1457672119140625e-06	94.92696142196655	94.92046546936035	9.059906005859375e-06	1.0013580322265625e-05	Node2Vec SkipGram	336	gini	best	10	2	1	0.0			0.0	balanced	0.0	42	100
0	train	0.7999695694071106	15773	0.9167564825968427	0.08324351740315729	0.9189460648349989	0.9133954873334273	0.9098290174851118	0.9189460648349989	0.9874068261116289	4.279083967208862	1.3266620635986328	Node Label Prediction	Random Forest Classifier	scikit-learn	PubMedDiabetes	19717	88651	Stratified Monte Carlo	7	{"train_size": 0.8}	False	96	3.7.6	Linux-5.10.0-20-cloud-amd64-x86_64-with-debian-11.7	10		1.8358230590820312e-05	1.6689300537109375e-06	2.1457672119140625e-06	94.92696142196655	94.92046546936035	9.059906005859375e-06	1.0013580322265625e-05	Node2Vec SkipGram	336	gini		10	2	1	0.0	sqrt		0.0	balanced	0.0	42	100
1	test	0.7999695694071106	3944	0.8293610547667343	0.17063894523326573	0.8240422977677602	0.8202951362772013	0.8182306573141714	0.8240422977677602	0.9400143062211437	4.279083967208862	1.3266620635986328	Node Label Prediction	Random Forest Classifier	scikit-learn	PubMedDiabetes	19717	88651	Stratified Monte Carlo	7	{"train_size": 0.8}	False	96	3.7.6	Linux-5.10.0-20-cloud-amd64-x86_64-with-debian-11.7	10		1.8358230590820312e-05	1.6689300537109375e-06	2.1457672119140625e-06	94.92696142196655	94.92046546936035	9.059906005859375e-06	1.0013580322265625e-05	Node2Vec SkipGram	336	gini		10	2	1	0.0	sqrt		0.0	balanced	0.0	42	100
0	train	0.7999695694071106	15773	0.8803017815253915	0.11969821847460851	0.8856984063879105	0.8764466486069553	0.8703795255187318	0.8856984063879105	0.9583127896205973	3.9296531677246094	0.07878351211547852	Node Label Prediction	Decision Tree Classifier	scikit-learn	PubMedDiabetes	19717	88651	Stratified Monte Carlo	8	{"train_size": 0.8}	False	96	3.7.6	Linux-5.10.0-20-cloud-amd64-x86_64-with-debian-11.7	10		1.8358230590820312e-05	1.6689300537109375e-06	2.1457672119140625e-06	94.50770998001099	94.50108671188354	2.47955322265625e-05	1.0728836059570312e-05	Node2Vec SkipGram	378	gini	best	10	2	1	0.0			0.0	balanced	0.0	42	100
1	test	0.7999695694071106	3944	0.7439148073022313	0.25608519269776875	0.7398578534102427	0.7324736969242464	0.7283694918592021	0.7398578534102427	0.8221108018218434	3.9296531677246094	0.07878351211547852	Node Label Prediction	Decision Tree Classifier	scikit-learn	PubMedDiabetes	19717	88651	Stratified Monte Carlo	8	{"train_size": 0.8}	False	96	3.7.6	Linux-5.10.0-20-cloud-amd64-x86_64-with-debian-11.7	10		1.8358230590820312e-05	1.6689300537109375e-06	2.1457672119140625e-06	94.50770998001099	94.50108671188354	2.47955322265625e-05	1.0728836059570312e-05	Node2Vec SkipGram	378	gini	best	10	2	1	0.0			0.0	balanced	0.0	42	100
0	train	0.7999695694071106	15773	0.9196728586825588	0.0803271413174412	0.9214995924195248	0.9166650472903605	0.9135374678086213	0.9214995924195248	0.9877976317563011	4.305662631988525	1.3337786197662354	Node Label Prediction	Random Forest Classifier	scikit-learn	PubMedDiabetes	19717	88651	Stratified Monte Carlo	8	{"train_size": 0.8}	False	96	3.7.6	Linux-5.10.0-20-cloud-amd64-x86_64-with-debian-11.7	10		1.8358230590820312e-05	1.6689300537109375e-06	2.1457672119140625e-06	94.50770998001099	94.50108671188354	2.47955322265625e-05	1.0728836059570312e-05	Node2Vec SkipGram	378	gini		10	2	1	0.0	sqrt		0.0	balanced	0.0	42	100
1	test	0.7999695694071106	3944	0.8275862068965517	0.1724137931034483	0.8192196340464193	0.8167357573580151	0.8151568652421627	0.8192196340464193	0.9358374334038468	4.305662631988525	1.3337786197662354	Node Label Prediction	Random Forest Classifier	scikit-learn	PubMedDiabetes	19717	88651	Stratified Monte Carlo	8	{"train_size": 0.8}	False	96	3.7.6	Linux-5.10.0-20-cloud-amd64-x86_64-with-debian-11.7	10		1.8358230590820312e-05	1.6689300537109375e-06	2.1457672119140625e-06	94.50770998001099	94.50108671188354	2.47955322265625e-05	1.0728836059570312e-05	Node2Vec SkipGram	378	gini		10	2	1	0.0	sqrt		0.0	balanced	0.0	42	100
0	train	0.7999695694071106	15773	0.8818867685284981	0.11811323147150193	0.8888050933261162	0.8789376217255574	0.8738193100406829	0.8888050933261162	0.9596966989804824	3.907525062561035	0.07805395126342773	Node Label Prediction	Decision Tree Classifier	scikit-learn	PubMedDiabetes	19717	88651	Stratified Monte Carlo	9	{"train_size": 0.8}	False	96	3.7.6	Linux-5.10.0-20-cloud-amd64-x86_64-with-debian-11.7	10		1.8358230590820312e-05	1.6689300537109375e-06	2.1457672119140625e-06	94.4416196346283	94.43049883842468	8.344650268554688e-06	1.0251998901367188e-05	Node2Vec SkipGram	420	gini	best	10	2	1	0.0			0.0	balanced	0.0	42	100
1	test	0.7999695694071106	3944	0.7325050709939148	0.2674949290060852	0.7263704255240385	0.7202500827474405	0.7180397520331633	0.7263704255240385	0.8106474783225589	3.907525062561035	0.07805395126342773	Node Label Prediction	Decision Tree Classifier	scikit-learn	PubMedDiabetes	19717	88651	Stratified Monte Carlo	9	{"train_size": 0.8}	False	96	3.7.6	Linux-5.10.0-20-cloud-amd64-x86_64-with-debian-11.7	10		1.8358230590820312e-05	1.6689300537109375e-06	2.1457672119140625e-06	94.4416196346283	94.43049883842468	8.344650268554688e-06	1.0251998901367188e-05	Node2Vec SkipGram	420	gini	best	10	2	1	0.0			0.0	balanced	0.0	42	100
0	train	0.7999695694071106	15773	0.9178342737589552	0.08216572624104482	0.9208737912648348	0.91482327179769	0.911029821330792	0.9208737912648348	0.9870250076242231	4.663736343383789	1.3266525268554688	Node Label Prediction	Random Forest Classifier	scikit-learn	PubMedDiabetes	19717	88651	Stratified Monte Carlo	9	{"train_size": 0.8}	False	96	3.7.6	Linux-5.10.0-20-cloud-amd64-x86_64-with-debian-11.7	10		1.8358230590820312e-05	1.6689300537109375e-06	2.1457672119140625e-06	94.4416196346283	94.43049883842468	8.344650268554688e-06	1.0251998901367188e-05	Node2Vec SkipGram	420	gini		10	2	1	0.0	sqrt		0.0	balanced	0.0	42	100
1	test	0.7999695694071106	3944	0.8318965517241379	0.16810344827586207	0.8235224399742996	0.8207365568100529	0.8201203705293493	0.8235224399742996	0.9392451336213826	4.663736343383789	1.3266525268554688	Node Label Prediction	Random Forest Classifier	scikit-learn	PubMedDiabetes	19717	88651	Stratified Monte Carlo	9	{"train_size": 0.8}	False	96	3.7.6	Linux-5.10.0-20-cloud-amd64-x86_64-with-debian-11.7	10		1.8358230590820312e-05	1.6689300537109375e-06	2.1457672119140625e-06	94.4416196346283	94.43049883842468	8.344650268554688e-06	1.0251998901367188e-05	Node2Vec SkipGram	420	gini		10	2	1	0.0	sqrt		0.0	balanced	0.0	42	100
0	train	0.7987444608567208	2163	0.8109107720758206	0.1890892279241793	0.8407095032414004	0.825927090345344	0.8204198450134498	0.8407095032414004	0.9777665247191358	0.4498093128204345	0.0313611030578613	Node Label Prediction	Decision Tree Classifier	scikit-learn	Cora	2708	10556	Stratified Monte Carlo	0	{"train_size": 0.8}	False	96	3.7.6	Linux-5.10.0-20-cloud-amd64-x86_64-with-debian-11.6	10		2.1696090698242188e-05	2.6226043701171875e-06	1.9073486328125e-06	11.119855165481567	11.117206811904907	4.76837158203125e-06	2.384185791015625e-06	DeepWalk CBOW	42	gini	best	10	2	1	0.0			0.0	balanced	0.0	42	100
1	test	0.7987444608567208	545	0.4256880733944954	0.5743119266055046	0.4136720219743601	0.4109814025081801	0.4171188568112081	0.4136720219743601	0.6776739185496548	0.4498093128204345	0.0313611030578613	Node Label Prediction	Decision Tree Classifier	scikit-learn	Cora	2708	10556	Stratified Monte Carlo	0	{"train_size": 0.8}	False	96	3.7.6	Linux-5.10.0-20-cloud-amd64-x86_64-with-debian-11.6	10		2.1696090698242188e-05	2.6226043701171875e-06	1.9073486328125e-06	11.119855165481567	11.117206811904907	4.76837158203125e-06	2.384185791015625e-06	DeepWalk CBOW	42	gini	best	10	2	1	0.0			0.0	balanced	0.0	42	100
0	train	0.7987444608567208	2163	0.9986130374479888	0.001386962552011	0.998528084173625	0.9987448481458018	0.9989660663524408	0.998528084173625	0.9999740664694744	2.716118335723877	0.8854327201843262	Node Label Prediction	Random Forest Classifier	scikit-learn	Cora	2708	10556	Stratified Monte Carlo	0	{"train_size": 0.8}	False	96	3.7.6	Linux-5.10.0-20-cloud-amd64-x86_64-with-debian-11.6	10		2.1696090698242188e-05	2.6226043701171875e-06	1.9073486328125e-06	11.119855165481567	11.117206811904907	4.76837158203125e-06	2.384185791015625e-06	DeepWalk CBOW	42	gini		10	2	1	0.0	sqrt		0.0	balanced	0.0	42	100
1	test	0.7987444608567208	545	0.7834862385321101	0.2165137614678899	0.7381838681832062	0.7825060775921203	0.8587566982664908	0.7381838681832062	0.9584765777098916	2.716118335723877	0.8854327201843262	Node Label Prediction	Random Forest Classifier	scikit-learn	Cora	2708	10556	Stratified Monte Carlo	0	{"train_size": 0.8}	False	96	3.7.6	Linux-5.10.0-20-cloud-amd64-x86_64-with-debian-11.6	10		2.1696090698242188e-05	2.6226043701171875e-06	1.9073486328125e-06	11.119855165481567	11.117206811904907	4.76837158203125e-06	2.384185791015625e-06	DeepWalk CBOW	42	gini		10	2	1	0.0	sqrt		0.0	balanced	0.0	42	100
0	train	0.7987444608567208	2163	0.8192325473878872	0.1807674526121128	0.8512713826837961	0.8439187022203019	0.8446071069491718	0.8512713826837961	0.9805902377747988	0.4523322582244873	0.0331916809082031	Node Label Prediction	Decision Tree Classifier	scikit-learn	Cora	2708	10556	Stratified Monte Carlo	1	{"train_size": 0.8}	False	96	3.7.6	Linux-5.10.0-20-cloud-amd64-x86_64-with-debian-11.6	10		2.1696090698242188e-05	2.6226043701171875e-06	1.9073486328125e-06	11.112515449523926	11.108279943466188	3.814697265625e-06	1.9073486328125e-06	DeepWalk CBOW	84	gini	best	10	2	1	0.0			0.0	balanced	0.0	42	100
1	test	0.7987444608567208	545	0.4422018348623853	0.5577981651376147	0.4264568256827541	0.4219818683916808	0.4283859092050294	0.4264568256827541	0.69071391588174	0.4523322582244873	0.0331916809082031	Node Label Prediction	Decision Tree Classifier	scikit-learn	Cora	2708	10556	Stratified Monte Carlo	1	{"train_size": 0.8}	False	96	3.7.6	Linux-5.10.0-20-cloud-amd64-x86_64-with-debian-11.6	10		2.1696090698242188e-05	2.6226043701171875e-06	1.9073486328125e-06	11.112515449523926	11.108279943466188	3.814697265625e-06	1.9073486328125e-06	DeepWalk CBOW	84	gini	best	10	2	1	0.0			0.0	balanced	0.0	42	100
0	train	0.7987444608567208	2163	0.9981507165973186	0.0018492834026814	0.9983096481753726	0.9983807325245742	0.9984570109635492	0.9983096481753726	0.9999758144779038	2.726595878601074	0.8872311115264893	Node Label Prediction	Random Forest Classifier	scikit-learn	Cora	2708	10556	Stratified Monte Carlo	1	{"train_size": 0.8}	False	96	3.7.6	Linux-5.10.0-20-cloud-amd64-x86_64-with-debian-11.6	10		2.1696090698242188e-05	2.6226043701171875e-06	1.9073486328125e-06	11.112515449523926	11.108279943466188	3.814697265625e-06	1.9073486328125e-06	DeepWalk CBOW	84	gini		10	2	1	0.0	sqrt		0.0	balanced	0.0	42	100
1	test	0.7987444608567208	545	0.7724770642201835	0.2275229357798165	0.7295773142652491	0.7693758964064031	0.8383759522624226	0.7295773142652491	0.9447163934024152	2.726595878601074	0.8872311115264893	Node Label Prediction	Random Forest Classifier	scikit-learn	Cora	2708	10556	Stratified Monte Carlo	1	{"train_size": 0.8}	False	96	3.7.6	Linux-5.10.0-20-cloud-amd64-x86_64-with-debian-11.6	10		2.1696090698242188e-05	2.6226043701171875e-06	1.9073486328125e-06	11.112515449523926	11.108279943466188	3.814697265625e-06	1.9073486328125e-06	DeepWalk CBOW	84	gini		10	2	1	0.0	sqrt		0.0	balanced	0.0	42	100
0	train	0.7987444608567208	2163	0.8395746648173833	0.1604253351826167	0.861552553131789	0.8510774118031145	0.8451905742016885	0.861552553131789	0.981000855224428	0.4386625289916992	0.0318982601165771	Node Label Prediction	Decision Tree Classifier	scikit-learn	Cora	2708	10556	Stratified Monte Carlo	2	{"train_size": 0.8}	False	96	3.7.6	Linux-5.10.0-20-cloud-amd64-x86_64-with-debian-11.6	10		2.1696090698242188e-05	2.6226043701171875e-06	1.9073486328125e-06	11.270416021347046	11.267810821533203	3.576278686523437e-06	1.6689300537109375e-06	DeepWalk CBOW	126	gini	best	10	2	1	0.0			0.0	balanced	0.0	42	100
1	test	0.7987444608567208	545	0.4697247706422018	0.5302752293577981	0.4674666514687354	0.462417568493237	0.4649017740251642	0.4674666514687354	0.7082650295428962	0.4386625289916992	0.0318982601165771	Node Label Prediction	Decision Tree Classifier	scikit-learn	Cora	2708	10556	Stratified Monte Carlo	2	{"train_size": 0.8}	False	96	3.7.6	Linux-5.10.0-20-cloud-amd64-x86_64-with-debian-11.6	10		2.1696090698242188e-05	2.6226043701171875e-06	1.9073486328125e-06	11.270416021347046	11.267810821533203	3.576278686523437e-06	1.6689300537109375e-06	DeepWalk CBOW	126	gini	best	10	2	1	0.0			0.0	balanced	0.0	42	100
0	train	0.7987444608567208	2163	0.9981507165973186	0.0018492834026814	0.9983096481753726	0.9983807325245742	0.9984570109635492	0.9983096481753726	0.999980739618684	3.0177001953125	1.0877838134765625	Node Label Prediction	Random Forest Classifier	scikit-learn	Cora	2708	10556	Stratified Monte Carlo	2	{"train_size": 0.8}	False	96	3.7.6	Linux-5.10.0-20-cloud-amd64-x86_64-with-debian-11.6	10		2.1696090698242188e-05	2.6226043701171875e-06	1.9073486328125e-06	11.270416021347046	11.267810821533203	3.576278686523437e-06	1.6689300537109375e-06	DeepWalk CBOW	126	gini		10	2	1	0.0	sqrt		0.0	balanced	0.0	42	100
1	test	0.7987444608567208	545	0.7614678899082569	0.2385321100917431	0.7209583620869829	0.764120280376438	0.8393860913253466	0.7209583620869829	0.9650519873444336	3.0177001953125	1.0877838134765625	Node Label Prediction	Random Forest Classifier	scikit-learn	Cora	2708	10556	Stratified Monte Carlo	2	{"train_size": 0.8}	False	96	3.7.6	Linux-5.10.0-20-cloud-amd64-x86_64-with-debian-11.6	10		2.1696090698242188e-05	2.6226043701171875e-06	1.9073486328125e-06	11.270416021347046	11.267810821533203	3.576278686523437e-06	1.6689300537109375e-06	DeepWalk CBOW	126	gini		10	2	1	0.0	sqrt		0.0	balanced	0.0	42	100
0	train	0.7987444608567208	2163	0.79750346740638	0.2024965325936199	0.8351588461437937	0.8082411208002185	0.7920004337449225	0.8351588461437937	0.9735399099112524	0.4567952156066894	0.031609296798706	Node Label Prediction	Decision Tree Classifier	scikit-learn	Cora	2708	10556	Stratified Monte Carlo	3	{"train_size": 0.8}	False	96	3.7.6	Linux-5.10.0-20-cloud-amd64-x86_64-with-debian-11.6	10		2.1696090698242188e-05	2.6226043701171875e-06	1.9073486328125e-06	11.125542163848875	11.122860193252563	4.291534423828125e-06	2.1457672119140625e-06	DeepWalk CBOW	168	gini	best	10	2	1	0.0			0.0	balanced	0.0	42	100
1	test	0.7987444608567208	545	0.4201834862385321	0.5798165137614679	0.4079939611361837	0.4059357585396062	0.4147052143264838	0.4079939611361837	0.6728070991483343	0.4567952156066894	0.031609296798706	Node Label Prediction	Decision Tree Classifier	scikit-learn	Cora	2708	10556	Stratified Monte Carlo	3	{"train_size": 0.8}	False	96	3.7.6	Linux-5.10.0-20-cloud-amd64-x86_64-with-debian-11.6	10		2.1696090698242188e-05	2.6226043701171875e-06	1.9073486328125e-06	11.125542163848875	11.122860193252563	4.291534423828125e-06	2.1457672119140625e-06	DeepWalk CBOW	168	gini	best	10	2	1	0.0			0.0	balanced	0.0	42	100
0	train	0.7987444608567208	2163	0.9986130374479888	0.001386962552011	0.998528084173625	0.9987896916978596	0.999055406574898	0.998528084173625	0.99997528468316	2.7338600158691406	1.0883681774139404	Node Label Prediction	Random Forest Classifier	scikit-learn	Cora	2708	10556	Stratified Monte Carlo	3	{"train_size": 0.8}	False	96	3.7.6	Linux-5.10.0-20-cloud-amd64-x86_64-with-debian-11.6	10		2.1696090698242188e-05	2.6226043701171875e-06	1.9073486328125e-06	11.125542163848875	11.122860193252563	4.291534423828125e-06	2.1457672119140625e-06	DeepWalk CBOW	168	gini		10	2	1	0.0	sqrt		0.0	balanced	0.0	42	100
1	test	0.7987444608567208	545	0.7889908256880734	0.2110091743119266	0.746813484966738	0.7839597786693228	0.8467390443389592	0.746813484966738	0.9626202833094324	2.7338600158691406	1.0883681774139404	Node Label Prediction	Random Forest Classifier	scikit-learn	Cora	2708	10556	Stratified Monte Carlo	3	{"train_size": 0.8}	False	96	3.7.6	Linux-5.10.0-20-cloud-amd64-x86_64-with-debian-11.6	10		2.1696090698242188e-05	2.6226043701171875e-06	1.9073486328125e-06	11.125542163848875	11.122860193252563	4.291534423828125e-06	2.1457672119140625e-06	DeepWalk CBOW	168	gini		10	2	1	0.0	sqrt		0.0	balanced	0.0	42	100
0	train	0.7987444608567208	2163	0.830328247803976	0.169671752196024	0.850741376895769	0.838941877967617	0.8310389918009617	0.850741376895769	0.9803971500644998	0.4540770053863525	0.0325143337249755	Node Label Prediction	Decision Tree Classifier	scikit-learn	Cora	2708	10556	Stratified Monte Carlo	4	{"train_size": 0.8}	False	96	3.7.6	Linux-5.10.0-20-cloud-amd64-x86_64-with-debian-11.6	10		2.1696090698242188e-05	2.6226043701171875e-06	1.9073486328125e-06	11.248950958251951	11.246165037155151	4.0531158447265625e-06	2.86102294921875e-06	DeepWalk CBOW	210	gini	best	10	2	1	0.0			0.0	balanced	0.0	42	100
1	test	0.7987444608567208	545	0.436697247706422	0.563302752293578	0.4288169902601244	0.4215216139809487	0.420143603977138	0.4288169902601244	0.667228711399641	0.4540770053863525	0.0325143337249755	Node Label Prediction	Decision Tree Classifier	scikit-learn	Cora	2708	10556	Stratified Monte Carlo	4	{"train_size": 0.8}	False	96	3.7.6	Linux-5.10.0-20-cloud-amd64-x86_64-with-debian-11.6	10		2.1696090698242188e-05	2.6226043701171875e-06	1.9073486328125e-06	11.248950958251951	11.246165037155151	4.0531158447265625e-06	2.86102294921875e-06	DeepWalk CBOW	210	gini	best	10	2	1	0.0			0.0	balanced	0.0	42	100
0	train	0.7987444608567208	2163	0.9986130374479888	0.001386962552011	0.9987373641719508	0.9987038784570152	0.998675112450319	0.9987373641719508	0.9999870235358352	2.7201268672943115	0.879145622253418	Node Label Prediction	Random Forest Classifier	scikit-learn	Cora	2708	10556	Stratified Monte Carlo	4	{"train_size": 0.8}	False	96	3.7.6	Linux-5.10.0-20-cloud-amd64-x86_64-with-debian-11.6	10		2.1696090698242188e-05	2.6226043701171875e-06	1.9073486328125e-06	11.248950958251951	11.246165037155151	4.0531158447265625e-06	2.86102294921875e-06	DeepWalk CBOW	210	gini		10	2	1	0.0	sqrt		0.0	balanced	0.0	42	100
1	test	0.7987444608567208	545	0.7541284403669725	0.2458715596330275	0.7016212910744022	0.747279559578245	0.831953372649115	0.7016212910744022	0.9477418007899512	2.7201268672943115	0.879145622253418	Node Label Prediction	Random Forest Classifier	scikit-learn	Cora	2708	10556	Stratified Monte Carlo	4	{"train_size": 0.8}	False	96	3.7.6	Linux-5.10.0-20-cloud-amd64-x86_64-with-debian-11.6	10		2.1696090698242188e-05	2.6226043701171875e-06	1.9073486328125e-06	11.248950958251951	11.246165037155151	4.0531158447265625e-06	2.86102294921875e-06	DeepWalk CBOW	210	gini		10	2	1	0.0	sqrt		0.0	balanced	0.0	42	100
0	train	0.7987444608567208	2163	0.8289412852519649	0.1710587147480351	0.8480023230796915	0.8379841801937579	0.8384195550756743	0.8480023230796915	0.9799046950897594	0.4527204036712646	0.0311439037322998	Node Label Prediction	Decision Tree Classifier	scikit-learn	Cora	2708	10556	Stratified Monte Carlo	5	{"train_size": 0.8}	False	96	3.7.6	Linux-5.10.0-20-cloud-amd64-x86_64-with-debian-11.6	10		2.1696090698242188e-05	2.6226043701171875e-06	1.9073486328125e-06	11.149752378463743	11.145622253417969	4.291534423828125e-06	1.9073486328125e-06	DeepWalk CBOW	252	gini	best	10	2	1	0.0			0.0	balanced	0.0	42	100
1	test	0.7987444608567208	545	0.4513761467889908	0.5486238532110091	0.4522914956489746	0.4395993392524168	0.4365181131235834	0.4522914956489746	0.6882882533759362	0.4527204036712646	0.0311439037322998	Node Label Prediction	Decision Tree Classifier	scikit-learn	Cora	2708	10556	Stratified Monte Carlo	5	{"train_size": 0.8}	False	96	3.7.6	Linux-5.10.0-20-cloud-amd64-x86_64-with-debian-11.6	10		2.1696090698242188e-05	2.6226043701171875e-06	1.9073486328125e-06	11.149752378463743	11.145622253417969	4.291534423828125e-06	1.9073486328125e-06	DeepWalk CBOW	252	gini	best	10	2	1	0.0			0.0	balanced	0.0	42	100
0	train	0.7987444608567208	2163	0.9986130374479888	0.001386962552011	0.9987373641719508	0.9987038784570152	0.998675112450319	0.9987373641719508	0.9999899382301718	2.727510929107666	1.19399094581604	Node Label Prediction	Random Forest Classifier	scikit-learn	Cora	2708	10556	Stratified Monte Carlo	5	{"train_size": 0.8}	False	96	3.7.6	Linux-5.10.0-20-cloud-amd64-x86_64-with-debian-11.6	10		2.1696090698242188e-05	2.6226043701171875e-06	1.9073486328125e-06	11.149752378463743	11.145622253417969	4.291534423828125e-06	1.9073486328125e-06	DeepWalk CBOW	252	gini		10	2	1	0.0	sqrt		0.0	balanced	0.0	42	100
1	test	0.7987444608567208	545	0.7724770642201835	0.2275229357798165	0.7225376209608319	0.7631814480747321	0.8297250241906188	0.7225376209608319	0.9551805039589908	2.727510929107666	1.19399094581604	Node Label Prediction	Random Forest Classifier	scikit-learn	Cora	2708	10556	Stratified Monte Carlo	5	{"train_size": 0.8}	False	96	3.7.6	Linux-5.10.0-20-cloud-amd64-x86_64-with-debian-11.6	10		2.1696090698242188e-05	2.6226043701171875e-06	1.9073486328125e-06	11.149752378463743	11.145622253417969	4.291534423828125e-06	1.9073486328125e-06	DeepWalk CBOW	252	gini		10	2	1	0.0	sqrt		0.0	balanced	0.0	42	100
0	train	0.7987444608567208	2163	0.782246879334258	0.217753120665742	0.803649860120415	0.7889041260422623	0.7900054122195108	0.803649860120415	0.96781885340618	0.458270788192749	0.0334370136260986	Node Label Prediction	Decision Tree Classifier	scikit-learn	Cora	2708	10556	Stratified Monte Carlo	6	{"train_size": 0.8}	False	96	3.7.6	Linux-5.10.0-20-cloud-amd64-x86_64-with-debian-11.6	10		2.1696090698242188e-05	2.6226043701171875e-06	1.9073486328125e-06	11.206320524215698	11.20051121711731	9.775161743164062e-06	4.0531158447265625e-06	DeepWalk CBOW	294	gini	best	10	2	1	0.0			0.0	balanced	0.0	42	100
1	test	0.7987444608567208	545	0.4275229357798165	0.5724770642201835	0.4140795370499745	0.4080775662864606	0.4105870549501524	0.4140795370499745	0.6587304578409033	0.458270788192749	0.0334370136260986	Node Label Prediction	Decision Tree Classifier	scikit-learn	Cora	2708	10556	Stratified Monte Carlo	6	{"train_size": 0.8}	False	96	3.7.6	Linux-5.10.0-20-cloud-amd64-x86_64-with-debian-11.6	10		2.1696090698242188e-05	2.6226043701171875e-06	1.9073486328125e-06	11.206320524215698	11.20051121711731	9.775161743164062e-06	4.0531158447265625e-06	DeepWalk CBOW	294	gini	best	10	2	1	0.0			0.0	balanced	0.0	42	100
0	train	0.7987444608567208	2163	1.0	0.0	1.0	1.0	1.0	1.0	0.9999997290472216	2.7179877758026123	0.889446496963501	Node Label Prediction	Random Forest Classifier	scikit-learn	Cora	2708	10556	Stratified Monte Carlo	6	{"train_size": 0.8}	False	96	3.7.6	Linux-5.10.0-20-cloud-amd64-x86_64-with-debian-11.6	10		2.1696090698242188e-05	2.6226043701171875e-06	1.9073486328125e-06	11.206320524215698	11.20051121711731	9.775161743164062e-06	4.0531158447265625e-06	DeepWalk CBOW	294	gini		10	2	1	0.0	sqrt		0.0	balanced	0.0	42	100
1	test	0.7987444608567208	545	0.8	0.2	0.7672015421483301	0.8068407501034277	0.8710764313315819	0.7672015421483301	0.9607972180652908	2.7179877758026123	0.889446496963501	Node Label Prediction	Random Forest Classifier	scikit-learn	Cora	2708	10556	Stratified Monte Carlo	6	{"train_size": 0.8}	False	96	3.7.6	Linux-5.10.0-20-cloud-amd64-x86_64-with-debian-11.6	10		2.1696090698242188e-05	2.6226043701171875e-06	1.9073486328125e-06	11.206320524215698	11.20051121711731	9.775161743164062e-06	4.0531158447265625e-06	DeepWalk CBOW	294	gini		10	2	1	0.0	sqrt		0.0	balanced	0.0	42	100
0	train	0.7987444608567208	2163	0.7766990291262136	0.2233009708737864	0.8184133250201098	0.797867825247487	0.7883719691354206	0.8184133250201098	0.9679494439051858	0.4608240127563476	0.0317966938018798	Node Label Prediction	Decision Tree Classifier	scikit-learn	Cora	2708	10556	Stratified Monte Carlo	7	{"train_size": 0.8}	False	96	3.7.6	Linux-5.10.0-20-cloud-amd64-x86_64-with-debian-11.6	10		2.1696090698242188e-05	2.6226043701171875e-06	1.9073486328125e-06	11.148504495620728	11.145869731903076	3.814697265625e-06	2.1457672119140625e-06	DeepWalk CBOW	336	gini	best	10	2	1	0.0			0.0	balanced	0.0	42	100
1	test	0.7987444608567208	545	0.4036697247706422	0.5963302752293578	0.4113298765730657	0.3978451714372388	0.3962325554369306	0.4113298765730657	0.6797996686106315	0.4608240127563476	0.0317966938018798	Node Label Prediction	Decision Tree Classifier	scikit-learn	Cora	2708	10556	Stratified Monte Carlo	7	{"train_size": 0.8}	False	96	3.7.6	Linux-5.10.0-20-cloud-amd64-x86_64-with-debian-11.6	10		2.1696090698242188e-05	2.6226043701171875e-06	1.9073486328125e-06	11.148504495620728	11.145869731903076	3.814697265625e-06	2.1457672119140625e-06	DeepWalk CBOW	336	gini	best	10	2	1	0.0			0.0	balanced	0.0	42	100
0	train	0.7987444608567208	2163	0.9981507165973186	0.0018492834026814	0.9983096481753726	0.9983807325245742	0.9984570109635492	0.9983096481753726	0.9999527533842616	2.6614229679107666	0.880220890045166	Node Label Prediction	Random Forest Classifier	scikit-learn	Cora	2708	10556	Stratified Monte Carlo	7	{"train_size": 0.8}	False	96	3.7.6	Linux-5.10.0-20-cloud-amd64-x86_64-with-debian-11.6	10		2.1696090698242188e-05	2.6226043701171875e-06	1.9073486328125e-06	11.148504495620728	11.145869731903076	3.814697265625e-06	2.1457672119140625e-06	DeepWalk CBOW	336	gini		10	2	1	0.0	sqrt		0.0	balanced	0.0	42	100
1	test	0.7987444608567208	545	0.7834862385321101	0.2165137614678899	0.7324242863626073	0.7773312795893441	0.8559207922591218	0.7324242863626073	0.9586778006587698	2.6614229679107666	0.880220890045166	Node Label Prediction	Random Forest Classifier	scikit-learn	Cora	2708	10556	Stratified Monte Carlo	7	{"train_size": 0.8}	False	96	3.7.6	Linux-5.10.0-20-cloud-amd64-x86_64-with-debian-11.6	10		2.1696090698242188e-05	2.6226043701171875e-06	1.9073486328125e-06	11.148504495620728	11.145869731903076	3.814697265625e-06	2.1457672119140625e-06	DeepWalk CBOW	336	gini		10	2	1	0.0	sqrt		0.0	balanced	0.0	42	100
0	train	0.7987444608567208	2163	0.7258437355524734	0.2741562644475266	0.7643607114997691	0.7539156471951858	0.7619057015599378	0.7643607114997691	0.9558651353199148	0.4686324596405029	0.0326795578002929	Node Label Prediction	Decision Tree Classifier	scikit-learn	Cora	2708	10556	Stratified Monte Carlo	8	{"train_size": 0.8}	False	96	3.7.6	Linux-5.10.0-20-cloud-amd64-x86_64-with-debian-11.6	10		2.1696090698242188e-05	2.6226043701171875e-06	1.9073486328125e-06	11.161310911178589	11.156190395355225	5.245208740234375e-06	2.384185791015625e-06	DeepWalk CBOW	378	gini	best	10	2	1	0.0			0.0	balanced	0.0	42	100
1	test	0.7987444608567208	545	0.4146788990825688	0.5853211009174312	0.4200808986979212	0.4173552232003635	0.4251740433234354	0.4200808986979212	0.677308439745277	0.4686324596405029	0.0326795578002929	Node Label Prediction	Decision Tree Classifier	scikit-learn	Cora	2708	10556	Stratified Monte Carlo	8	{"train_size": 0.8}	False	96	3.7.6	Linux-5.10.0-20-cloud-amd64-x86_64-with-debian-11.6	10		2.1696090698242188e-05	2.6226043701171875e-06	1.9073486328125e-06	11.161310911178589	11.156190395355225	5.245208740234375e-06	2.384185791015625e-06	DeepWalk CBOW	378	gini	best	10	2	1	0.0			0.0	balanced	0.0	42	100
0	train	0.7987444608567208	2163	0.9986130374479888	0.001386962552011	0.9991354120069168	0.9989037785069904	0.998675112450319	0.9991354120069168	0.9999965330677012	2.7350738048553467	1.0854151248931885	Node Label Prediction	Random Forest Classifier	scikit-learn	Cora	2708	10556	Stratified Monte Carlo	8	{"train_size": 0.8}	False	96	3.7.6	Linux-5.10.0-20-cloud-amd64-x86_64-with-debian-11.6	10		2.1696090698242188e-05	2.6226043701171875e-06	1.9073486328125e-06	11.161310911178589	11.156190395355225	5.245208740234375e-06	2.384185791015625e-06	DeepWalk CBOW	378	gini		10	2	1	0.0	sqrt		0.0	balanced	0.0	42	100
1	test	0.7987444608567208	545	0.7908256880733945	0.2091743119266055	0.7475826776705788	0.7903986379057215	0.863161069451268	0.7475826776705788	0.9606391415056031	2.7350738048553467	1.0854151248931885	Node Label Prediction	Random Forest Classifier	scikit-learn	Cora	2708	10556	Stratified Monte Carlo	8	{"train_size": 0.8}	False	96	3.7.6	Linux-5.10.0-20-cloud-amd64-x86_64-with-debian-11.6	10		2.1696090698242188e-05	2.6226043701171875e-06	1.9073486328125e-06	11.161310911178589	11.156190395355225	5.245208740234375e-06	2.384185791015625e-06	DeepWalk CBOW	378	gini		10	2	1	0.0	sqrt		0.0	balanced	0.0	42	100
0	train	0.7987444608567208	2163	0.8169209431345353	0.1830790568654646	0.8444444086656328	0.832458427903991	0.8255309505567802	0.8444444086656328	0.9767834120029948	0.4559924602508545	0.0325551033020019	Node Label Prediction	Decision Tree Classifier	scikit-learn	Cora	2708	10556	Stratified Monte Carlo	9	{"train_size": 0.8}	False	96	3.7.6	Linux-5.10.0-20-cloud-amd64-x86_64-with-debian-11.6	10		2.1696090698242188e-05	2.6226043701171875e-06	1.9073486328125e-06	11.141113996505736	11.13827109336853	1.049041748046875e-05	4.291534423828125e-06	DeepWalk CBOW	420	gini	best	10	2	1	0.0			0.0	balanced	0.0	42	100
1	test	0.7987444608567208	545	0.4275229357798165	0.5724770642201835	0.4226042947943266	0.4174353219590125	0.4233157989630583	0.4226042947943266	0.6737585694782898	0.4559924602508545	0.0325551033020019	Node Label Prediction	Decision Tree Classifier	scikit-learn	Cora	2708	10556	Stratified Monte Carlo	9	{"train_size": 0.8}	False	96	3.7.6	Linux-5.10.0-20-cloud-amd64-x86_64-with-debian-11.6	10		2.1696090698242188e-05	2.6226043701171875e-06	1.9073486328125e-06	11.141113996505736	11.13827109336853	1.049041748046875e-05	4.291534423828125e-06	DeepWalk CBOW	420	gini	best	10	2	1	0.0			0.0	balanced	0.0	42	100
0	train	0.7987444608567208	2163	0.997688395746648	0.0023116042533518	0.99779944409374	0.9978269379907396	0.9978624477313864	0.99779944409374	0.999989577317429	2.658231496810913	1.200866937637329	Node Label Prediction	Random Forest Classifier	scikit-learn	Cora	2708	10556	Stratified Monte Carlo	9	{"train_size": 0.8}	False	96	3.7.6	Linux-5.10.0-20-cloud-amd64-x86_64-with-debian-11.6	10		2.1696090698242188e-05	2.6226043701171875e-06	1.9073486328125e-06	11.141113996505736	11.13827109336853	1.049041748046875e-05	4.291534423828125e-06	DeepWalk CBOW	420	gini		10	2	1	0.0	sqrt		0.0	balanced	0.0	42	100
1	test	0.7987444608567208	545	0.7724770642201835	0.2275229357798165	0.7355685508209843	0.7761665835424588	0.8420672085030778	0.7355685508209843	0.959923354545183	2.658231496810913	1.200866937637329	Node Label Prediction	Random Forest Classifier	scikit-learn	Cora	2708	10556	Stratified Monte Carlo	9	{"train_size": 0.8}	False	96	3.7.6	Linux-5.10.0-20-cloud-amd64-x86_64-with-debian-11.6	10		2.1696090698242188e-05	2.6226043701171875e-06	1.9073486328125e-06	11.141113996505736	11.13827109336853	1.049041748046875e-05	4.291534423828125e-06	DeepWalk CBOW	420	gini		10	2	1	0.0	sqrt		0.0	balanced	0.0	42	100
0	train	0.7992149758454107	2647	0.5908575746127692	0.4091424253872308	0.6212173449706352	0.5990760729240406	0.6744328737502836	0.6212173449706352	0.895012117461191	0.5808794498443604	0.0343251228332519	Node Label Prediction	Decision Tree Classifier	scikit-learn	CiteSeer	3312	9196	Stratified Monte Carlo	0	{"train_size": 0.8}	False	96	3.7.6	Linux-5.10.0-20-cloud-amd64-x86_64-with-debian-11.6	10		2.002716064453125e-05	2.384185791015625e-06	2.1457672119140625e-06	9.94438934326172	9.941550493240356	4.291534423828125e-06	2.86102294921875e-06	DeepWalk CBOW	42	gini	best	10	2	1	0.0			0.0	balanced	0.0	42	100
1	test	0.7992149758454107	665	0.3037593984962406	0.6962406015037594	0.3346158666831444	0.3084945552913956	0.3558003868162508	0.3346158666831444	0.6324778577076905	0.5808794498443604	0.0343251228332519	Node Label Prediction	Decision Tree Classifier	scikit-learn	CiteSeer	3312	9196	Stratified Monte Carlo	0	{"train_size": 0.8}	False	96	3.7.6	Linux-5.10.0-20-cloud-amd64-x86_64-with-debian-11.6	10		2.002716064453125e-05	2.384185791015625e-06	2.1457672119140625e-06	9.94438934326172	9.941550493240356	4.291534423828125e-06	2.86102294921875e-06	DeepWalk CBOW	42	gini	best	10	2	1	0.0			0.0	balanced	0.0	42	100
0	train	0.7992149758454107	2647	0.988666414809218	0.011333585190782	0.988572641318044	0.9887557830762492	0.9890461331588316	0.988572641318044	0.9997929529752444	2.843902111053467	1.0879735946655271	Node Label Prediction	Random Forest Classifier	scikit-learn	CiteSeer	3312	9196	Stratified Monte Carlo	0	{"train_size": 0.8}	False	96	3.7.6	Linux-5.10.0-20-cloud-amd64-x86_64-with-debian-11.6	10		2.002716064453125e-05	2.384185791015625e-06	2.1457672119140625e-06	9.94438934326172	9.941550493240356	4.291534423828125e-06	2.86102294921875e-06	DeepWalk CBOW	42	gini		10	2	1	0.0	sqrt		0.0	balanced	0.0	42	100
1	test	0.7992149758454107	665	0.6240601503759399	0.3759398496240601	0.5789281079699401	0.5850165566431113	0.6146272878448212	0.5789281079699401	0.8562217957801592	2.843902111053467	1.0879735946655271	Node Label Prediction	Random Forest Classifier	scikit-learn	CiteSeer	3312	9196	Stratified Monte Carlo	0	{"train_size": 0.8}	False	96	3.7.6	Linux-5.10.0-20-cloud-amd64-x86_64-with-debian-11.6	10		2.002716064453125e-05	2.384185791015625e-06	2.1457672119140625e-06	9.94438934326172	9.941550493240356	4.291534423828125e-06	2.86102294921875e-06	DeepWalk CBOW	42	gini		10	2	1	0.0	sqrt		0.0	balanced	0.0	42	100
0	train	0.7992149758454107	2647	0.7098602191159804	0.2901397808840196	0.7222364309998776	0.7117133248802822	0.7127770230335271	0.7222364309998776	0.940564656879435	0.5613925457000732	0.0334534645080566	Node Label Prediction	Decision Tree Classifier	scikit-learn	CiteSeer	3312	9196	Stratified Monte Carlo	1	{"train_size": 0.8}	False	96	3.7.6	Linux-5.10.0-20-cloud-amd64-x86_64-with-debian-11.6	10		2.002716064453125e-05	2.384185791015625e-06	2.1457672119140625e-06	9.87519383430481	9.87102508544922	4.76837158203125e-06	2.6226043701171875e-06	DeepWalk CBOW	84	gini	best	10	2	1	0.0			0.0	balanced	0.0	42	100
1	test	0.7992149758454107	665	0.3473684210526316	0.6526315789473685	0.3347678943691842	0.3290114882052842	0.329008922458713	0.3347678943691842	0.6249693969475135	0.5613925457000732	0.0334534645080566	Node Label Prediction	Decision Tree Classifier	scikit-learn	CiteSeer	3312	9196	Stratified Monte Carlo	1	{"train_size": 0.8}	False	96	3.7.6	Linux-5.10.0-20-cloud-amd64-x86_64-with-debian-11.6	10		2.002716064453125e-05	2.384185791015625e-06	2.1457672119140625e-06	9.87519383430481	9.87102508544922	4.76837158203125e-06	2.6226043701171875e-06	DeepWalk CBOW	84	gini	best	10	2	1	0.0			0.0	balanced	0.0	42	100
0	train	0.7992149758454107	2647	0.9863996977710616	0.0136003022289384	0.9871608563571068	0.9869386654756234	0.9868459928697902	0.9871608563571068	0.9997389435097536	2.772731065750122	1.0889663696289062	Node Label Prediction	Random Forest Classifier	scikit-learn	CiteSeer	3312	9196	Stratified Monte Carlo	1	{"train_size": 0.8}	False	96	3.7.6	Linux-5.10.0-20-cloud-amd64-x86_64-with-debian-11.6	10		2.002716064453125e-05	2.384185791015625e-06	2.1457672119140625e-06	9.87519383430481	9.87102508544922	4.76837158203125e-06	2.6226043701171875e-06	DeepWalk CBOW	84	gini		10	2	1	0.0	sqrt		0.0	balanced	0.0	42	100
1	test	0.7992149758454107	665	0.6586466165413534	0.3413533834586466	0.6098138037107759	0.6165227574091626	0.6743107970395196	0.6098138037107759	0.874392248497386	2.772731065750122	1.0889663696289062	Node Label Prediction	Random Forest Classifier	scikit-learn	CiteSeer	3312	9196	Stratified Monte Carlo	1	{"train_size": 0.8}	False	96	3.7.6	Linux-5.10.0-20-cloud-amd64-x86_64-with-debian-11.6	10		2.002716064453125e-05	2.384185791015625e-06	2.1457672119140625e-06	9.87519383430481	9.87102508544922	4.76837158203125e-06	2.6226043701171875e-06	DeepWalk CBOW	84	gini		10	2	1	0.0	sqrt		0.0	balanced	0.0	42	100
0	train	0.7992149758454107	2647	0.5908575746127692	0.4091424253872308	0.5943607757218586	0.5983041258038414	0.6438413509678939	0.5943607757218586	0.8765588321065586	0.5929055213928223	0.0331611633300781	Node Label Prediction	Decision Tree Classifier	scikit-learn	CiteSeer	3312	9196	Stratified Monte Carlo	2	{"train_size": 0.8}	False	96	3.7.6	Linux-5.10.0-20-cloud-amd64-x86_64-with-debian-11.6	10		2.002716064453125e-05	2.384185791015625e-06	2.1457672119140625e-06	9.879455804824827	9.874764919281006	6.198883056640625e-06	2.6226043701171875e-06	DeepWalk CBOW	126	gini	best	10	2	1	0.0			0.0	balanced	0.0	42	100
1	test	0.7992149758454107	665	0.3067669172932331	0.6932330827067669	0.2871564655738159	0.292683732847711	0.3186057619714577	0.2871564655738159	0.6043331917595852	0.5929055213928223	0.0331611633300781	Node Label Prediction	Decision Tree Classifier	scikit-learn	CiteSeer	3312	9196	Stratified Monte Carlo	2	{"train_size": 0.8}	False	96	3.7.6	Linux-5.10.0-20-cloud-amd64-x86_64-with-debian-11.6	10		2.002716064453125e-05	2.384185791015625e-06	2.1457672119140625e-06	9.879455804824827	9.874764919281006	6.198883056640625e-06	2.6226043701171875e-06	DeepWalk CBOW	126	gini	best	10	2	1	0.0			0.0	balanced	0.0	42	100
0	train	0.7992149758454107	2647	0.988666414809218	0.011333585190782	0.9889985993258108	0.986621089692649	0.9845544036383068	0.9889985993258108	0.9997381324653176	2.820803642272949	0.9915835857391356	Node Label Prediction	Random Forest Classifier	scikit-learn	CiteSeer	3312	9196	Stratified Monte Carlo	2	{"train_size": 0.8}	False	96	3.7.6	Linux-5.10.0-20-cloud-amd64-x86_64-with-debian-11.6	10		2.002716064453125e-05	2.384185791015625e-06	2.1457672119140625e-06	9.879455804824827	9.874764919281006	6.198883056640625e-06	2.6226043701171875e-06	DeepWalk CBOW	126	gini		10	2	1	0.0	sqrt		0.0	balanced	0.0	42	100
1	test	0.7992149758454107	665	0.6360902255639098	0.3639097744360902	0.5803299224270662	0.58002042450485	0.5940897700967168	0.5803299224270662	0.8665966361360518	2.820803642272949	0.9915835857391356	Node Label Prediction	Random Forest Classifier	scikit-learn	CiteSeer	3312	9196	Stratified Monte Carlo	2	{"train_size": 0.8}	False	96	3.7.6	Linux-5.10.0-20-cloud-amd64-x86_64-with-debian-11.6	10		2.002716064453125e-05	2.384185791015625e-06	2.1457672119140625e-06	9.879455804824827	9.874764919281006	6.198883056640625e-06	2.6226043701171875e-06	DeepWalk CBOW	126	gini		10	2	1	0.0	sqrt		0.0	balanced	0.0	42	100
0	train	0.7992149758454107	2647	0.7083490744238761	0.2916509255761239	0.7272055133697705	0.7089662753555147	0.7050396712376236	0.7272055133697705	0.940019939904192	0.5585944652557373	0.035290241241455	Node Label Prediction	Decision Tree Classifier	scikit-learn	CiteSeer	3312	9196	Stratified Monte Carlo	3	{"train_size": 0.8}	False	96	3.7.6	Linux-5.10.0-20-cloud-amd64-x86_64-with-debian-11.6	10		2.002716064453125e-05	2.384185791015625e-06	2.1457672119140625e-06	9.87320041656494	9.870321035385132	4.0531158447265625e-06	2.86102294921875e-06	DeepWalk CBOW	168	gini	best	10	2	1	0.0			0.0	balanced	0.0	42	100
1	test	0.7992149758454107	665	0.3142857142857143	0.6857142857142857	0.3106137672688155	0.3062761629950801	0.3139604557035564	0.3106137672688155	0.5998125037089385	0.5585944652557373	0.035290241241455	Node Label Prediction	Decision Tree Classifier	scikit-learn	CiteSeer	3312	9196	Stratified Monte Carlo	3	{"train_size": 0.8}	False	96	3.7.6	Linux-5.10.0-20-cloud-amd64-x86_64-with-debian-11.6	10		2.002716064453125e-05	2.384185791015625e-06	2.1457672119140625e-06	9.87320041656494	9.870321035385132	4.0531158447265625e-06	2.86102294921875e-06	DeepWalk CBOW	168	gini	best	10	2	1	0.0			0.0	balanced	0.0	42	100
0	train	0.7992149758454107	2647	0.9901775595013222	0.0098224404986777	0.9904888557831808	0.9879645618517824	0.9856961856080524	0.9904888557831808	0.9998168643715408	2.753622531890869	1.3216779232025146	Node Label Prediction	Random Forest Classifier	scikit-learn	CiteSeer	3312	9196	Stratified Monte Carlo	3	{"train_size": 0.8}	False	96	3.7.6	Linux-5.10.0-20-cloud-amd64-x86_64-with-debian-11.6	10		2.002716064453125e-05	2.384185791015625e-06	2.1457672119140625e-06	9.87320041656494	9.870321035385132	4.0531158447265625e-06	2.86102294921875e-06	DeepWalk CBOW	168	gini		10	2	1	0.0	sqrt		0.0	balanced	0.0	42	100
1	test	0.7992149758454107	665	0.6285714285714286	0.3714285714285714	0.5699728473272535	0.566046484049875	0.5740564908552018	0.5699728473272535	0.8558650357800488	2.753622531890869	1.3216779232025146	Node Label Prediction	Random Forest Classifier	scikit-learn	CiteSeer	3312	9196	Stratified Monte Carlo	3	{"train_size": 0.8}	False	96	3.7.6	Linux-5.10.0-20-cloud-amd64-x86_64-with-debian-11.6	10		2.002716064453125e-05	2.384185791015625e-06	2.1457672119140625e-06	9.87320041656494	9.870321035385132	4.0531158447265625e-06	2.86102294921875e-06	DeepWalk CBOW	168	gini		10	2	1	0.0	sqrt		0.0	balanced	0.0	42	100
0	train	0.7992149758454107	2647	0.6656592368719305	0.3343407631280695	0.6854226585569649	0.664635184663486	0.6830032692851753	0.6854226585569649	0.9229993560369936	0.5676107406616211	0.0340373516082763	Node Label Prediction	Decision Tree Classifier	scikit-learn	CiteSeer	3312	9196	Stratified Monte Carlo	4	{"train_size": 0.8}	False	96	3.7.6	Linux-5.10.0-20-cloud-amd64-x86_64-with-debian-11.6	10		2.002716064453125e-05	2.384185791015625e-06	2.1457672119140625e-06	9.908787727355955	9.906111240386965	8.821487426757812e-06	3.814697265625e-06	DeepWalk CBOW	210	gini	best	10	2	1	0.0			0.0	balanced	0.0	42	100
1	test	0.7992149758454107	665	0.3082706766917293	0.6917293233082706	0.3066025487455632	0.3003678546962836	0.3140897006271435	0.3066025487455632	0.6180044251456777	0.5676107406616211	0.0340373516082763	Node Label Prediction	Decision Tree Classifier	scikit-learn	CiteSeer	3312	9196	Stratified Monte Carlo	4	{"train_size": 0.8}	False	96	3.7.6	Linux-5.10.0-20-cloud-amd64-x86_64-with-debian-11.6	10		2.002716064453125e-05	2.384185791015625e-06	2.1457672119140625e-06	9.908787727355955	9.906111240386965	8.821487426757812e-06	3.814697265625e-06	DeepWalk CBOW	210	gini	best	10	2	1	0.0			0.0	balanced	0.0	42	100
0	train	0.7992149758454107	2647	0.9871552701171136	0.0128447298828862	0.9876957254771684	0.9862737463553872	0.9850621305928092	0.9876957254771684	0.9996764304664691	2.7645387649536133	1.0842068195343018	Node Label Prediction	Random Forest Classifier	scikit-learn	CiteSeer	3312	9196	Stratified Monte Carlo	4	{"train_size": 0.8}	False	96	3.7.6	Linux-5.10.0-20-cloud-amd64-x86_64-with-debian-11.6	10		2.002716064453125e-05	2.384185791015625e-06	2.1457672119140625e-06	9.908787727355955	9.906111240386965	8.821487426757812e-06	3.814697265625e-06	DeepWalk CBOW	210	gini		10	2	1	0.0	sqrt		0.0	balanced	0.0	42	100
1	test	0.7992149758454107	665	0.6406015037593985	0.3593984962406015	0.5940713800344143	0.5998744926969636	0.6283749372160796	0.5940713800344143	0.8620818734720473	2.7645387649536133	1.0842068195343018	Node Label Prediction	Random Forest Classifier	scikit-learn	CiteSeer	3312	9196	Stratified Monte Carlo	4	{"train_size": 0.8}	False	96	3.7.6	Linux-5.10.0-20-cloud-amd64-x86_64-with-debian-11.6	10		2.002716064453125e-05	2.384185791015625e-06	2.1457672119140625e-06	9.908787727355955	9.906111240386965	8.821487426757812e-06	3.814697265625e-06	DeepWalk CBOW	210	gini		10	2	1	0.0	sqrt		0.0	balanced	0.0	42	100
0	train	0.7992149758454107	2647	0.5950132225160559	0.404986777483944	0.6219082212789159	0.5946264591119534	0.6501213074164321	0.6219082212789159	0.8867196835738719	0.5875952243804932	0.0330569744110107	Node Label Prediction	Decision Tree Classifier	scikit-learn	CiteSeer	3312	9196	Stratified Monte Carlo	5	{"train_size": 0.8}	False	96	3.7.6	Linux-5.10.0-20-cloud-amd64-x86_64-with-debian-11.6	10		2.002716064453125e-05	2.384185791015625e-06	2.1457672119140625e-06	9.906905174255373	9.902393341064451	4.76837158203125e-06	2.384185791015625e-06	DeepWalk CBOW	252	gini	best	10	2	1	0.0			0.0	balanced	0.0	42	100
1	test	0.7992149758454107	665	0.3157894736842105	0.6842105263157895	0.316417796555642	0.3087346174601604	0.3404474098840186	0.316417796555642	0.616546990374648	0.5875952243804932	0.0330569744110107	Node Label Prediction	Decision Tree Classifier	scikit-learn	CiteSeer	3312	9196	Stratified Monte Carlo	5	{"train_size": 0.8}	False	96	3.7.6	Linux-5.10.0-20-cloud-amd64-x86_64-with-debian-11.6	10		2.002716064453125e-05	2.384185791015625e-06	2.1457672119140625e-06	9.906905174255373	9.902393341064451	4.76837158203125e-06	2.384185791015625e-06	DeepWalk CBOW	252	gini	best	10	2	1	0.0			0.0	balanced	0.0	42	100
0	train	0.7992149758454107	2647	0.987910842463166	0.0120891575368341	0.9885076949763204	0.9857274496706456	0.9832682324856302	0.9885076949763204	0.9996718602128216	2.727994203567505	0.8839666843414307	Node Label Prediction	Random Forest Classifier	scikit-learn	CiteSeer	3312	9196	Stratified Monte Carlo	5	{"train_size": 0.8}	False	96	3.7.6	Linux-5.10.0-20-cloud-amd64-x86_64-with-debian-11.6	10		2.002716064453125e-05	2.384185791015625e-06	2.1457672119140625e-06	9.906905174255373	9.902393341064451	4.76837158203125e-06	2.384185791015625e-06	DeepWalk CBOW	252	gini		10	2	1	0.0	sqrt		0.0	balanced	0.0	42	100
1	test	0.7992149758454107	665	0.6541353383458647	0.3458646616541353	0.6075070841777621	0.6127995383933498	0.6406296124901788	0.6075070841777621	0.8648165434946957	2.727994203567505	0.8839666843414307	Node Label Prediction	Random Forest Classifier	scikit-learn	CiteSeer	3312	9196	Stratified Monte Carlo	5	{"train_size": 0.8}	False	96	3.7.6	Linux-5.10.0-20-cloud-amd64-x86_64-with-debian-11.6	10		2.002716064453125e-05	2.384185791015625e-06	2.1457672119140625e-06	9.906905174255373	9.902393341064451	4.76837158203125e-06	2.384185791015625e-06	DeepWalk CBOW	252	gini		10	2	1	0.0	sqrt		0.0	balanced	0.0	42	100
0	train	0.7992149758454107	2647	0.7227049489988666	0.2772950510011334	0.7431347632206524	0.7145601947606591	0.7284129313582928	0.7431347632206524	0.9501429674156366	0.5598971843719482	0.0328931808471679	Node Label Prediction	Decision Tree Classifier	scikit-learn	CiteSeer	3312	9196	Stratified Monte Carlo	6	{"train_size": 0.8}	False	96	3.7.6	Linux-5.10.0-20-cloud-amd64-x86_64-with-debian-11.6	10		2.002716064453125e-05	2.384185791015625e-06	2.1457672119140625e-06	9.838849782943726	9.836033821105955	4.76837158203125e-06	2.384185791015625e-06	DeepWalk CBOW	294	gini	best	10	2	1	0.0			0.0	balanced	0.0	42	100
1	test	0.7992149758454107	665	0.3368421052631579	0.6631578947368421	0.338735196443062	0.3322998677374632	0.3442430482290028	0.338735196443062	0.6226618506094838	0.5598971843719482	0.0328931808471679	Node Label Prediction	Decision Tree Classifier	scikit-learn	CiteSeer	3312	9196	Stratified Monte Carlo	6	{"train_size": 0.8}	False	96	3.7.6	Linux-5.10.0-20-cloud-amd64-x86_64-with-debian-11.6	10		2.002716064453125e-05	2.384185791015625e-06	2.1457672119140625e-06	9.838849782943726	9.836033821105955	4.76837158203125e-06	2.384185791015625e-06	DeepWalk CBOW	294	gini	best	10	2	1	0.0			0.0	balanced	0.0	42	100
0	train	0.7992149758454107	2647	0.989044200982244	0.0109557990177559	0.9894891899313796	0.9886053147679336	0.9878595799869428	0.9894891899313796	0.9997125403450294	2.735417366027832	0.8832998275756836	Node Label Prediction	Random Forest Classifier	scikit-learn	CiteSeer	3312	9196	Stratified Monte Carlo	6	{"train_size": 0.8}	False	96	3.7.6	Linux-5.10.0-20-cloud-amd64-x86_64-with-debian-11.6	10		2.002716064453125e-05	2.384185791015625e-06	2.1457672119140625e-06	9.838849782943726	9.836033821105955	4.76837158203125e-06	2.384185791015625e-06	DeepWalk CBOW	294	gini		10	2	1	0.0	sqrt		0.0	balanced	0.0	42	100
1	test	0.7992149758454107	665	0.643609022556391	0.356390977443609	0.6073979562670444	0.6187919572376691	0.653844115090811	0.6073979562670444	0.8606138686388679	2.735417366027832	0.8832998275756836	Node Label Prediction	Random Forest Classifier	scikit-learn	CiteSeer	3312	9196	Stratified Monte Carlo	6	{"train_size": 0.8}	False	96	3.7.6	Linux-5.10.0-20-cloud-amd64-x86_64-with-debian-11.6	10		2.002716064453125e-05	2.384185791015625e-06	2.1457672119140625e-06	9.838849782943726	9.836033821105955	4.76837158203125e-06	2.384185791015625e-06	DeepWalk CBOW	294	gini		10	2	1	0.0	sqrt		0.0	balanced	0.0	42	100
0	train	0.7992149758454107	2647	0.5882130714015867	0.4117869285984133	0.6170902461079599	0.5881164589244056	0.6303756549856793	0.6170902461079599	0.890319907587488	0.5804657936096191	0.033259630203247	Node Label Prediction	Decision Tree Classifier	scikit-learn	CiteSeer	3312	9196	Stratified Monte Carlo	7	{"train_size": 0.8}	False	96	3.7.6	Linux-5.10.0-20-cloud-amd64-x86_64-with-debian-11.6	10		2.002716064453125e-05	2.384185791015625e-06	2.1457672119140625e-06	9.911821603775024	9.909110069274902	3.576278686523437e-06	2.1457672119140625e-06	DeepWalk CBOW	336	gini	best	10	2	1	0.0			0.0	balanced	0.0	42	100
1	test	0.7992149758454107	665	0.324812030075188	0.675187969924812	0.3240058812483196	0.3215288558144577	0.3505941503375409	0.3240058812483196	0.6234810769561955	0.5804657936096191	0.033259630203247	Node Label Prediction	Decision Tree Classifier	scikit-learn	CiteSeer	3312	9196	Stratified Monte Carlo	7	{"train_size": 0.8}	False	96	3.7.6	Linux-5.10.0-20-cloud-amd64-x86_64-with-debian-11.6	10		2.002716064453125e-05	2.384185791015625e-06	2.1457672119140625e-06	9.911821603775024	9.909110069274902	3.576278686523437e-06	2.1457672119140625e-06	DeepWalk CBOW	336	gini	best	10	2	1	0.0			0.0	balanced	0.0	42	100
0	train	0.7992149758454107	2647	0.9860219115980356	0.0139780884019644	0.9867618708523502	0.9863897593190092	0.986166107905273	0.9867618708523502	0.9996919116895424	2.7662296295166016	0.8850762844085693	Node Label Prediction	Random Forest Classifier	scikit-learn	CiteSeer	3312	9196	Stratified Monte Carlo	7	{"train_size": 0.8}	False	96	3.7.6	Linux-5.10.0-20-cloud-amd64-x86_64-with-debian-11.6	10		2.002716064453125e-05	2.384185791015625e-06	2.1457672119140625e-06	9.911821603775024	9.909110069274902	3.576278686523437e-06	2.1457672119140625e-06	DeepWalk CBOW	336	gini		10	2	1	0.0	sqrt		0.0	balanced	0.0	42	100
1	test	0.7992149758454107	665	0.6466165413533834	0.3533834586466165	0.5978864407096273	0.6012391476279257	0.6364456762200407	0.5978864407096273	0.8654485455185621	2.7662296295166016	0.8850762844085693	Node Label Prediction	Random Forest Classifier	scikit-learn	CiteSeer	3312	9196	Stratified Monte Carlo	7	{"train_size": 0.8}	False	96	3.7.6	Linux-5.10.0-20-cloud-amd64-x86_64-with-debian-11.6	10		2.002716064453125e-05	2.384185791015625e-06	2.1457672119140625e-06	9.911821603775024	9.909110069274902	3.576278686523437e-06	2.1457672119140625e-06	DeepWalk CBOW	336	gini		10	2	1	0.0	sqrt		0.0	balanced	0.0	42	100
0	train	0.7992149758454107	2647	0.6354363430298451	0.3645636569701549	0.6460248563098728	0.6328723308466663	0.6613055069916031	0.6460248563098728	0.9021518514591832	0.5775973796844482	0.0409307479858398	Node Label Prediction	Decision Tree Classifier	scikit-learn	CiteSeer	3312	9196	Stratified Monte Carlo	8	{"train_size": 0.8}	False	96	3.7.6	Linux-5.10.0-20-cloud-amd64-x86_64-with-debian-11.6	10		2.002716064453125e-05	2.384185791015625e-06	2.1457672119140625e-06	9.893397569656372	9.889046669006348	4.291534423828125e-06	1.9073486328125e-06	DeepWalk CBOW	378	gini	best	10	2	1	0.0			0.0	balanced	0.0	42	100
1	test	0.7992149758454107	665	0.3142857142857143	0.6857142857142857	0.2958849190757356	0.2929014468898852	0.3065313615090864	0.2958849190757356	0.6070106475419241	0.5775973796844482	0.0409307479858398	Node Label Prediction	Decision Tree Classifier	scikit-learn	CiteSeer	3312	9196	Stratified Monte Carlo	8	{"train_size": 0.8}	False	96	3.7.6	Linux-5.10.0-20-cloud-amd64-x86_64-with-debian-11.6	10		2.002716064453125e-05	2.384185791015625e-06	2.1457672119140625e-06	9.893397569656372	9.889046669006348	4.291534423828125e-06	1.9073486328125e-06	DeepWalk CBOW	378	gini	best	10	2	1	0.0			0.0	balanced	0.0	42	100
0	train	0.7992149758454107	2647	0.988288628636192	0.011711371363808	0.989348183202954	0.9862835534935528	0.9835847423720844	0.989348183202954	0.9997480783152316	2.7455062866210938	0.987596035003662	Node Label Prediction	Random Forest Classifier	scikit-learn	CiteSeer	3312	9196	Stratified Monte Carlo	8	{"train_size": 0.8}	False	96	3.7.6	Linux-5.10.0-20-cloud-amd64-x86_64-with-debian-11.6	10		2.002716064453125e-05	2.384185791015625e-06	2.1457672119140625e-06	9.893397569656372	9.889046669006348	4.291534423828125e-06	1.9073486328125e-06	DeepWalk CBOW	378	gini		10	2	1	0.0	sqrt		0.0	balanced	0.0	42	100
1	test	0.7992149758454107	665	0.6300751879699248	0.3699248120300752	0.5755889612134627	0.5735663748439436	0.5883940163501734	0.5755889612134627	0.8440653287775546	2.7455062866210938	0.987596035003662	Node Label Prediction	Random Forest Classifier	scikit-learn	CiteSeer	3312	9196	Stratified Monte Carlo	8	{"train_size": 0.8}	False	96	3.7.6	Linux-5.10.0-20-cloud-amd64-x86_64-with-debian-11.6	10		2.002716064453125e-05	2.384185791015625e-06	2.1457672119140625e-06	9.893397569656372	9.889046669006348	4.291534423828125e-06	1.9073486328125e-06	DeepWalk CBOW	378	gini		10	2	1	0.0	sqrt		0.0	balanced	0.0	42	100
0	train	0.7992149758454107	2647	0.7087268605969022	0.2912731394030978	0.7283035797053788	0.7240974589068586	0.7350927511987077	0.7283035797053788	0.9407247748466938	0.5522496700286865	0.0351853370666503	Node Label Prediction	Decision Tree Classifier	scikit-learn	CiteSeer	3312	9196	Stratified Monte Carlo	9	{"train_size": 0.8}	False	96	3.7.6	Linux-5.10.0-20-cloud-amd64-x86_64-with-debian-11.6	10		2.002716064453125e-05	2.384185791015625e-06	2.1457672119140625e-06	9.851649284362791	9.84770679473877	4.0531158447265625e-06	2.384185791015625e-06	DeepWalk CBOW	420	gini	best	10	2	1	0.0			0.0	balanced	0.0	42	100
1	test	0.7992149758454107	665	0.3082706766917293	0.6917293233082706	0.283953113666305	0.2856811872029605	0.2926538800212391	0.283953113666305	0.5874134984777784	0.5522496700286865	0.0351853370666503	Node Label Prediction	Decision Tree Classifier	scikit-learn	CiteSeer	3312	9196	Stratified Monte Carlo	9	{"train_size": 0.8}	False	96	3.7.6	Linux-5.10.0-20-cloud-amd64-x86_64-with-debian-11.6	10		2.002716064453125e-05	2.384185791015625e-06	2.1457672119140625e-06	9.851649284362791	9.84770679473877	4.0531158447265625e-06	2.384185791015625e-06	DeepWalk CBOW	420	gini	best	10	2	1	0.0			0.0	balanced	0.0	42	100
0	train	0.7992149758454107	2647	0.988288628636192	0.011711371363808	0.9888499870655698	0.9854433318357296	0.9824928388594856	0.9888499870655698	0.9997065208624965	2.736211061477661	0.986499547958374	Node Label Prediction	Random Forest Classifier	scikit-learn	CiteSeer	3312	9196	Stratified Monte Carlo	9	{"train_size": 0.8}	False	96	3.7.6	Linux-5.10.0-20-cloud-amd64-x86_64-with-debian-11.6	10		2.002716064453125e-05	2.384185791015625e-06	2.1457672119140625e-06	9.851649284362791	9.84770679473877	4.0531158447265625e-06	2.384185791015625e-06	DeepWalk CBOW	420	gini		10	2	1	0.0	sqrt		0.0	balanced	0.0	42	100
1	test	0.7992149758454107	665	0.6015037593984962	0.3984962406015037	0.5551907933973036	0.5603808811214387	0.5852204545752933	0.5551907933973036	0.8455248766139031	2.736211061477661	0.986499547958374	Node Label Prediction	Random Forest Classifier	scikit-learn	CiteSeer	3312	9196	Stratified Monte Carlo	9	{"train_size": 0.8}	False	96	3.7.6	Linux-5.10.0-20-cloud-amd64-x86_64-with-debian-11.6	10		2.002716064453125e-05	2.384185791015625e-06	2.1457672119140625e-06	9.851649284362791	9.84770679473877	4.0531158447265625e-06	2.384185791015625e-06	DeepWalk CBOW	420	gini		10	2	1	0.0	sqrt		0.0	balanced	0.0	42	100
0	train	0.7999695694071106	15773	0.8322449755912001	0.16775502440879986	0.8438693379954992	0.8285020494073336	0.8223874849127447	0.8438693379954992	0.9442194113371715	3.8273866176605225	0.08176469802856445	Node Label Prediction	Decision Tree Classifier	scikit-learn	PubMedDiabetes	19717	88651	Stratified Monte Carlo	0	{"train_size": 0.8}	False	96	3.7.6	Linux-5.10.0-20-cloud-amd64-x86_64-with-debian-11.7	10		1.52587890625e-05	1.9073486328125e-06	1.430511474609375e-06	54.575040102005005	54.5692412853241	8.58306884765625e-06	3.337860107421875e-06	DeepWalk CBOW	42	gini	best	10	2	1	0.0			0.0	balanced	0.0	42	100
1	test	0.7999695694071106	3944	0.6348884381338742	0.36511156186612576	0.633989395208555	0.6262540039822792	0.623547403332143	0.633989395208555	0.7495063904800734	3.8273866176605225	0.08176469802856445	Node Label Prediction	Decision Tree Classifier	scikit-learn	PubMedDiabetes	19717	88651	Stratified Monte Carlo	0	{"train_size": 0.8}	False	96	3.7.6	Linux-5.10.0-20-cloud-amd64-x86_64-with-debian-11.7	10		1.52587890625e-05	1.9073486328125e-06	1.430511474609375e-06	54.575040102005005	54.5692412853241	8.58306884765625e-06	3.337860107421875e-06	DeepWalk CBOW	42	gini	best	10	2	1	0.0			0.0	balanced	0.0	42	100
0	train	0.7999695694071106	15773	0.9364737209154885	0.06352627908451151	0.9427487819734837	0.9331637744712707	0.9269772280887155	0.9427487819734837	0.990173108615196	4.334249258041382	1.3313653469085693	Node Label Prediction	Random Forest Classifier	scikit-learn	PubMedDiabetes	19717	88651	Stratified Monte Carlo	0	{"train_size": 0.8}	False	96	3.7.6	Linux-5.10.0-20-cloud-amd64-x86_64-with-debian-11.7	10		1.52587890625e-05	1.9073486328125e-06	1.430511474609375e-06	54.575040102005005	54.5692412853241	8.58306884765625e-06	3.337860107421875e-06	DeepWalk CBOW	42	gini		10	2	1	0.0	sqrt		0.0	balanced	0.0	42	100
1	test	0.7999695694071106	3944	0.8146551724137931	0.1853448275862069	0.8051512461956333	0.8030388651607598	0.802525890538463	0.8051512461956333	0.9175592066355082	4.334249258041382	1.3313653469085693	Node Label Prediction	Random Forest Classifier	scikit-learn	PubMedDiabetes	19717	88651	Stratified Monte Carlo	0	{"train_size": 0.8}	False	96	3.7.6	Linux-5.10.0-20-cloud-amd64-x86_64-with-debian-11.7	10		1.52587890625e-05	1.9073486328125e-06	1.430511474609375e-06	54.575040102005005	54.5692412853241	8.58306884765625e-06	3.337860107421875e-06	DeepWalk CBOW	42	gini		10	2	1	0.0	sqrt		0.0	balanced	0.0	42	100
0	train	0.7999695694071106	15773	0.8236860457744246	0.17631395422557536	0.8370760840619694	0.8199127246202288	0.813406169362945	0.8370760840619694	0.9406801055164098	3.826653242111206	0.07781028747558594	Node Label Prediction	Decision Tree Classifier	scikit-learn	PubMedDiabetes	19717	88651	Stratified Monte Carlo	1	{"train_size": 0.8}	False	96	3.7.6	Linux-5.10.0-20-cloud-amd64-x86_64-with-debian-11.7	10		1.52587890625e-05	1.9073486328125e-06	1.430511474609375e-06	54.63717079162598	54.63083219528198	1.4066696166992188e-05	1.0013580322265625e-05	DeepWalk CBOW	84	gini	best	10	2	1	0.0			0.0	balanced	0.0	42	100
1	test	0.7999695694071106	3944	0.6386916835699797	0.36130831643002026	0.6415458853789874	0.6299090137667308	0.6268206566072236	0.6415458853789874	0.7573324147249155	3.826653242111206	0.07781028747558594	Node Label Prediction	Decision Tree Classifier	scikit-learn	PubMedDiabetes	19717	88651	Stratified Monte Carlo	1	{"train_size": 0.8}	False	96	3.7.6	Linux-5.10.0-20-cloud-amd64-x86_64-with-debian-11.7	10		1.52587890625e-05	1.9073486328125e-06	1.430511474609375e-06	54.63717079162598	54.63083219528198	1.4066696166992188e-05	1.0013580322265625e-05	DeepWalk CBOW	84	gini	best	10	2	1	0.0			0.0	balanced	0.0	42	100
0	train	0.7999695694071106	15773	0.9322893552272872	0.06771064477271287	0.9384521706739192	0.9290471285873605	0.9228664264914171	0.9384521706739192	0.9894316773800216	4.3614654541015625	1.5914027690887451	Node Label Prediction	Random Forest Classifier	scikit-learn	PubMedDiabetes	19717	88651	Stratified Monte Carlo	1	{"train_size": 0.8}	False	96	3.7.6	Linux-5.10.0-20-cloud-amd64-x86_64-with-debian-11.7	10		1.52587890625e-05	1.9073486328125e-06	1.430511474609375e-06	54.63717079162598	54.63083219528198	1.4066696166992188e-05	1.0013580322265625e-05	DeepWalk CBOW	84	gini		10	2	1	0.0	sqrt		0.0	balanced	0.0	42	100
1	test	0.7999695694071106	3944	0.809077079107505	0.19092292089249494	0.7928261878608874	0.7933604718808788	0.7942426277202203	0.7928261878608874	0.9196939517426851	4.3614654541015625	1.5914027690887451	Node Label Prediction	Random Forest Classifier	scikit-learn	PubMedDiabetes	19717	88651	Stratified Monte Carlo	1	{"train_size": 0.8}	False	96	3.7.6	Linux-5.10.0-20-cloud-amd64-x86_64-with-debian-11.7	10		1.52587890625e-05	1.9073486328125e-06	1.430511474609375e-06	54.63717079162598	54.63083219528198	1.4066696166992188e-05	1.0013580322265625e-05	DeepWalk CBOW	84	gini		10	2	1	0.0	sqrt		0.0	balanced	0.0	42	100
0	train	0.7999695694071106	15773	0.8188042858048564	0.1811957141951436	0.8312087589213553	0.8148562895646504	0.808112778130135	0.8312087589213553	0.9399931685911388	3.812267541885376	0.08091616630554199	Node Label Prediction	Decision Tree Classifier	scikit-learn	PubMedDiabetes	19717	88651	Stratified Monte Carlo	2	{"train_size": 0.8}	False	96	3.7.6	Linux-5.10.0-20-cloud-amd64-x86_64-with-debian-11.7	10		1.52587890625e-05	1.9073486328125e-06	1.430511474609375e-06	55.21160650253296	55.206544637680054	1.5974044799804688e-05	1.049041748046875e-05	DeepWalk CBOW	126	gini	best	10	2	1	0.0			0.0	balanced	0.0	42	100
1	test	0.7999695694071106	3944	0.6186612576064908	0.3813387423935091	0.6228185922415874	0.6108566842182399	0.6081260833956627	0.6228185922415874	0.7377121817278063	3.812267541885376	0.08091616630554199	Node Label Prediction	Decision Tree Classifier	scikit-learn	PubMedDiabetes	19717	88651	Stratified Monte Carlo	2	{"train_size": 0.8}	False	96	3.7.6	Linux-5.10.0-20-cloud-amd64-x86_64-with-debian-11.7	10		1.52587890625e-05	1.9073486328125e-06	1.430511474609375e-06	55.21160650253296	55.206544637680054	1.5974044799804688e-05	1.049041748046875e-05	DeepWalk CBOW	126	gini	best	10	2	1	0.0			0.0	balanced	0.0	42	100
0	train	0.7999695694071106	15773	0.9320357573067901	0.06796424269320991	0.9392080218722035	0.9290736229169791	0.9226579223522205	0.9392080218722035	0.9895603085102982	4.5253612995147705	1.33463454246521	Node Label Prediction	Random Forest Classifier	scikit-learn	PubMedDiabetes	19717	88651	Stratified Monte Carlo	2	{"train_size": 0.8}	False	96	3.7.6	Linux-5.10.0-20-cloud-amd64-x86_64-with-debian-11.7	10		1.52587890625e-05	1.9073486328125e-06	1.430511474609375e-06	55.21160650253296	55.206544637680054	1.5974044799804688e-05	1.049041748046875e-05	DeepWalk CBOW	126	gini		10	2	1	0.0	sqrt		0.0	balanced	0.0	42	100
1	test	0.7999695694071106	3944	0.8047667342799188	0.19523326572008112	0.7917255664379138	0.7915892099686702	0.7918955808053415	0.7917255664379138	0.9137968905164896	4.5253612995147705	1.33463454246521	Node Label Prediction	Random Forest Classifier	scikit-learn	PubMedDiabetes	19717	88651	Stratified Monte Carlo	2	{"train_size": 0.8}	False	96	3.7.6	Linux-5.10.0-20-cloud-amd64-x86_64-with-debian-11.7	10		1.52587890625e-05	1.9073486328125e-06	1.430511474609375e-06	55.21160650253296	55.206544637680054	1.5974044799804688e-05	1.049041748046875e-05	DeepWalk CBOW	126	gini		10	2	1	0.0	sqrt		0.0	balanced	0.0	42	100
0	train	0.7999695694071106	15773	0.8240030431750459	0.17599695682495403	0.8354242824088419	0.8198333134226452	0.813419996616514	0.8354242824088419	0.941498029271454	3.817145824432373	0.07698440551757812	Node Label Prediction	Decision Tree Classifier	scikit-learn	PubMedDiabetes	19717	88651	Stratified Monte Carlo	3	{"train_size": 0.8}	False	96	3.7.6	Linux-5.10.0-20-cloud-amd64-x86_64-with-debian-11.7	10		1.52587890625e-05	1.9073486328125e-06	1.430511474609375e-06	54.632570028305054	54.62725329399109	8.821487426757812e-06	1.049041748046875e-05	DeepWalk CBOW	168	gini	best	10	2	1	0.0			0.0	balanced	0.0	42	100
1	test	0.7999695694071106	3944	0.6176470588235294	0.38235294117647056	0.618434064464147	0.6088022271508027	0.6055344425570204	0.618434064464147	0.7361505322857721	3.817145824432373	0.07698440551757812	Node Label Prediction	Decision Tree Classifier	scikit-learn	PubMedDiabetes	19717	88651	Stratified Monte Carlo	3	{"train_size": 0.8}	False	96	3.7.6	Linux-5.10.0-20-cloud-amd64-x86_64-with-debian-11.7	10		1.52587890625e-05	1.9073486328125e-06	1.430511474609375e-06	54.632570028305054	54.62725329399109	8.821487426757812e-06	1.049041748046875e-05	DeepWalk CBOW	168	gini	best	10	2	1	0.0			0.0	balanced	0.0	42	100
0	train	0.7999695694071106	15773	0.9354593292335003	0.06454067076649972	0.9417797613409337	0.9322932841647624	0.9259832693674376	0.9417797613409337	0.9901791314532775	4.503462314605713	1.328054428100586	Node Label Prediction	Random Forest Classifier	scikit-learn	PubMedDiabetes	19717	88651	Stratified Monte Carlo	3	{"train_size": 0.8}	False	96	3.7.6	Linux-5.10.0-20-cloud-amd64-x86_64-with-debian-11.7	10		1.52587890625e-05	1.9073486328125e-06	1.430511474609375e-06	54.632570028305054	54.62725329399109	8.821487426757812e-06	1.049041748046875e-05	DeepWalk CBOW	168	gini		10	2	1	0.0	sqrt		0.0	balanced	0.0	42	100
1	test	0.7999695694071106	3944	0.803498985801217	0.19650101419878296	0.7949028718425085	0.7920420861408491	0.7899878140508614	0.7949028718425085	0.9175743492608673	4.503462314605713	1.328054428100586	Node Label Prediction	Random Forest Classifier	scikit-learn	PubMedDiabetes	19717	88651	Stratified Monte Carlo	3	{"train_size": 0.8}	False	96	3.7.6	Linux-5.10.0-20-cloud-amd64-x86_64-with-debian-11.7	10		1.52587890625e-05	1.9073486328125e-06	1.430511474609375e-06	54.632570028305054	54.62725329399109	8.821487426757812e-06	1.049041748046875e-05	DeepWalk CBOW	168	gini		10	2	1	0.0	sqrt		0.0	balanced	0.0	42	100
0	train	0.7999695694071106	15773	0.8303429911874722	0.16965700881252774	0.8407385763275617	0.8264697563992346	0.8196024297434384	0.8407385763275617	0.9405163334841508	3.796006679534912	0.08004617691040039	Node Label Prediction	Decision Tree Classifier	scikit-learn	PubMedDiabetes	19717	88651	Stratified Monte Carlo	4	{"train_size": 0.8}	False	96	3.7.6	Linux-5.10.0-20-cloud-amd64-x86_64-with-debian-11.7	10		1.52587890625e-05	1.9073486328125e-06	1.430511474609375e-06	54.79281544685364	54.78468108177185	8.344650268554688e-06	1.9788742065429688e-05	DeepWalk CBOW	210	gini	best	10	2	1	0.0			0.0	balanced	0.0	42	100
1	test	0.7999695694071106	3944	0.6257606490872211	0.3742393509127789	0.6232887038243523	0.6151474442601507	0.6120414383133471	0.6232887038243523	0.7362010667829005	3.796006679534912	0.08004617691040039	Node Label Prediction	Decision Tree Classifier	scikit-learn	PubMedDiabetes	19717	88651	Stratified Monte Carlo	4	{"train_size": 0.8}	False	96	3.7.6	Linux-5.10.0-20-cloud-amd64-x86_64-with-debian-11.7	10		1.52587890625e-05	1.9073486328125e-06	1.430511474609375e-06	54.79281544685364	54.78468108177185	8.344650268554688e-06	1.9788742065429688e-05	DeepWalk CBOW	210	gini	best	10	2	1	0.0			0.0	balanced	0.0	42	100
0	train	0.7999695694071106	15773	0.9333037469092753	0.06669625309072466	0.9394784429348579	0.9303265937800386	0.9241162560224189	0.9394784429348579	0.9895939644193527	4.506113052368164	1.336104154586792	Node Label Prediction	Random Forest Classifier	scikit-learn	PubMedDiabetes	19717	88651	Stratified Monte Carlo	4	{"train_size": 0.8}	False	96	3.7.6	Linux-5.10.0-20-cloud-amd64-x86_64-with-debian-11.7	10		1.52587890625e-05	1.9073486328125e-06	1.430511474609375e-06	54.79281544685364	54.78468108177185	8.344650268554688e-06	1.9788742065429688e-05	DeepWalk CBOW	210	gini		10	2	1	0.0	sqrt		0.0	balanced	0.0	42	100
1	test	0.7999695694071106	3944	0.8126267748478702	0.1873732251521298	0.7985361527049202	0.7988184743872321	0.7994916675723726	0.7985361527049202	0.9221546914903717	4.506113052368164	1.336104154586792	Node Label Prediction	Random Forest Classifier	scikit-learn	PubMedDiabetes	19717	88651	Stratified Monte Carlo	4	{"train_size": 0.8}	False	96	3.7.6	Linux-5.10.0-20-cloud-amd64-x86_64-with-debian-11.7	10		1.52587890625e-05	1.9073486328125e-06	1.430511474609375e-06	54.79281544685364	54.78468108177185	8.344650268554688e-06	1.9788742065429688e-05	DeepWalk CBOW	210	gini		10	2	1	0.0	sqrt		0.0	balanced	0.0	42	100
0	train	0.7999695694071106	15773	0.8241298421352945	0.1758701578647055	0.8358157195914577	0.819749436632236	0.8131544091623001	0.8358157195914577	0.9410321650444567	3.8233325481414795	0.0822761058807373	Node Label Prediction	Decision Tree Classifier	scikit-learn	PubMedDiabetes	19717	88651	Stratified Monte Carlo	5	{"train_size": 0.8}	False	96	3.7.6	Linux-5.10.0-20-cloud-amd64-x86_64-with-debian-11.7	10		1.52587890625e-05	1.9073486328125e-06	1.430511474609375e-06	54.665947914123535	54.65999507904053	9.5367431640625e-06	1.049041748046875e-05	DeepWalk CBOW	252	gini	best	10	2	1	0.0			0.0	balanced	0.0	42	100
1	test	0.7999695694071106	3944	0.6206896551724138	0.3793103448275862	0.6208851534268637	0.6110739213145212	0.6083170754024033	0.6208851534268637	0.7350677294602695	3.8233325481414795	0.0822761058807373	Node Label Prediction	Decision Tree Classifier	scikit-learn	PubMedDiabetes	19717	88651	Stratified Monte Carlo	5	{"train_size": 0.8}	False	96	3.7.6	Linux-5.10.0-20-cloud-amd64-x86_64-with-debian-11.7	10		1.52587890625e-05	1.9073486328125e-06	1.430511474609375e-06	54.665947914123535	54.65999507904053	9.5367431640625e-06	1.049041748046875e-05	DeepWalk CBOW	252	gini	best	10	2	1	0.0			0.0	balanced	0.0	42	100
0	train	0.7999695694071106	15773	0.9367907183161098	0.06320928168389019	0.9429253396210621	0.9340903445857734	0.9282136157314055	0.9429253396210621	0.9902326932551815	4.749197006225586	1.332871913909912	Node Label Prediction	Random Forest Classifier	scikit-learn	PubMedDiabetes	19717	88651	Stratified Monte Carlo	5	{"train_size": 0.8}	False	96	3.7.6	Linux-5.10.0-20-cloud-amd64-x86_64-with-debian-11.7	10		1.52587890625e-05	1.9073486328125e-06	1.430511474609375e-06	54.665947914123535	54.65999507904053	9.5367431640625e-06	1.049041748046875e-05	DeepWalk CBOW	252	gini		10	2	1	0.0	sqrt		0.0	balanced	0.0	42	100
1	test	0.7999695694071106	3944	0.8070486815415822	0.19295131845841784	0.7944521000133836	0.7939691782484886	0.7942211304932262	0.7944521000133836	0.920283907828919	4.749197006225586	1.332871913909912	Node Label Prediction	Random Forest Classifier	scikit-learn	PubMedDiabetes	19717	88651	Stratified Monte Carlo	5	{"train_size": 0.8}	False	96	3.7.6	Linux-5.10.0-20-cloud-amd64-x86_64-with-debian-11.7	10		1.52587890625e-05	1.9073486328125e-06	1.430511474609375e-06	54.665947914123535	54.65999507904053	9.5367431640625e-06	1.049041748046875e-05	DeepWalk CBOW	252	gini		10	2	1	0.0	sqrt		0.0	balanced	0.0	42	100
0	train	0.7999695694071106	15773	0.819438280606099	0.18056171939390098	0.8336016174652876	0.8149563571137296	0.8087887287859873	0.8336016174652876	0.9402745096351796	3.803452730178833	0.08231210708618164	Node Label Prediction	Decision Tree Classifier	scikit-learn	PubMedDiabetes	19717	88651	Stratified Monte Carlo	6	{"train_size": 0.8}	False	96	3.7.6	Linux-5.10.0-20-cloud-amd64-x86_64-with-debian-11.7	10		1.52587890625e-05	1.9073486328125e-06	1.430511474609375e-06	54.73301863670349	54.72604942321777	9.059906005859375e-06	1.0013580322265625e-05	DeepWalk CBOW	294	gini	best	10	2	1	0.0			0.0	balanced	0.0	42	100
1	test	0.7999695694071106	3944	0.6323529411764706	0.36764705882352944	0.6404497811613354	0.625689096089386	0.6228895284271888	0.6404497811613354	0.7507291209041352	3.803452730178833	0.08231210708618164	Node Label Prediction	Decision Tree Classifier	scikit-learn	PubMedDiabetes	19717	88651	Stratified Monte Carlo	6	{"train_size": 0.8}	False	96	3.7.6	Linux-5.10.0-20-cloud-amd64-x86_64-with-debian-11.7	10		1.52587890625e-05	1.9073486328125e-06	1.430511474609375e-06	54.73301863670349	54.72604942321777	9.059906005859375e-06	1.0013580322265625e-05	DeepWalk CBOW	294	gini	best	10	2	1	0.0			0.0	balanced	0.0	42	100
0	train	0.7999695694071106	15773	0.9329233500285298	0.06707664997147024	0.9391300279404318	0.9296078327899039	0.9234008824228416	0.9391300279404318	0.9898274119550828	4.638111114501953	1.3368310928344727	Node Label Prediction	Random Forest Classifier	scikit-learn	PubMedDiabetes	19717	88651	Stratified Monte Carlo	6	{"train_size": 0.8}	False	96	3.7.6	Linux-5.10.0-20-cloud-amd64-x86_64-with-debian-11.7	10		1.52587890625e-05	1.9073486328125e-06	1.430511474609375e-06	54.73301863670349	54.72604942321777	9.059906005859375e-06	1.0013580322265625e-05	DeepWalk CBOW	294	gini		10	2	1	0.0	sqrt		0.0	balanced	0.0	42	100
1	test	0.7999695694071106	3944	0.8126267748478702	0.1873732251521298	0.8051483806028745	0.8025207700557865	0.8012410301667975	0.8051483806028745	0.9194035044448566	4.638111114501953	1.3368310928344727	Node Label Prediction	Random Forest Classifier	scikit-learn	PubMedDiabetes	19717	88651	Stratified Monte Carlo	6	{"train_size": 0.8}	False	96	3.7.6	Linux-5.10.0-20-cloud-amd64-x86_64-with-debian-11.7	10		1.52587890625e-05	1.9073486328125e-06	1.430511474609375e-06	54.73301863670349	54.72604942321777	9.059906005859375e-06	1.0013580322265625e-05	DeepWalk CBOW	294	gini		10	2	1	0.0	sqrt		0.0	balanced	0.0	42	100
0	train	0.7999695694071106	15773	0.8198186774868446	0.18018132251315538	0.8326180331187246	0.8160148838020499	0.8103198277367376	0.8326180331187246	0.9407212034873424	3.8245623111724854	0.07931852340698242	Node Label Prediction	Decision Tree Classifier	scikit-learn	PubMedDiabetes	19717	88651	Stratified Monte Carlo	7	{"train_size": 0.8}	False	96	3.7.6	Linux-5.10.0-20-cloud-amd64-x86_64-with-debian-11.7	10		1.52587890625e-05	1.9073486328125e-06	1.430511474609375e-06	54.60761785507202	54.60226249694824	8.344650268554688e-06	1.1205673217773438e-05	DeepWalk CBOW	336	gini	best	10	2	1	0.0			0.0	balanced	0.0	42	100
1	test	0.7999695694071106	3944	0.6267748478701826	0.37322515212981744	0.6286758818254725	0.6175671314481352	0.6150626028611619	0.6286758818254725	0.739523222230256	3.8245623111724854	0.07931852340698242	Node Label Prediction	Decision Tree Classifier	scikit-learn	PubMedDiabetes	19717	88651	Stratified Monte Carlo	7	{"train_size": 0.8}	False	96	3.7.6	Linux-5.10.0-20-cloud-amd64-x86_64-with-debian-11.7	10		1.52587890625e-05	1.9073486328125e-06	1.430511474609375e-06	54.60761785507202	54.60226249694824	8.344650268554688e-06	1.1205673217773438e-05	DeepWalk CBOW	336	gini	best	10	2	1	0.0			0.0	balanced	0.0	42	100
0	train	0.7999695694071106	15773	0.9340645406707665	0.0659354593292335	0.9403901693638314	0.9310364894558375	0.9249152549974388	0.9403901693638314	0.9898172240969586	4.421900033950806	1.3357295989990234	Node Label Prediction	Random Forest Classifier	scikit-learn	PubMedDiabetes	19717	88651	Stratified Monte Carlo	7	{"train_size": 0.8}	False	96	3.7.6	Linux-5.10.0-20-cloud-amd64-x86_64-with-debian-11.7	10		1.52587890625e-05	1.9073486328125e-06	1.430511474609375e-06	54.60761785507202	54.60226249694824	8.344650268554688e-06	1.1205673217773438e-05	DeepWalk CBOW	336	gini		10	2	1	0.0	sqrt		0.0	balanced	0.0	42	100
1	test	0.7999695694071106	3944	0.8118661257606491	0.1881338742393509	0.8007761574889015	0.7992289594723401	0.7982656660641053	0.8007761574889015	0.9208592234520324	4.421900033950806	1.3357295989990234	Node Label Prediction	Random Forest Classifier	scikit-learn	PubMedDiabetes	19717	88651	Stratified Monte Carlo	7	{"train_size": 0.8}	False	96	3.7.6	Linux-5.10.0-20-cloud-amd64-x86_64-with-debian-11.7	10		1.52587890625e-05	1.9073486328125e-06	1.430511474609375e-06	54.60761785507202	54.60226249694824	8.344650268554688e-06	1.1205673217773438e-05	DeepWalk CBOW	336	gini		10	2	1	0.0	sqrt		0.0	balanced	0.0	42	100
0	train	0.7999695694071106	15773	0.8207062702085843	0.17929372979141572	0.8343486223519957	0.8161407315880869	0.8109990062384039	0.8343486223519957	0.9425480942133323	3.7962849140167236	0.08002424240112305	Node Label Prediction	Decision Tree Classifier	scikit-learn	PubMedDiabetes	19717	88651	Stratified Monte Carlo	8	{"train_size": 0.8}	False	96	3.7.6	Linux-5.10.0-20-cloud-amd64-x86_64-with-debian-11.7	10		1.52587890625e-05	1.9073486328125e-06	1.430511474609375e-06	54.60912466049194	54.59999203681946	1.0251998901367188e-05	1.0728836059570312e-05	DeepWalk CBOW	378	gini	best	10	2	1	0.0			0.0	balanced	0.0	42	100
1	test	0.7999695694071106	3944	0.6227180527383367	0.3772819472616633	0.629051505282987	0.6153995706185237	0.6130807093127578	0.629051505282987	0.7435363400634687	3.7962849140167236	0.08002424240112305	Node Label Prediction	Decision Tree Classifier	scikit-learn	PubMedDiabetes	19717	88651	Stratified Monte Carlo	8	{"train_size": 0.8}	False	96	3.7.6	Linux-5.10.0-20-cloud-amd64-x86_64-with-debian-11.7	10		1.52587890625e-05	1.9073486328125e-06	1.430511474609375e-06	54.60912466049194	54.59999203681946	1.0251998901367188e-05	1.0728836059570312e-05	DeepWalk CBOW	378	gini	best	10	2	1	0.0			0.0	balanced	0.0	42	100
0	train	0.7999695694071106	15773	0.9343181385912636	0.06568186140873644	0.9401031591487721	0.9309498294388486	0.9248807464888968	0.9401031591487721	0.9899926099152255	4.494755506515503	1.3390982151031494	Node Label Prediction	Random Forest Classifier	scikit-learn	PubMedDiabetes	19717	88651	Stratified Monte Carlo	8	{"train_size": 0.8}	False	96	3.7.6	Linux-5.10.0-20-cloud-amd64-x86_64-with-debian-11.7	10		1.52587890625e-05	1.9073486328125e-06	1.430511474609375e-06	54.60912466049194	54.59999203681946	1.0251998901367188e-05	1.0728836059570312e-05	DeepWalk CBOW	378	gini		10	2	1	0.0	sqrt		0.0	balanced	0.0	42	100
1	test	0.7999695694071106	3944	0.8073022312373225	0.1926977687626775	0.7963429221282662	0.7949623687236219	0.7939574948479263	0.7963429221282662	0.9179949688249641	4.494755506515503	1.3390982151031494	Node Label Prediction	Random Forest Classifier	scikit-learn	PubMedDiabetes	19717	88651	Stratified Monte Carlo	8	{"train_size": 0.8}	False	96	3.7.6	Linux-5.10.0-20-cloud-amd64-x86_64-with-debian-11.7	10		1.52587890625e-05	1.9073486328125e-06	1.430511474609375e-06	54.60912466049194	54.59999203681946	1.0251998901367188e-05	1.0728836059570312e-05	DeepWalk CBOW	378	gini		10	2	1	0.0	sqrt		0.0	balanced	0.0	42	100
0	train	0.7999695694071106	15773	0.8182970899638623	0.1817029100361377	0.8318843177683087	0.8146650970120302	0.8091285221540784	0.8318843177683087	0.9398920920061128	3.8084044456481934	0.08114314079284668	Node Label Prediction	Decision Tree Classifier	scikit-learn	PubMedDiabetes	19717	88651	Stratified Monte Carlo	9	{"train_size": 0.8}	False	96	3.7.6	Linux-5.10.0-20-cloud-amd64-x86_64-with-debian-11.7	10		1.52587890625e-05	1.9073486328125e-06	1.430511474609375e-06	54.60261869430542	54.595749855041504	9.5367431640625e-06	1.2874603271484375e-05	DeepWalk CBOW	420	gini	best	10	2	1	0.0			0.0	balanced	0.0	42	100
1	test	0.7999695694071106	3944	0.6244929006085193	0.37550709939148075	0.6237055171802927	0.6138450214059973	0.6114224098056988	0.6237055171802927	0.74416336182914	3.8084044456481934	0.08114314079284668	Node Label Prediction	Decision Tree Classifier	scikit-learn	PubMedDiabetes	19717	88651	Stratified Monte Carlo	9	{"train_size": 0.8}	False	96	3.7.6	Linux-5.10.0-20-cloud-amd64-x86_64-with-debian-11.7	10		1.52587890625e-05	1.9073486328125e-06	1.430511474609375e-06	54.60261869430542	54.595749855041504	9.5367431640625e-06	1.2874603271484375e-05	DeepWalk CBOW	420	gini	best	10	2	1	0.0			0.0	balanced	0.0	42	100
0	train	0.7999695694071106	15773	0.9347619349521334	0.06523806504786661	0.9409272520922474	0.9319564978510552	0.9259748306882728	0.9409272520922474	0.9895121609129323	4.640758037567139	1.3304157257080078	Node Label Prediction	Random Forest Classifier	scikit-learn	PubMedDiabetes	19717	88651	Stratified Monte Carlo	9	{"train_size": 0.8}	False	96	3.7.6	Linux-5.10.0-20-cloud-amd64-x86_64-with-debian-11.7	10		1.52587890625e-05	1.9073486328125e-06	1.430511474609375e-06	54.60261869430542	54.595749855041504	9.5367431640625e-06	1.2874603271484375e-05	DeepWalk CBOW	420	gini		10	2	1	0.0	sqrt		0.0	balanced	0.0	42	100
1	test	0.7999695694071106	3944	0.8156693711967545	0.18433062880324544	0.8015125608732384	0.8021227859837489	0.8038508139446187	0.8015125608732384	0.9213592274357754	4.640758037567139	1.3304157257080078	Node Label Prediction	Random Forest Classifier	scikit-learn	PubMedDiabetes	19717	88651	Stratified Monte Carlo	9	{"train_size": 0.8}	False	96	3.7.6	Linux-5.10.0-20-cloud-amd64-x86_64-with-debian-11.7	10		1.52587890625e-05	1.9073486328125e-06	1.430511474609375e-06	54.60261869430542	54.595749855041504	9.5367431640625e-06	1.2874603271484375e-05	DeepWalk CBOW	420	gini		10	2	1	0.0	sqrt		0.0	balanced	0.0	42	100
0	train	0.7987444608567208	2163	0.7068885806749884	0.2931114193250115	0.7471155898664668	0.7320042550494247	0.7336187871624384	0.7471155898664668	0.9503861507220924	0.4527435302734375	0.0316064357757568	Node Label Prediction	Decision Tree Classifier	scikit-learn	Cora	2708	10556	Stratified Monte Carlo	0	{"train_size": 0.8}	False	96	3.7.6	Linux-5.10.0-20-cloud-amd64-x86_64-with-debian-11.6	10		2.026557922363281e-05	1.6689300537109375e-06	2.1457672119140625e-06	12.513718128204346	12.511297941207886	4.291534423828125e-06	2.86102294921875e-06	DeepWalk GloVe	42	gini	best	10	2	1	0.0			0.0	balanced	0.0	42	100
1	test	0.7987444608567208	545	0.326605504587156	0.673394495412844	0.3258642702280707	0.3191432686378025	0.3241689955287948	0.3258642702280707	0.6170458908278122	0.4527435302734375	0.0316064357757568	Node Label Prediction	Decision Tree Classifier	scikit-learn	Cora	2708	10556	Stratified Monte Carlo	0	{"train_size": 0.8}	False	96	3.7.6	Linux-5.10.0-20-cloud-amd64-x86_64-with-debian-11.6	10		2.026557922363281e-05	1.6689300537109375e-06	2.1457672119140625e-06	12.513718128204346	12.511297941207886	4.291534423828125e-06	2.86102294921875e-06	DeepWalk GloVe	42	gini	best	10	2	1	0.0			0.0	balanced	0.0	42	100
0	train	0.7987444608567208	2163	0.9995376791493296	0.0004623208506703	0.9995722840034216	0.9996766868121106	0.9997818974918212	0.9995722840034216	0.9999992762226698	2.7292819023132324	0.8796465396881104	Node Label Prediction	Random Forest Classifier	scikit-learn	Cora	2708	10556	Stratified Monte Carlo	0	{"train_size": 0.8}	False	96	3.7.6	Linux-5.10.0-20-cloud-amd64-x86_64-with-debian-11.6	10		2.026557922363281e-05	1.6689300537109375e-06	2.1457672119140625e-06	12.513718128204346	12.511297941207886	4.291534423828125e-06	2.86102294921875e-06	DeepWalk GloVe	42	gini		10	2	1	0.0	sqrt		0.0	balanced	0.0	42	100
1	test	0.7987444608567208	545	0.673394495412844	0.326605504587156	0.6035082567557052	0.6721062570786897	0.8327720655440309	0.6035082567557052	0.9309186944338892	2.7292819023132324	0.8796465396881104	Node Label Prediction	Random Forest Classifier	scikit-learn	Cora	2708	10556	Stratified Monte Carlo	0	{"train_size": 0.8}	False	96	3.7.6	Linux-5.10.0-20-cloud-amd64-x86_64-with-debian-11.6	10		2.026557922363281e-05	1.6689300537109375e-06	2.1457672119140625e-06	12.513718128204346	12.511297941207886	4.291534423828125e-06	2.86102294921875e-06	DeepWalk GloVe	42	gini		10	2	1	0.0	sqrt		0.0	balanced	0.0	42	100
0	train	0.7987444608567208	2163	0.7471104946833103	0.2528895053166898	0.7954317588308479	0.7697392281351941	0.7602304497003068	0.7954317588308479	0.9658927380478948	0.4375894069671631	0.0313916206359863	Node Label Prediction	Decision Tree Classifier	scikit-learn	Cora	2708	10556	Stratified Monte Carlo	1	{"train_size": 0.8}	False	96	3.7.6	Linux-5.10.0-20-cloud-amd64-x86_64-with-debian-11.6	10		2.026557922363281e-05	1.6689300537109375e-06	2.1457672119140625e-06	12.422451496124268	12.419619798660278	3.576278686523437e-06	1.9073486328125e-06	DeepWalk GloVe	84	gini	best	10	2	1	0.0			0.0	balanced	0.0	42	100
1	test	0.7987444608567208	545	0.3357798165137615	0.6642201834862386	0.3551445757224958	0.3357280740631705	0.3310142454727297	0.3551445757224958	0.6349491578948366	0.4375894069671631	0.0313916206359863	Node Label Prediction	Decision Tree Classifier	scikit-learn	Cora	2708	10556	Stratified Monte Carlo	1	{"train_size": 0.8}	False	96	3.7.6	Linux-5.10.0-20-cloud-amd64-x86_64-with-debian-11.6	10		2.026557922363281e-05	1.6689300537109375e-06	2.1457672119140625e-06	12.422451496124268	12.419619798660278	3.576278686523437e-06	1.9073486328125e-06	DeepWalk GloVe	84	gini	best	10	2	1	0.0			0.0	balanced	0.0	42	100
0	train	0.7987444608567208	2163	1.0	0.0	1.0	1.0	1.0	1.0	0.9999974534308828	2.7520382404327397	0.8850736618041992	Node Label Prediction	Random Forest Classifier	scikit-learn	Cora	2708	10556	Stratified Monte Carlo	1	{"train_size": 0.8}	False	96	3.7.6	Linux-5.10.0-20-cloud-amd64-x86_64-with-debian-11.6	10		2.026557922363281e-05	1.6689300537109375e-06	2.1457672119140625e-06	12.422451496124268	12.419619798660278	3.576278686523437e-06	1.9073486328125e-06	DeepWalk GloVe	84	gini		10	2	1	0.0	sqrt		0.0	balanced	0.0	42	100
1	test	0.7987444608567208	545	0.6972477064220184	0.3027522935779816	0.6476576375418663	0.7000839445663549	0.8186206683686298	0.6476576375418663	0.9298110556943158	2.7520382404327397	0.8850736618041992	Node Label Prediction	Random Forest Classifier	scikit-learn	Cora	2708	10556	Stratified Monte Carlo	1	{"train_size": 0.8}	False	96	3.7.6	Linux-5.10.0-20-cloud-amd64-x86_64-with-debian-11.6	10		2.026557922363281e-05	1.6689300537109375e-06	2.1457672119140625e-06	12.422451496124268	12.419619798660278	3.576278686523437e-06	1.9073486328125e-06	DeepWalk GloVe	84	gini		10	2	1	0.0	sqrt		0.0	balanced	0.0	42	100
0	train	0.7987444608567208	2163	0.7415626444752659	0.2584373555247342	0.7742354832859675	0.7614665016501182	0.760333784877151	0.7742354832859675	0.9601843856154212	0.4450793266296386	0.0314769744873046	Node Label Prediction	Decision Tree Classifier	scikit-learn	Cora	2708	10556	Stratified Monte Carlo	2	{"train_size": 0.8}	False	96	3.7.6	Linux-5.10.0-20-cloud-amd64-x86_64-with-debian-11.6	10		2.026557922363281e-05	1.6689300537109375e-06	2.1457672119140625e-06	12.34345030784607	12.340714931488035	3.576278686523437e-06	2.1457672119140625e-06	DeepWalk GloVe	126	gini	best	10	2	1	0.0			0.0	balanced	0.0	42	100
1	test	0.7987444608567208	545	0.3412844036697248	0.6587155963302752	0.3364925263781247	0.3295920205242527	0.33327373804768	0.3364925263781247	0.6353788303210305	0.4450793266296386	0.0314769744873046	Node Label Prediction	Decision Tree Classifier	scikit-learn	Cora	2708	10556	Stratified Monte Carlo	2	{"train_size": 0.8}	False	96	3.7.6	Linux-5.10.0-20-cloud-amd64-x86_64-with-debian-11.6	10		2.026557922363281e-05	1.6689300537109375e-06	2.1457672119140625e-06	12.34345030784607	12.340714931488035	3.576278686523437e-06	2.1457672119140625e-06	DeepWalk GloVe	126	gini	best	10	2	1	0.0			0.0	balanced	0.0	42	100
0	train	0.7987444608567208	2163	1.0	0.0	1.0	1.0	1.0	1.0	0.9999996247628734	2.732675552368164	0.981856107711792	Node Label Prediction	Random Forest Classifier	scikit-learn	Cora	2708	10556	Stratified Monte Carlo	2	{"train_size": 0.8}	False	96	3.7.6	Linux-5.10.0-20-cloud-amd64-x86_64-with-debian-11.6	10		2.026557922363281e-05	1.6689300537109375e-06	2.1457672119140625e-06	12.34345030784607	12.340714931488035	3.576278686523437e-06	2.1457672119140625e-06	DeepWalk GloVe	126	gini		10	2	1	0.0	sqrt		0.0	balanced	0.0	42	100
1	test	0.7987444608567208	545	0.6880733944954128	0.3119266055045872	0.6188825034324007	0.6813749922355631	0.8283336216024619	0.6188825034324007	0.9269835381868372	2.732675552368164	0.981856107711792	Node Label Prediction	Random Forest Classifier	scikit-learn	Cora	2708	10556	Stratified Monte Carlo	2	{"train_size": 0.8}	False	96	3.7.6	Linux-5.10.0-20-cloud-amd64-x86_64-with-debian-11.6	10		2.026557922363281e-05	1.6689300537109375e-06	2.1457672119140625e-06	12.34345030784607	12.340714931488035	3.576278686523437e-06	2.1457672119140625e-06	DeepWalk GloVe	126	gini		10	2	1	0.0	sqrt		0.0	balanced	0.0	42	100
0	train	0.7987444608567208	2163	0.7226074895977809	0.2773925104022191	0.7740339643623696	0.735572768349033	0.7167367710694613	0.7740339643623696	0.9563159380401092	0.4504005908966064	0.0328943729400634	Node Label Prediction	Decision Tree Classifier	scikit-learn	Cora	2708	10556	Stratified Monte Carlo	3	{"train_size": 0.8}	False	96	3.7.6	Linux-5.10.0-20-cloud-amd64-x86_64-with-debian-11.6	10		2.026557922363281e-05	1.6689300537109375e-06	2.1457672119140625e-06	12.472342252731323	12.469521522521973	5.7220458984375e-06	2.86102294921875e-06	DeepWalk GloVe	168	gini	best	10	2	1	0.0			0.0	balanced	0.0	42	100
1	test	0.7987444608567208	545	0.3412844036697248	0.6587155963302752	0.3469406597710739	0.3405905844764075	0.3464529150101589	0.3469406597710739	0.6326766393169013	0.4504005908966064	0.0328943729400634	Node Label Prediction	Decision Tree Classifier	scikit-learn	Cora	2708	10556	Stratified Monte Carlo	3	{"train_size": 0.8}	False	96	3.7.6	Linux-5.10.0-20-cloud-amd64-x86_64-with-debian-11.6	10		2.026557922363281e-05	1.6689300537109375e-06	2.1457672119140625e-06	12.472342252731323	12.469521522521973	5.7220458984375e-06	2.86102294921875e-06	DeepWalk GloVe	168	gini	best	10	2	1	0.0			0.0	balanced	0.0	42	100
0	train	0.7987444608567208	2163	1.0	0.0	1.0	1.0	1.0	1.0	0.9999982629344076	2.9103403091430664	0.9812731742858888	Node Label Prediction	Random Forest Classifier	scikit-learn	Cora	2708	10556	Stratified Monte Carlo	3	{"train_size": 0.8}	False	96	3.7.6	Linux-5.10.0-20-cloud-amd64-x86_64-with-debian-11.6	10		2.026557922363281e-05	1.6689300537109375e-06	2.1457672119140625e-06	12.472342252731323	12.469521522521973	5.7220458984375e-06	2.86102294921875e-06	DeepWalk GloVe	168	gini		10	2	1	0.0	sqrt		0.0	balanced	0.0	42	100
1	test	0.7987444608567208	545	0.7247706422018348	0.2752293577981651	0.6539256857954067	0.7048496536835387	0.8196826823728446	0.6539256857954067	0.9425192458302802	2.9103403091430664	0.9812731742858888	Node Label Prediction	Random Forest Classifier	scikit-learn	Cora	2708	10556	Stratified Monte Carlo	3	{"train_size": 0.8}	False	96	3.7.6	Linux-5.10.0-20-cloud-amd64-x86_64-with-debian-11.6	10		2.026557922363281e-05	1.6689300537109375e-06	2.1457672119140625e-06	12.472342252731323	12.469521522521973	5.7220458984375e-06	2.86102294921875e-06	DeepWalk GloVe	168	gini		10	2	1	0.0	sqrt		0.0	balanced	0.0	42	100
0	train	0.7987444608567208	2163	0.7078132223763292	0.2921867776236708	0.7347435247967106	0.7240777930074216	0.7225320700866849	0.7347435247967106	0.9468574312097854	0.4490718841552734	0.0333876609802246	Node Label Prediction	Decision Tree Classifier	scikit-learn	Cora	2708	10556	Stratified Monte Carlo	4	{"train_size": 0.8}	False	96	3.7.6	Linux-5.10.0-20-cloud-amd64-x86_64-with-debian-11.6	10		2.026557922363281e-05	1.6689300537109375e-06	2.1457672119140625e-06	12.44399881362915	12.441397428512571	4.291534423828125e-06	2.6226043701171875e-06	DeepWalk GloVe	210	gini	best	10	2	1	0.0			0.0	balanced	0.0	42	100
1	test	0.7987444608567208	545	0.3229357798165138	0.6770642201834862	0.308627692997896	0.3077928155948837	0.3135543965126112	0.308627692997896	0.6345198464239024	0.4490718841552734	0.0333876609802246	Node Label Prediction	Decision Tree Classifier	scikit-learn	Cora	2708	10556	Stratified Monte Carlo	4	{"train_size": 0.8}	False	96	3.7.6	Linux-5.10.0-20-cloud-amd64-x86_64-with-debian-11.6	10		2.026557922363281e-05	1.6689300537109375e-06	2.1457672119140625e-06	12.44399881362915	12.441397428512571	4.291534423828125e-06	2.6226043701171875e-06	DeepWalk GloVe	210	gini	best	10	2	1	0.0			0.0	balanced	0.0	42	100
0	train	0.7987444608567208	2163	0.9995376791493296	0.0004623208506703	0.9997815640017474	0.9996360511235168	0.9994916115912558	0.9997815640017474	0.9999980120428732	2.662171602249145	0.98224139213562	Node Label Prediction	Random Forest Classifier	scikit-learn	Cora	2708	10556	Stratified Monte Carlo	4	{"train_size": 0.8}	False	96	3.7.6	Linux-5.10.0-20-cloud-amd64-x86_64-with-debian-11.6	10		2.026557922363281e-05	1.6689300537109375e-06	2.1457672119140625e-06	12.44399881362915	12.441397428512571	4.291534423828125e-06	2.6226043701171875e-06	DeepWalk GloVe	210	gini		10	2	1	0.0	sqrt		0.0	balanced	0.0	42	100
1	test	0.7987444608567208	545	0.691743119266055	0.3082568807339449	0.6312257712052968	0.6855881563027609	0.822625785072787	0.6312257712052968	0.9317321370130728	2.662171602249145	0.98224139213562	Node Label Prediction	Random Forest Classifier	scikit-learn	Cora	2708	10556	Stratified Monte Carlo	4	{"train_size": 0.8}	False	96	3.7.6	Linux-5.10.0-20-cloud-amd64-x86_64-with-debian-11.6	10		2.026557922363281e-05	1.6689300537109375e-06	2.1457672119140625e-06	12.44399881362915	12.441397428512571	4.291534423828125e-06	2.6226043701171875e-06	DeepWalk GloVe	210	gini		10	2	1	0.0	sqrt		0.0	balanced	0.0	42	100
0	train	0.7987444608567208	2163	0.6666666666666666	0.3333333333333333	0.7191451949208123	0.6740533344817782	0.6675011823077804	0.7191451949208123	0.9407322390107042	0.4571597576141357	0.0320243835449218	Node Label Prediction	Decision Tree Classifier	scikit-learn	Cora	2708	10556	Stratified Monte Carlo	5	{"train_size": 0.8}	False	96	3.7.6	Linux-5.10.0-20-cloud-amd64-x86_64-with-debian-11.6	10		2.026557922363281e-05	1.6689300537109375e-06	2.1457672119140625e-06	12.309540271759031	12.30497932434082	4.0531158447265625e-06	2.1457672119140625e-06	DeepWalk GloVe	252	gini	best	10	2	1	0.0			0.0	balanced	0.0	42	100
1	test	0.7987444608567208	545	0.3559633027522936	0.6440366972477064	0.3634892410120637	0.3455872928177224	0.3503479437072085	0.3634892410120637	0.6633404094087657	0.4571597576141357	0.0320243835449218	Node Label Prediction	Decision Tree Classifier	scikit-learn	Cora	2708	10556	Stratified Monte Carlo	5	{"train_size": 0.8}	False	96	3.7.6	Linux-5.10.0-20-cloud-amd64-x86_64-with-debian-11.6	10		2.026557922363281e-05	1.6689300537109375e-06	2.1457672119140625e-06	12.309540271759031	12.30497932434082	4.0531158447265625e-06	2.1457672119140625e-06	DeepWalk GloVe	252	gini	best	10	2	1	0.0			0.0	balanced	0.0	42	100
0	train	0.7987444608567208	2163	1.0	0.0	1.0	1.0	1.0	1.0	0.9999996247628734	2.655036687850952	0.8799564838409424	Node Label Prediction	Random Forest Classifier	scikit-learn	Cora	2708	10556	Stratified Monte Carlo	5	{"train_size": 0.8}	False	96	3.7.6	Linux-5.10.0-20-cloud-amd64-x86_64-with-debian-11.6	10		2.026557922363281e-05	1.6689300537109375e-06	2.1457672119140625e-06	12.309540271759031	12.30497932434082	4.0531158447265625e-06	2.1457672119140625e-06	DeepWalk GloVe	252	gini		10	2	1	0.0	sqrt		0.0	balanced	0.0	42	100
1	test	0.7987444608567208	545	0.7137614678899082	0.2862385321100917	0.6618291358764828	0.7176045521609583	0.8362894302841644	0.6618291358764828	0.945262147124026	2.655036687850952	0.8799564838409424	Node Label Prediction	Random Forest Classifier	scikit-learn	Cora	2708	10556	Stratified Monte Carlo	5	{"train_size": 0.8}	False	96	3.7.6	Linux-5.10.0-20-cloud-amd64-x86_64-with-debian-11.6	10		2.026557922363281e-05	1.6689300537109375e-06	2.1457672119140625e-06	12.309540271759031	12.30497932434082	4.0531158447265625e-06	2.1457672119140625e-06	DeepWalk GloVe	252	gini		10	2	1	0.0	sqrt		0.0	balanced	0.0	42	100
0	train	0.7987444608567208	2163	0.7642163661581137	0.2357836338418862	0.804201920285897	0.7782168750047338	0.7653427302802849	0.804201920285897	0.9678169660818629	0.4449210166931152	0.031020164489746	Node Label Prediction	Decision Tree Classifier	scikit-learn	Cora	2708	10556	Stratified Monte Carlo	6	{"train_size": 0.8}	False	96	3.7.6	Linux-5.10.0-20-cloud-amd64-x86_64-with-debian-11.6	10		2.026557922363281e-05	1.6689300537109375e-06	2.1457672119140625e-06	12.247256755828856	12.244723081588743	3.814697265625e-06	2.1457672119140625e-06	DeepWalk GloVe	294	gini	best	10	2	1	0.0			0.0	balanced	0.0	42	100
1	test	0.7987444608567208	545	0.381651376146789	0.618348623853211	0.3706216045766108	0.360147788958239	0.3575644164524423	0.3706216045766108	0.6507069614933673	0.4449210166931152	0.031020164489746	Node Label Prediction	Decision Tree Classifier	scikit-learn	Cora	2708	10556	Stratified Monte Carlo	6	{"train_size": 0.8}	False	96	3.7.6	Linux-5.10.0-20-cloud-amd64-x86_64-with-debian-11.6	10		2.026557922363281e-05	1.6689300537109375e-06	2.1457672119140625e-06	12.247256755828856	12.244723081588743	3.814697265625e-06	2.1457672119140625e-06	DeepWalk GloVe	294	gini	best	10	2	1	0.0			0.0	balanced	0.0	42	100
0	train	0.7987444608567208	2163	1.0	0.0	1.0	1.0	1.0	1.0	0.9999995390366788	2.713416337966919	1.2121434211730957	Node Label Prediction	Random Forest Classifier	scikit-learn	Cora	2708	10556	Stratified Monte Carlo	6	{"train_size": 0.8}	False	96	3.7.6	Linux-5.10.0-20-cloud-amd64-x86_64-with-debian-11.6	10		2.026557922363281e-05	1.6689300537109375e-06	2.1457672119140625e-06	12.247256755828856	12.244723081588743	3.814697265625e-06	2.1457672119140625e-06	DeepWalk GloVe	294	gini		10	2	1	0.0	sqrt		0.0	balanced	0.0	42	100
1	test	0.7987444608567208	545	0.6880733944954128	0.3119266055045872	0.6237539921722156	0.6867001846567481	0.8397019572910169	0.6237539921722156	0.949623755221268	2.713416337966919	1.2121434211730957	Node Label Prediction	Random Forest Classifier	scikit-learn	Cora	2708	10556	Stratified Monte Carlo	6	{"train_size": 0.8}	False	96	3.7.6	Linux-5.10.0-20-cloud-amd64-x86_64-with-debian-11.6	10		2.026557922363281e-05	1.6689300537109375e-06	2.1457672119140625e-06	12.247256755828856	12.244723081588743	3.814697265625e-06	2.1457672119140625e-06	DeepWalk GloVe	294	gini		10	2	1	0.0	sqrt		0.0	balanced	0.0	42	100
0	train	0.7987444608567208	2163	0.7105871474803513	0.2894128525196486	0.7456585052761076	0.736086369108056	0.7436417204801263	0.7456585052761076	0.9520175629377524	0.4474470615386963	0.0317409038543701	Node Label Prediction	Decision Tree Classifier	scikit-learn	Cora	2708	10556	Stratified Monte Carlo	7	{"train_size": 0.8}	False	96	3.7.6	Linux-5.10.0-20-cloud-amd64-x86_64-with-debian-11.6	10		2.026557922363281e-05	1.6689300537109375e-06	2.1457672119140625e-06	12.283227682113647	12.280513525009155	5.245208740234375e-06	2.86102294921875e-06	DeepWalk GloVe	336	gini	best	10	2	1	0.0			0.0	balanced	0.0	42	100
1	test	0.7987444608567208	545	0.3211009174311927	0.6788990825688074	0.3251359912562522	0.3242338127515413	0.3288345830248728	0.3251359912562522	0.6305924788566956	0.4474470615386963	0.0317409038543701	Node Label Prediction	Decision Tree Classifier	scikit-learn	Cora	2708	10556	Stratified Monte Carlo	7	{"train_size": 0.8}	False	96	3.7.6	Linux-5.10.0-20-cloud-amd64-x86_64-with-debian-11.6	10		2.026557922363281e-05	1.6689300537109375e-06	2.1457672119140625e-06	12.283227682113647	12.280513525009155	5.245208740234375e-06	2.86102294921875e-06	DeepWalk GloVe	336	gini	best	10	2	1	0.0			0.0	balanced	0.0	42	100
0	train	0.7987444608567208	2163	1.0	0.0	1.0	1.0	1.0	1.0	0.999999565733602	2.6756701469421387	0.8807475566864014	Node Label Prediction	Random Forest Classifier	scikit-learn	Cora	2708	10556	Stratified Monte Carlo	7	{"train_size": 0.8}	False	96	3.7.6	Linux-5.10.0-20-cloud-amd64-x86_64-with-debian-11.6	10		2.026557922363281e-05	1.6689300537109375e-06	2.1457672119140625e-06	12.283227682113647	12.280513525009155	5.245208740234375e-06	2.86102294921875e-06	DeepWalk GloVe	336	gini		10	2	1	0.0	sqrt		0.0	balanced	0.0	42	100
1	test	0.7987444608567208	545	0.691743119266055	0.3082568807339449	0.6274029150170286	0.6902068030125932	0.8360607419989591	0.6274029150170286	0.9351359302891789	2.6756701469421387	0.8807475566864014	Node Label Prediction	Random Forest Classifier	scikit-learn	Cora	2708	10556	Stratified Monte Carlo	7	{"train_size": 0.8}	False	96	3.7.6	Linux-5.10.0-20-cloud-amd64-x86_64-with-debian-11.6	10		2.026557922363281e-05	1.6689300537109375e-06	2.1457672119140625e-06	12.283227682113647	12.280513525009155	5.245208740234375e-06	2.86102294921875e-06	DeepWalk GloVe	336	gini		10	2	1	0.0	sqrt		0.0	balanced	0.0	42	100
0	train	0.7987444608567208	2163	0.6583448913546001	0.3416551086453999	0.7156291105284475	0.6841335752804526	0.6933640298916782	0.7156291105284475	0.9365289440978096	0.453648567199707	0.0319962501525878	Node Label Prediction	Decision Tree Classifier	scikit-learn	Cora	2708	10556	Stratified Monte Carlo	8	{"train_size": 0.8}	False	96	3.7.6	Linux-5.10.0-20-cloud-amd64-x86_64-with-debian-11.6	10		2.026557922363281e-05	1.6689300537109375e-06	2.1457672119140625e-06	12.37894058227539	12.375029802322388	3.814697265625e-06	2.1457672119140625e-06	DeepWalk GloVe	378	gini	best	10	2	1	0.0			0.0	balanced	0.0	42	100
1	test	0.7987444608567208	545	0.3376146788990826	0.6623853211009174	0.3469015832819185	0.337500277820463	0.3663864073367856	0.3469015832819185	0.6479691659340093	0.453648567199707	0.0319962501525878	Node Label Prediction	Decision Tree Classifier	scikit-learn	Cora	2708	10556	Stratified Monte Carlo	8	{"train_size": 0.8}	False	96	3.7.6	Linux-5.10.0-20-cloud-amd64-x86_64-with-debian-11.6	10		2.026557922363281e-05	1.6689300537109375e-06	2.1457672119140625e-06	12.37894058227539	12.375029802322388	3.814697265625e-06	2.1457672119140625e-06	DeepWalk GloVe	378	gini	best	10	2	1	0.0			0.0	balanced	0.0	42	100
0	train	0.7987444608567208	2163	1.0	0.0	1.0	1.0	1.0	1.0	0.9999997695183396	2.6726958751678467	0.8794643878936768	Node Label Prediction	Random Forest Classifier	scikit-learn	Cora	2708	10556	Stratified Monte Carlo	8	{"train_size": 0.8}	False	96	3.7.6	Linux-5.10.0-20-cloud-amd64-x86_64-with-debian-11.6	10		2.026557922363281e-05	1.6689300537109375e-06	2.1457672119140625e-06	12.37894058227539	12.375029802322388	3.814697265625e-06	2.1457672119140625e-06	DeepWalk GloVe	378	gini		10	2	1	0.0	sqrt		0.0	balanced	0.0	42	100
1	test	0.7987444608567208	545	0.708256880733945	0.291743119266055	0.6481875940017302	0.7133200836121214	0.8565107256993504	0.6481875940017302	0.9401894559154184	2.6726958751678467	0.8794643878936768	Node Label Prediction	Random Forest Classifier	scikit-learn	Cora	2708	10556	Stratified Monte Carlo	8	{"train_size": 0.8}	False	96	3.7.6	Linux-5.10.0-20-cloud-amd64-x86_64-with-debian-11.6	10		2.026557922363281e-05	1.6689300537109375e-06	2.1457672119140625e-06	12.37894058227539	12.375029802322388	3.814697265625e-06	2.1457672119140625e-06	DeepWalk GloVe	378	gini		10	2	1	0.0	sqrt		0.0	balanced	0.0	42	100
0	train	0.7987444608567208	2163	0.7087378640776699	0.2912621359223301	0.7455613919415808	0.730037059003077	0.7276060098258859	0.7455613919415808	0.94835603447025	0.4493412971496582	0.0322022438049316	Node Label Prediction	Decision Tree Classifier	scikit-learn	Cora	2708	10556	Stratified Monte Carlo	9	{"train_size": 0.8}	False	96	3.7.6	Linux-5.10.0-20-cloud-amd64-x86_64-with-debian-11.6	10		2.026557922363281e-05	1.6689300537109375e-06	2.1457672119140625e-06	12.248200178146362	12.245529890060425	1.33514404296875e-05	2.6226043701171875e-06	DeepWalk GloVe	420	gini	best	10	2	1	0.0			0.0	balanced	0.0	42	100
1	test	0.7987444608567208	545	0.3559633027522936	0.6440366972477064	0.3515048001436553	0.3456246709082171	0.352200651241676	0.3515048001436553	0.6442923249815379	0.4493412971496582	0.0322022438049316	Node Label Prediction	Decision Tree Classifier	scikit-learn	Cora	2708	10556	Stratified Monte Carlo	9	{"train_size": 0.8}	False	96	3.7.6	Linux-5.10.0-20-cloud-amd64-x86_64-with-debian-11.6	10		2.026557922363281e-05	1.6689300537109375e-06	2.1457672119140625e-06	12.248200178146362	12.245529890060425	1.33514404296875e-05	2.6226043701171875e-06	DeepWalk GloVe	420	gini	best	10	2	1	0.0			0.0	balanced	0.0	42	100
0	train	0.7987444608567208	2163	1.0	0.0	1.0	1.0	1.0	1.0	1.0	2.640040159225464	0.8780932426452637	Node Label Prediction	Random Forest Classifier	scikit-learn	Cora	2708	10556	Stratified Monte Carlo	9	{"train_size": 0.8}	False	96	3.7.6	Linux-5.10.0-20-cloud-amd64-x86_64-with-debian-11.6	10		2.026557922363281e-05	1.6689300537109375e-06	2.1457672119140625e-06	12.248200178146362	12.245529890060425	1.33514404296875e-05	2.6226043701171875e-06	DeepWalk GloVe	420	gini		10	2	1	0.0	sqrt		0.0	balanced	0.0	42	100
1	test	0.7987444608567208	545	0.710091743119266	0.2899082568807339	0.6435112481711417	0.7100111714777672	0.864998246820483	0.6435112481711417	0.935300358440318	2.640040159225464	0.8780932426452637	Node Label Prediction	Random Forest Classifier	scikit-learn	Cora	2708	10556	Stratified Monte Carlo	9	{"train_size": 0.8}	False	96	3.7.6	Linux-5.10.0-20-cloud-amd64-x86_64-with-debian-11.6	10		2.026557922363281e-05	1.6689300537109375e-06	2.1457672119140625e-06	12.248200178146362	12.245529890060425	1.33514404296875e-05	2.6226043701171875e-06	DeepWalk GloVe	420	gini		10	2	1	0.0	sqrt		0.0	balanced	0.0	42	100
0	train	0.7992149758454107	2647	0.5591235360785796	0.4408764639214205	0.5770172021103236	0.5892971973473103	0.6369965419480638	0.5770172021103236	0.8478238352393052	0.5992143154144287	0.0321438312530517	Node Label Prediction	Decision Tree Classifier	scikit-learn	CiteSeer	3312	9196	Stratified Monte Carlo	0	{"train_size": 0.8}	False	96	3.7.6	Linux-5.10.0-20-cloud-amd64-x86_64-with-debian-11.6	10		2.2172927856445312e-05	1.6689300537109375e-06	1.9073486328125e-06	9.155645370483398	9.153037786483765	3.576278686523437e-06	1.9073486328125e-06	DeepWalk GloVe	42	gini	best	10	2	1	0.0			0.0	balanced	0.0	42	100
1	test	0.7992149758454107	665	0.3052631578947368	0.6947368421052632	0.2891523377188571	0.2926988116638618	0.3138385257065032	0.2891523377188571	0.6045930231875127	0.5992143154144287	0.0321438312530517	Node Label Prediction	Decision Tree Classifier	scikit-learn	CiteSeer	3312	9196	Stratified Monte Carlo	0	{"train_size": 0.8}	False	96	3.7.6	Linux-5.10.0-20-cloud-amd64-x86_64-with-debian-11.6	10		2.2172927856445312e-05	1.6689300537109375e-06	1.9073486328125e-06	9.155645370483398	9.153037786483765	3.576278686523437e-06	1.9073486328125e-06	DeepWalk GloVe	42	gini	best	10	2	1	0.0			0.0	balanced	0.0	42	100
0	train	0.7992149758454107	2647	0.9814884775217227	0.0185115224782772	0.98152875447692	0.983001675604696	0.9852022246795736	0.98152875447692	0.9996015837786646	2.795361995697021	0.9892072677612304	Node Label Prediction	Random Forest Classifier	scikit-learn	CiteSeer	3312	9196	Stratified Monte Carlo	0	{"train_size": 0.8}	False	96	3.7.6	Linux-5.10.0-20-cloud-amd64-x86_64-with-debian-11.6	10		2.2172927856445312e-05	1.6689300537109375e-06	1.9073486328125e-06	9.155645370483398	9.153037786483765	3.576278686523437e-06	1.9073486328125e-06	DeepWalk GloVe	42	gini		10	2	1	0.0	sqrt		0.0	balanced	0.0	42	100
1	test	0.7992149758454107	665	0.6135338345864662	0.3864661654135338	0.5715315161216891	0.5820086708537345	0.6162008481140043	0.5715315161216891	0.8143305898330677	2.795361995697021	0.9892072677612304	Node Label Prediction	Random Forest Classifier	scikit-learn	CiteSeer	3312	9196	Stratified Monte Carlo	0	{"train_size": 0.8}	False	96	3.7.6	Linux-5.10.0-20-cloud-amd64-x86_64-with-debian-11.6	10		2.2172927856445312e-05	1.6689300537109375e-06	1.9073486328125e-06	9.155645370483398	9.153037786483765	3.576278686523437e-06	1.9073486328125e-06	DeepWalk GloVe	42	gini		10	2	1	0.0	sqrt		0.0	balanced	0.0	42	100
0	train	0.7992149758454107	2647	0.5088779750661125	0.4911220249338874	0.5223199880453853	0.5297659112441634	0.6194183691831792	0.5223199880453853	0.8267411331234026	0.6040294170379639	0.0329508781433105	Node Label Prediction	Decision Tree Classifier	scikit-learn	CiteSeer	3312	9196	Stratified Monte Carlo	1	{"train_size": 0.8}	False	96	3.7.6	Linux-5.10.0-20-cloud-amd64-x86_64-with-debian-11.6	10		2.2172927856445312e-05	1.6689300537109375e-06	1.9073486328125e-06	9.168659925460815	9.16356110572815	4.291534423828125e-06	2.6226043701171875e-06	DeepWalk GloVe	84	gini	best	10	2	1	0.0			0.0	balanced	0.0	42	100
1	test	0.7992149758454107	665	0.2842105263157894	0.7157894736842105	0.2701548172954056	0.2602308482886596	0.3029539679212237	0.2701548172954056	0.589784818025704	0.6040294170379639	0.0329508781433105	Node Label Prediction	Decision Tree Classifier	scikit-learn	CiteSeer	3312	9196	Stratified Monte Carlo	1	{"train_size": 0.8}	False	96	3.7.6	Linux-5.10.0-20-cloud-amd64-x86_64-with-debian-11.6	10		2.2172927856445312e-05	1.6689300537109375e-06	1.9073486328125e-06	9.168659925460815	9.16356110572815	4.291534423828125e-06	2.6226043701171875e-06	DeepWalk GloVe	84	gini	best	10	2	1	0.0			0.0	balanced	0.0	42	100
0	train	0.7992149758454107	2647	0.9852663392519834	0.0147336607480166	0.983865026360743	0.9859130191766722	0.9884780516692576	0.983865026360743	0.9995983978208364	2.7204222679138184	0.9858765602111816	Node Label Prediction	Random Forest Classifier	scikit-learn	CiteSeer	3312	9196	Stratified Monte Carlo	1	{"train_size": 0.8}	False	96	3.7.6	Linux-5.10.0-20-cloud-amd64-x86_64-with-debian-11.6	10		2.2172927856445312e-05	1.6689300537109375e-06	1.9073486328125e-06	9.168659925460815	9.16356110572815	4.291534423828125e-06	2.6226043701171875e-06	DeepWalk GloVe	84	gini		10	2	1	0.0	sqrt		0.0	balanced	0.0	42	100
1	test	0.7992149758454107	665	0.643609022556391	0.356390977443609	0.6042767964762429	0.6146901684751712	0.660420378881154	0.6042767964762429	0.8254687674843516	2.7204222679138184	0.9858765602111816	Node Label Prediction	Random Forest Classifier	scikit-learn	CiteSeer	3312	9196	Stratified Monte Carlo	1	{"train_size": 0.8}	False	96	3.7.6	Linux-5.10.0-20-cloud-amd64-x86_64-with-debian-11.6	10		2.2172927856445312e-05	1.6689300537109375e-06	1.9073486328125e-06	9.168659925460815	9.16356110572815	4.291534423828125e-06	2.6226043701171875e-06	DeepWalk GloVe	84	gini		10	2	1	0.0	sqrt		0.0	balanced	0.0	42	100
0	train	0.7992149758454107	2647	0.5062334718549301	0.4937665281450699	0.5424833155711198	0.5205225997598485	0.6062898370341441	0.5424833155711198	0.8401164592259116	0.5976176261901855	0.0332036018371582	Node Label Prediction	Decision Tree Classifier	scikit-learn	CiteSeer	3312	9196	Stratified Monte Carlo	2	{"train_size": 0.8}	False	96	3.7.6	Linux-5.10.0-20-cloud-amd64-x86_64-with-debian-11.6	10		2.2172927856445312e-05	1.6689300537109375e-06	1.9073486328125e-06	9.151599168777466	9.148792028427124	4.0531158447265625e-06	1.9073486328125e-06	DeepWalk GloVe	126	gini	best	10	2	1	0.0			0.0	balanced	0.0	42	100
1	test	0.7992149758454107	665	0.2451127819548872	0.7548872180451128	0.2592847749050228	0.2488849494718411	0.2923575172586138	0.2592847749050228	0.5875893454418853	0.5976176261901855	0.0332036018371582	Node Label Prediction	Decision Tree Classifier	scikit-learn	CiteSeer	3312	9196	Stratified Monte Carlo	2	{"train_size": 0.8}	False	96	3.7.6	Linux-5.10.0-20-cloud-amd64-x86_64-with-debian-11.6	10		2.2172927856445312e-05	1.6689300537109375e-06	1.9073486328125e-06	9.151599168777466	9.148792028427124	4.0531158447265625e-06	1.9073486328125e-06	DeepWalk GloVe	126	gini	best	10	2	1	0.0			0.0	balanced	0.0	42	100
0	train	0.7992149758454107	2647	0.9811106913486968	0.0188893086513033	0.9793449481650834	0.981995343357542	0.9855274019525964	0.9793449481650834	0.9995057191631	3.010161161422729	0.8882396221160889	Node Label Prediction	Random Forest Classifier	scikit-learn	CiteSeer	3312	9196	Stratified Monte Carlo	2	{"train_size": 0.8}	False	96	3.7.6	Linux-5.10.0-20-cloud-amd64-x86_64-with-debian-11.6	10		2.2172927856445312e-05	1.6689300537109375e-06	1.9073486328125e-06	9.151599168777466	9.148792028427124	4.0531158447265625e-06	1.9073486328125e-06	DeepWalk GloVe	126	gini		10	2	1	0.0	sqrt		0.0	balanced	0.0	42	100
1	test	0.7992149758454107	665	0.6345864661654136	0.3654135338345864	0.5864687319256725	0.5910959153797384	0.6152002884450036	0.5864687319256725	0.8218955992217977	3.010161161422729	0.8882396221160889	Node Label Prediction	Random Forest Classifier	scikit-learn	CiteSeer	3312	9196	Stratified Monte Carlo	2	{"train_size": 0.8}	False	96	3.7.6	Linux-5.10.0-20-cloud-amd64-x86_64-with-debian-11.6	10		2.2172927856445312e-05	1.6689300537109375e-06	1.9073486328125e-06	9.151599168777466	9.148792028427124	4.0531158447265625e-06	1.9073486328125e-06	DeepWalk GloVe	126	gini		10	2	1	0.0	sqrt		0.0	balanced	0.0	42	100
0	train	0.7992149758454107	2647	0.5326785039667549	0.4673214960332452	0.5483034354006567	0.5402992408291497	0.6345743908065423	0.5483034354006567	0.8347734286502874	0.6005086898803711	0.0322730541229248	Node Label Prediction	Decision Tree Classifier	scikit-learn	CiteSeer	3312	9196	Stratified Monte Carlo	3	{"train_size": 0.8}	False	96	3.7.6	Linux-5.10.0-20-cloud-amd64-x86_64-with-debian-11.6	10		2.2172927856445312e-05	1.6689300537109375e-06	1.9073486328125e-06	9.20723581314087	9.204387187957764	3.337860107421875e-06	1.9073486328125e-06	DeepWalk GloVe	168	gini	best	10	2	1	0.0			0.0	balanced	0.0	42	100
1	test	0.7992149758454107	665	0.2496240601503759	0.750375939849624	0.2533333934894797	0.2334735893226576	0.2626215848546321	0.2533333934894797	0.5792948507324	0.6005086898803711	0.0322730541229248	Node Label Prediction	Decision Tree Classifier	scikit-learn	CiteSeer	3312	9196	Stratified Monte Carlo	3	{"train_size": 0.8}	False	96	3.7.6	Linux-5.10.0-20-cloud-amd64-x86_64-with-debian-11.6	10		2.2172927856445312e-05	1.6689300537109375e-06	1.9073486328125e-06	9.20723581314087	9.204387187957764	3.337860107421875e-06	1.9073486328125e-06	DeepWalk GloVe	168	gini	best	10	2	1	0.0			0.0	balanced	0.0	42	100
0	train	0.7992149758454107	2647	0.9848885530789572	0.0151114469210426	0.9837912738907312	0.9857214810121476	0.9882051130471622	0.9837912738907312	0.9996952345460148	2.751140594482422	0.9020419120788574	Node Label Prediction	Random Forest Classifier	scikit-learn	CiteSeer	3312	9196	Stratified Monte Carlo	3	{"train_size": 0.8}	False	96	3.7.6	Linux-5.10.0-20-cloud-amd64-x86_64-with-debian-11.6	10		2.2172927856445312e-05	1.6689300537109375e-06	1.9073486328125e-06	9.20723581314087	9.204387187957764	3.337860107421875e-06	1.9073486328125e-06	DeepWalk GloVe	168	gini		10	2	1	0.0	sqrt		0.0	balanced	0.0	42	100
1	test	0.7992149758454107	665	0.6210526315789474	0.3789473684210526	0.5882874750892869	0.600806161302407	0.6334945769914274	0.5882874750892869	0.8232354135195887	2.751140594482422	0.9020419120788574	Node Label Prediction	Random Forest Classifier	scikit-learn	CiteSeer	3312	9196	Stratified Monte Carlo	3	{"train_size": 0.8}	False	96	3.7.6	Linux-5.10.0-20-cloud-amd64-x86_64-with-debian-11.6	10		2.2172927856445312e-05	1.6689300537109375e-06	1.9073486328125e-06	9.20723581314087	9.204387187957764	3.337860107421875e-06	1.9073486328125e-06	DeepWalk GloVe	168	gini		10	2	1	0.0	sqrt		0.0	balanced	0.0	42	100
0	train	0.7992149758454107	2647	0.5379675103891197	0.4620324896108802	0.5629798957246718	0.554872407281343	0.6013382877154458	0.5629798957246718	0.8540652353482964	0.6022839546203613	0.033339500427246	Node Label Prediction	Decision Tree Classifier	scikit-learn	CiteSeer	3312	9196	Stratified Monte Carlo	4	{"train_size": 0.8}	False	96	3.7.6	Linux-5.10.0-20-cloud-amd64-x86_64-with-debian-11.6	10		2.2172927856445312e-05	1.6689300537109375e-06	1.9073486328125e-06	9.093148946762083	9.088665008544922	4.529953002929688e-06	3.337860107421875e-06	DeepWalk GloVe	210	gini	best	10	2	1	0.0			0.0	balanced	0.0	42	100
1	test	0.7992149758454107	665	0.2586466165413534	0.7413533834586467	0.2513005153763507	0.2483789476049393	0.2686999185757645	0.2513005153763507	0.5800617272625905	0.6022839546203613	0.033339500427246	Node Label Prediction	Decision Tree Classifier	scikit-learn	CiteSeer	3312	9196	Stratified Monte Carlo	4	{"train_size": 0.8}	False	96	3.7.6	Linux-5.10.0-20-cloud-amd64-x86_64-with-debian-11.6	10		2.2172927856445312e-05	1.6689300537109375e-06	1.9073486328125e-06	9.093148946762083	9.088665008544922	4.529953002929688e-06	3.337860107421875e-06	DeepWalk GloVe	210	gini	best	10	2	1	0.0			0.0	balanced	0.0	42	100
0	train	0.7992149758454107	2647	0.9784661881375142	0.0215338118624858	0.9767788187717956	0.9796870128772882	0.9837306840090934	0.9767788187717956	0.9994554043891424	2.7352869510650635	1.0864596366882324	Node Label Prediction	Random Forest Classifier	scikit-learn	CiteSeer	3312	9196	Stratified Monte Carlo	4	{"train_size": 0.8}	False	96	3.7.6	Linux-5.10.0-20-cloud-amd64-x86_64-with-debian-11.6	10		2.2172927856445312e-05	1.6689300537109375e-06	1.9073486328125e-06	9.093148946762083	9.088665008544922	4.529953002929688e-06	3.337860107421875e-06	DeepWalk GloVe	210	gini		10	2	1	0.0	sqrt		0.0	balanced	0.0	42	100
1	test	0.7992149758454107	665	0.6090225563909775	0.3909774436090225	0.5717315636274549	0.5791911878397763	0.6009360002975812	0.5717315636274549	0.8055621026037639	2.7352869510650635	1.0864596366882324	Node Label Prediction	Random Forest Classifier	scikit-learn	CiteSeer	3312	9196	Stratified Monte Carlo	4	{"train_size": 0.8}	False	96	3.7.6	Linux-5.10.0-20-cloud-amd64-x86_64-with-debian-11.6	10		2.2172927856445312e-05	1.6689300537109375e-06	1.9073486328125e-06	9.093148946762083	9.088665008544922	4.529953002929688e-06	3.337860107421875e-06	DeepWalk GloVe	210	gini		10	2	1	0.0	sqrt		0.0	balanced	0.0	42	100
0	train	0.7992149758454107	2647	0.4559879108424631	0.5440120891575368	0.4646966768440753	0.4722330126055592	0.5699547634335705	0.4646966768440753	0.7740690790586874	0.6351969242095947	0.033189058303833	Node Label Prediction	Decision Tree Classifier	scikit-learn	CiteSeer	3312	9196	Stratified Monte Carlo	5	{"train_size": 0.8}	False	96	3.7.6	Linux-5.10.0-20-cloud-amd64-x86_64-with-debian-11.6	10		2.2172927856445312e-05	1.6689300537109375e-06	1.9073486328125e-06	9.23808741569519	9.234819889068604	4.0531158447265625e-06	2.6226043701171875e-06	DeepWalk GloVe	252	gini	best	10	2	1	0.0			0.0	balanced	0.0	42	100
1	test	0.7992149758454107	665	0.2706766917293233	0.7293233082706767	0.2607932399653656	0.2487241232886393	0.2783234638395638	0.2607932399653656	0.5852574680115593	0.6351969242095947	0.033189058303833	Node Label Prediction	Decision Tree Classifier	scikit-learn	CiteSeer	3312	9196	Stratified Monte Carlo	5	{"train_size": 0.8}	False	96	3.7.6	Linux-5.10.0-20-cloud-amd64-x86_64-with-debian-11.6	10		2.2172927856445312e-05	1.6689300537109375e-06	1.9073486328125e-06	9.23808741569519	9.234819889068604	4.0531158447265625e-06	2.6226043701171875e-06	DeepWalk GloVe	252	gini	best	10	2	1	0.0			0.0	balanced	0.0	42	100
0	train	0.7992149758454107	2647	0.9822440498677748	0.0177559501322251	0.9799373147092542	0.9827135971291742	0.986341910489398	0.9799373147092542	0.9995499036965096	2.732313632965088	0.984591007232666	Node Label Prediction	Random Forest Classifier	scikit-learn	CiteSeer	3312	9196	Stratified Monte Carlo	5	{"train_size": 0.8}	False	96	3.7.6	Linux-5.10.0-20-cloud-amd64-x86_64-with-debian-11.6	10		2.2172927856445312e-05	1.6689300537109375e-06	1.9073486328125e-06	9.23808741569519	9.234819889068604	4.0531158447265625e-06	2.6226043701171875e-06	DeepWalk GloVe	252	gini		10	2	1	0.0	sqrt		0.0	balanced	0.0	42	100
1	test	0.7992149758454107	665	0.649624060150376	0.350375939849624	0.6133094580272449	0.6239931679041696	0.6618960704996314	0.6133094580272449	0.8350250449318014	2.732313632965088	0.984591007232666	Node Label Prediction	Random Forest Classifier	scikit-learn	CiteSeer	3312	9196	Stratified Monte Carlo	5	{"train_size": 0.8}	False	96	3.7.6	Linux-5.10.0-20-cloud-amd64-x86_64-with-debian-11.6	10		2.2172927856445312e-05	1.6689300537109375e-06	1.9073486328125e-06	9.23808741569519	9.234819889068604	4.0531158447265625e-06	2.6226043701171875e-06	DeepWalk GloVe	252	gini		10	2	1	0.0	sqrt		0.0	balanced	0.0	42	100
0	train	0.7992149758454107	2647	0.5307895731016244	0.4692104268983755	0.543159120875161	0.5561988941837795	0.5992780396214606	0.543159120875161	0.8376589424322515	0.6116170883178711	0.0332136154174804	Node Label Prediction	Decision Tree Classifier	scikit-learn	CiteSeer	3312	9196	Stratified Monte Carlo	6	{"train_size": 0.8}	False	96	3.7.6	Linux-5.10.0-20-cloud-amd64-x86_64-with-debian-11.6	10		2.2172927856445312e-05	1.6689300537109375e-06	1.9073486328125e-06	9.1868736743927	9.18398904800415	4.0531158447265625e-06	2.86102294921875e-06	DeepWalk GloVe	294	gini	best	10	2	1	0.0			0.0	balanced	0.0	42	100
1	test	0.7992149758454107	665	0.2902255639097744	0.7097744360902256	0.2973551975596445	0.2930432964493417	0.3044013472578891	0.2973551975596445	0.622076397605261	0.6116170883178711	0.0332136154174804	Node Label Prediction	Decision Tree Classifier	scikit-learn	CiteSeer	3312	9196	Stratified Monte Carlo	6	{"train_size": 0.8}	False	96	3.7.6	Linux-5.10.0-20-cloud-amd64-x86_64-with-debian-11.6	10		2.2172927856445312e-05	1.6689300537109375e-06	1.9073486328125e-06	9.1868736743927	9.18398904800415	4.0531158447265625e-06	2.86102294921875e-06	DeepWalk GloVe	294	gini	best	10	2	1	0.0			0.0	balanced	0.0	42	100
0	train	0.7992149758454107	2647	0.9814884775217227	0.0185115224782772	0.9791037192213562	0.9820435957849027	0.9858775294884138	0.9791037192213562	0.9994365787055184	3.0298635959625244	0.8882570266723633	Node Label Prediction	Random Forest Classifier	scikit-learn	CiteSeer	3312	9196	Stratified Monte Carlo	6	{"train_size": 0.8}	False	96	3.7.6	Linux-5.10.0-20-cloud-amd64-x86_64-with-debian-11.6	10		2.2172927856445312e-05	1.6689300537109375e-06	1.9073486328125e-06	9.1868736743927	9.18398904800415	4.0531158447265625e-06	2.86102294921875e-06	DeepWalk GloVe	294	gini		10	2	1	0.0	sqrt		0.0	balanced	0.0	42	100
1	test	0.7992149758454107	665	0.6210526315789474	0.3789473684210526	0.5862915783189228	0.5947454410884055	0.6203223380107982	0.5862915783189228	0.8272829098141145	3.0298635959625244	0.8882570266723633	Node Label Prediction	Random Forest Classifier	scikit-learn	CiteSeer	3312	9196	Stratified Monte Carlo	6	{"train_size": 0.8}	False	96	3.7.6	Linux-5.10.0-20-cloud-amd64-x86_64-with-debian-11.6	10		2.2172927856445312e-05	1.6689300537109375e-06	1.9073486328125e-06	9.1868736743927	9.18398904800415	4.0531158447265625e-06	2.86102294921875e-06	DeepWalk GloVe	294	gini		10	2	1	0.0	sqrt		0.0	balanced	0.0	42	100
0	train	0.7992149758454107	2647	0.6093690970910465	0.3906309029089535	0.6356327929372946	0.613294389719107	0.6146726551892209	0.6356327929372946	0.8946271936612243	0.5741498470306396	0.0330126285552978	Node Label Prediction	Decision Tree Classifier	scikit-learn	CiteSeer	3312	9196	Stratified Monte Carlo	7	{"train_size": 0.8}	False	96	3.7.6	Linux-5.10.0-20-cloud-amd64-x86_64-with-debian-11.6	10		2.2172927856445312e-05	1.6689300537109375e-06	1.9073486328125e-06	9.166834592819214	9.163017511367798	4.76837158203125e-06	2.384185791015625e-06	DeepWalk GloVe	336	gini	best	10	2	1	0.0			0.0	balanced	0.0	42	100
1	test	0.7992149758454107	665	0.3203007518796992	0.6796992481203008	0.3190201311312525	0.3133488247801749	0.3233716638439499	0.3190201311312525	0.6287159907091553	0.5741498470306396	0.0330126285552978	Node Label Prediction	Decision Tree Classifier	scikit-learn	CiteSeer	3312	9196	Stratified Monte Carlo	7	{"train_size": 0.8}	False	96	3.7.6	Linux-5.10.0-20-cloud-amd64-x86_64-with-debian-11.6	10		2.2172927856445312e-05	1.6689300537109375e-06	1.9073486328125e-06	9.166834592819214	9.163017511367798	4.76837158203125e-06	2.384185791015625e-06	DeepWalk GloVe	336	gini	best	10	2	1	0.0			0.0	balanced	0.0	42	100
0	train	0.7992149758454107	2647	0.9803551190026444	0.0196448809973554	0.9790336497665124	0.981593766029603	0.9851154755410074	0.9790336497665124	0.9995337553792032	2.730909585952759	1.0826663970947266	Node Label Prediction	Random Forest Classifier	scikit-learn	CiteSeer	3312	9196	Stratified Monte Carlo	7	{"train_size": 0.8}	False	96	3.7.6	Linux-5.10.0-20-cloud-amd64-x86_64-with-debian-11.6	10		2.2172927856445312e-05	1.6689300537109375e-06	1.9073486328125e-06	9.166834592819214	9.163017511367798	4.76837158203125e-06	2.384185791015625e-06	DeepWalk GloVe	336	gini		10	2	1	0.0	sqrt		0.0	balanced	0.0	42	100
1	test	0.7992149758454107	665	0.6451127819548872	0.3548872180451128	0.6028742388620455	0.6103973771084595	0.6394706140631298	0.6028742388620455	0.8413638222487859	2.730909585952759	1.0826663970947266	Node Label Prediction	Random Forest Classifier	scikit-learn	CiteSeer	3312	9196	Stratified Monte Carlo	7	{"train_size": 0.8}	False	96	3.7.6	Linux-5.10.0-20-cloud-amd64-x86_64-with-debian-11.6	10		2.2172927856445312e-05	1.6689300537109375e-06	1.9073486328125e-06	9.166834592819214	9.163017511367798	4.76837158203125e-06	2.384185791015625e-06	DeepWalk GloVe	336	gini		10	2	1	0.0	sqrt		0.0	balanced	0.0	42	100
0	train	0.7992149758454107	2647	0.5523233849641103	0.4476766150358897	0.5878557893704254	0.554538684211984	0.5928483184157808	0.5878557893704254	0.8750704308436168	0.5783541202545166	0.0328414440155029	Node Label Prediction	Decision Tree Classifier	scikit-learn	CiteSeer	3312	9196	Stratified Monte Carlo	8	{"train_size": 0.8}	False	96	3.7.6	Linux-5.10.0-20-cloud-amd64-x86_64-with-debian-11.6	10		2.2172927856445312e-05	1.6689300537109375e-06	1.9073486328125e-06	9.05574893951416	9.051238775253296	3.576278686523437e-06	2.6226043701171875e-06	DeepWalk GloVe	378	gini	best	10	2	1	0.0			0.0	balanced	0.0	42	100
1	test	0.7992149758454107	665	0.2947368421052631	0.7052631578947368	0.2975649604589428	0.2919217900581761	0.3207935375606288	0.2975649604589428	0.6021135958119456	0.5783541202545166	0.0328414440155029	Node Label Prediction	Decision Tree Classifier	scikit-learn	CiteSeer	3312	9196	Stratified Monte Carlo	8	{"train_size": 0.8}	False	96	3.7.6	Linux-5.10.0-20-cloud-amd64-x86_64-with-debian-11.6	10		2.2172927856445312e-05	1.6689300537109375e-06	1.9073486328125e-06	9.05574893951416	9.051238775253296	3.576278686523437e-06	2.6226043701171875e-06	DeepWalk GloVe	378	gini	best	10	2	1	0.0			0.0	balanced	0.0	42	100
0	train	0.7992149758454107	2647	0.9860219115980356	0.0139780884019644	0.9837882502474834	0.9861953468992132	0.9892002335084648	0.9837882502474834	0.9996575717214188	2.810411214828491	0.9904077053070068	Node Label Prediction	Random Forest Classifier	scikit-learn	CiteSeer	3312	9196	Stratified Monte Carlo	8	{"train_size": 0.8}	False	96	3.7.6	Linux-5.10.0-20-cloud-amd64-x86_64-with-debian-11.6	10		2.2172927856445312e-05	1.6689300537109375e-06	1.9073486328125e-06	9.05574893951416	9.051238775253296	3.576278686523437e-06	2.6226043701171875e-06	DeepWalk GloVe	378	gini		10	2	1	0.0	sqrt		0.0	balanced	0.0	42	100
1	test	0.7992149758454107	665	0.6135338345864662	0.3864661654135338	0.5823604021216756	0.5950125398949925	0.6346057321033435	0.5823604021216756	0.823592158965293	2.810411214828491	0.9904077053070068	Node Label Prediction	Random Forest Classifier	scikit-learn	CiteSeer	3312	9196	Stratified Monte Carlo	8	{"train_size": 0.8}	False	96	3.7.6	Linux-5.10.0-20-cloud-amd64-x86_64-with-debian-11.6	10		2.2172927856445312e-05	1.6689300537109375e-06	1.9073486328125e-06	9.05574893951416	9.051238775253296	3.576278686523437e-06	2.6226043701171875e-06	DeepWalk GloVe	378	gini		10	2	1	0.0	sqrt		0.0	balanced	0.0	42	100
0	train	0.7992149758454107	2647	0.4710993577635058	0.5289006422364941	0.4739720611228827	0.4966749391683148	0.652191311794205	0.4739720611228827	0.7768447323574689	0.619175910949707	0.0329437255859375	Node Label Prediction	Decision Tree Classifier	scikit-learn	CiteSeer	3312	9196	Stratified Monte Carlo	9	{"train_size": 0.8}	False	96	3.7.6	Linux-5.10.0-20-cloud-amd64-x86_64-with-debian-11.6	10		2.2172927856445312e-05	1.6689300537109375e-06	1.9073486328125e-06	9.056398868560793	9.051610231399536	5.0067901611328125e-06	2.384185791015625e-06	DeepWalk GloVe	420	gini	best	10	2	1	0.0			0.0	balanced	0.0	42	100
1	test	0.7992149758454107	665	0.2496240601503759	0.750375939849624	0.2275236340658698	0.2056663693800924	0.2581344723707904	0.2275236340658698	0.5569978211487311	0.619175910949707	0.0329437255859375	Node Label Prediction	Decision Tree Classifier	scikit-learn	CiteSeer	3312	9196	Stratified Monte Carlo	9	{"train_size": 0.8}	False	96	3.7.6	Linux-5.10.0-20-cloud-amd64-x86_64-with-debian-11.6	10		2.2172927856445312e-05	1.6689300537109375e-06	1.9073486328125e-06	9.056398868560793	9.051610231399536	5.0067901611328125e-06	2.384185791015625e-06	DeepWalk GloVe	420	gini	best	10	2	1	0.0			0.0	balanced	0.0	42	100
0	train	0.7992149758454107	2647	0.9803551190026444	0.0196448809973554	0.9780608013920628	0.980737635521044	0.984351694034109	0.9780608013920628	0.9995796790720702	2.7712059020996094	1.082507848739624	Node Label Prediction	Random Forest Classifier	scikit-learn	CiteSeer	3312	9196	Stratified Monte Carlo	9	{"train_size": 0.8}	False	96	3.7.6	Linux-5.10.0-20-cloud-amd64-x86_64-with-debian-11.6	10		2.2172927856445312e-05	1.6689300537109375e-06	1.9073486328125e-06	9.056398868560793	9.051610231399536	5.0067901611328125e-06	2.384185791015625e-06	DeepWalk GloVe	420	gini		10	2	1	0.0	sqrt		0.0	balanced	0.0	42	100
1	test	0.7992149758454107	665	0.6120300751879699	0.3879699248120301	0.5755614925450527	0.5847383519753367	0.6163983065500306	0.5755614925450527	0.8172649531953445	2.7712059020996094	1.082507848739624	Node Label Prediction	Random Forest Classifier	scikit-learn	CiteSeer	3312	9196	Stratified Monte Carlo	9	{"train_size": 0.8}	False	96	3.7.6	Linux-5.10.0-20-cloud-amd64-x86_64-with-debian-11.6	10		2.2172927856445312e-05	1.6689300537109375e-06	1.9073486328125e-06	9.056398868560793	9.051610231399536	5.0067901611328125e-06	2.384185791015625e-06	DeepWalk GloVe	420	gini		10	2	1	0.0	sqrt		0.0	balanced	0.0	42	100
0	train	0.7999695694071106	15773	0.644392315983009	0.35560768401699105	0.6522066367661982	0.6383617712102954	0.6392390562827496	0.6522066367661982	0.8242321908869791	3.9866247177124023	0.08500409126281738	Node Label Prediction	Decision Tree Classifier	scikit-learn	PubMedDiabetes	19717	88651	Stratified Monte Carlo	0	{"train_size": 0.8}	False	96	3.7.6	Linux-5.10.0-20-cloud-amd64-x86_64-with-debian-11.7	10		1.430511474609375e-05	1.6689300537109375e-06	1.9073486328125e-06	62.38043689727783	62.374171018600464	8.821487426757812e-06	3.337860107421875e-06	DeepWalk GloVe	42	gini	best	10	2	1	0.0			0.0	balanced	0.0	42	100
1	test	0.7999695694071106	3944	0.4178498985801217	0.5821501014198783	0.40786304115228006	0.40287625381251796	0.40658021652635307	0.40786304115228006	0.5735455796700126	3.9866247177124023	0.08500409126281738	Node Label Prediction	Decision Tree Classifier	scikit-learn	PubMedDiabetes	19717	88651	Stratified Monte Carlo	0	{"train_size": 0.8}	False	96	3.7.6	Linux-5.10.0-20-cloud-amd64-x86_64-with-debian-11.7	10		1.430511474609375e-05	1.6689300537109375e-06	1.9073486328125e-06	62.38043689727783	62.374171018600464	8.821487426757812e-06	3.337860107421875e-06	DeepWalk GloVe	42	gini	best	10	2	1	0.0			0.0	balanced	0.0	42	100
0	train	0.7999695694071106	15773	0.9745134089900462	0.025486591009953718	0.9733080586238869	0.9754669557965964	0.9780834042105586	0.9733080586238869	0.9979859870289363	4.363206148147583	1.3338849544525146	Node Label Prediction	Random Forest Classifier	scikit-learn	PubMedDiabetes	19717	88651	Stratified Monte Carlo	0	{"train_size": 0.8}	False	96	3.7.6	Linux-5.10.0-20-cloud-amd64-x86_64-with-debian-11.7	10		1.430511474609375e-05	1.6689300537109375e-06	1.9073486328125e-06	62.38043689727783	62.374171018600464	8.821487426757812e-06	3.337860107421875e-06	DeepWalk GloVe	42	gini		10	2	1	0.0	sqrt		0.0	balanced	0.0	42	100
1	test	0.7999695694071106	3944	0.6204361054766734	0.37956389452332656	0.5633151431140271	0.5677490829433212	0.6586409710483757	0.5633151431140271	0.8039306954899489	4.363206148147583	1.3338849544525146	Node Label Prediction	Random Forest Classifier	scikit-learn	PubMedDiabetes	19717	88651	Stratified Monte Carlo	0	{"train_size": 0.8}	False	96	3.7.6	Linux-5.10.0-20-cloud-amd64-x86_64-with-debian-11.7	10		1.430511474609375e-05	1.6689300537109375e-06	1.9073486328125e-06	62.38043689727783	62.374171018600464	8.821487426757812e-06	3.337860107421875e-06	DeepWalk GloVe	42	gini		10	2	1	0.0	sqrt		0.0	balanced	0.0	42	100
0	train	0.7999695694071106	15773	0.6645533506625245	0.3354466493374754	0.673443577524565	0.6618892970845272	0.6576891041604914	0.673443577524565	0.8420608082003026	3.8728418350219727	0.08221745491027832	Node Label Prediction	Decision Tree Classifier	scikit-learn	PubMedDiabetes	19717	88651	Stratified Monte Carlo	1	{"train_size": 0.8}	False	96	3.7.6	Linux-5.10.0-20-cloud-amd64-x86_64-with-debian-11.7	10		1.430511474609375e-05	1.6689300537109375e-06	1.9073486328125e-06	62.09824776649475	62.08841252326965	1.1444091796875e-05	3.743171691894531e-05	DeepWalk GloVe	84	gini	best	10	2	1	0.0			0.0	balanced	0.0	42	100
1	test	0.7999695694071106	3944	0.4178498985801217	0.5821501014198783	0.4058259284288234	0.4030001214596816	0.4040228474136076	0.4058259284288234	0.5643051129862352	3.8728418350219727	0.08221745491027832	Node Label Prediction	Decision Tree Classifier	scikit-learn	PubMedDiabetes	19717	88651	Stratified Monte Carlo	1	{"train_size": 0.8}	False	96	3.7.6	Linux-5.10.0-20-cloud-amd64-x86_64-with-debian-11.7	10		1.430511474609375e-05	1.6689300537109375e-06	1.9073486328125e-06	62.09824776649475	62.08841252326965	1.1444091796875e-05	3.743171691894531e-05	DeepWalk GloVe	84	gini	best	10	2	1	0.0			0.0	balanced	0.0	42	100
0	train	0.7999695694071106	15773	0.979268369999366	0.020731630000633994	0.9781143960235505	0.980147029687612	0.982435637272153	0.9781143960235505	0.9983171482974619	4.304247617721558	1.3308734893798828	Node Label Prediction	Random Forest Classifier	scikit-learn	PubMedDiabetes	19717	88651	Stratified Monte Carlo	1	{"train_size": 0.8}	False	96	3.7.6	Linux-5.10.0-20-cloud-amd64-x86_64-with-debian-11.7	10		1.430511474609375e-05	1.6689300537109375e-06	1.9073486328125e-06	62.09824776649475	62.08841252326965	1.1444091796875e-05	3.743171691894531e-05	DeepWalk GloVe	84	gini		10	2	1	0.0	sqrt		0.0	balanced	0.0	42	100
1	test	0.7999695694071106	3944	0.6201825557809331	0.37981744421906694	0.5648786611806752	0.571025792319995	0.6641604327155057	0.5648786611806752	0.8020070800502629	4.304247617721558	1.3308734893798828	Node Label Prediction	Random Forest Classifier	scikit-learn	PubMedDiabetes	19717	88651	Stratified Monte Carlo	1	{"train_size": 0.8}	False	96	3.7.6	Linux-5.10.0-20-cloud-amd64-x86_64-with-debian-11.7	10		1.430511474609375e-05	1.6689300537109375e-06	1.9073486328125e-06	62.09824776649475	62.08841252326965	1.1444091796875e-05	3.743171691894531e-05	DeepWalk GloVe	84	gini		10	2	1	0.0	sqrt		0.0	balanced	0.0	42	100
0	train	0.7999695694071106	15773	0.6376719710898371	0.3623280289101629	0.6435003629351177	0.6326065408001863	0.63359522357507	0.6435003629351177	0.8175137019447015	3.9712958335876465	0.0835263729095459	Node Label Prediction	Decision Tree Classifier	scikit-learn	PubMedDiabetes	19717	88651	Stratified Monte Carlo	2	{"train_size": 0.8}	False	96	3.7.6	Linux-5.10.0-20-cloud-amd64-x86_64-with-debian-11.7	10		1.430511474609375e-05	1.6689300537109375e-06	1.9073486328125e-06	62.65782380104065	62.65043067932129	1.1205673217773438e-05	1.0251998901367188e-05	DeepWalk GloVe	126	gini	best	10	2	1	0.0			0.0	balanced	0.0	42	100
1	test	0.7999695694071106	3944	0.4143002028397566	0.5856997971602435	0.40763231447422593	0.4022766251032419	0.4048559242628768	0.40763231447422593	0.5721045395424631	3.9712958335876465	0.0835263729095459	Node Label Prediction	Decision Tree Classifier	scikit-learn	PubMedDiabetes	19717	88651	Stratified Monte Carlo	2	{"train_size": 0.8}	False	96	3.7.6	Linux-5.10.0-20-cloud-amd64-x86_64-with-debian-11.7	10		1.430511474609375e-05	1.6689300537109375e-06	1.9073486328125e-06	62.65782380104065	62.65043067932129	1.1205673217773438e-05	1.0251998901367188e-05	DeepWalk GloVe	126	gini	best	10	2	1	0.0			0.0	balanced	0.0	42	100
0	train	0.7999695694071106	15773	0.976605591834147	0.02339440816585304	0.9753674401115887	0.9774682852471474	0.9799565045141558	0.9753674401115887	0.9977804793052152	4.38534140586853	1.5950746536254883	Node Label Prediction	Random Forest Classifier	scikit-learn	PubMedDiabetes	19717	88651	Stratified Monte Carlo	2	{"train_size": 0.8}	False	96	3.7.6	Linux-5.10.0-20-cloud-amd64-x86_64-with-debian-11.7	10		1.430511474609375e-05	1.6689300537109375e-06	1.9073486328125e-06	62.65782380104065	62.65043067932129	1.1205673217773438e-05	1.0251998901367188e-05	DeepWalk GloVe	126	gini		10	2	1	0.0	sqrt		0.0	balanced	0.0	42	100
1	test	0.7999695694071106	3944	0.617393509127789	0.38260649087221094	0.5611605066164169	0.5667661403791274	0.6659670045848216	0.5611605066164169	0.7997411754999447	4.38534140586853	1.5950746536254883	Node Label Prediction	Random Forest Classifier	scikit-learn	PubMedDiabetes	19717	88651	Stratified Monte Carlo	2	{"train_size": 0.8}	False	96	3.7.6	Linux-5.10.0-20-cloud-amd64-x86_64-with-debian-11.7	10		1.430511474609375e-05	1.6689300537109375e-06	1.9073486328125e-06	62.65782380104065	62.65043067932129	1.1205673217773438e-05	1.0251998901367188e-05	DeepWalk GloVe	126	gini		10	2	1	0.0	sqrt		0.0	balanced	0.0	42	100
0	train	0.7999695694071106	15773	0.6117415837190135	0.3882584162809865	0.6193053570790139	0.6066896960560455	0.6025420024943106	0.6193053570790139	0.8032378438003761	3.9772822856903076	0.09123802185058594	Node Label Prediction	Decision Tree Classifier	scikit-learn	PubMedDiabetes	19717	88651	Stratified Monte Carlo	3	{"train_size": 0.8}	False	96	3.7.6	Linux-5.10.0-20-cloud-amd64-x86_64-with-debian-11.7	10		1.430511474609375e-05	1.6689300537109375e-06	1.9073486328125e-06	62.79194903373718	62.78495812416077	8.344650268554688e-06	1.0013580322265625e-05	DeepWalk GloVe	168	gini	best	10	2	1	0.0			0.0	balanced	0.0	42	100
1	test	0.7999695694071106	3944	0.4143002028397566	0.5856997971602435	0.4080642081619336	0.40318947260247934	0.4031940726931829	0.4080642081619336	0.5728527001876192	3.9772822856903076	0.09123802185058594	Node Label Prediction	Decision Tree Classifier	scikit-learn	PubMedDiabetes	19717	88651	Stratified Monte Carlo	3	{"train_size": 0.8}	False	96	3.7.6	Linux-5.10.0-20-cloud-amd64-x86_64-with-debian-11.7	10		1.430511474609375e-05	1.6689300537109375e-06	1.9073486328125e-06	62.79194903373718	62.78495812416077	8.344650268554688e-06	1.0013580322265625e-05	DeepWalk GloVe	168	gini	best	10	2	1	0.0			0.0	balanced	0.0	42	100
0	train	0.7999695694071106	15773	0.9811703544030939	0.018829645596906107	0.9800609067512253	0.9818436189142842	0.9838218502560664	0.9800609067512253	0.9982212275725401	4.300280570983887	1.3348288536071777	Node Label Prediction	Random Forest Classifier	scikit-learn	PubMedDiabetes	19717	88651	Stratified Monte Carlo	3	{"train_size": 0.8}	False	96	3.7.6	Linux-5.10.0-20-cloud-amd64-x86_64-with-debian-11.7	10		1.430511474609375e-05	1.6689300537109375e-06	1.9073486328125e-06	62.79194903373718	62.78495812416077	8.344650268554688e-06	1.0013580322265625e-05	DeepWalk GloVe	168	gini		10	2	1	0.0	sqrt		0.0	balanced	0.0	42	100
1	test	0.7999695694071106	3944	0.6171399594320487	0.3828600405679513	0.5603916000363894	0.565133026554664	0.6599954259499604	0.5603916000363894	0.8132721259672788	4.300280570983887	1.3348288536071777	Node Label Prediction	Random Forest Classifier	scikit-learn	PubMedDiabetes	19717	88651	Stratified Monte Carlo	3	{"train_size": 0.8}	False	96	3.7.6	Linux-5.10.0-20-cloud-amd64-x86_64-with-debian-11.7	10		1.430511474609375e-05	1.6689300537109375e-06	1.9073486328125e-06	62.79194903373718	62.78495812416077	8.344650268554688e-06	1.0013580322265625e-05	DeepWalk GloVe	168	gini		10	2	1	0.0	sqrt		0.0	balanced	0.0	42	100
0	train	0.7999695694071106	15773	0.6286692449121917	0.3713307550878083	0.641207594407944	0.6251708869912737	0.6229654361277123	0.641207594407944	0.8210043166111592	3.9936020374298096	0.08180761337280273	Node Label Prediction	Decision Tree Classifier	scikit-learn	PubMedDiabetes	19717	88651	Stratified Monte Carlo	4	{"train_size": 0.8}	False	96	3.7.6	Linux-5.10.0-20-cloud-amd64-x86_64-with-debian-11.7	10		1.430511474609375e-05	1.6689300537109375e-06	1.9073486328125e-06	62.84787034988403	62.840973138809204	9.059906005859375e-06	1.0013580322265625e-05	DeepWalk GloVe	210	gini	best	10	2	1	0.0			0.0	balanced	0.0	42	100
1	test	0.7999695694071106	3944	0.4221602434077079	0.5778397565922921	0.4197425357828157	0.41256445534059316	0.4147243499018322	0.4197425357828157	0.5796766673434516	3.9936020374298096	0.08180761337280273	Node Label Prediction	Decision Tree Classifier	scikit-learn	PubMedDiabetes	19717	88651	Stratified Monte Carlo	4	{"train_size": 0.8}	False	96	3.7.6	Linux-5.10.0-20-cloud-amd64-x86_64-with-debian-11.7	10		1.430511474609375e-05	1.6689300537109375e-06	1.9073486328125e-06	62.84787034988403	62.840973138809204	9.059906005859375e-06	1.0013580322265625e-05	DeepWalk GloVe	210	gini	best	10	2	1	0.0			0.0	balanced	0.0	42	100
0	train	0.7999695694071106	15773	0.9756545996322831	0.024345400367716985	0.9744587818928173	0.9768567980879137	0.9797866609606075	0.9744587818928173	0.9980937337108907	4.277047157287598	1.3295891284942627	Node Label Prediction	Random Forest Classifier	scikit-learn	PubMedDiabetes	19717	88651	Stratified Monte Carlo	4	{"train_size": 0.8}	False	96	3.7.6	Linux-5.10.0-20-cloud-amd64-x86_64-with-debian-11.7	10		1.430511474609375e-05	1.6689300537109375e-06	1.9073486328125e-06	62.84787034988403	62.840973138809204	9.059906005859375e-06	1.0013580322265625e-05	DeepWalk GloVe	210	gini		10	2	1	0.0	sqrt		0.0	balanced	0.0	42	100
1	test	0.7999695694071106	3944	0.6095334685598377	0.39046653144016225	0.5545590546661278	0.5604788971592566	0.6576434583939204	0.5545590546661278	0.8032520827886381	4.277047157287598	1.3295891284942627	Node Label Prediction	Random Forest Classifier	scikit-learn	PubMedDiabetes	19717	88651	Stratified Monte Carlo	4	{"train_size": 0.8}	False	96	3.7.6	Linux-5.10.0-20-cloud-amd64-x86_64-with-debian-11.7	10		1.430511474609375e-05	1.6689300537109375e-06	1.9073486328125e-06	62.84787034988403	62.840973138809204	9.059906005859375e-06	1.0013580322265625e-05	DeepWalk GloVe	210	gini		10	2	1	0.0	sqrt		0.0	balanced	0.0	42	100
0	train	0.7999695694071106	15773	0.6481328853103404	0.35186711468965953	0.6649477185521606	0.6454027744782626	0.6425766221051862	0.6649477185521606	0.8358434150434992	3.9009897708892822	0.08951616287231445	Node Label Prediction	Decision Tree Classifier	scikit-learn	PubMedDiabetes	19717	88651	Stratified Monte Carlo	5	{"train_size": 0.8}	False	96	3.7.6	Linux-5.10.0-20-cloud-amd64-x86_64-with-debian-11.7	10		1.430511474609375e-05	1.6689300537109375e-06	1.9073486328125e-06	62.75372838973999	62.74497056007385	2.1219253540039062e-05	1.0728836059570312e-05	DeepWalk GloVe	252	gini	best	10	2	1	0.0			0.0	balanced	0.0	42	100
1	test	0.7999695694071106	3944	0.4143002028397566	0.5856997971602435	0.410017694136041	0.4039927928528518	0.4076567385636447	0.410017694136041	0.5708257194537413	3.9009897708892822	0.08951616287231445	Node Label Prediction	Decision Tree Classifier	scikit-learn	PubMedDiabetes	19717	88651	Stratified Monte Carlo	5	{"train_size": 0.8}	False	96	3.7.6	Linux-5.10.0-20-cloud-amd64-x86_64-with-debian-11.7	10		1.430511474609375e-05	1.6689300537109375e-06	1.9073486328125e-06	62.75372838973999	62.74497056007385	2.1219253540039062e-05	1.0728836059570312e-05	DeepWalk GloVe	252	gini	best	10	2	1	0.0			0.0	balanced	0.0	42	100
0	train	0.7999695694071106	15773	0.9784441767577506	0.021555823242249413	0.9773611434897367	0.9792758813123243	0.9814697657441059	0.9773611434897367	0.9980555910644003	4.307196378707886	1.3338723182678223	Node Label Prediction	Random Forest Classifier	scikit-learn	PubMedDiabetes	19717	88651	Stratified Monte Carlo	5	{"train_size": 0.8}	False	96	3.7.6	Linux-5.10.0-20-cloud-amd64-x86_64-with-debian-11.7	10		1.430511474609375e-05	1.6689300537109375e-06	1.9073486328125e-06	62.75372838973999	62.74497056007385	2.1219253540039062e-05	1.0728836059570312e-05	DeepWalk GloVe	252	gini		10	2	1	0.0	sqrt		0.0	balanced	0.0	42	100
1	test	0.7999695694071106	3944	0.6277890466531441	0.372210953346856	0.5770810775408118	0.58682586085876	0.6723613921150697	0.5770810775408118	0.8065877496091979	4.307196378707886	1.3338723182678223	Node Label Prediction	Random Forest Classifier	scikit-learn	PubMedDiabetes	19717	88651	Stratified Monte Carlo	5	{"train_size": 0.8}	False	96	3.7.6	Linux-5.10.0-20-cloud-amd64-x86_64-with-debian-11.7	10		1.430511474609375e-05	1.6689300537109375e-06	1.9073486328125e-06	62.75372838973999	62.74497056007385	2.1219253540039062e-05	1.0728836059570312e-05	DeepWalk GloVe	252	gini		10	2	1	0.0	sqrt		0.0	balanced	0.0	42	100
0	train	0.7999695694071106	15773	0.6409053445761744	0.3590946554238255	0.6527926493221164	0.6378986798004612	0.638885167498636	0.6527926493221164	0.824260576394392	3.9061038494110107	0.07878422737121582	Node Label Prediction	Decision Tree Classifier	scikit-learn	PubMedDiabetes	19717	88651	Stratified Monte Carlo	6	{"train_size": 0.8}	False	96	3.7.6	Linux-5.10.0-20-cloud-amd64-x86_64-with-debian-11.7	10		1.430511474609375e-05	1.6689300537109375e-06	1.9073486328125e-06	62.80705809593201	62.80148530006409	1.0967254638671875e-05	1.0013580322265625e-05	DeepWalk GloVe	294	gini	best	10	2	1	0.0			0.0	balanced	0.0	42	100
1	test	0.7999695694071106	3944	0.42976673427991885	0.5702332657200812	0.4218586516396901	0.4158191595191309	0.4175238068070919	0.4218586516396901	0.5760260375301786	3.9061038494110107	0.07878422737121582	Node Label Prediction	Decision Tree Classifier	scikit-learn	PubMedDiabetes	19717	88651	Stratified Monte Carlo	6	{"train_size": 0.8}	False	96	3.7.6	Linux-5.10.0-20-cloud-amd64-x86_64-with-debian-11.7	10		1.430511474609375e-05	1.6689300537109375e-06	1.9073486328125e-06	62.80705809593201	62.80148530006409	1.0967254638671875e-05	1.0013580322265625e-05	DeepWalk GloVe	294	gini	best	10	2	1	0.0			0.0	balanced	0.0	42	100
0	train	0.7999695694071106	15773	0.9782539783173778	0.021746021682622203	0.9769563485255368	0.9792526923414293	0.9819248051763195	0.9769563485255368	0.9981650769670525	4.302270412445068	1.5636990070343018	Node Label Prediction	Random Forest Classifier	scikit-learn	PubMedDiabetes	19717	88651	Stratified Monte Carlo	6	{"train_size": 0.8}	False	96	3.7.6	Linux-5.10.0-20-cloud-amd64-x86_64-with-debian-11.7	10		1.430511474609375e-05	1.6689300537109375e-06	1.9073486328125e-06	62.80705809593201	62.80148530006409	1.0967254638671875e-05	1.0013580322265625e-05	DeepWalk GloVe	294	gini		10	2	1	0.0	sqrt		0.0	balanced	0.0	42	100
1	test	0.7999695694071106	3944	0.6260141987829615	0.37398580121703856	0.5707071554540608	0.5776612848028223	0.6737303967129917	0.5707071554540608	0.8084925402410899	4.302270412445068	1.5636990070343018	Node Label Prediction	Random Forest Classifier	scikit-learn	PubMedDiabetes	19717	88651	Stratified Monte Carlo	6	{"train_size": 0.8}	False	96	3.7.6	Linux-5.10.0-20-cloud-amd64-x86_64-with-debian-11.7	10		1.430511474609375e-05	1.6689300537109375e-06	1.9073486328125e-06	62.80705809593201	62.80148530006409	1.0967254638671875e-05	1.0013580322265625e-05	DeepWalk GloVe	294	gini		10	2	1	0.0	sqrt		0.0	balanced	0.0	42	100
0	train	0.7999695694071106	15773	0.6326634121600203	0.3673365878399797	0.646380679271669	0.6295923589416988	0.6269063476918378	0.646380679271669	0.8199193769890037	3.9553937911987305	0.08458781242370605	Node Label Prediction	Decision Tree Classifier	scikit-learn	PubMedDiabetes	19717	88651	Stratified Monte Carlo	7	{"train_size": 0.8}	False	96	3.7.6	Linux-5.10.0-20-cloud-amd64-x86_64-with-debian-11.7	10		1.430511474609375e-05	1.6689300537109375e-06	1.9073486328125e-06	62.58178925514221	62.57338094711304	1.049041748046875e-05	1.1920928955078125e-05	DeepWalk GloVe	336	gini	best	10	2	1	0.0			0.0	balanced	0.0	42	100
1	test	0.7999695694071106	3944	0.42976673427991885	0.5702332657200812	0.42597120139227046	0.4194028370150164	0.4220149766676788	0.42597120139227046	0.5853084094305336	3.9553937911987305	0.08458781242370605	Node Label Prediction	Decision Tree Classifier	scikit-learn	PubMedDiabetes	19717	88651	Stratified Monte Carlo	7	{"train_size": 0.8}	False	96	3.7.6	Linux-5.10.0-20-cloud-amd64-x86_64-with-debian-11.7	10		1.430511474609375e-05	1.6689300537109375e-06	1.9073486328125e-06	62.58178925514221	62.57338094711304	1.049041748046875e-05	1.1920928955078125e-05	DeepWalk GloVe	336	gini	best	10	2	1	0.0			0.0	balanced	0.0	42	100
0	train	0.7999695694071106	15773	0.9822481455652063	0.017751854434793636	0.9806824266231521	0.9827949000593278	0.9851312611442443	0.9806824266231521	0.9983698191506258	4.399521112442017	1.3372163772583008	Node Label Prediction	Random Forest Classifier	scikit-learn	PubMedDiabetes	19717	88651	Stratified Monte Carlo	7	{"train_size": 0.8}	False	96	3.7.6	Linux-5.10.0-20-cloud-amd64-x86_64-with-debian-11.7	10		1.430511474609375e-05	1.6689300537109375e-06	1.9073486328125e-06	62.58178925514221	62.57338094711304	1.049041748046875e-05	1.1920928955078125e-05	DeepWalk GloVe	336	gini		10	2	1	0.0	sqrt		0.0	balanced	0.0	42	100
1	test	0.7999695694071106	3944	0.632606490872211	0.36739350912778906	0.5797416605180817	0.5894602386775823	0.6889409039941423	0.5797416605180817	0.8211436010391685	4.399521112442017	1.3372163772583008	Node Label Prediction	Random Forest Classifier	scikit-learn	PubMedDiabetes	19717	88651	Stratified Monte Carlo	7	{"train_size": 0.8}	False	96	3.7.6	Linux-5.10.0-20-cloud-amd64-x86_64-with-debian-11.7	10		1.430511474609375e-05	1.6689300537109375e-06	1.9073486328125e-06	62.58178925514221	62.57338094711304	1.049041748046875e-05	1.1920928955078125e-05	DeepWalk GloVe	336	gini		10	2	1	0.0	sqrt		0.0	balanced	0.0	42	100
0	train	0.7999695694071106	15773	0.6342483991631268	0.36575160083687314	0.6451213310904192	0.6305040215767909	0.6263228701370412	0.6451213310904192	0.8213255283252355	3.931985378265381	0.07726621627807617	Node Label Prediction	Decision Tree Classifier	scikit-learn	PubMedDiabetes	19717	88651	Stratified Monte Carlo	8	{"train_size": 0.8}	False	96	3.7.6	Linux-5.10.0-20-cloud-amd64-x86_64-with-debian-11.7	10		1.430511474609375e-05	1.6689300537109375e-06	1.9073486328125e-06	62.71213364601135	62.70599937438965	1.049041748046875e-05	1.0013580322265625e-05	DeepWalk GloVe	378	gini	best	10	2	1	0.0			0.0	balanced	0.0	42	100
1	test	0.7999695694071106	3944	0.42469574036511154	0.5753042596348884	0.4181524420410634	0.41296698594516307	0.41632853037770295	0.4181524420410634	0.5763986268345058	3.931985378265381	0.07726621627807617	Node Label Prediction	Decision Tree Classifier	scikit-learn	PubMedDiabetes	19717	88651	Stratified Monte Carlo	8	{"train_size": 0.8}	False	96	3.7.6	Linux-5.10.0-20-cloud-amd64-x86_64-with-debian-11.7	10		1.430511474609375e-05	1.6689300537109375e-06	1.9073486328125e-06	62.71213364601135	62.70599937438965	1.049041748046875e-05	1.0013580322265625e-05	DeepWalk GloVe	378	gini	best	10	2	1	0.0			0.0	balanced	0.0	42	100
0	train	0.7999695694071106	15773	0.98021936220123	0.01978063779877005	0.9789594954865559	0.9810360173951865	0.9833746308023521	0.9789594954865559	0.9981431332730152	4.193789005279541	1.32865309715271	Node Label Prediction	Random Forest Classifier	scikit-learn	PubMedDiabetes	19717	88651	Stratified Monte Carlo	8	{"train_size": 0.8}	False	96	3.7.6	Linux-5.10.0-20-cloud-amd64-x86_64-with-debian-11.7	10		1.430511474609375e-05	1.6689300537109375e-06	1.9073486328125e-06	62.71213364601135	62.70599937438965	1.049041748046875e-05	1.0013580322265625e-05	DeepWalk GloVe	378	gini		10	2	1	0.0	sqrt		0.0	balanced	0.0	42	100
1	test	0.7999695694071106	3944	0.6255070993914807	0.37449290060851925	0.5718277505981101	0.5789666382981931	0.6623327154634899	0.5718277505981101	0.8149469739966396	4.193789005279541	1.32865309715271	Node Label Prediction	Random Forest Classifier	scikit-learn	PubMedDiabetes	19717	88651	Stratified Monte Carlo	8	{"train_size": 0.8}	False	96	3.7.6	Linux-5.10.0-20-cloud-amd64-x86_64-with-debian-11.7	10		1.430511474609375e-05	1.6689300537109375e-06	1.9073486328125e-06	62.71213364601135	62.70599937438965	1.049041748046875e-05	1.0013580322265625e-05	DeepWalk GloVe	378	gini		10	2	1	0.0	sqrt		0.0	balanced	0.0	42	100
0	train	0.7999695694071106	15773	0.6457871045457427	0.35421289545425727	0.6569356577342251	0.6418220924912593	0.6420978766593537	0.6569356577342251	0.8281705176846387	3.9006171226501465	0.08176255226135254	Node Label Prediction	Decision Tree Classifier	scikit-learn	PubMedDiabetes	19717	88651	Stratified Monte Carlo	9	{"train_size": 0.8}	False	96	3.7.6	Linux-5.10.0-20-cloud-amd64-x86_64-with-debian-11.7	10		1.430511474609375e-05	1.6689300537109375e-06	1.9073486328125e-06	62.770235538482666	62.76374530792236	9.298324584960938e-06	1.1444091796875e-05	DeepWalk GloVe	420	gini	best	10	2	1	0.0			0.0	balanced	0.0	42	100
1	test	0.7999695694071106	3944	0.42469574036511154	0.5753042596348884	0.4188474307158272	0.41246477850140195	0.41623887625079087	0.4188474307158272	0.5805898966902425	3.9006171226501465	0.08176255226135254	Node Label Prediction	Decision Tree Classifier	scikit-learn	PubMedDiabetes	19717	88651	Stratified Monte Carlo	9	{"train_size": 0.8}	False	96	3.7.6	Linux-5.10.0-20-cloud-amd64-x86_64-with-debian-11.7	10		1.430511474609375e-05	1.6689300537109375e-06	1.9073486328125e-06	62.770235538482666	62.76374530792236	9.298324584960938e-06	1.1444091796875e-05	DeepWalk GloVe	420	gini	best	10	2	1	0.0			0.0	balanced	0.0	42	100
0	train	0.7999695694071106	15773	0.978317377797502	0.02168262220249794	0.9766901058777425	0.9789786307242467	0.9815555542577187	0.9766901058777425	0.9981450163517329	4.5476884841918945	1.3348829746246338	Node Label Prediction	Random Forest Classifier	scikit-learn	PubMedDiabetes	19717	88651	Stratified Monte Carlo	9	{"train_size": 0.8}	False	96	3.7.6	Linux-5.10.0-20-cloud-amd64-x86_64-with-debian-11.7	10		1.430511474609375e-05	1.6689300537109375e-06	1.9073486328125e-06	62.770235538482666	62.76374530792236	9.298324584960938e-06	1.1444091796875e-05	DeepWalk GloVe	420	gini		10	2	1	0.0	sqrt		0.0	balanced	0.0	42	100
1	test	0.7999695694071106	3944	0.638184584178499	0.361815415821501	0.5832315328508286	0.5912772492626085	0.6865760912930421	0.5832315328508286	0.8151755087905994	4.5476884841918945	1.3348829746246338	Node Label Prediction	Random Forest Classifier	scikit-learn	PubMedDiabetes	19717	88651	Stratified Monte Carlo	9	{"train_size": 0.8}	False	96	3.7.6	Linux-5.10.0-20-cloud-amd64-x86_64-with-debian-11.7	10		1.430511474609375e-05	1.6689300537109375e-06	1.9073486328125e-06	62.770235538482666	62.76374530792236	9.298324584960938e-06	1.1444091796875e-05	DeepWalk GloVe	420	gini		10	2	1	0.0	sqrt		0.0	balanced	0.0	42	100
0	train	0.7987444608567208	2163	0.939435968562182	0.0605640314378178	0.9500293509026262	0.9403041278841948	0.9328788235029564	0.9500293509026262	0.9970258522913558	0.4235169887542724	0.0319621562957763	Node Label Prediction	Decision Tree Classifier	scikit-learn	Cora	2708	10556	Stratified Monte Carlo	0	{"train_size": 0.8}	False	96	3.7.6	Linux-5.10.0-20-cloud-amd64-x86_64-with-debian-11.6	10		2.026557922363281e-05	1.9073486328125e-06	1.9073486328125e-06	19.75471067428589	19.752289295196533	1.049041748046875e-05	4.291534423828125e-06	DeepWalk SkipGram	42	gini	best	10	2	1	0.0			0.0	balanced	0.0	42	100
1	test	0.7987444608567208	545	0.671559633027523	0.3284403669724771	0.6860636172054884	0.6736843958095836	0.6663086521925502	0.6860636172054884	0.8281580006607248	0.4235169887542724	0.0319621562957763	Node Label Prediction	Decision Tree Classifier	scikit-learn	Cora	2708	10556	Stratified Monte Carlo	0	{"train_size": 0.8}	False	96	3.7.6	Linux-5.10.0-20-cloud-amd64-x86_64-with-debian-11.6	10		2.026557922363281e-05	1.9073486328125e-06	1.9073486328125e-06	19.75471067428589	19.752289295196533	1.049041748046875e-05	4.291534423828125e-06	DeepWalk SkipGram	42	gini	best	10	2	1	0.0			0.0	balanced	0.0	42	100
0	train	0.7987444608567208	2163	0.9935275080906149	0.0064724919093851	0.9932208520708748	0.9937758338838192	0.9943466646863044	0.9932208520708748	0.9999311514346176	2.645550489425659	0.8795056343078613	Node Label Prediction	Random Forest Classifier	scikit-learn	Cora	2708	10556	Stratified Monte Carlo	0	{"train_size": 0.8}	False	96	3.7.6	Linux-5.10.0-20-cloud-amd64-x86_64-with-debian-11.6	10		2.026557922363281e-05	1.9073486328125e-06	1.9073486328125e-06	19.75471067428589	19.752289295196533	1.049041748046875e-05	4.291534423828125e-06	DeepWalk SkipGram	42	gini		10	2	1	0.0	sqrt		0.0	balanced	0.0	42	100
1	test	0.7987444608567208	545	0.8697247706422019	0.1302752293577981	0.8542098253848049	0.864800531055389	0.8790088193576422	0.8542098253848049	0.977925183745026	2.645550489425659	0.8795056343078613	Node Label Prediction	Random Forest Classifier	scikit-learn	Cora	2708	10556	Stratified Monte Carlo	0	{"train_size": 0.8}	False	96	3.7.6	Linux-5.10.0-20-cloud-amd64-x86_64-with-debian-11.6	10		2.026557922363281e-05	1.9073486328125e-06	1.9073486328125e-06	19.75471067428589	19.752289295196533	1.049041748046875e-05	4.291534423828125e-06	DeepWalk SkipGram	42	gini		10	2	1	0.0	sqrt		0.0	balanced	0.0	42	100
0	train	0.7987444608567208	2163	0.906148867313916	0.0938511326860841	0.908473567261298	0.904735681106324	0.9073647896482004	0.908473567261298	0.9903131004876256	0.4612758159637451	0.0322191715240478	Node Label Prediction	Decision Tree Classifier	scikit-learn	Cora	2708	10556	Stratified Monte Carlo	1	{"train_size": 0.8}	False	96	3.7.6	Linux-5.10.0-20-cloud-amd64-x86_64-with-debian-11.6	10		2.026557922363281e-05	1.9073486328125e-06	1.9073486328125e-06	19.86322498321533	19.86055374145508	1.0251998901367188e-05	1.239776611328125e-05	DeepWalk SkipGram	84	gini	best	10	2	1	0.0			0.0	balanced	0.0	42	100
1	test	0.7987444608567208	545	0.6770642201834862	0.3229357798165138	0.6585679028140946	0.6537903374109186	0.6571738950086228	0.6585679028140946	0.8174829471575836	0.4612758159637451	0.0322191715240478	Node Label Prediction	Decision Tree Classifier	scikit-learn	Cora	2708	10556	Stratified Monte Carlo	1	{"train_size": 0.8}	False	96	3.7.6	Linux-5.10.0-20-cloud-amd64-x86_64-with-debian-11.6	10		2.026557922363281e-05	1.9073486328125e-06	1.9073486328125e-06	19.86322498321533	19.86055374145508	1.0251998901367188e-05	1.239776611328125e-05	DeepWalk SkipGram	84	gini	best	10	2	1	0.0			0.0	balanced	0.0	42	100
0	train	0.7987444608567208	2163	0.9953767914932964	0.0046232085067036	0.9951053880351252	0.9957571691625564	0.9964161384707924	0.9951053880351252	0.9999438286856688	2.652864694595337	0.8802609443664551	Node Label Prediction	Random Forest Classifier	scikit-learn	Cora	2708	10556	Stratified Monte Carlo	1	{"train_size": 0.8}	False	96	3.7.6	Linux-5.10.0-20-cloud-amd64-x86_64-with-debian-11.6	10		2.026557922363281e-05	1.9073486328125e-06	1.9073486328125e-06	19.86322498321533	19.86055374145508	1.0251998901367188e-05	1.239776611328125e-05	DeepWalk SkipGram	84	gini		10	2	1	0.0	sqrt		0.0	balanced	0.0	42	100
1	test	0.7987444608567208	545	0.8495412844036697	0.1504587155963302	0.8371913720802288	0.8400437182525743	0.8477495740983535	0.8371913720802288	0.965666109223969	2.652864694595337	0.8802609443664551	Node Label Prediction	Random Forest Classifier	scikit-learn	Cora	2708	10556	Stratified Monte Carlo	1	{"train_size": 0.8}	False	96	3.7.6	Linux-5.10.0-20-cloud-amd64-x86_64-with-debian-11.6	10		2.026557922363281e-05	1.9073486328125e-06	1.9073486328125e-06	19.86322498321533	19.86055374145508	1.0251998901367188e-05	1.239776611328125e-05	DeepWalk SkipGram	84	gini		10	2	1	0.0	sqrt		0.0	balanced	0.0	42	100
0	train	0.7987444608567208	2163	0.9403606102635228	0.0596393897364771	0.9483719997296703	0.9431449534321634	0.9390774888405558	0.9483719997296703	0.9971850691125008	0.4178757667541504	0.0306675434112548	Node Label Prediction	Decision Tree Classifier	scikit-learn	Cora	2708	10556	Stratified Monte Carlo	2	{"train_size": 0.8}	False	96	3.7.6	Linux-5.10.0-20-cloud-amd64-x86_64-with-debian-11.6	10		2.026557922363281e-05	1.9073486328125e-06	1.9073486328125e-06	19.66935682296753	19.664759635925293	3.814697265625e-06	3.337860107421875e-06	DeepWalk SkipGram	126	gini	best	10	2	1	0.0			0.0	balanced	0.0	42	100
1	test	0.7987444608567208	545	0.671559633027523	0.3284403669724771	0.6594552529939668	0.6533707203039733	0.6530454402461299	0.6594552529939668	0.8169630986540997	0.4178757667541504	0.0306675434112548	Node Label Prediction	Decision Tree Classifier	scikit-learn	Cora	2708	10556	Stratified Monte Carlo	2	{"train_size": 0.8}	False	96	3.7.6	Linux-5.10.0-20-cloud-amd64-x86_64-with-debian-11.6	10		2.026557922363281e-05	1.9073486328125e-06	1.9073486328125e-06	19.66935682296753	19.664759635925293	3.814697265625e-06	3.337860107421875e-06	DeepWalk SkipGram	126	gini	best	10	2	1	0.0			0.0	balanced	0.0	42	100
0	train	0.7987444608567208	2163	0.9944521497919556	0.0055478502080443	0.9944667839696458	0.9949153467322162	0.9953730434088108	0.9944667839696458	0.9999320020749202	2.6551434993743896	0.8853893280029297	Node Label Prediction	Random Forest Classifier	scikit-learn	Cora	2708	10556	Stratified Monte Carlo	2	{"train_size": 0.8}	False	96	3.7.6	Linux-5.10.0-20-cloud-amd64-x86_64-with-debian-11.6	10		2.026557922363281e-05	1.9073486328125e-06	1.9073486328125e-06	19.66935682296753	19.664759635925293	3.814697265625e-06	3.337860107421875e-06	DeepWalk SkipGram	126	gini		10	2	1	0.0	sqrt		0.0	balanced	0.0	42	100
1	test	0.7987444608567208	545	0.8605504587155963	0.1394495412844036	0.8384731531560321	0.8520108226242078	0.8694087585712165	0.8384731531560321	0.980643375814414	2.6551434993743896	0.8853893280029297	Node Label Prediction	Random Forest Classifier	scikit-learn	Cora	2708	10556	Stratified Monte Carlo	2	{"train_size": 0.8}	False	96	3.7.6	Linux-5.10.0-20-cloud-amd64-x86_64-with-debian-11.6	10		2.026557922363281e-05	1.9073486328125e-06	1.9073486328125e-06	19.66935682296753	19.664759635925293	3.814697265625e-06	3.337860107421875e-06	DeepWalk SkipGram	126	gini		10	2	1	0.0	sqrt		0.0	balanced	0.0	42	100
0	train	0.7987444608567208	2163	0.8969024503005085	0.1030975496994914	0.9068650761059336	0.8979950432983743	0.8928771008823473	0.9068650761059336	0.9904179695042056	0.4627909660339355	0.0319461822509765	Node Label Prediction	Decision Tree Classifier	scikit-learn	Cora	2708	10556	Stratified Monte Carlo	3	{"train_size": 0.8}	False	96	3.7.6	Linux-5.10.0-20-cloud-amd64-x86_64-with-debian-11.6	10		2.026557922363281e-05	1.9073486328125e-06	1.9073486328125e-06	20.10667061805725	20.102205991744995	3.576278686523437e-06	3.337860107421875e-06	DeepWalk SkipGram	168	gini	best	10	2	1	0.0			0.0	balanced	0.0	42	100
1	test	0.7987444608567208	545	0.6605504587155964	0.3394495412844037	0.6597860808013386	0.6550539953418555	0.6524756652077561	0.6597860808013386	0.8120430991529191	0.4627909660339355	0.0319461822509765	Node Label Prediction	Decision Tree Classifier	scikit-learn	Cora	2708	10556	Stratified Monte Carlo	3	{"train_size": 0.8}	False	96	3.7.6	Linux-5.10.0-20-cloud-amd64-x86_64-with-debian-11.6	10		2.026557922363281e-05	1.9073486328125e-06	1.9073486328125e-06	20.10667061805725	20.102205991744995	3.576278686523437e-06	3.337860107421875e-06	DeepWalk SkipGram	168	gini	best	10	2	1	0.0			0.0	balanced	0.0	42	100
0	train	0.7987444608567208	2163	0.9912159038372632	0.0087840961627369	0.9910202961646146	0.991732542046482	0.9924666913036084	0.9910202961646146	0.9998888092642472	2.6570751667022705	1.1759860515594482	Node Label Prediction	Random Forest Classifier	scikit-learn	Cora	2708	10556	Stratified Monte Carlo	3	{"train_size": 0.8}	False	96	3.7.6	Linux-5.10.0-20-cloud-amd64-x86_64-with-debian-11.6	10		2.026557922363281e-05	1.9073486328125e-06	1.9073486328125e-06	20.10667061805725	20.102205991744995	3.576278686523437e-06	3.337860107421875e-06	DeepWalk SkipGram	168	gini		10	2	1	0.0	sqrt		0.0	balanced	0.0	42	100
1	test	0.7987444608567208	545	0.8880733944954129	0.1119266055045871	0.8710242517655915	0.8806218371868272	0.8926903731785918	0.8710242517655915	0.9801412570222456	2.6570751667022705	1.1759860515594482	Node Label Prediction	Random Forest Classifier	scikit-learn	Cora	2708	10556	Stratified Monte Carlo	3	{"train_size": 0.8}	False	96	3.7.6	Linux-5.10.0-20-cloud-amd64-x86_64-with-debian-11.6	10		2.026557922363281e-05	1.9073486328125e-06	1.9073486328125e-06	20.10667061805725	20.102205991744995	3.576278686523437e-06	3.337860107421875e-06	DeepWalk SkipGram	168	gini		10	2	1	0.0	sqrt		0.0	balanced	0.0	42	100
0	train	0.7987444608567208	2163	0.9149329634766528	0.0850670365233472	0.9321537143777292	0.922692419748551	0.9146504162281398	0.9321537143777292	0.9941383237589096	0.4325392246246338	0.0325214862823486	Node Label Prediction	Decision Tree Classifier	scikit-learn	Cora	2708	10556	Stratified Monte Carlo	4	{"train_size": 0.8}	False	96	3.7.6	Linux-5.10.0-20-cloud-amd64-x86_64-with-debian-11.6	10		2.026557922363281e-05	1.9073486328125e-06	1.9073486328125e-06	19.723328113555908	19.71860146522522	3.576278686523437e-06	3.337860107421875e-06	DeepWalk SkipGram	210	gini	best	10	2	1	0.0			0.0	balanced	0.0	42	100
1	test	0.7987444608567208	545	0.673394495412844	0.326605504587156	0.670627779415503	0.6628686509441319	0.6591529275186948	0.670627779415503	0.8135962299694545	0.4325392246246338	0.0325214862823486	Node Label Prediction	Decision Tree Classifier	scikit-learn	Cora	2708	10556	Stratified Monte Carlo	4	{"train_size": 0.8}	False	96	3.7.6	Linux-5.10.0-20-cloud-amd64-x86_64-with-debian-11.6	10		2.026557922363281e-05	1.9073486328125e-06	1.9073486328125e-06	19.723328113555908	19.71860146522522	3.576278686523437e-06	3.337860107421875e-06	DeepWalk SkipGram	210	gini	best	10	2	1	0.0			0.0	balanced	0.0	42	100
0	train	0.7987444608567208	2163	0.994914470642626	0.005085529357374	0.99527630406401	0.995097699718115	0.994929526877216	0.99527630406401	0.9999150573282476	2.6788747310638428	0.8778946399688721	Node Label Prediction	Random Forest Classifier	scikit-learn	Cora	2708	10556	Stratified Monte Carlo	4	{"train_size": 0.8}	False	96	3.7.6	Linux-5.10.0-20-cloud-amd64-x86_64-with-debian-11.6	10		2.026557922363281e-05	1.9073486328125e-06	1.9073486328125e-06	19.723328113555908	19.71860146522522	3.576278686523437e-06	3.337860107421875e-06	DeepWalk SkipGram	210	gini		10	2	1	0.0	sqrt		0.0	balanced	0.0	42	100
1	test	0.7987444608567208	545	0.8495412844036697	0.1504587155963302	0.83109440076472	0.8388072787289146	0.8509227415623074	0.83109440076472	0.969932334957982	2.6788747310638428	0.8778946399688721	Node Label Prediction	Random Forest Classifier	scikit-learn	Cora	2708	10556	Stratified Monte Carlo	4	{"train_size": 0.8}	False	96	3.7.6	Linux-5.10.0-20-cloud-amd64-x86_64-with-debian-11.6	10		2.026557922363281e-05	1.9073486328125e-06	1.9073486328125e-06	19.723328113555908	19.71860146522522	3.576278686523437e-06	3.337860107421875e-06	DeepWalk SkipGram	210	gini		10	2	1	0.0	sqrt		0.0	balanced	0.0	42	100
0	train	0.7987444608567208	2163	0.9375866851595008	0.0624133148404993	0.9485051119623842	0.9362628340811818	0.9273295627029542	0.9485051119623842	0.995169058473233	0.4327967166900635	0.0327808856964111	Node Label Prediction	Decision Tree Classifier	scikit-learn	Cora	2708	10556	Stratified Monte Carlo	5	{"train_size": 0.8}	False	96	3.7.6	Linux-5.10.0-20-cloud-amd64-x86_64-with-debian-11.6	10		2.026557922363281e-05	1.9073486328125e-06	1.9073486328125e-06	19.73250770568848	19.729555130004883	2.384185791015625e-05	1.1682510375976562e-05	DeepWalk SkipGram	252	gini	best	10	2	1	0.0			0.0	balanced	0.0	42	100
1	test	0.7987444608567208	545	0.6807339449541284	0.3192660550458716	0.6645700303367236	0.6572810901877119	0.6553991134929681	0.6645700303367236	0.8118557280850508	0.4327967166900635	0.0327808856964111	Node Label Prediction	Decision Tree Classifier	scikit-learn	Cora	2708	10556	Stratified Monte Carlo	5	{"train_size": 0.8}	False	96	3.7.6	Linux-5.10.0-20-cloud-amd64-x86_64-with-debian-11.6	10		2.026557922363281e-05	1.9073486328125e-06	1.9073486328125e-06	19.73250770568848	19.729555130004883	2.384185791015625e-05	1.1682510375976562e-05	DeepWalk SkipGram	252	gini	best	10	2	1	0.0			0.0	balanced	0.0	42	100
0	train	0.7987444608567208	2163	0.9935275080906149	0.0064724919093851	0.993631864138175	0.9940416901510876	0.994465435129244	0.993631864138175	0.9999311267688736	2.661531448364258	0.8810718059539795	Node Label Prediction	Random Forest Classifier	scikit-learn	Cora	2708	10556	Stratified Monte Carlo	5	{"train_size": 0.8}	False	96	3.7.6	Linux-5.10.0-20-cloud-amd64-x86_64-with-debian-11.6	10		2.026557922363281e-05	1.9073486328125e-06	1.9073486328125e-06	19.73250770568848	19.729555130004883	2.384185791015625e-05	1.1682510375976562e-05	DeepWalk SkipGram	252	gini		10	2	1	0.0	sqrt		0.0	balanced	0.0	42	100
1	test	0.7987444608567208	545	0.8660550458715597	0.1339449541284403	0.8584646054148833	0.858991077202815	0.8605164186829095	0.8584646054148833	0.97365723705312	2.661531448364258	0.8810718059539795	Node Label Prediction	Random Forest Classifier	scikit-learn	Cora	2708	10556	Stratified Monte Carlo	5	{"train_size": 0.8}	False	96	3.7.6	Linux-5.10.0-20-cloud-amd64-x86_64-with-debian-11.6	10		2.026557922363281e-05	1.9073486328125e-06	1.9073486328125e-06	19.73250770568848	19.729555130004883	2.384185791015625e-05	1.1682510375976562e-05	DeepWalk SkipGram	252	gini		10	2	1	0.0	sqrt		0.0	balanced	0.0	42	100
0	train	0.7987444608567208	2163	0.9246417013407304	0.0753582986592695	0.9299742740119764	0.926373902958726	0.924717792415658	0.9299742740119764	0.9945404494719744	0.4491956233978271	0.0314621925354003	Node Label Prediction	Decision Tree Classifier	scikit-learn	Cora	2708	10556	Stratified Monte Carlo	6	{"train_size": 0.8}	False	96	3.7.6	Linux-5.10.0-20-cloud-amd64-x86_64-with-debian-11.6	10		2.026557922363281e-05	1.9073486328125e-06	1.9073486328125e-06	19.836132764816284	19.83350110054016	3.576278686523437e-06	3.337860107421875e-06	DeepWalk SkipGram	294	gini	best	10	2	1	0.0			0.0	balanced	0.0	42	100
1	test	0.7987444608567208	545	0.6807339449541284	0.3192660550458716	0.6881114138527022	0.6748250071449892	0.665065444176426	0.6881114138527022	0.8297909048193292	0.4491956233978271	0.0314621925354003	Node Label Prediction	Decision Tree Classifier	scikit-learn	Cora	2708	10556	Stratified Monte Carlo	6	{"train_size": 0.8}	False	96	3.7.6	Linux-5.10.0-20-cloud-amd64-x86_64-with-debian-11.6	10		2.026557922363281e-05	1.9073486328125e-06	1.9073486328125e-06	19.836132764816284	19.83350110054016	3.576278686523437e-06	3.337860107421875e-06	DeepWalk SkipGram	294	gini	best	10	2	1	0.0			0.0	balanced	0.0	42	100
0	train	0.7987444608567208	2163	0.9935275080906149	0.0064724919093851	0.9936556558047064	0.9936877764734032	0.99373146945199	0.9936556558047064	0.9999222314580954	2.660264492034912	0.8800804615020752	Node Label Prediction	Random Forest Classifier	scikit-learn	Cora	2708	10556	Stratified Monte Carlo	6	{"train_size": 0.8}	False	96	3.7.6	Linux-5.10.0-20-cloud-amd64-x86_64-with-debian-11.6	10		2.026557922363281e-05	1.9073486328125e-06	1.9073486328125e-06	19.836132764816284	19.83350110054016	3.576278686523437e-06	3.337860107421875e-06	DeepWalk SkipGram	294	gini		10	2	1	0.0	sqrt		0.0	balanced	0.0	42	100
1	test	0.7987444608567208	545	0.8807339449541285	0.1192660550458715	0.8596375999249279	0.8703646877083584	0.8838252733023805	0.8596375999249279	0.9805692633507832	2.660264492034912	0.8800804615020752	Node Label Prediction	Random Forest Classifier	scikit-learn	Cora	2708	10556	Stratified Monte Carlo	6	{"train_size": 0.8}	False	96	3.7.6	Linux-5.10.0-20-cloud-amd64-x86_64-with-debian-11.6	10		2.026557922363281e-05	1.9073486328125e-06	1.9073486328125e-06	19.836132764816284	19.83350110054016	3.576278686523437e-06	3.337860107421875e-06	DeepWalk SkipGram	294	gini		10	2	1	0.0	sqrt		0.0	balanced	0.0	42	100
0	train	0.7987444608567208	2163	0.939435968562182	0.0605640314378178	0.9489340266137446	0.942915364869566	0.9384939219705496	0.9489340266137446	0.99576715584839	0.4287257194519043	0.0310127735137939	Node Label Prediction	Decision Tree Classifier	scikit-learn	Cora	2708	10556	Stratified Monte Carlo	7	{"train_size": 0.8}	False	96	3.7.6	Linux-5.10.0-20-cloud-amd64-x86_64-with-debian-11.6	10		2.026557922363281e-05	1.9073486328125e-06	1.9073486328125e-06	19.73452472686768	19.729225397109985	3.576278686523437e-06	3.576278686523437e-06	DeepWalk SkipGram	336	gini	best	10	2	1	0.0			0.0	balanced	0.0	42	100
1	test	0.7987444608567208	545	0.634862385321101	0.3651376146788991	0.6073966002110592	0.6166082116048741	0.6306803712435769	0.6073966002110592	0.7863286203189765	0.4287257194519043	0.0310127735137939	Node Label Prediction	Decision Tree Classifier	scikit-learn	Cora	2708	10556	Stratified Monte Carlo	7	{"train_size": 0.8}	False	96	3.7.6	Linux-5.10.0-20-cloud-amd64-x86_64-with-debian-11.6	10		2.026557922363281e-05	1.9073486328125e-06	1.9073486328125e-06	19.73452472686768	19.729225397109985	3.576278686523437e-06	3.576278686523437e-06	DeepWalk SkipGram	336	gini	best	10	2	1	0.0			0.0	balanced	0.0	42	100
0	train	0.7987444608567208	2163	0.994914470642626	0.005085529357374	0.9942871721329324	0.9945887268784434	0.9948973554631032	0.9942871721329324	0.9999171176322896	2.6554479598999023	1.2323217391967771	Node Label Prediction	Random Forest Classifier	scikit-learn	Cora	2708	10556	Stratified Monte Carlo	7	{"train_size": 0.8}	False	96	3.7.6	Linux-5.10.0-20-cloud-amd64-x86_64-with-debian-11.6	10		2.026557922363281e-05	1.9073486328125e-06	1.9073486328125e-06	19.73452472686768	19.729225397109985	3.576278686523437e-06	3.576278686523437e-06	DeepWalk SkipGram	336	gini		10	2	1	0.0	sqrt		0.0	balanced	0.0	42	100
1	test	0.7987444608567208	545	0.8642201834862385	0.1357798165137614	0.8429743001095679	0.8526842310144511	0.8655545603821465	0.8429743001095679	0.9769887956504796	2.6554479598999023	1.2323217391967771	Node Label Prediction	Random Forest Classifier	scikit-learn	Cora	2708	10556	Stratified Monte Carlo	7	{"train_size": 0.8}	False	96	3.7.6	Linux-5.10.0-20-cloud-amd64-x86_64-with-debian-11.6	10		2.026557922363281e-05	1.9073486328125e-06	1.9073486328125e-06	19.73452472686768	19.729225397109985	3.576278686523437e-06	3.576278686523437e-06	DeepWalk SkipGram	336	gini		10	2	1	0.0	sqrt		0.0	balanced	0.0	42	100
0	train	0.7987444608567208	2163	0.8432732316227461	0.1567267683772538	0.8506391420199465	0.8566119705831489	0.8685089974885823	0.8506391420199465	0.9773612747862864	0.470630407333374	0.0327935218811035	Node Label Prediction	Decision Tree Classifier	scikit-learn	Cora	2708	10556	Stratified Monte Carlo	8	{"train_size": 0.8}	False	96	3.7.6	Linux-5.10.0-20-cloud-amd64-x86_64-with-debian-11.6	10		2.026557922363281e-05	1.9073486328125e-06	1.9073486328125e-06	20.00053024291992	19.996516227722168	5.960464477539063e-06	4.291534423828125e-06	DeepWalk SkipGram	378	gini	best	10	2	1	0.0			0.0	balanced	0.0	42	100
1	test	0.7987444608567208	545	0.6385321100917432	0.3614678899082569	0.6094488013170272	0.6182479179728152	0.6369743365839406	0.6094488013170272	0.8134240776054052	0.470630407333374	0.0327935218811035	Node Label Prediction	Decision Tree Classifier	scikit-learn	Cora	2708	10556	Stratified Monte Carlo	8	{"train_size": 0.8}	False	96	3.7.6	Linux-5.10.0-20-cloud-amd64-x86_64-with-debian-11.6	10		2.026557922363281e-05	1.9073486328125e-06	1.9073486328125e-06	20.00053024291992	19.996516227722168	5.960464477539063e-06	4.291534423828125e-06	DeepWalk SkipGram	378	gini	best	10	2	1	0.0			0.0	balanced	0.0	42	100
0	train	0.7987444608567208	2163	0.9926028663892742	0.0073971336107258	0.9939986357409528	0.9935645429938096	0.9931465780606245	0.9939986357409528	0.9999214970188438	2.67539119720459	0.9827098846435548	Node Label Prediction	Random Forest Classifier	scikit-learn	Cora	2708	10556	Stratified Monte Carlo	8	{"train_size": 0.8}	False	96	3.7.6	Linux-5.10.0-20-cloud-amd64-x86_64-with-debian-11.6	10		2.026557922363281e-05	1.9073486328125e-06	1.9073486328125e-06	20.00053024291992	19.996516227722168	5.960464477539063e-06	4.291534423828125e-06	DeepWalk SkipGram	378	gini		10	2	1	0.0	sqrt		0.0	balanced	0.0	42	100
1	test	0.7987444608567208	545	0.8788990825688073	0.1211009174311926	0.8681869312043438	0.8723679742869435	0.8776348182141563	0.8681869312043438	0.978077316401449	2.67539119720459	0.9827098846435548	Node Label Prediction	Random Forest Classifier	scikit-learn	Cora	2708	10556	Stratified Monte Carlo	8	{"train_size": 0.8}	False	96	3.7.6	Linux-5.10.0-20-cloud-amd64-x86_64-with-debian-11.6	10		2.026557922363281e-05	1.9073486328125e-06	1.9073486328125e-06	20.00053024291992	19.996516227722168	5.960464477539063e-06	4.291534423828125e-06	DeepWalk SkipGram	378	gini		10	2	1	0.0	sqrt		0.0	balanced	0.0	42	100
0	train	0.7987444608567208	2163	0.9348127600554784	0.0651872399445215	0.949087853334528	0.9447512873583228	0.9425059040101128	0.949087853334528	0.996303666739488	0.4354784488677978	0.0314357280731201	Node Label Prediction	Decision Tree Classifier	scikit-learn	Cora	2708	10556	Stratified Monte Carlo	9	{"train_size": 0.8}	False	96	3.7.6	Linux-5.10.0-20-cloud-amd64-x86_64-with-debian-11.6	10		2.026557922363281e-05	1.9073486328125e-06	1.9073486328125e-06	19.73994016647339	19.735828161239624	3.814697265625e-06	4.0531158447265625e-06	DeepWalk SkipGram	420	gini	best	10	2	1	0.0			0.0	balanced	0.0	42	100
1	test	0.7987444608567208	545	0.653211009174312	0.3467889908256881	0.6514329484834878	0.6400733131315963	0.6327846824793086	0.6514329484834878	0.811266784580661	0.4354784488677978	0.0314357280731201	Node Label Prediction	Decision Tree Classifier	scikit-learn	Cora	2708	10556	Stratified Monte Carlo	9	{"train_size": 0.8}	False	96	3.7.6	Linux-5.10.0-20-cloud-amd64-x86_64-with-debian-11.6	10		2.026557922363281e-05	1.9073486328125e-06	1.9073486328125e-06	19.73994016647339	19.735828161239624	3.814697265625e-06	4.0531158447265625e-06	DeepWalk SkipGram	420	gini	best	10	2	1	0.0			0.0	balanced	0.0	42	100
0	train	0.7987444608567208	2163	0.9944521497919556	0.0055478502080443	0.9944743318989973	0.9948824511177364	0.9953062639654748	0.9944743318989973	0.9999081979059244	2.6549861431121826	0.8870973587036133	Node Label Prediction	Random Forest Classifier	scikit-learn	Cora	2708	10556	Stratified Monte Carlo	9	{"train_size": 0.8}	False	96	3.7.6	Linux-5.10.0-20-cloud-amd64-x86_64-with-debian-11.6	10		2.026557922363281e-05	1.9073486328125e-06	1.9073486328125e-06	19.73994016647339	19.735828161239624	3.814697265625e-06	4.0531158447265625e-06	DeepWalk SkipGram	420	gini		10	2	1	0.0	sqrt		0.0	balanced	0.0	42	100
1	test	0.7987444608567208	545	0.8715596330275229	0.128440366972477	0.852809325581295	0.8619423501855528	0.8735150448368808	0.852809325581295	0.9767026279917292	2.6549861431121826	0.8870973587036133	Node Label Prediction	Random Forest Classifier	scikit-learn	Cora	2708	10556	Stratified Monte Carlo	9	{"train_size": 0.8}	False	96	3.7.6	Linux-5.10.0-20-cloud-amd64-x86_64-with-debian-11.6	10		2.026557922363281e-05	1.9073486328125e-06	1.9073486328125e-06	19.73994016647339	19.735828161239624	3.814697265625e-06	4.0531158447265625e-06	DeepWalk SkipGram	420	gini		10	2	1	0.0	sqrt		0.0	balanced	0.0	42	100
0	train	0.7992149758454107	2647	0.6845485455232339	0.3154514544767661	0.6916917001369823	0.6753027116182609	0.6865617032504389	0.6916917001369823	0.9254224875302705	0.5877783298492432	0.0357577800750732	Node Label Prediction	Decision Tree Classifier	scikit-learn	CiteSeer	3312	9196	Stratified Monte Carlo	0	{"train_size": 0.8}	False	96	3.7.6	Linux-5.10.0-20-cloud-amd64-x86_64-with-debian-11.6	10		1.621246337890625e-05	2.1457672119140625e-06	2.1457672119140625e-06	14.585904836654665	14.582356929779053	1.0013580322265623e-05	4.0531158447265625e-06	DeepWalk SkipGram	42	gini	best	10	2	1	0.0			0.0	balanced	0.0	42	100
1	test	0.7992149758454107	665	0.4631578947368421	0.5368421052631579	0.440498721277331	0.4486092164977325	0.4725490984493753	0.440498721277331	0.7189344466967329	0.5877783298492432	0.0357577800750732	Node Label Prediction	Decision Tree Classifier	scikit-learn	CiteSeer	3312	9196	Stratified Monte Carlo	0	{"train_size": 0.8}	False	96	3.7.6	Linux-5.10.0-20-cloud-amd64-x86_64-with-debian-11.6	10		1.621246337890625e-05	2.1457672119140625e-06	2.1457672119140625e-06	14.585904836654665	14.582356929779053	1.0013580322265623e-05	4.0531158447265625e-06	DeepWalk SkipGram	42	gini	best	10	2	1	0.0			0.0	balanced	0.0	42	100
0	train	0.7992149758454107	2647	0.972421609369097	0.0275783906309029	0.9718238537273626	0.972597854468249	0.9734413913864748	0.9718238537273626	0.9984279023735678	3.1118502616882324	1.0883564949035645	Node Label Prediction	Random Forest Classifier	scikit-learn	CiteSeer	3312	9196	Stratified Monte Carlo	0	{"train_size": 0.8}	False	96	3.7.6	Linux-5.10.0-20-cloud-amd64-x86_64-with-debian-11.6	10		1.621246337890625e-05	2.1457672119140625e-06	2.1457672119140625e-06	14.585904836654665	14.582356929779053	1.0013580322265623e-05	4.0531158447265625e-06	DeepWalk SkipGram	42	gini		10	2	1	0.0	sqrt		0.0	balanced	0.0	42	100
1	test	0.7992149758454107	665	0.7082706766917293	0.2917293233082706	0.6667222512976929	0.6720742536471276	0.6833528094703677	0.6667222512976929	0.9028406533872728	3.1118502616882324	1.0883564949035645	Node Label Prediction	Random Forest Classifier	scikit-learn	CiteSeer	3312	9196	Stratified Monte Carlo	0	{"train_size": 0.8}	False	96	3.7.6	Linux-5.10.0-20-cloud-amd64-x86_64-with-debian-11.6	10		1.621246337890625e-05	2.1457672119140625e-06	2.1457672119140625e-06	14.585904836654665	14.582356929779053	1.0013580322265623e-05	4.0531158447265625e-06	DeepWalk SkipGram	42	gini		10	2	1	0.0	sqrt		0.0	balanced	0.0	42	100
0	train	0.7992149758454107	2647	0.7261050245561013	0.2738949754438987	0.7232330660708722	0.7232425017245944	0.7351004453932976	0.7232330660708722	0.9392838384460412	0.5798130035400391	0.0329213142395019	Node Label Prediction	Decision Tree Classifier	scikit-learn	CiteSeer	3312	9196	Stratified Monte Carlo	1	{"train_size": 0.8}	False	96	3.7.6	Linux-5.10.0-20-cloud-amd64-x86_64-with-debian-11.6	10		1.621246337890625e-05	2.1457672119140625e-06	2.1457672119140625e-06	14.493635416030884	14.488763809204102	2.86102294921875e-06	3.0994415283203125e-06	DeepWalk SkipGram	84	gini	best	10	2	1	0.0			0.0	balanced	0.0	42	100
1	test	0.7992149758454107	665	0.518796992481203	0.4812030075187969	0.5007431208368472	0.5010699710229936	0.511296389489026	0.5007431208368472	0.7349830484140174	0.5798130035400391	0.0329213142395019	Node Label Prediction	Decision Tree Classifier	scikit-learn	CiteSeer	3312	9196	Stratified Monte Carlo	1	{"train_size": 0.8}	False	96	3.7.6	Linux-5.10.0-20-cloud-amd64-x86_64-with-debian-11.6	10		1.621246337890625e-05	2.1457672119140625e-06	2.1457672119140625e-06	14.493635416030884	14.488763809204102	2.86102294921875e-06	3.0994415283203125e-06	DeepWalk SkipGram	84	gini	best	10	2	1	0.0			0.0	balanced	0.0	42	100
0	train	0.7992149758454107	2647	0.9720438231960712	0.0279561768039289	0.9746678858764708	0.97367974298298	0.9728083733423322	0.9746678858764708	0.9983977517273164	2.798783302307129	0.98687481880188	Node Label Prediction	Random Forest Classifier	scikit-learn	CiteSeer	3312	9196	Stratified Monte Carlo	1	{"train_size": 0.8}	False	96	3.7.6	Linux-5.10.0-20-cloud-amd64-x86_64-with-debian-11.6	10		1.621246337890625e-05	2.1457672119140625e-06	2.1457672119140625e-06	14.493635416030884	14.488763809204102	2.86102294921875e-06	3.0994415283203125e-06	DeepWalk SkipGram	84	gini		10	2	1	0.0	sqrt		0.0	balanced	0.0	42	100
1	test	0.7992149758454107	665	0.7473684210526316	0.2526315789473684	0.7094894017534566	0.7138930758742266	0.7273218742357676	0.7094894017534566	0.9197794167043186	2.798783302307129	0.98687481880188	Node Label Prediction	Random Forest Classifier	scikit-learn	CiteSeer	3312	9196	Stratified Monte Carlo	1	{"train_size": 0.8}	False	96	3.7.6	Linux-5.10.0-20-cloud-amd64-x86_64-with-debian-11.6	10		1.621246337890625e-05	2.1457672119140625e-06	2.1457672119140625e-06	14.493635416030884	14.488763809204102	2.86102294921875e-06	3.0994415283203125e-06	DeepWalk SkipGram	84	gini		10	2	1	0.0	sqrt		0.0	balanced	0.0	42	100
[truncated: 1,152 more rows]
[truncated: 40 more columns]
