# Supplementary material for: GRAPE for fast and scalable graph processing and random-walk-based embedding
Source: Nat Comput Sci. 2023 Jun 26;3(6):552–68. doi: 10.1038/s43588-023-00465-8 (PMC10768636; doi:10.1038/s43588-023-00465-8)
Supplement: Supplementary file 7 — CSVs with time series data with time and memory requirements for the different Node2Vec implementations on the 3 considered graphs. CSV table with model performance metrics for the edge prediction task for all the considered holdouts. [file 43588_2023_465_MOESM7_ESM.zip]

Archive with 2 entries (2 files):
- model_predictions_holdouts.csv
- ram_and_time_benchmarks_holdouts.zip
