# Supplementary material for: GRAPE for fast and scalable graph processing and random-walk-based embedding
Source: Nat Comput Sci. 2023 Jun 26;3(6):552–68. doi: 10.1038/s43588-023-00465-8 (PMC10768636; doi:10.1038/s43588-023-00465-8)
Supplement: Supplementary file 7 — CSVs with time series data with time and memory requirements for the different Node2Vec implementations on the 3 considered graphs. CSV table with model performance metrics for the edge prediction task for all the considered holdouts. [file 43588_2023_465_MOESM7_ESM.zip › model_predictions_holdouts.csv]

Accuracy	Balanced Accuracy	F1 Score	Precision	Recall	AUPRC micro	AUPRC macro	AUPRC weighted	AUROC micro	AUROC macro	AUROC weighted	evaluation_type	unbalance	size	graph_name	required_training_time	seconds_necessary_for_embedding	train_evaluation_time	test_evaluation_time	random_state	edge_types	sample_only_edges_with_heterogeneous_node_types	model_name	library
0.9147715648211824	0.9147301251690934	0.9180657691541412	0.8847665042355931	0.953969575957366	0.9329505082403368	0.9329505082403368	0.9329505082403368	0.9577908782310788	0.9577908782310788	0.9577908782310788	train	1.0	0.8	CTD	7186.530874490738	1.2474689483642578	311.16601753234863	73.1659369468689	0	['genes diseases']	True	DecisionTreeClassifier	FastNodeEmbedding
0.9141141653464882	0.9142800694798948	0.9170332544208906	0.883384786499181	0.953346594653516	0.9322160653411664	0.9322160653411664	0.9322160653411664	0.9576950317576416	0.9576950317576416	0.9576950317576416	test	1.0	0.1999999999999999	CTD		1.2474689483642578			0	['genes diseases']	True	DecisionTreeClassifier	FastNodeEmbedding
0.8950184349719179	0.9146480412987884	0.819842903802508	0.7187830935443769	0.953969575957366	0.8251140531638202	0.8251140531638202	0.8251140531638202	0.9577534292123292	0.9577534292123292	0.9577534292123292	train	3.0	0.8	CTD	7186.530874490738	1.2474689483642578	1194.5078659057615		0	['genes diseases']	True	DecisionTreeClassifier	FastNodeEmbedding
0.8947509062345974	0.9143653973393208	0.818188850540569	0.7165957237527169	0.953346594653516	0.8234618413282931	0.8234618413282931	0.8234618413282931	0.9576847151085636	0.9576847151085636	0.9576847151085636	test	3.0	0.1999999999999999	CTD		1.2474689483642578		153.6255121231079	0	['genes diseases']	True	DecisionTreeClassifier	FastNodeEmbedding
0.9124804229813592	0.9124377462607188	0.9159578174421688	0.8818150745639933	0.9528509789612994	0.9286341604337494	0.9286341604337494	0.9286341604337494	0.9550963114326096	0.9550963114326096	0.9550963114326096	train	1.0	0.8	CTD	7309.515823841095	1.2532689571380615	313.63729310035706	75.2057855129242	42	['genes diseases']	True	DecisionTreeClassifier	FastNodeEmbedding
0.911656132667934	0.9118267619643368	0.914751468633108	0.8803008664013027	0.9520083453189369	0.9274561675543264	0.9274561675543264	0.9274561675543264	0.9547391991126338	0.9547391991126338	0.9547391991126338	test	1.0	0.1999999999999999	CTD		1.2532689571380615			42	['genes diseases']	True	DecisionTreeClassifier	FastNodeEmbedding
0.8921611399403121	0.912369700841534	0.8156661835381361	0.7130117559020717	0.9528509789612994	0.8152371950721584	0.8152371950721584	0.8152371950721584	0.955073289502142	0.955073289502142	0.955073289502142	train	3.0	0.8	CTD	7309.515823841095	1.2532689571380615	1202.0896298885343		42	['genes diseases']	True	DecisionTreeClassifier	FastNodeEmbedding
0.8917139123278093	0.911897041088802	0.8137060686942252	0.7104901598157627	0.9520083453189369	0.8131140207951278	0.8131140207951278	0.8131140207951278	0.9548244076530132	0.9548244076530132	0.9548244076530132	test	3.0	0.1999999999999999	CTD		1.2532689571380615		157.55253195762634	42	['genes diseases']	True	DecisionTreeClassifier	FastNodeEmbedding
0.9115961254437426	0.9115542610278676	0.9150457025241348	0.8815419833092307	0.9511967060627716	0.9349474672195732	0.9349474672195732	0.9349474672195732	0.9581465772882968	0.9581465772882968	0.9581465772882968	train	1.0	0.8	CTD	7244.6230936050415	1.2638461589813232	312.50174021720886	74.86011242866516	84	['genes diseases']	True	DecisionTreeClassifier	FastNodeEmbedding
0.911162441508171	0.9113293099260914	0.9142017831815022	0.8804678147015206	0.9506236816042553	0.9342197705488484	0.9342197705488484	0.9342197705488484	0.958049027376854	0.958049027376854	0.958049027376854	test	1.0	0.1999999999999999	CTD		1.2638461589813232			84	['genes diseases']	True	DecisionTreeClassifier	FastNodeEmbedding
0.8916723721176888	0.9114928411896416	0.8147231429356796	0.7124971527361386	0.9511967060627716	0.830030309758396	0.830030309758396	0.830030309758396	0.9580621017579816	0.9580621017579816	0.9580621017579816	train	3.0	0.8	CTD	7244.6230936050415	1.2638461589813232	1204.1098282337189		84	['genes diseases']	True	DecisionTreeClassifier	FastNodeEmbedding
0.891300655102002	0.9111586158182268	0.8129066578452695	0.7100426512335253	0.9506236816042553	0.8283696555790634	0.8283696555790634	0.8283696555790634	0.9579246799055744	0.9579246799055744	0.9579246799055744	test	3.0	0.1999999999999999	CTD		1.2638461589813232		154.25011277198792	84	['genes diseases']	True	DecisionTreeClassifier	FastNodeEmbedding
0.90716990967969	0.9071312157144252	0.910534719276721	0.8795486248508239	0.9437837890599908	0.9307105033078054	0.9307105033078054	0.9307105033078054	0.9552094656808598	0.9552094656808598	0.9552094656808598	train	1.0	0.8	CTD	7378.43984913826	1.2549808025360107	317.1551456451416	74.14691615104675	126	['genes diseases']	True	DecisionTreeClassifier	FastNodeEmbedding
0.9068429905828016	0.9069987603982496	0.9098052445021412	0.878267783192444	0.943692005087313	0.9302630569757868	0.9302630569757868	0.9302630569757868	0.9553808856879248	0.9553808856879248	0.9553808856879248	test	1.0	0.1999999999999999	CTD		1.2549808025360107			126	['genes diseases']	True	DecisionTreeClassifier	FastNodeEmbedding
0.8886494355521942	0.907008131311928	0.8093279962689531	0.7084053078442589	0.9437837890599908	0.820721464519967	0.820721464519967	0.820721464519967	0.9551564081160908	0.9551564081160908	0.9551564081160908	train	3.0	0.8	CTD	7378.43984913826	1.2549808025360107	1212.551147699356		126	['genes diseases']	True	DecisionTreeClassifier	FastNodeEmbedding
0.8886618527445187	0.9070827783322524	0.8080991910252935	0.7065759958424652	0.943692005087313	0.8201327993696214	0.8201327993696214	0.8201327993696214	0.9554446267783177	0.9554446267783177	0.9554446267783177	test	3.0	0.1999999999999999	CTD		1.2549808025360107		158.0064811706543	126	['genes diseases']	True	DecisionTreeClassifier	FastNodeEmbedding
0.9155323148602224	0.91549901968006	0.9181886880270548	0.8910779031725781	0.9470009141513251	0.9327012840302352	0.9327012840302352	0.9327012840302352	0.9581934745781426	0.9581934745781426	0.9581934745781426	train	1.0	0.8	CTD	7187.047864198685	1.260122776031494	313.1133472919464	73.26829934120178	168	['genes diseases']	True	DecisionTreeClassifier	FastNodeEmbedding
0.9149540459604204	0.9150873472903704	0.9172281630883372	0.889755728063791	0.9464511473633922	0.9317777952450976	0.9317777952450976	0.9317777952450976	0.9579653701735468	0.9579653701735468	0.9579653701735468	test	1.0	0.1999999999999999	CTD		1.260122776031494			168	['genes diseases']	True	DecisionTreeClassifier	FastNodeEmbedding
0.8996785524766437	0.91543598342262	0.8253982502506234	0.7314713459514435	0.9470009141513251	0.8244070423453816	0.8244070423453816	0.8244070423453816	0.9581602614819013	0.9581602614819013	0.9581602614819013	train	3.0	0.8	CTD	7187.047864198685	1.260122776031494	1198.2782802581787		168	['genes diseases']	True	DecisionTreeClassifier	FastNodeEmbedding
0.8995072975814614	0.9152214719810108	0.8239156554299089	0.7294720894970289	0.9464511473633922	0.8227637497769349	0.8227637497769349	0.8227637497769349	0.9580530094258548	0.9580530094258548	0.9580530094258548	test	3.0	0.1999999999999999	CTD		1.260122776031494		153.47742629051208	168	['genes diseases']	True	DecisionTreeClassifier	FastNodeEmbedding
0.9122443681907734	0.9122087395391908	0.9151899432745396	0.8863430257646895	0.9459777317500054	0.926106876132268	0.926106876132268	0.926106876132268	0.9541831536314858	0.9541831536314858	0.9541831536314858	train	1.0	0.8	CTD	7245.57230424881	1.2494471073150637	313.00432205200195	75.15653944015503	210	['genes diseases']	True	DecisionTreeClassifier	FastNodeEmbedding
0.911731105305866	0.9118738890802368	0.9142841955016576	0.8850390071621649	0.9455281854735084	0.9253631784222353	0.9253631784222353	0.9253631784222353	0.9541043224938984	0.9541043224938984	0.9541043224938984	test	1.0	0.1999999999999999	CTD		1.2494471073150637			210	['genes diseases']	True	DecisionTreeClassifier	FastNodeEmbedding
0.8952299860959233	0.9121280351066724	0.8188961160620876	0.7219148617090975	0.9459777317500054	0.8093226072184618	0.8093226072184618	0.8093226072184618	0.9541583741176054	0.9541583741176054	0.9541583741176054	train	3.0	0.8	CTD	7245.57230424881	1.2494471073150637	1200.368370294571		210	['genes diseases']	True	DecisionTreeClassifier	FastNodeEmbedding
0.8950123035860318	0.9119220691879804	0.8173331261473822	0.7197492570236171	0.9455281854735084	0.8076886151006751	0.8076886151006751	0.8076886151006751	0.9541067864299236	0.9541067864299236	0.9541067864299236	test	3.0	0.1999999999999999	CTD		1.2494471073150637		155.48105025291443	210	['genes diseases']	True	DecisionTreeClassifier	FastNodeEmbedding
0.9101880448615476	0.9101513191415316	0.9132817748416848	0.8837425010157567	0.9448640489054692	0.9259968278010436	0.9259968278010436	0.9259968278010436	0.9535870405003746	0.9535870405003746	0.9535870405003746	train	1.0	0.8	CTD	7357.255486249924	1.2670347690582275	316.20373129844666	75.57844185829163	252	['genes diseases']	True	DecisionTreeClassifier	FastNodeEmbedding
0.9097318384675092	0.9098790963482132	0.9124240542628216	0.8824624922617961	0.9444916437546712	0.9251169610847692	0.9251169610847692	0.9251169610847692	0.9534820686675064	0.9534820686675064	0.9534820686675064	test	1.0	0.1999999999999999	CTD		1.2670347690582275			252	['genes diseases']	True	DecisionTreeClassifier	FastNodeEmbedding
0.8927352783525903	0.910093131948767	0.8152032076458345	0.7168342125035531	0.9448640489054692	0.8092109276406045	0.8092109276406045	0.8092109276406045	0.953520057193211	0.953520057193211	0.953520057193211	train	3.0	0.8	CTD	7357.255486249924	1.2670347690582275	1209.62224984169		252	['genes diseases']	True	DecisionTreeClassifier	FastNodeEmbedding
0.8924600957398955	0.9098774208015477	0.8135507469577594	0.7144956594654195	0.9444916437546712	0.8077175888217278	0.8077175888217278	0.8077175888217278	0.9535141298446744	0.9535141298446744	0.9535141298446744	test	3.0	0.1999999999999999	CTD		1.2670347690582275		156.10779738426208	252	['genes diseases']	True	DecisionTreeClassifier	FastNodeEmbedding
0.9144621353510214	0.9144276256730326	0.9172446267132788	0.8892277380800802	0.94708440471019	0.9284864367402996	0.9284864367402996	0.9284864367402996	0.9554893253157828	0.9554893253157828	0.9554893253157828	train	1.0	0.8	CTD	7252.103513240814	1.2871556282043457	313.3966794013977	75.16481614112854	294	['genes diseases']	True	DecisionTreeClassifier	FastNodeEmbedding
0.913990347257759	0.9141278086585314	0.9163707596974175	0.8881214741810084	0.9464761864932116	0.927879019391202	0.927879019391202	0.927879019391202	0.955481243640904	0.955481243640904	0.955481243640904	test	1.0	0.1999999999999999	CTD		1.2871556282043457			294	['genes diseases']	True	DecisionTreeClassifier	FastNodeEmbedding
0.8980535854758661	0.9143799028119884	0.8230832968744022	0.7277937616710425	0.94708440471019	0.8148985295466497	0.8148985295466497	0.8148985295466497	0.9554994357170584	0.9554994357170584	0.9554994357170584	train	3.0	0.8	CTD	7252.103513240814	1.2871556282043457	1275.840773105621		294	['genes diseases']	True	DecisionTreeClassifier	FastNodeEmbedding
0.8977053783326635	0.9140311039468544	0.8213265097742697	0.7254080080773793	0.9464761864932116	0.8129877066809846	0.8129877066809846	0.8129877066809846	0.9553379398672702	0.9553379398672702	0.9553379398672702	test	3.0	0.1999999999999999	CTD		1.2871556282043457		157.36230564117432	294	['genes diseases']	True	DecisionTreeClassifier	FastNodeEmbedding
0.913511648980481	0.91347231419901	0.9166929866809967	0.8850390721368888	0.9506951265183406	0.9380007839416776	0.9380007839416776	0.9380007839416776	0.959633024364318	0.959633024364318	0.959633024364318	train	1.0	0.8	CTD	7265.942275762558	1.2673113346099854	315.564706325531	75.86295413970947	336	['genes diseases']	True	DecisionTreeClassifier	FastNodeEmbedding
0.9131370740613092	0.9132948755064988	0.9159326479602948	0.8838520146207652	0.9504298147924553	0.9373427818337704	0.9373427818337704	0.9373427818337704	0.9595832259448478	0.9595832259448478	0.9595832259448478	test	1.0	0.1999999999999999	CTD		1.2673113346099854			336	['genes diseases']	True	DecisionTreeClassifier	FastNodeEmbedding
0.8948762834009395	0.9134628817956068	0.8191342605653665	0.7195589166528356	0.9506951265183406	0.837902810509628	0.837902810509628	0.837902810509628	0.9596573523652362	0.9596573523652362	0.9596573523652362	train	3.0	0.8	CTD	7265.942275762558	1.2673113346099854	1217.3807842731476		336	['genes diseases']	True	DecisionTreeClassifier	FastNodeEmbedding
0.8946153753994982	0.913298912892658	0.8175400986363827	0.7172532778505786	0.9504298147924553	0.8364300700892476	0.8364300700892476	0.8364300700892476	0.9595956466432743	0.9595956466432743	0.9595956466432743	test	3.0	0.1999999999999999	CTD		1.2673113346099854		156.17967319488525	336	['genes diseases']	True	DecisionTreeClassifier	FastNodeEmbedding
0.909181268867415	0.909143467538515	0.9124033074326532	0.8820093463856877	0.9449667757102967	0.9365152716887216	0.9365152716887216	0.9365152716887216	0.9571253245614372	0.9571253245614372	0.9571253245614372	train	1.0	0.8	CTD	7427.606262207031	1.2802681922912598	320.21595788002014	75.11514210700989	378	['genes diseases']	True	DecisionTreeClassifier	FastNodeEmbedding
0.9088689997328449	0.9090203329952932	0.9116782716726864	0.8809003287231374	0.9446847920319308	0.935956279170759	0.935956279170759	0.935956279170759	0.9571033370092964	0.9571033370092964	0.9571033370092964	test	1.0	0.1999999999999999	CTD		1.2802681922912598			378	['genes diseases']	True	DecisionTreeClassifier	FastNodeEmbedding
0.8912351127304599	0.9091267477140256	0.8131176339281628	0.7135566407632367	0.9449667757102967	0.8351967911833462	0.8351967911833462	0.8351967911833462	0.9571321992078088	0.9571321992078088	0.9571321992078088	train	3.0	0.8	CTD	7427.606262207031	1.2802681922912598	1231.9708712100985		378	['genes diseases']	True	DecisionTreeClassifier	FastNodeEmbedding
0.8910581669364749	0.9090092380642608	0.8116119535753662	0.7114006413728269	0.9446847920319308	0.8337532076496483	0.8337532076496483	0.8337532076496483	0.9570824968393772	0.9570824968393772	0.9570824968393772	test	3.0	0.1999999999999999	CTD		1.2802681922912598		159.12331533432007	378	['genes diseases']	True	DecisionTreeClassifier	FastNodeEmbedding
0.9713032950492456	0.9709769591830192	0.9730168790651594	0.9696218987233104	0.9764357169321972	0.982597612507667	0.982597612507667	0.982597612507667	0.9863781711308056	0.9863781711308056	0.9863781711308056	train	1.0	0.8	PheKnowLator	22.42603135108948	9.589277029037476	0.8618507385253906	0.1777045726776123	0	['variant-disease']	True	DecisionTreeClassifier	FastNodeEmbedding
0.9086734122391068	0.8857845186504951	0.8552148691843258	0.8951672862453531	0.8186763372620127	0.8537312587123687	0.8537312587123687	0.8537312587123687	0.9205457036797376	0.9205457036797376	0.9205457036797376	test	1.0	0.1999999999999999	PheKnowLator		9.589277029037476			0	['variant-disease']	True	DecisionTreeClassifier	FastNodeEmbedding
0.957952609832195	0.9637219070960608	0.92692420423237	0.8821914751171613	0.9764357169321972	0.9118935572793851	0.9118935572793851	0.9118935572793851	0.9790239404447127	0.9790239404447127	0.9790239404447127	train	3.0	0.8	PheKnowLator	22.42603135108948	9.589277029037476	3.036529064178467		0	['variant-disease']	True	DecisionTreeClassifier	FastNodeEmbedding
0.9328080891851804	0.8850884888047355	0.774235035635818	0.7343702348276914	0.8186763372620127	0.7162763507717741	0.7162763507717741	0.7162763507717741	0.9198304841081304	0.9198304841081304	0.9198304841081304	test	3.0	0.1999999999999999	PheKnowLator		9.589277029037476		0.3646538257598877	0	['variant-disease']	True	DecisionTreeClassifier	FastNodeEmbedding
0.9695036157193808	0.9690008142295754	0.9714008665660172	0.9654638169130922	0.977411386933432	0.982110690937506	0.982110690937506	0.982110690937506	0.986584161611354	0.986584161611354	0.986584161611354	train	1.0	0.8	PheKnowLator	22.849329948425293	9.6046245098114	0.8443632125854492	0.1758918762207031	42	['variant-disease']	True	DecisionTreeClassifier	FastNodeEmbedding
0.9087107493559348	0.8880028661032431	0.8565561748313288	0.8879698333536066	0.8272892112420671	0.8592231327002379	0.8592231327002379	0.8592231327002379	0.9188047519289052	0.9188047519289052	0.9188047519289052	test	1.0	0.1999999999999999	PheKnowLator		9.6046245098114			42	['variant-disease']	True	DecisionTreeClassifier	FastNodeEmbedding
0.957912134244034	0.9639986101043811	0.9269266807214804	0.8814010468871812	0.977411386933432	0.9220194922556164	0.9220194922556164	0.9220194922556164	0.9809265275068412	0.9809265275068412	0.9809265275068412	train	3.0	0.8	PheKnowLator	22.849329948425293	9.6046245098114	2.9661378860473637		42	['variant-disease']	True	DecisionTreeClassifier	FastNodeEmbedding
0.93224988437186	0.8883648016230381	0.7746179966044143	0.7282521947326417	0.8272892112420671	0.7167752471667154	0.7167752471667154	0.7167752471667154	0.9179074792199438	0.9179074792199438	0.9179074792199438	test	3.0	0.1999999999999999	PheKnowLator		9.6046245098114		0.3582735061645508	42	['variant-disease']	True	DecisionTreeClassifier	FastNodeEmbedding
0.965289093943261	0.964973775504891	0.9673451294743451	0.9644593400117856	0.970248240088922	0.9764597838045104	0.9764597838045104	0.9764597838045104	0.9811157586815028	0.9811157586815028	0.9811157586815028	train	1.0	0.8	PheKnowLator	22.159706115722656	9.598289251327516	0.8424789905548096	0.1751196384429931	84	['variant-disease']	True	DecisionTreeClassifier	FastNodeEmbedding
0.891983721017063	0.8662780045683789	0.8283187941368465	0.8694406378472654	0.7909111514052584	0.8074772806395756	0.8074772806395756	0.8074772806395756	0.8913049976533131	0.8913049976533131	0.8913049976533131	test	1.0	0.1999999999999999	PheKnowLator		9.598289251327516			84	['variant-disease']	True	DecisionTreeClassifier	FastNodeEmbedding
0.951274137785648	0.9571966937666484	0.9158001492119744	0.8671383474248879	0.970248240088922	0.8791648944276718	0.8791648944276718	0.8791648944276718	0.971948054997307	0.971948054997307	0.971948054997307	train	3.0	0.8	PheKnowLator	22.159706115722656	9.598289251327516	2.970476627349853		84	['variant-disease']	True	DecisionTreeClassifier	FastNodeEmbedding
0.9240522479705268	0.8683846549015453	0.7456196581196581	0.7052344381568311	0.7909111514052584	0.6650593872324861	0.6650593872324861	0.6650593872324861	0.8943616950708264	0.8943616950708264	0.8943616950708264	test	3.0	0.1999999999999999	PheKnowLator		9.598289251327516		0.3765556812286377	84	['variant-disease']	True	DecisionTreeClassifier	FastNodeEmbedding
0.9679002650436832	0.9672986584437552	0.9699409850532238	0.9626318286319016	0.9773619859207112	0.978943859920662	0.978943859920662	0.978943859920662	0.984952547717456	0.984952547717456	0.984952547717456	train	1.0	0.8	PheKnowLator	22.356493949890137	9.620952367782593	0.8501548767089844	0.1775331497192382	126	['variant-disease']	True	DecisionTreeClassifier	FastNodeEmbedding
0.9085240637717956	0.8899388765899077	0.8575084331743631	0.8807646356033453	0.8354487760652766	0.8508416371332874	0.8508416371332874	0.8508416371332874	0.9193511921508328	0.9193511921508328	0.9193511921508328	test	1.0	0.1999999999999999	PheKnowLator		9.620952367782593			126	['variant-disease']	True	DecisionTreeClassifier	FastNodeEmbedding
0.952134244034067	0.9600088043800444	0.9177166381584668	0.8649325099732226	0.9773619859207112	0.8920764879665609	0.8920764879665609	0.8920764879665609	0.9761131496722516	0.9761131496722516	0.9761131496722516	train	3.0	0.8	PheKnowLator	22.356493949890137	9.620952367782593	3.0350966453552246		126	['variant-disease']	True	DecisionTreeClassifier	FastNodeEmbedding
0.9285657326039456	0.8896326234577734	0.7669978671383239	0.7089143186844888	0.8354487760652766	0.6911673641723725	0.6911673641723725	0.6911673641723725	0.919036384309171	0.919036384309171	0.919036384309171	test	3.0	0.1999999999999999	PheKnowLator		9.620952367782593		0.3615641593933105	126	['variant-disease']	True	DecisionTreeClassifier	FastNodeEmbedding
0.9682405680442394	0.9676621695394996	0.97024944367134	0.9632636665733448	0.9773372854143508	0.9713816399487748	0.9713816399487748	0.9713816399487748	0.9801530864900516	0.9801530864900516	0.9801530864900516	train	1.0	0.8	PheKnowLator	22.777214527130127	9.58736276626587	0.8453302383422852	0.1740117073059082	168	['variant-disease']	True	DecisionTreeClassifier	FastNodeEmbedding
0.9029608333644475	0.8806889649219636	0.8470186591323798	0.8812002449479486	0.8153898458748867	0.8330120141062805	0.8330120141062805	0.8330120141062805	0.9183968456255528	0.9183968456255528	0.9183968456255528	test	1.0	0.1999999999999999	PheKnowLator		9.58736276626587			168	['variant-disease']	True	DecisionTreeClassifier	FastNodeEmbedding
0.9544750822160384	0.96161126584817	0.9214226248348052	0.8715596330275229	0.9773372854143508	0.8832015213898616	0.8832015213898616	0.8832015213898616	0.972916564711388	0.972916564711388	0.972916564711388	train	3.0	0.8	PheKnowLator	22.777214527130127	9.58736276626587	2.9896059036254883		168	['variant-disease']	True	DecisionTreeClassifier	FastNodeEmbedding
0.9267794772013206	0.8802063842289035	0.7581265476002318	0.7083784582061632	0.8153898458748867	0.6709470042311619	0.6709470042311619	0.6709470042311619	0.9181593414794528	0.9181593414794528	0.9181593414794528	test	3.0	0.1999999999999999	PheKnowLator		9.58736276626587		0.3578572273254394	168	['variant-disease']	True	DecisionTreeClassifier	FastNodeEmbedding
0.9709957134910508	0.9707118568336164	0.9727090235101418	0.9699734734980596	0.975460046930962	0.9809294268540796	0.9809294268540796	0.9809294268540796	0.985538030523083	0.985538030523083	0.985538030523083	train	1.0	0.8	PheKnowLator	22.56664657592773	9.585110902786257	0.8462834358215332	0.1778061389923095	210	['variant-disease']	True	DecisionTreeClassifier	FastNodeEmbedding
0.9115857073516784	0.8906942645929126	0.8607550276373045	0.8945245661207528	0.8294424297370807	0.8514905787546816	0.8514905787546816	0.8514905787546816	0.919238530601864	0.919238530601864	0.919238530601864	test	1.0	0.1999999999999999	PheKnowLator		9.585110902786257			210	['variant-disease']	True	DecisionTreeClassifier	FastNodeEmbedding
0.9584450628214858	0.9637561017467274	0.927651128102134	0.8843096421693761	0.975460046930962	0.9008988072457956	0.9008988072457956	0.9008988072457956	0.9776979102283332	0.9776979102283332	0.9776979102283332	train	3.0	0.8	PheKnowLator	22.56664657592773	9.585110902786257	3.018176794052124		210	['variant-disease']	True	DecisionTreeClassifier	FastNodeEmbedding
0.9364603435351908	0.8917151083666935	0.7860594995167007	0.7469891814656052	0.8294424297370807	0.7125664271485617	0.7125664271485617	0.7125664271485617	0.9198855470313316	0.9198855470313316	0.9198855470313316	test	3.0	0.1999999999999999	PheKnowLator		9.585110902786257		0.3620710372924804	210	['variant-disease']	True	DecisionTreeClassifier	FastNodeEmbedding
0.9744118320735576	0.9740813329030732	0.9759455668479464	0.9723087106818016	0.979609731999506	0.986516631459773	0.986516631459773	0.986516631459773	0.9900508029774951	0.9900508029774951	0.9900508029774951	train	1.0	0.8	PheKnowLator	22.455960750579838	9.596235275268556	0.8470475673675537	0.1975593566894531	252	['variant-disease']	True	DecisionTreeClassifier	FastNodeEmbedding
0.9095321659261472	0.8850990333729336	0.8555933011502472	0.9023255813953488	0.8134632819582955	0.861961744907763	0.861961744907763	0.861961744907763	0.9268587827254554	0.9268587827254554	0.9268587827254554	test	1.0	0.1999999999999999	PheKnowLator		9.596235275268556			252	['variant-disease']	True	DecisionTreeClassifier	FastNodeEmbedding
0.9620811198246058	0.9675524820643456	0.9338238756769484	0.8921268698684063	0.979609731999506	0.9190971270741404	0.9190971270741404	0.9190971270741404	0.9828368436709446	0.9828368436709446	0.9828368436709446	train	3.0	0.8	PheKnowLator	22.455960750579838	9.596235275268556	3.028069972991944		252	['variant-disease']	True	DecisionTreeClassifier	FastNodeEmbedding
0.9354715235801662	0.8844586859148347	0.7801325942832301	0.7494257673835873	0.8134632819582955	0.7258770150573479	0.7258770150573479	0.7258770150573479	0.9264539737443996	0.9264539737443996	0.9264539737443996	test	3.0	0.1999999999999999	PheKnowLator		9.596235275268556		0.3600280284881592	252	['variant-disease']	True	DecisionTreeClassifier	FastNodeEmbedding
0.967756290697294	0.9676355374525104	0.9695775934993486	0.9694997715569934	0.9696554279362728	0.9835990949551088	0.9835990949551088	0.9835990949551088	0.9867172824175212	0.9867172824175212	0.9867172824175212	train	1.0	0.8	PheKnowLator	22.35700917243957	9.617568969726562	0.8423235416412354	0.1764311790466308	294	['variant-disease']	True	DecisionTreeClassifier	FastNodeEmbedding
0.8991151103311802	0.872373878760915	0.8383391169079814	0.8879594423320659	0.793970988213962	0.8436401126287831	0.8436401126287831	0.8436401126287831	0.9040377972350336	0.9040377972350336	0.9040377972350336	test	1.0	0.1999999999999999	PheKnowLator		9.617568969726562			294	['variant-disease']	True	DecisionTreeClassifier	FastNodeEmbedding
0.956316721477359	0.9604802510322415	0.9238073386399336	0.8820991607401665	0.9696554279362728	0.9133426429233128	0.9133426429233128	0.9133426429233128	0.9795056961670892	0.9795056961670892	0.9795056961670892	train	3.0	0.8	PheKnowLator	22.35700917243957	9.617568969726562	3.042862892150879		294	['variant-disease']	True	DecisionTreeClassifier	FastNodeEmbedding
0.929060142581458	0.8725780475156711	0.7590465872156013	0.7270651722706517	0.793970988213962	0.7029916456798219	0.7029916456798219	0.7029916456798219	0.9042010476803624	0.9042010476803624	0.9042010476803624	test	3.0	0.1999999999999999	PheKnowLator		9.617568969726562		0.3638234138488769	294	['variant-disease']	True	DecisionTreeClassifier	FastNodeEmbedding
0.9668531788881254	0.9666734323566266	0.9687528918226964	0.9678274268104776	0.9696801284426332	0.9803928278104244	0.9803928278104244	0.9803928278104244	0.9843791787677356	0.9843791787677356	0.9843791787677356	train	1.0	0.8	PheKnowLator	22.20601534843445	9.571411609649658	0.8558368682861328	0.1751394271850586	336	['variant-disease']	True	DecisionTreeClassifier	FastNodeEmbedding
0.8988910876302132	0.8753196562816574	0.8401039206424185	0.8769723865877712	0.8062103354487761	0.826672601855554	0.826672601855554	0.826672601855554	0.8999435136757812	0.8999435136757812	0.8999435136757812	test	1.0	0.1999999999999999	PheKnowLator		9.571411609649658			336	['variant-disease']	True	DecisionTreeClassifier	FastNodeEmbedding
0.9543266717261152	0.9591190832695984	0.9206137033845144	0.8762737023024296	0.9696801284426332	0.8888500661082082	0.8888500661082082	0.8888500661082082	0.975402154958	0.975402154958	0.975402154958	train	3.0	0.8	PheKnowLator	22.20601534843445	9.571411609649658	3.006678819656372		336	['variant-disease']	True	DecisionTreeClassifier	FastNodeEmbedding
0.9285338351860416	0.8773891850230497	0.7604896039339355	0.719676277187658	0.8062103354487761	0.675059598043367	0.675059598043367	0.675059598043367	0.9008124435193552	0.9008124435193552	0.9008124435193552	test	3.0	0.1999999999999999	PheKnowLator		9.571411609649658		0.3858716487884521	336	['variant-disease']	True	DecisionTreeClassifier	FastNodeEmbedding
0.9651385753083996	0.964670767497445	0.9672814824369064	0.9621226005889324	0.9724959861677164	0.976670915376086	0.976670915376086	0.976670915376086	0.981786065986525	0.981786065986525	0.981786065986525	train	1.0	0.8	PheKnowLator	22.784145832061768	9.625684022903442	0.8643710613250732	0.1777570247650146	378	['variant-disease']	True	DecisionTreeClassifier	FastNodeEmbedding
0.9053877459582572	0.8860726264170675	0.8524341952014908	0.8767369429803545	0.8294424297370807	0.8393776846935163	0.8393776846935163	0.8393776846935163	0.9162699096718592	0.9162699096718592	0.9162699096718592	test	1.0	0.1999999999999999	PheKnowLator		9.625684022903442			378	['variant-disease']	True	DecisionTreeClassifier	FastNodeEmbedding
0.9517800826376592	0.958246322588974	0.9167782421906836	0.8670990617980002	0.9724959861677164	0.8858780435871726	0.8858780435871726	0.8858780435871726	0.9733066821339827	0.9733066821339827	0.9733066821339827	train	3.0	0.8	PheKnowLator	22.784145832061768	9.625684022903442	3.053166151046753		378	['variant-disease']	True	DecisionTreeClassifier	FastNodeEmbedding
0.9268113746192246	0.8861004676108979	0.7613252197430697	0.7035470537344997	0.8294424297370807	0.6833614914562645	0.6833614914562645	0.6833614914562645	0.9155782865427112	0.9155782865427112	0.9155782865427112	test	3.0	0.1999999999999999	PheKnowLator		9.625684022903442		0.3603549003601074	378	['variant-disease']	True	DecisionTreeClassifier	FastNodeEmbedding
0.9192848121868452	0.919252652793396	0.9217438334369896	0.8953824211467942	0.94970457198248	0.9509185741691204	0.9509185741691204	0.9509185741691204	0.966602398149974	0.966602398149974	0.966602398149974	train	1.0	0.8	CTD	7243.653560161591	1.2548434734344482	314.8879203796387	75.55637788772583	0	['genes diseases']	True	DecisionTreeClassifier	PecanPy
0.9189874563383974	0.919117452099185	0.9210948337044944	0.8941372962580463	0.949728399258823	0.9504815082598465	0.9504815082598465	0.9504815082598465	0.9666201576323928	0.9666201576323928	0.9666201576323928	test	1.0	0.1999999999999999	CTD		1.2548434734344482			0	['genes diseases']	True	DecisionTreeClassifier	PecanPy
0.9039725626970474	0.919200450127274	0.8320118862176852	0.7402731143907324	0.94970457198248	0.8695457211058049	0.8695457211058049	0.8695457211058049	0.966572162497676	0.966572162497676	0.966572162497676	train	3.0	0.8	CTD	7243.653560161591	1.2548434734344482	1207.9049320220947		0	['genes diseases']	True	DecisionTreeClassifier	PecanPy
0.9037640310635278	0.9191502773118057	0.8305948391004518	0.7380181322961787	0.949728399258823	0.8688153115211615	0.8688153115211615	0.8688153115211615	0.9666626028616444	0.9666626028616444	0.9666626028616444	test	3.0	0.1999999999999999	CTD		1.2548434734344482		155.47714495658877	0	['genes diseases']	True	DecisionTreeClassifier	PecanPy
0.918933437593772	0.918905101094362	0.9211264350243312	0.8977627250940006	0.9457386892284828	0.9418103170436408	0.9418103170436408	0.9418103170436408	0.9628014469441192	0.9628014469441192	0.9628014469441192	train	1.0	0.8	CTD	7265.822625875473	1.2673518657684326	313.68350195884705	76.12157726287842	42	['genes diseases']	True	DecisionTreeClassifier	PecanPy
0.9185423285398602	0.9186557954190736	0.920359668713138	0.8966330060031329	0.9453761708834236	0.9412711571539504	0.9412711571539504	0.9412711571539504	0.9627840814806023	0.9627840814806023	0.9627840814806023	test	1.0	0.1999999999999999	CTD		1.2673518657684326			42	['genes diseases']	True	DecisionTreeClassifier	PecanPy
0.9054948442772448	0.918895278430896	0.8336539757853129	0.7453217770925414	0.9457386892284828	0.8465642774604651	0.8465642774604651	0.8465642774604651	0.9627836282698056	0.9627836282698056	0.9627836282698056	train	3.0	0.8	CTD	7265.822625875473	1.2673518657684326	1206.8621537685394		42	['genes diseases']	True	DecisionTreeClassifier	PecanPy
0.9052523647406232	0.9186835209118808	0.8321360912131508	0.7431225726541827	0.9453761708834236	0.8454468382073542	0.8454468382073542	0.8454468382073542	0.9627952413002502	0.9627952413002502	0.9627952413002502	test	3.0	0.1999999999999999	CTD		1.2673518657684326		157.78444051742554	42	['genes diseases']	True	DecisionTreeClassifier	PecanPy
0.9179310701063312	0.9179065862776088	0.9198665881056174	0.8995784768186175	0.9410909258673492	0.9442149384894571	0.9442149384894571	0.9442149384894571	0.9638442230268064	0.9638442230268064	0.9638442230268064	train	1.0	0.8	CTD	7192.887791633606	1.2465739250183103	312.1583654880524	74.69880485534668	84	['genes diseases']	True	DecisionTreeClassifier	PecanPy
0.9177900461755282	0.917888460530186	0.9193448200393451	0.8986062946683911	0.9410631887297684	0.9439166908666944	0.9439166908666944	0.9439166908666944	0.9639781116748324	0.9639781116748324	0.9639781116748324	test	1.0	0.1999999999999999	CTD		1.2465739250183103			84	['genes diseases']	True	DecisionTreeClassifier	PecanPy
0.9062493246705804	0.9178509140235164	0.8340819075055682	0.7489237251710216	0.9410909258673492	0.8524787169661614	0.8524787169661614	0.8524787169661614	0.9638167233973736	0.9638167233973736	0.9638167233973736	train	3.0	0.8	CTD	7192.887791633606	1.2465739250183103	1197.5051503181458		84	['genes diseases']	True	DecisionTreeClassifier	PecanPy
0.9061387143981898	0.9178294335034424	0.8328091339409226	0.7468913944096627	0.9410631887297684	0.8514855958947095	0.8514855958947095	0.8514855958947095	0.9638777000971706	0.9638777000971706	0.9638777000971706	test	3.0	0.1999999999999999	CTD		1.2465739250183103		153.09238457679749	84	['genes diseases']	True	DecisionTreeClassifier	PecanPy
0.9139053749784766	0.9138693922876178	0.9168207339470528	0.8876676708543082	0.9479537309395956	0.9388427616361462	0.9388427616361462	0.9388427616361462	0.9601468242161352	0.9601468242161352	0.9601468242161352	train	1.0	0.8	CTD	7199.345471858978	1.2610459327697754	311.39366340637207	74.70009565353394	126	['genes diseases']	True	DecisionTreeClassifier	PecanPy
0.9135261662771694	0.9136704630682726	0.9160539453406826	0.8864871021263989	0.9476611142645436	0.9383750631242131	0.9383750631242131	0.9383750631242131	0.9601862876979198	0.9601862876979198	0.9601862876979198	test	1.0	0.1999999999999999	CTD		1.2610459327697754			126	['genes diseases']	True	DecisionTreeClassifier	PecanPy
0.8967515308287746	0.9138008939618828	0.8213621023607921	0.7245978613078465	0.9479537309395956	0.8398843573377077	0.8398843573377077	0.8398843573377077	0.960098441320878	0.960098441320878	0.960098441320878	train	3.0	0.8	CTD	7199.345471858978	1.2610459327697754	1198.1516227722168		126	['genes diseases']	True	DecisionTreeClassifier	PecanPy
0.8965648358034092	0.9136689269838132	0.8198793467341781	0.7224630786451823	0.9476611142645436	0.8388249695997766	0.8388249695997766	0.8388249695997766	0.9601500798635988	0.9601500798635988	0.9601500798635988	test	3.0	0.1999999999999999	CTD		1.2610459327697754		154.46556901931763	126	['genes diseases']	True	DecisionTreeClassifier	PecanPy
0.912762826427408	0.9127328142055524	0.9152510923503056	0.8907585973931671	0.9411285712229834	0.932691470474312	0.932691470474312	0.932691470474312	0.9571419568679695	0.9571419568679695	0.9571419568679695	train	1.0	0.8	CTD	7337.581937551498	1.247958421707153	313.71996903419495	73.79291272163391	168	['genes diseases']	True	DecisionTreeClassifier	PecanPy
0.9127036128166884	0.9128253067060608	0.9148122719250956	0.8896332731143811	0.9414580504139384	0.9321359811335928	0.9321359811335928	0.9321359811335928	0.9572256913976736	0.9572256913976736	0.9572256913976736	test	1.0	0.1999999999999999	CTD		1.247958421707153			168	['genes diseases']	True	DecisionTreeClassifier	PecanPy
0.8984547947414651	0.9126643367489876	0.8227386610967827	0.7308063750071949	0.9411285712229834	0.8248783263943714	0.8248783263943714	0.8248783263943714	0.957081388232086	0.957081388232086	0.957081388232086	train	3.0	0.8	CTD	7337.581937551498	1.247958421707153	1213.2929272651672		168	['genes diseases']	True	DecisionTreeClassifier	PecanPy
0.8984216657528274	0.9128278394525204	0.8215772648109967	0.7287781279126537	0.9414580504139384	0.8237943798781652	0.8237943798781652	0.8237943798781652	0.957208601558324	0.957208601558324	0.957208601558324	test	3.0	0.1999999999999999	CTD		1.247958421707153		157.72799038887024	168	['genes diseases']	True	DecisionTreeClassifier	PecanPy
0.9112681783901624	0.911235587394674	0.914007162552384	0.8875186242797263	0.9421254758380752	0.9393130860662136	0.9393130860662136	0.9393130860662136	0.959589315974948	0.959589315974948	0.959589315974948	train	1.0	0.8	CTD	7310.971819162369	1.2648756504058838	318.8941524028778	74.61917328834534	210	['genes diseases']	True	DecisionTreeClassifier	PecanPy
0.9112483454981808	0.9113804242271406	0.9136038860282968	0.8864167190164157	0.9425115293631988	0.9389023230932638	0.9389023230932638	0.9389023230932638	0.959670873609985	0.959670873609985	0.959670873609985	test	1.0	0.1999999999999999	CTD		1.2648756504058838			210	['genes diseases']	True	DecisionTreeClassifier	PecanPy
0.8957470934956459	0.9111902263434316	0.8190247058666745	0.724375731233899	0.9421254758380752	0.8413400729654041	0.8413400729654041	0.8413400729654041	0.9595698159220076	0.9595698159220076	0.9595698159220076	train	3.0	0.8	CTD	7310.971819162369	1.2648756504058838	1216.3978142738342		210	['genes diseases']	True	DecisionTreeClassifier	PecanPy
0.8957840477059599	0.9114256782678752	0.8179567300638813	0.7224795946581263	0.9425115293631988	0.840690011747351	0.840690011747351	0.840690011747351	0.959709782336825	0.959709782336825	0.959709782336825	test	3.0	0.1999999999999999	CTD		1.2648756504058838		155.1758999824524	210	['genes diseases']	True	DecisionTreeClassifier	PecanPy
0.9153187314584768	0.915287953063778	0.9177899452738342	0.8926568205288185	0.944379339081052	0.9393603714077704	0.9393603714077704	0.9393603714077704	0.9606459293631084	0.9606459293631084	0.9606459293631084	train	1.0	0.8	CTD	7343.625237226486	1.2680716514587402	317.9573519229889	74.72338128089905	252	['genes diseases']	True	DecisionTreeClassifier	PecanPy
0.9153121036862713	0.9154362554831812	0.9174007767125448	0.8917082378921036	0.944617783395976	0.9388750138203048	0.9388750138203048	0.9388750138203048	0.960729874185202	0.960729874185202	0.960729874185202	test	1.0	0.1999999999999999	CTD		1.2680716514587402			252	['genes diseases']	True	DecisionTreeClassifier	PecanPy
0.9006814844716661	0.9152320091575938	0.826444493794075	0.734695174291332	0.944379339081052	0.8410154403482517	0.8410154403482517	0.8410154403482517	0.9606135033415932	0.9606135033415932	0.9606135033415932	train	3.0	0.8	CTD	7343.625237226486	1.2680716514587402	1217.535530090332		252	['genes diseases']	True	DecisionTreeClassifier	PecanPy
0.9006423572755123	0.9153629320169612	0.825277232489874	0.7327087207349372	0.944617783395976	0.8398673663631174	0.8398673663631174	0.8398673663631174	0.960699845634422	0.960699845634422	0.960699845634422	test	3.0	0.1999999999999999	CTD		1.2680716514587402		158.35114645957947	252	['genes diseases']	True	DecisionTreeClassifier	PecanPy
0.911665838021998	0.9116294327505928	0.9146871044633786	0.8853106381570173	0.9460800267099976	0.9388528308818112	0.9388528308818112	0.9388528308818112	0.959565000702864	0.959565000702864	0.959565000702864	train	1.0	0.8	CTD	7358.011860847473	1.2617754936218262	317.34992384910583	74.58363080024719	294	['genes diseases']	True	DecisionTreeClassifier	PecanPy
0.911374527154582	0.9115197006026422	0.9139800552097872	0.8843338333822974	0.9456829313206956	0.9383806148077994	0.9383806148077994	0.9383806148077994	0.9595903069213988	0.9595903069213988	0.9595903069213988	test	1.0	0.1999999999999999	CTD		1.2617754936218262			294	['genes diseases']	True	DecisionTreeClassifier	PecanPy
0.8943664565406939	0.9115860782062613	0.8176920772873432	0.7199862252805339	0.9460800267099976	0.8402139993570029	0.8402139993570029	0.8402139993570029	0.9595627917099624	0.9595627917099624	0.9595627917099624	train	3.0	0.8	CTD	7358.011860847473	1.2617754936218262	1214.3330309391022		294	['genes diseases']	True	DecisionTreeClassifier	PecanPy
0.8941637969653091	0.911409507731428	0.8161513051495402	0.7178291563085335	0.9456829313206956	0.8387580229012198	0.8387580229012198	0.8387580229012198	0.9594941803030408	0.9594941803030408	0.9594941803030408	test	3.0	0.1999999999999999	CTD		1.2617754936218262		157.84630513191223	294	['genes diseases']	True	DecisionTreeClassifier	PecanPy
0.9132341071273136	0.913196265136109	0.916311757549473	0.8857948111879715	0.9490064383140966	0.942640178851184	0.942640178851184	0.942640178851184	0.9616745361676032	0.9616745361676032	0.9616745361676032	train	1.0	0.8	CTD	7255.291570186615	1.276803970336914	314.2246851921081	74.00029015541077	336	['genes diseases']	True	DecisionTreeClassifier	PecanPy
0.9128865410279328	0.9130384018191204	0.9155760411559212	0.8846215892149207	0.948775344873757	0.9421639597779098	0.9421639597779098	0.9421639597779098	0.9616865678626982	0.9616865678626982	0.9616865678626982	test	1.0	0.1999999999999999	CTD		1.276803970336914			336	['genes diseases']	True	DecisionTreeClassifier	PecanPy
0.8952158998882248	0.9131271119327274	0.8193501705357743	0.7208635124588999	0.9490064383140966	0.8494363322698465	0.8494363322698465	0.8494363322698465	0.961662162810296	0.961662162810296	0.961662162810296	train	3.0	0.8	CTD	7255.291570186615	1.276803970336914	1203.627700328827		336	['genes diseases']	True	DecisionTreeClassifier	PecanPy
0.8949086081489717	0.9129401642512568	0.8176957939178375	0.7184387567925458	0.948775344873757	0.8480832180259119	0.8480832180259119	0.8480832180259119	0.9616195222845147	0.9616195222845147	0.9616195222845147	test	3.0	0.1999999999999999	CTD		1.276803970336914		155.45414400100708	336	['genes diseases']	True	DecisionTreeClassifier	PecanPy
0.9113604966622476	0.9113239555275824	0.914406817882011	0.8848967638274912	0.9459530113348896	0.9403118234376834	0.9403118234376834	0.9403118234376834	0.9600184774743654	0.9600184774743654	0.9600184774743654	train	1.0	0.8	CTD	7284.353611469269	1.2685742378234863	318.2166476249695	74.642014503479	378	['genes diseases']	True	DecisionTreeClassifier	PecanPy
0.9112848991467992	0.91143348744229	0.9139649024072162	0.8836348728231566	0.9464510446674398	0.9399755660410388	0.9399755660410388	0.9399755660410388	0.9602142938759586	0.9602142938759586	0.9602142938759586	test	1.0	0.1999999999999999	CTD		1.2685742378234863			378	['genes diseases']	True	DecisionTreeClassifier	PecanPy
0.8939603504159634	0.9112729303622572	0.817098969556511	0.7191404527647449	0.9459530113348896	0.8440210118394623	0.8440210118394623	0.8440210118394623	0.9599884134386354	0.9599884134386354	0.9599884134386354	train	3.0	0.8	CTD	7284.353611469269	1.2685742378234863	1217.0199029445648		378	['genes diseases']	True	DecisionTreeClassifier	PecanPy
0.8939738131388396	0.9115401342355408	0.8160053666428081	0.717161743962478	0.9464510446674398	0.8434452943041277	0.8434452943041277	0.8434452943041277	0.9602496175435642	0.9602496175435642	0.9602496175435642	test	3.0	0.1999999999999999	CTD		1.2685742378234863		154.38948154449463	378	['genes diseases']	True	DecisionTreeClassifier	PecanPy
0.9607211805896404	0.9607412787522804	0.962842815576054	0.9652929493545184	0.9604050883043104	0.9816731465110272	0.9816731465110272	0.9816731465110272	0.9833266125158738	0.9833266125158738	0.9833266125158738	train	1.0	0.8	PheKnowLator	22.311419248580933	9.680029153823853	0.8461277484893799	0.1747574806213379	0	['variant-disease']	True	DecisionTreeClassifier	PecanPy
0.8984057051114513	0.8747847860572109	0.8393458109464486	0.8761247380746949	0.8055303717135086	0.8516696941043247	0.8516696941043247	0.8516696941043247	0.910264027153216	0.910264027153216	0.910264027153216	test	1.0	0.1999999999999999	PheKnowLator		9.680029153823853			0	['variant-disease']	True	DecisionTreeClassifier	PecanPy
0.9471726115186778	0.9513029826570624	0.9085110111571938	0.8619374861449789	0.9604050883043104	0.8965851884552968	0.8965851884552968	0.8965851884552968	0.9736984253394244	0.9736984253394244	0.9736984253394244	train	3.0	0.8	PheKnowLator	22.311419248580933	9.680029153823853	3.031455516815185		0	['variant-disease']	True	DecisionTreeClassifier	PecanPy
0.922983684470742	0.8738753070587515	0.746442635862431	0.6954309754427159	0.8055303717135086	0.7083132423776066	0.7083132423776066	0.7083132423776066	0.9085655492091544	0.9085655492091544	0.9085655492091544	test	3.0	0.1999999999999999	PheKnowLator		9.680029153823853		0.3606607913970947	0	['variant-disease']	True	DecisionTreeClassifier	PecanPy
0.9701253231242432	0.969799473820932	0.9719071736708986	0.9685870938462104	0.9752500926268988	0.9844682634726176	0.9844682634726176	0.9844682634726176	0.987173352931441	0.987173352931441	0.987173352931441	train	1.0	0.8	PheKnowLator	22.26504158973694	9.587044715881348	0.8678855895996094	0.1750178337097168	42	['variant-disease']	True	DecisionTreeClassifier	PecanPy
0.9027368106634804	0.8823377321578207	0.8478476724490391	0.8747740147041099	0.822529465095195	0.8488759389393108	0.8488759389393108	0.8488759389393108	0.9165685809376318	0.9165685809376318	0.9165685809376318	test	1.0	0.1999999999999999	PheKnowLator		9.587044715881348			42	['variant-disease']	True	DecisionTreeClassifier	PecanPy
0.9535104140315372	0.960296214035776	0.9197332789797048	0.87019670505262	0.9752500926268988	0.9014583662484178	0.9014583662484178	0.9014583662484178	0.977391713465232	0.977391713465232	0.977391713465232	train	3.0	0.8	PheKnowLator	22.26504158973694	9.587044715881348	3.0310263633728027		42	['variant-disease']	True	DecisionTreeClassifier	PecanPy
0.9285338351860416	0.8842123725424005	0.7641206506290467	0.7134571906025754	0.822529465095195	0.7027750749916917	0.7027750749916917	0.7027750749916917	0.9172914044617696	0.9172914044617696	0.9172914044617696	test	3.0	0.1999999999999999	PheKnowLator		9.587044715881348		0.3619320392608642	42	['variant-disease']	True	DecisionTreeClassifier	PecanPy
0.9659893328097904	0.9658614567217756	0.967910839430706	0.96782120145706	0.9680004940101272	0.9848678301912324	0.9848678301912324	0.9848678301912324	0.9868427933805568	0.9868427933805568	0.9868427933805568	train	1.0	0.8	PheKnowLator	22.421927213668823	9.64693522453308	0.857013463973999	0.1754627227783203	84	['variant-disease']	True	DecisionTreeClassifier	PecanPy
0.9063585109957808	0.8843465891407631	0.8522620169651273	0.8873895976447498	0.8198096101541251	0.8609284253002721	0.8609284253002721	0.8609284253002721	0.9184165906607964	0.9184165906607964	0.9184165906607964	test	1.0	0.1999999999999999	PheKnowLator		9.64693522453308			84	['variant-disease']	True	DecisionTreeClassifier	PecanPy
0.952906653174804	0.9576180284950522	0.918216963448922	0.8733036211699164	0.9680004940101272	0.9192784674391344	0.9192784674391344	0.9192784674391344	0.9788253954467196	0.9788253954467196	0.9788253954467196	train	3.0	0.8	PheKnowLator	22.421927213668823	9.64693522453308	3.0456173419952397		84	['variant-disease']	True	DecisionTreeClassifier	PecanPy
0.9301925009170507	0.8840403360086289	0.7677368002122579	0.7218840435086319	0.8198096101541251	0.7291946912636338	0.7291946912636338	0.7291946912636338	0.918373010442122	0.918373010442122	0.918373010442122	test	3.0	0.1999999999999999	PheKnowLator		9.64693522453308		0.3646984100341797	84	['variant-disease']	True	DecisionTreeClassifier	PecanPy
0.9624423284578384	0.9622640373753888	0.9645852231704832	0.963924963924964	0.9652463875509448	0.9801409961922956	0.9801409961922956	0.9801409961922956	0.9840266971091338	0.9840266971091338	0.9840266971091338	train	1.0	0.8	PheKnowLator	22.719544649124146	9.604400157928469	0.8375532627105713	0.1734490394592285	126	['variant-disease']	True	DecisionTreeClassifier	PecanPy
0.9004219094201545	0.8781904922752172	0.8432559506317955	0.8758393358564278	0.8130099728014506	0.8487426633619666	0.8487426633619666	0.8487426633619666	0.9156372765971368	0.9156372765971368	0.9156372765971368	test	1.0	0.1999999999999999	PheKnowLator		9.604400157928469			126	['variant-disease']	True	DecisionTreeClassifier	PecanPy
0.951547348005734	0.9558233515444337	0.9158351740421968	0.8712363583666827	0.9652463875509448	0.9090348101315532	0.9090348101315532	0.9090348101315532	0.9764935422554554	0.9764935422554554	0.9764935422554554	train	3.0	0.8	PheKnowLator	22.719544649124146	9.604400157928469	2.9766271114349365		126	['variant-disease']	True	DecisionTreeClassifier	PecanPy
0.9285497838949937	0.8802414602207227	0.7620565115785001	0.7171131547381048	0.8130099728014506	0.7089456333839637	0.7089456333839637	0.7089456333839637	0.916582086104222	0.916582086104222	0.916582086104222	test	3.0	0.1999999999999999	PheKnowLator		9.604400157928469		0.36297607421875	126	['variant-disease']	True	DecisionTreeClassifier	PecanPy
0.9679918850822944	0.96724062076411	0.9700967834630504	0.9605768182973932	0.979807336050389	0.979050898793431	0.979050898793431	0.979050898793431	0.9853142794724152	0.9853142794724152	0.9853142794724152	train	1.0	0.8	PheKnowLator	22.662548542022705	9.547333478927612	0.8611655235290527	0.1775391101837158	168	['variant-disease']	True	DecisionTreeClassifier	PecanPy
0.9041556211029383	0.8854420915284169	0.8509724238026125	0.8723961433162719	0.8305757026291931	0.8401081673548667	0.8401081673548667	0.8401081673548667	0.9135588860432928	0.9135588860432928	0.9135588860432928	test	1.0	0.1999999999999999	PheKnowLator		9.547333478927612			168	['variant-disease']	True	DecisionTreeClassifier	PecanPy
0.9500969727633022	0.959370733754528	0.9147090191104834	0.8577220390291367	0.979807336050389	0.8938478270562638	0.8938478270562638	0.8938478270562638	0.976271487820854	0.976271487820854	0.976271487820854	train	3.0	0.8	PheKnowLator	22.662548542022705	9.547333478927612	3.054515600204468		168	['variant-disease']	True	DecisionTreeClassifier	PecanPy
0.9242117350600468	0.885061595212735	0.755177743431221	0.6923294917815983	0.8305757026291931	0.6765146604916116	0.6765146604916116	0.6765146604916116	0.9127330599881726	0.9127330599881726	0.9127330599881726	test	3.0	0.1999999999999999	PheKnowLator		9.547333478927612		0.3671793937683105	168	['variant-disease']	True	DecisionTreeClassifier	PecanPy
0.9653676254049278	0.9651012752996768	0.9673941171396532	0.9652412334628436	0.9695566259108312	0.9791163186353624	0.9791163186353624	0.9791163186353624	0.9839687845051368	0.9839687845051368	0.9839687845051368	train	1.0	0.8	PheKnowLator	22.42284154891968	9.67241907119751	0.8467166423797607	0.2035582065582275	210	['variant-disease']	True	DecisionTreeClassifier	PecanPy
0.904006272635627	0.8811802938414623	0.8482380024791925	0.8851792534187508	0.8142565729827742	0.8409755359170906	0.8409755359170906	0.8409755359170906	0.9079622129119832	0.9079622129119832	0.9079622129119832	test	1.0	0.1999999999999999	PheKnowLator		9.67241907119751			210	['variant-disease']	True	DecisionTreeClassifier	PecanPy
0.9540804452314696	0.958911163701338	0.9202105213803452	0.8756441430387936	0.9695566259108312	0.9038568211122356	0.9038568211122356	0.9038568211122356	0.9765994946536924	0.9765994946536924	0.9765994946536924	train	3.0	0.8	PheKnowLator	22.42284154891968	9.67241907119751	2.966180324554444		210	['variant-disease']	True	DecisionTreeClassifier	PecanPy
0.9294907577231624	0.8813102194126707	0.7647277952211164	0.720878900371225	0.8142565729827742	0.6911839111531233	0.6911839111531233	0.6911839111531233	0.9080161515440016	0.9080161515440016	0.9080161515440016	test	3.0	0.1999999999999999	PheKnowLator		9.67241907119751		0.3760809898376465	210	['variant-disease']	True	DecisionTreeClassifier	PecanPy
0.9658584470403456	0.9654230614170688	0.9679421397715332	0.9632247728301148	0.9727059404717796	0.9801914604979388	0.9801914604979388	0.9801914604979388	0.9853089473814828	0.9853089473814828	0.9853089473814828	train	1.0	0.8	PheKnowLator	22.37662363052368	9.607180833816528	0.8543753623962402	0.1750726699829101	252	['variant-disease']	True	DecisionTreeClassifier	PecanPy
0.9049770376731509	0.8847864099585754	0.8513000292141397	0.8786636111446147	0.8255893019038985	0.8584653589925741	0.8584653589925741	0.8584653589925741	0.9274593025101954	0.9274593025101954	0.9274593025101954	test	1.0	0.1999999999999999	PheKnowLator		9.607180833816528			252	['variant-disease']	True	DecisionTreeClassifier	PecanPy
0.9527683615819208	0.9589916561132475	0.9183608029243892	0.8697668768566474	0.9727059404717796	0.9045643218397798	0.9045643218397798	0.9045643218397798	0.9780684889435004	0.9780684889435004	0.9780684889435004	train	3.0	0.8	PheKnowLator	22.37662363052368	9.607180833816528	2.993715524673462		252	['variant-disease']	True	DecisionTreeClassifier	PecanPy
0.9279277842458652	0.8851390650804271	0.7632668028707632	0.7096931320019484	0.8255893019038985	0.721364825431974	0.721364825431974	0.721364825431974	0.9280783736253212	0.9280783736253212	0.9280783736253212	test	3.0	0.1999999999999999	PheKnowLator		9.607180833816528		0.3812081813812256	252	['variant-disease']	True	DecisionTreeClassifier	PecanPy
0.9660744085599292	0.9654705721112302	0.9682290645224554	0.9609966179225772	0.9755711992095838	0.983035157464879	0.983035157464879	0.983035157464879	0.986035884813804	0.986035884813804	0.986035884813804	train	1.0	0.8	PheKnowLator	22.14901828765869	9.57638430595398	0.8641877174377441	0.1798179149627685	294	['variant-disease']	True	DecisionTreeClassifier	PecanPy
0.9009819661725722	0.8836808615191135	0.84716459197787	0.8618667917448405	0.8329555757026292	0.8535392562091654	0.8535392562091654	0.8535392562091654	0.9204846827494702	0.9204846827494702	0.9204846827494702	test	1.0	0.1999999999999999	PheKnowLator		9.57638430595398			294	['variant-disease']	True	DecisionTreeClassifier	PecanPy
0.948724175731512	0.9571041768999824	0.9122215421569873	0.8565975535698794	0.9755711992095838	0.9049553277399168	0.9049553277399168	0.9049553277399168	0.9765804741577422	0.9765804741577422	0.9765804741577422	train	3.0	0.8	PheKnowLator	22.14901828765869	9.57638430595398	3.016160011291504		294	['variant-disease']	True	DecisionTreeClassifier	PecanPy
0.9235737867019664	0.8856854274749018	0.7541555509952801	0.6889763779527559	0.8329555757026292	0.7186059055915326	0.7186059055915326	0.7186059055915326	0.9218829055339124	0.9218829055339124	0.9218829055339124	test	3.0	0.1999999999999999	PheKnowLator		9.57638430595398		0.3618824481964111	294	['variant-disease']	True	DecisionTreeClassifier	PecanPy
0.9582867052779688	0.9577915733209053	0.960852475125906	0.9556872327428222	0.9660738545140176	0.971194587570534	0.971194587570534	0.971194587570534	0.978611152609578	0.978611152609578	0.978611152609578	train	1.0	0.8	PheKnowLator	22.44296145439148	9.593917846679688	0.849292516708374	0.1761643886566162	336	['variant-disease']	True	DecisionTreeClassifier	PecanPy
0.8916476869656125	0.8715325219219743	0.8316900591578703	0.8517462580185318	0.8125566636446057	0.8264277178673369	0.8264277178673369	0.8264277178673369	0.90502845342244	0.90502845342244	0.90502845342244	test	1.0	0.1999999999999999	PheKnowLator		9.593917846679688			336	['variant-disease']	True	DecisionTreeClassifier	PecanPy
0.9408010793490176	0.9486896963342925	0.8991304447777835	0.8408634052479388	0.9660738545140176	0.874460949599066	0.874460949599066	0.874460949599066	0.968736518897482	0.968736518897482	0.968736518897482	train	3.0	0.8	PheKnowLator	22.44296145439148	9.593917846679688	3.0357017517089844		336	['variant-disease']	True	DecisionTreeClassifier	PecanPy
0.9153283041737772	0.8723584773389426	0.729808132729401	0.6623556581986143	0.8125566636446057	0.6566361822253343	0.6566361822253343	0.6566361822253343	0.905391278699336	0.905391278699336	0.905391278699336	test	3.0	0.1999999999999999	PheKnowLator		9.593917846679688		0.3615345954895019	336	['variant-disease']	True	DecisionTreeClassifier	PecanPy
0.9663492686757632	0.966038538050836	0.9683421169285328	0.9654651705256956	0.971236260343337	0.9838537805854656	0.9838537805854656	0.9838537805854656	0.986461926770675	0.986461926770675	0.986461926770675	train	1.0	0.8	PheKnowLator	22.365379095077515	9.580689430236816	0.8426427841186523	0.1740281581878662	378	['variant-disease']	True	DecisionTreeClassifier	PecanPy
0.9001605496023597	0.8790043896955375	0.8435525391996256	0.8719158200290276	0.8169764279238441	0.8380311067090371	0.8380311067090371	0.8380311067090371	0.9122002458809042	0.9122002458809042	0.9122002458809042	test	1.0	0.1999999999999999	PheKnowLator		9.580689430236816			378	['variant-disease']	True	DecisionTreeClassifier	PecanPy
0.9507850577620371	0.9571686742425718	0.915105921232538	0.8651089623004742	0.971236260343337	0.9073861136055792	0.9073861136055792	0.9073861136055792	0.9764467203799668	0.9764467203799668	0.9764467203799668	train	3.0	0.8	PheKnowLator	22.365379095077515	9.580689430236816	3.0134317874908447		378	['variant-disease']	True	DecisionTreeClassifier	PecanPy
0.9256471188657278	0.8802108414281877	0.7556603773584906	0.702905616224649	0.8169764279238441	0.6851774617279207	0.6851774617279207	0.6851774617279207	0.9136873707548931	0.9136873707548931	0.9136873707548931	test	3.0	0.1999999999999999	PheKnowLator		9.580689430236816		0.3621742725372314	378	['variant-disease']	True	DecisionTreeClassifier	PecanPy
0.946454200542277	0.9464358015636184	0.947422757724945	0.9315387008227136	0.9638579028903084	0.985978613418344	0.985978613418344	0.985978613418344	0.9873527336331088	0.9873527336331088	0.9873527336331088	train	1.0	0.8	CTD	6475.8032994270325	1.1456270217895508	302.4878504276276	72.43425250053406	0	['genes diseases']	True	DecisionTreeClassifier	GraPECPUSkipGram
0.9465072271113628	0.946582475429591	0.9472301399600208	0.9307525321963998	0.964301686265225	0.9859000852683522	0.9859000852683522	0.9859000852683522	0.9874729822262136	0.9874729822262136	0.9874729822262136	test	1.0	0.1999999999999999	CTD		1.1456270217895508			0	['genes diseases']	True	DecisionTreeClassifier	GraPECPUSkipGram
0.9376399057976768	0.9463699991089228	0.8855889079031886	0.8190767068128026	0.9638579028903084	0.9617781230398028	0.9617781230398028	0.9617781230398028	0.9873210450852938	0.9873210450852938	0.9873210450852938	train	3.0	0.8	CTD	6475.8032994270325	1.1456270217895508	1162.7112593650818		0	['genes diseases']	True	DecisionTreeClassifier	GraPECPUSkipGram
0.9377411993220132	0.9466321339443728	0.8849923449874466	0.8177372489177201	0.964301686265225	0.9617605596699856	0.9617605596699856	0.9617605596699856	0.987510031923358	0.987510031923358	0.987510031923358	test	3.0	0.1999999999999999	CTD		1.1456270217895508		150.5032410621643	0	['genes diseases']	True	DecisionTreeClassifier	GraPECPUSkipGram
0.9474014897951464	0.9473854567781383	0.948239141208642	0.93433051807205	0.96256811461856	0.9860219793457368	0.9860219793457368	0.9860219793457368	0.9872631128221412	0.9872631128221412	0.9872631128221412	train	1.0	0.8	CTD	6573.405878543854	1.233593463897705	304.07185888290405	73.01375126838684	42	['genes diseases']	True	DecisionTreeClassifier	GraPECPUSkipGram
0.9474635284082132	0.9475293792049267	0.9480599866344792	0.9335420390343196	0.9630366181896856	0.9860027639854416	0.9860027639854416	0.9860027639854416	0.9874971606835096	0.9874971606835096	0.9874971606835096	test	1.0	0.1999999999999999	CTD		1.233593463897705			42	['genes diseases']	True	DecisionTreeClassifier	GraPECPUSkipGram
0.9397730492018144	0.9473633719832332	0.8889362632327595	0.8257688969200608	0.96256811461856	0.9621815301264964	0.9621815301264964	0.9621815301264964	0.9872378348848154	0.9872378348848154	0.9872378348848154	train	3.0	0.8	CTD	6573.405878543854	1.233593463897705	1169.1326942443848		42	['genes diseases']	True	DecisionTreeClassifier	GraPECPUSkipGram
0.939798273758091	0.9475771427943782	0.8882378691450314	0.8242208934630533	0.9630366181896856	0.9620376476295144	0.9620376476295144	0.9620376476295144	0.9875068963023266	0.9875068963023266	0.9875068963023266	test	3.0	0.1999999999999999	CTD		1.233593463897705		148.53655862808228	42	['genes diseases']	True	DecisionTreeClassifier	GraPECPUSkipGram
0.946671881915454	0.9466528751649634	0.9476661041326864	0.9312691295442012	0.9646508346698014	0.9860277875749612	0.9860277875749612	0.9860277875749612	0.9873553301910848	0.9873553301910848	0.9873553301910848	train	1.0	0.8	CTD	6494.816606044769	1.217822551727295	299.0845391750336	72.05252814292908	84	['genes diseases']	True	DecisionTreeClassifier	GraPECPUSkipGram
0.94670965568763	0.94678630918705	0.947446964838295	0.9306729185308424	0.9648367655537604	0.9858860680758758	0.9858860680758758	0.9858860680758758	0.987466097278225	0.987466097278225	0.987466097278225	test	1.0	0.1999999999999999	CTD		1.217822551727295			84	['genes diseases']	True	DecisionTreeClassifier	GraPECPUSkipGram
0.9376040790675084	0.946610133354592	0.8856140277241662	0.8185478844197958	0.9646508346698014	0.9619214330625828	0.9619214330625828	0.9619214330625828	0.9873166167559012	0.9873166167559012	0.9873166167559012	train	3.0	0.8	CTD	6494.816606044769	1.217822551727295	1156.644513130188		84	['genes diseases']	True	DecisionTreeClassifier	GraPECPUSkipGram
0.9374934624896138	0.946646438494286	0.8846441642384671	0.8167590702709925	0.9648367655537604	0.9614911439844864	0.9614911439844864	0.9614911439844864	0.9874225387160008	0.9874225387160008	0.9874225387160008	test	3.0	0.1999999999999999	CTD		1.217822551727295		149.096657037735	84	['genes diseases']	True	DecisionTreeClassifier	GraPECPUSkipGram
0.946736211507783	0.9467177879228535	0.9477011797048536	0.9317860801799424	0.96416939292861	0.986128908494721	0.986128908494721	0.986128908494721	0.9874615938831433	0.9874615938831433	0.9874615938831433	train	1.0	0.8	CTD	6512.477314949036	1.2558603286743164	303.7105026245117	72.82094287872314	126	['genes diseases']	True	DecisionTreeClassifier	GraPECPUSkipGram
0.9467983079016226	0.946873343758	0.9475150342014884	0.9310724161231034	0.9645488416110094	0.98608129326419	0.98608129326419	0.98608129326419	0.9876068721240704	0.9876068721240704	0.9876068721240704	test	1.0	0.1999999999999999	CTD		1.2558603286743164			126	['genes diseases']	True	DecisionTreeClassifier	GraPECPUSkipGram
0.9378896426223708	0.946640301872339	0.8860274369164322	0.8196020669236126	0.96416939292861	0.962209868831904	0.962209868831904	0.962209868831904	0.9874332356356832	0.9874332356356832	0.9874332356356832	train	3.0	0.8	CTD	6512.477314949036	1.2558603286743164	1168.049435853958		126	['genes diseases']	True	DecisionTreeClassifier	GraPECPUSkipGram
0.938036447246366	0.9469112699199704	0.8855014976595392	0.8184290586995323	0.9645488416110094	0.9620434585717316	0.9620434585717316	0.9620434585717316	0.9876028918613642	0.9876028918613642	0.9876028918613642	test	3.0	0.1999999999999999	CTD		1.2558603286743164		149.91808557510376	126	['genes diseases']	True	DecisionTreeClassifier	GraPECPUSkipGram
0.9470877089716676	0.9470688624108656	0.94806575864433	0.9318085258215266	0.9649003433229516	0.9860875304141736	0.9860875304141736	0.9860875304141736	0.9874194603158644	0.9874194603158644	0.9874194603158644	train	1.0	0.8	CTD	6504.088562250137	1.2523491382598877	299.9833314418793	72.50256443023682	168	['genes diseases']	True	DecisionTreeClassifier	GraPECPUSkipGram
0.94703623563422	0.9471127814329788	0.9477667021440964	0.9310237629480208	0.96512285777355	0.9860470929973189	0.9860470929973189	0.9860470929973189	0.9875820239487978	0.9875820239487978	0.9875820239487978	test	1.0	0.1999999999999999	CTD		1.2523491382598877			168	['genes diseases']	True	DecisionTreeClassifier	GraPECPUSkipGram
0.9380730414045364	0.9470060139461932	0.8864022345745748	0.8197154392603697	0.9649003433229516	0.9621085887489644	0.9621085887489644	0.9621085887489644	0.9873921868351252	0.9873921868351252	0.9873921868351252	train	3.0	0.8	CTD	6504.088562250137	1.2523491382598877	1163.583771944046		168	['genes diseases']	True	DecisionTreeClassifier	GraPECPUSkipGram
0.9380743305923184	0.9471286641280484	0.8856230091275481	0.818223655513671	0.96512285777355	0.961951602938973	0.961951602938973	0.961951602938973	0.9875713871583316	0.9875713871583316	0.9875713871583316	test	3.0	0.1999999999999999	CTD		1.2523491382598877		150.52175450325012	168	['genes diseases']	True	DecisionTreeClassifier	GraPECPUSkipGram
0.946520332777685	0.9465007744056292	0.9475450988294548	0.930674816812403	0.9650382852084302	0.9860708101872298	0.9860708101872298	0.9860708101872298	0.9873994486755252	0.9873994486755252	0.9873994486755252	train	1.0	0.8	CTD	6479.501093864441	1.2434756755828855	304.84668374061584	73.19354295730591	210	['genes diseases']	True	DecisionTreeClassifier	GraPECPUSkipGram
0.9466285944091376	0.9467086671036504	0.947409907543558	0.9299092725335124	0.965581891361932	0.985945974671237	0.985945974671237	0.985945974671237	0.9875102589743108	0.9875102589743108	0.9875102589743108	test	1.0	0.1999999999999999	CTD		1.2434756755828855			210	['genes diseases']	True	DecisionTreeClassifier	GraPECPUSkipGram
0.9372105462919854	0.9464766622545292	0.8850162962210903	0.8172491386144913	0.9650382852084302	0.9621035674170512	0.9621035674170512	0.9621035674170512	0.9873738030511608	0.9873738030511608	0.9873738030511608	train	3.0	0.8	CTD	6479.501093864441	1.2434756755828855	1159.5152626037598		210	['genes diseases']	True	DecisionTreeClassifier	GraPECPUSkipGram
0.9373160965556911	0.9467778330802752	0.8844342267405562	0.8158685006645525	0.965581891361932	0.9617287789133948	0.9617287789133948	0.9617287789133948	0.987516532344106	0.987516532344106	0.987516532344106	test	3.0	0.1999999999999999	CTD		1.2434756755828855		147.88446044921875	210	['genes diseases']	True	DecisionTreeClassifier	GraPECPUSkipGram
0.9470502670405276	0.9470299183383076	0.948100470032367	0.9306078746038726	0.9662632785255276	0.9860235397743334	0.9860235397743334	0.9860235397743334	0.9873304947210972	0.9873304947210972	0.9873304947210972	train	1.0	0.8	CTD	6571.308337450028	1.2459805011749268	305.5367021560669	73.53514742851257	252	['genes diseases']	True	DecisionTreeClassifier	GraPECPUSkipGram
0.9470418020334084	0.9471245712229284	0.9478462812173736	0.9298256372021554	0.9665792345819584	0.9859681697225212	0.9859681697225212	0.9859681697225212	0.9874845488225266	0.9874845488225266	0.9874845488225266	test	1.0	0.1999999999999999	CTD		1.2459805011749268			252	['genes diseases']	True	DecisionTreeClassifier	GraPECPUSkipGram
0.9373032740220466	0.9469463849756444	0.8852959322182755	0.8168486765435623	0.9662632785255276	0.9619489794355016	0.9619489794355016	0.9619489794355016	0.9872887043797676	0.9872887043797676	0.9872887043797676	train	3.0	0.8	CTD	6571.308337450028	1.2459805011749268	1171.0803570747375		252	['genes diseases']	True	DecisionTreeClassifier	GraPECPUSkipGram
0.9373063035732344	0.9471052846595068	0.8845219351834455	0.8153068364262134	0.9665792345819584	0.961765862120768	0.961765862120768	0.961765862120768	0.9874805107411516	0.9874805107411516	0.9874805107411516	test	3.0	0.1999999999999999	CTD		1.2459805011749268		150.49284672737122	252	['genes diseases']	True	DecisionTreeClassifier	GraPECPUSkipGram
0.9465812002840602	0.9465629166808336	0.947541309041398	0.9317614704610364	0.963864833863832	0.985928875742801	0.985928875742801	0.985928875742801	0.987238041523883	0.987238041523883	0.987238041523883	train	1.0	0.8	CTD	6538.504190206528	1.2297406196594238	303.3783769607544	72.83844137191772	294	['genes diseases']	True	DecisionTreeClassifier	GraPECPUSkipGram
0.9469261217209368	0.9470013482967944	0.9476423043276668	0.931173445885346	0.9647041920432998	0.9859554214717	0.9859554214717	0.9859554214717	0.9874961232142504	0.9874961232142504	0.9874961232142504	test	1.0	0.1999999999999999	CTD		1.2297406196594238			294	['genes diseases']	True	DecisionTreeClassifier	GraPECPUSkipGram
0.9378313610857432	0.9465000055133452	0.8859009171925736	0.8196056596931821	0.963864833863832	0.96177083088098	0.96177083088098	0.96177083088098	0.9872056867817918	0.9872056867817918	0.9872056867817918	train	3.0	0.8	CTD	6538.504190206528	1.2297406196594238	1168.4197487831116		294	['genes diseases']	True	DecisionTreeClassifier	GraPECPUSkipGram
0.9379729791886016	0.9469210869370672	0.885413356764026	0.8181667101920657	0.9647041920432998	0.9618417150235076	0.9618417150235076	0.9618417150235076	0.987491803140255	0.987491803140255	0.987491803140255	test	3.0	0.1999999999999999	CTD		1.2297406196594238		148.7964162826538	294	['genes diseases']	True	DecisionTreeClassifier	GraPECPUSkipGram
0.9470594500161488	0.94704131508102	0.9480038052423158	0.932340353426512	0.964202546476572	0.9858994770944446	0.9858994770944446	0.9858994770944446	0.987178093729355	0.987178093729355	0.987178093729355	train	1.0	0.8	CTD	6550.845622777939	1.2303001880645752	302.44871950149536	72.22261428833008	336	['genes diseases']	True	DecisionTreeClassifier	GraPECPUSkipGram
0.9471965529878624	0.9472704475869778	0.9478929150235476	0.9316988890323974	0.9646598412545304	0.9859249108075488	0.9859249108075488	0.9859249108075488	0.9874529840980372	0.9874529840980372	0.9874529840980372	test	1.0	0.1999999999999999	CTD		1.2303001880645752			336	['genes diseases']	True	DecisionTreeClassifier	GraPECPUSkipGram
0.9384500239846636	0.9470251173845756	0.8869430818440229	0.8211463970568018	0.964202546476572	0.9618733131537908	0.9618733131537908	0.9618733131537908	0.987161254282212	0.987161254282212	0.987161254282212	train	3.0	0.8	CTD	6550.845622777939	1.2303001880645752	1200.0975804328918		336	['genes diseases']	True	DecisionTreeClassifier	GraPECPUSkipGram
0.9384455865999672	0.9472206457964872	0.8861824311397264	0.8195130623737336	0.9646598412545304	0.961835990532522	0.961835990532522	0.961835990532522	0.9874557655766308	0.9874557655766308	0.9874557655766308	test	3.0	0.1999999999999999	CTD		1.2303001880645752		150.68881154060364	336	['genes diseases']	True	DecisionTreeClassifier	GraPECPUSkipGram
0.9468051487025708	0.9467877222567324	0.9477207487985496	0.9326352427356672	0.9633022988012376	0.986053938703614	0.986053938703614	0.986053938703614	0.9873964783633296	0.9873964783633296	0.9873964783633296	train	1.0	0.8	CTD	6483.812992334366	1.2202699184417725	300.047696352005	72.06219124794006	378	['genes diseases']	True	DecisionTreeClassifier	GraPECPUSkipGram
0.9468586926789558	0.9469302626901864	0.947532828817657	0.9318084219402294	0.9637970485672258	0.9859009771625612	0.9859009771625612	0.9859009771625612	0.9874831235863218	0.9874831235863218	0.9874831235863218	test	1.0	0.1999999999999999	CTD		1.2202699184417725			378	['genes diseases']	True	DecisionTreeClassifier	GraPECPUSkipGram
0.9384732692374922	0.946740869927934	0.8868870507313532	0.8217042573894947	0.9633022988012376	0.9619941321213076	0.9619941321213076	0.9619941321213076	0.9873515433019496	0.9873515433019496	0.9873515433019496	train	3.0	0.8	CTD	6483.812992334366	1.2202699184417725	1167.452585220337		378	['genes diseases']	True	DecisionTreeClassifier	GraPECPUSkipGram
0.9385352105478012	0.9469914027899587	0.8862400640965256	0.8202355116505822	0.9637970485672258	0.9617235391073355	0.9617235391073355	0.9617235391073355	0.9875213231712464	0.9875213231712464	0.9875213231712464	test	3.0	0.1999999999999999	CTD		1.2202699184417725		148.26949191093445	378	['genes diseases']	True	DecisionTreeClassifier	GraPECPUSkipGram
0.9834822158960768	0.9830790235939866	0.9844978380503144	0.979229284265572	0.9898233913795232	0.9957198780605852	0.9957198780605852	0.9957198780605852	0.9961603562305754	0.9961603562305754	0.9961603562305754	train	1.0	0.8	PheKnowLator	22.521172761917114	9.316601991653442	0.9337060451507568	0.1879823207855224	0	['variant-disease']	True	DecisionTreeClassifier	GraPECPUSkipGram
0.9643430534294142	0.9654278410272376	0.947088481356308	0.9265040650406504	0.968608340888486	0.9644558886839034	0.9644558886839034	0.9644558886839034	0.9871072555362704	0.9871072555362704	0.9871072555362704	test	1.0	0.1999999999999999	PheKnowLator		9.316601991653442			0	['variant-disease']	True	DecisionTreeClassifier	GraPECPUSkipGram
0.9694105742474072	0.9757822091349252	0.9464516624252336	0.906721272527746	0.9898233913795232	0.9540716209476456	0.9540716209476456	0.9540716209476456	0.9900879769215056	0.9900879769215056	0.9900879769215056	train	3.0	0.8	PheKnowLator	22.521172761917114	9.316601991653442	3.1060049533843994		0	['variant-disease']	True	DecisionTreeClassifier	GraPECPUSkipGram
0.9621856110747836	0.9648710171506296	0.8781916259953764	0.8032139836481533	0.968608340888486	0.9047476420040996	0.9047476420040996	0.9047476420040996	0.9865861281676636	0.9865861281676636	0.9865861281676636	test	3.0	0.1999999999999999	PheKnowLator		9.316601991653442		0.3783230781555176	0	['variant-disease']	True	DecisionTreeClassifier	GraPECPUSkipGram
0.98079905762246	0.9804639832034494	0.9819577168579124	0.977880658436214	0.9860689144127456	0.9955384054696582	0.9955384054696582	0.9955384054696582	0.9958041449107032	0.9958041449107032	0.9958041449107032	train	1.0	0.8	PheKnowLator	22.660888671875	8.975878238677979	0.8624427318572998	0.1882591247558593	42	['variant-disease']	True	DecisionTreeClassifier	GraPECPUSkipGram
0.9599746107605572	0.9610175233180728	0.940727634634524	0.9184841286979054	0.9640752493200364	0.9604098334562954	0.9604098334562954	0.9604098334562954	0.9864639769280052	0.9864639769280052	0.9864639769280052	test	1.0	0.1999999999999999	PheKnowLator		8.975878238677979			42	['variant-disease']	True	DecisionTreeClassifier	GraPECPUSkipGram
0.9676971076819292	0.9734316637677054	0.943418743833488	0.904305082058194	0.9860689144127456	0.9493658335865792	0.9493658335865792	0.9493658335865792	0.989242898017726	0.989242898017726	0.989242898017726	train	3.0	0.8	PheKnowLator	22.660888671875	8.975878238677979	3.0312485694885254		42	['variant-disease']	True	DecisionTreeClassifier	GraPECPUSkipGram
0.9612765346645188	0.962446704601366	0.875115728834482	0.8011866641552081	0.9640752493200364	0.8941150316372316	0.8941150316372316	0.8941150316372316	0.9861110967375724	0.9861110967375724	0.9861110967375724	test	3.0	0.1999999999999999	PheKnowLator		8.975878238677979		0.3722226619720459	42	['variant-disease']	True	DecisionTreeClassifier	GraPECPUSkipGram
0.9820424724321848	0.9816898702625116	0.9831319079877546	0.9787158523450504	0.9875879955539087	0.9961633665364508	0.9961633665364508	0.9961633665364508	0.9965438424660948	0.9965438424660948	0.9965438424660948	train	1.0	0.8	PheKnowLator	22.30909848213196	9.019378423690796	0.8497295379638672	0.1854147911071777	84	['variant-disease']	True	DecisionTreeClassifier	GraPECPUSkipGram
0.9644550647798976	0.9653672523548528	0.9472166777556	0.9272687798523664	0.9680417044424298	0.9616047459531668	0.9616047459531668	0.9616047459531668	0.9868087767356865	0.9868087767356865	0.9868087767356865	test	1.0	0.1999999999999999	PheKnowLator		9.019378423690796			84	['variant-disease']	True	DecisionTreeClassifier	GraPECPUSkipGram
0.968773083733873	0.9746459501678502	0.945279807078516	0.9064476637420934	0.9875879955539087	0.9512291418527252	0.9512291418527252	0.9512291418527252	0.9904097832401192	0.9904097832401192	0.9904097832401192	train	3.0	0.8	PheKnowLator	22.30909848213196	9.019378423690796	2.945828676223755		84	['variant-disease']	True	DecisionTreeClassifier	GraPECPUSkipGram
0.9624567391269676	0.964791867682358	0.8788970058648009	0.8047861315244017	0.9680417044424298	0.8990818700580404	0.8990818700580404	0.8990818700580404	0.9864896431600328	0.9864896431600328	0.9864896431600328	test	3.0	0.1999999999999999	PheKnowLator		9.019378423690796		0.3670229911804199	84	['variant-disease']	True	DecisionTreeClassifier	GraPECPUSkipGram
0.9831419128955204	0.982793254105518	0.9841646483150348	0.9797439537843924	0.9886254168210448	0.9956738155347784	0.9956738155347784	0.9956738155347784	0.9960388821593033	0.9960388821593033	0.9960388821593033	train	1.0	0.8	PheKnowLator	22.57945561408997	9.103705406188965	0.8632094860076904	0.2152686119079589	126	['variant-disease']	True	DecisionTreeClassifier	GraPECPUSkipGram
0.96527648135011	0.9656050667590432	0.9482988659106072	0.9307071147970318	0.9665684496826836	0.9632116807166003	0.9632116807166003	0.9632116807166003	0.9859487129114534	0.9859487129114534	0.9859487129114534	test	1.0	0.1999999999999999	PheKnowLator		9.103705406188965			126	['variant-disease']	True	DecisionTreeClassifier	GraPECPUSkipGram
0.971090311156084	0.97656370026686	0.949184497447664	0.912769814935176	0.9886254168210448	0.9538391263064772	0.9538391263064772	0.9538391263064772	0.9900873729193088	0.9900873729193088	0.9900873729193088	train	3.0	0.8	PheKnowLator	22.57945561408997	9.103705406188965	3.0593903064727783		126	['variant-disease']	True	DecisionTreeClassifier	GraPECPUSkipGram
0.9652956093204256	0.9658277963096864	0.8868670063429345	0.8193083573487032	0.9665684496826836	0.9084676081857456	0.9084676081857456	0.9084676081857456	0.9861084874144426	0.9861084874144426	0.9861084874144426	test	3.0	0.1999999999999999	PheKnowLator		9.103705406188965		0.3672735691070556	126	['variant-disease']	True	DecisionTreeClassifier	GraPECPUSkipGram
0.9825136612021858	0.9821737428150163	0.9835716832876308	0.9793207306920024	0.987859701123873	0.9967237207230192	0.9967237207230192	0.9967237207230192	0.9970171527024692	0.9970171527024692	0.9970171527024692	train	1.0	0.8	PheKnowLator	22.52514410018921	8.867158651351929	0.8827815055847168	0.1869549751281738	168	['variant-disease']	True	DecisionTreeClassifier	GraPECPUSkipGram
0.9650524586491432	0.9649768603836572	0.9478899899788442	0.931604289778945	0.9647552130553038	0.9647249690477512	0.9647249690477512	0.9647249690477512	0.986879332580704	0.986879332580704	0.986879332580704	test	1.0	0.1999999999999999	PheKnowLator		8.867158651351929			168	['variant-disease']	True	DecisionTreeClassifier	GraPECPUSkipGram
0.9717547853950586	0.9767817565501966	0.9502577993204552	0.9154134908100438	0.987859701123873	0.9633637536600124	0.9633637536600124	0.9633637536600124	0.992353808365946	0.992353808365946	0.992353808365946	train	3.0	0.8	PheKnowLator	22.52514410018921	8.867158651351929	3.070854425430298		168	['variant-disease']	True	DecisionTreeClassifier	GraPECPUSkipGram
0.9639399690595046	0.9642808305378974	0.8827707782444133	0.8136289783045015	0.9647552130553038	0.9181411181776744	0.9181411181776744	0.9181411181776744	0.9873345264239854	0.9873345264239854	0.9873345264239854	test	3.0	0.1999999999999999	PheKnowLator		8.867158651351929		0.371715784072876	168	['variant-disease']	True	DecisionTreeClassifier	GraPECPUSkipGram
0.9821275481823238	0.9817395214265288	0.983221208490769	0.9782627299957212	0.9882302087192788	0.9951444311123364	0.9951444311123364	0.9951444311123364	0.99528439825534	0.99528439825534	0.99528439825534	train	1.0	0.8	PheKnowLator	22.46060943603516	9.161229372024536	0.859966516494751	0.191824197769165	210	['variant-disease']	True	DecisionTreeClassifier	GraPECPUSkipGram
0.9632602770414068	0.9647069137584818	0.9455872594558726	0.9233261339092872	0.9689483227561196	0.959476386291129	0.959476386291129	0.959476386291129	0.9850487709311888	0.9850487709311888	0.9850487709311888	test	1.0	0.1999999999999999	PheKnowLator		9.161229372024536			210	['variant-disease']	True	DecisionTreeClassifier	GraPECPUSkipGram
0.967457627118644	0.9739415585022346	0.9431406984830448	0.9019862025430608	0.9882302087192788	0.945088867842176	0.945088867842176	0.945088867842176	0.9880123714401068	0.9880123714401068	0.9880123714401068	train	3.0	0.8	PheKnowLator	22.46060943603516	9.161229372024536	3.026273250579834		210	['variant-disease']	True	DecisionTreeClassifier	GraPECPUSkipGram
0.9620420726942154	0.964929643309125	0.8778234086242299	0.8023648648648649	0.9689483227561196	0.8937663403824808	0.8937663403824808	0.8937663403824808	0.984512896311906	0.984512896311906	0.984512896311906	test	3.0	0.1999999999999999	PheKnowLator		9.161229372024536		0.372067928314209	210	['variant-disease']	True	DecisionTreeClassifier	GraPECPUSkipGram
0.9807532476031544	0.9804631618303782	0.981901872580814	0.9785117682410804	0.9853155489687538	0.9953137104649206	0.9953137104649206	0.9953137104649206	0.9954536636888088	0.9954536636888088	0.9954536636888088	train	1.0	0.8	PheKnowLator	22.308645725250244	8.935563564300537	0.8542945384979248	0.1831872463226318	252	['variant-disease']	True	DecisionTreeClassifier	GraPECPUSkipGram
0.9609080386812532	0.9615982633607314	0.9420040990417105	0.9213349225268176	0.9636219401631912	0.9542357223159113	0.9542357223159113	0.9542357223159113	0.9841906759311794	0.9841906759311794	0.9841906759311794	test	1.0	0.1999999999999999	PheKnowLator		8.935563564300537			252	['variant-disease']	True	DecisionTreeClassifier	GraPECPUSkipGram
0.9682199173623408	0.9735561295109424	0.944243241963736	0.9064580634898992	0.9853155489687538	0.9455829180404098	0.9455829180404098	0.9455829180404098	0.9885743819163344	0.9885743819163344	0.9885743819163344	train	3.0	0.8	PheKnowLator	22.308645725250244	8.935563564300537	3.025134563446045		252	['variant-disease']	True	DecisionTreeClassifier	GraPECPUSkipGram
0.9620580214031674	0.962711911113947	0.8772762445189579	0.8051320897642269	0.9636219401631912	0.8895472098166524	0.8895472098166524	0.8895472098166524	0.9847842806415223	0.9847842806415223	0.9847842806415223	test	3.0	0.1999999999999999	PheKnowLator		8.935563564300537		0.3965871334075928	252	['variant-disease']	True	DecisionTreeClassifier	GraPECPUSkipGram
0.9813226007002388	0.980859834735612	0.982485210005646	0.9764448998511795	0.9886007163146844	0.9955358691367004	0.9955358691367004	0.9955358691367004	0.9959015989559116	0.9959015989559116	0.9959015989559116	train	1.0	0.8	PheKnowLator	22.24630331993103	9.046217679977415	0.8505532741546631	0.2135195732116699	294	['variant-disease']	True	DecisionTreeClassifier	GraPECPUSkipGram
0.9618788037187768	0.9643108835038124	0.9437930085328928	0.9176747671555509	0.971441523118767	0.9578913903980952	0.9578913903980952	0.9578913903980952	0.9845473738737126	0.9845473738737126	0.9845473738737126	test	1.0	0.1999999999999999	PheKnowLator		9.046217679977415			294	['variant-disease']	True	DecisionTreeClassifier	GraPECPUSkipGram
0.9669887848891138	0.9737347100285284	0.9423890841235923	0.9003047991812037	0.9886007163146844	0.9507883791072324	0.9507883791072324	0.9507883791072324	0.9894456073327764	0.9894456073327764	0.9894456073327764	train	3.0	0.8	PheKnowLator	22.24630331993103	9.046217679977415	2.967388153076172		294	['variant-disease']	True	DecisionTreeClassifier	GraPECPUSkipGram
0.959761407314078	0.9646449778297772	0.871714038745106	0.7905561191552154	0.971441523118767	0.8953796930820138	0.8953796930820138	0.8953796930820138	0.9847026627809145	0.9847026627809145	0.9847026627809145	test	3.0	0.1999999999999999	PheKnowLator		9.046217679977415		0.3728644847869873	294	['variant-disease']	True	DecisionTreeClassifier	GraPECPUSkipGram
0.9838356074735776	0.9835773868695274	0.9847953216374268	0.9817133038782524	0.9878967518834136	0.9962992619104832	0.9962992619104832	0.9962992619104832	0.9966071234372604	0.9966071234372604	0.9966071234372604	train	1.0	0.8	PheKnowLator	22.317299842834476	8.863800048828125	0.8518877029418945	0.2202541828155517	336	['variant-disease']	True	DecisionTreeClassifier	GraPECPUSkipGram
0.9621401635365716	0.9624305554048088	0.9437104474297768	0.9249183895538629	0.9632819582955576	0.9599579622560308	0.9599579622560308	0.9599579622560308	0.985845005726502	0.985845005726502	0.985845005726502	test	1.0	0.1999999999999999	PheKnowLator		8.863800048828125			336	['variant-disease']	True	DecisionTreeClassifier	GraPECPUSkipGram
0.970634960789274	0.9760230377824994	0.9483893150587482	0.9119202882028364	0.9878967518834136	0.9518132253399998	0.9518132253399998	0.9518132253399998	0.9901818656946744	0.9901818656946744	0.9901818656946744	train	3.0	0.8	PheKnowLator	22.317299842834476	8.863800048828125	3.04888129234314		336	['variant-disease']	True	DecisionTreeClassifier	GraPECPUSkipGram
0.9647214557981532	0.9641195878305192	0.8848636268998543	0.8182518290335002	0.9632819582955576	0.9083481981165936	0.9083481981165936	0.9083481981165936	0.986919091892111	0.986919091892111	0.986919091892111	test	3.0	0.1999999999999999	PheKnowLator		8.863800048828125		0.3824923038482666	336	['variant-disease']	True	DecisionTreeClassifier	GraPECPUSkipGram
0.980687804718432	0.9804084779833204	0.9818372057239576	0.978614808907429	0.9850808941583302	0.9958148807917352	0.9958148807917352	0.9958148807917352	0.9960291624490168	0.9960291624490168	0.9960291624490168	train	1.0	0.8	PheKnowLator	22.308022260665894	9.17305612564087	0.8674383163452148	0.2179021835327148	378	['variant-disease']	True	DecisionTreeClassifier	GraPECPUSkipGram
0.963932345144308	0.9646316062319245	0.9464107400421612	0.9269723973049336	0.9666817769718948	0.9615011777918464	0.9615011777918464	0.9615011777918464	0.9846113543506496	0.9846113543506496	0.9846113543506496	test	1.0	0.1999999999999999	PheKnowLator		9.17305612564087			378	['variant-disease']	True	DecisionTreeClassifier	GraPECPUSkipGram
0.9682637659161818	0.973513046322802	0.9443033628716708	0.906767618203108	0.9850808941583302	0.9506626052864235	0.9506626052864235	0.9506626052864235	0.9892974140943556	0.9892974140943556	0.9892974140943556	train	3.0	0.8	PheKnowLator	22.308022260665894	9.17305612564087	3.064196825027466		378	['variant-disease']	True	DecisionTreeClassifier	GraPECPUSkipGram
0.9614998165898472	0.963666444845804	0.8760398480024648	0.8009389671361502	0.9666817769718948	0.8922674935762354	0.8922674935762354	0.8922674935762354	0.9833187329030966	0.9833187329030966	0.9833187329030966	test	3.0	0.1999999999999999	PheKnowLator		9.17305612564087		0.3715286254882812	378	['variant-disease']	True	DecisionTreeClassifier	GraPECPUSkipGram
0.9489136618768794	0.9488952293697422	0.9498394230040084	0.9338844117940746	0.9663490790102572	0.9870303150273032	0.9870303150273032	0.9870303150273032	0.9882157396313432	0.9882157396313432	0.9882157396313432	train	1.0	0.8	CTD	6621.7960205078125	1.1778810024261477	302.62487959861755	72.5563006401062	0	['genes diseases']	True	DecisionTreeClassifier	GraPECPUCBOW
0.9487226417864972	0.948796971285808	0.9494043467066342	0.933089543742086	0.966299821855816	0.9868317719483664	0.9868317719483664	0.9868317719483664	0.9882629123780708	0.9882629123780708	0.9882629123780708	test	1.0	0.1999999999999999	CTD		1.1778810024261477			0	['genes diseases']	True	DecisionTreeClassifier	GraPECPUCBOW
0.9401021496545332	0.948841876857934	0.8898608969836099	0.8245929546018799	0.9663490790102572	0.9647656152947454	0.9647656152947454	0.9647656152947454	0.9881804419875886	0.9881804419875886	0.9881804419875886	train	3.0	0.8	CTD	6621.7960205078125	1.1778810024261477	1169.1838626861572		0	['genes diseases']	True	DecisionTreeClassifier	GraPECPUCBOW
0.9400831623718878	0.9488590031908694	0.889041988112977	0.8232234320039399	0.966299821855816	0.9643370730201832	0.9643370730201832	0.9643370730201832	0.9883005314386178	0.9883005314386178	0.9883005314386178	test	3.0	0.1999999999999999	CTD		1.1778810024261477		149.845032453537	0	['genes diseases']	True	DecisionTreeClassifier	GraPECPUCBOW
0.949237656091047	0.9492189375306148	0.950170863570516	0.933969061170069	0.9669447029411532	0.9872687673338106	0.9872687673338106	0.9872687673338106	0.9884155641150884	0.9884155641150884	0.9884155641150884	train	1.0	0.8	CTD	6567.937026977539	1.2429344654083252	305.5460925102234	73.48313784599304	42	['genes diseases']	True	DecisionTreeClassifier	GraPECPUCBOW
0.9491722527085028	0.9492484274152698	0.9498694424867512	0.93316126109944	0.9671868494448004	0.9871277697528212	0.9871277697528212	0.9871277697528212	0.9885257038051148	0.9885257038051148	0.9885257038051148	test	1.0	0.1999999999999999	CTD		1.2429344654083252			42	['genes diseases']	True	DecisionTreeClassifier	GraPECPUCBOW
0.9403347666167492	0.9491953687779018	0.8903018655162931	0.8249165878098507	0.9669447029411532	0.9653779740938438	0.9653779740938438	0.9653779740938438	0.9883927253037368	0.9883927253037368	0.9883927253037368	train	3.0	0.8	CTD	6567.937026977539	1.2429344654083252	1171.3160564899445		42	['genes diseases']	True	DecisionTreeClassifier	GraPECPUCBOW
0.94029798352093	0.9492988384300128	0.8894860722944483	0.8233413909693323	0.9671868494448004	0.9649695959368536	0.9649695959368536	0.9649695959368536	0.9885444463967106	0.9885444463967106	0.9885444463967106	test	3.0	0.1999999999999999	CTD		1.2429344654083252		148.40145206451416	42	['genes diseases']	True	DecisionTreeClassifier	GraPECPUCBOW
0.9498023465529478	0.9497852078317256	0.9506527039742894	0.9357720363675568	0.966014284478968	0.987362687653518	0.987362687653518	0.987362687653518	0.988509220043607	0.988509220043607	0.988509220043607	train	1.0	0.8	CTD	6650.938393354416	1.237488031387329	302.8704607486725	73.30346536636353	84	['genes diseases']	True	DecisionTreeClassifier	GraPECPUCBOW
0.949774227039727	0.9498436205342922	0.9503848522359	0.9350936382645504	0.9661844824030372	0.9872434717329728	0.9872434717329728	0.9872434717329728	0.9886180686229272	0.9886180686229272	0.9886180686229272	test	1.0	0.1999999999999999	CTD		1.237488031387329			84	['genes diseases']	True	DecisionTreeClassifier	GraPECPUCBOW
0.9415837401743192	0.9497186459466042	0.8922584775066574	0.828966366512645	0.966014284478968	0.965534325708004	0.965534325708004	0.965534325708004	0.9884742716309224	0.9884742716309224	0.9884742716309224	train	3.0	0.8	CTD	6650.938393354416	1.237488031387329	1165.3348288536072		84	['genes diseases']	True	DecisionTreeClassifier	GraPECPUCBOW
0.941473672657613	0.9497454402683247	0.8913256673700403	0.8272326719757578	0.9661844824030372	0.9651056844545396	0.9651056844545396	0.9651056844545396	0.9885860491844644	0.9885860491844644	0.9885860491844644	test	3.0	0.1999999999999999	CTD		1.237488031387329		148.45322918891907	84	['genes diseases']	True	DecisionTreeClassifier	GraPECPUCBOW
0.9499300653513304	0.949912526751669	0.9507968346028772	0.9355715751712064	0.9665258359864576	0.9874635511605168	0.9874635511605168	0.9874635511605168	0.9885437654932552	0.9885437654932552	0.9885437654932552	train	1.0	0.8	CTD	6608.7908980846405	1.2395527362823486	305.0149474143982	72.97062873840332	126	['genes diseases']	True	DecisionTreeClassifier	GraPECPUCBOW
0.9497754741447888	0.9498461418346732	0.9504011268148418	0.9348366369247476	0.9664926713890584	0.9873719936701264	0.9873719936701264	0.9873719936701264	0.9886684554324656	0.9886684554324656	0.9886684554324656	test	1.0	0.1999999999999999	CTD		1.2395527362823486			126	['genes diseases']	True	DecisionTreeClassifier	GraPECPUCBOW
0.9415359129451616	0.9498570841385344	0.8922306418743016	0.8285420279686196	0.9665258359864576	0.9660116754923532	0.9660116754923532	0.9660116754923532	0.9885195042325962	0.9885195042325962	0.9885195042325962	train	3.0	0.8	CTD	6608.7908980846405	1.2395527362823486	1161.327667236328		126	['genes diseases']	True	DecisionTreeClassifier	GraPECPUCBOW
0.9415793616855854	0.9499189029126038	0.8915316759301445	0.8273616566213231	0.9664926713890584	0.9656108720443772	0.9656108720443772	0.9656108720443772	0.9886742813524894	0.9886742813524894	0.9886742813524894	test	3.0	0.1999999999999999	CTD		1.2395527362823486		148.71262860298157	126	['genes diseases']	True	DecisionTreeClassifier	GraPECPUCBOW
0.9493611799090552	0.9493442194483128	0.9502101150467206	0.935499106110222	0.9653911860628528	0.987034278001274	0.987034278001274	0.987034278001274	0.9881918194605268	0.9881918194605268	0.9881918194605268	train	1.0	0.8	CTD	6618.965242624283	1.234447956085205	301.559278011322	72.75173711776733	168	['genes diseases']	True	DecisionTreeClassifier	GraPECPUCBOW
0.9492772653862158	0.9493459989266014	0.9498855095695152	0.9347511880896674	0.9655179682518696	0.987011378983263	0.987011378983263	0.987011378983263	0.9884111629970715	0.9884111629970715	0.9884111629970715	test	1.0	0.1999999999999999	CTD		1.234447956085205			168	['genes diseases']	True	DecisionTreeClassifier	GraPECPUCBOW
0.9412470008075488	0.9492865474075838	0.8916424661567696	0.8283617759289703	0.9653911860628528	0.9648998096207422	0.9648998096207422	0.9648998096207422	0.9881681287028776	0.9881681287028776	0.9881681287028776	train	3.0	0.8	CTD	6618.965242624283	1.234447956085205	1159.7009274959564		168	['genes diseases']	True	DecisionTreeClassifier	GraPECPUCBOW
0.9411856987988302	0.9493307812217264	0.8907816727190354	0.8267841245567712	0.9655179682518696	0.964563462761663	0.964563462761663	0.964563462761663	0.988392269698768	0.988392269698768	0.988392269698768	test	3.0	0.1999999999999999	CTD		1.234447956085205		149.4333138465881	168	['genes diseases']	True	DecisionTreeClassifier	GraPECPUCBOW
0.949992399061129	0.9499742684863228	0.9508856191090392	0.9351512679702456	0.9671585067946952	0.9874447685874788	0.9874447685874788	0.9874447685874788	0.9885416383113028	0.9885416383113028	0.9885416383113028	train	1.0	0.8	CTD	6570.543142318726	1.2213709354400637	299.81218791008	72.10357594490051	210	['genes diseases']	True	DecisionTreeClassifier	GraPECPUCBOW
0.9498031389462488	0.9498764818632268	0.9504598923568918	0.9343234651932578	0.9671634899788806	0.987311008454921	0.987311008454921	0.987311008454921	0.9886333680909224	0.9886333680909224	0.9886333680909224	test	1.0	0.1999999999999999	CTD		1.2213709354400637			210	['genes diseases']	True	DecisionTreeClassifier	GraPECPUCBOW
0.941309897760259	0.9499170005328816	0.8919220773435487	0.8275462538292335	0.9671585067946952	0.9659099331373204	0.9659099331373204	0.9659099331373204	0.9885205789541018	0.9885205789541018	0.9885205789541018	train	3.0	0.8	CTD	6570.543142318726	1.2213709354400637	1170.6069495677948		210	['genes diseases']	True	DecisionTreeClassifier	GraPECPUCBOW
0.9412840669335858	0.9499469856288268	0.8911108578554355	0.8261470168853481	0.9671634899788806	0.9654608247718828	0.9654608247718828	0.9654608247718828	0.9886429577866128	0.9886429577866128	0.9886429577866128	test	3.0	0.1999999999999999	CTD		1.2213709354400637		148.62201404571533	210	['genes diseases']	True	DecisionTreeClassifier	GraPECPUCBOW
0.9498368731167218	0.9498218213839568	0.9505894758065728	0.93750103440051	0.9640485467339944	0.9872162511303624	0.9872162511303624	0.9872162511303624	0.9884086710078144	0.9884086710078144	0.9884086710078144	train	1.0	0.8	CTD	6549.349742412567	1.2196698188781738	303.9821479320526	73.39819312095642	252	['genes diseases']	True	DecisionTreeClassifier	GraPECPUCBOW
0.9497964198951432	0.9498572681513652	0.9503063303847163	0.9368456308096056	0.9641594782810472	0.9870936758769262	0.9870936758769262	0.9870936758769262	0.9884972720242812	0.9884972720242812	0.9884972720242812	test	1.0	0.1999999999999999	CTD		1.2196698188781738			252	['genes diseases']	True	DecisionTreeClassifier	GraPECPUCBOW
0.9426483108918506	0.9497741678175338	0.893820957257652	0.8331303070009045	0.9640485467339944	0.9652132866680974	0.9652132866680974	0.9652132866680974	0.9883791814287376	0.9883791814287376	0.9883791814287376	train	3.0	0.8	CTD	6549.349742412567	1.2196698188781738	1172.597270488739		252	['genes diseases']	True	DecisionTreeClassifier	GraPECPUCBOW
0.9425854279210726	0.9498072435762482	0.892968002939386	0.8315668815711067	0.9641594782810472	0.964747625640368	0.964747625640368	0.964747625640368	0.9884781885211626	0.9884781885211626	0.9884781885211626	test	3.0	0.1999999999999999	CTD		1.2196698188781738		151.31313681602478	252	['genes diseases']	True	DecisionTreeClassifier	GraPECPUCBOW
0.9494428273699904	0.9494251033364832	0.9503258200006096	0.9349671637077352	0.966197495303684	0.9870560742257688	0.9870560742257688	0.9870560742257688	0.988211311930037	0.988211311930037	0.988211311930037	train	1.0	0.8	CTD	6745.035030603409	1.2324790954589844	304.72970175743103	73.51680850982666	294	['genes diseases']	True	DecisionTreeClassifier	GraPECPUCBOW
0.9493992118788256	0.9494707297722422	0.950038489577142	0.9343144720129268	0.966300820439002	0.9870154727300868	0.9870154727300868	0.9870154727300868	0.9884147481668508	0.9884147481668508	0.9884147481668508	test	1.0	0.1999999999999999	CTD		1.2324790954589844			294	['genes diseases']	True	DecisionTreeClassifier	GraPECPUCBOW
0.9409761690228275	0.949374384327598	0.8912782188886039	0.8271413986418034	0.966197495303684	0.9649439957972694	0.9649439957972694	0.9649439957972694	0.988182949137084	0.988182949137084	0.988182949137084	train	3.0	0.8	CTD	6745.035030603409	1.2324790954589844	1164.0458569526672		294	['genes diseases']	True	DecisionTreeClassifier	GraPECPUCBOW
0.9409399081477736	0.9494293162795642	0.8904544702985006	0.8256481517236689	0.966300820439002	0.964777666109896	0.964777666109896	0.964777666109896	0.9884185355593514	0.9884185355593514	0.9884185355593514	test	3.0	0.1999999999999999	CTD		1.2324790954589844		147.95039439201355	294	['genes diseases']	True	DecisionTreeClassifier	GraPECPUCBOW
0.9494120520226972	0.9493965217682906	0.9501939897246764	0.9366901112311816	0.9640929233606776	0.9872001653805408	0.9872001653805408	0.9872001653805408	0.9883695279585704	0.9883695279585704	0.9883695279585704	train	1.0	0.8	CTD	6659.368626356125	1.2288856506347656	305.5974225997925	73.61449885368347	336	['genes diseases']	True	DecisionTreeClassifier	GraPECPUCBOW
0.949353454337542	0.9494161000336764	0.949890020394345	0.9360378641960856	0.9641583232096615	0.9870576277296949	0.9870576277296949	0.9870576277296949	0.9884705589334816	0.9884705589334816	0.9884705589334816	test	1.0	0.1999999999999999	CTD		1.2288856506347656			336	['genes diseases']	True	DecisionTreeClassifier	GraPECPUCBOW
0.9420488933683192	0.9493891302773184	0.8928343709480975	0.8313846253238479	0.9640929233606776	0.9652671421069622	0.9652671421069622	0.9652671421069622	0.9883644215924556	0.9883644215924556	0.9883644215924556	train	3.0	0.8	CTD	6659.368626356125	1.2288856506347656	1193.2164359092712		336	['genes diseases']	True	DecisionTreeClassifier	GraPECPUCBOW
0.941933464483775	0.949373098130578	0.891884636095725	0.8296906952594286	0.9641583232096615	0.964785819148232	0.964785819148232	0.964785819148232	0.9884665417649152	0.9884665417649152	0.9884665417649152	test	3.0	0.1999999999999999	CTD		1.2288856506347656		148.5832381248474	336	['genes diseases']	True	DecisionTreeClassifier	GraPECPUCBOW
0.9497231738676566	0.9497059125599164	0.9505810971155736	0.9355866556504936	0.9660639921464892	0.9874075305403056	0.9874075305403056	0.9874075305403056	0.9885633726329864	0.9885633726329864	0.9885633726329864	train	1.0	0.8	CTD	6664.823781967163	1.228712558746338	299.4309368133545	72.1206886768341	378	['genes diseases']	True	DecisionTreeClassifier	GraPECPUCBOW
0.9496227670666608	0.9496926945996582	0.9502422471580272	0.9348288827221084	0.9661724003548694	0.987275093700589	0.987275093700589	0.987275093700589	0.9886643971978448	0.9886643971978448	0.9886643971978448	test	1.0	0.1999999999999999	CTD		1.228712558746338			378	['genes diseases']	True	DecisionTreeClassifier	GraPECPUCBOW
0.9414795067484296	0.9496656788229092	0.8920918106946586	0.8286421163786569	0.9660639921464892	0.9656925528734206	0.9656925528734206	0.9656925528734206	0.9885247584694145	0.9885247584694145	0.9885247584694145	train	3.0	0.8	CTD	6664.823781967163	1.228712558746338	1193.1398739814758		378	['genes diseases']	True	DecisionTreeClassifier	GraPECPUCBOW
0.94141545947651	0.9497026415585964	0.8912286110586989	0.8270743409533716	0.9661724003548694	0.9653222687443987	0.9653222687443987	0.9653222687443987	0.9886763525366026	0.9886763525366026	0.9886763525366026	test	3.0	0.1999999999999999	CTD		1.228712558746338		148.898597240448	378	['genes diseases']	True	DecisionTreeClassifier	GraPECPUCBOW
0.9744380092274468	0.9742913568368786	0.9759007897334648	0.9750585624460608	0.976744473261702	0.9922901201557046	0.9922901201557046	0.9922901201557046	0.9921927813058136	0.9921927813058136	0.9921927813058136	train	1.0	0.8	PheKnowLator	22.331491947174072	9.04068374633789	0.8972101211547852	0.1900255680084228	0	['variant-disease']	True	DecisionTreeClassifier	GraPECPUCBOW
0.9598252622932456	0.9605602891334484	0.9404406066644526	0.91917333910409	0.9627153218495014	0.9632189626737426	0.9632189626737426	0.9632189626737426	0.9835869157899046	0.9835869157899046	0.9835869157899046	test	1.0	0.1999999999999999	PheKnowLator		9.04068374633789			0	['variant-disease']	True	DecisionTreeClassifier	GraPECPUCBOW
0.9616190235264356	0.9663402652148744	0.9328882414348316	0.8928011017915402	0.976744473261702	0.9447512982244648	0.9447512982244648	0.9447512982244648	0.98592754890066	0.98592754890066	0.98592754890066	train	3.0	0.8	PheKnowLator	22.331491947174072	9.04068374633789	3.041508913040161		0	['variant-disease']	True	DecisionTreeClassifier	GraPECPUCBOW
0.956826844866908	0.9592888746151936	0.8625679037416866	0.7812931113768049	0.9627153218495014	0.9025509836800696	0.9025509836800696	0.9025509836800696	0.982613105039246	0.982613105039246	0.982613105039246	test	3.0	0.1999999999999999	PheKnowLator		9.04068374633789		0.3654065132141113	0	['variant-disease']	True	DecisionTreeClassifier	GraPECPUCBOW
0.9782336965413436	0.9780032848733538	0.9795106204721306	0.9771749551365568	0.9818574780783006	0.9927121131297936	0.9927121131297936	0.9927121131297936	0.9929981477027184	0.9929981477027184	0.9929981477027184	train	1.0	0.8	PheKnowLator	22.43411159515381	8.766995906829834	0.874213695526123	0.2200245857238769	42	['variant-disease']	True	DecisionTreeClassifier	GraPECPUCBOW
0.9573236754657806	0.9571096943541744	0.9365810353437276	0.9174910316338732	0.956482320942883	0.9582233688709796	0.9582233688709796	0.9582233688709796	0.9830054847656672	0.9830054847656672	0.9830054847656672	test	1.0	0.1999999999999999	PheKnowLator		8.766995906829834			42	['variant-disease']	True	DecisionTreeClassifier	GraPECPUCBOW
0.9646142170503416	0.969996510088546	0.9381036384983452	0.8980829840832326	0.9818574780783006	0.9463869129661124	0.9463869129661124	0.9463869129661124	0.9862982755575388	0.9862982755575388	0.9862982755575388	train	3.0	0.8	PheKnowLator	22.43411159515381	8.766995906829834	3.0511913299560547		42	['variant-disease']	True	DecisionTreeClassifier	GraPECPUCBOW
0.9583738696352532	0.9575829946492912	0.8660851718830169	0.7912994562160135	0.956482320942883	0.8965778294439828	0.8965778294439828	0.8965778294439828	0.9829661314190844	0.9829661314190844	0.9829661314190844	test	3.0	0.1999999999999999	PheKnowLator		8.766995906829834		0.3669652938842773	42	['variant-disease']	True	DecisionTreeClassifier	GraPECPUCBOW
0.978914302542456	0.9786690561015344	0.980156677259626	0.9775558340089924	0.9827713968136348	0.9945801882048738	0.9945801882048738	0.9945801882048738	0.9951072614803737	0.9951072614803737	0.9951072614803737	train	1.0	0.8	PheKnowLator	22.265054941177368	9.039682626724243	0.8698835372924805	0.1853919029235839	84	['variant-disease']	True	DecisionTreeClassifier	GraPECPUCBOW
0.9597132509427622	0.9591221103655212	0.9399721835883172	0.9231777947765272	0.957388939256573	0.9576964314623015	0.9576964314623015	0.9576964314623015	0.9849439057999392	0.9849439057999392	0.9849439057999392	test	1.0	0.1999999999999999	PheKnowLator		9.039682626724243			84	['variant-disease']	True	DecisionTreeClassifier	GraPECPUCBOW
0.9654642044017202	0.9708664529136734	0.9395533358128332	0.899976249448648	0.9827713968136348	0.9462209967163094	0.9462209967163094	0.9462209967163094	0.9875788235116326	0.9875788235116326	0.9875788235116326	train	3.0	0.8	PheKnowLator	22.265054941177368	9.039682626724243	3.0303304195404053		84	['variant-disease']	True	DecisionTreeClassifier	GraPECPUCBOW
0.9585812028516292	0.9580827057958534	0.8667726876314574	0.791826787890149	0.957388939256573	0.8958461365952496	0.8958461365952496	0.8958461365952496	0.9850028338027464	0.9850028338027464	0.9850028338027464	test	3.0	0.1999999999999999	PheKnowLator		9.039682626724243		0.3663926124572754	84	['variant-disease']	True	DecisionTreeClassifier	GraPECPUCBOW
0.9767023330388404	0.9764358033246552	0.9780796275999654	0.9752812024166216	0.9808941583302456	0.9938209925129978	0.9938209925129978	0.9938209925129978	0.9939350602420628	0.9939350602420628	0.9939350602420628	train	1.0	0.8	PheKnowLator	22.402933597564697	9.048558712005615	0.8766095638275146	0.1878316402435302	126	['variant-disease']	True	DecisionTreeClassifier	GraPECPUCBOW
0.9554568196243886	0.9558329244657556	0.9340191361097284	0.9121745705952252	0.956935630099728	0.9587968627165354	0.9587968627165354	0.9587968627165354	0.984160209638384	0.984160209638384	0.984160209638384	test	1.0	0.1999999999999999	PheKnowLator		9.048558712005615			126	['variant-disease']	True	DecisionTreeClassifier	GraPECPUCBOW
0.96318070663631	0.968709764485649	0.9356982127920264	0.8944837372736283	0.9808941583302456	0.9479388173301329	0.9479388173301329	0.9479388173301329	0.9874978100514784	0.9874978100514784	0.9874978100514784	train	3.0	0.8	PheKnowLator	22.402933597564697	9.048558712005615	3.046236753463745		126	['variant-disease']	True	DecisionTreeClassifier	GraPECPUCBOW
0.95652381939682	0.9566960014744978	0.8610176404608952	0.7825764596848934	0.956935630099728	0.9001928436664905	0.9001928436664905	0.9001928436664905	0.984421454312904	0.984421454312904	0.984421454312904	test	3.0	0.1999999999999999	PheKnowLator		9.048558712005615		0.3666188716888428	126	['variant-disease']	True	DecisionTreeClassifier	GraPECPUCBOW
0.977330584732175	0.9771471910601188	0.9786436498150431	0.977077434445402	0.9802148944053352	0.9937996726000344	0.9937996726000344	0.9937996726000344	0.9937514537465224	0.9937514537465224	0.9937514537465224	train	1.0	0.8	PheKnowLator	22.361222505569454	8.91015100479126	0.8728733062744141	0.1871900558471679	168	['variant-disease']	True	DecisionTreeClassifier	GraPECPUCBOW
0.9600492849942128	0.9602949995348022	0.9406544647809206	0.921138388007821	0.9610154125113328	0.9619624686186192	0.9619624686186192	0.9619624686186192	0.98483009892534	0.98483009892534	0.98483009892534	test	1.0	0.1999999999999999	PheKnowLator		8.91015100479126			168	['variant-disease']	True	DecisionTreeClassifier	GraPECPUCBOW
0.9641689855805716	0.9691775383838468	0.937275255522293	0.8979397888877575	0.9802148944053352	0.9504851243030318	0.9504851243030318	0.9504851243030318	0.9875242588374548	0.9875242588374548	0.9875242588374548	train	3.0	0.8	PheKnowLator	22.361222505569454	8.91015100479126	3.0372073650360107		168	['variant-disease']	True	DecisionTreeClassifier	GraPECPUCBOW
0.958469561888965	0.9595340069034382	0.8668983847883869	0.7895716945996276	0.9610154125113328	0.910426690487663	0.910426690487663	0.910426690487663	0.9851819105658736	0.9851819105658736	0.9851819105658736	test	3.0	0.1999999999999999	PheKnowLator		8.91015100479126		0.3717896938323974	168	['variant-disease']	True	DecisionTreeClassifier	GraPECPUCBOW
0.97763816629037	0.9773675330901812	0.9789625981222104	0.9760481247314468	0.9818945288378412	0.993586596995889	0.993586596995889	0.993586596995889	0.9935646427355088	0.9935646427355088	0.9935646427355088	train	1.0	0.8	PheKnowLator	22.439565658569336	8.92125678062439	0.8934295177459717	0.1877295970916748	210	['variant-disease']	True	DecisionTreeClassifier	GraPECPUCBOW
0.9596385767091066	0.9604210831642964	0.940180399535167	0.9186763274575538	0.9627153218495014	0.9629594691808496	0.9629594691808496	0.9629594691808496	0.9845401674722272	0.9845401674722272	0.9845401674722272	test	1.0	0.1999999999999999	PheKnowLator		8.92125678062439			210	['variant-disease']	True	DecisionTreeClassifier	GraPECPUCBOW
0.9638755375664052	0.9694999662123824	0.9368953204727845	0.8958399062514085	0.9818945288378412	0.9445784235910144	0.9445784235910144	0.9445784235910144	0.986512460971634	0.986512460971634	0.986512460971634	train	3.0	0.8	PheKnowLator	22.439565658569336	8.92125678062439	3.0473833084106445		210	['variant-disease']	True	DecisionTreeClassifier	GraPECPUCBOW
0.9571139216280442	0.959455921778176	0.8633568778901367	0.7825886688162137	0.9627153218495014	0.8999816237754578	0.8999816237754578	0.8999816237754578	0.9836210420764494	0.9836210420764494	0.9836210420764494	test	3.0	0.1999999999999999	PheKnowLator		8.92125678062439		0.369741678237915	210	['variant-disease']	True	DecisionTreeClassifier	GraPECPUCBOW
0.9760282713262	0.975905776568524	0.9773934939179056	0.97683283372192	0.9779547980733604	0.993259583849633	0.993259583849633	0.993259583849633	0.993513432123152	0.993513432123152	0.993513432123152	train	1.0	0.8	PheKnowLator	22.492679119110107	8.824051141738892	0.8798017501831055	0.1869685649871826	252	['variant-disease']	True	DecisionTreeClassifier	GraPECPUCBOW
0.9536646380166524	0.953113069524686	0.9311817223978264	0.9117167987837984	0.9514959202175884	0.951915169837058	0.951915169837058	0.951915169837058	0.9820441968729314	0.9820441968729314	0.9820441968729314	test	1.0	0.1999999999999999	PheKnowLator		8.824051141738892			252	['variant-disease']	True	DecisionTreeClassifier	GraPECPUCBOW
0.9635584787924782	0.9680521304814262	0.9361367586035678	0.8977484014330416	0.9779547980733604	0.943887981857436	0.943887981857436	0.943887981857436	0.9862898312750136	0.9862898312750136	0.9862898312750136	train	3.0	0.8	PheKnowLator	22.492679119110107	8.824051141738892	3.064009666442871		252	['variant-disease']	True	DecisionTreeClassifier	GraPECPUCBOW
0.956651409068436	0.954495848818262	0.8606868272680678	0.7857009170877784	0.9514959202175884	0.8933980929095018	0.8933980929095018	0.8933980929095018	0.9833621238117494	0.9833621238117494	0.9833621238117494	test	3.0	0.1999999999999999	PheKnowLator		8.824051141738892		0.3702139854431152	252	['variant-disease']	True	DecisionTreeClassifier	GraPECPUCBOW
0.9779195706946764	0.9777076640657896	0.979208518714798	0.9771732178875387	0.9812523156724712	0.9934657474420958	0.9934657474420958	0.9934657474420958	0.9938654508729116	0.9938654508729116	0.9938654508729116	train	1.0	0.8	PheKnowLator	22.20655655860901	8.829491138458252	0.8636703491210938	0.1846332550048828	294	['variant-disease']	True	DecisionTreeClassifier	GraPECPUCBOW
0.954710077287832	0.9525667902162764	0.9322838162228548	0.918692925514358	0.9462828649138711	0.9510895741324208	0.9510895741324208	0.9510895741324208	0.9797655447128312	0.9797655447128312	0.9797655447128312	test	1.0	0.1999999999999999	PheKnowLator		8.829491138458252			294	['variant-disease']	True	DecisionTreeClassifier	GraPECPUCBOW
0.9641959693060124	0.9695199190018698	0.9373816504344644	0.8972659205637556	0.9812523156724712	0.9379057125067516	0.9379057125067516	0.9379057125067516	0.986217064297339	0.986217064297339	0.986217064297339	train	3.0	0.8	PheKnowLator	22.20655655860901	8.829491138458252	3.000044345855713		294	['variant-disease']	True	DecisionTreeClassifier	GraPECPUCBOW
0.9570979729190922	0.95257607061422	0.8612686952037133	0.7902706795381412	0.9462828649138711	0.881838906725495	0.881838906725495	0.881838906725495	0.9796615440973464	0.9796615440973464	0.9796615440973464	test	3.0	0.1999999999999999	PheKnowLator		8.829491138458252		0.3644368648529053	294	['variant-disease']	True	DecisionTreeClassifier	GraPECPUCBOW
0.9763293085959228	0.976240874861092	0.9776658083717714	0.9776114795193817	0.9777201432629368	0.9928786064948696	0.9928786064948696	0.9928786064948696	0.9929874155244016	0.9929874155244016	0.9929874155244016	train	1.0	0.8	PheKnowLator	22.18271780014038	9.05952787399292	0.8645811080932617	0.1860079765319824	336	['variant-disease']	True	DecisionTreeClassifier	GraPECPUCBOW
0.9565769331292238	0.9568699174360942	0.9356213672848048	0.9145114165133644	0.9577289211242068	0.9477757489727416	0.9477757489727416	0.9477757489727416	0.9815365115675744	0.9815365115675744	0.9815365115675744	test	1.0	0.1999999999999999	PheKnowLator		9.05952787399292			336	['variant-disease']	True	DecisionTreeClassifier	GraPECPUCBOW
0.963045788009107	0.9676262255490108	0.9352818864892964	0.896374465001472	0.9777201432629368	0.9371313447125588	0.9371313447125588	0.9371313447125588	0.985824180797414	0.985824180797414	0.985824180797414	train	3.0	0.8	PheKnowLator	22.18271780014038	9.05952787399292	3.025187730789185		336	['variant-disease']	True	DecisionTreeClassifier	GraPECPUCBOW
0.9577359212771728	0.9577329944448364	0.8644639934533552	0.787751677852349	0.9577289211242068	0.8838203973049084	0.8838203973049084	0.8838203973049084	0.9827170593789478	0.9827170593789478	0.9827170593789478	test	3.0	0.1999999999999999	PheKnowLator		9.05952787399292		0.3677849769592285	336	['variant-disease']	True	DecisionTreeClassifier	GraPECPUCBOW
0.9773763947514806	0.9771605767333558	0.978697707091932	0.9766335026379546	0.980770655798444	0.994910395761476	0.994910395761476	0.994910395761476	0.9949573121970444	0.9949573121970444	0.9949573121970444	train	1.0	0.8	PheKnowLator	22.129469871521	8.886417388916016	0.8695728778839111	0.1855604648590088	378	['variant-disease']	True	DecisionTreeClassifier	GraPECPUCBOW
0.9556061680917	0.9545608116038664	0.9338746454590958	0.91689417931637	0.9514959202175884	0.9585641013663384	0.9585641013663384	0.9585641013663384	0.9813273650109748	0.9813273650109748	0.9813273650109748	test	1.0	0.1999999999999999	PheKnowLator		8.886417388916016			378	['variant-disease']	True	DecisionTreeClassifier	GraPECPUCBOW
0.9638485538409648	0.9691306006307132	0.9367833718680696	0.8965723575767155	0.980770655798444	0.9499538823995228	0.9499538823995228	0.9499538823995228	0.9882503625180838	0.9882503625180838	0.9882503625180838	train	3.0	0.8	PheKnowLator	22.129469871521	8.886417388916016	3.0761823654174805		378	['variant-disease']	True	DecisionTreeClassifier	GraPECPUCBOW
0.9556944865313152	0.9539390249416544	0.858048032703117	0.7813139772938767	0.9514959202175884	0.8978769351335716	0.8978769351335716	0.8978769351335716	0.9810540518225834	0.9810540518225834	0.9810540518225834	test	3.0	0.1999999999999999	PheKnowLator		8.886417388916016		0.4145803451538086	378	['variant-disease']	True	DecisionTreeClassifier	GraPECPUCBOW
